# Supplementary material for: Copper(II) Complexes with Isomeric Morpholine-Substituted 2-Formylpyridine Thiosemicarbazone Hybrids as Potential Anticancer Drugs Inhibiting Both Ribonucleotide Reductase and Tubulin Polymerization: The Morpholine Position Matters
Source: J Med Chem. 2024 May 21;67(11):9069–90. doi: 10.1021/acs.jmedchem.4c00259 (PMC11181322; doi:10.1021/acs.jmedchem.4c00259)
Supplement: Supplementary file 5 — jm4c00259_si_005.pdb [file jm4c00259_si_005.pdb]

REMARK   Accelrys Discovery Studio PDB file
REMARK   Created:  2024-01-23T11:50:28Z
CRYST1   75.291  106.523   91.791  90.00  90.00  90.00 C2221      
MODEL        1
ATOM      1  N   VAL A  68     123.440 103.222  74.655  1.00 62.10           N1+
ATOM      2  CA  VAL A  68     122.292 103.822  75.393  1.00 62.47           C  
ATOM      3  C   VAL A  68     121.809 105.105  74.719  1.00 61.90           C  
ATOM      4  O   VAL A  68     120.642 105.481  74.842  1.00 61.23           O  
ATOM      5  CB  VAL A  68     122.680 104.130  76.857  1.00 63.69           C  
ATOM      6  CG1 VAL A  68     121.515 104.776  77.587  1.00 62.96           C  
ATOM      7  CG2 VAL A  68     123.090 102.842  77.561  1.00 64.41           C  
ATOM      8  N   GLU A  69     122.709 105.770  74.000  1.00 61.90           N  
ATOM      9  CA  GLU A  69     122.366 107.004  73.301  1.00 61.63           C  
ATOM     10  C   GLU A  69     121.544 106.732  72.042  1.00 59.82           C  
ATOM     11  O   GLU A  69     120.924 107.639  71.488  1.00 60.51           O  
ATOM     12  CB  GLU A  69     123.636 107.776  72.940  1.00 63.23           C  
ATOM     13  CG  GLU A  69     124.746 106.907  72.377  1.00 66.32           C  
ATOM     14  CD  GLU A  69     125.961 107.715  71.964  1.00 67.66           C  
ATOM     15  OE1 GLU A  69     126.330 108.654  72.705  1.00 67.60           O  
ATOM     16  OE2 GLU A  69     126.550 107.403  70.905  1.00 68.83           O  
ATOM     17  N   ASP A  70     121.542 105.483  71.590  1.00 57.08           N  
ATOM     18  CA  ASP A  70     120.769 105.118  70.407  1.00 55.25           C  
ATOM     19  C   ASP A  70     119.423 104.541  70.831  1.00 51.84           C  
ATOM     20  O   ASP A  70     118.624 104.123  69.992  1.00 51.96           O  
ATOM     21  CB  ASP A  70     121.517 104.082  69.552  1.00 56.41           C  
ATOM     22  CG  ASP A  70     122.796 104.636  68.939  1.00 58.98           C  
ATOM     23  OD1 ASP A  70     122.882 105.869  68.737  1.00 58.27           O  
ATOM     24  OD2 ASP A  70     123.709 103.833  68.643  1.00 58.78           O  
ATOM     25  N   GLU A  71     119.183 104.515  72.139  1.00 48.68           N  
ATOM     26  CA  GLU A  71     117.940 103.981  72.683  1.00 43.04           C  
ATOM     27  C   GLU A  71     116.922 105.094  72.878  1.00 41.17           C  
ATOM     28  O   GLU A  71     117.078 105.945  73.753  1.00 39.50           O  
ATOM     29  CB  GLU A  71     118.191 103.300  74.031  1.00 42.70           C  
ATOM     30  CG  GLU A  71     119.045 102.042  73.992  1.00 40.86           C  
ATOM     31  CD  GLU A  71     118.389 100.882  73.257  1.00 44.24           C  
ATOM     32  OE1 GLU A  71     117.140 100.837  73.153  1.00 41.51           O  
ATOM     33  OE2 GLU A  71     119.135  99.993  72.793  1.00 46.84           O  
ATOM     34  N   PRO A  72     115.860 105.100  72.063  1.00 40.21           N  
ATOM     35  CA  PRO A  72     114.816 106.125  72.165  1.00 40.42           C  
ATOM     36  C   PRO A  72     114.211 106.184  73.567  1.00 40.12           C  
ATOM     37  O   PRO A  72     113.782 107.239  74.026  1.00 39.87           O  
ATOM     38  CB  PRO A  72     113.795 105.677  71.125  1.00 39.90           C  
ATOM     39  CG  PRO A  72     114.646 105.022  70.087  1.00 41.23           C  
ATOM     40  CD  PRO A  72     115.605 104.204  70.921  1.00 39.66           C  
ATOM     41  N   LEU A  73     114.201 105.038  74.239  1.00 39.90           N  
ATOM     42  CA  LEU A  73     113.637 104.901  75.582  1.00 39.20           C  
ATOM     43  C   LEU A  73     114.558 105.406  76.703  1.00 39.34           C  
ATOM     44  O   LEU A  73     114.094 106.009  77.678  1.00 36.78           O  
ATOM     45  CB  LEU A  73     113.313 103.424  75.825  1.00 39.32           C  
ATOM     46  CG  LEU A  73     111.968 102.994  76.410  1.00 42.52           C  
ATOM     47  CD1 LEU A  73     110.815 103.525  75.547  1.00 40.40           C  
ATOM     48  CD2 LEU A  73     111.938 101.464  76.486  1.00 38.40           C  
ATOM     49  N   LEU A  74     115.858 105.162  76.554  1.00 39.03           N  
ATOM     50  CA  LEU A  74     116.839 105.542  77.571  1.00 40.18           C  
ATOM     51  C   LEU A  74     117.676 106.807  77.315  1.00 40.99           C  
ATOM     52  O   LEU A  74     118.274 107.348  78.244  1.00 39.39           O  
ATOM     53  CB  LEU A  74     117.782 104.363  77.813  1.00 39.92           C  
ATOM     54  CG  LEU A  74     117.123 102.979  77.924  1.00 42.44           C  
ATOM     55  CD1 LEU A  74     118.217 101.887  77.986  1.00 39.16           C  
ATOM     56  CD2 LEU A  74     116.210 102.928  79.160  1.00 38.21           C  
ATOM     57  N   ARG A  75     117.721 107.282  76.073  1.00 42.39           N  
ATOM     58  CA  ARG A  75     118.511 108.474  75.752  1.00 44.52           C  
ATOM     59  C   ARG A  75     117.943 109.763  76.350  1.00 46.04           C  
ATOM     60  O   ARG A  75     116.739 109.870  76.591  1.00 44.27           O  
ATOM     61  CB  ARG A  75     118.622 108.636  74.235  1.00 43.93           C  
ATOM     62  CG  ARG A  75     117.345 109.124  73.587  1.00 44.73           C  
ATOM     63  CD  ARG A  75     117.406 109.015  72.077  1.00 45.68           C  
ATOM     64  NE  ARG A  75     116.173 109.492  71.462  1.00 48.61           N  
ATOM     65  CZ  ARG A  75     115.821 109.239  70.205  1.00 51.31           C  
ATOM     66  NH1 ARG A  75     116.613 108.503  69.428  1.00 52.01           N  
ATOM     67  NH2 ARG A  75     114.682 109.725  69.724  1.00 49.53           N  
ATOM     68  N   GLU A  76     118.821 110.743  76.565  1.00 48.53           N  
ATOM     69  CA  GLU A  76     118.439 112.041  77.125  1.00 51.89           C  
ATOM     70  C   GLU A  76     117.224 112.659  76.433  1.00 52.43           C  
ATOM     71  O   GLU A  76     117.139 112.682  75.202  1.00 52.63           O  
ATOM     72  CB  GLU A  76     119.602 113.030  77.019  1.00 55.32           C  
ATOM     73  CG  GLU A  76     120.827 112.690  77.851  1.00 61.50           C  
ATOM     74  CD  GLU A  76     121.954 113.695  77.639  1.00 65.43           C  
ATOM     75  OE1 GLU A  76     121.710 114.905  77.849  1.00 65.86           O  
ATOM     76  OE2 GLU A  76     123.079 113.279  77.260  1.00 66.21           O  
ATOM     77  N   ASN A  77     116.294 113.179  77.227  1.00 52.29           N  
ATOM     78  CA  ASN A  77     115.099 113.808  76.679  1.00 52.78           C  
ATOM     79  C   ASN A  77     114.743 115.110  77.394  1.00 54.59           C  
ATOM     80  O   ASN A  77     114.327 115.103  78.555  1.00 55.36           O  
ATOM     81  CB  ASN A  77     113.915 112.848  76.754  1.00 51.66           C  
ATOM     82  CG  ASN A  77     112.632 113.474  76.245  1.00 50.98           C  
ATOM     83  OD1 ASN A  77     112.658 114.346  75.375  1.00 47.90           O  
ATOM     84  ND2 ASN A  77     111.498 113.020  76.772  1.00 50.65           N  
ATOM     85  N   PRO A  78     114.898 116.249  76.703  1.00 55.20           N  
ATOM     86  CA  PRO A  78     114.587 117.556  77.289  1.00 55.17           C  
ATOM     87  C   PRO A  78     113.092 117.799  77.478  1.00 55.19           C  
ATOM     88  O   PRO A  78     112.693 118.529  78.386  1.00 56.68           O  
ATOM     89  CB  PRO A  78     115.219 118.533  76.299  1.00 55.51           C  
ATOM     90  CG  PRO A  78     115.027 117.821  74.980  1.00 56.85           C  
ATOM     91  CD  PRO A  78     115.418 116.395  75.329  1.00 56.16           C  
ATOM     92  N   ARG A  79     112.271 117.192  76.620  1.00 55.39           N  
ATOM     93  CA  ARG A  79     110.816 117.344  76.697  1.00 55.53           C  
ATOM     94  C   ARG A  79     110.224 116.421  77.754  1.00 54.63           C  
ATOM     95  O   ARG A  79     109.016 116.418  78.004  1.00 53.33           O  
ATOM     96  CB  ARG A  79     110.165 117.032  75.348  1.00 58.24           C  
ATOM     97  CG  ARG A  79     110.404 118.067  74.266  1.00 62.80           C  
ATOM     98  CD  ARG A  79     109.508 117.784  73.064  1.00 67.13           C  
ATOM     99  NE  ARG A  79     109.666 118.771  71.998  1.00 71.27           N  
ATOM    100  CZ  ARG A  79     108.952 118.781  70.875  1.00 73.22           C  
ATOM    101  NH1 ARG A  79     108.024 117.854  70.667  1.00 73.26           N  
ATOM    102  NH2 ARG A  79     109.167 119.721  69.958  1.00 74.61           N  
ATOM    103  N   ARG A  80     111.097 115.634  78.365  1.00 53.27           N  
ATOM    104  CA  ARG A  80     110.721 114.681  79.396  1.00 52.88           C  
ATOM    105  C   ARG A  80     109.711 115.192  80.438  1.00 51.48           C  
ATOM    106  O   ARG A  80     108.784 114.469  80.813  1.00 50.17           O  
ATOM    107  CB  ARG A  80     112.005 114.191  80.072  1.00 54.41           C  
ATOM    108  CG  ARG A  80     111.877 113.720  81.495  1.00 57.09           C  
ATOM    109  CD  ARG A  80     113.270 113.530  82.075  1.00 59.05           C  
ATOM    110  NE  ARG A  80     114.108 114.687  81.781  1.00 60.80           N  
ATOM    111  CZ  ARG A  80     115.352 114.848  82.215  1.00 61.16           C  
ATOM    112  NH1 ARG A  80     115.917 113.920  82.973  1.00 62.57           N  
ATOM    113  NH2 ARG A  80     116.031 115.938  81.885  1.00 59.51           N  
ATOM    114  N   PHE A  81     109.873 116.433  80.892  1.00 48.76           N  
ATOM    115  CA  PHE A  81     108.979 116.988  81.910  1.00 48.25           C  
ATOM    116  C   PHE A  81     107.558 117.374  81.486  1.00 45.87           C  
ATOM    117  O   PHE A  81     106.716 117.649  82.342  1.00 43.73           O  
ATOM    118  CB  PHE A  81     109.638 118.199  82.582  1.00 49.16           C  
ATOM    119  CG  PHE A  81     110.949 117.884  83.244  1.00 49.80           C  
ATOM    120  CD1 PHE A  81     111.084 116.751  84.047  1.00 49.70           C  
ATOM    121  CD2 PHE A  81     112.051 118.722  83.074  1.00 49.14           C  
ATOM    122  CE1 PHE A  81     112.300 116.457  84.672  1.00 48.72           C  
ATOM    123  CE2 PHE A  81     113.273 118.434  83.697  1.00 48.22           C  
ATOM    124  CZ  PHE A  81     113.394 117.302  84.495  1.00 46.24           C  
ATOM    125  N   VAL A  82     107.285 117.390  80.184  1.00 44.47           N  
ATOM    126  CA  VAL A  82     105.959 117.767  79.691  1.00 43.77           C  
ATOM    127  C   VAL A  82     105.263 116.573  79.034  1.00 43.44           C  
ATOM    128  O   VAL A  82     105.914 115.753  78.382  1.00 40.61           O  
ATOM    129  CB  VAL A  82     106.073 118.949  78.683  1.00 44.55           C  
ATOM    130  CG1 VAL A  82     104.684 119.416  78.245  1.00 44.06           C  
ATOM    131  CG2 VAL A  82     106.839 120.105  79.333  1.00 43.58           C  
ATOM    132  N   VAL A  83     103.948 116.464  79.204  1.00 42.86           N  
ATOM    133  CA  VAL A  83     103.240 115.327  78.623  1.00 46.13           C  
ATOM    134  C   VAL A  83     102.865 115.481  77.144  1.00 45.96           C  
ATOM    135  O   VAL A  83     103.032 114.542  76.372  1.00 45.83           O  
ATOM    136  CB  VAL A  83     101.998 114.920  79.485  1.00 45.51           C  
ATOM    137  CG1 VAL A  83     101.241 116.134  79.929  1.00 49.00           C  
ATOM    138  CG2 VAL A  83     101.096 113.983  78.697  1.00 44.90           C  
ATOM    139  N   PHE A  84     102.371 116.640  76.729  1.00 47.68           N  
ATOM    140  CA  PHE A  84     102.050 116.808  75.308  1.00 47.94           C  
ATOM    141  C   PHE A  84     103.229 117.463  74.597  1.00 47.81           C  
ATOM    142  O   PHE A  84     103.991 118.215  75.204  1.00 48.04           O  
ATOM    143  CB  PHE A  84     100.797 117.671  75.102  1.00 47.96           C  
ATOM    144  CG  PHE A  84      99.503 116.956  75.380  1.00 49.35           C  
ATOM    145  CD1 PHE A  84      99.474 115.580  75.584  1.00 48.06           C  
ATOM    146  CD2 PHE A  84      98.305 117.666  75.435  1.00 49.23           C  
ATOM    147  CE1 PHE A  84      98.274 114.921  75.841  1.00 49.38           C  
ATOM    148  CE2 PHE A  84      97.099 117.016  75.692  1.00 48.62           C  
ATOM    149  CZ  PHE A  84      97.084 115.642  75.895  1.00 50.32           C  
ATOM    150  N   PRO A  85     103.400 117.177  73.296  1.00 48.90           N  
ATOM    151  CA  PRO A  85     102.538 116.277  72.514  1.00 48.57           C  
ATOM    152  C   PRO A  85     102.942 114.826  72.761  1.00 48.31           C  
ATOM    153  O   PRO A  85     104.126 114.535  72.937  1.00 46.33           O  
ATOM    154  CB  PRO A  85     102.811 116.686  71.061  1.00 48.86           C  
ATOM    155  CG  PRO A  85     103.544 118.025  71.162  1.00 49.52           C  
ATOM    156  CD  PRO A  85     104.350 117.880  72.420  1.00 49.48           C  
ATOM    157  N   ILE A  86     101.963 113.926  72.765  1.00 48.17           N  
ATOM    158  CA  ILE A  86     102.233 112.505  72.970  1.00 48.81           C  
ATOM    159  C   ILE A  86     103.153 111.988  71.864  1.00 49.00           C  
ATOM    160  O   ILE A  86     102.934 112.270  70.688  1.00 50.07           O  
ATOM    161  CB  ILE A  86     100.930 111.673  72.937  1.00 48.00           C  
ATOM    162  CG1 ILE A  86      99.987 112.127  74.059  1.00 47.01           C  
ATOM    163  CG2 ILE A  86     101.262 110.182  73.059  1.00 46.71           C  
ATOM    164  CD1 ILE A  86     100.534 111.929  75.463  1.00 45.63           C  
ATOM    165  N   GLU A  87     104.177 111.232  72.240  1.00 48.77           N  
ATOM    166  CA  GLU A  87     105.115 110.681  71.263  1.00 48.71           C  
ATOM    167  C   GLU A  87     104.807 109.212  70.975  1.00 46.21           C  
ATOM    168  O   GLU A  87     104.944 108.753  69.843  1.00 45.98           O  
ATOM    169  CB  GLU A  87     106.554 110.809  71.778  1.00 51.20           C  
ATOM    170  CG  GLU A  87     107.625 110.522  70.735  1.00 55.29           C  
ATOM    171  CD  GLU A  87     109.035 110.663  71.291  1.00 57.21           C  
ATOM    172  OE1 GLU A  87     109.294 111.646  72.013  1.00 58.13           O  
ATOM    173  OE2 GLU A  87     109.890 109.798  71.001  1.00 59.05           O  
ATOM    174  N   TYR A  88     104.381 108.484  72.003  1.00 43.41           N  
ATOM    175  CA  TYR A  88     104.067 107.065  71.870  1.00 41.21           C  
ATOM    176  C   TYR A  88     102.660 106.755  72.361  1.00 41.28           C  
ATOM    177  O   TYR A  88     102.432 106.583  73.565  1.00 40.14           O  
ATOM    178  CB  TYR A  88     105.079 106.251  72.665  1.00 40.15           C  
ATOM    179  CG  TYR A  88     106.492 106.432  72.181  1.00 39.66           C  
ATOM    180  CD1 TYR A  88     106.944 105.782  71.032  1.00 39.42           C  
ATOM    181  CD2 TYR A  88     107.374 107.279  72.853  1.00 39.42           C  
ATOM    182  CE1 TYR A  88     108.243 105.970  70.565  1.00 38.22           C  
ATOM    183  CE2 TYR A  88     108.672 107.476  72.390  1.00 39.58           C  
ATOM    184  CZ  TYR A  88     109.100 106.816  71.248  1.00 38.19           C  
ATOM    185  OH  TYR A  88     110.385 106.998  70.796  1.00 38.84           O  
ATOM    186  N   HIS A  89     101.721 106.669  71.424  1.00 38.95           N  
ATOM    187  CA  HIS A  89     100.336 106.399  71.768  1.00 39.59           C  
ATOM    188  C   HIS A  89     100.136 104.993  72.299  1.00 39.32           C  
ATOM    189  O   HIS A  89      99.209 104.746  73.069  1.00 38.10           O  
ATOM    190  CB  HIS A  89      99.437 106.654  70.561  1.00 44.34           C  
ATOM    191  CG  HIS A  89      99.571 108.039  70.006  1.00 48.97           C  
ATOM    192  ND1 HIS A  89     100.631 108.421  69.210  1.00 49.41           N  
ATOM    193  CD2 HIS A  89      98.821 109.151  70.191  1.00 49.95           C  
ATOM    194  CE1 HIS A  89     100.529 109.708  68.931  1.00 50.90           C  
ATOM    195  NE2 HIS A  89      99.440 110.175  69.515  1.00 50.51           N  
ATOM    196  N   ASP A  90     101.003 104.070  71.897  1.00 36.76           N  
ATOM    197  CA  ASP A  90     100.894 102.708  72.390  1.00 36.39           C  
ATOM    198  C   ASP A  90     101.212 102.686  73.885  1.00 34.54           C  
ATOM    199  O   ASP A  90     100.521 102.034  74.663  1.00 34.51           O  
ATOM    200  CB  ASP A  90     101.827 101.765  71.606  1.00 37.84           C  
ATOM    201  CG  ASP A  90     103.301 102.167  71.679  1.00 39.82           C  
ATOM    202  OD1 ASP A  90     103.618 103.354  71.899  1.00 40.83           O  
ATOM    203  OD2 ASP A  90     104.154 101.278  71.489  1.00 42.73           O  
ATOM    204  N   ILE A  91     102.245 103.421  74.288  1.00 33.73           N  
ATOM    205  CA  ILE A  91     102.636 103.482  75.693  1.00 32.58           C  
ATOM    206  C   ILE A  91     101.577 104.272  76.461  1.00 34.41           C  
ATOM    207  O   ILE A  91     101.245 103.959  77.606  1.00 34.35           O  
ATOM    208  CB  ILE A  91     104.005 104.176  75.860  1.00 31.25           C  
ATOM    209  CG1 ILE A  91     105.095 103.366  75.159  1.00 34.71           C  
ATOM    210  CG2 ILE A  91     104.352 104.295  77.312  1.00 27.96           C  
ATOM    211  CD1 ILE A  91     106.498 103.925  75.363  1.00 34.65           C  
ATOM    212  N   TRP A  92     101.041 105.296  75.810  1.00 35.52           N  
ATOM    213  CA  TRP A  92     100.018 106.128  76.413  1.00 35.54           C  
ATOM    214  C   TRP A  92      98.763 105.311  76.739  1.00 35.47           C  
ATOM    215  O   TRP A  92      98.240 105.393  77.855  1.00 34.40           O  
ATOM    216  CB  TRP A  92      99.664 107.274  75.467  1.00 36.46           C  
ATOM    217  CG  TRP A  92      98.888 108.353  76.122  1.00 38.83           C  
ATOM    218  CD1 TRP A  92      97.720 108.904  75.684  1.00 40.61           C  
ATOM    219  CD2 TRP A  92      99.250 109.065  77.315  1.00 39.89           C  
ATOM    220  NE1 TRP A  92      97.333 109.920  76.526  1.00 42.58           N  
ATOM    221  CE2 TRP A  92      98.252 110.042  77.536  1.00 41.27           C  
ATOM    222  CE3 TRP A  92     100.323 108.973  78.217  1.00 39.71           C  
ATOM    223  CZ2 TRP A  92      98.292 110.930  78.624  1.00 41.16           C  
ATOM    224  CZ3 TRP A  92     100.365 109.859  79.302  1.00 41.95           C  
ATOM    225  CH2 TRP A  92      99.353 110.825  79.492  1.00 41.89           C  
ATOM    226  N   GLN A  93      98.286 104.514  75.783  1.00 34.92           N  
ATOM    227  CA  GLN A  93      97.086 103.717  76.027  1.00 38.56           C  
ATOM    228  C   GLN A  93      97.286 102.704  77.154  1.00 38.48           C  
ATOM    229  O   GLN A  93      96.336 102.357  77.849  1.00 36.87           O  
ATOM    230  CB  GLN A  93      96.623 103.001  74.752  1.00 40.38           C  
ATOM    231  CG  GLN A  93      96.230 103.939  73.600  1.00 49.52           C  
ATOM    232  CD  GLN A  93      95.406 105.156  74.044  1.00 55.06           C  
ATOM    233  OE1 GLN A  93      94.412 105.031  74.771  1.00 57.29           O  
ATOM    234  NE2 GLN A  93      95.818 106.343  73.593  1.00 57.86           N  
ATOM    235  N   MET A  94      98.521 102.225  77.321  1.00 39.21           N  
ATOM    236  CA  MET A  94      98.852 101.279  78.391  1.00 37.85           C  
ATOM    237  C   MET A  94      98.622 101.966  79.737  1.00 37.17           C  
ATOM    238  O   MET A  94      98.029 101.396  80.649  1.00 35.61           O  
ATOM    239  CB  MET A  94     100.322 100.863  78.300  1.00 41.80           C  
ATOM    240  CG  MET A  94     100.661  99.937  77.145  1.00 45.80           C  
ATOM    241  SD  MET A  94     100.544  98.214  77.616  1.00 52.68           S  
ATOM    242  CE  MET A  94      98.778  98.026  77.621  1.00 50.87           C  
ATOM    243  N   TYR A  95      99.114 103.197  79.849  1.00 34.89           N  
ATOM    244  CA  TYR A  95      98.965 103.980  81.064  1.00 34.45           C  
ATOM    245  C   TYR A  95      97.498 104.285  81.371  1.00 33.98           C  
ATOM    246  O   TYR A  95      97.083 104.261  82.528  1.00 32.97           O  
ATOM    247  CB  TYR A  95      99.753 105.293  80.940  1.00 33.67           C  
ATOM    248  CG  TYR A  95      99.367 106.345  81.963  1.00 34.71           C  
ATOM    249  CD1 TYR A  95      99.451 106.088  83.334  1.00 32.90           C  
ATOM    250  CD2 TYR A  95      98.915 107.604  81.554  1.00 35.72           C  
ATOM    251  CE1 TYR A  95      99.093 107.065  84.274  1.00 33.94           C  
ATOM    252  CE2 TYR A  95      98.555 108.582  82.478  1.00 34.37           C  
ATOM    253  CZ  TYR A  95      98.644 108.310  83.834  1.00 35.43           C  
ATOM    254  OH  TYR A  95      98.278 109.287  84.740  1.00 35.97           O  
ATOM    255  N   LYS A  96      96.726 104.586  80.331  1.00 35.03           N  
ATOM    256  CA  LYS A  96      95.309 104.898  80.492  1.00 38.14           C  
ATOM    257  C   LYS A  96      94.511 103.690  80.967  1.00 38.43           C  
ATOM    258  O   LYS A  96      93.543 103.832  81.714  1.00 37.74           O  
ATOM    259  CB  LYS A  96      94.730 105.419  79.176  1.00 37.49           C  
ATOM    260  CG  LYS A  96      95.124 106.847  78.884  1.00 39.54           C  
ATOM    261  CD  LYS A  96      94.597 107.755  79.973  1.00 40.06           C  
ATOM    262  CE  LYS A  96      95.046 109.184  79.784  1.00 40.73           C  
ATOM    263  NZ  LYS A  96      94.555 110.025  80.905  1.00 40.71           N1+
ATOM    264  N   LYS A  97      94.911 102.503  80.529  1.00 38.98           N  
ATOM    265  CA  LYS A  97      94.219 101.298  80.954  1.00 41.03           C  
ATOM    266  C   LYS A  97      94.471 101.125  82.445  1.00 39.19           C  
ATOM    267  O   LYS A  97      93.562 100.782  83.204  1.00 39.36           O  
ATOM    268  CB  LYS A  97      94.741 100.067  80.207  1.00 43.98           C  
ATOM    269  CG  LYS A  97      94.380  99.996  78.733  1.00 48.49           C  
ATOM    270  CD  LYS A  97      94.956  98.724  78.122  1.00 51.94           C  
ATOM    271  CE  LYS A  97      94.642  98.608  76.638  1.00 56.13           C  
ATOM    272  NZ  LYS A  97      95.245  97.367  76.054  1.00 56.90           N1+
ATOM    273  N   ALA A  98      95.712 101.366  82.858  1.00 36.99           N  
ATOM    274  CA  ALA A  98      96.082 101.239  84.264  1.00 36.09           C  
ATOM    275  C   ALA A  98      95.301 102.251  85.110  1.00 34.38           C  
ATOM    276  O   ALA A  98      94.740 101.913  86.155  1.00 31.84           O  
ATOM    277  CB  ALA A  98      97.581 101.453  84.431  1.00 36.94           C  
ATOM    278  N   GLU A  99      95.273 103.492  84.643  1.00 34.83           N  
ATOM    279  CA  GLU A  99      94.564 104.567  85.332  1.00 36.99           C  
ATOM    280  C   GLU A  99      93.118 104.164  85.593  1.00 37.09           C  
ATOM    281  O   GLU A  99      92.618 104.287  86.705  1.00 37.87           O  
ATOM    282  CB  GLU A  99      94.584 105.828  84.479  1.00 35.75           C  
ATOM    283  CG  GLU A  99      95.083 107.051  85.196  1.00 39.07           C  
ATOM    284  CD  GLU A  99      94.940 108.301  84.356  1.00 40.25           C  
ATOM    285  OE1 GLU A  99      95.289 108.244  83.160  1.00 38.30           O  
ATOM    286  OE2 GLU A  99      94.488 109.338  84.895  1.00 41.24           O  
ATOM    287  N   ALA A 100      92.460 103.669  84.550  1.00 38.82           N  
ATOM    288  CA  ALA A 100      91.070 103.242  84.627  1.00 38.61           C  
ATOM    289  C   ALA A 100      90.847 102.050  85.552  1.00 39.18           C  
ATOM    290  O   ALA A 100      89.727 101.786  85.965  1.00 39.89           O  
ATOM    291  CB  ALA A 100      90.570 102.903  83.229  1.00 39.48           C  
ATOM    292  N   SER A 101      91.911 101.328  85.879  1.00 40.22           N  
ATOM    293  CA  SER A 101      91.798 100.152  86.734  1.00 38.54           C  
ATOM    294  C   SER A 101      91.987 100.466  88.208  1.00 39.31           C  
ATOM    295  O   SER A 101      91.911  99.569  89.057  1.00 40.21           O  
ATOM    296  CB  SER A 101      92.824  99.104  86.309  1.00 38.18           C  
ATOM    297  OG  SER A 101      92.691  98.804  84.933  1.00 38.19           O  
ATOM    298  N   PHE A 102      92.221 101.737  88.514  1.00 39.54           N  
ATOM    299  CA  PHE A 102      92.439 102.153  89.898  1.00 39.01           C  
ATOM    300  C   PHE A 102      91.395 101.648  90.892  1.00 38.69           C  
ATOM    301  O   PHE A 102      90.192 101.658  90.625  1.00 39.72           O  
ATOM    302  CB  PHE A 102      92.504 103.677  89.999  1.00 37.66           C  
ATOM    303  CG  PHE A 102      92.793 104.175  91.391  1.00 36.74           C  
ATOM    304  CD1 PHE A 102      94.037 103.945  91.981  1.00 34.24           C  
ATOM    305  CD2 PHE A 102      91.817 104.858  92.117  1.00 35.62           C  
ATOM    306  CE1 PHE A 102      94.313 104.390  93.276  1.00 33.89           C  
ATOM    307  CE2 PHE A 102      92.077 105.312  93.415  1.00 36.13           C  
ATOM    308  CZ  PHE A 102      93.334 105.075  93.996  1.00 36.34           C  
ATOM    309  N   TRP A 103      91.882 101.215  92.046  1.00 37.98           N  
ATOM    310  CA  TRP A 103      91.042 100.735  93.126  1.00 36.38           C  
ATOM    311  C   TRP A 103      91.866 100.891  94.395  1.00 38.01           C  
ATOM    312  O   TRP A 103      93.077 101.110  94.325  1.00 36.32           O  
ATOM    313  CB  TRP A 103      90.655  99.269  92.911  1.00 36.43           C  
ATOM    314  CG  TRP A 103      91.817  98.329  92.747  1.00 37.11           C  
ATOM    315  CD1 TRP A 103      92.589  98.155  91.628  1.00 36.11           C  
ATOM    316  CD2 TRP A 103      92.337  97.435  93.736  1.00 35.54           C  
ATOM    317  NE1 TRP A 103      93.557  97.203  91.860  1.00 35.11           N  
ATOM    318  CE2 TRP A 103      93.427  96.745  93.145  1.00 35.99           C  
ATOM    319  CE3 TRP A 103      91.991  97.148  95.064  1.00 36.14           C  
ATOM    320  CZ2 TRP A 103      94.172  95.786  93.838  1.00 33.28           C  
ATOM    321  CZ3 TRP A 103      92.736  96.189  95.757  1.00 36.76           C  
ATOM    322  CH2 TRP A 103      93.815  95.521  95.137  1.00 35.98           C  
ATOM    323  N   THR A 104      91.208 100.806  95.547  1.00 37.77           N  
ATOM    324  CA  THR A 104      91.880 100.927  96.833  1.00 37.93           C  
ATOM    325  C   THR A 104      91.557  99.690  97.662  1.00 38.81           C  
ATOM    326  O   THR A 104      90.570  99.002  97.399  1.00 38.28           O  
ATOM    327  CB  THR A 104      91.403 102.176  97.611  1.00 41.11           C  
ATOM    328  OG1 THR A 104      89.990 102.084  97.846  1.00 41.22           O  
ATOM    329  CG2 THR A 104      91.711 103.449  96.832  1.00 35.24           C  
ATOM    330  N   ALA A 105      92.394  99.402  98.651  1.00 37.97           N  
ATOM    331  CA  ALA A 105      92.183  98.247  99.508  1.00 40.64           C  
ATOM    332  C   ALA A 105      90.842  98.365 100.233  1.00 41.78           C  
ATOM    333  O   ALA A 105      90.123  97.382 100.410  1.00 41.17           O  
ATOM    334  CB  ALA A 105      93.314  98.139 100.514  1.00 40.66           C  
ATOM    335  N   GLU A 106      90.514  99.582 100.649  1.00 43.61           N  
ATOM    336  CA  GLU A 106      89.264  99.844 101.344  1.00 45.64           C  
ATOM    337  C   GLU A 106      88.067  99.249 100.608  1.00 47.29           C  
ATOM    338  O   GLU A 106      87.096  98.826 101.232  1.00 48.90           O  
ATOM    339  CB  GLU A 106      89.061 101.352 101.508  1.00 45.74           C  
ATOM    340  CG  GLU A 106      89.904 102.017 102.602  1.00 43.70           C  
ATOM    341  CD  GLU A 106      91.397 102.034 102.308  1.00 43.77           C  
ATOM    342  OE1 GLU A 106      91.795 101.866 101.136  1.00 39.32           O  
ATOM    343  OE2 GLU A 106      92.175 102.236 103.263  1.00 44.78           O  
ATOM    344  N   GLU A 107      88.143  99.216  99.282  1.00 47.79           N  
ATOM    345  CA  GLU A 107      87.067  98.684  98.454  1.00 49.74           C  
ATOM    346  C   GLU A 107      86.842  97.175  98.584  1.00 50.11           C  
ATOM    347  O   GLU A 107      85.843  96.647  98.089  1.00 50.91           O  
ATOM    348  CB  GLU A 107      87.332  99.031  96.989  1.00 52.00           C  
ATOM    349  CG  GLU A 107      87.220 100.505  96.689  1.00 56.73           C  
ATOM    350  CD  GLU A 107      87.798 100.869  95.340  1.00 59.69           C  
ATOM    351  OE1 GLU A 107      87.440 100.212  94.341  1.00 61.32           O  
ATOM    352  OE2 GLU A 107      88.606 101.821  95.280  1.00 63.03           O  
ATOM    353  N   VAL A 108      87.768  96.481  99.230  1.00 49.66           N  
ATOM    354  CA  VAL A 108      87.646  95.040  99.404  1.00 51.13           C  
ATOM    355  C   VAL A 108      87.067  94.743 100.778  1.00 52.37           C  
ATOM    356  O   VAL A 108      87.721  94.964 101.793  1.00 51.53           O  
ATOM    357  CB  VAL A 108      89.020  94.333  99.278  1.00 51.75           C  
ATOM    358  CG1 VAL A 108      88.869  92.835  99.532  1.00 48.32           C  
ATOM    359  CG2 VAL A 108      89.611  94.587  97.890  1.00 50.67           C  
ATOM    360  N   ASP A 109      85.838  94.241 100.804  1.00 55.57           N  
ATOM    361  CA  ASP A 109      85.180  93.924 102.064  1.00 57.94           C  
ATOM    362  C   ASP A 109      85.696  92.620 102.650  1.00 58.23           C  
ATOM    363  O   ASP A 109      85.484  91.550 102.087  1.00 58.48           O  
ATOM    364  CB  ASP A 109      83.667  93.842 101.864  1.00 60.29           C  
ATOM    365  CG  ASP A 109      82.928  93.552 103.155  1.00 62.67           C  
ATOM    366  OD1 ASP A 109      83.245  94.203 104.177  1.00 63.56           O  
ATOM    367  OD2 ASP A 109      82.031  92.680 103.147  1.00 63.21           O  
ATOM    368  N   LEU A 110      86.374  92.724 103.788  1.00 59.99           N  
ATOM    369  CA  LEU A 110      86.939  91.567 104.475  1.00 61.27           C  
ATOM    370  C   LEU A 110      86.187  91.258 105.771  1.00 63.14           C  
ATOM    371  O   LEU A 110      86.667  90.486 106.605  1.00 62.23           O  
ATOM    372  CB  LEU A 110      88.413  91.822 104.803  1.00 59.41           C  
ATOM    373  CG  LEU A 110      89.361  92.161 103.651  1.00 58.78           C  
ATOM    374  CD1 LEU A 110      90.771  92.322 104.202  1.00 57.16           C  
ATOM    375  CD2 LEU A 110      89.317  91.064 102.595  1.00 57.96           C  
ATOM    376  N   SER A 111      85.019  91.870 105.940  1.00 65.75           N  
ATOM    377  CA  SER A 111      84.210  91.661 107.139  1.00 69.69           C  
ATOM    378  C   SER A 111      83.829  90.190 107.299  1.00 72.00           C  
ATOM    379  O   SER A 111      83.961  89.615 108.384  1.00 72.76           O  
ATOM    380  CB  SER A 111      82.932  92.503 107.071  1.00 69.82           C  
ATOM    381  OG  SER A 111      82.039  91.999 106.087  1.00 69.90           O  
ATOM    382  N   LYS A 112      83.358  89.589 106.209  1.00 73.49           N  
ATOM    383  CA  LYS A 112      82.940  88.190 106.215  1.00 75.40           C  
ATOM    384  C   LYS A 112      84.045  87.250 105.740  1.00 75.50           C  
ATOM    385  O   LYS A 112      83.829  86.474 104.809  1.00 76.72           O  
ATOM    386  CB  LYS A 112      81.707  88.013 105.317  1.00 76.19           C  
ATOM    387  CG  LYS A 112      80.526  88.901 105.695  1.00 77.63           C  
ATOM    388  CD  LYS A 112      79.377  88.780 104.703  1.00 77.01           C  
ATOM    389  CE  LYS A 112      78.237  89.726 105.064  1.00 77.09           C  
ATOM    390  NZ  LYS A 112      77.128  89.682 104.070  1.00 75.95           N1+
ATOM    391  N   ASP A 113      85.221  87.311 106.367  1.00 74.14           N  
ATOM    392  CA  ASP A 113      86.330  86.443 105.966  1.00 73.03           C  
ATOM    393  C   ASP A 113      87.042  85.727 107.110  1.00 71.83           C  
ATOM    394  O   ASP A 113      87.707  84.712 106.892  1.00 70.64           O  
ATOM    395  CB  ASP A 113      87.361  87.225 105.137  1.00 73.48           C  
ATOM    396  CG  ASP A 113      87.092  87.145 103.639  1.00 73.58           C  
ATOM    397  OD1 ASP A 113      86.033  87.640 103.194  1.00 73.38           O  
ATOM    398  OD2 ASP A 113      87.942  86.583 102.910  1.00 72.32           O  
ATOM    399  N   ILE A 114      86.921  86.252 108.324  1.00 70.84           N  
ATOM    400  CA  ILE A 114      87.562  85.609 109.466  1.00 69.97           C  
ATOM    401  C   ILE A 114      86.901  84.247 109.691  1.00 69.54           C  
ATOM    402  O   ILE A 114      87.575  83.261 109.994  1.00 68.59           O  
ATOM    403  CB  ILE A 114      87.434  86.466 110.752  1.00 69.11           C  
ATOM    404  CG1 ILE A 114      88.140  85.767 111.917  1.00 66.51           C  
ATOM    405  CG2 ILE A 114      85.965  86.703 111.083  1.00 68.42           C  
ATOM    406  CD1 ILE A 114      89.620  85.535 111.700  1.00 64.02           C  
ATOM    407  N   GLN A 115      85.582  84.200 109.525  1.00 69.79           N  
ATOM    408  CA  GLN A 115      84.830  82.962 109.698  1.00 71.69           C  
ATOM    409  C   GLN A 115      85.261  81.938 108.651  1.00 71.01           C  
ATOM    410  O   GLN A 115      85.461  80.761 108.966  1.00 70.91           O  
ATOM    411  CB  GLN A 115      83.326  83.235 109.584  1.00 73.74           C  
ATOM    412  CG  GLN A 115      82.909  83.961 108.314  1.00 78.63           C  
ATOM    413  CD  GLN A 115      81.440  84.369 108.328  1.00 81.39           C  
ATOM    414  OE1 GLN A 115      80.975  85.025 109.265  1.00 82.51           O  
ATOM    415  NE2 GLN A 115      80.705  83.988 107.285  1.00 81.80           N  
ATOM    416  N   HIS A 116      85.406  82.394 107.408  1.00 69.55           N  
ATOM    417  CA  HIS A 116      85.834  81.529 106.312  1.00 66.48           C  
ATOM    418  C   HIS A 116      87.201  80.947 106.621  1.00 64.58           C  
ATOM    419  O   HIS A 116      87.458  79.767 106.388  1.00 64.11           O  
ATOM    420  CB  HIS A 116      85.901  82.323 105.016  1.00 66.86           C  
ATOM    421  CG  HIS A 116      84.560  82.641 104.440  1.00 68.21           C  
ATOM    422  ND1 HIS A 116      83.775  81.695 103.819  1.00 69.43           N  
ATOM    423  CD2 HIS A 116      83.857  83.797 104.404  1.00 69.03           C  
ATOM    424  CE1 HIS A 116      82.646  82.255 103.421  1.00 70.43           C  
ATOM    425  NE2 HIS A 116      82.670  83.531 103.764  1.00 69.65           N  
ATOM    426  N   TRP A 117      88.076  81.789 107.151  1.00 62.49           N  
ATOM    427  CA  TRP A 117      89.418  81.362 107.499  1.00 61.31           C  
ATOM    428  C   TRP A 117      89.317  80.281 108.567  1.00 63.57           C  
ATOM    429  O   TRP A 117      90.140  79.367 108.626  1.00 63.06           O  
ATOM    430  CB  TRP A 117      90.223  82.559 108.013  1.00 55.85           C  
ATOM    431  CG  TRP A 117      91.605  82.204 108.444  1.00 50.47           C  
ATOM    432  CD1 TRP A 117      92.045  82.031 109.722  1.00 48.25           C  
ATOM    433  CD2 TRP A 117      92.726  81.942 107.593  1.00 48.40           C  
ATOM    434  NE1 TRP A 117      93.374  81.677 109.721  1.00 47.92           N  
ATOM    435  CE2 TRP A 117      93.817  81.616 108.427  1.00 47.42           C  
ATOM    436  CE3 TRP A 117      92.916  81.953 106.204  1.00 46.90           C  
ATOM    437  CZ2 TRP A 117      95.082  81.300 107.920  1.00 47.36           C  
ATOM    438  CZ3 TRP A 117      94.176  81.638 105.698  1.00 47.23           C  
ATOM    439  CH2 TRP A 117      95.241  81.316 106.558  1.00 48.01           C  
ATOM    440  N   GLU A 118      88.287  80.396 109.401  1.00 67.09           N  
ATOM    441  CA  GLU A 118      88.041  79.449 110.484  1.00 69.26           C  
ATOM    442  C   GLU A 118      87.669  78.085 109.914  1.00 68.52           C  
ATOM    443  O   GLU A 118      88.268  77.067 110.267  1.00 68.02           O  
ATOM    444  CB  GLU A 118      86.903  79.958 111.379  1.00 72.50           C  
ATOM    445  CG  GLU A 118      86.519  79.004 112.513  1.00 77.62           C  
ATOM    446  CD  GLU A 118      87.511  79.022 113.664  1.00 80.04           C  
ATOM    447  OE1 GLU A 118      88.734  79.046 113.396  1.00 81.07           O  
ATOM    448  OE2 GLU A 118      87.064  79.006 114.835  1.00 80.83           O  
ATOM    449  N   ALA A 119      86.674  78.079 109.033  1.00 67.40           N  
ATOM    450  CA  ALA A 119      86.199  76.854 108.403  1.00 67.16           C  
ATOM    451  C   ALA A 119      87.323  76.077 107.712  1.00 66.59           C  
ATOM    452  O   ALA A 119      87.360  74.851 107.761  1.00 66.44           O  
ATOM    453  CB  ALA A 119      85.097  77.185 107.399  1.00 66.20           C  
ATOM    454  N   LEU A 120      88.236  76.792 107.068  1.00 66.50           N  
ATOM    455  CA  LEU A 120      89.350  76.157 106.372  1.00 65.78           C  
ATOM    456  C   LEU A 120      89.968  75.002 107.149  1.00 65.03           C  
ATOM    457  O   LEU A 120      89.830  74.901 108.367  1.00 64.05           O  
ATOM    458  CB  LEU A 120      90.439  77.187 106.067  1.00 65.61           C  
ATOM    459  CG  LEU A 120      90.481  77.832 104.679  1.00 66.18           C  
ATOM    460  CD1 LEU A 120      89.132  78.421 104.311  1.00 65.74           C  
ATOM    461  CD2 LEU A 120      91.561  78.905 104.677  1.00 65.21           C  
ATOM    462  N   LYS A 121      90.651  74.128 106.422  1.00 64.41           N  
ATOM    463  CA  LYS A 121      91.319  72.988 107.024  1.00 64.44           C  
ATOM    464  C   LYS A 121      92.736  73.426 107.377  1.00 63.55           C  
ATOM    465  O   LYS A 121      93.294  74.319 106.741  1.00 62.55           O  
ATOM    466  CB  LYS A 121      91.353  71.825 106.029  1.00 66.58           C  
ATOM    467  CG  LYS A 121      89.969  71.365 105.582  1.00 68.78           C  
ATOM    468  CD  LYS A 121      90.018  70.589 104.271  1.00 70.56           C  
ATOM    469  CE  LYS A 121      90.892  69.348 104.371  1.00 71.82           C  
ATOM    470  NZ  LYS A 121      90.843  68.549 103.109  1.00 72.67           N1+
ATOM    471  N   PRO A 122      93.334  72.810 108.407  1.00 63.30           N  
ATOM    472  CA  PRO A 122      94.693  73.147 108.838  1.00 63.35           C  
ATOM    473  C   PRO A 122      95.714  73.188 107.700  1.00 63.28           C  
ATOM    474  O   PRO A 122      96.637  74.008 107.714  1.00 61.74           O  
ATOM    475  CB  PRO A 122      95.002  72.058 109.862  1.00 63.29           C  
ATOM    476  CG  PRO A 122      93.665  71.833 110.495  1.00 62.91           C  
ATOM    477  CD  PRO A 122      92.745  71.787 109.289  1.00 63.45           C  
ATOM    478  N   ASP A 123      95.553  72.302 106.721  1.00 63.26           N  
ATOM    479  CA  ASP A 123      96.470  72.261 105.586  1.00 64.46           C  
ATOM    480  C   ASP A 123      96.214  73.432 104.653  1.00 63.11           C  
ATOM    481  O   ASP A 123      97.147  74.065 104.158  1.00 62.79           O  
ATOM    482  CB  ASP A 123      96.317  70.949 104.810  1.00 66.65           C  
ATOM    483  CG  ASP A 123      96.899  69.762 105.553  1.00 69.28           C  
ATOM    484  OD1 ASP A 123      98.049  69.869 106.037  1.00 69.09           O  
ATOM    485  OD2 ASP A 123      96.212  68.722 105.646  1.00 71.22           O  
ATOM    486  N   GLU A 124      94.939  73.716 104.422  1.00 61.91           N  
ATOM    487  CA  GLU A 124      94.551  74.810 103.552  1.00 61.29           C  
ATOM    488  C   GLU A 124      95.040  76.157 104.096  1.00 61.40           C  
ATOM    489  O   GLU A 124      95.501  77.007 103.332  1.00 61.37           O  
ATOM    490  CB  GLU A 124      93.030  74.809 103.373  1.00 60.29           C  
ATOM    491  CG  GLU A 124      92.504  73.476 102.856  1.00 60.06           C  
ATOM    492  CD  GLU A 124      91.014  73.483 102.594  1.00 59.88           C  
ATOM    493  OE1 GLU A 124      90.241  73.772 103.532  1.00 60.09           O  
ATOM    494  OE2 GLU A 124      90.615  73.192 101.446  1.00 60.53           O  
ATOM    495  N   ARG A 125      94.955  76.356 105.409  1.00 60.03           N  
ATOM    496  CA  ARG A 125      95.419  77.614 105.980  1.00 59.60           C  
ATOM    497  C   ARG A 125      96.935  77.696 105.887  1.00 58.40           C  
ATOM    498  O   ARG A 125      97.490  78.773 105.670  1.00 59.00           O  
ATOM    499  CB  ARG A 125      94.987  77.753 107.441  1.00 61.31           C  
ATOM    500  CG  ARG A 125      93.492  77.693 107.655  1.00 63.14           C  
ATOM    501  CD  ARG A 125      93.097  78.356 108.960  1.00 67.11           C  
ATOM    502  NE  ARG A 125      91.867  77.789 109.504  1.00 69.28           N  
ATOM    503  CZ  ARG A 125      91.812  76.638 110.167  1.00 71.53           C  
ATOM    504  NH1 ARG A 125      92.920  75.934 110.373  1.00 71.54           N  
ATOM    505  NH2 ARG A 125      90.649  76.188 110.619  1.00 73.44           N  
ATOM    506  N   HIS A 126      97.603  76.557 106.053  1.00 56.56           N  
ATOM    507  CA  HIS A 126      99.060  76.512 105.979  1.00 55.83           C  
ATOM    508  C   HIS A 126      99.499  77.006 104.609  1.00 55.36           C  
ATOM    509  O   HIS A 126     100.490  77.733 104.472  1.00 53.91           O  
ATOM    510  CB  HIS A 126      99.572  75.086 106.181  1.00 56.10           C  
ATOM    511  CG  HIS A 126     101.025  74.922 105.860  1.00 58.21           C  
ATOM    512  ND1 HIS A 126     102.022  75.539 106.584  1.00 60.14           N  
ATOM    513  CD2 HIS A 126     101.648  74.237 104.871  1.00 59.46           C  
ATOM    514  CE1 HIS A 126     103.197  75.241 106.056  1.00 60.74           C  
ATOM    515  NE2 HIS A 126     102.998  74.453 105.014  1.00 59.78           N  
ATOM    516  N   PHE A 127      98.746  76.594 103.598  1.00 53.23           N  
ATOM    517  CA  PHE A 127      99.026  76.977 102.232  1.00 53.05           C  
ATOM    518  C   PHE A 127      98.854  78.481 102.070  1.00 52.34           C  
ATOM    519  O   PHE A 127      99.830  79.217 101.896  1.00 53.23           O  
ATOM    520  CB  PHE A 127      98.073  76.248 101.286  1.00 54.54           C  
ATOM    521  CG  PHE A 127      98.337  76.515  99.836  1.00 55.08           C  
ATOM    522  CD1 PHE A 127      99.434  75.943  99.200  1.00 55.95           C  
ATOM    523  CD2 PHE A 127      97.501  77.357  99.110  1.00 54.91           C  
ATOM    524  CE1 PHE A 127      99.695  76.206  97.855  1.00 56.45           C  
ATOM    525  CE2 PHE A 127      97.750  77.627  97.770  1.00 55.15           C  
ATOM    526  CZ  PHE A 127      98.851  77.051  97.140  1.00 55.67           C  
ATOM    527  N   ILE A 128      97.606  78.931 102.140  1.00 50.49           N  
ATOM    528  CA  ILE A 128      97.286  80.343 101.973  1.00 49.70           C  
ATOM    529  C   ILE A 128      98.153  81.296 102.788  1.00 49.26           C  
ATOM    530  O   ILE A 128      98.553  82.355 102.293  1.00 47.21           O  
ATOM    531  CB  ILE A 128      95.817  80.617 102.308  1.00 49.59           C  
ATOM    532  CG1 ILE A 128      94.917  79.783 101.392  1.00 50.29           C  
ATOM    533  CG2 ILE A 128      95.521  82.105 102.155  1.00 48.72           C  
ATOM    534  CD1 ILE A 128      93.434  79.914 101.703  1.00 50.40           C  
ATOM    535  N   SER A 129      98.440  80.925 104.032  1.00 49.65           N  
ATOM    536  CA  SER A 129      99.260  81.764 104.901  1.00 50.90           C  
ATOM    537  C   SER A 129     100.637  81.942 104.280  1.00 51.04           C  
ATOM    538  O   SER A 129     101.222  83.028 104.322  1.00 50.83           O  
ATOM    539  CB  SER A 129      99.411  81.124 106.280  1.00 51.89           C  
ATOM    540  OG  SER A 129     100.242  79.981 106.209  1.00 54.37           O  
ATOM    541  N   HIS A 130     101.150  80.862 103.701  1.00 50.52           N  
ATOM    542  CA  HIS A 130     102.455  80.888 103.068  1.00 50.54           C  
ATOM    543  C   HIS A 130     102.438  81.617 101.728  1.00 48.23           C  
ATOM    544  O   HIS A 130     103.414  82.270 101.356  1.00 47.52           O  
ATOM    545  CB  HIS A 130     102.979  79.459 102.937  1.00 55.04           C  
ATOM    546  CG  HIS A 130     103.480  78.897 104.231  1.00 59.58           C  
ATOM    547  ND1 HIS A 130     102.858  79.147 105.437  1.00 60.54           N  
ATOM    548  CD2 HIS A 130     104.554  78.122 104.515  1.00 61.66           C  
ATOM    549  CE1 HIS A 130     103.531  78.555 106.408  1.00 62.15           C  
ATOM    550  NE2 HIS A 130     104.564  77.927 105.876  1.00 63.44           N  
ATOM    551  N   VAL A 131     101.327  81.522 101.009  1.00 44.94           N  
ATOM    552  CA  VAL A 131     101.206  82.227  99.738  1.00 43.80           C  
ATOM    553  C   VAL A 131     101.233  83.728 100.060  1.00 43.03           C  
ATOM    554  O   VAL A 131     101.869  84.519  99.360  1.00 41.61           O  
ATOM    555  CB  VAL A 131      99.879  81.854  99.024  1.00 42.29           C  
ATOM    556  CG1 VAL A 131      99.596  82.806  97.879  1.00 41.22           C  
ATOM    557  CG2 VAL A 131      99.964  80.428  98.512  1.00 41.50           C  
ATOM    558  N   LEU A 132     100.547  84.099 101.139  1.00 42.86           N  
ATOM    559  CA  LEU A 132     100.477  85.484 101.592  1.00 43.22           C  
ATOM    560  C   LEU A 132     101.835  85.975 102.091  1.00 43.97           C  
ATOM    561  O   LEU A 132     102.195  87.138 101.912  1.00 43.38           O  
ATOM    562  CB  LEU A 132      99.437  85.617 102.707  1.00 42.07           C  
ATOM    563  CG  LEU A 132      97.982  85.530 102.236  1.00 42.74           C  
ATOM    564  CD1 LEU A 132      97.039  85.632 103.423  1.00 41.60           C  
ATOM    565  CD2 LEU A 132      97.708  86.645 101.236  1.00 42.30           C  
ATOM    566  N   ALA A 133     102.582  85.079 102.722  1.00 45.12           N  
ATOM    567  CA  ALA A 133     103.900  85.413 103.230  1.00 46.05           C  
ATOM    568  C   ALA A 133     104.755  85.967 102.090  1.00 47.35           C  
ATOM    569  O   ALA A 133     105.445  86.972 102.252  1.00 47.15           O  
ATOM    570  CB  ALA A 133     104.546  84.172 103.819  1.00 48.06           C  
ATOM    571  N   PHE A 134     104.703  85.307 100.935  1.00 48.94           N  
ATOM    572  CA  PHE A 134     105.468  85.750  99.775  1.00 50.28           C  
ATOM    573  C   PHE A 134     104.905  87.036  99.160  1.00 49.24           C  
ATOM    574  O   PHE A 134     105.660  87.921  98.759  1.00 50.29           O  
ATOM    575  CB  PHE A 134     105.512  84.657  98.705  1.00 53.09           C  
ATOM    576  CG  PHE A 134     106.051  85.137  97.384  1.00 56.26           C  
ATOM    577  CD1 PHE A 134     107.357  85.621  97.285  1.00 56.77           C  
ATOM    578  CD2 PHE A 134     105.235  85.167  96.251  1.00 57.70           C  
ATOM    579  CE1 PHE A 134     107.842  86.135  96.077  1.00 57.33           C  
ATOM    580  CE2 PHE A 134     105.709  85.679  95.039  1.00 56.67           C  
ATOM    581  CZ  PHE A 134     107.013  86.164  94.954  1.00 57.21           C  
ATOM    582  N   PHE A 135     103.583  87.141  99.081  1.00 47.16           N  
ATOM    583  CA  PHE A 135     102.970  88.335  98.510  1.00 46.99           C  
ATOM    584  C   PHE A 135     103.176  89.585  99.365  1.00 45.87           C  
ATOM    585  O   PHE A 135     103.147  90.701  98.853  1.00 44.86           O  
ATOM    586  CB  PHE A 135     101.464  88.133  98.307  1.00 47.03           C  
ATOM    587  CG  PHE A 135     101.106  87.356  97.068  1.00 48.08           C  
ATOM    588  CD1 PHE A 135     101.836  87.516  95.893  1.00 48.55           C  
ATOM    589  CD2 PHE A 135      99.992  86.520  97.059  1.00 47.31           C  
ATOM    590  CE1 PHE A 135     101.460  86.859  94.723  1.00 49.16           C  
ATOM    591  CE2 PHE A 135      99.603  85.860  95.901  1.00 48.57           C  
ATOM    592  CZ  PHE A 135     100.338  86.030  94.725  1.00 50.50           C  
ATOM    593  N   ALA A 136     103.381  89.391 100.664  1.00 44.07           N  
ATOM    594  CA  ALA A 136     103.550  90.501 101.591  1.00 43.47           C  
ATOM    595  C   ALA A 136     104.695  91.466 101.259  1.00 44.36           C  
ATOM    596  O   ALA A 136     104.614  92.658 101.571  1.00 42.62           O  
ATOM    597  CB  ALA A 136     103.723  89.960 103.005  1.00 42.15           C  
ATOM    598  N   ALA A 137     105.749  90.964 100.624  1.00 43.99           N  
ATOM    599  CA  ALA A 137     106.889  91.810 100.296  1.00 45.27           C  
ATOM    600  C   ALA A 137     107.186  91.899  98.800  1.00 45.29           C  
ATOM    601  O   ALA A 137     107.908  92.801  98.350  1.00 44.13           O  
ATOM    602  CB  ALA A 137     108.125  91.305 101.041  1.00 45.17           C  
ATOM    603  N   SER A 138     106.621  90.966  98.040  1.00 44.55           N  
ATOM    604  CA  SER A 138     106.828  90.895  96.600  1.00 45.47           C  
ATOM    605  C   SER A 138     106.557  92.201  95.849  1.00 44.88           C  
ATOM    606  O   SER A 138     107.384  92.633  95.048  1.00 43.94           O  
ATOM    607  CB  SER A 138     105.980  89.761  96.016  1.00 47.06           C  
ATOM    608  OG  SER A 138     104.609  89.920  96.351  1.00 51.82           O  
ATOM    609  N   ASP A 139     105.408  92.826  96.096  1.00 44.25           N  
ATOM    610  CA  ASP A 139     105.075  94.087  95.429  1.00 45.23           C  
ATOM    611  C   ASP A 139     106.045  95.192  95.871  1.00 43.85           C  
ATOM    612  O   ASP A 139     106.387  96.083  95.088  1.00 42.97           O  
ATOM    613  CB  ASP A 139     103.640  94.520  95.760  1.00 47.54           C  
ATOM    614  CG  ASP A 139     102.616  93.433  95.474  1.00 53.30           C  
ATOM    615  OD1 ASP A 139     102.285  93.206  94.290  1.00 53.81           O  
ATOM    616  OD2 ASP A 139     102.146  92.796  96.444  1.00 56.13           O  
ATOM    617  N   GLY A 140     106.475  95.136  97.129  1.00 42.10           N  
ATOM    618  CA  GLY A 140     107.403  96.136  97.634  1.00 43.20           C  
ATOM    619  C   GLY A 140     108.722  96.047  96.884  1.00 43.84           C  
ATOM    620  O   GLY A 140     109.310  97.060  96.495  1.00 42.77           O  
ATOM    621  N   ILE A 141     109.187  94.819  96.679  1.00 42.45           N  
ATOM    622  CA  ILE A 141     110.428  94.589  95.959  1.00 43.55           C  
ATOM    623  C   ILE A 141     110.314  95.162  94.543  1.00 44.24           C  
ATOM    624  O   ILE A 141     111.232  95.834  94.058  1.00 45.76           O  
ATOM    625  CB  ILE A 141     110.744  93.080  95.918  1.00 42.56           C  
ATOM    626  CG1 ILE A 141     110.997  92.594  97.354  1.00 42.33           C  
ATOM    627  CG2 ILE A 141     111.925  92.815  94.989  1.00 41.52           C  
ATOM    628  CD1 ILE A 141     111.040  91.100  97.538  1.00 38.81           C  
ATOM    629  N   VAL A 142     109.181  94.909  93.894  1.00 42.06           N  
ATOM    630  CA  VAL A 142     108.932  95.416  92.548  1.00 40.69           C  
ATOM    631  C   VAL A 142     109.013  96.944  92.531  1.00 41.12           C  
ATOM    632  O   VAL A 142     109.732  97.533  91.713  1.00 37.80           O  
ATOM    633  CB  VAL A 142     107.520  94.995  92.044  1.00 41.56           C  
ATOM    634  CG1 VAL A 142     107.149  95.785  90.789  1.00 37.61           C  
ATOM    635  CG2 VAL A 142     107.491  93.491  91.769  1.00 39.71           C  
ATOM    636  N   ASN A 143     108.260  97.575  93.429  1.00 39.58           N  
ATOM    637  CA  ASN A 143     108.240  99.028  93.522  1.00 42.63           C  
ATOM    638  C   ASN A 143     109.629  99.583  93.749  1.00 41.98           C  
ATOM    639  O   ASN A 143     109.987 100.624  93.200  1.00 40.57           O  
ATOM    640  CB  ASN A 143     107.330  99.490  94.667  1.00 44.97           C  
ATOM    641  CG  ASN A 143     106.019 100.084  94.167  1.00 47.45           C  
ATOM    642  OD1 ASN A 143     105.175 100.527  94.957  1.00 46.23           O  
ATOM    643  ND2 ASN A 143     105.841 100.092  92.846  1.00 45.01           N  
ATOM    644  N   GLU A 144     110.410  98.878  94.562  1.00 43.28           N  
ATOM    645  CA  GLU A 144     111.761  99.310  94.879  1.00 44.78           C  
ATOM    646  C   GLU A 144     112.649  99.303  93.630  1.00 45.46           C  
ATOM    647  O   GLU A 144     113.574 100.113  93.512  1.00 44.37           O  
ATOM    648  CB  GLU A 144     112.337  98.423  95.976  1.00 48.79           C  
ATOM    649  CG  GLU A 144     113.120  99.198  97.021  1.00 54.26           C  
ATOM    650  CD  GLU A 144     114.597  98.935  96.929  1.00 56.14           C  
ATOM    651  OE1 GLU A 144     115.109  98.869  95.790  1.00 59.29           O  
ATOM    652  OE2 GLU A 144     115.243  98.803  97.990  1.00 55.50           O  
ATOM    653  N   ASN A 145     112.369  98.395  92.696  1.00 42.88           N  
ATOM    654  CA  ASN A 145     113.132  98.353  91.458  1.00 41.55           C  
ATOM    655  C   ASN A 145     112.643  99.466  90.538  1.00 42.56           C  
ATOM    656  O   ASN A 145     113.424 100.094  89.821  1.00 43.26           O  
ATOM    657  CB  ASN A 145     112.957  97.021  90.737  1.00 42.17           C  
ATOM    658  CG  ASN A 145     113.718  96.981  89.416  1.00 42.95           C  
ATOM    659  OD1 ASN A 145     114.947  97.077  89.401  1.00 41.41           O  
ATOM    660  ND2 ASN A 145     112.992  96.858  88.304  1.00 39.49           N  
ATOM    661  N   LEU A 146     111.339  99.705  90.556  1.00 43.58           N  
ATOM    662  CA  LEU A 146     110.753 100.747  89.720  1.00 45.94           C  
ATOM    663  C   LEU A 146     111.306 102.119  90.075  1.00 46.10           C  
ATOM    664  O   LEU A 146     111.630 102.911  89.194  1.00 45.36           O  
ATOM    665  CB  LEU A 146     109.226 100.756  89.865  1.00 44.81           C  
ATOM    666  CG  LEU A 146     108.481  99.542  89.298  1.00 44.44           C  
ATOM    667  CD1 LEU A 146     106.973  99.772  89.393  1.00 44.12           C  
ATOM    668  CD2 LEU A 146     108.888  99.331  87.840  1.00 44.39           C  
ATOM    669  N   VAL A 147     111.420 102.383  91.374  1.00 47.82           N  
ATOM    670  CA  VAL A 147     111.915 103.660  91.870  1.00 49.01           C  
ATOM    671  C   VAL A 147     113.404 103.845  91.583  1.00 49.32           C  
ATOM    672  O   VAL A 147     113.811 104.809  90.925  1.00 48.94           O  
ATOM    673  CB  VAL A 147     111.683 103.786  93.404  1.00 49.09           C  
ATOM    674  CG1 VAL A 147     112.212 105.116  93.909  1.00 47.73           C  
ATOM    675  CG2 VAL A 147     110.203 103.654  93.720  1.00 49.81           C  
ATOM    676  N   GLU A 148     114.206 102.908  92.076  1.00 48.83           N  
ATOM    677  CA  GLU A 148     115.650 102.960  91.909  1.00 47.98           C  
ATOM    678  C   GLU A 148     116.149 102.794  90.483  1.00 46.52           C  
ATOM    679  O   GLU A 148     117.194 103.339  90.123  1.00 46.36           O  
ATOM    680  CB  GLU A 148     116.313 101.898  92.785  1.00 48.89           C  
ATOM    681  CG  GLU A 148     116.342 102.246  94.264  1.00 53.07           C  
ATOM    682  CD  GLU A 148     116.900 101.122  95.115  1.00 54.70           C  
ATOM    683  OE1 GLU A 148     117.811 100.405  94.642  1.00 56.45           O  
ATOM    684  OE2 GLU A 148     116.436 100.965  96.265  1.00 56.03           O  
ATOM    685  N   ARG A 149     115.400 102.068  89.661  1.00 42.51           N  
ATOM    686  CA  ARG A 149     115.862 101.819  88.308  1.00 39.43           C  
ATOM    687  C   ARG A 149     114.985 102.258  87.138  1.00 38.91           C  
ATOM    688  O   ARG A 149     115.200 103.315  86.545  1.00 38.57           O  
ATOM    689  CB  ARG A 149     116.165 100.328  88.174  1.00 39.37           C  
ATOM    690  CG  ARG A 149     117.213  99.831  89.144  1.00 37.89           C  
ATOM    691  CD  ARG A 149     118.606 100.034  88.586  1.00 40.18           C  
ATOM    692  NE  ARG A 149     119.372  98.809  88.755  1.00 41.59           N  
ATOM    693  CZ  ARG A 149     120.311  98.382  87.921  1.00 40.95           C  
ATOM    694  NH1 ARG A 149     120.625  99.083  86.834  1.00 36.18           N  
ATOM    695  NH2 ARG A 149     120.916  97.229  88.168  1.00 43.70           N  
ATOM    696  N   PHE A 150     114.010 101.421  86.800  1.00 38.10           N  
ATOM    697  CA  PHE A 150     113.135 101.665  85.665  1.00 37.52           C  
ATOM    698  C   PHE A 150     112.636 103.092  85.472  1.00 37.50           C  
ATOM    699  O   PHE A 150     112.920 103.709  84.439  1.00 34.83           O  
ATOM    700  CB  PHE A 150     111.940 100.701  85.708  1.00 38.42           C  
ATOM    701  CG  PHE A 150     112.303  99.251  85.469  1.00 40.03           C  
ATOM    702  CD1 PHE A 150     113.644  98.843  85.382  1.00 40.22           C  
ATOM    703  CD2 PHE A 150     111.299  98.282  85.351  1.00 39.15           C  
ATOM    704  CE1 PHE A 150     113.976  97.496  85.183  1.00 38.76           C  
ATOM    705  CE2 PHE A 150     111.621  96.926  85.151  1.00 39.34           C  
ATOM    706  CZ  PHE A 150     112.959  96.536  85.068  1.00 39.48           C  
ATOM    707  N   SER A 151     111.899 103.621  86.449  1.00 38.14           N  
ATOM    708  CA  SER A 151     111.352 104.973  86.315  1.00 40.81           C  
ATOM    709  C   SER A 151     112.444 106.023  86.165  1.00 41.24           C  
ATOM    710  O   SER A 151     112.208 107.081  85.584  1.00 40.92           O  
ATOM    711  CB  SER A 151     110.431 105.319  87.499  1.00 41.36           C  
ATOM    712  OG  SER A 151     111.120 105.301  88.735  1.00 46.44           O  
ATOM    713  N   GLN A 152     113.636 105.731  86.683  1.00 42.27           N  
ATOM    714  CA  GLN A 152     114.761 106.656  86.562  1.00 43.21           C  
ATOM    715  C   GLN A 152     115.422 106.516  85.191  1.00 41.02           C  
ATOM    716  O   GLN A 152     115.643 107.503  84.506  1.00 40.99           O  
ATOM    717  CB  GLN A 152     115.800 106.395  87.657  1.00 45.71           C  
ATOM    718  CG  GLN A 152     115.371 106.867  89.032  1.00 51.90           C  
ATOM    719  CD  GLN A 152     116.443 106.649  90.087  1.00 56.15           C  
ATOM    720  OE1 GLN A 152     117.505 107.274  90.060  1.00 58.79           O  
ATOM    721  NE2 GLN A 152     116.168 105.755  91.025  1.00 57.73           N  
ATOM    722  N   GLU A 153     115.715 105.280  84.802  1.00 40.12           N  
ATOM    723  CA  GLU A 153     116.355 104.973  83.522  1.00 41.20           C  
ATOM    724  C   GLU A 153     115.577 105.484  82.323  1.00 41.04           C  
ATOM    725  O   GLU A 153     116.122 106.170  81.458  1.00 41.83           O  
ATOM    726  CB  GLU A 153     116.501 103.465  83.352  1.00 41.42           C  
ATOM    727  CG  GLU A 153     117.249 102.778  84.449  1.00 44.81           C  
ATOM    728  CD  GLU A 153     117.218 101.284  84.282  1.00 43.38           C  
ATOM    729  OE1 GLU A 153     116.342 100.632  84.885  1.00 44.22           O  
ATOM    730  OE2 GLU A 153     118.063 100.762  83.526  1.00 47.30           O  
ATOM    731  N   VAL A 154     114.310 105.096  82.253  1.00 39.54           N  
ATOM    732  CA  VAL A 154     113.454 105.504  81.151  1.00 39.81           C  
ATOM    733  C   VAL A 154     113.249 107.020  81.171  1.00 39.07           C  
ATOM    734  O   VAL A 154     112.922 107.608  82.205  1.00 36.98           O  
ATOM    735  CB  VAL A 154     112.100 104.764  81.215  1.00 39.28           C  
ATOM    736  CG1 VAL A 154     111.305 105.024  79.950  1.00 40.35           C  
ATOM    737  CG2 VAL A 154     112.348 103.261  81.375  1.00 39.68           C  
ATOM    738  N   GLN A 155     113.464 107.636  80.011  1.00 39.43           N  
ATOM    739  CA  GLN A 155     113.352 109.082  79.840  1.00 39.68           C  
ATOM    740  C   GLN A 155     112.093 109.481  79.077  1.00 38.15           C  
ATOM    741  O   GLN A 155     111.808 110.666  78.919  1.00 37.92           O  
ATOM    742  CB  GLN A 155     114.572 109.612  79.077  1.00 41.37           C  
ATOM    743  CG  GLN A 155     115.907 109.456  79.777  1.00 43.96           C  
ATOM    744  CD  GLN A 155     116.076 110.436  80.918  1.00 47.27           C  
ATOM    745  OE1 GLN A 155     115.733 110.142  82.063  1.00 47.78           O  
ATOM    746  NE2 GLN A 155     116.595 111.621  80.607  1.00 48.93           N  
ATOM    747  N   VAL A 156     111.347 108.498  78.594  1.00 37.10           N  
ATOM    748  CA  VAL A 156     110.129 108.783  77.846  1.00 35.93           C  
ATOM    749  C   VAL A 156     108.971 109.119  78.794  1.00 35.11           C  
ATOM    750  O   VAL A 156     108.612 108.329  79.667  1.00 34.51           O  
ATOM    751  CB  VAL A 156     109.783 107.591  76.934  1.00 36.19           C  
ATOM    752  CG1 VAL A 156     108.482 107.839  76.194  1.00 36.19           C  
ATOM    753  CG2 VAL A 156     110.917 107.387  75.937  1.00 34.09           C  
ATOM    754  N   THR A 157     108.397 110.306  78.615  1.00 33.10           N  
ATOM    755  CA  THR A 157     107.302 110.776  79.468  1.00 32.88           C  
ATOM    756  C   THR A 157     106.163 109.794  79.693  1.00 32.16           C  
ATOM    757  O   THR A 157     105.772 109.544  80.836  1.00 32.95           O  
ATOM    758  CB  THR A 157     106.689 112.088  78.927  1.00 33.94           C  
ATOM    759  OG1 THR A 157     107.699 113.107  78.892  1.00 36.06           O  
ATOM    760  CG2 THR A 157     105.542 112.552  79.825  1.00 31.58           C  
ATOM    761  N   GLU A 158     105.625 109.241  78.610  1.00 31.64           N  
ATOM    762  CA  GLU A 158     104.515 108.309  78.716  1.00 31.62           C  
ATOM    763  C   GLU A 158     104.863 107.057  79.518  1.00 31.68           C  
ATOM    764  O   GLU A 158     104.016 106.514  80.240  1.00 31.73           O  
ATOM    765  CB  GLU A 158     104.028 107.922  77.321  1.00 34.03           C  
ATOM    766  CG  GLU A 158     103.615 109.125  76.468  1.00 39.52           C  
ATOM    767  CD  GLU A 158     104.762 109.713  75.636  1.00 41.89           C  
ATOM    768  OE1 GLU A 158     105.891 109.887  76.164  1.00 39.23           O  
ATOM    769  OE2 GLU A 158     104.519 110.014  74.445  1.00 41.27           O  
ATOM    770  N   ALA A 159     106.105 106.597  79.391  1.00 30.03           N  
ATOM    771  CA  ALA A 159     106.544 105.408  80.109  1.00 29.94           C  
ATOM    772  C   ALA A 159     106.620 105.708  81.593  1.00 30.97           C  
ATOM    773  O   ALA A 159     106.223 104.887  82.424  1.00 31.16           O  
ATOM    774  CB  ALA A 159     107.899 104.952  79.606  1.00 31.94           C  
ATOM    775  N   ARG A 160     107.131 106.889  81.923  1.00 30.04           N  
ATOM    776  CA  ARG A 160     107.248 107.293  83.313  1.00 31.30           C  
ATOM    777  C   ARG A 160     105.865 107.454  83.935  1.00 29.30           C  
ATOM    778  O   ARG A 160     105.688 107.236  85.138  1.00 26.81           O  
ATOM    779  CB  ARG A 160     108.084 108.577  83.415  1.00 33.84           C  
ATOM    780  CG  ARG A 160     109.571 108.277  83.186  1.00 40.55           C  
ATOM    781  CD  ARG A 160     110.311 109.377  82.450  1.00 42.49           C  
ATOM    782  NE  ARG A 160     110.641 110.517  83.302  1.00 43.77           N  
ATOM    783  CZ  ARG A 160     111.815 110.710  83.901  1.00 43.61           C  
ATOM    784  NH1 ARG A 160     111.995 111.788  84.651  1.00 44.09           N  
ATOM    785  NH2 ARG A 160     112.806 109.842  83.750  1.00 41.74           N  
ATOM    786  N   CYS A 161     104.879 107.813  83.121  1.00 25.44           N  
ATOM    787  CA  CYS A 161     103.530 107.924  83.656  1.00 29.60           C  
ATOM    788  C   CYS A 161     103.037 106.524  84.006  1.00 28.40           C  
ATOM    789  O   CYS A 161     102.447 106.310  85.067  1.00 28.35           O  
ATOM    790  CB  CYS A 161     102.574 108.565  82.644  1.00 31.23           C  
ATOM    791  SG  CYS A 161     102.823 110.332  82.477  1.00 33.93           S  
ATOM    792  N   PHE A 162     103.283 105.561  83.127  1.00 27.06           N  
ATOM    793  CA  PHE A 162     102.830 104.208  83.428  1.00 28.79           C  
ATOM    794  C   PHE A 162     103.518 103.699  84.683  1.00 28.59           C  
ATOM    795  O   PHE A 162     102.873 103.116  85.558  1.00 28.44           O  
ATOM    796  CB  PHE A 162     103.106 103.233  82.277  1.00 26.80           C  
ATOM    797  CG  PHE A 162     102.584 101.838  82.541  1.00 28.32           C  
ATOM    798  CD1 PHE A 162     103.255 100.978  83.403  1.00 26.48           C  
ATOM    799  CD2 PHE A 162     101.382 101.411  81.979  1.00 28.47           C  
ATOM    800  CE1 PHE A 162     102.733  99.717  83.701  1.00 28.39           C  
ATOM    801  CE2 PHE A 162     100.854 100.149  82.276  1.00 26.88           C  
ATOM    802  CZ  PHE A 162     101.528  99.308  83.135  1.00 24.42           C  
ATOM    803  N   TYR A 163     104.826 103.919  84.772  1.00 27.34           N  
ATOM    804  CA  TYR A 163     105.581 103.459  85.933  1.00 28.87           C  
ATOM    805  C   TYR A 163     105.176 104.180  87.220  1.00 28.75           C  
ATOM    806  O   TYR A 163     105.301 103.627  88.319  1.00 27.32           O  
ATOM    807  CB  TYR A 163     107.083 103.625  85.690  1.00 30.32           C  
ATOM    808  CG  TYR A 163     107.689 102.541  84.823  1.00 32.85           C  
ATOM    809  CD1 TYR A 163     107.380 101.190  85.037  1.00 32.18           C  
ATOM    810  CD2 TYR A 163     108.637 102.852  83.844  1.00 35.12           C  
ATOM    811  CE1 TYR A 163     108.009 100.176  84.307  1.00 34.94           C  
ATOM    812  CE2 TYR A 163     109.277 101.842  83.103  1.00 35.86           C  
ATOM    813  CZ  TYR A 163     108.962 100.509  83.342  1.00 36.28           C  
ATOM    814  OH  TYR A 163     109.620  99.514  82.645  1.00 34.70           O  
ATOM    815  N   GLY A 164     104.697 105.415  87.076  1.00 27.77           N  
ATOM    816  CA  GLY A 164     104.271 106.182  88.228  1.00 28.14           C  
ATOM    817  C   GLY A 164     103.019 105.537  88.781  1.00 29.34           C  
ATOM    818  O   GLY A 164     102.872 105.355  89.988  1.00 29.93           O  
ATOM    819  N   PHE A 165     102.107 105.168  87.889  1.00 30.10           N  
ATOM    820  CA  PHE A 165     100.882 104.541  88.340  1.00 30.05           C  
ATOM    821  C   PHE A 165     101.145 103.114  88.842  1.00 27.88           C  
ATOM    822  O   PHE A 165     100.512 102.655  89.789  1.00 27.16           O  
ATOM    823  CB  PHE A 165      99.836 104.535  87.227  1.00 29.90           C  
ATOM    824  CG  PHE A 165      98.449 104.700  87.737  1.00 30.46           C  
ATOM    825  CD1 PHE A 165      97.981 105.959  88.101  1.00 30.40           C  
ATOM    826  CD2 PHE A 165      97.640 103.590  87.960  1.00 30.80           C  
ATOM    827  CE1 PHE A 165      96.723 106.110  88.691  1.00 31.88           C  
ATOM    828  CE2 PHE A 165      96.380 103.729  88.551  1.00 29.75           C  
ATOM    829  CZ  PHE A 165      95.922 104.991  88.919  1.00 29.56           C  
ATOM    830  N   GLN A 166     102.090 102.416  88.224  1.00 27.92           N  
ATOM    831  CA  GLN A 166     102.387 101.067  88.672  1.00 24.95           C  
ATOM    832  C   GLN A 166     102.895 101.121  90.103  1.00 26.42           C  
ATOM    833  O   GLN A 166     102.509 100.297  90.941  1.00 26.27           O  
ATOM    834  CB  GLN A 166     103.425 100.402  87.781  1.00 26.56           C  
ATOM    835  CG  GLN A 166     103.634  98.952  88.149  1.00 27.41           C  
ATOM    836  CD  GLN A 166     104.618  98.252  87.254  1.00 30.63           C  
ATOM    837  OE1 GLN A 166     104.880  98.698  86.136  1.00 32.02           O  
ATOM    838  NE2 GLN A 166     105.155  97.132  87.728  1.00 28.03           N  
ATOM    839  N   ILE A 167     103.766 102.085  90.386  1.00 24.64           N  
ATOM    840  CA  ILE A 167     104.288 102.238  91.737  1.00 25.20           C  
ATOM    841  C   ILE A 167     103.119 102.426  92.700  1.00 25.83           C  
ATOM    842  O   ILE A 167     103.036 101.757  93.729  1.00 25.22           O  
ATOM    843  CB  ILE A 167     105.246 103.475  91.868  1.00 27.39           C  
ATOM    844  CG1 ILE A 167     106.576 103.194  91.154  1.00 30.90           C  
ATOM    845  CG2 ILE A 167     105.514 103.792  93.359  1.00 26.43           C  
ATOM    846  CD1 ILE A 167     107.594 104.320  91.281  1.00 33.51           C  
ATOM    847  N   ALA A 168     102.222 103.353  92.360  1.00 26.88           N  
ATOM    848  CA  ALA A 168     101.062 103.634  93.200  1.00 25.48           C  
ATOM    849  C   ALA A 168     100.238 102.361  93.438  1.00 25.83           C  
ATOM    850  O   ALA A 168      99.849 102.070  94.575  1.00 25.55           O  
ATOM    851  CB  ALA A 168     100.187 104.728  92.548  1.00 20.62           C  
ATOM    852  N   MET A 169      99.983 101.597  92.373  1.00 25.52           N  
ATOM    853  CA  MET A 169      99.200 100.370  92.515  1.00 26.85           C  
ATOM    854  C   MET A 169      99.921  99.253  93.285  1.00 29.06           C  
ATOM    855  O   MET A 169      99.280  98.492  94.018  1.00 30.34           O  
ATOM    856  CB  MET A 169      98.749  99.857  91.148  1.00 26.52           C  
ATOM    857  CG  MET A 169      97.711 100.746  90.458  1.00 31.74           C  
ATOM    858  SD  MET A 169      96.405 101.361  91.583  1.00 34.69           S  
ATOM    859  CE  MET A 169      95.612  99.802  92.149  1.00 26.58           C  
ATOM    860  N   GLU A 170     101.241  99.150  93.139  1.00 29.27           N  
ATOM    861  CA  GLU A 170     101.989  98.119  93.863  1.00 29.81           C  
ATOM    862  C   GLU A 170     101.858  98.356  95.363  1.00 29.97           C  
ATOM    863  O   GLU A 170     101.767  97.408  96.144  1.00 31.03           O  
ATOM    864  CB  GLU A 170     103.487  98.125  93.492  1.00 29.60           C  
ATOM    865  CG  GLU A 170     103.822  97.799  92.026  1.00 32.76           C  
ATOM    866  CD  GLU A 170     103.410  96.396  91.608  1.00 33.30           C  
ATOM    867  OE1 GLU A 170     102.652  95.756  92.349  1.00 35.09           O  
ATOM    868  OE2 GLU A 170     103.841  95.930  90.531  1.00 35.17           O  
ATOM    869  N   ASN A 171     101.869  99.617  95.780  1.00 30.49           N  
ATOM    870  CA  ASN A 171     101.749  99.889  97.200  1.00 31.88           C  
ATOM    871  C   ASN A 171     100.364  99.546  97.710  1.00 31.89           C  
ATOM    872  O   ASN A 171     100.211  99.154  98.859  1.00 33.86           O  
ATOM    873  CB  ASN A 171     102.078 101.347  97.519  1.00 30.90           C  
ATOM    874  CG  ASN A 171     103.561 101.629  97.430  1.00 33.04           C  
ATOM    875  OD1 ASN A 171     104.376 100.845  97.927  1.00 32.77           O  
ATOM    876  ND2 ASN A 171     103.925 102.752  96.803  1.00 25.33           N  
ATOM    877  N   ILE A 172      99.354  99.699  96.864  1.00 31.19           N  
ATOM    878  CA  ILE A 172      97.997  99.356  97.271  1.00 32.88           C  
ATOM    879  C   ILE A 172      97.961  97.829  97.382  1.00 32.71           C  
ATOM    880  O   ILE A 172      97.411  97.273  98.337  1.00 33.16           O  
ATOM    881  CB  ILE A 172      96.958  99.906  96.246  1.00 32.08           C  
ATOM    882  CG1 ILE A 172      96.801 101.423  96.468  1.00 29.19           C  
ATOM    883  CG2 ILE A 172      95.626  99.170  96.381  1.00 32.43           C  
ATOM    884  CD1 ILE A 172      95.925 102.140  95.444  1.00 25.59           C  
ATOM    885  N   HIS A 173      98.580  97.153  96.418  1.00 30.93           N  
ATOM    886  CA  HIS A 173      98.654  95.699  96.453  1.00 31.09           C  
ATOM    887  C   HIS A 173      99.299  95.283  97.762  1.00 32.12           C  
ATOM    888  O   HIS A 173      98.801  94.404  98.471  1.00 30.79           O  
ATOM    889  CB  HIS A 173      99.501  95.161  95.296  1.00 28.64           C  
ATOM    890  CG  HIS A 173      98.863  95.323  93.953  1.00 24.94           C  
ATOM    891  ND1 HIS A 173      99.459  94.890  92.791  1.00 24.18           N  
ATOM    892  CD2 HIS A 173      97.676  95.863  93.588  1.00 27.90           C  
ATOM    893  CE1 HIS A 173      98.667  95.149  91.765  1.00 26.16           C  
ATOM    894  NE2 HIS A 173      97.576  95.740  92.222  1.00 26.48           N  
ATOM    895  N   SER A 174     100.417  95.928  98.072  1.00 32.94           N  
ATOM    896  CA  SER A 174     101.171  95.641  99.287  1.00 33.17           C  
ATOM    897  C   SER A 174     100.293  95.815 100.531  1.00 33.17           C  
ATOM    898  O   SER A 174     100.306  94.975 101.437  1.00 32.04           O  
ATOM    899  CB  SER A 174     102.393  96.560  99.354  1.00 33.47           C  
ATOM    900  OG  SER A 174     103.298  96.130 100.348  1.00 41.18           O  
ATOM    901  N   GLU A 175      99.534  96.906 100.564  1.00 31.44           N  
ATOM    902  CA  GLU A 175      98.629  97.171 101.668  1.00 33.90           C  
ATOM    903  C   GLU A 175      97.608  96.028 101.757  1.00 34.65           C  
ATOM    904  O   GLU A 175      97.412  95.437 102.826  1.00 34.40           O  
ATOM    905  CB  GLU A 175      97.907  98.516 101.457  1.00 34.15           C  
ATOM    906  CG  GLU A 175      96.908  98.882 102.570  1.00 34.40           C  
ATOM    907  CD  GLU A 175      96.217 100.233 102.357  1.00 37.15           C  
ATOM    908  OE1 GLU A 175      96.178 100.728 101.217  1.00 39.85           O  
ATOM    909  OE2 GLU A 175      95.690 100.802 103.335  1.00 41.31           O  
ATOM    910  N   MET A 176      96.979  95.707 100.627  1.00 34.94           N  
ATOM    911  CA  MET A 176      95.967  94.645 100.577  1.00 35.22           C  
ATOM    912  C   MET A 176      96.434  93.324 101.194  1.00 34.99           C  
ATOM    913  O   MET A 176      95.715  92.706 101.987  1.00 33.66           O  
ATOM    914  CB  MET A 176      95.523  94.396  99.131  1.00 34.55           C  
ATOM    915  CG  MET A 176      94.294  93.488  98.991  1.00 37.44           C  
ATOM    916  SD  MET A 176      92.727  94.262  99.584  1.00 38.93           S  
ATOM    917  CE  MET A 176      92.308  93.224 100.965  1.00 34.89           C  
ATOM    918  N   TYR A 177      97.630  92.877 100.825  1.00 33.98           N  
ATOM    919  CA  TYR A 177      98.130  91.624 101.367  1.00 33.61           C  
ATOM    920  C   TYR A 177      98.334  91.724 102.879  1.00 35.34           C  
ATOM    921  O   TYR A 177      98.046  90.779 103.607  1.00 35.17           O  
ATOM    922  CB  TYR A 177      99.419  91.214 100.655  1.00 31.34           C  
ATOM    923  CG  TYR A 177      99.200  90.779  99.216  1.00 34.28           C  
ATOM    924  CD1 TYR A 177      98.307  89.747  98.913  1.00 32.99           C  
ATOM    925  CD2 TYR A 177      99.910  91.368  98.157  1.00 32.47           C  
ATOM    926  CE1 TYR A 177      98.121  89.303  97.602  1.00 33.95           C  
ATOM    927  CE2 TYR A 177      99.730  90.925  96.829  1.00 32.99           C  
ATOM    928  CZ  TYR A 177      98.830  89.888  96.564  1.00 33.47           C  
ATOM    929  OH  TYR A 177      98.636  89.421  95.277  1.00 30.91           O  
ATOM    930  N   SER A 178      98.824  92.868 103.353  1.00 36.52           N  
ATOM    931  CA  SER A 178      99.013  93.061 104.788  1.00 37.29           C  
ATOM    932  C   SER A 178      97.675  92.981 105.530  1.00 38.47           C  
ATOM    933  O   SER A 178      97.615  92.430 106.631  1.00 37.73           O  
ATOM    934  CB  SER A 178      99.668  94.417 105.080  1.00 36.56           C  
ATOM    935  OG  SER A 178     101.075  94.328 104.985  1.00 39.10           O  
ATOM    936  N   LEU A 179      96.620  93.549 104.936  1.00 38.16           N  
ATOM    937  CA  LEU A 179      95.283  93.525 105.536  1.00 40.73           C  
ATOM    938  C   LEU A 179      94.790  92.087 105.684  1.00 41.67           C  
ATOM    939  O   LEU A 179      94.271  91.701 106.732  1.00 39.94           O  
ATOM    940  CB  LEU A 179      94.263  94.279 104.675  1.00 41.97           C  
ATOM    941  CG  LEU A 179      94.016  95.776 104.832  1.00 43.85           C  
ATOM    942  CD1 LEU A 179      94.141  96.158 106.298  1.00 45.23           C  
ATOM    943  CD2 LEU A 179      95.006  96.548 103.991  1.00 48.70           C  
ATOM    944  N   LEU A 180      94.945  91.312 104.611  1.00 41.46           N  
ATOM    945  CA  LEU A 180      94.536  89.911 104.583  1.00 41.73           C  
ATOM    946  C   LEU A 180      95.187  89.170 105.741  1.00 42.78           C  
ATOM    947  O   LEU A 180      94.510  88.520 106.541  1.00 41.69           O  
ATOM    948  CB  LEU A 180      94.951  89.271 103.250  1.00 40.38           C  
ATOM    949  CG  LEU A 180      94.003  89.329 102.041  1.00 40.51           C  
ATOM    950  CD1 LEU A 180      92.947  90.380 102.245  1.00 40.39           C  
ATOM    951  CD2 LEU A 180      94.795  89.580 100.761  1.00 37.20           C  
ATOM    952  N   ILE A 181      96.508  89.278 105.825  1.00 43.16           N  
ATOM    953  CA  ILE A 181      97.249  88.628 106.890  1.00 45.36           C  
ATOM    954  C   ILE A 181      96.769  89.139 108.244  1.00 47.15           C  
ATOM    955  O   ILE A 181      96.595  88.371 109.189  1.00 48.38           O  
ATOM    956  CB  ILE A 181      98.756  88.897 106.751  1.00 44.24           C  
ATOM    957  CG1 ILE A 181      99.283  88.204 105.493  1.00 43.04           C  
ATOM    958  CG2 ILE A 181      99.489  88.412 107.993  1.00 43.18           C  
ATOM    959  CD1 ILE A 181     100.740  88.482 105.201  1.00 45.06           C  
ATOM    960  N   ASP A 182      96.545  90.441 108.333  1.00 47.93           N  
ATOM    961  CA  ASP A 182      96.086  91.033 109.579  1.00 49.34           C  
ATOM    962  C   ASP A 182      94.711  90.474 109.946  1.00 49.43           C  
ATOM    963  O   ASP A 182      94.421  90.213 111.116  1.00 47.83           O  
ATOM    964  CB  ASP A 182      95.999  92.548 109.426  1.00 50.84           C  
ATOM    965  CG  ASP A 182      96.075  93.268 110.750  1.00 54.14           C  
ATOM    966  OD1 ASP A 182      97.152  93.206 111.381  1.00 54.42           O  
ATOM    967  OD2 ASP A 182      95.063  93.887 111.156  1.00 53.09           O  
ATOM    968  N   THR A 183      93.878  90.283 108.930  1.00 49.61           N  
ATOM    969  CA  THR A 183      92.528  89.776 109.112  1.00 51.33           C  
ATOM    970  C   THR A 183      92.460  88.311 109.524  1.00 52.03           C  
ATOM    971  O   THR A 183      91.610  87.933 110.330  1.00 52.07           O  
ATOM    972  CB  THR A 183      91.698  89.955 107.819  1.00 52.35           C  
ATOM    973  OG1 THR A 183      91.613  91.347 107.497  1.00 52.31           O  
ATOM    974  CG2 THR A 183      90.283  89.398 107.997  1.00 52.31           C  
ATOM    975  N   TYR A 184      93.350  87.487 108.980  1.00 52.69           N  
ATOM    976  CA  TYR A 184      93.339  86.062 109.291  1.00 52.41           C  
ATOM    977  C   TYR A 184      94.170  85.635 110.495  1.00 53.78           C  
ATOM    978  O   TYR A 184      93.737  84.794 111.277  1.00 54.16           O  
ATOM    979  CB  TYR A 184      93.796  85.248 108.078  1.00 50.87           C  
ATOM    980  CG  TYR A 184      93.088  85.586 106.786  1.00 49.08           C  
ATOM    981  CD1 TYR A 184      91.755  86.000 106.783  1.00 47.93           C  
ATOM    982  CD2 TYR A 184      93.749  85.471 105.563  1.00 46.95           C  
ATOM    983  CE1 TYR A 184      91.098  86.295 105.588  1.00 49.61           C  
ATOM    984  CE2 TYR A 184      93.102  85.762 104.363  1.00 48.24           C  
ATOM    985  CZ  TYR A 184      91.780  86.174 104.381  1.00 47.78           C  
ATOM    986  OH  TYR A 184      91.144  86.475 103.198  1.00 47.88           O  
ATOM    987  N   ILE A 185      95.364  86.194 110.640  1.00 55.21           N  
ATOM    988  CA  ILE A 185      96.229  85.815 111.750  1.00 57.84           C  
ATOM    989  C   ILE A 185      96.184  86.813 112.898  1.00 59.95           C  
ATOM    990  O   ILE A 185      96.688  87.926 112.790  1.00 59.62           O  
ATOM    991  CB  ILE A 185      97.700  85.639 111.279  1.00 57.90           C  
ATOM    992  CG1 ILE A 185      97.819  84.416 110.363  1.00 58.32           C  
ATOM    993  CG2 ILE A 185      98.619  85.451 112.477  1.00 56.93           C  
ATOM    994  CD1 ILE A 185      97.003  84.495 109.088  1.00 58.28           C  
ATOM    995  N   LYS A 186      95.571  86.402 114.001  1.00 63.64           N  
ATOM    996  CA  LYS A 186      95.459  87.253 115.179  1.00 67.12           C  
ATOM    997  C   LYS A 186      96.676  87.087 116.082  1.00 68.42           C  
ATOM    998  O   LYS A 186      97.022  87.990 116.844  1.00 68.22           O  
ATOM    999  CB  LYS A 186      94.183  86.919 115.955  1.00 68.17           C  
ATOM   1000  CG  LYS A 186      92.911  87.590 115.429  1.00 70.26           C  
ATOM   1001  CD  LYS A 186      92.608  87.245 113.976  1.00 71.05           C  
ATOM   1002  CE  LYS A 186      93.301  88.195 113.010  1.00 71.89           C  
ATOM   1003  NZ  LYS A 186      92.824  89.599 113.169  1.00 72.27           N1+
ATOM   1004  N   ASP A 187      97.322  85.929 115.991  1.00 69.91           N  
ATOM   1005  CA  ASP A 187      98.505  85.665 116.793  1.00 71.94           C  
ATOM   1006  C   ASP A 187      99.676  86.481 116.270  1.00 73.20           C  
ATOM   1007  O   ASP A 187     100.078  86.345 115.114  1.00 72.28           O  
ATOM   1008  CB  ASP A 187      98.858  84.178 116.761  1.00 74.05           C  
ATOM   1009  CG  ASP A 187     100.232  83.892 117.349  1.00 76.13           C  
ATOM   1010  OD1 ASP A 187     100.538  84.410 118.447  1.00 76.87           O  
ATOM   1011  OD2 ASP A 187     101.005  83.142 116.712  1.00 76.87           O  
ATOM   1012  N   PRO A 188     100.238  87.346 117.124  1.00 74.60           N  
ATOM   1013  CA  PRO A 188     101.372  88.209 116.785  1.00 75.73           C  
ATOM   1014  C   PRO A 188     102.614  87.428 116.372  1.00 76.67           C  
ATOM   1015  O   PRO A 188     103.313  87.816 115.435  1.00 77.36           O  
ATOM   1016  CB  PRO A 188     101.588  89.006 118.066  1.00 76.53           C  
ATOM   1017  CG  PRO A 188     101.160  88.038 119.129  1.00 76.34           C  
ATOM   1018  CD  PRO A 188      99.884  87.490 118.546  1.00 75.26           C  
ATOM   1019  N   LYS A 189     102.889  86.335 117.080  1.00 76.91           N  
ATOM   1020  CA  LYS A 189     104.044  85.494 116.777  1.00 77.34           C  
ATOM   1021  C   LYS A 189     104.066  85.134 115.295  1.00 76.53           C  
ATOM   1022  O   LYS A 189     105.037  85.414 114.587  1.00 75.44           O  
ATOM   1023  CB  LYS A 189     103.997  84.203 117.601  1.00 80.22           C  
ATOM   1024  CG  LYS A 189     104.317  84.365 119.083  1.00 82.88           C  
ATOM   1025  CD  LYS A 189     104.122  83.046 119.831  1.00 84.10           C  
ATOM   1026  CE  LYS A 189     104.665  83.110 121.256  1.00 84.53           C  
ATOM   1027  NZ  LYS A 189     106.153  83.228 121.293  1.00 84.20           N1+
ATOM   1028  N   GLU A 190     102.983  84.509 114.840  1.00 75.44           N  
ATOM   1029  CA  GLU A 190     102.852  84.090 113.452  1.00 74.83           C  
ATOM   1030  C   GLU A 190     102.887  85.288 112.508  1.00 73.02           C  
ATOM   1031  O   GLU A 190     103.567  85.254 111.481  1.00 71.49           O  
ATOM   1032  CB  GLU A 190     101.554  83.295 113.268  1.00 76.66           C  
ATOM   1033  CG  GLU A 190     101.347  82.751 111.861  1.00 80.48           C  
ATOM   1034  CD  GLU A 190     100.287  81.662 111.797  1.00 82.36           C  
ATOM   1035  OE1 GLU A 190      99.215  81.830 112.419  1.00 83.54           O  
ATOM   1036  OE2 GLU A 190     100.524  80.640 111.115  1.00 83.27           O  
ATOM   1037  N   ARG A 191     102.155  86.342 112.861  1.00 70.81           N  
ATOM   1038  CA  ARG A 191     102.122  87.558 112.056  1.00 69.38           C  
ATOM   1039  C   ARG A 191     103.533  88.015 111.702  1.00 68.90           C  
ATOM   1040  O   ARG A 191     103.874  88.138 110.525  1.00 68.30           O  
ATOM   1041  CB  ARG A 191     101.414  88.686 112.810  1.00 69.16           C  
ATOM   1042  CG  ARG A 191      99.913  88.738 112.631  1.00 68.25           C  
ATOM   1043  CD  ARG A 191      99.338  89.951 113.345  1.00 68.27           C  
ATOM   1044  NE  ARG A 191      97.926  90.140 113.043  1.00 69.81           N  
ATOM   1045  CZ  ARG A 191      97.185  91.138 113.513  1.00 71.80           C  
ATOM   1046  NH1 ARG A 191      97.726  92.046 114.314  1.00 73.30           N  
ATOM   1047  NH2 ARG A 191      95.901  91.228 113.186  1.00 72.21           N  
ATOM   1048  N   GLU A 192     104.350  88.272 112.721  1.00 68.30           N  
ATOM   1049  CA  GLU A 192     105.719  88.715 112.493  1.00 68.38           C  
ATOM   1050  C   GLU A 192     106.447  87.704 111.620  1.00 67.04           C  
ATOM   1051  O   GLU A 192     107.187  88.074 110.707  1.00 67.14           O  
ATOM   1052  CB  GLU A 192     106.476  88.884 113.817  1.00 69.84           C  
ATOM   1053  CG  GLU A 192     107.911  89.381 113.627  1.00 73.38           C  
ATOM   1054  CD  GLU A 192     108.652  89.620 114.936  1.00 76.00           C  
ATOM   1055  OE1 GLU A 192     108.880  88.648 115.688  1.00 76.41           O  
ATOM   1056  OE2 GLU A 192     109.012  90.788 115.208  1.00 77.65           O  
ATOM   1057  N   TYR A 193     106.221  86.424 111.903  1.00 65.21           N  
ATOM   1058  CA  TYR A 193     106.853  85.342 111.156  1.00 63.77           C  
ATOM   1059  C   TYR A 193     106.599  85.446 109.648  1.00 62.01           C  
ATOM   1060  O   TYR A 193     107.524  85.325 108.841  1.00 60.34           O  
ATOM   1061  CB  TYR A 193     106.351  83.988 111.676  1.00 65.00           C  
ATOM   1062  CG  TYR A 193     106.895  82.806 110.908  1.00 65.92           C  
ATOM   1063  CD1 TYR A 193     108.270  82.592 110.809  1.00 66.64           C  
ATOM   1064  CD2 TYR A 193     106.040  81.923 110.249  1.00 66.11           C  
ATOM   1065  CE1 TYR A 193     108.782  81.532 110.069  1.00 67.76           C  
ATOM   1066  CE2 TYR A 193     106.542  80.857 109.506  1.00 67.06           C  
ATOM   1067  CZ  TYR A 193     107.914  80.672 109.420  1.00 67.70           C  
ATOM   1068  OH  TYR A 193     108.424  79.640 108.672  1.00 69.57           O  
ATOM   1069  N   LEU A 194     105.342  85.669 109.280  1.00 60.60           N  
ATOM   1070  CA  LEU A 194     104.955  85.784 107.879  1.00 60.50           C  
ATOM   1071  C   LEU A 194     105.353  87.132 107.279  1.00 60.31           C  
ATOM   1072  O   LEU A 194     105.698  87.212 106.101  1.00 60.24           O  
ATOM   1073  CB  LEU A 194     103.443  85.570 107.734  1.00 59.73           C  
ATOM   1074  CG  LEU A 194     102.919  84.193 108.164  1.00 58.73           C  
ATOM   1075  CD1 LEU A 194     101.400  84.191 108.155  1.00 58.24           C  
ATOM   1076  CD2 LEU A 194     103.468  83.121 107.233  1.00 57.17           C  
ATOM   1077  N   PHE A 195     105.308  88.186 108.090  1.00 60.66           N  
ATOM   1078  CA  PHE A 195     105.673  89.520 107.626  1.00 61.25           C  
ATOM   1079  C   PHE A 195     107.153  89.634 107.286  1.00 61.48           C  
ATOM   1080  O   PHE A 195     107.546  90.489 106.496  1.00 61.43           O  
ATOM   1081  CB  PHE A 195     105.325  90.581 108.676  1.00 61.05           C  
ATOM   1082  CG  PHE A 195     103.870  90.951 108.715  1.00 61.30           C  
ATOM   1083  CD1 PHE A 195     103.133  91.068 107.536  1.00 61.01           C  
ATOM   1084  CD2 PHE A 195     103.248  91.245 109.927  1.00 61.76           C  
ATOM   1085  CE1 PHE A 195     101.797  91.476 107.563  1.00 61.90           C  
ATOM   1086  CE2 PHE A 195     101.913  91.656 109.968  1.00 62.27           C  
ATOM   1087  CZ  PHE A 195     101.185  91.772 108.782  1.00 62.27           C  
ATOM   1088  N   ASN A 196     107.976  88.783 107.889  1.00 62.61           N  
ATOM   1089  CA  ASN A 196     109.408  88.814 107.624  1.00 63.69           C  
ATOM   1090  C   ASN A 196     109.833  87.489 107.004  1.00 62.24           C  
ATOM   1091  O   ASN A 196     110.908  86.962 107.292  1.00 61.60           O  
ATOM   1092  CB  ASN A 196     110.181  89.077 108.921  1.00 67.88           C  
ATOM   1093  CG  ASN A 196     111.617  89.523 108.668  1.00 72.63           C  
ATOM   1094  OD1 ASN A 196     111.861  90.501 107.951  1.00 74.24           O  
ATOM   1095  ND2 ASN A 196     112.574  88.810 109.261  1.00 74.24           N  
ATOM   1096  N   ALA A 197     108.971  86.968 106.138  1.00 61.79           N  
ATOM   1097  CA  ALA A 197     109.208  85.703 105.458  1.00 61.77           C  
ATOM   1098  C   ALA A 197     110.484  85.688 104.618  1.00 62.25           C  
ATOM   1099  O   ALA A 197     111.124  84.646 104.485  1.00 61.04           O  
ATOM   1100  CB  ALA A 197     108.009  85.356 104.593  1.00 61.27           C  
ATOM   1101  N   ILE A 198     110.856  86.830 104.047  1.00 64.04           N  
ATOM   1102  CA  ILE A 198     112.070  86.883 103.236  1.00 66.06           C  
ATOM   1103  C   ILE A 198     113.299  86.693 104.116  1.00 67.67           C  
ATOM   1104  O   ILE A 198     114.419  86.582 103.617  1.00 67.11           O  
ATOM   1105  CB  ILE A 198     112.210  88.220 102.469  1.00 65.34           C  
ATOM   1106  CG1 ILE A 198     112.352  89.384 103.449  1.00 65.13           C  
ATOM   1107  CG2 ILE A 198     111.016  88.415 101.550  1.00 65.66           C  
ATOM   1108  CD1 ILE A 198     112.599  90.719 102.767  1.00 65.64           C  
ATOM   1109  N   GLU A 199     113.076  86.654 105.429  1.00 69.92           N  
ATOM   1110  CA  GLU A 199     114.155  86.463 106.397  1.00 72.23           C  
ATOM   1111  C   GLU A 199     113.850  85.305 107.345  1.00 71.53           C  
ATOM   1112  O   GLU A 199     114.601  85.054 108.282  1.00 72.87           O  
ATOM   1113  CB  GLU A 199     114.366  87.735 107.221  1.00 74.25           C  
ATOM   1114  CG  GLU A 199     114.729  88.963 106.404  1.00 79.23           C  
ATOM   1115  CD  GLU A 199     114.811  90.222 107.253  1.00 82.25           C  
ATOM   1116  OE1 GLU A 199     115.601  90.237 108.223  1.00 84.08           O  
ATOM   1117  OE2 GLU A 199     114.087  91.197 106.950  1.00 84.09           O  
ATOM   1118  N   THR A 200     112.746  84.604 107.104  1.00 70.86           N  
ATOM   1119  CA  THR A 200     112.361  83.485 107.960  1.00 69.47           C  
ATOM   1120  C   THR A 200     111.937  82.252 107.172  1.00 68.77           C  
ATOM   1121  O   THR A 200     112.218  81.126 107.581  1.00 68.72           O  
ATOM   1122  CB  THR A 200     111.203  83.876 108.920  1.00 69.25           C  
ATOM   1123  OG1 THR A 200     110.057  84.291 108.163  1.00 67.49           O  
ATOM   1124  CG2 THR A 200     111.635  85.011 109.840  1.00 68.60           C  
ATOM   1125  N   MET A 201     111.265  82.469 106.044  1.00 67.82           N  
ATOM   1126  CA  MET A 201     110.794  81.372 105.204  1.00 67.16           C  
ATOM   1127  C   MET A 201     111.660  81.181 103.967  1.00 67.89           C  
ATOM   1128  O   MET A 201     111.545  81.930 102.995  1.00 66.29           O  
ATOM   1129  CB  MET A 201     109.351  81.623 104.768  1.00 66.27           C  
ATOM   1130  CG  MET A 201     108.345  81.634 105.901  1.00 64.67           C  
ATOM   1131  SD  MET A 201     106.761  82.305 105.369  1.00 63.79           S  
ATOM   1132  CE  MET A 201     106.104  80.949 104.448  1.00 62.44           C  
ATOM   1133  N   PRO A 202     112.542  80.167 103.986  1.00 69.25           N  
ATOM   1134  CA  PRO A 202     113.420  79.898 102.842  1.00 69.48           C  
ATOM   1135  C   PRO A 202     112.621  79.668 101.558  1.00 68.84           C  
ATOM   1136  O   PRO A 202     113.129  79.863 100.454  1.00 67.62           O  
ATOM   1137  CB  PRO A 202     114.200  78.658 103.289  1.00 69.43           C  
ATOM   1138  CG  PRO A 202     113.249  77.977 104.231  1.00 69.53           C  
ATOM   1139  CD  PRO A 202     112.717  79.142 105.030  1.00 69.53           C  
ATOM   1140  N   CYS A 203     111.366  79.257 101.725  1.00 68.80           N  
ATOM   1141  CA  CYS A 203     110.461  79.007 100.606  1.00 68.29           C  
ATOM   1142  C   CYS A 203     110.336  80.286  99.772  1.00 67.38           C  
ATOM   1143  O   CYS A 203     110.469  80.268  98.546  1.00 66.35           O  
ATOM   1144  CB  CYS A 203     109.076  78.610 101.132  1.00 68.04           C  
ATOM   1145  SG  CYS A 203     109.067  77.937 102.826  1.00 71.92           S  
ATOM   1146  N   VAL A 204     110.089  81.397 100.461  1.00 66.19           N  
ATOM   1147  CA  VAL A 204     109.925  82.697  99.820  1.00 64.50           C  
ATOM   1148  C   VAL A 204     111.258  83.437  99.670  1.00 63.06           C  
ATOM   1149  O   VAL A 204     111.399  84.316  98.818  1.00 60.73           O  
ATOM   1150  CB  VAL A 204     108.934  83.584 100.630  1.00 64.93           C  
ATOM   1151  CG1 VAL A 204     107.741  82.745 101.083  1.00 63.94           C  
ATOM   1152  CG2 VAL A 204     109.631  84.210 101.827  1.00 64.63           C  
ATOM   1153  N   LYS A 205     112.226  83.068 100.504  1.00 62.58           N  
ATOM   1154  CA  LYS A 205     113.556  83.680 100.492  1.00 62.08           C  
ATOM   1155  C   LYS A 205     114.195  83.548  99.109  1.00 60.87           C  
ATOM   1156  O   LYS A 205     114.792  84.493  98.595  1.00 59.71           O  
ATOM   1157  CB  LYS A 205     114.450  82.992 101.531  1.00 63.18           C  
ATOM   1158  CG  LYS A 205     115.294  83.922 102.392  1.00 64.69           C  
ATOM   1159  CD  LYS A 205     116.379  84.649 101.613  1.00 65.07           C  
ATOM   1160  CE  LYS A 205     117.233  85.485 102.563  1.00 66.08           C  
ATOM   1161  NZ  LYS A 205     118.244  86.332 101.872  1.00 66.13           N1+
ATOM   1162  N   LYS A 206     114.062  82.367  98.515  1.00 59.43           N  
ATOM   1163  CA  LYS A 206     114.629  82.105  97.200  1.00 59.21           C  
ATOM   1164  C   LYS A 206     114.045  83.023  96.123  1.00 58.15           C  
ATOM   1165  O   LYS A 206     114.783  83.654  95.366  1.00 58.25           O  
ATOM   1166  CB  LYS A 206     114.402  80.639  96.817  1.00 58.85           C  
ATOM   1167  CG  LYS A 206     115.126  80.217  95.545  1.00 60.47           C  
ATOM   1168  CD  LYS A 206     114.992  78.718  95.288  1.00 61.57           C  
ATOM   1169  CE  LYS A 206     115.808  78.295  94.069  1.00 61.19           C  
ATOM   1170  NZ  LYS A 206     115.721  76.832  93.806  1.00 59.83           N1+
ATOM   1171  N   LYS A 207     112.722  83.100  96.057  1.00 57.23           N  
ATOM   1172  CA  LYS A 207     112.067  83.944  95.064  1.00 56.28           C  
ATOM   1173  C   LYS A 207     112.441  85.416  95.214  1.00 55.58           C  
ATOM   1174  O   LYS A 207     112.782  86.082  94.237  1.00 56.27           O  
ATOM   1175  CB  LYS A 207     110.549  83.785  95.158  1.00 55.81           C  
ATOM   1176  CG  LYS A 207     110.070  82.381  94.851  1.00 54.47           C  
ATOM   1177  CD  LYS A 207     108.560  82.289  94.866  1.00 52.52           C  
ATOM   1178  CE  LYS A 207     107.941  83.118  93.762  1.00 51.36           C  
ATOM   1179  NZ  LYS A 207     106.475  82.902  93.696  1.00 49.88           N1+
ATOM   1180  N   ALA A 208     112.377  85.922  96.440  1.00 54.83           N  
ATOM   1181  CA  ALA A 208     112.703  87.317  96.704  1.00 53.75           C  
ATOM   1182  C   ALA A 208     114.151  87.636  96.333  1.00 53.26           C  
ATOM   1183  O   ALA A 208     114.428  88.667  95.715  1.00 52.90           O  
ATOM   1184  CB  ALA A 208     112.453  87.637  98.167  1.00 54.37           C  
ATOM   1185  N   ASP A 209     115.067  86.749  96.713  1.00 51.74           N  
ATOM   1186  CA  ASP A 209     116.484  86.932  96.420  1.00 51.34           C  
ATOM   1187  C   ASP A 209     116.722  86.966  94.915  1.00 49.42           C  
ATOM   1188  O   ASP A 209     117.588  87.687  94.422  1.00 47.02           O  
ATOM   1189  CB  ASP A 209     117.306  85.809  97.067  1.00 52.93           C  
ATOM   1190  CG  ASP A 209     117.745  86.150  98.493  1.00 55.79           C  
ATOM   1191  OD1 ASP A 209     116.919  86.655  99.289  1.00 56.52           O  
ATOM   1192  OD2 ASP A 209     118.924  85.906  98.823  1.00 57.51           O  
ATOM   1193  N   TRP A 210     115.938  86.184  94.187  1.00 49.07           N  
ATOM   1194  CA  TRP A 210     116.055  86.147  92.739  1.00 48.34           C  
ATOM   1195  C   TRP A 210     115.712  87.541  92.207  1.00 48.69           C  
ATOM   1196  O   TRP A 210     116.452  88.120  91.410  1.00 47.40           O  
ATOM   1197  CB  TRP A 210     115.076  85.131  92.167  1.00 47.30           C  
ATOM   1198  CG  TRP A 210     115.380  84.727  90.768  1.00 48.55           C  
ATOM   1199  CD1 TRP A 210     116.253  83.756  90.368  1.00 47.56           C  
ATOM   1200  CD2 TRP A 210     114.797  85.264  89.571  1.00 46.99           C  
ATOM   1201  NE1 TRP A 210     116.246  83.647  88.997  1.00 47.35           N  
ATOM   1202  CE2 TRP A 210     115.362  84.560  88.481  1.00 47.11           C  
ATOM   1203  CE3 TRP A 210     113.853  86.269  89.313  1.00 46.25           C  
ATOM   1204  CZ2 TRP A 210     115.010  84.827  87.150  1.00 44.85           C  
ATOM   1205  CZ3 TRP A 210     113.502  86.534  87.986  1.00 45.08           C  
ATOM   1206  CH2 TRP A 210     114.082  85.812  86.925  1.00 44.19           C  
ATOM   1207  N   ALA A 211     114.583  88.076  92.665  1.00 47.74           N  
ATOM   1208  CA  ALA A 211     114.130  89.396  92.241  1.00 47.32           C  
ATOM   1209  C   ALA A 211     115.112  90.496  92.656  1.00 47.47           C  
ATOM   1210  O   ALA A 211     115.521  91.328  91.833  1.00 45.69           O  
ATOM   1211  CB  ALA A 211     112.746  89.677  92.827  1.00 46.22           C  
ATOM   1212  N   LEU A 212     115.478  90.490  93.939  1.00 46.88           N  
ATOM   1213  CA  LEU A 212     116.401  91.469  94.507  1.00 46.27           C  
ATOM   1214  C   LEU A 212     117.716  91.561  93.738  1.00 47.13           C  
ATOM   1215  O   LEU A 212     118.256  92.654  93.545  1.00 46.85           O  
ATOM   1216  CB  LEU A 212     116.685  91.118  95.967  1.00 45.20           C  
ATOM   1217  CG  LEU A 212     116.081  91.957  97.102  1.00 46.00           C  
ATOM   1218  CD1 LEU A 212     114.905  92.804  96.622  1.00 46.51           C  
ATOM   1219  CD2 LEU A 212     115.653  91.012  98.218  1.00 43.60           C  
ATOM   1220  N   ARG A 213     118.226  90.411  93.301  1.00 48.00           N  
ATOM   1221  CA  ARG A 213     119.480  90.360  92.555  1.00 49.04           C  
ATOM   1222  C   ARG A 213     119.454  91.212  91.288  1.00 48.02           C  
ATOM   1223  O   ARG A 213     120.436  91.884  90.947  1.00 48.20           O  
ATOM   1224  CB  ARG A 213     119.812  88.912  92.187  1.00 51.28           C  
ATOM   1225  CG  ARG A 213     120.897  88.779  91.123  1.00 53.39           C  
ATOM   1226  CD  ARG A 213     120.333  88.216  89.830  1.00 55.66           C  
ATOM   1227  NE  ARG A 213     121.274  88.312  88.716  1.00 57.65           N  
ATOM   1228  CZ  ARG A 213     121.215  87.546  87.629  1.00 59.22           C  
ATOM   1229  NH1 ARG A 213     120.261  86.627  87.522  1.00 60.01           N  
ATOM   1230  NH2 ARG A 213     122.100  87.698  86.649  1.00 57.98           N  
ATOM   1231  N   TRP A 214     118.331  91.181  90.584  1.00 47.29           N  
ATOM   1232  CA  TRP A 214     118.208  91.955  89.355  1.00 47.57           C  
ATOM   1233  C   TRP A 214     118.210  93.458  89.614  1.00 46.57           C  
ATOM   1234  O   TRP A 214     118.507  94.252  88.719  1.00 44.97           O  
ATOM   1235  CB  TRP A 214     116.939  91.551  88.607  1.00 46.69           C  
ATOM   1236  CG  TRP A 214     116.984  90.146  88.098  1.00 45.49           C  
ATOM   1237  CD1 TRP A 214     116.289  89.074  88.583  1.00 45.26           C  
ATOM   1238  CD2 TRP A 214     117.723  89.670  86.968  1.00 44.33           C  
ATOM   1239  NE1 TRP A 214     116.540  87.961  87.817  1.00 44.67           N  
ATOM   1240  CE2 TRP A 214     117.417  88.297  86.818  1.00 45.29           C  
ATOM   1241  CE3 TRP A 214     118.611  90.270  86.065  1.00 44.54           C  
ATOM   1242  CZ2 TRP A 214     117.967  87.508  85.793  1.00 45.05           C  
ATOM   1243  CZ3 TRP A 214     119.160  89.486  85.044  1.00 46.04           C  
ATOM   1244  CH2 TRP A 214     118.833  88.117  84.919  1.00 44.53           C  
ATOM   1245  N   ILE A 215     117.875  93.845  90.839  1.00 46.31           N  
ATOM   1246  CA  ILE A 215     117.853  95.254  91.201  1.00 47.60           C  
ATOM   1247  C   ILE A 215     119.279  95.747  91.420  1.00 48.00           C  
ATOM   1248  O   ILE A 215     119.653  96.823  90.955  1.00 46.58           O  
ATOM   1249  CB  ILE A 215     117.045  95.490  92.501  1.00 48.13           C  
ATOM   1250  CG1 ILE A 215     115.566  95.158  92.272  1.00 46.84           C  
ATOM   1251  CG2 ILE A 215     117.217  96.932  92.964  1.00 45.98           C  
ATOM   1252  CD1 ILE A 215     114.696  95.329  93.510  1.00 46.56           C  
ATOM   1253  N   GLY A 216     120.070  94.945  92.126  1.00 50.58           N  
ATOM   1254  CA  GLY A 216     121.442  95.318  92.415  1.00 52.75           C  
ATOM   1255  C   GLY A 216     122.418  95.061  91.283  1.00 54.58           C  
ATOM   1256  O   GLY A 216     123.500  95.647  91.253  1.00 54.91           O  
ATOM   1257  N   ASP A 217     122.038  94.190  90.352  1.00 56.26           N  
ATOM   1258  CA  ASP A 217     122.892  93.850  89.215  1.00 57.12           C  
ATOM   1259  C   ASP A 217     123.246  95.076  88.373  1.00 58.97           C  
ATOM   1260  O   ASP A 217     122.469  95.500  87.517  1.00 58.08           O  
ATOM   1261  CB  ASP A 217     122.196  92.823  88.327  1.00 56.49           C  
ATOM   1262  CG  ASP A 217     123.119  92.252  87.269  1.00 56.12           C  
ATOM   1263  OD1 ASP A 217     123.978  93.003  86.754  1.00 55.12           O  
ATOM   1264  OD2 ASP A 217     122.976  91.053  86.945  1.00 54.63           O  
ATOM   1265  N   LYS A 218     124.434  95.626  88.600  1.00 60.97           N  
ATOM   1266  CA  LYS A 218     124.877  96.805  87.866  1.00 63.05           C  
ATOM   1267  C   LYS A 218     125.557  96.469  86.541  1.00 62.86           C  
ATOM   1268  O   LYS A 218     126.231  97.310  85.949  1.00 63.51           O  
ATOM   1269  CB  LYS A 218     125.819  97.637  88.741  1.00 65.77           C  
ATOM   1270  CG  LYS A 218     125.183  98.096  90.045  1.00 68.63           C  
ATOM   1271  CD  LYS A 218     126.118  98.999  90.825  1.00 71.85           C  
ATOM   1272  CE  LYS A 218     125.421  99.600  92.035  1.00 72.68           C  
ATOM   1273  NZ  LYS A 218     126.264 100.652  92.671  1.00 74.96           N1+
ATOM   1274  N   GLU A 219     125.375  95.238  86.077  1.00 62.72           N  
ATOM   1275  CA  GLU A 219     125.962  94.806  84.813  1.00 61.35           C  
ATOM   1276  C   GLU A 219     124.857  94.517  83.791  1.00 57.86           C  
ATOM   1277  O   GLU A 219     124.917  94.985  82.655  1.00 57.45           O  
ATOM   1278  CB  GLU A 219     126.813  93.553  85.032  1.00 64.81           C  
ATOM   1279  CG  GLU A 219     127.649  93.138  83.825  1.00 70.76           C  
ATOM   1280  CD  GLU A 219     128.612  94.229  83.367  1.00 73.88           C  
ATOM   1281  OE1 GLU A 219     129.299  94.822  84.231  1.00 76.36           O  
ATOM   1282  OE2 GLU A 219     128.691  94.486  82.145  1.00 73.60           O  
ATOM   1283  N   ALA A 220     123.851  93.750  84.205  1.00 53.52           N  
ATOM   1284  CA  ALA A 220     122.730  93.400  83.337  1.00 49.73           C  
ATOM   1285  C   ALA A 220     122.083  94.641  82.729  1.00 47.21           C  
ATOM   1286  O   ALA A 220     121.888  95.646  83.409  1.00 47.48           O  
ATOM   1287  CB  ALA A 220     121.695  92.604  84.124  1.00 48.70           C  
ATOM   1288  N   THR A 221     121.749  94.565  81.446  1.00 44.84           N  
ATOM   1289  CA  THR A 221     121.126  95.686  80.748  1.00 42.23           C  
ATOM   1290  C   THR A 221     119.648  95.830  81.106  1.00 40.38           C  
ATOM   1291  O   THR A 221     119.034  94.907  81.656  1.00 37.24           O  
ATOM   1292  CB  THR A 221     121.229  95.516  79.210  1.00 43.48           C  
ATOM   1293  OG1 THR A 221     120.385  94.434  78.779  1.00 42.75           O  
ATOM   1294  CG2 THR A 221     122.663  95.219  78.811  1.00 42.18           C  
ATOM   1295  N   TYR A 222     119.083  96.993  80.786  1.00 37.68           N  
ATOM   1296  CA  TYR A 222     117.680  97.250  81.050  1.00 35.51           C  
ATOM   1297  C   TYR A 222     116.865  96.176  80.330  1.00 35.48           C  
ATOM   1298  O   TYR A 222     115.851  95.691  80.844  1.00 34.20           O  
ATOM   1299  CB  TYR A 222     117.298  98.648  80.540  1.00 38.53           C  
ATOM   1300  CG  TYR A 222     115.815  98.957  80.647  1.00 39.41           C  
ATOM   1301  CD1 TYR A 222     115.170  98.983  81.889  1.00 40.00           C  
ATOM   1302  CD2 TYR A 222     115.048  99.172  79.503  1.00 39.57           C  
ATOM   1303  CE1 TYR A 222     113.791  99.208  81.983  1.00 40.94           C  
ATOM   1304  CE2 TYR A 222     113.674  99.399  79.582  1.00 40.35           C  
ATOM   1305  CZ  TYR A 222     113.049  99.411  80.822  1.00 41.07           C  
ATOM   1306  OH  TYR A 222     111.681  99.576  80.886  1.00 39.75           O  
ATOM   1307  N   GLY A 223     117.324  95.797  79.139  1.00 35.58           N  
ATOM   1308  CA  GLY A 223     116.640  94.774  78.367  1.00 34.36           C  
ATOM   1309  C   GLY A 223     116.511  93.482  79.147  1.00 34.66           C  
ATOM   1310  O   GLY A 223     115.420  92.903  79.240  1.00 33.01           O  
ATOM   1311  N   GLU A 224     117.628  93.028  79.713  1.00 34.22           N  
ATOM   1312  CA  GLU A 224     117.631  91.805  80.498  1.00 34.95           C  
ATOM   1313  C   GLU A 224     116.811  92.005  81.761  1.00 34.05           C  
ATOM   1314  O   GLU A 224     115.973  91.177  82.111  1.00 35.08           O  
ATOM   1315  CB  GLU A 224     119.060  91.417  80.887  1.00 37.41           C  
ATOM   1316  CG  GLU A 224     119.882  90.807  79.766  1.00 43.08           C  
ATOM   1317  CD  GLU A 224     121.338  90.606  80.162  1.00 47.28           C  
ATOM   1318  OE1 GLU A 224     122.052  91.619  80.377  1.00 48.94           O  
ATOM   1319  OE2 GLU A 224     121.765  89.436  80.265  1.00 48.30           O  
ATOM   1320  N   ARG A 225     117.049  93.116  82.442  1.00 31.53           N  
ATOM   1321  CA  ARG A 225     116.337  93.393  83.673  1.00 32.59           C  
ATOM   1322  C   ARG A 225     114.828  93.560  83.498  1.00 30.93           C  
ATOM   1323  O   ARG A 225     114.072  93.117  84.347  1.00 31.14           O  
ATOM   1324  CB  ARG A 225     116.963  94.612  84.371  1.00 33.12           C  
ATOM   1325  CG  ARG A 225     118.335  94.291  85.019  1.00 36.32           C  
ATOM   1326  CD  ARG A 225     119.263  95.507  85.058  1.00 37.28           C  
ATOM   1327  NE  ARG A 225     118.552  96.648  85.605  1.00 40.60           N  
ATOM   1328  CZ  ARG A 225     118.488  97.843  85.038  1.00 38.82           C  
ATOM   1329  NH1 ARG A 225     119.110  98.081  83.888  1.00 37.85           N  
ATOM   1330  NH2 ARG A 225     117.763  98.792  85.615  1.00 40.02           N  
ATOM   1331  N   VAL A 226     114.376  94.176  82.408  1.00 31.27           N  
ATOM   1332  CA  VAL A 226     112.937  94.341  82.220  1.00 32.50           C  
ATOM   1333  C   VAL A 226     112.306  92.965  81.956  1.00 32.48           C  
ATOM   1334  O   VAL A 226     111.173  92.694  82.350  1.00 33.59           O  
ATOM   1335  CB  VAL A 226     112.615  95.333  81.058  1.00 35.41           C  
ATOM   1336  CG1 VAL A 226     112.721  94.648  79.700  1.00 35.41           C  
ATOM   1337  CG2 VAL A 226     111.225  95.910  81.256  1.00 38.78           C  
ATOM   1338  N   VAL A 227     113.059  92.083  81.310  1.00 32.78           N  
ATOM   1339  CA  VAL A 227     112.570  90.738  81.044  1.00 31.60           C  
ATOM   1340  C   VAL A 227     112.455  89.977  82.358  1.00 31.24           C  
ATOM   1341  O   VAL A 227     111.496  89.234  82.585  1.00 30.30           O  
ATOM   1342  CB  VAL A 227     113.529  89.978  80.110  1.00 30.73           C  
ATOM   1343  CG1 VAL A 227     113.196  88.461  80.109  1.00 28.56           C  
ATOM   1344  CG2 VAL A 227     113.434  90.559  78.715  1.00 30.01           C  
ATOM   1345  N   ALA A 228     113.443  90.164  83.228  1.00 30.93           N  
ATOM   1346  CA  ALA A 228     113.450  89.474  84.513  1.00 31.62           C  
ATOM   1347  C   ALA A 228     112.253  89.885  85.371  1.00 32.43           C  
ATOM   1348  O   ALA A 228     111.633  89.048  86.041  1.00 31.28           O  
ATOM   1349  CB  ALA A 228     114.767  89.754  85.260  1.00 28.09           C  
ATOM   1350  N   PHE A 229     111.917  91.171  85.360  1.00 31.93           N  
ATOM   1351  CA  PHE A 229     110.788  91.587  86.163  1.00 33.51           C  
ATOM   1352  C   PHE A 229     109.460  91.242  85.529  1.00 32.77           C  
ATOM   1353  O   PHE A 229     108.437  91.213  86.205  1.00 32.87           O  
ATOM   1354  CB  PHE A 229     110.889  93.065  86.529  1.00 34.11           C  
ATOM   1355  CG  PHE A 229     111.668  93.297  87.799  1.00 37.97           C  
ATOM   1356  CD1 PHE A 229     113.027  93.612  87.760  1.00 39.42           C  
ATOM   1357  CD2 PHE A 229     111.053  93.132  89.042  1.00 37.63           C  
ATOM   1358  CE1 PHE A 229     113.768  93.758  88.943  1.00 41.20           C  
ATOM   1359  CE2 PHE A 229     111.780  93.277  90.233  1.00 39.85           C  
ATOM   1360  CZ  PHE A 229     113.142  93.591  90.182  1.00 40.49           C  
ATOM   1361  N   ALA A 230     109.483  90.948  84.234  1.00 32.24           N  
ATOM   1362  CA  ALA A 230     108.270  90.547  83.531  1.00 33.09           C  
ATOM   1363  C   ALA A 230     107.979  89.131  84.030  1.00 34.31           C  
ATOM   1364  O   ALA A 230     106.826  88.703  84.115  1.00 35.73           O  
ATOM   1365  CB  ALA A 230     108.512  90.541  82.033  1.00 31.82           C  
ATOM   1366  N   ALA A 231     109.053  88.419  84.370  1.00 35.23           N  
ATOM   1367  CA  ALA A 231     108.982  87.058  84.893  1.00 34.76           C  
ATOM   1368  C   ALA A 231     108.544  87.126  86.355  1.00 35.41           C  
ATOM   1369  O   ALA A 231     107.716  86.330  86.820  1.00 35.76           O  
ATOM   1370  CB  ALA A 231     110.352  86.384  84.789  1.00 31.90           C  
ATOM   1371  N   VAL A 232     109.111  88.081  87.080  1.00 34.23           N  
ATOM   1372  CA  VAL A 232     108.759  88.258  88.477  1.00 34.80           C  
ATOM   1373  C   VAL A 232     107.264  88.561  88.591  1.00 36.02           C  
ATOM   1374  O   VAL A 232     106.561  87.928  89.374  1.00 35.76           O  
ATOM   1375  CB  VAL A 232     109.571  89.417  89.121  1.00 35.07           C  
ATOM   1376  CG1 VAL A 232     108.997  89.780  90.488  1.00 33.57           C  
ATOM   1377  CG2 VAL A 232     111.038  89.005  89.266  1.00 35.95           C  
ATOM   1378  N   GLU A 233     106.778  89.510  87.796  1.00 34.82           N  
ATOM   1379  CA  GLU A 233     105.366  89.883  87.858  1.00 36.97           C  
ATOM   1380  C   GLU A 233     104.424  88.892  87.159  1.00 38.19           C  
ATOM   1381  O   GLU A 233     103.220  88.890  87.397  1.00 38.55           O  
ATOM   1382  CB  GLU A 233     105.172  91.307  87.300  1.00 35.93           C  
ATOM   1383  CG  GLU A 233     105.708  92.417  88.242  1.00 33.24           C  
ATOM   1384  CD  GLU A 233     105.465  93.824  87.727  1.00 32.22           C  
ATOM   1385  OE1 GLU A 233     106.252  94.316  86.898  1.00 34.37           O  
ATOM   1386  OE2 GLU A 233     104.478  94.451  88.145  1.00 36.10           O  
ATOM   1387  N   GLY A 234     104.973  88.031  86.314  1.00 37.87           N  
ATOM   1388  CA  GLY A 234     104.126  87.084  85.627  1.00 37.67           C  
ATOM   1389  C   GLY A 234     104.238  85.666  86.148  1.00 37.75           C  
ATOM   1390  O   GLY A 234     103.281  85.100  86.692  1.00 36.88           O  
ATOM   1391  N   ILE A 235     105.421  85.091  85.991  1.00 36.17           N  
ATOM   1392  CA  ILE A 235     105.644  83.721  86.410  1.00 35.06           C  
ATOM   1393  C   ILE A 235     105.599  83.543  87.923  1.00 34.95           C  
ATOM   1394  O   ILE A 235     105.004  82.588  88.402  1.00 32.91           O  
ATOM   1395  CB  ILE A 235     106.978  83.196  85.810  1.00 35.12           C  
ATOM   1396  CG1 ILE A 235     106.836  83.122  84.281  1.00 33.96           C  
ATOM   1397  CG2 ILE A 235     107.334  81.831  86.398  1.00 33.03           C  
ATOM   1398  CD1 ILE A 235     108.132  82.835  83.527  1.00 36.85           C  
ATOM   1399  N   PHE A 236     106.202  84.465  88.673  1.00 35.26           N  
ATOM   1400  CA  PHE A 236     106.195  84.367  90.136  1.00 36.39           C  
ATOM   1401  C   PHE A 236     104.833  84.627  90.768  1.00 36.14           C  
ATOM   1402  O   PHE A 236     104.617  84.321  91.938  1.00 35.22           O  
ATOM   1403  CB  PHE A 236     107.212  85.326  90.747  1.00 35.67           C  
ATOM   1404  CG  PHE A 236     108.614  84.804  90.731  1.00 35.96           C  
ATOM   1405  CD1 PHE A 236     108.925  83.625  90.060  1.00 35.56           C  
ATOM   1406  CD2 PHE A 236     109.636  85.502  91.375  1.00 37.03           C  
ATOM   1407  CE1 PHE A 236     110.236  83.146  90.026  1.00 34.63           C  
ATOM   1408  CE2 PHE A 236     110.954  85.032  91.346  1.00 36.83           C  
ATOM   1409  CZ  PHE A 236     111.253  83.858  90.672  1.00 35.00           C  
ATOM   1410  N   PHE A 237     103.922  85.201  89.996  1.00 36.93           N  
ATOM   1411  CA  PHE A 237     102.583  85.491  90.481  1.00 38.21           C  
ATOM   1412  C   PHE A 237     101.635  84.373  90.034  1.00 39.37           C  
ATOM   1413  O   PHE A 237     100.693  84.024  90.745  1.00 40.46           O  
ATOM   1414  CB  PHE A 237     102.115  86.837  89.906  1.00 39.28           C  
ATOM   1415  CG  PHE A 237     100.680  87.172  90.210  1.00 39.92           C  
ATOM   1416  CD1 PHE A 237     100.292  87.549  91.490  1.00 42.98           C  
ATOM   1417  CD2 PHE A 237      99.714  87.112  89.212  1.00 42.81           C  
ATOM   1418  CE1 PHE A 237      98.965  87.862  91.771  1.00 43.30           C  
ATOM   1419  CE2 PHE A 237      98.384  87.422  89.480  1.00 42.83           C  
ATOM   1420  CZ  PHE A 237      98.009  87.799  90.763  1.00 44.24           C  
ATOM   1421  N   SER A 238     101.916  83.814  88.858  1.00 38.57           N  
ATOM   1422  CA  SER A 238     101.111  82.766  88.236  1.00 37.81           C  
ATOM   1423  C   SER A 238     100.654  81.633  89.154  1.00 40.14           C  
ATOM   1424  O   SER A 238      99.452  81.384  89.294  1.00 38.72           O  
ATOM   1425  CB  SER A 238     101.866  82.167  87.043  1.00 35.73           C  
ATOM   1426  OG  SER A 238     102.976  81.386  87.463  1.00 32.71           O  
ATOM   1427  N   GLY A 239     101.615  80.943  89.763  1.00 39.91           N  
ATOM   1428  CA  GLY A 239     101.287  79.837  90.642  1.00 42.39           C  
ATOM   1429  C   GLY A 239     100.304  80.165  91.754  1.00 42.09           C  
ATOM   1430  O   GLY A 239      99.292  79.475  91.926  1.00 43.01           O  
ATOM   1431  N   SER A 240     100.604  81.204  92.523  1.00 40.70           N  
ATOM   1432  CA  SER A 240      99.733  81.611  93.616  1.00 40.87           C  
ATOM   1433  C   SER A 240      98.411  82.132  93.080  1.00 41.45           C  
ATOM   1434  O   SER A 240      97.367  81.975  93.714  1.00 42.00           O  
ATOM   1435  CB  SER A 240     100.407  82.689  94.464  1.00 39.05           C  
ATOM   1436  OG  SER A 240     101.518  82.153  95.158  1.00 41.83           O  
ATOM   1437  N   PHE A 241      98.456  82.758  91.911  1.00 40.70           N  
ATOM   1438  CA  PHE A 241      97.245  83.286  91.314  1.00 41.43           C  
ATOM   1439  C   PHE A 241      96.261  82.162  91.015  1.00 41.22           C  
ATOM   1440  O   PHE A 241      95.088  82.241  91.376  1.00 40.40           O  
ATOM   1441  CB  PHE A 241      97.557  84.008  90.013  1.00 43.59           C  
ATOM   1442  CG  PHE A 241      96.337  84.283  89.176  1.00 45.04           C  
ATOM   1443  CD1 PHE A 241      95.420  85.259  89.558  1.00 43.96           C  
ATOM   1444  CD2 PHE A 241      96.089  83.544  88.021  1.00 45.89           C  
ATOM   1445  CE1 PHE A 241      94.274  85.497  88.806  1.00 43.33           C  
ATOM   1446  CE2 PHE A 241      94.943  83.775  87.262  1.00 45.93           C  
ATOM   1447  CZ  PHE A 241      94.034  84.756  87.659  1.00 44.71           C  
ATOM   1448  N   ALA A 242      96.752  81.124  90.344  1.00 40.25           N  
ATOM   1449  CA  ALA A 242      95.922  79.989  89.971  1.00 41.83           C  
ATOM   1450  C   ALA A 242      95.346  79.295  91.202  1.00 41.88           C  
ATOM   1451  O   ALA A 242      94.173  78.937  91.222  1.00 42.09           O  
ATOM   1452  CB  ALA A 242      96.733  79.004  89.131  1.00 38.66           C  
ATOM   1453  N   SER A 243      96.175  79.118  92.227  1.00 41.83           N  
ATOM   1454  CA  SER A 243      95.745  78.472  93.457  1.00 43.17           C  
ATOM   1455  C   SER A 243      94.563  79.204  94.079  1.00 44.15           C  
ATOM   1456  O   SER A 243      93.580  78.586  94.489  1.00 43.98           O  
ATOM   1457  CB  SER A 243      96.901  78.430  94.450  1.00 44.12           C  
ATOM   1458  OG  SER A 243      98.002  77.717  93.902  1.00 49.00           O  
ATOM   1459  N   ILE A 244      94.663  80.526  94.151  1.00 43.74           N  
ATOM   1460  CA  ILE A 244      93.592  81.323  94.724  1.00 44.27           C  
ATOM   1461  C   ILE A 244      92.359  81.286  93.825  1.00 46.40           C  
ATOM   1462  O   ILE A 244      91.225  81.325  94.310  1.00 44.15           O  
ATOM   1463  CB  ILE A 244      94.033  82.784  94.935  1.00 41.17           C  
ATOM   1464  CG1 ILE A 244      95.187  82.823  95.941  1.00 41.78           C  
ATOM   1465  CG2 ILE A 244      92.852  83.626  95.416  1.00 37.58           C  
ATOM   1466  CD1 ILE A 244      95.781  84.199  96.159  1.00 40.54           C  
ATOM   1467  N   PHE A 245      92.584  81.217  92.518  1.00 47.97           N  
ATOM   1468  CA  PHE A 245      91.475  81.162  91.582  1.00 51.83           C  
ATOM   1469  C   PHE A 245      90.759  79.842  91.829  1.00 52.44           C  
ATOM   1470  O   PHE A 245      89.537  79.743  91.696  1.00 52.02           O  
ATOM   1471  CB  PHE A 245      91.973  81.209  90.142  1.00 54.69           C  
ATOM   1472  CG  PHE A 245      90.918  81.625  89.160  1.00 60.57           C  
ATOM   1473  CD1 PHE A 245      90.602  82.972  88.991  1.00 61.96           C  
ATOM   1474  CD2 PHE A 245      90.210  80.670  88.429  1.00 62.30           C  
ATOM   1475  CE1 PHE A 245      89.593  83.365  88.108  1.00 64.38           C  
ATOM   1476  CE2 PHE A 245      89.197  81.052  87.541  1.00 63.39           C  
ATOM   1477  CZ  PHE A 245      88.888  82.400  87.381  1.00 63.85           C  
ATOM   1478  N   TRP A 246      91.544  78.834  92.200  1.00 53.12           N  
ATOM   1479  CA  TRP A 246      91.034  77.500  92.491  1.00 55.16           C  
ATOM   1480  C   TRP A 246      90.065  77.551  93.674  1.00 53.95           C  
ATOM   1481  O   TRP A 246      89.014  76.910  93.653  1.00 51.44           O  
ATOM   1482  CB  TRP A 246      92.208  76.560  92.793  1.00 57.77           C  
ATOM   1483  CG  TRP A 246      91.813  75.192  93.244  1.00 62.05           C  
ATOM   1484  CD1 TRP A 246      91.994  74.655  94.488  1.00 63.86           C  
ATOM   1485  CD2 TRP A 246      91.190  74.173  92.455  1.00 64.13           C  
ATOM   1486  NE1 TRP A 246      91.526  73.361  94.521  1.00 64.64           N  
ATOM   1487  CE2 TRP A 246      91.026  73.040  93.286  1.00 64.69           C  
ATOM   1488  CE3 TRP A 246      90.753  74.107  91.124  1.00 66.15           C  
ATOM   1489  CZ2 TRP A 246      90.445  71.852  92.832  1.00 65.75           C  
ATOM   1490  CZ3 TRP A 246      90.171  72.922  90.668  1.00 67.43           C  
ATOM   1491  CH2 TRP A 246      90.024  71.811  91.525  1.00 67.79           C  
ATOM   1492  N   LEU A 247      90.429  78.321  94.697  1.00 53.82           N  
ATOM   1493  CA  LEU A 247      89.600  78.485  95.890  1.00 54.55           C  
ATOM   1494  C   LEU A 247      88.297  79.185  95.522  1.00 55.30           C  
ATOM   1495  O   LEU A 247      87.231  78.845  96.039  1.00 55.01           O  
ATOM   1496  CB  LEU A 247      90.340  79.313  96.945  1.00 53.21           C  
ATOM   1497  CG  LEU A 247      91.636  78.718  97.496  1.00 54.16           C  
ATOM   1498  CD1 LEU A 247      92.316  79.729  98.404  1.00 53.52           C  
ATOM   1499  CD2 LEU A 247      91.332  77.441  98.250  1.00 54.33           C  
ATOM   1500  N   LYS A 248      88.399  80.178  94.642  1.00 55.67           N  
ATOM   1501  CA  LYS A 248      87.239  80.927  94.181  1.00 57.51           C  
ATOM   1502  C   LYS A 248      86.280  79.916  93.565  1.00 60.10           C  
ATOM   1503  O   LYS A 248      85.068  79.971  93.779  1.00 60.35           O  
ATOM   1504  CB  LYS A 248      87.673  81.946  93.129  1.00 56.94           C  
ATOM   1505  CG  LYS A 248      86.551  82.718  92.456  1.00 56.92           C  
ATOM   1506  CD  LYS A 248      87.125  83.575  91.333  1.00 59.72           C  
ATOM   1507  CE  LYS A 248      86.045  84.215  90.469  1.00 60.95           C  
ATOM   1508  NZ  LYS A 248      85.181  85.148  91.243  1.00 62.02           N1+
ATOM   1509  N   LYS A 249      86.845  78.984  92.803  1.00 62.01           N  
ATOM   1510  CA  LYS A 249      86.063  77.942  92.158  1.00 63.89           C  
ATOM   1511  C   LYS A 249      85.344  77.114  93.223  1.00 63.81           C  
ATOM   1512  O   LYS A 249      84.154  76.829  93.102  1.00 63.58           O  
ATOM   1513  CB  LYS A 249      86.981  77.040  91.330  1.00 66.46           C  
ATOM   1514  CG  LYS A 249      86.251  75.936  90.590  1.00 69.59           C  
ATOM   1515  CD  LYS A 249      87.216  74.999  89.883  1.00 72.55           C  
ATOM   1516  CE  LYS A 249      86.458  73.928  89.104  1.00 74.94           C  
ATOM   1517  NZ  LYS A 249      87.379  72.957  88.441  1.00 77.04           N1+
ATOM   1518  N   ARG A 250      86.076  76.741  94.269  1.00 63.20           N  
ATOM   1519  CA  ARG A 250      85.522  75.950  95.359  1.00 62.25           C  
ATOM   1520  C   ARG A 250      84.668  76.797  96.298  1.00 61.83           C  
ATOM   1521  O   ARG A 250      84.194  76.309  97.324  1.00 63.05           O  
ATOM   1522  CB  ARG A 250      86.647  75.291  96.157  1.00 62.94           C  
ATOM   1523  CG  ARG A 250      87.508  74.329  95.360  1.00 64.64           C  
ATOM   1524  CD  ARG A 250      88.736  73.915  96.166  1.00 67.42           C  
ATOM   1525  NE  ARG A 250      88.376  73.250  97.417  1.00 69.74           N  
ATOM   1526  CZ  ARG A 250      89.218  73.033  98.425  1.00 70.44           C  
ATOM   1527  NH1 ARG A 250      90.482  73.432  98.339  1.00 69.72           N  
ATOM   1528  NH2 ARG A 250      88.792  72.414  99.521  1.00 69.59           N  
ATOM   1529  N   GLY A 251      84.473  78.064  95.949  1.00 60.72           N  
ATOM   1530  CA  GLY A 251      83.675  78.945  96.785  1.00 60.03           C  
ATOM   1531  C   GLY A 251      84.211  79.109  98.201  1.00 59.72           C  
ATOM   1532  O   GLY A 251      83.565  78.705  99.170  1.00 60.46           O  
ATOM   1533  N   LEU A 252      85.392  79.707  98.324  1.00 57.86           N  
ATOM   1534  CA  LEU A 252      86.014  79.923  99.627  1.00 56.10           C  
ATOM   1535  C   LEU A 252      86.793  81.234  99.641  1.00 55.80           C  
ATOM   1536  O   LEU A 252      87.195  81.740  98.587  1.00 54.68           O  
ATOM   1537  CB  LEU A 252      86.979  78.777  99.960  1.00 56.28           C  
ATOM   1538  CG  LEU A 252      86.479  77.330 100.024  1.00 55.57           C  
ATOM   1539  CD1 LEU A 252      87.658  76.412 100.289  1.00 55.40           C  
ATOM   1540  CD2 LEU A 252      85.429  77.177 101.110  1.00 55.43           C  
ATOM   1541  N   MET A 253      87.005  81.768 100.843  1.00 53.96           N  
ATOM   1542  CA  MET A 253      87.749  83.011 101.049  1.00 52.63           C  
ATOM   1543  C   MET A 253      87.406  84.121 100.056  1.00 50.98           C  
ATOM   1544  O   MET A 253      88.251  84.552  99.278  1.00 49.92           O  
ATOM   1545  CB  MET A 253      89.253  82.726 100.996  1.00 52.41           C  
ATOM   1546  CG  MET A 253      89.719  81.694 102.013  1.00 53.86           C  
ATOM   1547  SD  MET A 253      89.145  82.056 103.694  1.00 54.62           S  
ATOM   1548  CE  MET A 253      90.420  83.170 104.295  1.00 53.12           C  
ATOM   1549  N   PRO A 254      86.159  84.610 100.089  1.00 50.14           N  
ATOM   1550  CA  PRO A 254      85.694  85.675  99.191  1.00 49.20           C  
ATOM   1551  C   PRO A 254      86.562  86.939  99.180  1.00 48.46           C  
ATOM   1552  O   PRO A 254      86.618  87.657  98.178  1.00 48.10           O  
ATOM   1553  CB  PRO A 254      84.267  85.939  99.680  1.00 48.88           C  
ATOM   1554  CG  PRO A 254      84.329  85.553 101.132  1.00 49.67           C  
ATOM   1555  CD  PRO A 254      85.123  84.276 101.081  1.00 49.42           C  
ATOM   1556  N   GLY A 255      87.228  87.219 100.294  1.00 47.80           N  
ATOM   1557  CA  GLY A 255      88.083  88.390 100.351  1.00 45.10           C  
ATOM   1558  C   GLY A 255      89.351  88.100  99.575  1.00 43.48           C  
ATOM   1559  O   GLY A 255      89.753  88.864  98.703  1.00 45.25           O  
ATOM   1560  N   LEU A 256      89.976  86.975  99.891  1.00 41.43           N  
ATOM   1561  CA  LEU A 256      91.196  86.564  99.223  1.00 40.18           C  
ATOM   1562  C   LEU A 256      91.007  86.530  97.702  1.00 41.04           C  
ATOM   1563  O   LEU A 256      91.812  87.095  96.957  1.00 39.34           O  
ATOM   1564  CB  LEU A 256      91.608  85.183  99.731  1.00 39.30           C  
ATOM   1565  CG  LEU A 256      92.915  84.559  99.237  1.00 40.19           C  
ATOM   1566  CD1 LEU A 256      94.095  85.445  99.617  1.00 40.84           C  
ATOM   1567  CD2 LEU A 256      93.076  83.175  99.853  1.00 40.41           C  
ATOM   1568  N   THR A 257      89.933  85.883  97.249  1.00 40.33           N  
ATOM   1569  CA  THR A 257      89.657  85.746  95.819  1.00 39.29           C  
ATOM   1570  C   THR A 257      89.239  87.030  95.127  1.00 39.36           C  
ATOM   1571  O   THR A 257      89.508  87.213  93.939  1.00 40.46           O  
ATOM   1572  CB  THR A 257      88.555  84.686  95.536  1.00 37.65           C  
ATOM   1573  OG1 THR A 257      87.279  85.190  95.948  1.00 39.13           O  
ATOM   1574  CG2 THR A 257      88.855  83.402  96.278  1.00 36.34           C  
ATOM   1575  N   PHE A 258      88.570  87.919  95.847  1.00 39.20           N  
ATOM   1576  CA  PHE A 258      88.150  89.158  95.221  1.00 40.45           C  
ATOM   1577  C   PHE A 258      89.339  90.077  94.949  1.00 41.56           C  
ATOM   1578  O   PHE A 258      89.453  90.649  93.863  1.00 42.62           O  
ATOM   1579  CB  PHE A 258      87.125  89.893  96.082  1.00 41.21           C  
ATOM   1580  CG  PHE A 258      86.632  91.165  95.461  1.00 41.11           C  
ATOM   1581  CD1 PHE A 258      86.175  91.175  94.147  1.00 44.54           C  
ATOM   1582  CD2 PHE A 258      86.653  92.356  96.172  1.00 44.06           C  
ATOM   1583  CE1 PHE A 258      85.747  92.360  93.545  1.00 47.30           C  
ATOM   1584  CE2 PHE A 258      86.226  93.552  95.583  1.00 45.84           C  
ATOM   1585  CZ  PHE A 258      85.774  93.553  94.269  1.00 45.59           C  
ATOM   1586  N   SER A 259      90.217  90.229  95.934  1.00 41.17           N  
ATOM   1587  CA  SER A 259      91.382  91.082  95.749  1.00 42.26           C  
ATOM   1588  C   SER A 259      92.313  90.446  94.718  1.00 42.06           C  
ATOM   1589  O   SER A 259      92.930  91.148  93.917  1.00 42.39           O  
ATOM   1590  CB  SER A 259      92.117  91.303  97.079  1.00 42.21           C  
ATOM   1591  OG  SER A 259      92.565  90.086  97.643  1.00 42.01           O  
ATOM   1592  N   ASN A 260      92.394  89.118  94.727  1.00 41.25           N  
ATOM   1593  CA  ASN A 260      93.237  88.401  93.778  1.00 42.73           C  
ATOM   1594  C   ASN A 260      92.826  88.750  92.342  1.00 44.04           C  
ATOM   1595  O   ASN A 260      93.672  88.854  91.449  1.00 43.00           O  
ATOM   1596  CB  ASN A 260      93.134  86.885  94.003  1.00 41.58           C  
ATOM   1597  CG  ASN A 260      94.060  86.090  93.082  1.00 41.96           C  
ATOM   1598  OD1 ASN A 260      95.267  86.333  93.042  1.00 42.72           O  
ATOM   1599  ND2 ASN A 260      93.495  85.138  92.340  1.00 38.89           N  
ATOM   1600  N   GLU A 261      91.528  88.939  92.120  1.00 43.94           N  
ATOM   1601  CA  GLU A 261      91.049  89.300  90.788  1.00 45.22           C  
ATOM   1602  C   GLU A 261      91.493  90.703  90.390  1.00 43.32           C  
ATOM   1603  O   GLU A 261      91.923  90.931  89.263  1.00 42.11           O  
ATOM   1604  CB  GLU A 261      89.530  89.211  90.728  1.00 47.69           C  
ATOM   1605  CG  GLU A 261      89.025  87.809  90.463  1.00 55.43           C  
ATOM   1606  CD  GLU A 261      87.589  87.628  90.894  1.00 59.93           C  
ATOM   1607  OE1 GLU A 261      86.738  88.470  90.516  1.00 62.91           O  
ATOM   1608  OE2 GLU A 261      87.316  86.643  91.612  1.00 62.31           O  
ATOM   1609  N   LEU A 262      91.385  91.642  91.319  1.00 41.96           N  
ATOM   1610  CA  LEU A 262      91.790  93.012  91.048  1.00 41.50           C  
ATOM   1611  C   LEU A 262      93.290  93.068  90.811  1.00 40.16           C  
ATOM   1612  O   LEU A 262      93.750  93.627  89.813  1.00 40.87           O  
ATOM   1613  CB  LEU A 262      91.412  93.918  92.222  1.00 41.97           C  
ATOM   1614  CG  LEU A 262      89.910  94.186  92.369  1.00 42.59           C  
ATOM   1615  CD1 LEU A 262      89.621  94.861  93.710  1.00 41.19           C  
ATOM   1616  CD2 LEU A 262      89.452  95.048  91.201  1.00 40.68           C  
ATOM   1617  N   ILE A 263      94.047  92.485  91.734  1.00 37.82           N  
ATOM   1618  CA  ILE A 263      95.496  92.470  91.628  1.00 37.90           C  
ATOM   1619  C   ILE A 263      95.973  91.889  90.289  1.00 38.17           C  
ATOM   1620  O   ILE A 263      96.837  92.474  89.620  1.00 35.79           O  
ATOM   1621  CB  ILE A 263      96.115  91.675  92.801  1.00 36.76           C  
ATOM   1622  CG1 ILE A 263      95.900  92.444  94.105  1.00 35.89           C  
ATOM   1623  CG2 ILE A 263      97.595  91.443  92.572  1.00 38.57           C  
ATOM   1624  CD1 ILE A 263      96.466  91.757  95.331  1.00 34.91           C  
ATOM   1625  N   SER A 264      95.391  90.760  89.890  1.00 37.37           N  
ATOM   1626  CA  SER A 264      95.772  90.094  88.641  1.00 38.99           C  
ATOM   1627  C   SER A 264      95.513  90.970  87.431  1.00 38.20           C  
ATOM   1628  O   SER A 264      96.238  90.902  86.438  1.00 38.76           O  
ATOM   1629  CB  SER A 264      94.998  88.780  88.470  1.00 41.41           C  
ATOM   1630  OG  SER A 264      93.633  89.041  88.176  1.00 43.18           O  
ATOM   1631  N   ARG A 265      94.458  91.774  87.491  1.00 39.00           N  
ATOM   1632  CA  ARG A 265      94.170  92.656  86.374  1.00 39.24           C  
ATOM   1633  C   ARG A 265      95.338  93.634  86.254  1.00 38.74           C  
ATOM   1634  O   ARG A 265      95.784  93.940  85.156  1.00 39.07           O  
ATOM   1635  CB  ARG A 265      92.864  93.425  86.595  1.00 40.21           C  
ATOM   1636  CG  ARG A 265      92.596  94.444  85.500  1.00 40.15           C  
ATOM   1637  CD  ARG A 265      91.244  95.105  85.661  1.00 44.75           C  
ATOM   1638  NE  ARG A 265      91.164  95.950  86.850  1.00 45.19           N  
ATOM   1639  CZ  ARG A 265      90.060  96.585  87.236  1.00 46.24           C  
ATOM   1640  NH1 ARG A 265      88.947  96.464  86.522  1.00 45.06           N  
ATOM   1641  NH2 ARG A 265      90.069  97.342  88.329  1.00 44.88           N  
ATOM   1642  N   ASP A 266      95.833  94.127  87.385  1.00 37.61           N  
ATOM   1643  CA  ASP A 266      96.964  95.048  87.346  1.00 37.49           C  
ATOM   1644  C   ASP A 266      98.202  94.288  86.859  1.00 37.31           C  
ATOM   1645  O   ASP A 266      98.931  94.756  85.978  1.00 34.17           O  
ATOM   1646  CB  ASP A 266      97.248  95.633  88.735  1.00 36.16           C  
ATOM   1647  CG  ASP A 266      96.107  96.488  89.258  1.00 38.45           C  
ATOM   1648  OD1 ASP A 266      95.429  97.155  88.446  1.00 38.91           O  
ATOM   1649  OD2 ASP A 266      95.897  96.513  90.488  1.00 39.23           O  
ATOM   1650  N   GLU A 267      98.417  93.110  87.434  1.00 36.11           N  
ATOM   1651  CA  GLU A 267      99.568  92.283  87.093  1.00 38.87           C  
ATOM   1652  C   GLU A 267      99.692  92.028  85.584  1.00 39.20           C  
ATOM   1653  O   GLU A 267     100.788  92.102  85.012  1.00 36.30           O  
ATOM   1654  CB  GLU A 267      99.481  90.951  87.833  1.00 41.80           C  
ATOM   1655  CG  GLU A 267     100.820  90.437  88.284  1.00 48.00           C  
ATOM   1656  CD  GLU A 267     101.450  91.362  89.299  1.00 52.33           C  
ATOM   1657  OE1 GLU A 267     100.938  91.444  90.433  1.00 56.62           O  
ATOM   1658  OE2 GLU A 267     102.450  92.022  88.958  1.00 58.07           O  
ATOM   1659  N   GLY A 268      98.562  91.721  84.949  1.00 36.49           N  
ATOM   1660  CA  GLY A 268      98.566  91.478  83.524  1.00 35.57           C  
ATOM   1661  C   GLY A 268      99.037  92.713  82.787  1.00 35.12           C  
ATOM   1662  O   GLY A 268      99.724  92.619  81.770  1.00 35.40           O  
ATOM   1663  N   LEU A 269      98.663  93.876  83.305  1.00 35.00           N  
ATOM   1664  CA  LEU A 269      99.052  95.144  82.708  1.00 33.46           C  
ATOM   1665  C   LEU A 269     100.544  95.406  82.877  1.00 31.22           C  
ATOM   1666  O   LEU A 269     101.214  95.824  81.941  1.00 31.87           O  
ATOM   1667  CB  LEU A 269      98.270  96.293  83.344  1.00 34.63           C  
ATOM   1668  CG  LEU A 269      96.914  96.641  82.737  1.00 38.12           C  
ATOM   1669  CD1 LEU A 269      97.067  96.952  81.251  1.00 39.49           C  
ATOM   1670  CD2 LEU A 269      95.977  95.485  82.919  1.00 44.01           C  
ATOM   1671  N   HIS A 270     101.049  95.170  84.081  1.00 28.94           N  
ATOM   1672  CA  HIS A 270     102.459  95.379  84.397  1.00 29.46           C  
ATOM   1673  C   HIS A 270     103.324  94.499  83.497  1.00 29.74           C  
ATOM   1674  O   HIS A 270     104.401  94.909  83.046  1.00 29.08           O  
ATOM   1675  CB  HIS A 270     102.707  95.052  85.873  1.00 25.92           C  
ATOM   1676  CG  HIS A 270     101.914  95.905  86.820  1.00 27.20           C  
ATOM   1677  ND1 HIS A 270     101.863  95.667  88.179  1.00 28.07           N  
ATOM   1678  CD2 HIS A 270     101.159  97.009  86.605  1.00 24.07           C  
ATOM   1679  CE1 HIS A 270     101.118  96.588  88.759  1.00 26.06           C  
ATOM   1680  NE2 HIS A 270     100.679  97.416  87.825  1.00 26.51           N  
ATOM   1681  N   CYS A 271     102.827  93.299  83.220  1.00 29.66           N  
ATOM   1682  CA  CYS A 271     103.520  92.351  82.369  1.00 32.22           C  
ATOM   1683  C   CYS A 271     103.480  92.782  80.915  1.00 32.72           C  
ATOM   1684  O   CYS A 271     104.508  92.761  80.234  1.00 32.86           O  
ATOM   1685  CB  CYS A 271     102.900  90.953  82.495  1.00 34.38           C  
ATOM   1686  SG  CYS A 271     103.466  90.022  83.941  1.00 39.33           S  
ATOM   1687  N   ASP A 272     102.301  93.156  80.428  1.00 32.98           N  
ATOM   1688  CA  ASP A 272     102.199  93.577  79.040  1.00 33.66           C  
ATOM   1689  C   ASP A 272     103.120  94.764  78.807  1.00 32.59           C  
ATOM   1690  O   ASP A 272     103.832  94.822  77.808  1.00 35.93           O  
ATOM   1691  CB  ASP A 272     100.777  93.993  78.677  1.00 38.20           C  
ATOM   1692  CG  ASP A 272      99.769  92.877  78.857  1.00 46.16           C  
ATOM   1693  OD1 ASP A 272     100.105  91.700  78.594  1.00 48.12           O  
ATOM   1694  OD2 ASP A 272      98.623  93.192  79.249  1.00 49.28           O  
ATOM   1695  N   PHE A 273     103.100  95.709  79.735  1.00 28.93           N  
ATOM   1696  CA  PHE A 273     103.921  96.901  79.609  1.00 27.41           C  
ATOM   1697  C   PHE A 273     105.395  96.546  79.510  1.00 26.95           C  
ATOM   1698  O   PHE A 273     106.118  97.061  78.650  1.00 27.08           O  
ATOM   1699  CB  PHE A 273     103.698  97.836  80.796  1.00 26.26           C  
ATOM   1700  CG  PHE A 273     104.323  99.185  80.609  1.00 24.34           C  
ATOM   1701  CD1 PHE A 273     103.782 100.088  79.696  1.00 22.96           C  
ATOM   1702  CD2 PHE A 273     105.472  99.540  81.313  1.00 23.07           C  
ATOM   1703  CE1 PHE A 273     104.375 101.330  79.486  1.00 24.54           C  
ATOM   1704  CE2 PHE A 273     106.082 100.787  81.113  1.00 24.81           C  
ATOM   1705  CZ  PHE A 273     105.536 101.684  80.201  1.00 22.34           C  
ATOM   1706  N   ALA A 274     105.840  95.673  80.407  1.00 27.11           N  
ATOM   1707  CA  ALA A 274     107.223  95.227  80.408  1.00 27.28           C  
ATOM   1708  C   ALA A 274     107.576  94.742  78.994  1.00 27.86           C  
ATOM   1709  O   ALA A 274     108.604  95.117  78.438  1.00 27.50           O  
ATOM   1710  CB  ALA A 274     107.400  94.105  81.424  1.00 28.26           C  
ATOM   1711  N   CYS A 275     106.709  93.927  78.403  1.00 26.95           N  
ATOM   1712  CA  CYS A 275     106.952  93.432  77.050  1.00 29.53           C  
ATOM   1713  C   CYS A 275     106.952  94.559  76.005  1.00 30.27           C  
ATOM   1714  O   CYS A 275     107.666  94.485  74.990  1.00 28.45           O  
ATOM   1715  CB  CYS A 275     105.889  92.390  76.667  1.00 30.50           C  
ATOM   1716  SG  CYS A 275     105.975  90.873  77.634  1.00 31.33           S  
ATOM   1717  N   LEU A 276     106.145  95.592  76.240  1.00 28.30           N  
ATOM   1718  CA  LEU A 276     106.073  96.708  75.303  1.00 27.73           C  
ATOM   1719  C   LEU A 276     107.372  97.506  75.376  1.00 27.82           C  
ATOM   1720  O   LEU A 276     107.908  97.939  74.347  1.00 27.48           O  
ATOM   1721  CB  LEU A 276     104.876  97.601  75.632  1.00 28.80           C  
ATOM   1722  CG  LEU A 276     104.705  98.842  74.764  1.00 28.54           C  
ATOM   1723  CD1 LEU A 276     104.509  98.422  73.305  1.00 28.69           C  
ATOM   1724  CD2 LEU A 276     103.506  99.653  75.260  1.00 30.50           C  
ATOM   1725  N   MET A 277     107.876  97.700  76.589  1.00 26.08           N  
ATOM   1726  CA  MET A 277     109.129  98.419  76.758  1.00 29.68           C  
ATOM   1727  C   MET A 277     110.198  97.593  76.044  1.00 32.82           C  
ATOM   1728  O   MET A 277     111.087  98.139  75.390  1.00 33.99           O  
ATOM   1729  CB  MET A 277     109.494  98.551  78.239  1.00 29.00           C  
ATOM   1730  CG  MET A 277     108.651  99.544  79.025  1.00 33.73           C  
ATOM   1731  SD  MET A 277     108.780 101.246  78.417  1.00 33.39           S  
ATOM   1732  CE  MET A 277     107.443 101.205  77.232  1.00 31.93           C  
ATOM   1733  N   PHE A 278     110.102  96.270  76.177  1.00 32.08           N  
ATOM   1734  CA  PHE A 278     111.057  95.374  75.532  1.00 31.40           C  
ATOM   1735  C   PHE A 278     111.091  95.668  74.035  1.00 32.71           C  
ATOM   1736  O   PHE A 278     112.165  95.837  73.454  1.00 33.37           O  
ATOM   1737  CB  PHE A 278     110.661  93.912  75.755  1.00 28.70           C  
ATOM   1738  CG  PHE A 278     111.680  92.919  75.248  1.00 29.11           C  
ATOM   1739  CD1 PHE A 278     112.867  92.702  75.939  1.00 26.48           C  
ATOM   1740  CD2 PHE A 278     111.452  92.205  74.074  1.00 26.88           C  
ATOM   1741  CE1 PHE A 278     113.820  91.781  75.461  1.00 26.66           C  
ATOM   1742  CE2 PHE A 278     112.392  91.290  73.597  1.00 26.64           C  
ATOM   1743  CZ  PHE A 278     113.578  91.081  74.298  1.00 24.65           C  
ATOM   1744  N   LYS A 279     109.912  95.745  73.421  1.00 32.90           N  
ATOM   1745  CA  LYS A 279     109.807  96.012  71.993  1.00 34.26           C  
ATOM   1746  C   LYS A 279     110.385  97.372  71.598  1.00 34.89           C  
ATOM   1747  O   LYS A 279     110.872  97.542  70.478  1.00 35.68           O  
ATOM   1748  CB  LYS A 279     108.346  95.942  71.538  1.00 37.12           C  
ATOM   1749  CG  LYS A 279     107.697  94.573  71.675  1.00 38.26           C  
ATOM   1750  CD  LYS A 279     106.257  94.631  71.202  1.00 42.64           C  
ATOM   1751  CE  LYS A 279     105.488  93.359  71.540  1.00 43.09           C  
ATOM   1752  NZ  LYS A 279     106.164  92.164  70.995  1.00 44.16           N1+
ATOM   1753  N   HIS A 280     110.318  98.335  72.510  1.00 33.55           N  
ATOM   1754  CA  HIS A 280     110.833  99.675  72.250  1.00 34.86           C  
ATOM   1755  C   HIS A 280     112.345  99.755  72.458  1.00 35.75           C  
ATOM   1756  O   HIS A 280     112.958 100.818  72.324  1.00 36.34           O  
ATOM   1757  CB  HIS A 280     110.113 100.684  73.148  1.00 33.66           C  
ATOM   1758  CG  HIS A 280     108.780 101.104  72.617  1.00 35.87           C  
ATOM   1759  ND1 HIS A 280     108.640 102.055  71.629  1.00 36.91           N  
ATOM   1760  CD2 HIS A 280     107.531 100.657  72.887  1.00 38.13           C  
ATOM   1761  CE1 HIS A 280     107.363 102.174  71.312  1.00 36.97           C  
ATOM   1762  NE2 HIS A 280     106.669 101.337  72.061  1.00 36.68           N  
ATOM   1763  N   LEU A 281     112.937  98.616  72.790  1.00 36.18           N  
ATOM   1764  CA  LEU A 281     114.368  98.534  73.007  1.00 36.21           C  
ATOM   1765  C   LEU A 281     115.025  98.136  71.692  1.00 35.89           C  
ATOM   1766  O   LEU A 281     114.531  97.263  70.982  1.00 35.40           O  
ATOM   1767  CB  LEU A 281     114.664  97.490  74.079  1.00 37.66           C  
ATOM   1768  CG  LEU A 281     115.376  97.931  75.353  1.00 39.90           C  
ATOM   1769  CD1 LEU A 281     115.150  99.413  75.633  1.00 40.74           C  
ATOM   1770  CD2 LEU A 281     114.869  97.072  76.498  1.00 39.38           C  
ATOM   1771  N   VAL A 282     116.134  98.778  71.357  1.00 35.02           N  
ATOM   1772  CA  VAL A 282     116.808  98.442  70.115  1.00 36.93           C  
ATOM   1773  C   VAL A 282     117.782  97.285  70.350  1.00 38.03           C  
ATOM   1774  O   VAL A 282     117.641  96.212  69.772  1.00 38.99           O  
ATOM   1775  CB  VAL A 282     117.544  99.682  69.545  1.00 37.55           C  
ATOM   1776  CG1 VAL A 282     118.278  99.320  68.261  1.00 36.42           C  
ATOM   1777  CG2 VAL A 282     116.528 100.794  69.271  1.00 32.88           C  
ATOM   1778  N   HIS A 283     118.754  97.500  71.222  1.00 40.66           N  
ATOM   1779  CA  HIS A 283     119.729  96.472  71.530  1.00 42.31           C  
ATOM   1780  C   HIS A 283     119.317  95.778  72.815  1.00 42.11           C  
ATOM   1781  O   HIS A 283     119.519  96.295  73.911  1.00 44.65           O  
ATOM   1782  CB  HIS A 283     121.114  97.104  71.654  1.00 46.32           C  
ATOM   1783  CG  HIS A 283     121.562  97.787  70.397  1.00 51.04           C  
ATOM   1784  ND1 HIS A 283     121.630  97.134  69.184  1.00 53.38           N  
ATOM   1785  CD2 HIS A 283     121.907  99.074  70.152  1.00 53.06           C  
ATOM   1786  CE1 HIS A 283     121.994  97.990  68.244  1.00 52.70           C  
ATOM   1787  NE2 HIS A 283     122.167  99.174  68.804  1.00 54.57           N  
ATOM   1788  N   LYS A 284     118.714  94.605  72.660  1.00 41.64           N  
ATOM   1789  CA  LYS A 284     118.239  93.816  73.788  1.00 40.10           C  
ATOM   1790  C   LYS A 284     118.842  92.415  73.775  1.00 36.36           C  
ATOM   1791  O   LYS A 284     119.489  92.027  72.815  1.00 34.92           O  
ATOM   1792  CB  LYS A 284     116.710  93.750  73.755  1.00 41.47           C  
ATOM   1793  CG  LYS A 284     116.111  93.321  72.430  1.00 38.93           C  
ATOM   1794  CD  LYS A 284     114.680  93.821  72.363  1.00 43.86           C  
ATOM   1795  CE  LYS A 284     113.989  93.467  71.058  1.00 46.96           C  
ATOM   1796  NZ  LYS A 284     112.720  94.252  70.886  1.00 49.14           N1+
ATOM   1797  N   PRO A 285     118.634  91.635  74.845  1.00 34.26           N  
ATOM   1798  CA  PRO A 285     119.224  90.295  74.829  1.00 33.15           C  
ATOM   1799  C   PRO A 285     118.716  89.392  73.712  1.00 33.64           C  
ATOM   1800  O   PRO A 285     117.630  89.599  73.163  1.00 31.59           O  
ATOM   1801  CB  PRO A 285     118.907  89.756  76.228  1.00 32.00           C  
ATOM   1802  CG  PRO A 285     117.643  90.485  76.599  1.00 34.11           C  
ATOM   1803  CD  PRO A 285     117.909  91.882  76.103  1.00 32.88           C  
ATOM   1804  N   ALA A 286     119.530  88.400  73.369  1.00 33.05           N  
ATOM   1805  CA  ALA A 286     119.182  87.445  72.329  1.00 33.79           C  
ATOM   1806  C   ALA A 286     118.072  86.534  72.855  1.00 31.80           C  
ATOM   1807  O   ALA A 286     117.831  86.462  74.060  1.00 31.22           O  
ATOM   1808  CB  ALA A 286     120.424  86.613  71.942  1.00 33.85           C  
ATOM   1809  N   GLU A 287     117.401  85.840  71.946  1.00 31.17           N  
ATOM   1810  CA  GLU A 287     116.327  84.939  72.331  1.00 33.08           C  
ATOM   1811  C   GLU A 287     116.772  83.920  73.386  1.00 32.67           C  
ATOM   1812  O   GLU A 287     116.109  83.732  74.410  1.00 30.59           O  
ATOM   1813  CB  GLU A 287     115.810  84.186  71.105  1.00 32.26           C  
ATOM   1814  CG  GLU A 287     114.610  83.321  71.419  1.00 35.23           C  
ATOM   1815  CD  GLU A 287     114.101  82.574  70.212  1.00 38.95           C  
ATOM   1816  OE1 GLU A 287     114.379  83.011  69.069  1.00 40.28           O  
ATOM   1817  OE2 GLU A 287     113.408  81.552  70.408  1.00 43.15           O  
ATOM   1818  N   GLN A 288     117.897  83.261  73.128  1.00 33.29           N  
ATOM   1819  CA  GLN A 288     118.398  82.254  74.050  1.00 33.32           C  
ATOM   1820  C   GLN A 288     118.531  82.786  75.470  1.00 33.10           C  
ATOM   1821  O   GLN A 288     118.215  82.092  76.441  1.00 31.79           O  
ATOM   1822  CB  GLN A 288     119.751  81.716  73.578  1.00 34.36           C  
ATOM   1823  CG  GLN A 288     120.298  80.644  74.507  1.00 36.63           C  
ATOM   1824  CD  GLN A 288     119.353  79.457  74.635  1.00 41.40           C  
ATOM   1825  OE1 GLN A 288     119.382  78.734  75.635  1.00 44.08           O  
ATOM   1826  NE2 GLN A 288     118.519  79.240  73.612  1.00 40.13           N  
ATOM   1827  N   ARG A 289     118.997  84.022  75.595  1.00 33.28           N  
ATOM   1828  CA  ARG A 289     119.159  84.613  76.909  1.00 32.35           C  
ATOM   1829  C   ARG A 289     117.784  84.866  77.542  1.00 31.48           C  
ATOM   1830  O   ARG A 289     117.627  84.728  78.750  1.00 29.37           O  
ATOM   1831  CB  ARG A 289     119.968  85.912  76.802  1.00 33.84           C  
ATOM   1832  CG  ARG A 289     120.187  86.628  78.127  1.00 38.07           C  
ATOM   1833  CD  ARG A 289     120.870  85.728  79.163  1.00 43.39           C  
ATOM   1834  NE  ARG A 289     121.065  86.428  80.434  1.00 48.79           N  
ATOM   1835  CZ  ARG A 289     120.957  85.867  81.637  1.00 48.42           C  
ATOM   1836  NH1 ARG A 289     120.653  84.581  81.760  1.00 51.97           N  
ATOM   1837  NH2 ARG A 289     121.145  86.599  82.723  1.00 50.71           N  
ATOM   1838  N   VAL A 290     116.788  85.223  76.731  1.00 31.78           N  
ATOM   1839  CA  VAL A 290     115.448  85.467  77.267  1.00 31.05           C  
ATOM   1840  C   VAL A 290     114.833  84.140  77.709  1.00 31.05           C  
ATOM   1841  O   VAL A 290     114.156  84.079  78.730  1.00 29.02           O  
ATOM   1842  CB  VAL A 290     114.499  86.137  76.221  1.00 32.43           C  
ATOM   1843  CG1 VAL A 290     113.056  86.219  76.786  1.00 28.39           C  
ATOM   1844  CG2 VAL A 290     114.999  87.524  75.877  1.00 28.59           C  
ATOM   1845  N   ARG A 291     115.072  83.082  76.938  1.00 31.01           N  
ATOM   1846  CA  ARG A 291     114.542  81.764  77.281  1.00 34.38           C  
ATOM   1847  C   ARG A 291     115.135  81.292  78.615  1.00 34.86           C  
ATOM   1848  O   ARG A 291     114.447  80.664  79.422  1.00 33.99           O  
ATOM   1849  CB  ARG A 291     114.866  80.740  76.180  1.00 34.89           C  
ATOM   1850  CG  ARG A 291     114.057  80.877  74.882  1.00 36.94           C  
ATOM   1851  CD  ARG A 291     114.629  79.961  73.779  1.00 38.24           C  
ATOM   1852  NE  ARG A 291     114.540  78.536  74.112  1.00 39.83           N  
ATOM   1853  CZ  ARG A 291     113.592  77.713  73.662  1.00 39.58           C  
ATOM   1854  NH1 ARG A 291     112.642  78.165  72.852  1.00 37.72           N  
ATOM   1855  NH2 ARG A 291     113.592  76.434  74.022  1.00 37.36           N  
ATOM   1856  N   GLU A 292     116.405  81.612  78.851  1.00 36.32           N  
ATOM   1857  CA  GLU A 292     117.070  81.207  80.091  1.00 38.41           C  
ATOM   1858  C   GLU A 292     116.470  81.899  81.299  1.00 37.97           C  
ATOM   1859  O   GLU A 292     116.135  81.256  82.303  1.00 37.13           O  
ATOM   1860  CB  GLU A 292     118.560  81.530  80.040  1.00 41.49           C  
ATOM   1861  CG  GLU A 292     119.297  80.867  78.904  1.00 49.21           C  
ATOM   1862  CD  GLU A 292     120.723  81.374  78.775  1.00 54.36           C  
ATOM   1863  OE1 GLU A 292     121.011  82.470  79.312  1.00 54.88           O  
ATOM   1864  OE2 GLU A 292     121.545  80.684  78.129  1.00 57.52           O  
ATOM   1865  N   ILE A 293     116.350  83.219  81.208  1.00 37.33           N  
ATOM   1866  CA  ILE A 293     115.795  83.981  82.310  1.00 35.48           C  
ATOM   1867  C   ILE A 293     114.398  83.481  82.632  1.00 34.66           C  
ATOM   1868  O   ILE A 293     114.085  83.194  83.794  1.00 33.90           O  
ATOM   1869  CB  ILE A 293     115.758  85.474  81.972  1.00 37.24           C  
ATOM   1870  CG1 ILE A 293     117.197  85.979  81.750  1.00 34.64           C  
ATOM   1871  CG2 ILE A 293     115.072  86.242  83.097  1.00 34.26           C  
ATOM   1872  CD1 ILE A 293     117.298  87.398  81.216  1.00 33.52           C  
ATOM   1873  N   ILE A 294     113.571  83.349  81.599  1.00 33.25           N  
ATOM   1874  CA  ILE A 294     112.200  82.877  81.767  1.00 33.49           C  
ATOM   1875  C   ILE A 294     112.151  81.465  82.317  1.00 33.54           C  
ATOM   1876  O   ILE A 294     111.380  81.171  83.234  1.00 34.58           O  
ATOM   1877  CB  ILE A 294     111.418  82.909  80.433  1.00 34.46           C  
ATOM   1878  CG1 ILE A 294     111.288  84.357  79.946  1.00 36.35           C  
ATOM   1879  CG2 ILE A 294     110.037  82.280  80.612  1.00 33.66           C  
ATOM   1880  CD1 ILE A 294     110.754  85.309  80.992  1.00 37.47           C  
ATOM   1881  N   THR A 295     112.966  80.584  81.752  1.00 34.43           N  
ATOM   1882  CA  THR A 295     112.991  79.203  82.209  1.00 34.67           C  
ATOM   1883  C   THR A 295     113.441  79.111  83.666  1.00 33.34           C  
ATOM   1884  O   THR A 295     112.896  78.324  84.447  1.00 32.90           O  
ATOM   1885  CB  THR A 295     113.905  78.341  81.320  1.00 35.36           C  
ATOM   1886  OG1 THR A 295     113.341  78.256  80.006  1.00 33.46           O  
ATOM   1887  CG2 THR A 295     114.019  76.938  81.883  1.00 37.34           C  
ATOM   1888  N   ASN A 296     114.420  79.923  84.041  1.00 33.14           N  
ATOM   1889  CA  ASN A 296     114.890  79.903  85.418  1.00 36.00           C  
ATOM   1890  C   ASN A 296     113.742  80.265  86.354  1.00 37.23           C  
ATOM   1891  O   ASN A 296     113.537  79.606  87.377  1.00 36.97           O  
ATOM   1892  CB  ASN A 296     116.068  80.873  85.610  1.00 38.59           C  
ATOM   1893  CG  ASN A 296     117.337  80.396  84.900  1.00 43.82           C  
ATOM   1894  OD1 ASN A 296     117.396  79.260  84.414  1.00 45.97           O  
ATOM   1895  ND2 ASN A 296     118.356  81.255  84.842  1.00 41.53           N  
ATOM   1896  N   ALA A 297     112.981  81.299  85.997  1.00 36.51           N  
ATOM   1897  CA  ALA A 297     111.864  81.715  86.825  1.00 36.14           C  
ATOM   1898  C   ALA A 297     110.829  80.588  86.906  1.00 35.89           C  
ATOM   1899  O   ALA A 297     110.299  80.295  87.975  1.00 35.72           O  
ATOM   1900  CB  ALA A 297     111.232  82.986  86.258  1.00 36.65           C  
ATOM   1901  N   VAL A 298     110.556  79.954  85.771  1.00 35.99           N  
ATOM   1902  CA  VAL A 298     109.587  78.865  85.710  1.00 36.12           C  
ATOM   1903  C   VAL A 298     109.920  77.747  86.699  1.00 38.63           C  
ATOM   1904  O   VAL A 298     109.063  77.291  87.463  1.00 37.61           O  
ATOM   1905  CB  VAL A 298     109.540  78.269  84.294  1.00 36.87           C  
ATOM   1906  CG1 VAL A 298     108.665  77.014  84.269  1.00 36.84           C  
ATOM   1907  CG2 VAL A 298     109.009  79.302  83.327  1.00 37.79           C  
ATOM   1908  N   ARG A 299     111.170  77.303  86.674  1.00 40.27           N  
ATOM   1909  CA  ARG A 299     111.607  76.233  87.555  1.00 41.83           C  
ATOM   1910  C   ARG A 299     111.479  76.620  89.021  1.00 41.17           C  
ATOM   1911  O   ARG A 299     110.971  75.843  89.829  1.00 42.82           O  
ATOM   1912  CB  ARG A 299     113.044  75.833  87.215  1.00 41.46           C  
ATOM   1913  CG  ARG A 299     113.198  75.336  85.774  1.00 44.61           C  
ATOM   1914  CD  ARG A 299     112.032  74.412  85.357  1.00 48.42           C  
ATOM   1915  NE  ARG A 299     112.169  73.915  83.986  1.00 50.85           N  
ATOM   1916  CZ  ARG A 299     111.212  73.280  83.310  1.00 53.32           C  
ATOM   1917  NH1 ARG A 299     110.027  73.055  83.864  1.00 53.40           N  
ATOM   1918  NH2 ARG A 299     111.441  72.861  82.071  1.00 53.51           N  
ATOM   1919  N   ILE A 300     111.932  77.820  89.360  1.00 41.04           N  
ATOM   1920  CA  ILE A 300     111.841  78.317  90.725  1.00 40.79           C  
ATOM   1921  C   ILE A 300     110.382  78.317  91.192  1.00 41.99           C  
ATOM   1922  O   ILE A 300     110.081  77.896  92.310  1.00 44.08           O  
ATOM   1923  CB  ILE A 300     112.411  79.748  90.816  1.00 41.01           C  
ATOM   1924  CG1 ILE A 300     113.905  79.714  90.506  1.00 39.52           C  
ATOM   1925  CG2 ILE A 300     112.156  80.353  92.199  1.00 37.85           C  
ATOM   1926  CD1 ILE A 300     114.545  81.072  90.488  1.00 42.56           C  
ATOM   1927  N   GLU A 301     109.478  78.778  90.334  1.00 42.20           N  
ATOM   1928  CA  GLU A 301     108.059  78.818  90.683  1.00 44.11           C  
ATOM   1929  C   GLU A 301     107.490  77.404  90.869  1.00 46.02           C  
ATOM   1930  O   GLU A 301     106.699  77.156  91.786  1.00 45.26           O  
ATOM   1931  CB  GLU A 301     107.266  79.564  89.600  1.00 42.35           C  
ATOM   1932  CG  GLU A 301     105.753  79.551  89.797  1.00 41.29           C  
ATOM   1933  CD  GLU A 301     105.269  80.442  90.945  1.00 42.58           C  
ATOM   1934  OE1 GLU A 301     106.106  80.998  91.691  1.00 40.13           O  
ATOM   1935  OE2 GLU A 301     104.035  80.583  91.102  1.00 41.18           O  
ATOM   1936  N   GLN A 302     107.886  76.477  89.998  1.00 47.45           N  
ATOM   1937  CA  GLN A 302     107.402  75.105  90.101  1.00 48.10           C  
ATOM   1938  C   GLN A 302     107.912  74.503  91.402  1.00 50.65           C  
ATOM   1939  O   GLN A 302     107.153  73.894  92.152  1.00 51.14           O  
ATOM   1940  CB  GLN A 302     107.871  74.266  88.906  1.00 45.24           C  
ATOM   1941  CG  GLN A 302     107.244  74.690  87.574  1.00 44.46           C  
ATOM   1942  CD  GLN A 302     107.795  73.923  86.377  1.00 42.80           C  
ATOM   1943  OE1 GLN A 302     108.989  73.634  86.312  1.00 41.90           O  
ATOM   1944  NE2 GLN A 302     106.927  73.612  85.415  1.00 41.81           N  
ATOM   1945  N   GLU A 303     109.196  74.689  91.681  1.00 53.38           N  
ATOM   1946  CA  GLU A 303     109.775  74.152  92.902  1.00 55.95           C  
ATOM   1947  C   GLU A 303     109.013  74.709  94.093  1.00 57.61           C  
ATOM   1948  O   GLU A 303     108.766  74.012  95.077  1.00 57.99           O  
ATOM   1949  CB  GLU A 303     111.247  74.534  93.015  1.00 57.40           C  
ATOM   1950  CG  GLU A 303     111.934  73.942  94.235  1.00 60.67           C  
ATOM   1951  CD  GLU A 303     113.409  74.278  94.285  1.00 63.57           C  
ATOM   1952  OE1 GLU A 303     113.738  75.471  94.457  1.00 64.28           O  
ATOM   1953  OE2 GLU A 303     114.240  73.351  94.142  1.00 65.78           O  
ATOM   1954  N   PHE A 304     108.630  75.972  93.993  1.00 57.97           N  
ATOM   1955  CA  PHE A 304     107.896  76.608  95.067  1.00 58.92           C  
ATOM   1956  C   PHE A 304     106.548  75.938  95.328  1.00 60.49           C  
ATOM   1957  O   PHE A 304     106.228  75.610  96.468  1.00 60.83           O  
ATOM   1958  CB  PHE A 304     107.679  78.084  94.747  1.00 57.52           C  
ATOM   1959  CG  PHE A 304     106.967  78.835  95.827  1.00 57.00           C  
ATOM   1960  CD1 PHE A 304     107.516  78.929  97.102  1.00 56.52           C  
ATOM   1961  CD2 PHE A 304     105.747  79.452  95.575  1.00 56.79           C  
ATOM   1962  CE1 PHE A 304     106.861  79.627  98.112  1.00 56.58           C  
ATOM   1963  CE2 PHE A 304     105.081  80.154  96.579  1.00 57.74           C  
ATOM   1964  CZ  PHE A 304     105.639  80.242  97.850  1.00 56.90           C  
ATOM   1965  N   LEU A 305     105.769  75.714  94.273  1.00 61.89           N  
ATOM   1966  CA  LEU A 305     104.440  75.128  94.429  1.00 63.83           C  
ATOM   1967  C   LEU A 305     104.270  73.617  94.312  1.00 65.86           C  
ATOM   1968  O   LEU A 305     103.141  73.131  94.169  1.00 66.17           O  
ATOM   1969  CB  LEU A 305     103.462  75.805  93.469  1.00 62.58           C  
ATOM   1970  CG  LEU A 305     103.141  77.269  93.783  1.00 62.83           C  
ATOM   1971  CD1 LEU A 305     102.095  77.756  92.813  1.00 61.68           C  
ATOM   1972  CD2 LEU A 305     102.641  77.412  95.217  1.00 61.49           C  
ATOM   1973  N   THR A 306     105.365  72.869  94.368  1.00 66.91           N  
ATOM   1974  CA  THR A 306     105.262  71.416  94.286  1.00 69.78           C  
ATOM   1975  C   THR A 306     106.147  70.800  95.349  1.00 70.78           C  
ATOM   1976  O   THR A 306     106.016  69.624  95.678  1.00 71.49           O  
ATOM   1977  CB  THR A 306     105.696  70.859  92.902  1.00 69.74           C  
ATOM   1978  OG1 THR A 306     107.094  71.105  92.699  1.00 70.93           O  
ATOM   1979  CG2 THR A 306     104.883  71.504  91.783  1.00 68.94           C  
ATOM   1980  N   GLU A 307     107.046  71.611  95.889  1.00 72.37           N  
ATOM   1981  CA  GLU A 307     107.960  71.149  96.916  1.00 74.19           C  
ATOM   1982  C   GLU A 307     107.783  71.954  98.195  1.00 74.25           C  
ATOM   1983  O   GLU A 307     107.216  71.456  99.170  1.00 75.30           O  
ATOM   1984  CB  GLU A 307     109.401  71.248  96.410  1.00 76.18           C  
ATOM   1985  CG  GLU A 307     109.666  70.385  95.183  1.00 79.81           C  
ATOM   1986  CD  GLU A 307     111.093  70.492  94.675  1.00 82.69           C  
ATOM   1987  OE1 GLU A 307     112.031  70.232  95.463  1.00 84.11           O  
ATOM   1988  OE2 GLU A 307     111.273  70.833  93.485  1.00 83.82           O  
ATOM   1989  N   ALA A 308     108.257  73.196  98.190  1.00 73.07           N  
ATOM   1990  CA  ALA A 308     108.139  74.053  99.365  1.00 72.01           C  
ATOM   1991  C   ALA A 308     106.698  74.118  99.866  1.00 71.06           C  
ATOM   1992  O   ALA A 308     106.437  73.897 101.046  1.00 71.05           O  
ATOM   1993  CB  ALA A 308     108.647  75.456  99.047  1.00 71.58           C  
ATOM   1994  N   LEU A 309     105.763  74.401  98.964  1.00 70.43           N  
ATOM   1995  CA  LEU A 309     104.351  74.508  99.334  1.00 69.74           C  
ATOM   1996  C   LEU A 309     103.427  73.847  98.300  1.00 68.16           C  
ATOM   1997  O   LEU A 309     102.763  74.532  97.524  1.00 67.87           O  
ATOM   1998  CB  LEU A 309     103.986  75.986  99.482  1.00 69.96           C  
ATOM   1999  CG  LEU A 309     102.677  76.322 100.187  1.00 71.75           C  
ATOM   2000  CD1 LEU A 309     102.798  75.964 101.666  1.00 72.55           C  
ATOM   2001  CD2 LEU A 309     102.371  77.809 100.021  1.00 71.53           C  
ATOM   2002  N   PRO A 310     103.365  72.503  98.291  1.00 66.96           N  
ATOM   2003  CA  PRO A 310     102.528  71.749  97.352  1.00 65.05           C  
ATOM   2004  C   PRO A 310     101.080  72.206  97.294  1.00 63.47           C  
ATOM   2005  O   PRO A 310     100.426  72.362  98.324  1.00 62.25           O  
ATOM   2006  CB  PRO A 310     102.656  70.313  97.852  1.00 65.32           C  
ATOM   2007  CG  PRO A 310     104.040  70.283  98.399  1.00 66.25           C  
ATOM   2008  CD  PRO A 310     104.090  71.581  99.182  1.00 67.59           C  
ATOM   2009  N   VAL A 311     100.588  72.419  96.077  1.00 62.44           N  
ATOM   2010  CA  VAL A 311      99.210  72.844  95.871  1.00 62.01           C  
ATOM   2011  C   VAL A 311      98.278  71.718  96.296  1.00 61.23           C  
ATOM   2012  O   VAL A 311      97.059  71.887  96.353  1.00 60.07           O  
ATOM   2013  CB  VAL A 311      98.945  73.210  94.383  1.00 62.52           C  
ATOM   2014  CG1 VAL A 311      99.697  74.482  94.023  1.00 62.87           C  
ATOM   2015  CG2 VAL A 311      99.381  72.069  93.469  1.00 62.71           C  
ATOM   2016  N   LYS A 312      98.868  70.565  96.595  1.00 61.62           N  
ATOM   2017  CA  LYS A 312      98.107  69.405  97.035  1.00 62.64           C  
ATOM   2018  C   LYS A 312      97.356  69.789  98.306  1.00 61.95           C  
ATOM   2019  O   LYS A 312      96.206  69.393  98.509  1.00 61.38           O  
ATOM   2020  CB  LYS A 312      99.052  68.231  97.314  1.00 64.81           C  
ATOM   2021  CG  LYS A 312      98.340  66.941  97.686  1.00 69.14           C  
ATOM   2022  CD  LYS A 312      99.278  65.736  97.650  1.00 71.46           C  
ATOM   2023  CE  LYS A 312      98.513  64.437  97.895  1.00 72.44           C  
ATOM   2024  NZ  LYS A 312      99.383  63.236  97.758  1.00 73.57           N1+
ATOM   2025  N   LEU A 313      98.016  70.581  99.146  1.00 60.04           N  
ATOM   2026  CA  LEU A 313      97.439  71.038 100.399  1.00 58.51           C  
ATOM   2027  C   LEU A 313      96.037  71.619 100.243  1.00 58.45           C  
ATOM   2028  O   LEU A 313      95.266  71.623 101.201  1.00 59.27           O  
ATOM   2029  CB  LEU A 313      98.358  72.070 101.054  1.00 57.25           C  
ATOM   2030  CG  LEU A 313      99.716  71.527 101.506  1.00 57.90           C  
ATOM   2031  CD1 LEU A 313     100.581  72.661 102.029  1.00 56.14           C  
ATOM   2032  CD2 LEU A 313      99.510  70.465 102.584  1.00 57.38           C  
ATOM   2033  N   ILE A 314      95.704  72.113  99.053  1.00 56.92           N  
ATOM   2034  CA  ILE A 314      94.372  72.672  98.826  1.00 55.99           C  
ATOM   2035  C   ILE A 314      93.602  71.877  97.778  1.00 56.09           C  
ATOM   2036  O   ILE A 314      92.606  72.352  97.219  1.00 53.65           O  
ATOM   2037  CB  ILE A 314      94.430  74.162  98.394  1.00 56.29           C  
ATOM   2038  CG1 ILE A 314      95.238  74.313  97.099  1.00 57.24           C  
ATOM   2039  CG2 ILE A 314      95.026  74.998  99.519  1.00 55.84           C  
ATOM   2040  CD1 ILE A 314      95.187  75.709  96.493  1.00 54.84           C  
ATOM   2041  N   GLY A 315      94.075  70.660  97.519  1.00 56.96           N  
ATOM   2042  CA  GLY A 315      93.421  69.788  96.562  1.00 59.19           C  
ATOM   2043  C   GLY A 315      93.739  70.059  95.105  1.00 60.60           C  
ATOM   2044  O   GLY A 315      92.839  70.095  94.265  1.00 61.62           O  
ATOM   2045  N   MET A 316      95.015  70.250  94.794  1.00 60.64           N  
ATOM   2046  CA  MET A 316      95.401  70.508  93.419  1.00 61.84           C  
ATOM   2047  C   MET A 316      96.475  69.553  92.939  1.00 60.92           C  
ATOM   2048  O   MET A 316      97.338  69.127  93.709  1.00 59.68           O  
ATOM   2049  CB  MET A 316      95.883  71.951  93.253  1.00 64.31           C  
ATOM   2050  CG  MET A 316      94.763  72.975  93.229  1.00 68.58           C  
ATOM   2051  SD  MET A 316      95.334  74.631  92.775  1.00 71.73           S  
ATOM   2052  CE  MET A 316      95.417  74.479  90.985  1.00 70.44           C  
ATOM   2053  N   ASN A 317      96.405  69.220  91.654  1.00 61.25           N  
ATOM   2054  CA  ASN A 317      97.361  68.320  91.027  1.00 61.66           C  
ATOM   2055  C   ASN A 317      98.668  69.076  90.809  1.00 62.24           C  
ATOM   2056  O   ASN A 317      98.714  70.042  90.045  1.00 62.07           O  
ATOM   2057  CB  ASN A 317      96.811  67.841  89.683  1.00 61.29           C  
ATOM   2058  CG  ASN A 317      97.534  66.622  89.156  1.00 61.48           C  
ATOM   2059  OD1 ASN A 317      98.750  66.637  88.958  1.00 58.88           O  
ATOM   2060  ND2 ASN A 317      96.782  65.552  88.922  1.00 62.21           N  
ATOM   2061  N   CYS A 318      99.724  68.643  91.488  1.00 62.77           N  
ATOM   2062  CA  CYS A 318     101.022  69.288  91.358  1.00 63.95           C  
ATOM   2063  C   CYS A 318     101.509  69.283  89.912  1.00 62.48           C  
ATOM   2064  O   CYS A 318     102.254  70.169  89.496  1.00 62.79           O  
ATOM   2065  CB  CYS A 318     102.051  68.595  92.257  1.00 65.19           C  
ATOM   2066  SG  CYS A 318     101.749  68.797  94.039  1.00 74.06           S  
ATOM   2067  N   THR A 319     101.078  68.290  89.143  1.00 61.16           N  
ATOM   2068  CA  THR A 319     101.492  68.187  87.749  1.00 59.33           C  
ATOM   2069  C   THR A 319     100.781  69.184  86.839  1.00 57.54           C  
ATOM   2070  O   THR A 319     101.398  69.754  85.939  1.00 56.88           O  
ATOM   2071  CB  THR A 319     101.283  66.755  87.211  1.00 60.16           C  
ATOM   2072  OG1 THR A 319     102.250  65.882  87.811  1.00 60.76           O  
ATOM   2073  CG2 THR A 319     101.444  66.716  85.699  1.00 60.09           C  
ATOM   2074  N   LEU A 320      99.490  69.397  87.064  1.00 55.70           N  
ATOM   2075  CA  LEU A 320      98.757  70.347  86.242  1.00 54.19           C  
ATOM   2076  C   LEU A 320      99.205  71.770  86.566  1.00 53.39           C  
ATOM   2077  O   LEU A 320      99.153  72.654  85.711  1.00 52.33           O  
ATOM   2078  CB  LEU A 320      97.250  70.202  86.460  1.00 55.41           C  
ATOM   2079  CG  LEU A 320      96.625  68.903  85.933  1.00 55.60           C  
ATOM   2080  CD1 LEU A 320      95.128  68.924  86.183  1.00 55.07           C  
ATOM   2081  CD2 LEU A 320      96.915  68.756  84.440  1.00 54.67           C  
ATOM   2082  N   MET A 321      99.652  71.986  87.800  1.00 51.99           N  
ATOM   2083  CA  MET A 321     100.128  73.303  88.210  1.00 52.50           C  
ATOM   2084  C   MET A 321     101.445  73.619  87.500  1.00 51.82           C  
ATOM   2085  O   MET A 321     101.656  74.741  87.029  1.00 49.35           O  
ATOM   2086  CB  MET A 321     100.344  73.354  89.724  1.00 52.40           C  
ATOM   2087  CG  MET A 321     100.846  74.707  90.226  1.00 53.57           C  
ATOM   2088  SD  MET A 321      99.786  76.086  89.700  1.00 55.30           S  
ATOM   2089  CE  MET A 321      98.552  76.122  91.023  1.00 55.75           C  
ATOM   2090  N   LYS A 322     102.323  72.621  87.431  1.00 50.90           N  
ATOM   2091  CA  LYS A 322     103.612  72.784  86.780  1.00 51.70           C  
ATOM   2092  C   LYS A 322     103.413  73.169  85.325  1.00 51.41           C  
ATOM   2093  O   LYS A 322     104.168  73.978  84.776  1.00 50.96           O  
ATOM   2094  CB  LYS A 322     104.423  71.491  86.856  1.00 52.69           C  
ATOM   2095  CG  LYS A 322     105.080  71.251  88.198  1.00 56.68           C  
ATOM   2096  CD  LYS A 322     105.933  69.994  88.174  1.00 58.97           C  
ATOM   2097  CE  LYS A 322     106.654  69.802  89.501  1.00 61.67           C  
ATOM   2098  NZ  LYS A 322     107.332  68.474  89.587  1.00 63.64           N1+
ATOM   2099  N   GLN A 323     102.392  72.581  84.711  1.00 49.30           N  
ATOM   2100  CA  GLN A 323     102.076  72.848  83.316  1.00 48.20           C  
ATOM   2101  C   GLN A 323     101.533  74.261  83.128  1.00 46.60           C  
ATOM   2102  O   GLN A 323     101.858  74.926  82.144  1.00 47.17           O  
ATOM   2103  CB  GLN A 323     101.051  71.831  82.804  1.00 48.30           C  
ATOM   2104  CG  GLN A 323     100.659  72.014  81.344  1.00 48.57           C  
ATOM   2105  CD  GLN A 323      99.566  71.050  80.918  1.00 50.29           C  
ATOM   2106  OE1 GLN A 323      99.656  69.851  81.174  1.00 50.80           O  
ATOM   2107  NE2 GLN A 323      98.530  71.569  80.264  1.00 49.34           N  
ATOM   2108  N   TYR A 324     100.702  74.714  84.064  1.00 43.57           N  
ATOM   2109  CA  TYR A 324     100.126  76.053  83.972  1.00 41.23           C  
ATOM   2110  C   TYR A 324     101.222  77.126  83.942  1.00 40.00           C  
ATOM   2111  O   TYR A 324     101.164  78.072  83.156  1.00 40.64           O  
ATOM   2112  CB  TYR A 324      99.195  76.311  85.153  1.00 38.67           C  
ATOM   2113  CG  TYR A 324      98.653  77.723  85.182  1.00 37.95           C  
ATOM   2114  CD1 TYR A 324      97.723  78.159  84.239  1.00 38.08           C  
ATOM   2115  CD2 TYR A 324      99.108  78.640  86.125  1.00 36.18           C  
ATOM   2116  CE1 TYR A 324      97.265  79.478  84.237  1.00 35.90           C  
ATOM   2117  CE2 TYR A 324      98.663  79.942  86.130  1.00 33.75           C  
ATOM   2118  CZ  TYR A 324      97.744  80.362  85.189  1.00 34.16           C  
ATOM   2119  OH  TYR A 324      97.325  81.679  85.202  1.00 36.85           O  
ATOM   2120  N   ILE A 325     102.215  76.967  84.806  1.00 38.93           N  
ATOM   2121  CA  ILE A 325     103.316  77.908  84.884  1.00 39.46           C  
ATOM   2122  C   ILE A 325     104.005  78.023  83.523  1.00 39.26           C  
ATOM   2123  O   ILE A 325     104.302  79.125  83.059  1.00 36.04           O  
ATOM   2124  CB  ILE A 325     104.364  77.457  85.924  1.00 40.32           C  
ATOM   2125  CG1 ILE A 325     103.674  77.014  87.222  1.00 41.97           C  
ATOM   2126  CG2 ILE A 325     105.338  78.596  86.196  1.00 39.78           C  
ATOM   2127  CD1 ILE A 325     102.900  78.104  87.933  1.00 44.45           C  
ATOM   2128  N   GLU A 326     104.244  76.876  82.886  1.00 39.40           N  
ATOM   2129  CA  GLU A 326     104.902  76.840  81.583  1.00 38.87           C  
ATOM   2130  C   GLU A 326     104.014  77.517  80.552  1.00 37.66           C  
ATOM   2131  O   GLU A 326     104.489  78.198  79.641  1.00 35.03           O  
ATOM   2132  CB  GLU A 326     105.196  75.389  81.178  1.00 38.55           C  
ATOM   2133  CG  GLU A 326     105.757  74.570  82.328  1.00 42.33           C  
ATOM   2134  CD  GLU A 326     106.406  73.269  81.901  1.00 42.26           C  
ATOM   2135  OE1 GLU A 326     105.883  72.607  80.979  1.00 40.04           O  
ATOM   2136  OE2 GLU A 326     107.439  72.906  82.509  1.00 45.06           O  
ATOM   2137  N   PHE A 327     102.711  77.332  80.708  1.00 37.42           N  
ATOM   2138  CA  PHE A 327     101.757  77.946  79.796  1.00 35.54           C  
ATOM   2139  C   PHE A 327     101.879  79.464  79.905  1.00 35.21           C  
ATOM   2140  O   PHE A 327     101.868  80.169  78.900  1.00 33.94           O  
ATOM   2141  CB  PHE A 327     100.336  77.525  80.163  1.00 34.96           C  
ATOM   2142  CG  PHE A 327      99.276  78.380  79.529  1.00 34.59           C  
ATOM   2143  CD1 PHE A 327      98.930  78.207  78.196  1.00 34.32           C  
ATOM   2144  CD2 PHE A 327      98.654  79.385  80.263  1.00 32.07           C  
ATOM   2145  CE1 PHE A 327      97.973  79.029  77.597  1.00 37.46           C  
ATOM   2146  CE2 PHE A 327      97.702  80.209  79.678  1.00 34.72           C  
ATOM   2147  CZ  PHE A 327      97.358  80.034  78.344  1.00 34.22           C  
ATOM   2148  N   VAL A 328     101.981  79.958  81.137  1.00 35.18           N  
ATOM   2149  CA  VAL A 328     102.102  81.393  81.374  1.00 34.56           C  
ATOM   2150  C   VAL A 328     103.421  81.878  80.803  1.00 32.82           C  
ATOM   2151  O   VAL A 328     103.495  82.957  80.217  1.00 31.40           O  
ATOM   2152  CB  VAL A 328     102.037  81.718  82.880  1.00 34.57           C  
ATOM   2153  CG1 VAL A 328     102.317  83.195  83.115  1.00 30.51           C  
ATOM   2154  CG2 VAL A 328     100.653  81.365  83.415  1.00 36.59           C  
ATOM   2155  N   ALA A 329     104.455  81.062  80.983  1.00 32.50           N  
ATOM   2156  CA  ALA A 329     105.791  81.366  80.478  1.00 33.49           C  
ATOM   2157  C   ALA A 329     105.700  81.527  78.963  1.00 33.42           C  
ATOM   2158  O   ALA A 329     106.254  82.472  78.392  1.00 33.07           O  
ATOM   2159  CB  ALA A 329     106.761  80.228  80.833  1.00 30.12           C  
ATOM   2160  N   ASP A 330     104.989  80.604  78.318  1.00 33.82           N  
ATOM   2161  CA  ASP A 330     104.819  80.658  76.870  1.00 33.64           C  
ATOM   2162  C   ASP A 330     104.084  81.922  76.456  1.00 33.96           C  
ATOM   2163  O   ASP A 330     104.431  82.529  75.445  1.00 35.04           O  
ATOM   2164  CB  ASP A 330     104.068  79.422  76.355  1.00 35.78           C  
ATOM   2165  CG  ASP A 330     104.968  78.202  76.240  1.00 36.95           C  
ATOM   2166  OD1 ASP A 330     106.193  78.349  76.423  1.00 34.43           O  
ATOM   2167  OD2 ASP A 330     104.453  77.097  75.965  1.00 39.24           O  
ATOM   2168  N   ARG A 331     103.080  82.330  77.234  1.00 33.92           N  
ATOM   2169  CA  ARG A 331     102.342  83.546  76.907  1.00 33.24           C  
ATOM   2170  C   ARG A 331     103.301  84.740  76.912  1.00 33.58           C  
ATOM   2171  O   ARG A 331     103.231  85.601  76.041  1.00 33.13           O  
ATOM   2172  CB  ARG A 331     101.218  83.791  77.915  1.00 37.10           C  
ATOM   2173  CG  ARG A 331     100.150  82.702  77.957  1.00 43.29           C  
ATOM   2174  CD  ARG A 331      99.546  82.447  76.582  1.00 47.45           C  
ATOM   2175  NE  ARG A 331      99.905  81.122  76.073  1.00 55.14           N  
ATOM   2176  CZ  ARG A 331      99.561  80.658  74.871  1.00 57.26           C  
ATOM   2177  NH1 ARG A 331      98.846  81.414  74.043  1.00 57.78           N  
ATOM   2178  NH2 ARG A 331      99.921  79.433  74.500  1.00 57.73           N  
ATOM   2179  N   LEU A 332     104.196  84.788  77.897  1.00 33.71           N  
ATOM   2180  CA  LEU A 332     105.168  85.876  77.988  1.00 33.49           C  
ATOM   2181  C   LEU A 332     106.058  85.919  76.740  1.00 30.97           C  
ATOM   2182  O   LEU A 332     106.237  86.969  76.125  1.00 29.30           O  
ATOM   2183  CB  LEU A 332     106.046  85.702  79.232  1.00 34.86           C  
ATOM   2184  CG  LEU A 332     105.467  86.230  80.537  1.00 41.29           C  
ATOM   2185  CD1 LEU A 332     106.355  85.827  81.706  1.00 42.57           C  
ATOM   2186  CD2 LEU A 332     105.356  87.760  80.443  1.00 42.74           C  
ATOM   2187  N   MET A 333     106.622  84.772  76.385  1.00 31.32           N  
ATOM   2188  CA  MET A 333     107.483  84.680  75.222  1.00 31.79           C  
ATOM   2189  C   MET A 333     106.797  85.268  73.984  1.00 32.57           C  
ATOM   2190  O   MET A 333     107.403  86.047  73.246  1.00 33.50           O  
ATOM   2191  CB  MET A 333     107.875  83.215  74.978  1.00 33.81           C  
ATOM   2192  CG  MET A 333     108.811  82.625  76.045  1.00 30.38           C  
ATOM   2193  SD  MET A 333     110.287  83.662  76.285  1.00 34.29           S  
ATOM   2194  CE  MET A 333     111.332  83.177  74.873  1.00 29.70           C  
ATOM   2195  N   LEU A 334     105.537  84.904  73.758  1.00 33.69           N  
ATOM   2196  CA  LEU A 334     104.796  85.424  72.609  1.00 34.62           C  
ATOM   2197  C   LEU A 334     104.679  86.941  72.694  1.00 34.49           C  
ATOM   2198  O   LEU A 334     104.964  87.646  71.730  1.00 33.97           O  
ATOM   2199  CB  LEU A 334     103.403  84.791  72.543  1.00 34.03           C  
ATOM   2200  CG  LEU A 334     103.415  83.336  72.054  1.00 36.62           C  
ATOM   2201  CD1 LEU A 334     102.040  82.700  72.220  1.00 33.16           C  
ATOM   2202  CD2 LEU A 334     103.863  83.305  70.591  1.00 32.57           C  
ATOM   2203  N   GLU A 335     104.262  87.430  73.859  1.00 35.39           N  
ATOM   2204  CA  GLU A 335     104.120  88.864  74.114  1.00 35.52           C  
ATOM   2205  C   GLU A 335     105.437  89.590  73.846  1.00 33.82           C  
ATOM   2206  O   GLU A 335     105.454  90.745  73.439  1.00 34.37           O  
ATOM   2207  CB  GLU A 335     103.725  89.083  75.573  1.00 38.92           C  
ATOM   2208  CG  GLU A 335     102.247  89.322  75.802  1.00 47.99           C  
ATOM   2209  CD  GLU A 335     101.853  90.759  75.526  1.00 52.25           C  
ATOM   2210  OE1 GLU A 335     101.963  91.192  74.353  1.00 55.70           O  
ATOM   2211  OE2 GLU A 335     101.444  91.458  76.486  1.00 52.42           O  
ATOM   2212  N   LEU A 336     106.537  88.890  74.097  1.00 33.22           N  
ATOM   2213  CA  LEU A 336     107.885  89.416  73.923  1.00 32.40           C  
ATOM   2214  C   LEU A 336     108.283  89.391  72.451  1.00 32.78           C  
ATOM   2215  O   LEU A 336     109.257  90.033  72.060  1.00 34.08           O  
ATOM   2216  CB  LEU A 336     108.856  88.556  74.735  1.00 32.95           C  
ATOM   2217  CG  LEU A 336     109.636  89.107  75.934  1.00 33.99           C  
ATOM   2218  CD1 LEU A 336     108.979  90.320  76.521  1.00 28.85           C  
ATOM   2219  CD2 LEU A 336     109.787  87.994  76.968  1.00 32.26           C  
ATOM   2220  N   GLY A 337     107.525  88.639  71.652  1.00 30.58           N  
ATOM   2221  CA  GLY A 337     107.789  88.523  70.229  1.00 28.64           C  
ATOM   2222  C   GLY A 337     108.558  87.269  69.812  1.00 30.37           C  
ATOM   2223  O   GLY A 337     109.020  87.182  68.672  1.00 29.53           O  
ATOM   2224  N   PHE A 338     108.707  86.301  70.720  1.00 28.84           N  
ATOM   2225  CA  PHE A 338     109.427  85.063  70.414  1.00 28.84           C  
ATOM   2226  C   PHE A 338     108.494  83.848  70.340  1.00 31.63           C  
ATOM   2227  O   PHE A 338     107.288  83.955  70.585  1.00 31.25           O  
ATOM   2228  CB  PHE A 338     110.495  84.799  71.482  1.00 28.48           C  
ATOM   2229  CG  PHE A 338     111.530  85.885  71.592  1.00 27.51           C  
ATOM   2230  CD1 PHE A 338     112.445  86.099  70.566  1.00 28.80           C  
ATOM   2231  CD2 PHE A 338     111.591  86.688  72.719  1.00 28.21           C  
ATOM   2232  CE1 PHE A 338     113.412  87.104  70.663  1.00 31.91           C  
ATOM   2233  CE2 PHE A 338     112.549  87.693  72.829  1.00 29.36           C  
ATOM   2234  CZ  PHE A 338     113.461  87.903  71.802  1.00 29.47           C  
ATOM   2235  N   ASN A 339     109.067  82.692  70.004  1.00 34.62           N  
ATOM   2236  CA  ASN A 339     108.307  81.451  69.923  1.00 35.10           C  
ATOM   2237  C   ASN A 339     108.151  80.859  71.310  1.00 35.71           C  
ATOM   2238  O   ASN A 339     108.960  81.118  72.208  1.00 34.55           O  
ATOM   2239  CB  ASN A 339     109.016  80.412  69.054  1.00 36.72           C  
ATOM   2240  CG  ASN A 339     108.915  80.712  67.581  1.00 38.61           C  
ATOM   2241  OD1 ASN A 339     107.932  81.290  67.115  1.00 40.63           O  
ATOM   2242  ND2 ASN A 339     109.927  80.305  66.832  1.00 39.90           N  
ATOM   2243  N   LYS A 340     107.114  80.049  71.469  1.00 35.16           N  
ATOM   2244  CA  LYS A 340     106.840  79.387  72.730  1.00 35.41           C  
ATOM   2245  C   LYS A 340     107.979  78.434  73.087  1.00 35.39           C  
ATOM   2246  O   LYS A 340     108.695  77.942  72.210  1.00 35.80           O  
ATOM   2247  CB  LYS A 340     105.509  78.636  72.629  1.00 36.48           C  
ATOM   2248  CG  LYS A 340     104.324  79.579  72.448  1.00 38.78           C  
ATOM   2249  CD  LYS A 340     102.987  78.861  72.338  1.00 42.70           C  
ATOM   2250  CE  LYS A 340     102.805  78.248  70.957  1.00 47.04           C  
ATOM   2251  NZ  LYS A 340     101.374  77.944  70.683  1.00 48.77           N1+
ATOM   2252  N   ILE A 341     108.147  78.183  74.379  1.00 35.04           N  
ATOM   2253  CA  ILE A 341     109.205  77.296  74.860  1.00 36.60           C  
ATOM   2254  C   ILE A 341     108.683  75.887  75.148  1.00 36.35           C  
ATOM   2255  O   ILE A 341     109.260  74.895  74.714  1.00 35.76           O  
ATOM   2256  CB  ILE A 341     109.829  77.827  76.178  1.00 34.31           C  
ATOM   2257  CG1 ILE A 341     110.410  79.219  75.971  1.00 34.10           C  
ATOM   2258  CG2 ILE A 341     110.899  76.871  76.665  1.00 35.24           C  
ATOM   2259  CD1 ILE A 341     110.855  79.889  77.269  1.00 33.14           C  
ATOM   2260  N   PHE A 342     107.575  75.818  75.877  1.00 37.78           N  
ATOM   2261  CA  PHE A 342     106.992  74.547  76.290  1.00 39.13           C  
ATOM   2262  C   PHE A 342     105.898  73.991  75.386  1.00 40.44           C  
ATOM   2263  O   PHE A 342     105.751  72.782  75.248  1.00 40.22           O  
ATOM   2264  CB  PHE A 342     106.463  74.705  77.715  1.00 36.43           C  
ATOM   2265  CG  PHE A 342     107.493  75.221  78.680  1.00 39.05           C  
ATOM   2266  CD1 PHE A 342     108.489  74.376  79.179  1.00 38.46           C  
ATOM   2267  CD2 PHE A 342     107.496  76.563  79.068  1.00 38.04           C  
ATOM   2268  CE1 PHE A 342     109.472  74.859  80.047  1.00 38.31           C  
ATOM   2269  CE2 PHE A 342     108.478  77.054  79.935  1.00 39.05           C  
ATOM   2270  CZ  PHE A 342     109.468  76.198  80.425  1.00 36.68           C  
ATOM   2271  N   ARG A 343     105.119  74.871  74.779  1.00 43.15           N  
ATOM   2272  CA  ARG A 343     104.041  74.442  73.895  1.00 47.12           C  
ATOM   2273  C   ARG A 343     103.041  73.518  74.607  1.00 48.43           C  
ATOM   2274  O   ARG A 343     102.768  72.402  74.151  1.00 49.40           O  
ATOM   2275  CB  ARG A 343     104.612  73.727  72.659  1.00 48.07           C  
ATOM   2276  CG  ARG A 343     105.662  74.514  71.881  1.00 49.87           C  
ATOM   2277  CD  ARG A 343     105.962  73.841  70.556  1.00 51.72           C  
ATOM   2278  NE  ARG A 343     104.766  73.780  69.717  1.00 57.04           N  
ATOM   2279  CZ  ARG A 343     104.250  74.821  69.068  1.00 60.53           C  
ATOM   2280  NH1 ARG A 343     104.831  76.013  69.147  1.00 62.60           N  
ATOM   2281  NH2 ARG A 343     103.134  74.680  68.359  1.00 61.46           N  
ATOM   2282  N   VAL A 344     102.511  73.982  75.734  1.00 48.24           N  
ATOM   2283  CA  VAL A 344     101.519  73.220  76.481  1.00 47.74           C  
ATOM   2284  C   VAL A 344     100.297  74.111  76.677  1.00 49.58           C  
ATOM   2285  O   VAL A 344     100.419  75.325  76.878  1.00 47.02           O  
ATOM   2286  CB  VAL A 344     102.047  72.760  77.860  1.00 46.11           C  
ATOM   2287  CG1 VAL A 344     103.292  71.926  77.676  1.00 44.45           C  
ATOM   2288  CG2 VAL A 344     102.319  73.960  78.758  1.00 45.61           C  
ATOM   2289  N   GLU A 345      99.117  73.510  76.604  1.00 50.81           N  
ATOM   2290  CA  GLU A 345      97.883  74.262  76.764  1.00 53.36           C  
ATOM   2291  C   GLU A 345      97.646  74.568  78.237  1.00 52.38           C  
ATOM   2292  O   GLU A 345      98.284  73.979  79.111  1.00 52.15           O  
ATOM   2293  CB  GLU A 345      96.716  73.451  76.200  1.00 56.26           C  
ATOM   2294  CG  GLU A 345      96.622  72.059  76.794  1.00 62.73           C  
ATOM   2295  CD  GLU A 345      95.600  71.182  76.092  1.00 68.21           C  
ATOM   2296  OE1 GLU A 345      95.719  71.001  74.858  1.00 69.90           O  
ATOM   2297  OE2 GLU A 345      94.682  70.670  76.775  1.00 70.57           O  
ATOM   2298  N   ASN A 346      96.747  75.507  78.510  1.00 51.32           N  
ATOM   2299  CA  ASN A 346      96.419  75.845  79.885  1.00 51.49           C  
ATOM   2300  C   ASN A 346      95.620  74.665  80.439  1.00 52.47           C  
ATOM   2301  O   ASN A 346      94.551  74.339  79.928  1.00 51.34           O  
ATOM   2302  CB  ASN A 346      95.569  77.112  79.936  1.00 50.05           C  
ATOM   2303  CG  ASN A 346      95.110  77.447  81.346  1.00 50.02           C  
ATOM   2304  OD1 ASN A 346      95.294  76.660  82.281  1.00 47.97           O  
ATOM   2305  ND2 ASN A 346      94.502  78.620  81.504  1.00 48.78           N  
ATOM   2306  N   PRO A 347      96.133  74.009  81.490  1.00 53.53           N  
ATOM   2307  CA  PRO A 347      95.454  72.863  82.099  1.00 54.87           C  
ATOM   2308  C   PRO A 347      94.232  73.220  82.950  1.00 55.78           C  
ATOM   2309  O   PRO A 347      93.664  72.352  83.608  1.00 56.50           O  
ATOM   2310  CB  PRO A 347      96.559  72.223  82.930  1.00 54.32           C  
ATOM   2311  CG  PRO A 347      97.299  73.420  83.427  1.00 54.98           C  
ATOM   2312  CD  PRO A 347      97.416  74.271  82.169  1.00 54.96           C  
ATOM   2313  N   PHE A 348      93.827  74.487  82.944  1.00 55.33           N  
ATOM   2314  CA  PHE A 348      92.674  74.899  83.739  1.00 55.42           C  
ATOM   2315  C   PHE A 348      91.595  75.561  82.894  1.00 56.14           C  
ATOM   2316  O   PHE A 348      91.691  76.741  82.557  1.00 56.86           O  
ATOM   2317  CB  PHE A 348      93.109  75.857  84.851  1.00 54.98           C  
ATOM   2318  CG  PHE A 348      94.176  75.298  85.755  1.00 54.38           C  
ATOM   2319  CD1 PHE A 348      94.078  74.000  86.253  1.00 54.17           C  
ATOM   2320  CD2 PHE A 348      95.264  76.077  86.130  1.00 54.01           C  
ATOM   2321  CE1 PHE A 348      95.048  73.489  87.112  1.00 54.39           C  
ATOM   2322  CE2 PHE A 348      96.241  75.577  86.990  1.00 53.61           C  
ATOM   2323  CZ  PHE A 348      96.134  74.281  87.483  1.00 54.51           C  
TER    2324      PHE A 348 
HETATM 2325 FE1  FEO A1349     101.458  93.771  92.490  1.00 48.81          FE  
HETATM 2326 FE2  FEO A1349     103.027  94.165  89.593  1.00 37.38          FE  
HETATM 2327  O   FEO A1349     101.584  93.906  90.674  1.00 46.80           O  
TER    2328      FEO A1349 
HETATM 2329  C1  UNK     0     105.512  92.834  91.508  1.00  0.00           C  
HETATM 2330  C2  UNK     0     104.805  93.918  91.168  1.00  0.00           C  
HETATM 2331  C3  UNK     0     104.787  91.769  92.223  1.00  0.00           C  
HETATM 2332  N4  UNK     0     103.647  92.027  92.733  1.00  0.00           N  
HETATM 2333  C5  UNK     0     102.865  92.769  92.046  1.00  0.00           C  
HETATM 2334  C6  UNK     0     103.347  93.835  91.389  1.00  0.00           C  
HETATM 2335  C7  UNK     0     101.431  92.364  92.026  1.00  0.00           C  
HETATM 2336  N8  UNK     0     101.079  91.273  92.603  1.00  0.00           N  
HETATM 2337  N9  UNK     0      99.865  90.922  92.509  1.00  0.00           N  
HETATM 2338  C10 UNK     0      99.586  89.801  93.092  1.00  0.00           C  
HETATM 2339  N11 UNK     0      98.383  89.385  92.924  1.00  0.00           N  
HETATM 2340  C12 UNK     0      97.716  88.539  93.659  1.00  0.00           C  
HETATM 2341  C13 UNK     0      97.903  87.148  93.726  1.00  0.00           C  
HETATM 2342  C14 UNK     0      97.117  86.311  94.529  1.00  0.00           C  
HETATM 2343  C15 UNK     0      96.099  86.846  95.325  1.00  0.00           C  
HETATM 2344  C16 UNK     0      95.903  88.236  95.316  1.00  0.00           C  
HETATM 2345  C17 UNK     0      96.709  89.044  94.505  1.00  0.00           C  
HETATM 2346  C18 UNK     0      94.830  88.877  96.162  1.00  0.00           C  
HETATM 2347  O19 UNK     0      95.351  85.989  96.085  1.00  0.00           O  
HETATM 2348  S20 UNK     0     100.955  88.975  93.903  1.00  0.00           S1-
HETATM 2349  N21 UNK     0     104.130  89.365  92.467  1.00  0.00           N  
HETATM 2350  C22 UNK     0     104.437  88.109  93.159  1.00  0.00           C  
HETATM 2351  C23 UNK     0     103.677  89.037  91.112  1.00  0.00           C  
HETATM 2352  C24 UNK     0     105.446  87.246  92.380  1.00  0.00           C  
HETATM 2353  C25 UNK     0     104.677  88.147  90.348  1.00  0.00           C  
HETATM 2354  O26 UNK     0     104.923  86.960  91.089  1.00  0.00           O  
HETATM 2355  C27 UNK     0     105.245  90.341  92.507  1.00  0.00           C  
HETATM 2356  C46 UNK     0      97.413  84.830  94.502  1.00  0.00           C  
HETATM 2357 CU53 UNK     0     102.516  90.392  93.519  1.00  0.00          CU2+
HETATM 2358 CL54 UNK     0     102.890  90.974  95.556  1.00  0.00          CL1-
TER    2359      UNK     0 
ENDMDL
CONECT  615 2325
CONECT  868 2326
CONECT  891 2325
CONECT 1374 2353
CONECT 1386 2326
CONECT 2325 2327  615  891
CONECT 2326 2327  868 1386
CONECT 2327 2325 2326
CONECT 2329 2330 2331
CONECT 2330 2329 2334
CONECT 2331 2329 2332 2355
CONECT 2332 2331 2333 2357
CONECT 2333 2332 2334 2335
CONECT 2334 2330 2333
CONECT 2335 2333 2336
CONECT 2336 2335 2337 2357
CONECT 2337 2336 2338
CONECT 2338 2337 2339 2348
CONECT 2339 2338 2340
CONECT 2340 2339 2341 2345
CONECT 2341 2340 2342
CONECT 2342 2341 2343 2356
CONECT 2343 2342 2344 2347
CONECT 2344 2343 2345 2346
CONECT 2345 2340 2344
CONECT 2346 2344
CONECT 2347 2343
CONECT 2348 2338 2357
CONECT 2349 2350 2351 2355 2357
CONECT 2350 2349 2352
CONECT 2351 2349 2353
CONECT 2352 2350 2354
CONECT 2353 2351 2354 1374
CONECT 2354 2352 2353
CONECT 2355 2349 2331
CONECT 2356 2342
CONECT 2357 2332 2336 2348 2349
CONECT 2357 2358
CONECT 2358 2357
END
