# Supplementary material for: Copper(II) Complexes with Isomeric Morpholine-Substituted 2-Formylpyridine Thiosemicarbazone Hybrids as Potential Anticancer Drugs Inhibiting Both Ribonucleotide Reductase and Tubulin Polymerization: The Morpholine Position Matters
Source: J Med Chem. 2024 May 21;67(11):9069–90. doi: 10.1021/acs.jmedchem.4c00259 (PMC11181322; doi:10.1021/acs.jmedchem.4c00259)
Supplement: Supplementary file 6 — jm4c00259_si_006.zip [file jm4c00259_si_006.zip › kaoh517b.cif]

 
data_kaoh517b
 
_audit_creation_method            SHELXL-2014
_chemical_name_systematic
;
 ?
;
_chemical_name_common             ?
_chemical_melting_point           ?
_chemical_formula_moiety          'C20 H25 N5 O2 S, 0.75(C2 H6 O)'
_chemical_formula_sum
 'C21.50 H29.50 N5 O2.75 S' 
_chemical_formula_weight          434.06

loop_
 _atom_type_symbol
 _atom_type_description
 _atom_type_scat_dispersion_real
 _atom_type_scat_dispersion_imag
 _atom_type_scat_source
 'C'  'C'   0.0033   0.0016
 'International Tables Vol C Tables 4.2.6.8 and 6.1.1.4'
 'H'  'H'   0.0000   0.0000
 'International Tables Vol C Tables 4.2.6.8 and 6.1.1.4'
 'N'  'N'   0.0061   0.0033
 'International Tables Vol C Tables 4.2.6.8 and 6.1.1.4'
 'O'  'O'   0.0106   0.0060
 'International Tables Vol C Tables 4.2.6.8 and 6.1.1.4'
 'S'  'S'   0.1246   0.1234
 'International Tables Vol C Tables 4.2.6.8 and 6.1.1.4'
 
_space_group_crystal_system       monoclinic
_space_group_IT_number            14
_space_group_name_H-M_alt         'P 21/n'
_space_group_name_Hall            '-P 2yn'
 
_shelx_space_group_comment
;
The symmetry employed for this shelxl refinement is uniquely defined
by the following loop, which should always be used as a source of
symmetry information in preference to the above space-group names.
They are only intended as comments.
;
 
loop_
 _space_group_symop_operation_xyz
 'x, y, z'
 '-x+1/2, y+1/2, -z+1/2'
 '-x, -y, -z'
 'x-1/2, -y-1/2, z-1/2'
 
_cell_length_a                    12.2108(5)
_cell_length_b                    8.9891(4)
_cell_length_c                    20.9978(8)
_cell_angle_alpha                 90
_cell_angle_beta                  96.6348(17)
_cell_angle_gamma                 90
_cell_volume                      2289.37(16)
_cell_formula_units_Z             4
_cell_measurement_temperature     100(2)
_cell_measurement_reflns_used     9981 
_cell_measurement_theta_min       2.467 
_cell_measurement_theta_max       29.116 
 
_exptl_crystal_description        plate 
_exptl_crystal_colour             yellow 
_exptl_crystal_density_meas       ? 
_exptl_crystal_density_method     ?              
_exptl_crystal_density_diffrn     1.259          
_exptl_crystal_F_000              926
_exptl_transmission_factor_min    ?                                             
_exptl_transmission_factor_max    ?                                             
_exptl_crystal_size_max           0.160
_exptl_crystal_size_mid           0.110
_exptl_crystal_size_min           0.020
_exptl_absorpt_coefficient_mu     0.172
_shelx_estimated_absorpt_T_min    0.973
_shelx_estimated_absorpt_T_max    0.997
_exptl_absorpt_correction_type    'multi-scan' 
_exptl_absorpt_correction_T_min   0.9730 
_exptl_absorpt_correction_T_max   0.9966 
_exptl_absorpt_process_details    SADABS 
 
_exptl_special_details
;
 ?
;
 
_diffrn_ambient_temperature       100(2)
_diffrn_radiation_wavelength      0.71073
_diffrn_radiation_type            MoK\a
_diffrn_source                    ?                       
_diffrn_measurement_device_type   'Bruker D8 Venture' 
_diffrn_measurement_method        '\f and \w scans' 
_diffrn_detector_area_resol_mean  ? 
_diffrn_reflns_number             72324
_diffrn_reflns_av_unetI/netI      0.0435
_diffrn_reflns_av_R_equivalents   0.0866
_diffrn_reflns_limit_h_min        -16
_diffrn_reflns_limit_h_max        17
_diffrn_reflns_limit_k_min        -12
_diffrn_reflns_limit_k_max        12
_diffrn_reflns_limit_l_min        -29
_diffrn_reflns_limit_l_max        28
_diffrn_reflns_theta_min          2.820
_diffrn_reflns_theta_max          30.081
_diffrn_reflns_theta_full         25.242
_diffrn_measured_fraction_theta_max   0.997
_diffrn_measured_fraction_theta_full  0.998
_diffrn_reflns_Laue_measured_fraction_max    0.997
_diffrn_reflns_Laue_measured_fraction_full   0.998
_diffrn_reflns_point_group_measured_fraction_max   0.997
_diffrn_reflns_point_group_measured_fraction_full  0.998
_reflns_number_total              6710
_reflns_number_gt                 4732
_reflns_threshold_expression      'I > 2\s(I)'
_reflns_Friedel_coverage          0.000
_reflns_Friedel_fraction_max      .
_reflns_Friedel_fraction_full     .
 
_reflns_special_details
;
 Reflections were merged by SHELXL according to the crystal
 class for the calculation of statistics and refinement.
 
 _reflns_Friedel_fraction is defined as the number of unique
 Friedel pairs measured divided by the number that would be
 possible theoretically, ignoring centric projections and
 systematic absences.
;
 
_computing_data_collection        'Bruker APEX2'
_computing_cell_refinement        'SAINT v8.37A'
_computing_data_reduction         'SAINT v8.37A'
_computing_structure_solution     'SHELXS-2014 (Sheldrick, 2014)'
_computing_structure_refinement   'SHELXL-2014 (Sheldrick, 2014)'
_computing_molecular_graphics     'Bruker SHELXTL'
_computing_publication_material   'Bruker SHELXTL'
 
_refine_special_details
;
 ?
;
_refine_ls_structure_factor_coef  Fsqd
_refine_ls_matrix_type            full
_refine_ls_weighting_scheme       calc
_refine_ls_weighting_details
'w=1/[\s^2^(Fo^2^)+(0.0693P)^2^+2.4434P] where P=(Fo^2^+2Fc^2^)/3'
_atom_sites_solution_primary      ?
_atom_sites_solution_secondary    ?
_atom_sites_solution_hydrogens    geom
_refine_ls_hydrogen_treatment     constr
_refine_ls_extinction_method      none
_refine_ls_extinction_coef        .
_refine_ls_number_reflns          6710
_refine_ls_number_parameters      286
_refine_ls_number_restraints      6
_refine_ls_R_factor_all           0.0924
_refine_ls_R_factor_gt            0.0578
_refine_ls_wR_factor_ref          0.1576
_refine_ls_wR_factor_gt           0.1401
_refine_ls_goodness_of_fit_ref    1.021
_refine_ls_restrained_S_all       1.021
_refine_ls_shift/su_max           0.000
_refine_ls_shift/su_mean          0.000
 
loop_
 _atom_site_label
 _atom_site_type_symbol
 _atom_site_fract_x
 _atom_site_fract_y
 _atom_site_fract_z
 _atom_site_U_iso_or_equiv
 _atom_site_adp_type
 _atom_site_occupancy
 _atom_site_site_symmetry_order  
 _atom_site_calc_flag
 _atom_site_refinement_flags_posn
 _atom_site_refinement_flags_adp
 _atom_site_refinement_flags_occupancy
 _atom_site_disorder_assembly
 _atom_site_disorder_group
S S 0.49238(4) 0.91985(5) 0.09913(2) 0.02235(13) Uani 1 1 d . . . . .
O1 O -0.14752(13) 1.8366(2) 0.07187(8) 0.0338(4) Uani 1 1 d . . . . .
O2 O 0.29082(12) 0.89180(15) 0.37572(6) 0.0209(3) Uani 1 1 d . . . . .
H20 H 0.2547 0.9502 0.3965 0.031 Uiso 1 1 calc R U . . .
N1 N 0.28505(13) 1.58496(18) 0.03302(8) 0.0186(3) Uani 1 1 d . . . . .
N2 N 0.37568(13) 1.30471(18) 0.03986(7) 0.0173(3) Uani 1 1 d . . . . .
N3 N 0.42083(14) 1.16579(18) 0.04166(7) 0.0189(3) Uani 1 1 d . . . . .
H3A H 0.4476 1.1298 0.0077 0.023 Uiso 1 1 calc R U . . .
N4 N 0.37116(14) 1.14187(18) 0.14265(7) 0.0183(3) Uani 1 1 d . . . . .
H40 H 0.3429 1.2311 0.1351 0.022 Uiso 1 1 calc R U . . .
N5 N 0.08536(15) 1.8345(2) 0.06593(9) 0.0258(4) Uani 1 1 d . . . . .
C1 C 0.25296(17) 1.7270(2) 0.03065(10) 0.0227(4) Uani 1 1 d . . . . .
C2 C 0.26949(19) 1.8206(2) -0.02024(11) 0.0280(5) Uani 1 1 d . . . . .
H2 H 0.2479 1.9221 -0.0197 0.034 Uiso 1 1 calc R U . . .
C3 C 0.31754(18) 1.7645(2) -0.07150(11) 0.0279(5) Uani 1 1 d . . . . .
H3 H 0.3274 1.8258 -0.1072 0.033 Uiso 1 1 calc R U . . .
C4 C 0.35118(17) 1.6170(2) -0.06997(10) 0.0238(4) Uani 1 1 d . . . . .
H4 H 0.3836 1.5750 -0.1049 0.029 Uiso 1 1 calc R U . . .
C5 C 0.33647(15) 1.5318(2) -0.01628(9) 0.0185(4) Uani 1 1 d . . . . .
C6 C 0.37907(16) 1.3796(2) -0.01163(9) 0.0186(4) Uani 1 1 d . . . . .
H6 H 0.4093 1.3363 -0.0470 0.022 Uiso 1 1 calc R U . . .
C7 C 0.42450(16) 1.0829(2) 0.09608(9) 0.0175(4) Uani 1 1 d . . . . .
C8 C 0.19724(18) 1.7847(2) 0.08609(10) 0.0254(4) Uani 1 1 d . . . . .
H8A H 0.1955 1.7049 0.1185 0.030 Uiso 1 1 calc R U . . .
H8B H 0.2406 1.8686 0.1065 0.030 Uiso 1 1 calc R U . . .
C9 C 0.0369(2) 1.8959(3) 0.12118(12) 0.0349(5) Uani 1 1 d . . . . .
H9A H 0.0839 1.9774 0.1408 0.042 Uiso 1 1 calc R U . . .
H9B H 0.0325 1.8175 0.1539 0.042 Uiso 1 1 calc R U . . .
C10 C -0.0771(2) 1.9544(3) 0.09903(13) 0.0372(6) Uani 1 1 d . . . . .
H10A H -0.1092 1.9989 0.1358 0.045 Uiso 1 1 calc R U . . .
H10B H -0.0722 2.0332 0.0665 0.045 Uiso 1 1 calc R U . . .
C11 C -0.10037(19) 1.7730(3) 0.01872(11) 0.0362(6) Uani 1 1 d . . . . .
H11A H -0.0984 1.8492 -0.0152 0.043 Uiso 1 1 calc R U . . .
H11B H -0.1474 1.6900 0.0007 0.043 Uiso 1 1 calc R U . . .
C12 C 0.01404(19) 1.7165(3) 0.03810(11) 0.0310(5) Uani 1 1 d . . . . .
H12A H 0.0116 1.6352 0.0697 0.037 Uiso 1 1 calc R U . . .
H12B H 0.0445 1.6755 0.0001 0.037 Uiso 1 1 calc R U . . .
C13 C 0.35500(16) 1.0768(2) 0.20287(8) 0.0163(4) Uani 1 1 d . . . . .
C14 C 0.43749(16) 1.0021(2) 0.24122(9) 0.0185(4) Uani 1 1 d . . . . .
H14 H 0.5087 0.9922 0.2276 0.022 Uiso 1 1 calc R U . . .
C15 C 0.41604(16) 0.9415(2) 0.29969(9) 0.0173(4) Uani 1 1 d . . . . .
C16 C 0.31052(16) 0.9583(2) 0.31890(8) 0.0168(4) Uani 1 1 d . . . . .
C17 C 0.22711(15) 1.0344(2) 0.28111(9) 0.0172(4) Uani 1 1 d . . . . .
C18 C 0.25181(16) 1.0945(2) 0.22332(9) 0.0175(4) Uani 1 1 d . . . . .
H18 H 0.1968 1.1488 0.1974 0.021 Uiso 1 1 calc R U . . .
C19 C 0.50524(17) 0.8603(2) 0.34130(9) 0.0236(4) Uani 1 1 d . . . . .
H19A H 0.4928 0.7529 0.3372 0.035 Uiso 1 1 calc R U . . .
H19B H 0.5039 0.8901 0.3861 0.035 Uiso 1 1 calc R U . . .
H19C H 0.5771 0.8851 0.3277 0.035 Uiso 1 1 calc R U . . .
C20 C 0.11260(16) 1.0504(2) 0.30110(10) 0.0232(4) Uani 1 1 d . . . . .
H20A H 0.1152 1.1164 0.3384 0.035 Uiso 1 1 calc R U . . .
H20B H 0.0852 0.9525 0.3123 0.035 Uiso 1 1 calc R U . . .
H20C H 0.0632 1.0927 0.2656 0.035 Uiso 1 1 calc R U . . .
O3 O -0.2435(3) 1.6485(4) 0.16104(14) 0.0673(10) Uani 0.75 1 d . U P A 2
H30 H -0.2069 1.6990 0.1373 0.101 Uiso 0.75 1 calc R U P A 2
C21 C -0.2759(4) 1.7391(7) 0.20961(19) 0.0617(12) Uani 0.75 1 d . . P . .
H21A H -0.3264 1.6815 0.2339 0.074 Uiso 0.75 1 calc R U P A 2
H21B H -0.3181 1.8243 0.1895 0.074 Uiso 0.75 1 calc R U P A 2
C22 C -0.1883(5) 1.7957(7) 0.2538(2) 0.0767(16) Uani 0.75 1 d . . P A .
H22A H -0.1343 1.8459 0.2301 0.115 Uiso 0.75 1 calc R U P . .
H22B H -0.1525 1.7133 0.2787 0.115 Uiso 0.75 1 calc R U P . .
H22C H -0.2179 1.8667 0.2828 0.115 Uiso 0.75 1 calc R U P . .
 
loop_
 _atom_site_aniso_label
 _atom_site_aniso_U_11
 _atom_site_aniso_U_22
 _atom_site_aniso_U_33
 _atom_site_aniso_U_23
 _atom_site_aniso_U_13
 _atom_site_aniso_U_12
S 0.0341(3) 0.0185(2) 0.0170(2) 0.00339(18) 0.01378(19) 0.0070(2)
O1 0.0267(8) 0.0464(10) 0.0291(8) -0.0095(7) 0.0069(6) -0.0007(7)
O2 0.0287(8) 0.0205(7) 0.0159(6) 0.0047(5) 0.0125(5) 0.0019(6)
N1 0.0188(8) 0.0199(8) 0.0175(7) -0.0013(6) 0.0035(6) 0.0003(6)
N2 0.0191(8) 0.0179(8) 0.0160(7) 0.0011(6) 0.0068(6) 0.0017(6)
N3 0.0274(9) 0.0179(8) 0.0138(7) 0.0027(6) 0.0122(6) 0.0055(6)
N4 0.0268(8) 0.0170(7) 0.0132(7) 0.0029(6) 0.0114(6) 0.0035(6)
N5 0.0249(9) 0.0271(9) 0.0248(9) -0.0049(7) -0.0004(7) 0.0027(7)
C1 0.0204(10) 0.0202(9) 0.0270(10) -0.0026(8) 0.0014(8) 0.0005(8)
C2 0.0286(11) 0.0187(10) 0.0367(12) 0.0030(8) 0.0038(9) 0.0016(8)
C3 0.0281(11) 0.0251(10) 0.0310(11) 0.0117(9) 0.0057(9) -0.0010(8)
C4 0.0243(10) 0.0262(10) 0.0222(10) 0.0068(8) 0.0083(8) 0.0012(8)
C5 0.0183(9) 0.0196(9) 0.0182(9) 0.0026(7) 0.0049(7) 0.0004(7)
C6 0.0200(9) 0.0216(9) 0.0155(8) 0.0014(7) 0.0081(7) 0.0025(7)
C7 0.0212(9) 0.0175(8) 0.0154(8) 0.0003(7) 0.0085(7) -0.0008(7)
C8 0.0277(11) 0.0226(10) 0.0252(10) -0.0056(8) 0.0006(8) 0.0052(8)
C9 0.0319(12) 0.0403(13) 0.0316(12) -0.0157(10) -0.0007(9) 0.0093(10)
C10 0.0334(13) 0.0361(13) 0.0420(14) -0.0094(11) 0.0034(10) 0.0053(10)
C11 0.0280(12) 0.0556(16) 0.0253(11) -0.0126(11) 0.0038(9) -0.0032(11)
C12 0.0326(12) 0.0337(12) 0.0278(11) -0.0116(9) 0.0084(9) -0.0056(10)
C13 0.0241(9) 0.0150(8) 0.0111(8) -0.0003(6) 0.0078(7) -0.0015(7)
C14 0.0207(9) 0.0199(9) 0.0165(9) -0.0002(7) 0.0086(7) -0.0006(7)
C15 0.0223(9) 0.0162(9) 0.0143(8) -0.0009(6) 0.0059(7) 0.0007(7)
C16 0.0238(9) 0.0157(8) 0.0124(8) 0.0017(6) 0.0085(7) -0.0020(7)
C17 0.0203(9) 0.0174(8) 0.0153(8) -0.0007(7) 0.0076(7) -0.0015(7)
C18 0.0220(9) 0.0168(8) 0.0145(8) -0.0001(7) 0.0052(7) 0.0004(7)
C19 0.0250(10) 0.0275(10) 0.0191(9) 0.0038(8) 0.0058(8) 0.0042(8)
C20 0.0198(9) 0.0316(11) 0.0198(9) 0.0036(8) 0.0089(7) 0.0006(8)
O3 0.107(3) 0.0568(18) 0.0433(16) -0.0144(14) 0.0324(16) -0.0353(18)
C21 0.047(2) 0.103(4) 0.036(2) -0.011(2) 0.0119(17) -0.004(2)
C22 0.085(4) 0.106(4) 0.042(2) -0.020(3) 0.018(2) -0.001(3)
 
_geom_special_details
;
 All esds (except the esd in the dihedral angle between two l.s. planes)
 are estimated using the full covariance matrix.  The cell esds are taken
 into account individually in the estimation of esds in distances, angles
 and torsion angles; correlations between esds in cell parameters are only
 used when they are defined by crystal symmetry.  An approximate (isotropic)
 treatment of cell esds is used for estimating esds involving l.s. planes.
;
 
loop_
 _geom_bond_atom_site_label_1
 _geom_bond_atom_site_label_2
 _geom_bond_distance
 _geom_bond_site_symmetry_2
 _geom_bond_publ_flag
S C7 1.6816(19) . ?
O1 C11 1.433(3) . ?
O1 C10 1.440(3) . ?
O2 C16 1.380(2) . ?
N1 C1 1.335(3) . ?
N1 C5 1.358(2) . ?
N2 C6 1.278(2) . ?
N2 N3 1.364(2) . ?
N3 C7 1.360(2) . ?
N4 C7 1.345(2) . ?
N4 C13 1.427(2) . ?
N5 C12 1.451(3) . ?
N5 C8 1.453(3) . ?
N5 C9 1.469(3) . ?
C1 C2 1.393(3) . ?
C1 C8 1.506(3) . ?
C2 C3 1.380(3) . ?
C3 C4 1.387(3) . ?
C4 C5 1.392(3) . ?
C5 C6 1.463(3) . ?
C9 C10 1.511(3) . ?
C11 C12 1.498(3) . ?
C13 C18 1.387(3) . ?
C13 C14 1.388(3) . ?
C14 C15 1.395(2) . ?
C15 C16 1.402(3) . ?
C15 C19 1.504(3) . ?
C16 C17 1.396(3) . ?
C17 C18 1.393(2) . ?
C17 C20 1.512(3) . ?
O3 C21 1.398(5) . ?
C21 C22 1.426(6) . ?
 
loop_
 _geom_angle_atom_site_label_1
 _geom_angle_atom_site_label_2
 _geom_angle_atom_site_label_3
 _geom_angle
 _geom_angle_site_symmetry_1
 _geom_angle_site_symmetry_3
 _geom_angle_publ_flag
C11 O1 C10 109.07(18) . . ?
C1 N1 C5 117.89(17) . . ?
C6 N2 N3 116.95(15) . . ?
C7 N3 N2 119.91(15) . . ?
C7 N4 C13 127.66(16) . . ?
C12 N5 C8 113.10(18) . . ?
C12 N5 C9 108.36(18) . . ?
C8 N5 C9 109.66(17) . . ?
N1 C1 C2 122.57(19) . . ?
N1 C1 C8 117.19(18) . . ?
C2 C1 C8 120.23(19) . . ?
C3 C2 C1 119.33(19) . . ?
C2 C3 C4 118.90(19) . . ?
C3 C4 C5 118.62(19) . . ?
N1 C5 C4 122.55(18) . . ?
N1 C5 C6 118.06(16) . . ?
C4 C5 C6 119.38(17) . . ?
N2 C6 C5 120.19(17) . . ?
N4 C7 N3 115.05(17) . . ?
N4 C7 S 126.42(14) . . ?
N3 C7 S 118.53(13) . . ?
N5 C8 C1 111.98(17) . . ?
N5 C9 C10 109.18(19) . . ?
O1 C10 C9 110.7(2) . . ?
O1 C11 C12 111.70(19) . . ?
N5 C12 C11 111.0(2) . . ?
C18 C13 C14 120.02(16) . . ?
C18 C13 N4 116.80(17) . . ?
C14 C13 N4 123.15(16) . . ?
C13 C14 C15 120.13(17) . . ?
C14 C15 C16 118.90(17) . . ?
C14 C15 C19 120.23(17) . . ?
C16 C15 C19 120.86(16) . . ?
O2 C16 C17 121.00(16) . . ?
O2 C16 C15 117.38(17) . . ?
C17 C16 C15 121.58(16) . . ?
C18 C17 C16 117.92(16) . . ?
C18 C17 C20 120.34(17) . . ?
C16 C17 C20 121.74(16) . . ?
C13 C18 C17 121.42(18) . . ?
O3 C21 C22 115.3(4) . . ?
 
loop_
 _geom_torsion_atom_site_label_1
 _geom_torsion_atom_site_label_2
 _geom_torsion_atom_site_label_3
 _geom_torsion_atom_site_label_4
 _geom_torsion
 _geom_torsion_site_symmetry_1
 _geom_torsion_site_symmetry_2
 _geom_torsion_site_symmetry_3
 _geom_torsion_site_symmetry_4
 _geom_torsion_publ_flag
C6 N2 N3 C7 176.98(18) . . . . ?
C5 N1 C1 C2 0.5(3) . . . . ?
C5 N1 C1 C8 -179.31(17) . . . . ?
N1 C1 C2 C3 2.2(3) . . . . ?
C8 C1 C2 C3 -178.0(2) . . . . ?
C1 C2 C3 C4 -1.9(3) . . . . ?
C2 C3 C4 C5 -0.8(3) . . . . ?
C1 N1 C5 C4 -3.5(3) . . . . ?
C1 N1 C5 C6 175.53(17) . . . . ?
C3 C4 C5 N1 3.7(3) . . . . ?
C3 C4 C5 C6 -175.33(19) . . . . ?
N3 N2 C6 C5 -177.47(17) . . . . ?
N1 C5 C6 N2 -5.8(3) . . . . ?
C4 C5 C6 N2 173.33(19) . . . . ?
C13 N4 C7 N3 175.73(18) . . . . ?
C13 N4 C7 S -3.8(3) . . . . ?
N2 N3 C7 N4 6.7(3) . . . . ?
N2 N3 C7 S -173.74(14) . . . . ?
C12 N5 C8 C1 61.6(2) . . . . ?
C9 N5 C8 C1 -177.33(19) . . . . ?
N1 C1 C8 N5 -118.7(2) . . . . ?
C2 C1 C8 N5 61.4(3) . . . . ?
C12 N5 C9 C10 -59.0(3) . . . . ?
C8 N5 C9 C10 177.1(2) . . . . ?
C11 O1 C10 C9 -59.1(3) . . . . ?
N5 C9 C10 O1 61.0(3) . . . . ?
C10 O1 C11 C12 57.3(3) . . . . ?
C8 N5 C12 C11 179.46(18) . . . . ?
C9 N5 C12 C11 57.7(2) . . . . ?
O1 C11 C12 N5 -57.9(3) . . . . ?
C7 N4 C13 C18 -138.5(2) . . . . ?
C7 N4 C13 C14 43.2(3) . . . . ?
C18 C13 C14 C15 1.6(3) . . . . ?
N4 C13 C14 C15 179.81(17) . . . . ?
C13 C14 C15 C16 -0.4(3) . . . . ?
C13 C14 C15 C19 179.91(18) . . . . ?
C14 C15 C16 O2 177.40(17) . . . . ?
C19 C15 C16 O2 -2.9(3) . . . . ?
C14 C15 C16 C17 -0.3(3) . . . . ?
C19 C15 C16 C17 179.45(18) . . . . ?
O2 C16 C17 C18 -177.88(17) . . . . ?
C15 C16 C17 C18 -0.3(3) . . . . ?
O2 C16 C17 C20 1.3(3) . . . . ?
C15 C16 C17 C20 178.89(18) . . . . ?
C14 C13 C18 C17 -2.2(3) . . . . ?
N4 C13 C18 C17 179.47(17) . . . . ?
C16 C17 C18 C13 1.5(3) . . . . ?
C20 C17 C18 C13 -177.68(18) . . . . ?
 
loop_
 _geom_hbond_atom_site_label_D 
 _geom_hbond_atom_site_label_H 
 _geom_hbond_atom_site_label_A 
 _geom_hbond_distance_DH 
 _geom_hbond_distance_HA 
 _geom_hbond_distance_DA 
 _geom_hbond_angle_DHA 
 _geom_hbond_site_symmetry_A 
O2 H20 N1  0.84 2.01 2.820(2) 160.6 2_545
O2 H20 N2  0.84 2.55 2.953(2) 110.4 2_545
N3 H3A S  0.88 2.48 3.3436(15) 167.4 3_675
N4 H40 O2  0.88 2.17 2.989(2) 154.1 2
C6 H6 S  0.95 2.87 3.7083(19) 147.6 3_675
C14 H14 S  0.95 2.76 3.2186(18) 110.5 .
O3 H30 O1  0.84 2.04 2.872(3) 168.7 .
C21 H21B S  0.99 2.95 3.809(5) 146.3 1_465
 
_refine_diff_density_max    1.041
_refine_diff_density_min   -0.418
_refine_diff_density_rms    0.071

_shelxl_version_number 2014-3

_shelx_res_file
;
TITL mo_Vlar_kaoh517b_P21n in P2(1)/n
CELL 0.71073 12.2108 8.9891 20.9978 90 96.6348 90
ZERR 4 0.0005 0.0004 0.0008 0 0.0017 0
LATT 1
SYMM 0.5-X,0.5+Y,0.5-Z
SFAC C H N O S
UNIT 86 118 20 11 4
ISOR 0.02 0.04 O3

L.S. 20
ACTA
MERG 2
PLAN  20
SIZE 0.02 0.11 0.16
TEMP -173.17
BOND
fmap 2
HTAB
CONF
OMIT -2 0 2
OMIT 0 0 4
OMIT 2 0 0
OMIT -1 0 3
OMIT 0 1 2
OMIT 0 1 1
EQIV $1 -x+1/2, y-1/2, -z+1/2
HTAB O2 N1_$1
HTAB O2 N2_$1
EQIV $2 -x+1, -y+2, -z
HTAB N3 S_$2
EQIV $3 -x+1/2, y+1/2, -z+1/2
HTAB N4 O2_$3
HTAB C6 S_$2
HTAB C14 S
HTAB O3 O1
EQIV $4 x-1, y+1, z
HTAB C21 S_$4

WGHT    0.069300    2.443400
FVAR       0.18814   0.76011
S     5    0.492378    0.919849    0.099132    11.00000    0.03410    0.01846 =
         0.01703    0.00339    0.01378    0.00698
O1    4   -0.147518    1.836626    0.071867    11.00000    0.02670    0.04639 =
         0.02913   -0.00950    0.00691   -0.00072
O2    4    0.290818    0.891796    0.375724    11.00000    0.02869    0.02050 =
         0.01588    0.00472    0.01246    0.00191
AFIX 147
H20   2    0.254664    0.950180    0.396521    11.00000   -1.50000
AFIX   0
N1    3    0.285050    1.584963    0.033024    11.00000    0.01879    0.01987 =
         0.01747   -0.00126    0.00352    0.00029
N2    3    0.375679    1.304710    0.039855    11.00000    0.01905    0.01792 =
         0.01604    0.00106    0.00675    0.00171
N3    3    0.420831    1.165792    0.041661    11.00000    0.02737    0.01788 =
         0.01379    0.00271    0.01217    0.00546
AFIX  43
H3A   2    0.447558    1.129803    0.007670    11.00000   -1.20000
AFIX   0
N4    3    0.371156    1.141867    0.142648    11.00000    0.02679    0.01700 =
         0.01324    0.00285    0.01137    0.00346
AFIX  43
H40   2    0.342874    1.231051    0.135106    11.00000   -1.20000
AFIX   0
N5    3    0.085362    1.834482    0.065932    11.00000    0.02486    0.02708 =
         0.02483   -0.00491   -0.00036    0.00274
C1    1    0.252964    1.727038    0.030654    11.00000    0.02041    0.02021 =
         0.02701   -0.00258    0.00137    0.00049
C2    1    0.269495    1.820627   -0.020240    11.00000    0.02858    0.01870 =
         0.03666    0.00303    0.00376    0.00160
AFIX  43
H2    2    0.247905    1.922106   -0.019661    11.00000   -1.20000
AFIX   0
C3    1    0.317537    1.764454   -0.071495    11.00000    0.02814    0.02505 =
         0.03098    0.01173    0.00572   -0.00100
AFIX  43
H3    2    0.327412    1.825757   -0.107241    11.00000   -1.20000
AFIX   0
C4    1    0.351184    1.616991   -0.069972    11.00000    0.02430    0.02618 =
         0.02219    0.00681    0.00828    0.00116
AFIX  43
H4    2    0.383600    1.575030   -0.104856    11.00000   -1.20000
AFIX   0
C5    1    0.336470    1.531773   -0.016278    11.00000    0.01830    0.01959 =
         0.01818    0.00263    0.00493    0.00045
C6    1    0.379071    1.379584   -0.011628    11.00000    0.02003    0.02159 =
         0.01552    0.00137    0.00813    0.00250
AFIX  43
H6    2    0.409345    1.336276   -0.046975    11.00000   -1.20000
AFIX   0
C7    1    0.424497    1.082931    0.096080    11.00000    0.02119    0.01750 =
         0.01539    0.00027    0.00854   -0.00076
C8    1    0.197244    1.784673    0.086088    11.00000    0.02768    0.02261 =
         0.02522   -0.00563    0.00060    0.00523
AFIX  23
H8A   2    0.195515    1.704927    0.118475    11.00000   -1.20000
H8B   2    0.240622    1.868573    0.106468    11.00000   -1.20000
AFIX   0
C9    1    0.036929    1.895934    0.121182    11.00000    0.03188    0.04032 =
         0.03162   -0.01575   -0.00073    0.00931
AFIX  23
H9A   2    0.083894    1.977423    0.140768    11.00000   -1.20000
H9B   2    0.032533    1.817545    0.153907    11.00000   -1.20000
AFIX   0
C10   1   -0.077098    1.954423    0.099035    11.00000    0.03336    0.03607 =
         0.04197   -0.00942    0.00340    0.00528
AFIX  23
H10A  2   -0.109181    1.998868    0.135833    11.00000   -1.20000
H10B  2   -0.072180    2.033196    0.066538    11.00000   -1.20000
AFIX   0
C11   1   -0.100367    1.773032    0.018716    11.00000    0.02795    0.05565 =
         0.02531   -0.01259    0.00383   -0.00320
AFIX  23
H11A  2   -0.098368    1.849155   -0.015203    11.00000   -1.20000
H11B  2   -0.147446    1.689999    0.000726    11.00000   -1.20000
AFIX   0
C12   1    0.014038    1.716516    0.038102    11.00000    0.03258    0.03368 =
         0.02780   -0.01164    0.00844   -0.00562
AFIX  23
H12A  2    0.011553    1.635237    0.069718    11.00000   -1.20000
H12B  2    0.044506    1.675525    0.000084    11.00000   -1.20000
AFIX   0
C13   1    0.355001    1.076829    0.202868    11.00000    0.02410    0.01498 =
         0.01106   -0.00030    0.00784   -0.00151
C14   1    0.437491    1.002124    0.241218    11.00000    0.02072    0.01991 =
         0.01651   -0.00019    0.00860   -0.00057
AFIX  43
H14   2    0.508689    0.992219    0.227628    11.00000   -1.20000
AFIX   0
C15   1    0.416044    0.941541    0.299694    11.00000    0.02233    0.01624 =
         0.01425   -0.00087    0.00592    0.00071
C16   1    0.310523    0.958305    0.318902    11.00000    0.02379    0.01568 =
         0.01240    0.00169    0.00852   -0.00197
C17   1    0.227112    1.034430    0.281113    11.00000    0.02032    0.01744 =
         0.01527   -0.00074    0.00755   -0.00146
C18   1    0.251809    1.094537    0.223323    11.00000    0.02199    0.01682 =
         0.01455   -0.00011    0.00515    0.00042
AFIX  43
H18   2    0.196767    1.148838    0.197361    11.00000   -1.20000
AFIX   0
C19   1    0.505240    0.860325    0.341297    11.00000    0.02498    0.02754 =
         0.01913    0.00377    0.00575    0.00419
AFIX 137
H19A  2    0.492800    0.752867    0.337238    11.00000   -1.50000
H19B  2    0.503887    0.890134    0.386092    11.00000   -1.50000
H19C  2    0.577148    0.885059    0.327666    11.00000   -1.50000
AFIX   0
C20   1    0.112601    1.050404    0.301103    11.00000    0.01980    0.03157 =
         0.01982    0.00364    0.00892    0.00058
AFIX 137
H20A  2    0.115217    1.116438    0.338384    11.00000   -1.50000
H20B  2    0.085202    0.952457    0.312284    11.00000   -1.50000
H20C  2    0.063187    1.092667    0.265593    11.00000   -1.50000
AFIX   0
PART   2
O3    4   -0.243520    1.648518    0.161037    10.75000    0.10737    0.05680 =
         0.04331   -0.01441    0.03240   -0.03533
AFIX 147
H30   2   -0.206925    1.698979    0.137288    10.75000   -1.50000
AFIX   0
PART   0
C21   1   -0.275915    1.739129    0.209606    10.75000    0.04719    0.10295 =
         0.03649   -0.01082    0.01185   -0.00391
AFIX  23
H21A  2   -0.326364    1.681520    0.233884    10.75000   -1.20000
H21B  2   -0.318109    1.824306    0.189471    10.75000   -1.20000
AFIX   0
C22   1   -0.188305    1.795672    0.253763    10.75000    0.08502    0.10581 =
         0.04182   -0.02045    0.01829   -0.00089
AFIX 137
H22A  2   -0.134280    1.845868    0.230142    10.75000   -1.50000
H22B  2   -0.152491    1.713344    0.278711    10.75000   -1.50000
H22C  2   -0.217931    1.866663    0.282785    10.75000   -1.50000

AFIX   0
HKLF 4

REM  mo_Vlar_kaoh517b_P21n in P2(1)/n
REM R1 =  0.0578 for    4732 Fo > 4sig(Fo)  and  0.0924 for all    6710 data
REM    286 parameters refined using      6 restraints

END

WGHT      0.0690      2.4570

REM Instructions for potential hydrogen bonds
HTAB O2 N1_$1
HTAB O2 N2_$1
HTAB N3 S_$2
HTAB N4 O2_$3
HTAB C6 S_$2
HTAB C14 S
HTAB O3 O1
HTAB C21 S_$4

REM Highest difference peak  1.041,  deepest hole -0.418,  1-sigma level  0.071
Q1    1   0.0763  1.7427  0.0817  11.00000  0.05    1.04
Q2    1  -0.0880  1.7776  0.1366  11.00000  0.05    0.77
Q3    1   0.0259  1.8091  0.1374  11.00000  0.05    0.64
Q4    1   0.0040  1.8066  0.0187  11.00000  0.05    0.53
Q5    1  -0.2432  1.8575  0.2301  11.00000  0.05    0.51
Q6    1  -0.2700  1.5832  0.2510  11.00000  0.05    0.49
Q7    1  -0.2738  1.7393  0.1565  11.00000  0.05    0.42
Q8    1   0.3603  1.4510 -0.0139  11.00000  0.05    0.42
Q9    1  -0.1571  1.7657  0.0915  11.00000  0.05    0.39
Q10   1  -0.2039  1.6617  0.2078  11.00000  0.05    0.36
Q11   1   0.3442  1.5760 -0.0425  11.00000  0.05    0.35
Q12   1  -0.1981  1.6957  0.2187  11.00000  0.05    0.34
Q13   1   0.4642  1.0183  0.0997  11.00000  0.05    0.34
Q14   1   0.2501  1.0780  0.2546  11.00000  0.05    0.32
Q15   1   0.5545  0.7996  0.3191  11.00000  0.05    0.32
Q16   1   0.4057  1.0693  0.2255  11.00000  0.05    0.32
Q17   1   0.3604  1.1036  0.1711  11.00000  0.05    0.31
Q18   1   0.4213  0.9050  0.0760  11.00000  0.05    0.31
Q19   1   0.2772  1.0211  0.3042  11.00000  0.05    0.31
Q20   1   0.1774  1.0319  0.2953  11.00000  0.05    0.31
;
_shelx_res_checksum   33830

_shelx_hkl_file
;
   2   0   0  104.91    2.10
   2   0   0  109.11    2.08
   2   0   0  108.68    2.03
  -2   0   0  102.93    2.07
  -2   0   0  101.64    2.01
  -2   0   0  104.66    2.10
   3   0   0   -0.03    0.30
   3   0   0    0.12    0.25
  -3   0   0    0.00    0.20
  -3   0   0    0.44    0.30
  -3   0   0    0.09    0.26
   3   0   0   -0.03    0.22
   4   0   0   19.08    0.73
   4   0   0   18.07    0.77
   4   0   0   18.49    0.84
  -4   0   0   19.71    0.69
  -4   0   0   19.20    0.80
  -4   0   0   18.14    0.80
   5   0   0    0.55    0.41
  -5   0   0   -0.24    0.24
   5   0   0    0.06    0.29
   5   0   0   -0.11    0.31
  -5   0   0    0.18    0.39
  -5   0   0   -0.10    0.34
   6   0   0   16.96    0.96
  -6   0   0   17.38    1.03
   6   0   0   16.03    0.85
  -6   0   0   17.03    0.94
  -6   0   0   16.58    0.83
   6   0   0   16.76    1.00
   7   0   0    0.02    0.36
  -7   0   0    0.34    0.49
   7   0   0   -0.05    0.47
   7   0   0   -0.33    0.47
  -7   0   0   -0.31    0.36
  -7   0   0    0.96    0.47
  -8   0   0   65.23    2.04
  -8   0   0   63.01    1.48
  -8   0   0   63.97    1.84
  -8   0   0   67.40    2.20
   8   0   0   64.92    2.14
   8   0   0   65.63    1.94
   8   0   0   64.41    2.15
  -9   0   0   -0.10    0.71
   9   0   0    0.13    0.69
  -9   0   0    0.98    0.59
  -9   0   0   -0.52    0.49
  -9   0   0   -0.03    0.28
   9   0   0    0.26    0.64
   9   0   0    0.95    0.55
 -10   0   0   20.59    1.30
 -10   0   0   23.01    1.52
 -10   0   0   20.04    0.72
 -10   0   0   21.00    0.77
  10   0   0   21.58    1.62
 -10   0   0   19.33    1.73
  10   0   0   24.01    1.43
  10   0   0   23.60    1.75
 -11   0   0    0.87    0.74
  11   0   0    0.39    0.90
 -11   0   0    0.00    0.29
 -11   0   0   -0.15    0.99
  11   0   0   -0.60    1.03
 -11   0   0    0.33    0.77
  11   0   0    0.48    0.69
 -11   0   0    0.00    0.29
  12   0   0   17.03    1.63
 -12   0   0   18.07    1.62
 -12   0   0   15.85    1.76
  12   0   0   16.29    1.72
  12   0   0   24.14    2.31
  13   0   0   -0.43    1.55
 -13   0   0    0.55    1.46
 -13   0   0   -1.68    1.01
  13   0   0   -0.40    1.26
 -13   0   0    2.34    1.05
  13   0   0   -0.01    1.04
 -14   0   0   21.08    2.33
  14   0   0   22.72    2.34
 -14   0   0   21.38    2.21
  14   0   0   23.10    2.29
  14   0   0   27.40    2.67
 -14   0   0   22.12    2.49
  15   0   0    1.28    2.33
  15   0   0    2.94    1.79
 -15   0   0    3.54    1.46
 -15   0   0    0.75    1.60
  15   0   0   -1.03    1.47
 -16   0   0    5.43    1.95
  16   0   0   -0.79    2.90
  16   0   0    2.86    2.12
  16   0   0    1.50    1.84
  17   0   0   -1.37    2.08
   0  -1   0    0.04    0.17
   0  -1   0    0.12    0.18
   0  -1   0    0.06    0.08
   0  -1   0    0.21    0.15
   0   1   0    0.03    0.11
   0   1   0    0.01    0.08
   0   1   0    0.27    0.23
   1  -1   0   81.42    1.72
   1  -1   0   84.70    1.67
   1  -1   0   95.09    1.81
   1  -1   0   88.00    1.68
   1  -1   0   83.00    1.64
  -1  -1   0   92.51    1.77
  -1  -1   0   86.13    1.71
  -1  -1   0   82.25    1.70
  -1   1   0   83.46    1.58
   1   1   0   86.80    1.83
  -1   1   0   85.42    1.65
  -1   1   0   83.89    1.65
  -1   1   0   85.67    1.73
   1   1   0   88.33    1.71
   1   1   0   89.89    1.78
  -1   1   0   87.24    1.67
   2  -1   0    1.36    0.15
  -2  -1   0    1.42    0.29
  -2  -1   0    1.44    0.25
  -2  -1   0    1.44    0.34
   2  -1   0    1.57    0.23
   2  -1   0    1.42    0.23
   2  -1   0    1.41    0.25
   2   1   0    1.99    0.32
   2   1   0    1.22    0.27
   2   1   0    1.48    0.32
  -2   1   0    1.48    0.16
  -2   1   0    1.39    0.28
   2   1   0    0.89    0.32
  -2   1   0    1.54    0.21
  -2   1   0    1.27    0.22
   3  -1   0  327.72    6.04
   3  -1   0  331.15    6.11
   3  -1   0  323.70    5.81
  -3  -1   0  351.70    6.25
   3  -1   0  305.75    6.06
  -3  -1   0  330.67    6.11
  -3  -1   0  332.88    6.22
  -3   1   0  334.23    6.00
  -3   1   0  334.50    6.08
   3   1   0  339.48    6.23
  -3   1   0  319.81    5.82
   3   1   0  335.64    6.11
   3   1   0  338.75    6.28
  -4  -1   0  271.18    5.18
   4  -1   0  267.20    5.20
  -4  -1   0  277.47    5.36
   4  -1   0  266.46    5.12
   4  -1   0  275.68    5.21
  -4  -1   0  280.15    5.32
   4   1   0  271.06    5.33
  -4   1   0  275.93    5.24
  -4   1   0  275.72    5.21
   4   1   0  275.85    5.19
  -4   1   0  267.89    5.06
  -4   1   0  266.34    4.81
   4   1   0  275.02    5.38
   5  -1   0  109.28    2.38
  -5  -1   0  108.53    2.42
   5  -1   0  107.24    2.46
  -5  -1   0  104.86    2.59
   5  -1   0  112.67    2.51
  -5  -1   0  107.23    2.54
  -5   1   0  108.23    2.30
  -5   1   0  107.89    1.97
   5   1   0  105.88    2.59
   5   1   0  108.82    2.64
  -5   1   0  110.53    2.51
  -5   1   0  107.37    2.48
   5   1   0  108.93    2.44
  -6  -1   0   10.73    0.77
  -6  -1   0   10.63    0.85
  -6  -1   0   13.45    0.99
   6  -1   0   10.43    0.79
   6  -1   0   11.33    0.87
   6  -1   0   11.53    0.75
   6   1   0   12.27    0.79
  -6   1   0   11.02    0.32
   6   1   0   10.28    0.95
  -6   1   0   11.70    0.84
   6   1   0   10.51    0.92
  -6   1   0   10.92    0.68
  -6   1   0   10.66    0.85
  -7  -1   0    1.23    0.56
  -7  -1   0    1.58    0.54
  -7  -1   0    1.25    0.44
   7  -1   0    1.71    0.46
   7  -1   0    1.91    0.56
   7  -1   0    2.01    0.56
  -7   1   0    1.63    0.42
  -7   1   0    1.15    0.46
   7   1   0    1.74    0.48
   7   1   0    1.12    0.57
  -7   1   0    1.37    0.54
   7   1   0    1.88    0.61
   8  -1   0    0.43    0.54
  -8  -1   0    0.16    0.47
   8  -1   0   -0.16    0.42
  -8  -1   0    0.49    0.48
  -8  -1   0   -0.01    0.34
  -8  -1   0   -0.18    0.59
   8  -1   0    0.23    0.53
  -8   1   0    0.46    0.51
  -8   1   0   -0.18    0.58
   8   1   0    0.50    0.61
   8   1   0    0.00    0.63
  -8   1   0    0.01    0.41
   8   1   0    0.08    0.47
  -9  -1   0    2.56    0.62
   9  -1   0    3.19    0.66
  -9  -1   0    2.53    0.49
   9  -1   0    3.29    0.80
   9  -1   0    2.11    0.71
  -9  -1   0    2.09    0.65
  -9  -1   0    1.17    0.76
  -9   1   0    2.52    0.60
  -9   1   0    2.67    0.77
  -9   1   0    2.80    0.75
   9   1   0    2.20    0.84
   9   1   0    1.88    0.60
   9   1   0    2.95    0.83
  10  -1   0    0.79    0.81
  10  -1   0    1.27    0.79
  10  -1   0   -0.29    0.60
 -10  -1   0   -0.36    0.68
 -10  -1   0   -0.17    0.67
 -10  -1   0    0.16    0.43
 -10  -1   0   -0.54    0.91
  10   1   0    1.29    0.64
  10   1   0    0.74    1.02
 -10   1   0   -0.66    0.54
 -10   1   0   -0.18    0.82
  10   1   0    0.91    0.81
 -10   1   0   -0.70    0.63
 -11  -1   0   25.22    1.12
  11  -1   0   25.69    1.60
  11  -1   0   26.73    1.95
  11  -1   0   25.60    1.84
 -11  -1   0   26.61    1.77
 -11  -1   0   24.71    1.62
 -11  -1   0   23.92    2.15
 -11   1   0   21.01    1.96
  11   1   0   24.92    1.65
 -11   1   0   25.43    1.75
 -11   1   0   23.82    1.39
  11   1   0   27.36    1.98
  11   1   0   24.06    2.20
  12  -1   0    0.05    1.13
  12  -1   0   -0.99    0.85
 -12  -1   0    0.45    0.52
 -12  -1   0    0.26    0.95
 -12  -1   0    1.57    0.97
  12  -1   0   -0.14    0.97
 -12   1   0   -1.36    1.16
  12   1   0   -0.05    1.05
 -12   1   0    1.60    0.83
 -12   1   0   -0.07    0.88
  12   1   0    0.57    0.89
  12   1   0   -0.24    1.36
  13  -1   0    7.98    1.39
 -13  -1   0    6.33    0.62
 -13  -1   0    9.28    0.93
  13  -1   0   10.95    1.85
 -13  -1   0    7.77    1.50
  13  -1   0    6.46    1.42
 -13  -1   0    9.24    1.93
 -13  -1   0    8.62    1.41
 -13   1   0    2.81    1.67
  13   1   0    7.01    1.37
 -13   1   0    8.37    1.37
  13   1   0    6.51    1.46
  13   1   0   10.80    2.04
 -13   1   0    5.55    1.15
 -14  -1   0    4.89    0.50
 -14  -1   0    4.88    0.56
  14  -1   0    2.71    1.32
 -14  -1   0    5.14    1.56
  14  -1   0    5.77    1.97
  14  -1   0    6.29    1.63
 -14  -1   0    0.81    1.87
 -14  -1   0    4.68    1.51
  14   1   0    6.50    1.69
 -14   1   0    5.96    1.56
 -14   1   0    5.09    1.24
  14   1   0    5.74    1.47
  14   1   0    6.02    2.30
 -14   1   0    0.85    1.83
  15  -1   0   18.36    2.81
  15  -1   0   17.12    1.94
 -15  -1   0   22.00    2.42
  15  -1   0   18.07    2.28
 -15  -1   0   18.84    1.97
  15   1   0   19.38    2.91
  15   1   0   14.98    2.39
 -15   1   0   16.07    2.52
 -15   1   0   21.16    2.40
 -15   1   0   22.24    2.21
  15   1   0   18.55    2.17
  16  -1   0    6.57    2.57
 -16  -1   0    1.93    2.06
  16  -1   0    2.33    1.85
  16   1   0    1.86    2.35
  16   1   0   -0.07    3.17
 -16   1   0    4.54    1.96
  16   1   0    3.64    1.99
  17  -1   0   -0.63    2.06
  17   1   0   -0.10    2.31
  17   1   0    3.56    2.17
   0  -2   0    0.71    0.28
   0  -2   0    0.91    0.33
   0  -2   0    0.47    0.34
   0  -2   0    0.65    0.40
   0  -2   0    0.58    0.17
   0  -2   0    0.69    0.27
   0   2   0    0.70    0.28
   0   2   0    0.09    0.32
   0   2   0    0.53    0.17
   0   2   0    0.82    0.26
   0   2   0    0.57    0.39
   1  -2   0   35.45    1.03
   1  -2   0   38.53    1.20
  -1  -2   0   40.33    1.18
  -1  -2   0   38.93    0.99
   1  -2   0   39.74    1.03
  -1  -2   0   38.67    1.27
  -1  -2   0   39.09    1.05
   1  -2   0   38.55    1.02
   1  -2   0   37.81    1.10
   1   2   0   39.19    1.00
   1   2   0   40.12    1.28
  -1   2   0   36.06    0.99
   1   2   0   39.22    1.16
  -1   2   0   40.81    1.01
   1   2   0   39.49    1.04
  -1   2   0   38.99    1.17
   1   2   0   39.08    1.13
   2  -2   0  107.40    2.30
  -2  -2   0  103.45    2.48
  -2  -2   0  103.21    2.34
   2  -2   0  106.01    2.43
  -2  -2   0  108.29    2.28
   2  -2   0  105.83    2.14
   2  -2   0  105.15    2.21
  -2  -2   0  105.89    2.28
   2   2   0  108.43    2.39
  -2   2   0  104.76    2.02
   2   2   0  106.86    2.28
  -2   2   0  109.90    2.18
   2   2   0  108.71    2.53
   2   2   0  104.08    2.24
  -2   2   0  108.10    2.14
  -3  -2   0   63.87    1.58
  -3  -2   0   63.52    1.77
  -3  -2   0   64.06    1.65
  -3  -2   0   63.82    1.64
   3  -2   0   61.61    1.34
   3  -2   0   61.48    1.56
   3  -2   0   64.52    1.51
   3   2   0   65.02    1.58
   3   2   0   61.56    1.64
   3   2   0   65.04    1.69
  -3   2   0   63.54    1.39
   3   2   0   63.03    1.81
  -3   2   0   61.23    1.36
  -3   2   0   62.23    1.62
  -3   2   0   63.86    1.48
  -3   2   0   62.67    1.41
   4  -2   0    1.95    0.33
   4  -2   0    1.57    0.20
  -4  -2   0    2.43    0.51
  -4  -2   0    2.38    0.47
   4  -2   0    1.69    0.37
   4  -2   0    1.92    0.36
  -4  -2   0    2.07    0.41
   4   2   0    1.53    0.42
  -4   2   0    1.89    0.43
  -4   2   0    0.95    0.20
   4   2   0    2.89    0.50
  -4   2   0    1.73    0.29
   4   2   0    1.68    0.38
   4   2   0    2.57    0.59
  -4   2   0    1.97    0.33
  -5  -2   0   60.04    1.84
   5  -2   0   60.59    1.61
   5  -2   0   59.75    1.21
  -5  -2   0   60.02    1.84
  -5  -2   0   63.51    1.71
   5  -2   0   59.68    1.61
   5  -2   0   59.69    1.67
   5   2   0   60.60    1.97
   5   2   0   61.19    1.83
  -5   2   0   62.15    1.76
  -5   2   0   62.02    1.49
   5   2   0   62.26    1.83
  -5   2   0   63.03    1.63
  -6  -2   0    0.81    0.50
   6  -2   0    0.07    0.39
   6  -2   0    0.95    0.43
  -6  -2   0    0.65    0.50
   6  -2   0    0.69    0.38
  -6  -2   0    0.08    0.39
  -6   2   0    0.46    0.41
   6   2   0   -0.18    0.38
   6   2   0    0.04    0.47
   6   2   0    0.78    0.49
   6   2   0   -0.19    0.55
  -6   2   0    0.26    0.31
  -6   2   0    0.84    0.48
  -7  -2   0    4.90    0.65
   7  -2   0    4.26    0.61
  -7  -2   0    3.99    0.56
   7  -2   0    5.43    0.64
  -7  -2   0    5.77    0.74
   7  -2   0    4.24    0.63
  -7  -2   0    4.46    0.78
  -7   2   0    5.85    0.76
   7   2   0    4.57    0.62
   7   2   0    4.29    0.76
   7   2   0    3.75    0.69
  -7   2   0    4.56    0.50
  -7   2   0    4.20    0.64
   7   2   0    4.36    0.82
  -8  -2   0    3.80    0.70
  -8  -2   0    3.11    0.67
   8  -2   0    4.11    0.71
   8  -2   0    4.92    0.76
   8  -2   0    4.49    0.69
  -8  -2   0    4.32    0.62
  -8  -2   0    3.06    0.85
   8   2   0    4.02    0.84
   8   2   0    4.11    0.93
  -8   2   0    4.87    0.57
  -8   2   0    3.87    0.74
   8   2   0    4.22    0.73
  -8   2   0    4.63    0.78
  -9  -2   0    7.03    0.92
   9  -2   0    6.16    0.77
  -9  -2   0    6.55    0.75
  -9  -2   0    5.41    1.03
   9  -2   0    5.80    0.87
   9  -2   0    5.24    0.86
  -9  -2   0    5.97    0.87
   9   2   0    6.00    0.98
  -9   2   0    6.44    0.90
   9   2   0    6.75    0.83
  -9   2   0    6.94    0.72
  -9   2   0    8.42    0.98
   9   2   0    5.75    1.08
 -10  -2   0    0.49    0.73
  10  -2   0   -0.31    0.68
 -10  -2   0   -0.01    0.54
 -10  -2   0   -0.14    0.75
 -10  -2   0   -0.40    0.91
  10  -2   0    0.17    0.63
  10  -2   0    0.14    0.78
 -10   2   0    0.08    0.68
  10   2   0    0.42    0.79
  10   2   0   -0.42    1.01
 -10   2   0    0.43    0.81
 -10   2   0   -0.01    0.54
  10   2   0    0.33    0.65
 -11  -2   0   33.90    2.70
  11  -2   0   37.35    2.00
  11  -2   0   37.90    1.88
 -11  -2   0   34.30    2.00
 -11  -2   0   34.50    1.98
 -11  -2   0   33.46    1.53
  11  -2   0   35.68    2.08
  11   2   0   32.31    2.22
  11   2   0   31.87    2.64
 -11   2   0   33.69    1.51
 -11   2   0   35.22    2.15
  11   2   0   34.58    1.87
 -11   2   0   34.19    1.99
  12  -2   0    2.20    1.05
 -12  -2   0    2.32    0.76
 -12  -2   0    0.47    1.23
  12  -2   0    3.61    1.24
 -12  -2   0    2.73    1.12
 -12  -2   0    2.64    1.06
  12  -2   0    2.15    0.94
  12   2   0    1.60    1.24
  12   2   0    3.46    1.05
 -12   2   0    1.91    0.78
  12   2   0    2.00    1.52
 -12   2   0    2.86    1.33
 -12   2   0    3.60    1.14
  13  -2   0    2.53    1.50
 -13  -2   0    1.16    1.17
 -13  -2   0    1.05    1.32
 -13  -2   0    1.45    0.82
  13  -2   0    0.60    1.22
  13  -2   0   -0.34    1.10
 -13  -2   0    1.39    1.70
 -13   2   0    1.60    1.23
  13   2   0   -1.52    1.44
  13   2   0    0.33    1.89
 -13   2   0    0.49    0.87
  13   2   0    0.61    1.09
  13   2   0    2.73    1.52
  14  -2   0    5.78    2.02
 -14  -2   0   10.10    1.81
 -14  -2   0    4.88    0.93
  14  -2   0    7.82    1.60
 -14  -2   0    6.55    2.05
 -14  -2   0    5.91    1.66
 -14   2   0    3.53    1.85
 -14   2   0    5.67    1.59
 -14   2   0    7.39    1.13
  14   2   0    5.50    1.45
  14   2   0    8.15    2.65
  14   2   0    3.41    1.91
  14   2   0    6.08    1.79
  15  -2   0    2.08    1.63
 -15  -2   0   -0.76    1.76
 -15  -2   0    1.72    0.78
 -15  -2   0    0.71    0.62
  15  -2   0   -0.33    2.06
 -15   2   0    1.37    1.79
  15   2   0    0.65    1.91
 -15   2   0    3.06    1.03
 -15   2   0    0.98    1.90
  15   2   0    3.49    2.96
  15   2   0    1.11    1.63
 -16  -2   0   -1.00    1.94
 -16  -2   0    0.63    2.12
  16  -2   0    1.38    1.88
 -16   2   0    0.10    1.85
  16   2   0    4.05    2.09
  16   2   0    0.02    2.28
  16   2   0    0.06    3.34
   0  -3   0   -0.05    0.17
   0  -3   0   -0.17    0.27
   0  -3   0   -0.37    0.39
   0  -3   0   -0.17    0.44
   0  -3   0   -0.08    0.33
   0  -3   0    0.24    0.30
   0   3   0   -0.23    0.26
   0   3   0   -0.03    0.31
   0   3   0   -0.15    0.18
   0   3   0   -0.23    0.37
   1  -3   0    4.26    0.57
  -1  -3   0    5.46    0.70
   1  -3   0    4.92    0.50
  -1  -3   0    4.28    0.48
  -1  -3   0    4.32    0.44
   1  -3   0    5.05    0.67
   1  -3   0    4.89    0.47
   1  -3   0    5.40    0.58
  -1  -3   0    5.00    0.50
   1  -3   0    4.61    0.49
  -1  -3   0    3.96    0.53
  -1  -3   0    4.48    0.56
   1   3   0    4.78    0.52
   1   3   0    4.37    0.65
  -1   3   0    3.59    0.40
   1   3   0    5.42    0.64
  -1   3   0    5.04    0.61
   1   3   0    4.98    0.52
  -1   3   0    4.69    0.28
   1   3   0    4.45    0.46
  -1   3   0    5.28    0.52
  -2  -3   0   26.42    0.93
  -2  -3   0   24.56    0.97
   2  -3   0   27.12    1.00
   2  -3   0   24.99    0.93
  -2  -3   0   27.49    1.28
   2  -3   0   24.74    1.12
  -2  -3   0   27.43    1.04
   2  -3   0   26.17    0.90
   2  -3   0   26.79    1.05
  -2  -3   0   26.00    1.09
  -2   3   0   24.73    0.86
   2   3   0   25.50    1.10
  -2   3   0   27.26    1.07
  -2   3   0   26.09    1.14
  -2   3   0   26.26    0.90
   2   3   0   26.30    1.14
   2   3   0   25.78    1.26
   2   3   0   26.43    0.96
   2   3   0   26.55    0.94
  -3  -3   0   25.47    1.03
  -3  -3   0   24.27    1.02
   3  -3   0   24.18    1.17
  -3  -3   0   24.31    1.24
  -3  -3   0   23.61    1.04
   3  -3   0   23.92    1.04
   3  -3   0   24.12    0.83
   3  -3   0   23.38    0.95
   3   3   0   23.64    1.09
   3   3   0   23.66    1.32
  -3   3   0   25.47    0.90
  -3   3   0   23.62    1.06
   3   3   0   23.80    1.01
   3   3   0   25.46    0.98
  -3   3   0   24.47    0.68
  -3   3   0   24.09    0.82
  -4  -3   0   66.99    1.89
   4  -3   0   64.13    1.50
   4  -3   0   66.89    1.82
  -4  -3   0   67.78    1.84
   4  -3   0   61.97    1.98
  -4  -3   0   63.18    1.85
  -4  -3   0   64.79    2.03
   4  -3   0   65.34    1.73
   4   3   0   63.82    2.15
   4   3   0   64.61    1.77
   4   3   0   62.33    1.92
  -4   3   0   64.43    1.62
   4   3   0   62.30    1.81
  -4   3   0   64.82    1.54
  -4   3   0   64.83    1.48
  -4   3   0   63.01    1.86
   5  -3   0   26.99    1.16
  -5  -3   0   27.37    1.20
  -5  -3   0   27.72    1.26
  -5  -3   0   26.63    1.16
  -5  -3   0   26.10    1.35
   5  -3   0   26.59    0.79
   5  -3   0   26.29    1.09
   5   3   0   26.22    1.13
  -5   3   0   27.90    0.98
   5   3   0   25.44    1.24
   5   3   0   27.06    1.53
  -5   3   0   26.37    0.99
  -5   3   0   27.53    1.24
   5   3   0   26.67    1.28
  -5   3   0   27.23    0.92
  -6  -3   0   60.37    2.04
   6  -3   0   60.05    1.76
  -6  -3   0   59.86    2.03
  -6  -3   0   57.58    1.82
   6  -3   0   58.17    1.29
   6  -3   0   61.71    1.85
  -6  -3   0   60.77    1.88
  -6   3   0   59.82    1.62
   6   3   0   56.79    2.24
  -6   3   0   59.36    1.92
   6   3   0   62.30    2.02
  -6   3   0   59.12    1.67
  -6   3   0   59.62    1.54
   6   3   0   61.62    2.07
   6   3   0   60.03    1.83
   7  -3   0    4.00    0.65
   7  -3   0    3.75    0.61
  -7  -3   0    2.89    0.67
  -7  -3   0    4.14    0.86
  -7  -3   0    3.19    0.61
  -7  -3   0    3.08    0.71
   7   3   0    3.24    0.69
  -7   3   0    4.02    0.58
  -7   3   0    3.37    0.46
   7   3   0    3.06    0.63
   7   3   0    3.47    0.78
   7   3   0    4.55    1.01
  -7   3   0    3.26    0.68
  -8  -3   0   10.25    1.18
  -8  -3   0   10.47    1.06
  -8  -3   0    9.00    0.98
   8  -3   0    9.81    1.03
  -8  -3   0   12.68    1.13
   8  -3   0   10.11    1.06
  -8   3   0    9.82    1.05
   8   3   0   10.82    1.08
  -8   3   0    9.98    1.04
  -8   3   0   10.68    0.80
   8   3   0   10.01    1.14
   8   3   0   10.61    1.34
   8   3   0   11.30    1.22
   9  -3   0    6.69    0.89
  -9  -3   0    8.65    1.08
  -9  -3   0    9.60    1.14
  -9  -3   0    7.42    1.27
  -9  -3   0    7.57    0.92
   9  -3   0    7.40    0.92
  -9   3   0    6.82    0.92
   9   3   0    7.13    1.10
   9   3   0    8.58    1.27
  -9   3   0    9.97    0.88
   9   3   0    6.75    1.33
   9   3   0    8.24    0.99
  -9   3   0    6.64    0.89
  10  -3   0    9.28    1.14
 -10  -3   0   10.53    1.25
  10  -3   0    8.40    1.11
 -10  -3   0   12.30    1.34
 -10  -3   0   10.44    1.05
 -10   3   0    8.82    1.14
  10   3   0   11.29    1.81
 -10   3   0    9.03    0.97
  10   3   0   11.18    1.18
  10   3   0    8.28    1.23
 -10   3   0   10.19    1.25
  11  -3   0    0.12    0.91
 -11  -3   0   -0.82    0.73
 -11  -3   0    1.34    0.94
  11  -3   0    0.36    0.82
 -11  -3   0   -0.91    1.04
  11   3   0   -0.01    0.86
 -11   3   0    0.10    0.59
 -11   3   0   -1.03    0.97
 -11   3   0    1.59    0.96
  11   3   0    2.90    1.58
  11   3   0    0.17    0.99
 -12  -3   0    0.75    0.87
 -12  -3   0    1.51    1.06
 -12  -3   0    1.64    1.28
  12  -3   0    2.99    1.04
  12  -3   0    2.12    1.20
 -12   3   0    0.87    1.09
  12   3   0    1.09    1.32
  12   3   0    2.48    1.85
  12   3   0    1.20    1.08
 -12   3   0    0.84    1.23
 -12   3   0    1.00    0.71
  13  -3   0    1.38    1.38
 -13  -3   0    3.72    1.10
 -13  -3   0    3.55    1.39
 -13  -3   0    3.52    1.71
  13  -3   0    3.67    1.34
 -13   3   0    5.35    0.93
 -13   3   0    5.43    1.78
  13   3   0    4.21    1.30
  13   3   0    3.30    1.64
 -13   3   0    3.63    1.47
  13   3   0    2.82    1.72
  13   3   0    4.36    2.29
 -14  -3   0    0.47    1.80
 -14  -3   0    4.07    1.71
 -14  -3   0    4.78    1.22
  14  -3   0    1.57    1.77
  14  -3   0    1.77    1.46
  14   3   0    5.46    1.78
 -14   3   0    3.06    0.93
 -14   3   0    1.37    1.55
 -14   3   0    3.45    0.99
  14   3   0    3.01    1.45
  14   3   0    5.35    2.68
 -14   3   0    2.19    1.88
  15  -3   0    0.53    1.99
 -15  -3   0    2.36    1.18
  15  -3   0    1.05    1.63
 -15  -3   0    2.22    2.06
 -15  -3   0    1.76    1.86
  15   3   0    1.51    1.69
  15   3   0    2.41    2.07
  15   3   0    0.75    3.18
 -15   3   0    0.53    2.04
 -15   3   0    2.02    0.90
 -15   3   0    5.87    1.84
 -16  -3   0    2.82    2.46
  16  -3   0    5.67    2.15
 -16  -3   0    5.50    2.45
  16   3   0    3.38    2.45
  16   3   0    3.46    1.95
  16   3   0    7.08    3.94
   0  -4   0  139.01    2.77
   0  -4   0  141.73    3.18
   0  -4   0  137.33    3.21
   0  -4   0  140.61    3.35
   0  -4   0  140.33    3.25
   0  -4   0  137.99    3.10
   0  -4   0  139.34    3.50
   0   4   0  142.52    3.39
   0   4   0  142.90    3.04
   0   4   0  138.27    2.78
   0   4   0  144.58    3.15
  -1  -4   0   87.24    2.41
  -1  -4   0   90.41    2.24
   1  -4   0   88.50    2.36
  -1  -4   0   85.99    2.28
   1  -4   0   91.55    2.47
  -1  -4   0   85.93    1.98
   1  -4   0   85.62    2.56
  -1  -4   0   85.83    2.56
  -1  -4   0   91.18    2.39
   1  -4   0   86.05    2.20
   1  -4   0   90.49    2.21
   1  -4   0   89.88    2.29
  -1   4   0   84.39    2.40
   1   4   0   87.76    2.14
   1   4   0   87.49    2.45
  -1   4   0   90.40    2.16
  -1   4   0   89.69    2.10
   1   4   0   90.34    2.31
   1   4   0   87.90    2.00
   1   4   0   89.78    2.66
   2  -4   0   12.61    0.87
  -2  -4   0   11.39    0.90
   2  -4   0   11.77    0.78
  -2  -4   0    9.59    0.85
  -2  -4   0   10.11    0.93
  -2  -4   0   10.17    1.09
   2  -4   0   11.31    1.04
  -2  -4   0   11.17    0.74
   2  -4   0   11.18    0.80
   2  -4   0   11.70    0.93
  -2   4   0   10.81    0.87
   2   4   0   11.91    1.21
   2   4   0   10.80    0.75
   2   4   0   11.07    0.77
  -2   4   0   11.40    0.73
  -2   4   0   11.54    0.40
  -2   4   0   10.76    0.73
   2   4   0   11.30    0.94
   2   4   0   11.38    1.06
  -2   4   0   12.30    1.04
  -3  -4   0   16.20    0.93
   3  -4   0   15.46    0.98
  -3  -4   0   15.15    0.99
   3  -4   0   15.54    0.82
   3  -4   0   15.12    1.12
  -3  -4   0   16.72    1.00
  -3  -4   0   16.44    1.21
  -3  -4   0   14.08    0.97
   3  -4   0   16.66    0.96
  -3   4   0   16.05    0.79
  -3   4   0   16.37    0.51
  -3   4   0   15.05    1.01
   3   4   0   17.42    0.92
   3   4   0   16.41    1.17
   3   4   0   16.63    1.32
   3   4   0   16.07    0.90
   3   4   0   16.31    1.14
  -3   4   0   15.61    0.82
   4  -4   0    1.12    0.56
   4  -4   0    0.50    0.41
  -4  -4   0    0.17    0.45
  -4  -4   0    0.90    0.50
  -4  -4   0    0.44    0.46
   4  -4   0   -0.17    0.44
  -4  -4   0   -0.02    0.55
   4  -4   0    0.73    0.35
  -4  -4   0    0.12    0.41
  -4   4   0    0.32    0.21
   4   4   0   -0.29    0.52
   4   4   0    0.59    0.45
   4   4   0    0.45    0.68
   4   4   0    0.43    0.41
  -4   4   0    0.20    0.47
  -4   4   0    0.41    0.33
  -4   4   0   -0.14    0.29
   5  -4   0    0.78    0.47
  -5  -4   0   -0.18    0.52
   5  -4   0    0.16    0.42
   5  -4   0   -0.10    0.59
   5  -4   0    0.05    0.32
  -5  -4   0    0.38    0.52
  -5  -4   0    0.89    0.52
  -5  -4   0    0.09    0.51
  -5  -4   0    0.57    0.60
   5   4   0    0.27    0.50
  -5   4   0   -0.19    0.31
  -5   4   0    0.04    0.31
   5   4   0    0.28    0.61
   5   4   0   -0.15    0.43
  -5   4   0   -0.21    0.27
   5   4   0    0.93    0.77
  -5   4   0   -0.17    0.48
  -6  -4   0    2.78    0.66
  -6  -4   0    2.77    0.75
   6  -4   0    2.15    0.62
   6  -4   0    2.73    0.84
  -6  -4   0    3.14    0.72
  -6  -4   0    3.40    0.78
   6  -4   0    3.24    0.40
   6  -4   0    3.22    0.61
  -6   4   0    2.93    0.46
   6   4   0    3.33    0.86
  -6   4   0    2.61    0.51
   6   4   0    1.72    0.55
   6   4   0    2.70    0.97
  -6   4   0    2.65    0.68
  -6   4   0    2.79    0.47
   6   4   0    2.73    0.66
  -7  -4   0   26.80    1.56
  -7  -4   0   27.66    1.48
  -7  -4   0   30.49    1.74
   7  -4   0   26.63    0.85
   7  -4   0   28.34    1.38
  -7  -4   0   26.96    1.64
   7  -4   0   28.67    1.42
  -7   4   0   27.04    1.17
   7   4   0   29.47    1.60
   7   4   0   27.98    1.42
   7   4   0   29.37    1.75
  -7   4   0   29.25    1.17
  -7   4   0   25.02    1.52
  -7   4   0   26.75    1.05
   7   4   0   26.59    2.02
   8  -4   0   43.13    1.78
  -8  -4   0   41.81    2.11
   8  -4   0   39.82    0.96
  -8  -4   0   35.87    1.89
  -8  -4   0   39.44    1.99
  -8  -4   0   41.09    1.81
   8  -4   0   40.46    1.77
   8   4   0   41.53    1.75
   8   4   0   39.18    2.09
  -8   4   0   40.49    1.90
  -8   4   0   40.84    1.34
   8   4   0   41.35    1.99
  -8   4   0   39.43    1.42
   8   4   0   38.60    2.48
  -8   4   0   41.37    1.56
  -9  -4   0    0.63    0.82
  -9  -4   0   -0.62    0.87
  -9  -4   0   -0.14    1.00
   9  -4   0   -0.78    0.66
  -9  -4   0   -0.07    0.84
   9  -4   0   -0.31    0.77
  -9   4   0   -0.11    0.65
   9   4   0   -0.30    0.67
  -9   4   0    0.16    0.48
   9   4   0   -0.78    0.76
  -9   4   0    0.08    0.53
   9   4   0    0.41    1.23
  -9   4   0   -0.23    0.75
  10  -4   0    1.14    0.90
 -10  -4   0   -0.17    1.13
 -10  -4   0    0.46    1.05
 -10  -4   0    0.53    0.87
 -10  -4   0   -0.64    0.85
  10  -4   0   -0.18    0.76
 -10   4   0    0.41    0.55
 -10   4   0   -1.12    0.83
 -10   4   0   -0.27    0.56
  10   4   0   -2.97    1.36
 -10   4   0    0.00    0.87
  10   4   0    0.53    0.90
  10   4   0    0.39    1.00
  11  -4   0    0.95    0.99
  11  -4   0    4.48    1.08
 -11  -4   0    1.82    1.02
 -11  -4   0    2.58    1.31
 -11  -4   0    1.94    1.10
 -11   4   0    2.44    0.69
  11   4   0    4.35    1.28
  11   4   0    0.98    1.87
 -11   4   0    3.04    0.70
 -11   4   0    1.87    1.04
 -11   4   0    3.22    1.09
  11   4   0    4.46    1.08
 -12  -4   0   -0.56    1.52
 -12  -4   0    0.52    1.11
 -12  -4   0    3.23    1.27
  12  -4   0    2.45    1.32
  12  -4   0    2.43    1.15
  12   4   0   -1.03    1.51
 -12   4   0    0.67    0.72
  12   4   0    1.19    2.03
  12   4   0   -0.89    1.31
 -12   4   0    1.97    1.22
 -12   4   0    3.03    0.73
 -12   4   0    1.71    1.26
  12   4   0    2.56    1.16
 -13  -4   0    5.62    1.76
 -13  -4   0    6.28    1.98
  13  -4   0    5.97    1.69
 -13  -4   0    5.40    1.40
  13  -4   0    5.00    1.41
 -13  -4   0   10.52    1.90
 -13   4   0    5.90    0.85
  13   4   0    2.22    1.93
 -13   4   0    4.53    1.56
 -13   4   0    4.35    1.53
  13   4   0    5.35    2.66
 -13   4   0    6.11    0.91
  13   4   0    5.38    1.47
  13   4   0    9.76    1.93
 -14  -4   0    7.80    2.12
  14  -4   0    8.62    1.77
 -14  -4   0   10.16    2.05
  14  -4   0    6.37    1.95
 -14  -4   0    8.41    1.62
  14   4   0   10.57    2.22
 -14   4   0   10.79    0.96
 -14   4   0    2.88    2.03
  14   4   0    9.82    1.79
 -14   4   0   13.54    2.06
  14   4   0    9.34    3.20
 -15  -4   0   -2.84    1.98
 -15  -4   0   -0.74    2.06
  15  -4   0    0.78    1.83
  15  -4   0    3.10    1.77
  15   4   0    5.07    3.82
  15   4   0    1.26    2.06
  15   4   0    1.29    1.73
 -15   4   0    2.57    1.83
 -15   4   0    0.59    1.98
  16  -4   0   -1.51    2.13
 -16  -4   0    0.54    2.48
  16   4   0    3.34    2.11
  16   4   0    0.83    4.44
  16   4   0    1.49    1.87
   0  -5   0   -0.28    0.48
   0  -5   0    0.10    0.47
   0  -5   0   -0.30    0.46
   0  -5   0   -0.15    0.52
   0  -5   0   -0.35    0.50
   0  -5   0   -0.34    0.58
   0   5   0    0.75    0.61
   0   5   0    0.09    0.27
   0   5   0    0.09    0.46
   0   5   0   -0.21    0.35
   1  -5   0   46.05    1.61
   1  -5   0   47.37    1.98
   1  -5   0   46.11    1.82
  -1  -5   0   44.27    1.32
  -1  -5   0   44.73    1.74
   1  -5   0   44.66    1.59
   1  -5   0   45.78    1.68
  -1  -5   0   47.81    1.79
  -1  -5   0   44.82    1.61
  -1  -5   0   45.05    1.68
   1  -5   0   45.59    1.77
  -1  -5   0   44.30    1.93
   1   5   0   45.15    1.33
  -1   5   0   43.53    1.43
   1   5   0   46.57    1.90
  -1   5   0   47.18    1.54
   1   5   0   44.22    1.67
  -1   5   0   46.85    1.89
  -1   5   0   44.50    1.09
   1   5   0   41.57    2.03
   1   5   0   44.11    1.48
  -2  -5   0  107.30    3.18
   2  -5   0  113.45    2.75
  -2  -5   0  107.59    2.56
   2  -5   0  109.72    3.21
  -2  -5   0  112.04    2.92
  -2  -5   0  108.62    2.80
   2  -5   0  107.21    2.72
   2  -5   0  107.35    2.82
   2  -5   0  110.91    2.94
   2  -5   0  111.75    3.08
  -2  -5   0  110.70    2.94
  -2   5   0  107.81    2.60
   2   5   0  105.83    3.31
  -2   5   0  109.34    2.56
  -2   5   0  108.77    3.07
  -2   5   0  110.01    2.08
   2   5   0  106.33    2.55
   2   5   0  109.56    2.69
   2   5   0  107.52    2.91
   2   5   0  111.78    3.10
   3  -5   0    3.54    0.62
   3  -5   0    3.11    0.76
  -3  -5   0    1.27    0.59
   3  -5   0    2.53    0.69
  -3  -5   0    1.31    0.51
  -3  -5   0    1.86    0.60
  -3  -5   0    2.96    0.65
   3  -5   0    2.64    0.56
  -3  -5   0    2.36    0.77
  -3   5   0    2.48    0.24
   3   5   0    2.36    0.72
  -3   5   0    2.46    0.25
  -3   5   0    0.89    0.67
   3   5   0    1.75    0.50
   3   5   0    2.44    0.51
  -3   5   0    1.29    0.42
  -3   5   0    2.14    0.49
   3   5   0    2.47    0.92
   3   5   0    1.03    0.64
  -3   5   0    1.97    0.61
   4  -5   0   23.13    1.26
  -4  -5   0   24.98    1.30
   4  -5   0   22.30    1.34
  -4  -5   0   22.51    1.38
  -4  -5   0   21.82    1.32
   4  -5   0   22.64    1.51
  -4  -5   0   24.89    1.62
   4  -5   0   23.57    1.10
  -4  -5   0   22.92    1.33
   4   5   0   24.41    1.23
  -4   5   0   22.73    1.03
   4   5   0   22.50    1.48
  -4   5   0   24.01    1.35
  -4   5   0   24.09    0.65
   4   5   0   24.28    1.80
   4   5   0   22.28    1.18
   4   5   0   23.88    1.56
  -4   5   0   23.11    1.01
  -5  -5   0    3.30    0.72
  -5  -5   0    4.93    0.87
   5  -5   0    5.70    0.96
  -5  -5   0    4.47    0.91
   5  -5   0    3.07    0.71
   5  -5   0    4.22    0.70
  -5  -5   0    4.13    0.83
   5  -5   0    3.92    0.57
  -5  -5   0    4.14    0.79
  -5   5   0    3.87    0.57
  -5   5   0    4.23    0.46
  -5   5   0    4.45    0.80
   5   5   0    4.67    0.75
   5   5   0    5.09    1.20
   5   5   0    4.75    0.99
  -5   5   0    4.85    0.56
   5   5   0    3.60    0.68
   5   5   0    3.13    0.93
   6  -5   0    0.18    0.58
  -6  -5   0   -0.08    0.65
   6  -5   0    0.05    0.39
   6  -5   0   -0.89    0.70
  -6  -5   0   -0.12    0.78
  -6  -5   0    0.04    0.69
   6  -5   0    1.07    0.66
  -6  -5   0    0.28    0.73
  -6   5   0   -0.30    0.32
   6   5   0    0.84    0.88
  -6   5   0    0.52    0.40
   6   5   0   -0.21    1.03
   6   5   0    0.53    0.55
  -6   5   0    0.01    0.57
   6   5   0    0.72    0.64
  -6   5   0   -0.32    0.42
  -7  -5   0    8.24    1.11
   7  -5   0   10.08    0.77
   7  -5   0   10.39    1.13
  -7  -5   0    8.64    1.12
   7  -5   0   11.51    1.11
  -7  -5   0   10.27    1.24
   7  -5   0    7.95    1.20
  -7  -5   0   11.86    1.39
   7   5   0    9.74    1.05
   7   5   0    8.25    1.47
  -7   5   0    8.83    0.87
  -7   5   0   11.77    1.25
   7   5   0    8.45    1.27
   7   5   0   11.14    1.20
  -7   5   0   10.97    0.82
  -7   5   0   10.67    0.82
  -8  -5   0   16.12    1.58
   8  -5   0   14.88    1.59
  -8  -5   0   15.26    1.66
  -8  -5   0   17.53    1.72
   8  -5   0   17.87    1.47
   8  -5   0   15.65    0.77
  -8  -5   0   18.30    1.70
   8  -5   0   15.53    1.45
   8   5   0   19.37    1.99
   8   5   0   14.43    1.38
   8   5   0   18.94    2.09
  -8   5   0   17.06    1.59
  -8   5   0   15.87    1.05
   8   5   0   18.41    1.67
  -8   5   0   16.51    1.10
  -8   5   0   17.05    0.98
  -9  -5   0   14.85    1.44
  -9  -5   0   15.50    1.52
  -9  -5   0   13.07    1.55
   9  -5   0   16.35    0.65
   9  -5   0   14.66    1.59
   9  -5   0   17.77    1.58
  -9  -5   0   16.50    1.80
   9  -5   0   14.82    1.72
  -9   5   0   14.90    1.01
   9   5   0   22.59    2.43
  -9   5   0   18.17    1.15
   9   5   0   17.88    1.70
  -9   5   0   17.21    1.29
  -9   5   0   18.56    1.74
   9   5   0   17.65    1.57
 -10  -5   0    0.71    1.10
  10  -5   0    2.53    1.02
  10  -5   0    0.57    1.26
 -10  -5   0    0.43    1.31
 -10  -5   0    1.71    1.13
 -10  -5   0    1.28    1.23
  10  -5   0    0.02    0.92
  10   5   0    0.86    0.91
 -10   5   0    0.25    0.53
 -10   5   0    1.51    1.02
 -10   5   0    1.39    0.83
  10   5   0   -0.05    1.74
  10   5   0   -0.04    1.12
 -10   5   0    1.56    0.62
  11  -5   0    9.72    1.46
 -11  -5   0    9.13    1.52
  11  -5   0    9.16    1.38
 -11  -5   0    9.63    1.91
  11  -5   0    7.05    1.79
 -11  -5   0    8.93    1.48
 -11   5   0    8.58    1.28
  11   5   0    8.32    1.64
  11   5   0    3.61    2.21
 -11   5   0    8.76    0.78
  11   5   0    7.81    1.32
 -11   5   0    9.56    1.59
 -11   5   0    8.86    0.88
 -12  -5   0   13.21    1.93
 -12  -5   0   12.32    2.20
  12  -5   0   15.16    1.83
 -12  -5   0   14.56    1.93
 -12  -5   0   14.52    1.75
  12  -5   0    9.34    1.60
 -12   5   0   13.40    1.20
 -12   5   0   10.04    1.06
  12   5   0   12.46    2.01
 -12   5   0   11.50    1.74
  12   5   0   11.02    1.60
 -12   5   0   10.78    1.53
  12   5   0   10.95    2.82
  12   5   0   10.40    1.97
  13  -5   0    4.95    1.65
 -13  -5   0    3.06    1.73
 -13  -5   0    6.30    1.99
  13  -5   0    3.75    1.50
 -13  -5   0    1.32    1.57
 -13   5   0    3.29    1.55
 -13   5   0    1.99    0.66
  13   5   0   10.63    2.88
 -13   5   0    4.04    1.71
  13   5   0    1.07    1.87
  13   5   0    2.77    1.48
 -13   5   0    4.18    0.61
 -14  -5   0    3.54    2.11
 -14  -5   0   -0.76    1.84
  14  -5   0    2.20    1.75
  14  -5   0    0.47    1.79
  14   5   0    5.61    2.20
 -14   5   0    0.73    1.77
  14   5   0   -1.44    1.55
  14   5   0   -4.28    3.52
 -15  -5   0    2.24    2.33
  15  -5   0    0.99    2.12
  15   5   0    0.32    1.93
  15   5   0    0.13    2.24
  15   5   0    7.31    4.39
   0  -6   0   48.23    1.88
   0  -6   0   45.21    1.98
   0  -6   0   46.21    1.82
   0  -6   0   49.26    2.05
   0  -6   0   42.97    2.13
   0  -6   0   47.50    1.92
   0   6   0   45.28    1.77
   0   6   0   46.74    1.31
   0   6   0   48.83    2.18
   0   6   0   45.16    1.59
   1  -6   0    0.26    0.55
  -1  -6   0    0.13    0.65
   1  -6   0    0.66    0.79
   1  -6   0    0.71    0.72
  -1  -6   0    0.12    0.75
  -1  -6   0   -0.27    0.59
  -1  -6   0   -0.01    0.63
  -1  -6   0   -0.18    0.39
   1  -6   0    0.02    0.60
  -1  -6   0   -0.19    0.62
  -1  -6   0   -0.25    0.59
   1  -6   0   -0.36    0.58
   1  -6   0   -1.05    0.63
  -1   6   0    0.00    0.28
  -1   6   0   -0.22    0.70
   1   6   0    0.43    0.81
   1   6   0    0.53    0.46
  -1   6   0   -0.01    0.40
   1   6   0    0.62    0.63
   1   6   0    0.69    0.39
  -1   6   0    0.19    0.51
   2  -6   0    0.07    0.51
  -2  -6   0   -0.41    0.65
   2  -6   0    1.61    0.74
   2  -6   0    0.49    0.57
   2  -6   0   -0.24    0.75
  -2  -6   0   -0.11    0.75
  -2  -6   0   -0.05    0.62
   2  -6   0   -0.26    0.56
  -2  -6   0    0.18    0.47
   2  -6   0    0.80    0.72
  -2  -6   0    0.70    0.65
   2   6   0   -0.14    0.49
  -2   6   0    0.50    0.18
  -2   6   0    0.71    0.82
   2   6   0    1.11    0.85
   2   6   0   -0.93    0.63
   2   6   0   -0.26    1.03
  -2   6   0    0.32    0.52
  -2   6   0    0.76    0.43
   2   6   0    0.91    0.42
  -3  -6   0   -0.35    0.66
   3  -6   0    1.22    0.88
   3  -6   0    0.24    0.59
  -3  -6   0    0.21    0.79
  -3  -6   0   -0.46    0.62
   3  -6   0    0.66    0.66
   3  -6   0    1.21    0.72
   3  -6   0    0.27    0.72
   3  -6   0   -0.60    0.52
  -3  -6   0    0.55    0.63
  -3  -6   0    0.08    0.55
  -3   6   0    0.25    0.42
   3   6   0    0.39    0.82
  -3   6   0   -0.11    0.48
   3   6   0   -0.08    0.48
   3   6   0   -1.18    0.89
   3   6   0    0.67    0.78
   3   6   0    0.05    0.46
  -3   6   0    1.10    0.86
  -4  -6   0   56.62    2.23
   4  -6   0   63.13    2.02
   4  -6   0   63.78    2.32
  -4  -6   0   67.62    2.69
  -4  -6   0   61.84    2.12
  -4  -6   0   66.93    2.38
   4  -6   0   63.67    2.23
   4  -6   0   62.79    2.54
   4   6   0   63.81    2.93
   4   6   0   67.98    2.52
  -4   6   0   64.88    2.26
   4   6   0   64.28    2.06
   4   6   0   65.20    2.10
  -4   6   0   64.19    1.85
  -4   6   0   67.42    1.88
   4   6   0   50.58    2.43
  -5  -6   0   12.76    1.30
   5  -6   0   13.00    1.36
   5  -6   0   16.90    1.37
  -5  -6   0   16.18    1.43
  -5  -6   0   14.71    1.45
  -5  -6   0   14.80    1.40
   5  -6   0   15.90    1.69
  -5  -6   0   15.38    1.64
   5  -6   0   13.73    1.11
   5   6   0   17.18    1.29
   5   6   0   15.79    1.73
  -5   6   0   15.73    1.00
  -5   6   0   13.55    1.34
  -5   6   0   14.14    0.96
   5   6   0    9.72    1.53
   5   6   0   16.86    1.61
   5   6   0   15.15    1.24
  -6  -6   0   17.85    1.67
  -6  -6   0   15.08    1.67
  -6  -6   0   18.60    1.61
  -6  -6   0   17.79    1.50
   6  -6   0   17.61    1.57
   6  -6   0   17.84    1.81
   6  -6   0   17.22    1.44
   6  -6   0   16.58    1.13
  -6  -6   0   15.94    1.67
   6   6   0   16.32    1.69
  -6   6   0   16.22    1.06
  -6   6   0   16.69    1.51
   6   6   0   16.77    1.69
  -6   6   0   15.60    0.99
   6   6   0   16.38    1.92
   6   6   0   17.45    1.34
  -6   6   0   16.55    0.67
   6   6   0   17.88    1.47
  -7  -6   0    1.88    1.01
   7  -6   0    1.57    1.07
   7  -6   0    2.08    0.91
  -7  -6   0    1.20    1.06
  -7  -6   0    0.93    1.01
   7  -6   0    1.62    0.82
   7  -6   0    1.90    0.59
  -7  -6   0    2.23    1.06
   7   6   0    2.03    1.25
   7   6   0    0.89    0.76
  -7   6   0    1.48    0.88
  -7   6   0    1.48    0.53
  -7   6   0    1.80    0.44
   7   6   0    3.17    1.62
   7   6   0    0.32    1.67
   7   6   0    1.14    0.86
  -7   6   0    0.92    0.54
  -8  -6   0    7.58    1.35
  -8  -6   0    6.89    1.33
  -8  -6   0    6.59    1.27
  -8  -6   0    4.31    1.21
   8  -6   0    7.20    1.21
   8  -6   0    6.00    1.09
   8  -6   0    6.66    1.44
   8  -6   0    6.52    0.68
  -8   6   0    5.68    0.74
  -8   6   0    7.08    0.68
   8   6   0    5.97    1.84
  -8   6   0    6.50    1.15
   8   6   0    4.34    1.00
   8   6   0    6.60    1.31
  -8   6   0    6.75    0.71
  -9  -6   0    1.45    1.24
  -9  -6   0    0.28    1.23
  -9  -6   0    2.30    1.30
   9  -6   0    1.37    0.99
   9  -6   0    1.30    0.48
   9  -6   0   -0.14    1.00
   9  -6   0    1.16    1.33
  -9   6   0    0.96    1.01
  -9   6   0    1.26    0.55
   9   6   0    2.93    1.88
   9   6   0    0.10    0.88
  -9   6   0    1.11    0.62
  -9   6   0    1.46    0.59
   9   6   0   -0.60    1.02
  10  -6   0   11.58    1.97
  10  -6   0   10.55    1.53
 -10  -6   0   10.66    1.88
 -10  -6   0   11.18    1.82
  10  -6   0   12.71    1.59
  10  -6   0   11.32    0.63
 -10  -6   0   13.46    1.85
  10   6   0    9.83    2.48
 -10   6   0   10.15    1.07
 -10   6   0   10.89    1.08
  10   6   0   11.84    1.44
 -10   6   0   12.47    1.59
  10   6   0   13.51    1.67
 -10   6   0   11.20    0.98
  11  -6   0    0.18    1.17
 -11  -6   0   -1.35    1.69
  11  -6   0   -1.45    1.53
 -11  -6   0   -1.00    1.55
 -11  -6   0    0.56    1.41
  11  -6   0    0.77    1.31
 -11   6   0    1.37    1.31
  11   6   0    2.40    1.79
 -11   6   0    0.39    0.56
  11   6   0   -0.42    1.46
 -11   6   0    0.19    0.90
  11   6   0    4.24    2.59
 -11   6   0   -0.25    0.61
  11   6   0   -0.22    1.13
  12  -6   0    1.18    1.51
 -12  -6   0    1.22    1.77
 -12  -6   0    4.26    1.74
  12  -6   0    3.70    1.49
 -12  -6   0    1.21    1.94
 -12  -6   0   -0.41    1.63
  12  -6   0   -0.33    1.90
 -12   6   0    1.22    1.57
 -12   6   0    1.53    0.47
  12   6   0   -0.02    1.33
  12   6   0    1.92    2.76
 -12   6   0    1.70    0.55
 -12   6   0    2.87    1.22
  12   6   0   -0.93    1.73
 -13  -6   0    3.16    2.01
  13  -6   0    1.48    1.72
  13  -6   0    2.21    1.55
 -13  -6   0   -3.49    2.10
 -13  -6   0    1.78    1.91
  13  -6   0    2.06    2.20
 -13   6   0   -0.63    1.35
  13   6   0    8.69    3.53
  13   6   0    2.26    2.09
  13   6   0    1.49    1.62
 -13   6   0    1.40    1.61
  14  -6   0    1.87    2.58
 -14  -6   0   -0.82    1.79
  14  -6   0    0.99    1.96
 -14  -6   0    3.23    2.41
  14   6   0    3.43    6.36
  14   6   0    0.68    1.87
  14   6   0    2.29    2.50
  15  -6   0    2.14    3.42
  15  -6   0   -0.39    2.20
 -15  -6   0   -2.40    2.53
   0  -7   0    0.37    0.91
   0  -7   0   -0.03    0.73
   0  -7   0    0.09    0.74
   0  -7   0    0.08    0.83
   0  -7   0   -0.99    0.70
   0  -7   0   -0.44    0.82
   0   7   0    0.59    0.39
   0   7   0   -0.06    0.53
   0   7   0   -0.64    0.98
   0   7   0   -0.57    0.63
  -1  -7   0    8.87    1.13
   1  -7   0   12.13    1.48
  -1  -7   0   12.93    1.26
  -1  -7   0   11.60    1.38
   1  -7   0   11.39    1.38
   1  -7   0   12.26    1.28
  -1  -7   0   12.32    1.36
  -1  -7   0   12.06    1.34
   1  -7   0   10.26    1.29
  -1  -7   0   11.25    1.38
   1  -7   0   12.31    1.25
   1  -7   0   10.17    1.12
   1   7   0   12.96    1.31
  -1   7   0   10.31    1.33
  -1   7   0   11.57    1.04
   1   7   0   11.93    1.51
  -1   7   0   11.68    1.10
   1   7   0   11.40    1.04
   1   7   0   11.65    0.86
  -1   7   0    9.84    0.65
   2  -7   0    2.86    0.96
   2  -7   0    1.85    0.87
  -2  -7   0    1.40    0.61
  -2  -7   0   -0.94    0.94
  -2  -7   0    0.88    0.89
  -2  -7   0    2.12    0.80
  -2  -7   0    0.51    0.83
   2  -7   0    1.28    0.99
   2  -7   0    1.08    0.72
   2  -7   0    1.63    0.87
   2  -7   0    1.25    0.82
   2   7   0    1.07    1.00
   2   7   0    2.95    0.71
  -2   7   0    2.31    0.71
  -2   7   0    1.54    1.10
  -2   7   0    0.69    0.55
   2   7   0    1.58    0.51
   2   7   0    1.93    1.25
   2   7   0   -0.11    0.83
  -3  -7   0   15.43    1.58
   3  -7   0   15.24    1.46
  -3  -7   0   14.04    1.59
  -3  -7   0   14.50    1.60
   3  -7   0   17.53    1.92
   3  -7   0   15.30    1.57
  -3  -7   0   16.84    1.57
   3  -7   0   15.05    1.39
   3  -7   0   14.83    1.61
  -3  -7   0   11.99    1.19
  -3   7   0   17.20    1.90
   3   7   0   14.62    1.12
  -3   7   0   12.74    1.19
   3   7   0   14.83    1.49
   3   7   0   15.62    1.24
  -3   7   0   15.24    1.10
   3   7   0   13.40    1.60
   3   7   0   15.15    1.97
   4  -7   0    2.97    1.08
  -4  -7   0    1.81    1.00
   4  -7   0    2.21    0.94
  -4  -7   0    0.90    1.01
   4  -7   0    2.15    0.91
   4  -7   0    1.30    0.98
  -4  -7   0    1.58    0.99
  -4  -7   0    0.22    0.74
   4  -7   0    1.49    0.76
  -4  -7   0    1.87    0.83
  -4   7   0    1.58    0.62
   4   7   0    0.78    0.73
   4   7   0    1.46    0.68
   4   7   0    1.19    1.11
  -4   7   0    2.00    0.59
   4   7   0    0.91    1.42
   4   7   0    0.24    0.95
   5  -7   0    7.25    0.97
  -5  -7   0    7.97    1.31
  -5  -7   0    7.87    1.21
  -5  -7   0    7.70    1.16
   5  -7   0    9.07    1.29
  -5  -7   0    9.88    1.41
   5  -7   0    8.26    1.44
   5  -7   0    7.80    1.12
  -5   7   0    8.23    0.83
   5   7   0    7.55    1.05
   5   7   0    6.98    1.42
   5   7   0    7.17    1.35
  -5   7   0    9.50    1.01
   5   7   0    9.60    1.87
   5   7   0   10.90    1.14
   6  -7   0    1.16    0.93
   6  -7   0    0.87    1.13
  -6  -7   0    0.77    0.94
   6  -7   0   -0.08    0.67
  -6  -7   0   -0.36    0.88
   6  -7   0   -0.16    0.94
  -6  -7   0    1.13    1.13
  -6  -7   0    1.70    1.07
   6   7   0   -0.26    0.76
   6   7   0    1.16    1.63
   6   7   0    0.90    0.80
  -6   7   0    0.67    0.56
  -6   7   0   -0.07    0.52
   6   7   0    1.71    1.22
  -6   7   0    0.42    0.79
  -7  -7   0   27.36    2.32
   7  -7   0   27.87    2.51
  -7  -7   0   25.88    2.18
   7  -7   0   23.13    1.92
   7  -7   0   26.31    1.48
   7  -7   0   25.19    1.96
  -7   7   0   25.10    1.25
  -7   7   0   25.98    1.29
   7   7   0   24.68    1.89
   7   7   0   23.48    1.76
   7   7   0   23.55    2.62
  -7   7   0   25.15    1.88
   8  -7   0    0.55    0.98
   8  -7   0    0.59    0.66
   8  -7   0    1.46    1.16
  -8  -7   0    0.99    1.28
  -8  -7   0    0.16    1.25
   8  -7   0   -0.57    1.25
  -8  -7   0   -1.47    1.19
   8   7   0    1.47    1.12
  -8   7   0    0.68    1.00
   8   7   0   -1.84    1.89
  -8   7   0   -1.24    0.55
   8   7   0   -0.86    0.87
  -8   7   0    0.05    0.35
   8   7   0   -1.17    1.53
  -8   7   0   -0.07    0.58
  -9  -7   0    0.11    1.38
  -9  -7   0   -0.02    1.31
   9  -7   0   -2.28    1.16
  -9  -7   0   -1.65    1.37
   9  -7   0    0.30    1.15
  -9  -7   0    0.50    1.46
   9  -7   0    0.21    1.42
   9  -7   0    0.27    0.59
   9   7   0   -2.12    2.30
  -9   7   0   -0.66    0.59
  -9   7   0    1.26    0.53
   9   7   0   -1.02    1.09
  -9   7   0    0.08    1.17
   9   7   0   -1.30    1.04
  -9   7   0    0.44    0.55
   9   7   0    1.35    1.65
   9   7   0   -2.42    1.67
  10  -7   0    0.52    0.54
 -10  -7   0    0.56    1.65
 -10  -7   0   -2.35    1.41
 -10  -7   0   -1.07    1.55
 -10  -7   0   -1.43    1.72
  10  -7   0   -0.32    1.35
  10  -7   0   -0.68    1.72
  10  -7   0    0.43    1.27
  10   7   0    1.38    2.78
  10   7   0    1.77    1.80
  10   7   0    0.62    1.38
  10   7   0    0.22    1.18
 -10   7   0   -0.08    0.54
 -10   7   0    0.78    0.69
 -10   7   0    1.66    1.38
 -10   7   0    1.11    0.61
  10   7   0    0.38    1.85
 -11  -7   0    5.23    1.85
  11  -7   0    8.50    1.69
 -11  -7   0    8.45    2.11
 -11  -7   0   12.50    2.20
 -11  -7   0    9.64    2.03
  11  -7   0    8.38    1.75
  11  -7   0    5.22    2.15
  11   7   0    6.72    1.61
  11   7   0    8.54    1.94
  11   7   0    9.13    3.25
 -11   7   0    8.25    1.05
 -11   7   0    7.89    1.82
  12  -7   0    5.28    1.66
  12  -7   0    4.68    1.78
 -12  -7   0    0.62    1.82
 -12  -7   0    1.89    2.06
  12  -7   0    0.52    2.23
  12   7   0    3.77    3.38
  12   7   0    4.83    2.04
 -12   7   0    0.80    1.61
 -12   7   0    1.35    0.98
  12   7   0    1.27    1.53
 -13  -7   0   12.26    2.42
  13  -7   0   10.30    3.09
 -13  -7   0   13.14    2.52
  13  -7   0    8.63    2.20
  13   7   0    7.85    2.35
  13   7   0   11.61    2.21
  14  -7   0    4.53    2.27
  14  -7   0   -6.27    2.47
 -14  -7   0   -0.73    2.46
  14   7   0    3.81    2.42
  14   7   0    1.59    1.70
   0  -8   0   13.04    1.71
   0  -8   0   17.05    1.75
   0  -8   0   15.12    1.60
   0  -8   0   15.67    1.51
   0  -8   0   18.04    1.84
   0  -8   0   17.13    1.76
   0   8   0   14.83    0.93
   0   8   0   15.51    1.29
   0   8   0   14.80    1.41
   0   8   0   17.61    1.89
   1  -8   0    1.36    0.94
  -1  -8   0   -0.16    0.90
  -1  -8   0   -0.79    1.16
   1  -8   0    0.71    0.93
  -1  -8   0    1.05    1.15
   1  -8   0    1.11    1.02
  -1  -8   0    0.50    0.97
   1  -8   0    1.59    1.17
   1  -8   0   -0.52    1.11
   1  -8   0    0.04    1.06
  -1  -8   0   -0.63    0.99
  -1   8   0   -0.32    0.81
   1   8   0   -0.12    0.50
  -1   8   0   -0.70    0.60
   1   8   0   -0.40    0.63
   1   8   0    1.00    1.27
  -1   8   0    0.51    1.20
   1   8   0    1.15    0.96
  -1   8   0    0.33    0.40
   2  -8   0    7.34    1.29
   2  -8   0    4.40    1.28
   2  -8   0    4.16    1.07
   2  -8   0    5.36    1.47
  -2  -8   0    7.04    1.28
  -2  -8   0    5.86    1.23
  -2  -8   0    7.72    1.48
   2  -8   0    5.48    1.36
  -2  -8   0    5.85    1.23
  -2  -8   0    7.21    1.50
   2  -8   0    6.79    1.25
   2   8   0    6.16    1.49
   2   8   0    7.58    1.33
  -2   8   0    6.07    0.86
   2   8   0    7.57    0.84
  -2   8   0    6.08    1.01
   2   8   0    6.36    0.91
  -2   8   0    4.96    1.42
   3  -8   0    6.70    1.32
   3  -8   0    6.60    1.27
   3  -8   0    6.62    1.45
  -3  -8   0    8.93    1.43
  -3  -8   0    7.14    1.53
  -3  -8   0    6.30    0.98
   3  -8   0    7.33    1.18
   3  -8   0    8.00    1.63
   3   8   0    8.20    1.39
   3   8   0    6.38    0.90
  -3   8   0    7.54    1.00
   3   8   0    7.00    1.87
   3   8   0    8.80    1.12
  -3   8   0    6.46    0.87
  -3   8   0    4.48    1.42
   3   8   0    6.60    1.61
  -4  -8   0    0.60    1.01
  -4  -8   0   -0.48    0.90
   4  -8   0    1.44    1.31
   4  -8   0    1.02    1.01
  -4  -8   0    0.16    1.29
   4  -8   0   -0.87    1.03
   4  -8   0    1.03    1.22
   4  -8   0    0.80    0.90
  -4   8   0    0.16    0.61
  -4   8   0    1.26    0.71
   4   8   0    1.26    1.67
   4   8   0   -0.85    1.20
   4   8   0   -1.16    1.14
   4   8   0    0.52    0.75
   4   8   0   -0.51    0.70
  -5  -8   0    6.11    1.34
  -5  -8   0    4.96    1.16
   5  -8   0    4.52    1.19
   5  -8   0    3.51    1.44
   5  -8   0    6.23    1.37
   5  -8   0    5.13    1.07
   5  -8   0    5.56    1.62
  -5  -8   0    6.13    1.53
   5   8   0    0.53    1.43
   5   8   0    4.71    2.09
  -5   8   0    5.30    0.83
   5   8   0    9.02    1.73
  -5   8   0    6.50    0.83
   5   8   0    7.73    1.08
   5   8   0    6.54    1.11
   6  -8   0    2.14    1.24
   6  -8   0   -2.53    1.31
  -6  -8   0    2.24    1.28
  -6  -8   0    1.31    1.36
   6  -8   0    2.33    1.36
  -6  -8   0    0.54    1.16
  -6  -8   0    0.07    1.05
   6  -8   0   -0.40    1.10
   6  -8   0    0.51    0.89
   6   8   0    0.81    1.61
   6   8   0   -1.08    0.82
  -6   8   0    1.03    0.65
   6   8   0    0.09    0.89
  -6   8   0    0.51    0.61
   6   8   0   -0.29    1.90
  -7  -8   0   11.81    1.65
   7  -8   0    9.16    1.85
  -7  -8   0   10.58    1.76
  -7  -8   0    9.19    1.79
  -7  -8   0   11.34    1.85
   7  -8   0   10.15    1.50
   7  -8   0   11.85    1.64
   7  -8   0   12.78    1.29
  -7  -8   0   12.40    1.72
   7   8   0   12.90    1.52
   7   8   0   10.28    1.54
   7   8   0   11.79    2.54
  -7   8   0   11.43    1.18
   7   8   0   13.92    2.18
  -7   8   0   12.63    1.18
  -8  -8   0   -0.99    1.52
  -8  -8   0    1.62    1.56
  -8  -8   0    1.63    1.63
   8  -8   0    0.41    1.28
   8  -8   0    1.63    0.87
  -8  -8   0    1.59    1.54
   8  -8   0    2.01    1.70
   8  -8   0    0.42    1.39
   8   8   0    2.05    1.20
   8   8   0   -0.20    1.26
  -8   8   0    1.01    0.64
  -8   8   0    0.35    1.23
   8   8   0   -1.66    1.74
   8   8   0    2.17    2.52
  -8   8   0    1.00    0.66
   8   8   0   -0.05    1.82
   9  -8   0    2.89    1.95
   9  -8   0    0.37    1.41
  -9  -8   0    0.34    1.65
  -9  -8   0    3.64    1.86
   9  -8   0    2.21    1.57
  -9  -8   0   -0.40    1.59
  -9  -8   0   -1.98    1.54
   9  -8   0    0.77    0.87
   9   8   0    1.00    2.77
  -9   8   0   -0.19    1.28
  -9   8   0    0.32    0.57
   9   8   0    0.02    1.41
   9   8   0   -0.63    1.22
   9   8   0    0.93    1.98
   9   8   0    1.55    2.07
  -9   8   0    0.13    0.63
 -10  -8   0    4.10    2.02
 -10  -8   0    2.98    1.80
 -10  -8   0    5.19    2.00
  10  -8   0    6.57    1.81
  10  -8   0    9.10    2.39
  10  -8   0    7.75    1.82
  10  -8   0    6.36    0.87
  10   8   0    5.30    1.78
  10   8   0    5.56    1.54
  10   8   0    8.84    3.18
 -10   8   0    4.00    1.65
  11  -8   0    3.87    2.42
 -11  -8   0   11.68    2.48
  11  -8   0    6.15    0.62
  11  -8   0    7.51    1.89
  11  -8   0    4.70    1.89
  11   8   0    6.28    1.86
  11   8   0    8.39    2.16
 -11   8   0    7.44    1.75
  12  -8   0   -1.27    2.64
 -12  -8   0    9.16    2.66
  12  -8   0    3.75    2.13
  12   8   0    5.40    1.93
  12   8   0    6.20    2.35
  13  -8   0   -5.72    2.39
 -13  -8   0   -2.09    2.73
  13  -8   0   -1.08    2.26
  13   8   0   -5.03    2.40
  13   8   0   -0.85    1.74
   0  -9   0    1.22    1.20
   0  -9   0    0.84    1.42
   0  -9   0    1.23    1.42
   0  -9   0   -1.55    1.22
   0  -9   0   -0.30    1.21
   0  -9   0   -1.05    1.18
   0   9   0   -0.46    0.48
   0   9   0    0.18    1.12
   0   9   0    0.23    1.51
   0   9   0   -0.08    0.73
  -1  -9   0    1.09    1.29
   1  -9   0    1.74    1.22
   1  -9   0    2.31    1.48
   1  -9   0   -0.29    1.26
  -1  -9   0    0.51    1.27
  -1  -9   0    0.79    1.37
   1  -9   0    0.30    1.42
   1  -9   0    0.26    1.14
   1  -9   0   -2.86    1.14
  -1  -9   0   -0.09    1.60
  -1  -9   0    0.88    1.46
   1   9   0    0.26    1.18
   1   9   0    0.87    0.61
  -1   9   0    1.24    0.39
  -1   9   0    2.33    1.64
   1   9   0    1.52    1.62
  -1   9   0   -0.31    0.96
  -1   9   0   -0.22    0.72
   1   9   0    1.73    0.83
   2  -9   0    5.58    1.37
   2  -9   0    5.15    1.36
   2  -9   0    7.26    1.75
  -2  -9   0    7.58    1.58
   2  -9   0    6.28    1.49
  -2  -9   0    6.29    1.83
  -2  -9   0    6.90    1.71
  -2  -9   0    7.94    1.63
   2  -9   0    8.91    1.66
  -2  -9   0    5.06    1.43
   2  -9   0    4.07    1.71
   2   9   0    7.64    1.83
  -2   9   0   10.07    1.95
   2   9   0    7.02    1.13
   2   9   0    5.09    1.43
  -2   9   0    8.57    1.22
  -2   9   0    6.51    0.96
   2   9   0    8.13    0.90
   3  -9   0    1.95    1.41
   3  -9   0   -1.39    1.10
  -3  -9   0    1.27    1.54
  -3  -9   0   -0.70    0.87
   3  -9   0    0.46    1.27
  -3  -9   0    2.24    1.24
  -3  -9   0    1.00    1.31
   3  -9   0    1.97    1.55
  -3  -9   0    2.19    1.35
  -3  -9   0   -2.06    1.39
   3  -9   0   -1.08    1.29
  -3   9   0    0.42    0.91
   3   9   0    0.94    0.88
   3   9   0    1.09    1.36
  -3   9   0   -0.38    0.70
  -3   9   0    1.18    1.68
   3   9   0   -1.69    1.73
   3   9   0    0.15    0.76
   4  -9   0    3.55    1.73
   4  -9   0    0.98    1.41
  -4  -9   0    1.78    1.76
  -4  -9   0    3.74    1.11
   4  -9   0    2.18    1.29
  -4  -9   0    1.71    1.29
   4  -9   0    2.01    1.19
   4  -9   0    3.56    1.67
   4   9   0   -1.27    2.14
  -4   9   0    1.57    0.80
   4   9   0    2.77    1.01
  -4   9   0    1.67    0.90
   4   9   0    2.23    0.97
   4   9   0    1.64    1.86
  -5  -9   0   -0.79    1.25
   5  -9   0   -0.94    1.19
  -5  -9   0   -0.76    1.17
   5  -9   0   -0.87    1.46
  -5  -9   0   -1.79    1.59
  -5  -9   0    1.56    1.51
   5  -9   0    0.26    1.68
   5  -9   0    1.08    1.37
   5  -9   0   -0.57    1.20
  -5  -9   0    1.14    1.55
  -5   9   0   -0.30    0.83
   5   9   0    0.32    2.48
  -5   9   0   -0.38    0.70
   5   9   0   -1.42    1.78
   5   9   0   -0.52    1.64
   5   9   0    0.10    0.94
   5   9   0   -1.06    0.98
   6  -9   0   -1.11    1.60
  -6  -9   0   -0.78    1.55
   6  -9   0    3.08    1.34
  -6  -9   0   -1.17    1.56
  -6  -9   0   -2.98    1.24
   6  -9   0    0.47    1.49
   6  -9   0   -1.44    1.76
  -6  -9   0   -0.43    1.68
   6  -9   0    0.58    1.13
  -6  -9   0    0.04    1.35
   6   9   0   -0.14    1.88
  -6   9   0   -1.25    0.75
  -6   9   0   -1.32    0.67
   6   9   0   -1.29    1.08
   6   9   0   -0.35    1.05
   6   9   0    1.07    1.99
   6   9   0    0.57    2.22
   7  -9   0    0.42    1.85
   7  -9   0   -0.38    1.67
   7  -9   0    0.38    1.14
   7  -9   0    1.34    1.48
  -7  -9   0    1.84    1.76
  -7  -9   0   -0.05    1.54
  -7  -9   0    0.27    1.61
  -7  -9   0    2.77    1.79
  -7  -9   0    2.32    1.47
   7  -9   0    0.20    2.03
   7   9   0   -1.65    1.99
  -7   9   0    1.46    0.76
   7   9   0   -1.25    1.20
  -7   9   0    0.09    0.73
   7   9   0    0.80    1.26
   7   9   0    0.21    2.00
   7   9   0    1.91    2.73
  -8  -9   0   -0.02    1.84
  -8  -9   0    0.05    1.98
   8  -9   0   -0.94    1.16
  -8  -9   0    0.27    1.76
   8  -9   0   -0.30    1.62
   8  -9   0    4.97    2.19
   8  -9   0    2.58    2.04
   8  -9   0   -0.19    1.72
   8   9   0    1.81    3.02
  -8   9   0    0.41    0.65
   8   9   0   -0.46    1.31
  -8   9   0    0.35    0.69
   8   9   0   -0.68    2.03
   8   9   0    0.57    1.50
  -9  -9   0    6.86    2.08
   9  -9   0    1.39    2.19
   9  -9   0    0.27    1.10
   9  -9   0   -1.70    1.82
  -9  -9   0   -0.47    2.02
   9  -9   0   -3.76    1.63
   9   9   0   -1.70    1.64
  -9   9   0   -0.77    0.41
  -9   9   0   -0.52    0.52
   9   9   0    0.43    1.52
  10  -9   0   -0.53    2.55
  10  -9   0    5.11    0.94
  10  -9   0    0.80    1.91
 -10  -9   0    6.00    2.43
  10  -9   0    4.78    2.05
  10   9   0    6.59    2.21
  10   9   0    6.40    1.90
 -11  -9   0   -3.22    2.50
  11  -9   0    0.46    2.16
  11  -9   0    1.70    2.93
  11   9   0    0.98    1.89
  11   9   0   -1.78    2.17
  12  -9   0    0.43    2.35
 -12  -9   0    1.59    2.78
  12   9   0   -0.52    2.43
  12   9   0   -0.61    3.03
   0 -10   0    2.60    1.60
   0 -10   0    0.18    1.52
   0 -10   0    1.28    1.52
   0 -10   0    3.19    2.03
   0 -10   0    1.39    1.46
   0 -10   0   -0.84    1.68
   0  10   0   -0.83    1.84
   0  10   0   -0.11    1.36
   0  10   0   -1.15    0.87
   0  10   0   -0.06    0.54
   1 -10   0   -1.54    1.56
   1 -10   0    1.22    1.50
   1 -10   0    2.56    1.83
  -1 -10   0    0.49    1.47
   1 -10   0   -0.50    1.53
  -1 -10   0    0.61    1.70
   1 -10   0   -0.48    1.54
  -1 -10   0   -1.32    1.87
  -1 -10   0   -0.09    1.58
   1 -10   0   -0.86    1.67
  -1 -10   0    0.14    1.47
   1  10   0   -0.65    0.66
   1  10   0   -0.47    0.96
  -1  10   0    0.40    1.99
  -1  10   0    0.41    0.89
  -1  10   0   -1.15    1.24
   1  10   0    1.90    1.98
   1  10   0    0.90    1.50
  -2 -10   0   -3.20    1.54
  -2 -10   0   -2.41    1.43
   2 -10   0    0.15    1.49
   2 -10   0    2.34    1.69
  -2 -10   0   -0.50    1.52
   2 -10   0   -1.20    1.87
  -2 -10   0    1.75    1.94
   2 -10   0    1.52    1.81
  -2 -10   0   -2.60    1.76
   2 -10   0   -0.13    1.40
   2  10   0   -0.20    0.77
   2  10   0   -0.25    1.97
  -2  10   0   -0.08    0.85
  -2  10   0    1.08    1.27
  -2  10   0    1.48    1.97
   2  10   0   -1.24    0.96
  -3 -10   0   -1.93    1.73
   3 -10   0   -1.93    1.42
  -3 -10   0   -3.08    1.54
  -3 -10   0    0.75    1.44
   3 -10   0    2.30    1.80
   3 -10   0   -1.73    1.65
  -3 -10   0   -1.00    1.64
   3 -10   0   -2.44    1.78
   3 -10   0    3.28    1.65
  -3 -10   0   -0.20    2.05
   3  10   0    1.90    1.14
  -3  10   0    1.14    1.98
   3  10   0   -0.22    0.90
   3  10   0   -1.63    1.80
  -3  10   0    0.35    0.87
   3  10   0   -3.28    1.57
  -3  10   0   -0.05    1.08
   4 -10   0   10.38    1.85
  -4 -10   0   10.66    1.82
   4 -10   0   11.59    2.26
  -4 -10   0   11.39    2.63
  -4 -10   0    5.78    1.89
   4 -10   0    3.70    1.96
   4 -10   0   11.19    2.51
  -4 -10   0   13.92    2.45
   4 -10   0    8.71    1.94
  -4 -10   0    7.77    2.07
   4  10   0   12.88    2.32
   4  10   0   10.60    1.37
   4  10   0    7.53    2.32
  -4  10   0    8.51    1.14
   4  10   0    9.69    1.50
  -4  10   0   10.83    1.31
   5 -10   0    2.75    1.71
  -5 -10   0    5.55    2.30
   5 -10   0    2.68    2.24
   5 -10   0    1.19    1.98
   5 -10   0    3.74    1.76
  -5 -10   0    5.39    2.02
  -5 -10   0    3.57    1.52
  -5 -10   0    1.65    1.66
   5 -10   0    2.17    1.95
  -5  10   0    3.90    1.07
   5  10   0    0.81    1.87
  -5  10   0    4.74    0.98
   5  10   0    2.60    1.27
   5  10   0    3.94    1.33
   6 -10   0    2.30    2.09
   6 -10   0    0.74    2.25
   6 -10   0   -1.57    1.77
   6 -10   0    1.82    1.54
  -6 -10   0    0.23    1.75
  -6 -10   0    0.81    1.66
   6 -10   0   -0.77    1.75
  -6 -10   0    1.85    2.07
   6  10   0    0.28    1.42
  -6  10   0    0.48    0.82
  -6  10   0   -0.53    0.87
   6  10   0    1.46    1.40
   6  10   0   -1.40    2.04
   7 -10   0    0.36    2.14
   7 -10   0    3.43    1.55
   7 -10   0    0.97    1.82
  -7 -10   0    0.28    1.85
  -7 -10   0    3.31    1.72
  -7 -10   0    4.02    2.35
   7 -10   0    0.83    2.27
   7 -10   0    1.58    1.93
  -7  10   0    0.17    0.72
   7  10   0    3.68    1.57
  -7  10   0    1.31    0.76
   7  10   0    2.69    1.61
  -8 -10   0    2.11    2.26
  -8 -10   0    1.34    2.39
   8 -10   0    0.23    2.67
   8 -10   0   -0.80    1.98
   8 -10   0    2.26    1.51
   8 -10   0    0.03    1.98
   8 -10   0    0.61    2.49
   8  10   0    0.27    1.79
  -8  10   0   -0.45    0.67
   8  10   0   -1.20    1.60
  -9 -10   0    4.72    2.60
   9 -10   0    7.77    2.85
   9 -10   0    3.64    2.22
   9 -10   0    7.88    3.05
   9  10   0    6.13    1.91
   9  10   0    5.71    2.19
  10 -10   0   -0.24    2.37
  10 -10   0    2.19    2.99
  10 -10   0    0.84    2.95
 -10 -10   0    1.72    2.90
  10  10   0    0.06    1.97
  10  10   0    1.83    2.33
   0 -11   0    4.31    2.46
   0 -11   0   -0.75    1.83
   0 -11   0   -2.18    1.99
   0  11   0    0.78    1.18
   1 -11   0    3.79    2.12
   1 -11   0    3.94    1.99
   1 -11   0    3.22    2.17
   1 -11   0    7.22    2.61
  -1 -11   0    3.71    2.73
   1 -11   0    5.49    2.44
  -1 -11   0    3.10    1.90
  -1 -11   0    4.89    2.33
   1  11   0    6.92    2.00
  -1  11   0    4.39    1.20
   1  11   0    4.22    1.29
  -1  11   0    3.92    1.71
   2 -11   0   -2.35    1.71
   2 -11   0   -3.21    1.83
   2 -11   0    6.54    2.11
   2 -11   0   -0.04    2.14
   2 -11   0    2.95    2.57
  -2 -11   0    0.02    2.29
  -2 -11   0   -3.65    2.63
  -2 -11   0    1.00    1.87
   2  11   0    0.50    0.92
   2  11   0    1.79    1.26
  -2  11   0   -1.33    1.44
  -2  11   0    1.12    1.08
   2  11   0    1.80    1.97
   3 -11   0   -1.91    2.35
   3 -11   0    2.62    2.35
  -3 -11   0    3.31    2.87
   3 -11   0    2.37    1.87
   3 -11   0    3.56    2.15
   3 -11   0   -0.31    1.95
  -3 -11   0    1.04    1.81
  -3 -11   0    2.36    2.37
   3  11   0    0.29    1.10
  -3  11   0    0.15    1.12
   3  11   0   -2.11    2.07
  -3  11   0    0.16    1.39
   3  11   0    2.82    1.42
  -4 -11   0    0.15    1.83
   4 -11   0    1.46    1.92
   4 -11   0    3.63    2.31
  -4 -11   0    2.05    2.35
   4 -11   0   -0.03    2.47
   4 -11   0    0.96    2.22
   4 -11   0   -0.96    1.88
  -4 -11   0    2.95    3.00
   4  11   0    0.59    1.24
  -4  11   0    1.24    1.11
  -4  11   0    0.19    1.03
   4  11   0    3.37    2.19
   4  11   0    0.51    1.35
  -5 -11   0   -1.90    3.02
  -5 -11   0   -0.70    1.89
   5 -11   0    0.55    2.14
   5 -11   0    1.09    2.72
   5 -11   0   -0.59    1.89
   5 -11   0   -5.77    2.32
  -5 -11   0   -1.00    2.31
   5 -11   0    2.37    2.09
   5  11   0    1.38    2.41
  -5  11   0    0.92    0.99
   5  11   0   -0.23    1.45
   5  11   0   -1.54    1.49
   6 -11   0    0.13    2.15
   6 -11   0    1.55    2.93
   6 -11   0   -4.85    1.84
  -6 -11   0   -3.05    1.93
   6 -11   0    1.62    2.63
  -6 -11   0   -0.96    2.42
   6 -11   0    2.19    2.02
  -6 -11   0   -1.86    2.02
  -6  11   0   -0.20    0.80
   6  11   0   -0.39    1.66
   6  11   0   -1.88    1.56
  -7 -11   0   -4.80    2.08
   7 -11   0    1.51    2.27
   7 -11   0   -0.59    2.76
   7 -11   0   -4.06    2.57
  -7 -11   0    0.66    2.62
  -7 -11   0   -3.79    1.96
   7 -11   0   -1.04    1.91
   7  11   0    0.52    1.88
   7  11   0   -0.63    1.75
   8 -11   0    0.95    2.52
  -8 -11   0    1.12    2.85
   8 -11   0    3.21    3.12
   8 -11   0   -4.75    2.64
   8  11   0   -3.56    1.79
   8  11   0    1.41    2.19
   0 -12   0    4.33    2.79
   0 -12   0    1.15    3.00
   0 -12   0    1.86    2.36
   0  12   0    2.87    1.91
   0  12   0    6.68    1.58
   1 -12   0    2.27    2.46
  -1 -12   0    1.13    2.38
   1 -12   0   -8.00    2.80
  -1 -12   0    3.88    2.86
   1 -12   0    1.19    2.71
  -1 -12   0    1.79    3.28
  -1  12   0    0.85    1.39
   1  12   0    0.97    1.99
   1  12   0   -0.36    1.47
  -1  12   0    1.23    2.59
  -2 -12   0    5.74    3.21
   2 -12   0    6.59    2.67
   2 -12   0    7.69    2.79
  -2 -12   0    7.90    2.63
  -2 -12   0   10.58    2.98
   2 -12   0    3.07    2.73
   2 -12   0   12.58    2.90
  -2  12   0    7.66    1.48
   2  12   0   10.43    1.75
   2  12   0    3.40    2.44
   3 -12   0    3.78    2.56
   3 -12   0    1.20    2.44
  -3 -12   0    1.54    2.69
   3 -12   0    0.79    2.71
  -3 -12   0   -2.16    2.18
  -3 -12   0   -0.18    3.53
  -3  12   0    1.87    1.22
   3  12   0    0.99    1.66
   3  12   0   -1.86    2.82
  -4 -12   0    6.15    3.01
   4 -12   0    8.45    2.84
   4 -12   0    7.19    3.04
  -4 -12   0    9.58    2.55
   4 -12   0    7.04    2.83
   4  12   0    5.93    1.86
  -5 -12   0   -3.38    2.54
   5 -12   0    6.65    2.80
   5 -12   0    6.93    2.81
  -5 -12   0    3.31    2.22
   5 -12   0   -2.56    2.41
   5  12   0    1.78    1.90
  17   0  -1   -0.22    2.31
  17   0  -1   -1.50    2.08
 -16   0   1   -3.65    1.78
  16   0  -1    1.90    2.62
  16   0  -1   -0.18    1.84
  16   0  -1    2.91    2.05
  15   0  -1    7.77    2.52
  15   0  -1    0.36    1.43
 -15   0   1    1.82    2.05
 -15   0   1    0.88    1.59
 -15   0   1    4.38    1.31
  15   0  -1   -0.76    1.61
 -14   0   1    0.54    1.66
 -14   0   1   -0.97    1.08
  14   0  -1    0.52    1.19
  14   0  -1    0.09    1.45
  14   0  -1    1.33    1.82
 -14   0   1   -0.61    1.23
 -13   0   1    2.32    1.46
 -13   0   1    9.16    1.25
 -13   0   1    7.88    1.36
  13   0  -1    8.14    1.56
  13   0  -1    4.98    1.17
  13   0  -1    5.89    1.68
  12   0  -1    0.62    0.99
  12   0  -1    0.30    1.21
  12   0  -1    0.04    0.88
 -12   0   1    0.04    0.86
 -12   0   1    0.40    0.83
 -12   0   1   -1.02    1.36
  11   0  -1   14.28    1.54
 -11   0   1   17.07    1.31
  11   0  -1   17.25    1.72
  11   0  -1   15.41    1.38
 -11   0   1   15.44    1.63
 -11   0   1   13.53    1.50
 -10   0   1   -1.04    0.55
 -10   0   1   -0.18    0.23
  10   0  -1    0.11    0.80
 -10   0   1   -0.46    0.84
  10   0  -1    0.76    0.74
  10   0  -1    0.27    0.61
 -10   0   1   -0.06    0.25
 -10   0   1   -0.75    0.62
  -9   0   1   16.48    1.22
  -9   0   1   17.07    1.06
  -9   0   1   14.31    1.40
   9   0  -1   17.24    1.35
   9   0  -1   13.39    1.32
  -9   0   1   15.66    0.61
   9   0  -1   15.60    1.08
  -8   0   1   -0.02    0.22
   8   0  -1   -0.17    0.38
  -8   0   1    0.18    0.40
  -8   0   1    0.51    0.51
   8   0  -1   -0.26    0.51
   8   0  -1    0.65    0.56
  -8   0   1    0.02    0.59
   7   0  -1   69.62    2.04
  -7   0   1   68.49    1.48
   7   0  -1   70.85    1.88
   7   0  -1   68.72    2.08
  -7   0   1   68.83    2.11
  -7   0   1   69.17    1.78
  -7   0   1   67.34    1.95
   6   0  -1   -0.17    0.38
   6   0  -1   -0.07    0.31
  -6   0   1    0.05    0.40
  -6   0   1   -0.20    0.40
  -6   0   1   -0.22    0.29
   6   0  -1   -0.70    0.39
  -6   0   1   -0.29    0.18
  -5   0   1   66.45    1.71
  -5   0   1   67.05    1.37
  -5   0   1   66.19    1.80
   5   0  -1   67.85    1.63
   5   0  -1   66.41    1.80
  -5   0   1   65.84    1.57
   5   0  -1   66.25    1.74
  -4   0   1   -0.15    0.24
   4   0  -1   -0.34    0.23
  -4   0   1   -0.08    0.20
   4   0  -1   -0.27    0.33
  -4   0   1   -0.03    0.14
   4   0  -1   -0.02    0.23
  -4   0   1   -0.18    0.30
  -3   0   1  518.13    9.32
   3   0  -1  535.97    9.35
   3   0  -1  528.88    9.50
   3   0  -1  519.87    9.42
  -3   0   1  522.92    9.49
  -3   0   1  529.27    9.41
  -3   0   1  516.66    9.21
   2   0  -1   -0.08    0.13
  -2   0   1   -0.09    0.12
  -2   0   1    0.05    0.20
  -2   0   1    0.00    0.09
  -2   0   1   -0.05    0.16
   2   0  -1   -0.20    0.19
   2   0  -1   -0.04    0.15
   2   0  -1   -0.02    0.09
   2   0   1    0.00    0.18
  -2   0  -1    0.00    0.22
  -2   0  -1    0.01    0.17
   2   0   1   -0.01    0.24
  -2   0  -1   -0.03    0.22
   2   0   1    0.00    0.21
   3   0   1    2.23    0.31
  -3   0  -1    1.86    0.33
   3   0   1    2.20    0.37
  -3   0  -1    2.23    0.30
  -3   0  -1    2.87    0.40
   3   0   1    2.99    0.38
  -4   0  -1   -0.16    0.30
   4   0   1   -0.03    0.33
  -4   0  -1   -0.11    0.25
   4   0   1   -0.31    0.27
   4   0   1    0.08    0.28
  -4   0  -1   -0.11    0.30
  -5   0  -1   70.64    1.72
   5   0   1   70.36    1.85
   5   0   1   69.80    1.88
  -5   0  -1   69.69    1.89
   5   0   1   70.39    1.75
  -5   0  -1   66.66    1.82
   6   0   1    0.17    0.35
   6   0   1    0.20    0.44
  -6   0  -1    0.51    0.45
  -6   0  -1   -0.02    0.34
   6   0   1   -0.15    0.40
  -6   0  -1   -0.21    0.38
  -7   0  -1   15.36    1.12
  -7   0  -1   14.02    0.90
   7   0   1   14.18    1.09
   7   0   1   13.81    0.92
   7   0   1   14.06    1.03
  -7   0  -1   14.39    1.01
   8   0   1   -0.43    0.43
   8   0   1    1.10    0.58
  -8   0  -1    0.35    0.51
   8   0   1   -0.24    0.58
  -8   0  -1   -0.76    0.56
  -8   0  -1    0.39    0.46
   9   0   1   10.51    1.06
  -9   0  -1    8.45    1.04
  -9   0  -1   10.59    1.10
   9   0   1    8.49    1.02
   9   0   1    8.95    1.04
  -9   0  -1    9.02    0.87
  10   0   1   -0.33    0.83
 -10   0  -1    0.06    0.30
  10   0   1    0.56    0.60
 -10   0  -1   -0.34    0.33
 -10   0  -1   -1.00    0.80
  10   0   1   -0.01    0.72
 -10   0  -1   -0.01    0.66
 -10   0  -1   -0.79    0.65
  11   0   1    1.44    0.96
 -11   0  -1    0.01    0.97
  11   0   1    1.17    0.81
 -11   0  -1    0.06    0.77
 -11   0  -1    0.51    0.77
 -11   0  -1    0.00    0.37
 -11   0  -1    0.27    0.34
  11   0   1    0.00    1.03
  12   0   1    0.85    1.06
 -12   0  -1    0.29    0.86
 -12   0  -1   -0.29    0.35
  12   0   1    0.26    1.00
 -12   0  -1   -0.09    0.91
  12   0   1    0.50    1.35
 -12   0  -1    0.52    0.38
  13   0   1    3.38    1.31
 -13   0  -1    4.08    1.23
 -13   0  -1    1.64    1.66
 -13   0  -1    4.35    1.23
  13   0   1    4.43    1.68
  13   0   1    4.90    1.26
  14   0   1   -0.62    1.98
 -14   0  -1   -0.04    1.65
 -14   0  -1    0.18    1.28
  14   0   1    0.49    1.47
 -14   0  -1    0.08    1.31
  14   0   1   -2.43    1.26
  15   0   1    3.04    2.59
 -15   0  -1   -1.09    1.54
  15   0   1    1.42    1.64
  15   0   1   -2.16    1.68
 -15   0  -1    0.54    1.73
 -16   0  -1    1.07    2.03
  16   0   1   -0.12    1.86
  16   0   1    0.05    2.88
  17   0   1   13.57    2.40
  17  -1  -1    4.30    2.16
  17   1  -1    6.98    2.49
  17   1  -1    0.65    2.08
  16  -1  -1    7.86    2.50
  16  -1  -1    6.74    1.93
 -16  -1   1    7.85    2.06
  16  -1  -1    1.71    1.98
  16   1  -1   -0.64    3.10
  16   1  -1    5.03    1.99
  16   1  -1    2.65    2.24
 -15  -1   1    0.70    1.47
  15  -1  -1    1.41    2.21
  15  -1  -1    0.50    1.40
  15  -1  -1    2.10    1.69
 -15  -1   1    3.24    1.73
 -15   1   1    0.75    1.62
  15   1  -1   -1.53    2.42
 -15   1   1    2.73    1.08
 -15   1   1    2.09    1.94
  15   1  -1    0.40    1.48
  15   1  -1    1.21    1.83
  14  -1  -1    2.55    1.53
 -14  -1   1    1.21    1.65
  14  -1  -1    1.57    1.85
 -14  -1   1    1.16    1.30
  14  -1  -1    1.62    1.22
 -14  -1   1    1.93    1.36
 -14   1   1   -0.26    1.76
 -14   1   1    2.96    1.07
  14   1  -1    3.55    1.64
  14   1  -1    2.08    1.20
 -14   1   1    0.20    1.36
  14   1  -1    4.94    2.22
  13  -1  -1   15.87    1.73
 -13  -1   1   16.14    0.92
 -13  -1   1   14.87    1.61
 -13  -1   1   15.81    2.07
  13  -1  -1   17.62    2.04
  13  -1  -1   13.12    1.47
 -13  -1   1   18.35    1.95
  13   1  -1   19.35    1.91
  13   1  -1   16.34    1.84
  13   1  -1   16.91    2.25
 -13   1   1   15.92    1.69
 -13   1   1   16.96    1.60
 -12  -1   1   25.07    1.88
  12  -1  -1   26.48    2.17
 -12  -1   1   24.92    1.83
 -12  -1   1   26.42    1.11
  12  -1  -1   27.29    2.02
  12  -1  -1   23.33    1.78
 -12   1   1   23.43    2.29
 -12   1   1   28.41    1.91
 -12   1   1   26.50    1.54
  12   1  -1   22.89    1.80
  12   1  -1   29.67    2.23
  12   1  -1   29.17    2.62
 -11  -1   1    2.02    0.82
 -11  -1   1    2.39    0.85
  11  -1  -1    1.55    0.94
 -11  -1   1    2.00    0.50
 -11  -1   1    3.41    1.21
  11  -1  -1    1.58    0.78
  11  -1  -1    1.16    0.96
  11   1  -1    2.69    1.10
 -11   1   1    0.68    0.63
  11   1  -1    1.85    1.17
  11   1  -1    2.08    0.82
 -11   1   1    1.41    0.86
 -11   1   1    1.34    1.06
  10  -1  -1   13.17    1.47
  10  -1  -1   14.25    1.23
 -10  -1   1   14.11    0.86
  10  -1  -1   14.56    1.42
 -10  -1   1   12.72    1.43
 -10  -1   1   15.01    1.32
 -10  -1   1   13.64    1.24
  10   1  -1   14.77    1.26
  10   1  -1   15.55    1.48
 -10   1   1   15.58    1.29
 -10   1   1   14.60    1.53
  10   1  -1   16.19    1.61
 -10   1   1   12.66    1.03
  -9  -1   1   21.77    1.34
   9  -1  -1   28.09    1.49
  -9  -1   1   24.00    1.27
   9  -1  -1   22.47    1.22
  -9  -1   1   21.70    0.97
  -9  -1   1   20.11    1.57
   9  -1  -1   24.35    1.41
   9   1  -1   24.78    1.29
  -9   1   1   23.06    1.52
   9   1  -1   23.57    1.67
  -9   1   1   23.37    1.36
  -9   1   1   22.08    1.07
   9   1  -1   23.84    1.54
  -8  -1   1    1.88    0.56
   8  -1  -1    1.56    0.57
  -8  -1   1    0.89    0.49
   8  -1  -1    1.43    0.58
  -8  -1   1    1.02    0.64
  -8  -1   1    1.38    0.38
   8  -1  -1    2.15    0.50
   8   1  -1    1.55    0.72
  -8   1   1    2.02    0.66
   8   1  -1    0.92    0.60
  -8   1   1    0.96    0.40
  -8   1   1    2.09    0.60
   8   1  -1    1.14    0.48
   7  -1  -1   38.70    1.29
  -7  -1   1   39.01    1.46
   7  -1  -1   38.07    1.41
  -7  -1   1   35.50    1.31
  -7  -1   1   38.37    1.59
   7  -1  -1   37.68    1.46
  -7  -1   1   35.87    1.13
   7   1  -1   37.32    1.54
  -7   1   1   37.90    1.17
   7   1  -1   38.07    1.59
  -7   1   1   38.03    1.40
   7   1  -1   38.65    1.35
  -7   1   1   39.75    1.49
  -6  -1   1    4.85    0.53
  -6  -1   1    4.36    0.51
   6  -1  -1    5.76    0.61
  -6  -1   1    4.62    0.57
   6  -1  -1    5.20    0.61
   6  -1  -1    5.86    0.61
  -6  -1   1    4.43    0.64
  -6   1   1    6.16    0.68
   6   1  -1    5.49    0.57
  -6   1   1    5.51    0.47
   6   1  -1    6.44    0.75
  -6   1   1    6.12    0.65
   6   1  -1    5.03    0.64
   5  -1  -1  225.61    4.53
  -5  -1   1  229.66    4.74
  -5  -1   1  227.91    4.39
   5  -1  -1  231.75    4.45
   5  -1  -1  232.31    4.60
  -5  -1   1  226.58    4.64
  -5  -1   1  228.57    4.51
   5   1  -1  228.51    4.53
   5   1  -1  234.51    4.77
  -5   1   1  231.98    4.56
  -5   1   1  229.35    4.35
  -5   1   1  234.66    4.60
   5   1  -1  229.44    4.73
  -4  -1   1    6.80    0.62
   4  -1  -1    6.63    0.57
   4  -1  -1    6.37    0.47
  -4  -1   1    6.60    0.46
   4  -1  -1    6.55    0.51
  -4  -1   1    7.48    0.64
  -4  -1   1    6.28    0.50
  -4   1   1    7.37    0.41
   4   1  -1    7.27    0.70
  -4   1   1    6.87    0.55
   4   1  -1    6.40    0.68
   4   1  -1    6.13    0.55
   3  -1  -1   26.18    0.73
  -3  -1   1   27.49    0.94
   3  -1  -1   25.80    0.79
  -3  -1   1   27.55    0.95
   3  -1  -1   27.00    0.81
  -3  -1   1   25.62    0.81
  -3  -1   1   26.10    0.79
  -3   1   1   26.00    0.79
   3   1  -1   26.62    0.83
   3   1  -1   24.53    0.96
  -3   1   1   27.82    0.82
  -3   1   1   26.03    0.66
  -2  -1   1   41.95    1.13
  -2  -1   1   39.75    1.06
  -2  -1   1   38.73    0.98
   2  -1  -1   40.30    0.93
  -2  -1   1   38.68    0.97
   2  -1  -1   39.75    0.89
   2  -1  -1   38.65    0.85
  -2   1   1   39.57    0.84
  -2   1   1   37.93    0.93
  -2   1   1   39.28    0.89
   2   1  -1   38.77    1.05
  -2   1   1   39.51    0.81
   2   1  -1   40.15    0.99
   2   1  -1   38.10    1.12
   2   1  -1   39.86    1.03
   1  -1  -1   35.64    0.69
  -1  -1   1   34.89    0.84
   1  -1  -1   35.13    0.73
  -1  -1   1   34.86    0.86
  -1  -1   1   39.06    0.88
   1  -1  -1   35.43    0.73
   1  -1  -1   35.57    0.81
   1  -1  -1   34.47    0.91
  -1  -1   1   38.76    0.99
  -1  -1   1   35.20    0.86
   1   1  -1   38.75    0.89
   1   1  -1   36.89    0.87
   1   1  -1   35.10    0.98
   1   1  -1   37.32    0.86
  -1   1   1   34.98    0.70
  -1   1   1   34.82    0.70
   1   1  -1   35.51    0.88
   0  -1  -1    8.33    0.32
   0  -1  -1    7.58    0.37
   0  -1  -1    8.36    0.29
   0  -1   1    8.30    0.39
   0  -1   1    8.83    0.36
   0  -1   1    8.72    0.38
   0  -1   1    8.46    0.35
   0  -1   1    6.63    0.35
   0   1   1    9.04    0.25
   0   1  -1    8.44    0.38
   0   1  -1    8.99    0.37
   0   1   1    8.00    0.30
   0   1   1    9.01    0.39
   0   1  -1    8.88    0.40
   0   1  -1    8.21    0.35
   0   1   1    7.89    0.38
   0   1   1    9.08    0.28
  -1  -1  -1   35.89    0.84
   1  -1   1   36.02    0.81
  -1  -1  -1   35.65    0.93
  -1  -1  -1   35.80    0.85
   1  -1   1   40.85    0.94
   1  -1   1   35.36    0.91
  -1  -1  -1   36.13    0.90
  -1   1  -1   35.46    0.85
   1   1   1   36.04    0.83
   1   1   1   35.89    0.91
  -1   1  -1   36.47    0.81
  -1   1  -1   36.45    0.93
   1   1   1   35.30    0.94
   2   1   1 1000.00   17.73
  -3  -1  -1  694.88   12.57
  -3  -1  -1  712.63   12.70
   3  -1   1  704.81   12.63
  -3  -1  -1  708.71   12.69
   3  -1   1  689.22   12.57
   3  -1   1  719.60   12.57
   3   1   1  707.51   12.73
   3   1   1  686.33   12.57
   3   1   1  705.31   12.70
  -3   1  -1  716.07   12.66
  -3   1  -1  705.26   12.57
  -3   1  -1  700.11   12.51
   4  -1   1    9.63    0.65
  -4  -1  -1    9.88    0.64
  -4  -1  -1    8.69    0.73
  -4  -1  -1    9.53    0.70
   4  -1   1   10.05    0.68
   4  -1   1    9.37    0.60
   4   1   1   10.38    0.76
   4   1   1    9.33    0.62
  -4   1  -1    9.37    0.68
   4   1   1    9.63    0.77
  -4   1  -1   10.46    0.36
  -4   1  -1    9.36    0.64
  -4   1  -1    9.56    0.55
   5  -1   1   14.66    0.86
   5  -1   1   15.78    0.78
   5  -1   1   15.32    0.84
  -5  -1  -1   14.34    0.80
  -5  -1  -1   14.51    0.86
  -5  -1  -1   14.15    0.89
   5   1   1   14.74    0.78
  -5   1  -1   14.19    0.83
  -5   1  -1   15.29    0.72
   5   1   1   15.77    0.94
   5   1   1   14.73    0.93
  -5   1  -1   14.72    0.85
   6  -1   1    3.78    0.56
   6  -1   1    4.13    0.59
   6  -1   1    3.71    0.50
  -6  -1  -1    4.55    0.59
  -6  -1  -1    4.22    0.59
  -6  -1  -1    4.13    0.66
   6   1   1    5.76    0.73
  -6   1  -1    4.17    0.63
  -6   1  -1    4.10    0.49
  -6   1  -1    4.19    0.57
  -6   1  -1    4.88    0.31
   6   1   1    4.88    0.69
   6   1   1    3.37    0.49
   7  -1   1   68.21    1.93
   7  -1   1   66.52    2.05
   7  -1   1   66.98    2.02
  -7  -1  -1   66.48    1.92
  -7  -1  -1   70.01    2.08
  -7  -1  -1   69.30    2.16
   7   1   1   66.90    2.18
  -7   1  -1   69.59    2.09
  -7   1  -1   73.72    1.42
  -7   1  -1   69.00    2.05
  -7   1  -1   68.00    1.82
   7   1   1   68.85    2.17
   7   1   1   67.18    1.95
  -8  -1  -1    4.02    0.78
   8  -1   1    5.71    0.75
   8  -1   1    3.29    0.70
  -8  -1  -1    6.01    0.81
  -8  -1  -1    5.64    0.73
   8  -1   1    4.31    0.70
  -8   1  -1    3.83    0.61
   8   1   1    6.20    0.77
   8   1   1    4.94    0.82
  -8   1  -1    5.37    0.36
  -8   1  -1    4.07    0.77
  -8   1  -1    5.26    0.76
   8   1   1    5.42    0.88
  -9  -1  -1    5.55    0.94
  -9  -1  -1    9.10    0.98
   9  -1   1   10.69    1.07
  -9  -1  -1    9.66    0.93
   9  -1   1   10.43    1.11
   9  -1   1    9.87    1.01
   9   1   1    9.27    1.07
   9   1   1   11.64    1.10
   9   1   1    9.09    1.23
  -9   1  -1    7.85    0.38
  -9   1  -1   10.32    1.05
  -9   1  -1    8.97    1.10
  -9   1  -1   10.11    0.87
  10  -1   1    7.20    0.96
 -10  -1  -1    6.12    1.00
 -10  -1  -1    8.01    0.81
  10  -1   1    7.49    1.14
 -10  -1  -1    7.19    1.20
 -10  -1  -1    7.46    0.97
  10  -1   1    5.72    1.02
  10   1   1    7.34    1.00
  10   1   1    9.20    1.22
 -10   1  -1    7.88    0.89
 -10   1  -1    7.77    1.14
  10   1   1    6.51    1.21
 -10   1  -1    7.04    1.04
  11  -1   1    0.29    0.75
  11  -1   1    1.20    1.02
  11  -1   1    0.88    0.82
 -11  -1  -1    0.25    1.14
 -11  -1  -1    0.52    0.85
 -11  -1  -1    1.09    0.55
 -11  -1  -1    2.42    0.87
 -11   1  -1    1.16    1.06
 -11   1  -1    0.63    0.84
 -11   1  -1    0.52    0.72
  11   1   1    1.80    1.24
  11   1   1    1.07    0.84
  11   1   1    2.60    1.01
 -12  -1  -1    7.34    1.19
 -12  -1  -1    6.53    0.75
 -12  -1  -1    5.99    1.26
  12  -1   1    7.82    1.17
  12  -1   1    6.46    1.29
  12  -1   1    9.36    1.57
 -12   1  -1    6.62    1.06
  12   1   1    6.71    1.14
  12   1   1    5.05    1.53
  12   1   1    5.16    1.35
 -12   1  -1    4.11    1.42
 -12   1  -1    5.76    1.18
  13  -1   1    6.24    1.66
 -13  -1  -1    4.43    1.28
 -13  -1  -1    4.20    1.82
 -13  -1  -1    7.65    1.35
 -13  -1  -1    4.35    0.60
  13  -1   1    4.58    1.23
 -13  -1  -1    3.88    0.70
  13  -1   1    2.16    1.24
  13   1   1    3.14    1.41
 -13   1  -1    4.87    1.27
 -13   1  -1    2.79    1.05
  13   1   1    5.72    1.31
 -13   1  -1    1.25    1.53
  13   1   1    4.62    1.83
 -14  -1  -1    2.24    1.40
  14  -1   1    0.55    1.26
 -14  -1  -1    2.72    0.51
  14  -1   1    1.00    1.47
 -14  -1  -1    2.77    0.63
  14  -1   1    2.38    1.79
 -14  -1  -1   -1.75    1.74
 -14  -1  -1    2.33    1.50
  14   1   1    0.58    1.33
 -14   1  -1    3.51    1.65
 -14   1  -1    4.31    1.97
  14   1   1    0.51    2.21
  14   1   1    2.20    1.53
 -14   1  -1    1.84    1.25
  15  -1   1   -1.85    2.26
  15  -1   1   -0.58    1.58
 -15  -1  -1    0.79    1.80
  15   1   1    0.84    1.78
 -15   1  -1   -4.02    2.11
  15   1   1    0.88    1.54
 -15   1  -1   -0.34    1.34
 -15   1  -1    0.15    1.72
  15   1   1    2.51    2.55
 -16  -1  -1   12.70    2.38
  16  -1   1   19.05    2.43
 -16  -1  -1   10.65    2.06
  16  -1   1   13.90    2.96
  16   1   1   12.19    2.23
  16   1   1   13.70    3.00
 -16   1  -1   15.61    2.51
  16   1   1   10.45    2.52
 -16  -2   1    2.52    2.22
  16  -2  -1    1.11    1.86
 -16   2   1    4.00    1.98
  16   2  -1    1.28    2.26
  16   2  -1   -2.40    1.84
  16   2  -1   -1.35    3.46
 -15  -2   1    2.86    1.82
  15  -2  -1   -1.59    1.50
 -15  -2   1   -0.65    0.65
  15  -2  -1   -1.18    1.95
 -15  -2   1    1.25    1.71
 -15   2   1    1.30    0.83
  15   2  -1   -1.51    2.96
  15   2  -1    0.15    1.87
 -15   2   1   -0.27    1.68
  15   2  -1   -1.54    1.47
 -15   2   1    0.16    1.95
  14  -2  -1    4.33    1.39
 -14  -2   1    6.45    1.61
  14  -2  -1    2.89    1.45
 -14  -2   1    3.26    1.48
 -14  -2   1    4.91    1.82
 -14  -2   1    3.55    0.85
  14  -2  -1    5.36    1.88
  14   2  -1    3.29    1.45
 -14   2   1    4.14    0.93
  14   2  -1    2.64    1.76
  14   2  -1    4.37    1.79
 -14   2   1    5.20    1.83
  14   2  -1    4.58    2.35
 -14   2   1    2.52    1.46
 -13  -2   1    4.00    0.86
 -13  -2   1    1.92    1.26
 -13  -2   1    2.01    1.61
  13  -2  -1    2.81    1.24
 -13  -2   1    4.86    1.28
  13  -2  -1    2.77    1.37
  13  -2  -1    4.28    1.22
  13   2  -1    3.45    1.14
 -13   2   1    3.93    0.87
 -13   2   1    7.02    1.37
  13   2  -1   -1.89    1.50
  13   2  -1    8.81    2.18
  13   2  -1    3.69    1.51
 -12  -2   1   15.02    1.47
  12  -2  -1   14.13    1.51
 -12  -2   1   14.50    1.26
 -12  -2   1   14.27    1.58
  12  -2  -1   12.84    1.59
  12  -2  -1   14.81    1.45
 -12   2   1   13.79    1.69
  12   2  -1   16.01    2.22
 -12   2   1   14.38    1.56
  12   2  -1   11.72    1.55
  12   2  -1   12.10    1.32
 -12   2   1   13.28    1.21
 -11  -2   1    5.00    1.38
 -11  -2   1    5.68    1.07
  11  -2  -1    6.07    1.16
 -11  -2   1    4.89    1.02
  11  -2  -1    5.76    0.94
  11  -2  -1    4.93    1.04
 -11  -2   1    6.50    0.81
  11   2  -1    5.69    1.01
 -11   2   1    7.25    1.28
  11   2  -1    6.74    1.54
 -11   2   1    6.72    0.76
 -11   2   1    6.74    1.06
  11   2  -1    7.67    1.33
 -10  -2   1   63.77    2.33
 -10  -2   1   70.10    2.46
  10  -2  -1   67.36    2.26
 -10  -2   1   68.13    2.79
 -10  -2   1   66.27    2.01
  10  -2  -1   67.74    2.41
  10  -2  -1   69.56    2.43
  10   2  -1   70.72    2.34
 -10   2   1   69.51    2.51
  10   2  -1   70.52    2.67
 -10   2   1   69.34    1.90
  10   2  -1   69.17    2.91
 -10   2   1   70.59    2.46
   9  -2  -1    8.41    0.96
  -9  -2   1    7.57    0.93
  -9  -2   1    8.00    0.78
   9  -2  -1    7.96    0.95
  -9  -2   1    7.59    1.07
   9  -2  -1    7.39    0.80
  -9  -2   1    9.32    0.98
  -9   2   1    6.88    0.91
   9   2  -1    8.67    0.94
   9   2  -1    8.59    1.31
  -9   2   1    6.84    0.94
   9   2  -1    7.81    1.09
  -9   2   1    7.00    0.76
  -8  -2   1    7.63    0.85
  -8  -2   1    7.06    0.83
  -8  -2   1    7.40    0.72
   8  -2  -1    6.71    0.80
   8  -2  -1    5.43    0.65
   8  -2  -1    6.17    0.75
  -8  -2   1    8.52    1.10
  -8   2   1    6.65    0.65
  -8   2   1    7.15    0.83
  -8   2   1    7.45    0.85
   8   2  -1    7.77    0.98
   8   2  -1    5.42    0.98
   8   2  -1    8.78    0.88
   7  -2  -1   27.69    1.22
   7  -2  -1   26.62    1.13
   7  -2  -1   27.39    1.20
  -7  -2   1   27.36    1.14
  -7  -2   1   29.15    1.50
  -7  -2   1   28.02    1.24
  -7  -2   1   28.41    1.34
   7   2  -1   28.91    1.24
   7   2  -1   28.01    1.40
  -7   2   1   29.93    1.28
  -7   2   1   29.15    0.97
  -7   2   1   26.92    1.28
   7   2  -1   30.00    1.59
   6  -2  -1    5.19    0.55
   6  -2  -1    5.25    0.59
  -6  -2   1    4.09    0.56
  -6  -2   1    4.74    0.63
  -6  -2   1    4.24    0.53
   6  -2  -1    4.14    0.55
  -6  -2   1    3.91    0.65
  -6   2   1    4.35    0.63
   6   2  -1    4.45    0.67
   6   2  -1    5.25    0.79
   6   2  -1    4.07    0.53
  -6   2   1    3.77    0.52
   6   2  -1    4.87    0.69
  -6   2   1    5.08    0.44
   5  -2  -1    1.83    0.41
   5  -2  -1    1.62    0.37
  -5  -2   1    1.65    0.44
  -5  -2   1    1.28    0.38
  -5  -2   1    1.99    0.54
  -5  -2   1    1.14    0.47
   5  -2  -1    1.41    0.16
   5  -2  -1    1.38    0.38
  -5   2   1    1.57    0.42
   5   2  -1    1.26    0.48
   5   2  -1    2.10    0.53
   5   2  -1    0.94    0.39
  -5   2   1    1.38    0.38
   5   2  -1    1.76    0.57
  -5   2   1    1.55    0.28
   4  -2  -1   37.69    1.14
  -4  -2   1   37.86    1.37
  -4  -2   1   37.59    1.18
  -4  -2   1   36.38    1.19
   4  -2  -1   38.22    0.85
   4  -2  -1   37.72    1.07
  -4  -2   1   37.55    1.29
   4  -2  -1   38.91    1.07
   4   2  -1   38.06    1.19
   4   2  -1   39.18    1.32
  -4   2   1   38.65    1.02
   4   2  -1   40.59    1.49
  -4   2   1   38.37    1.05
  -4   2   1   38.74    0.95
   4   2  -1   39.55    1.32
  -3  -2   1   30.65    1.04
   3  -2  -1   30.03    0.87
  -3  -2   1   29.26    0.99
   3  -2  -1   29.50    0.79
  -3  -2   1   31.05    1.01
   3  -2  -1   30.61    0.96
  -3  -2   1   28.91    1.16
   3  -2  -1   29.74    0.77
  -3  -2   1   30.41    1.06
  -3   2   1   29.17    0.97
  -3   2   1   29.62    0.76
   3   2  -1   30.24    1.07
   3   2  -1   30.69    1.07
  -3   2   1   31.88    0.80
   3   2  -1   29.02    1.24
  -3   2   1   30.36    0.83
   3   2  -1   30.93    1.00
   2  -2  -1   27.15    1.03
   2  -2  -1   27.25    0.79
  -2  -2   1   27.50    0.91
   2  -2  -1   27.13    0.79
  -2  -2   1   26.66    0.91
  -2  -2   1   28.58    0.98
   2  -2  -1   26.39    0.87
   2  -2  -1   27.68    0.77
  -2  -2   1   26.75    1.12
  -2  -2   1   27.20    0.93
  -2   2   1   28.32    0.71
  -2   2   1   27.21    0.73
  -2   2   1   27.79    0.88
  -2   2   1   27.45    0.60
   2   2  -1   27.89    1.15
   2   2  -1   27.33    0.93
   2   2  -1   26.06    0.96
  -1  -2   1   66.10    1.51
  -1  -2   1   70.17    1.59
  -1  -2   1   71.28    1.84
   1  -2  -1   68.87    1.50
  -1  -2   1   66.98    1.64
  -1  -2   1   66.86    1.59
   1  -2  -1   64.85    1.69
   1  -2  -1   68.82    1.48
  -1  -2   1   69.28    1.70
   1  -2  -1   65.50    1.56
   1   2  -1   68.14    1.57
   1   2  -1   68.36    1.62
   1   2  -1   69.92    1.53
   1   2  -1   64.39    1.80
  -1   2   1   67.63    1.42
  -1   2   1   67.34    1.71
  -1   2   1   71.04    1.45
   1   2  -1   71.22    1.67
   1   2  -1   66.50    1.66
   0  -2   1   29.46    0.96
   0  -2  -1   29.56    1.04
   0  -2   1   26.06    1.11
   0  -2   1   28.26    0.98
   0  -2   1   28.33    0.88
   0  -2  -1   29.21    0.68
   0  -2  -1   29.05    0.90
   0  -2  -1   27.38    1.02
   0  -2  -1   28.53    0.81
   0  -2   1   29.23    0.90
   0  -2   1   28.10    0.95
   0   2  -1   27.58    0.88
   0   2   1   28.10    0.85
   0   2   1   28.40    0.99
   0   2  -1   27.77    0.89
   0   2  -1   27.83    0.92
   0   2  -1   30.69    1.00
   0   2   1   28.92    0.68
   0   2   1   28.34    1.04
   0   2   1   27.93    0.78
   1  -2   1  769.29   13.75
  -1  -2  -1  759.31   13.72
   1  -2   1  765.67   13.64
  -1  -2  -1  741.62   13.53
   1  -2   1  783.63   13.75
   1  -2   1  742.17   13.58
  -1  -2  -1  777.11   13.81
   1  -2   1  778.18   13.62
  -1  -2  -1  747.08   13.58
  -1   2  -1  748.00   13.60
  -1   2  -1  746.11   13.59
   1   2   1  802.09   13.86
  -1   2  -1  755.54   13.59
   1   2   1  803.55   13.70
  -1   2  -1  770.69   13.75
   1   2   1  761.31   13.56
   1   2   1  745.86   13.73
  -1   2  -1  770.15   13.74
  -2  -2  -1  457.35    8.40
  -2  -2  -1  450.65    8.19
   2  -2   1  443.88    8.19
  -2  -2  -1  446.74    8.20
   2  -2   1  435.73    8.07
   2  -2   1  451.63    8.29
  -2  -2  -1  440.56    8.28
   2  -2   1  456.29    8.36
   2   2   1  441.37    8.16
   2   2   1  462.05    8.45
  -2   2  -1  460.55    8.11
  -2   2  -1  452.61    8.32
  -2   2  -1  438.88    8.13
   2   2   1  444.14    8.20
   2   2   1  450.48    8.33
  -2   2  -1  447.60    8.16
  -3  -2  -1    5.31    0.55
   3  -2   1    6.53    0.59
  -3  -2  -1    5.85    0.61
   3  -2   1    5.98    0.38
  -3  -2  -1    6.83    0.67
   3  -2   1    6.66    0.56
  -3  -2  -1    6.93    0.61
   3   2   1    6.54    0.61
   3   2   1    6.40    0.68
  -3   2  -1    5.76    0.43
   3   2   1    5.59    0.52
  -3   2  -1    5.94    0.47
   3   2   1    5.82    0.60
  -3   2  -1    6.32    0.46
  -3   2  -1    5.95    0.62
   4  -2   1   10.31    0.43
  -4  -2  -1   10.15    0.80
   4  -2   1   10.82    0.69
   4  -2   1   11.10    0.72
  -4  -2  -1   10.37    0.78
  -4  -2  -1   10.25    0.70
  -4   2  -1   10.39    0.60
  -4   2  -1   11.37    0.79
   4   2   1   10.97    0.77
   4   2   1   10.70    0.77
   4   2   1   10.37    0.68
   4   2   1   11.17    0.93
  -4   2  -1   10.55    0.62
  -4   2  -1   10.67    0.48
   5  -2   1   65.03    1.73
   5  -2   1   67.67    1.81
  -5  -2  -1   65.72    1.78
  -5  -2  -1   65.63    1.92
  -5  -2  -1   66.37    1.93
   5  -2   1   64.58    1.33
   5   2   1   63.79    1.89
  -5   2  -1   62.96    1.86
  -5   2  -1   64.38    1.39
   5   2   1   63.67    1.90
   5   2   1   64.11    1.75
  -5   2  -1   64.19    1.61
   5   2   1   63.38    2.02
  -5   2  -1   63.25    1.70
  -6  -2  -1  187.22    4.19
  -6  -2  -1  183.77    4.02
   6  -2   1  184.13    3.98
   6  -2   1  188.92    4.07
  -6  -2  -1  187.71    4.25
   6  -2   1  191.74    4.01
  -6   2  -1  186.46    3.99
  -6   2  -1  205.75    3.53
  -6   2  -1  190.76    4.14
   6   2   1  186.12    4.03
   6   2   1  191.90    4.26
   6   2   1  196.30    4.24
  -6   2  -1  180.85    3.81
   6   2   1  182.60    4.36
   7  -2   1   21.03    1.10
   7  -2   1   21.58    1.15
   7  -2   1   20.50    1.16
  -7  -2  -1   22.02    1.36
  -7  -2  -1   21.25    1.23
  -7  -2  -1   24.45    1.22
  -7   2  -1   19.66    0.95
  -7   2  -1   22.52    1.19
  -7   2  -1   22.93    0.60
   7   2   1   21.46    1.46
   7   2   1   20.66    1.29
  -7   2  -1   23.49    1.27
   7   2   1   20.46    1.32
   7   2   1   20.54    1.12
   8  -2   1   47.31    1.80
   8  -2   1   49.42    1.78
   8  -2   1   48.63    1.74
  -8  -2  -1   50.67    1.81
  -8  -2  -1   48.72    1.86
  -8  -2  -1   50.78    2.08
  -8   2  -1   47.78    1.84
   8   2   1   48.46    1.98
  -8   2  -1   48.58    1.54
   8   2   1   48.82    1.76
   8   2   1   50.71    2.21
  -8   2  -1   50.78    1.85
   9  -2   1    2.38    0.69
  -9  -2  -1    1.60    0.71
   9  -2   1    1.81    0.77
  -9  -2  -1    1.20    0.85
  -9  -2  -1    1.19    0.68
   9  -2   1    2.39    0.76
  -9  -2  -1    3.29    0.65
   9   2   1    1.64    0.65
   9   2   1    3.02    1.05
  -9   2  -1    2.17    0.60
  -9   2  -1    2.53    0.80
  -9   2  -1    2.83    0.72
   9   2   1    2.45    0.76
  10  -2   1    0.00    0.66
 -10  -2  -1    0.02    0.57
  10  -2   1    0.25    0.79
  10  -2   1    0.99    0.75
 -10  -2  -1    0.71    0.75
 -10  -2  -1   -0.22    0.92
 -10  -2  -1    0.06    0.80
 -10   2  -1    0.79    0.78
  10   2   1    1.49    1.08
 -10   2  -1   -0.05    0.59
  10   2   1    0.89    0.89
  10   2   1    0.45    0.73
 -10   2  -1   -0.14    0.84
 -11  -2  -1    4.73    1.08
 -11  -2  -1    5.47    1.09
  11  -2   1    5.35    1.06
  11  -2   1    3.01    1.00
 -11  -2  -1    4.42    0.80
  11  -2   1    3.17    1.09
  11   2   1    5.19    1.01
  11   2   1    4.45    1.42
 -11   2  -1    4.79    0.85
 -11   2  -1    4.95    1.23
  11   2   1    4.23    1.24
 -11   2  -1    5.17    1.08
  12  -2   1    2.05    1.21
 -12  -2  -1    0.20    0.74
 -12  -2  -1    0.29    1.00
 -12  -2  -1   -2.53    1.22
 -12  -2  -1    1.20    1.04
  12  -2   1    0.45    0.99
 -12   2  -1    1.25    0.84
  12   2   1   -0.12    1.48
  12   2   1   -0.22    1.13
 -12   2  -1    1.30    1.03
  12   2   1    0.93    0.99
 -12   2  -1    1.29    1.28
  13  -2   1    3.89    1.32
 -13  -2  -1    2.66    0.86
 -13  -2  -1    0.53    1.67
 -13  -2  -1    2.38    1.29
 -13  -2  -1    0.17    1.35
  13  -2   1    3.25    1.58
 -13   2  -1    2.91    1.30
  13   2   1    2.85    1.21
 -13   2  -1    2.55    1.03
  13   2   1    1.26    1.39
  13   2   1    1.78    1.83
  13   2   1    0.55    1.63
  14  -2   1    0.79    1.91
 -14  -2  -1    1.16    0.93
 -14  -2  -1    1.50    1.89
  14  -2   1    2.93    1.36
 -14  -2  -1    3.07    1.58
 -14   2  -1    2.89    1.64
 -14   2  -1    4.66    1.95
 -14   2  -1    2.63    1.15
  14   2   1   -1.05    2.31
  14   2   1    3.85    1.52
  14   2   1    2.32    1.73
 -15  -2  -1    1.53    1.91
 -15  -2  -1    0.50    0.82
  15  -2   1    0.01    1.59
 -15  -2  -1    6.77    1.98
 -15  -2  -1   -0.03    0.64
  15  -2   1    1.53    2.12
 -15   2  -1    0.30    1.82
  15   2   1   -0.70    1.63
 -15   2  -1   -1.35    1.11
 -15   2  -1   -0.29    2.03
  15   2   1   -0.88    3.15
  15   2   1    1.33    1.97
  16  -2   1   -1.23    1.87
 -16  -2  -1    1.02    2.12
  16  -2   1    0.56    3.56
 -16  -2  -1    3.49    1.97
  16   2   1   -1.16    2.21
 -16   2  -1    1.92    2.02
  16   2   1    3.08    2.02
  16   2   1    1.16    3.39
  16  -3  -1   -0.78    1.89
 -16  -3   1    1.59    2.28
  16   3  -1    0.44    3.63
  16   3  -1   -0.58    1.85
  16   3  -1    7.46    2.47
 -15  -3   1    4.79    2.01
 -15  -3   1    8.25    2.01
  15  -3  -1    5.06    1.73
 -15  -3   1    4.25    1.15
  15  -3  -1    4.29    2.05
  15   3  -1    8.93    2.27
 -15   3   1    4.28    1.75
  15   3  -1    9.64    3.56
  15   3  -1    7.34    1.86
 -15   3   1    8.62    2.24
  14  -3  -1   -0.25    1.33
 -14  -3   1    0.15    1.47
  14  -3  -1    0.72    1.71
 -14  -3   1    0.62    1.06
 -14   3   1    1.22    0.71
  14   3  -1    2.69    1.75
 -14   3   1    1.09    0.67
  14   3  -1   -1.78    2.54
  14   3  -1   -0.35    1.32
 -14   3   1    3.78    1.50
 -14   3   1    0.65    1.78
 -13  -3   1    1.67    1.39
 -13  -3   1    2.00    1.76
 -13  -3   1    1.24    0.96
  13  -3  -1   -1.85    1.00
 -13  -3   1   -1.00    1.22
  13  -3  -1   -0.75    1.28
  13   3  -1    1.87    1.67
 -13   3   1   -2.43    1.17
 -13   3   1    0.04    1.35
 -13   3   1    1.08    0.70
 -13   3   1    0.23    0.66
  13   3  -1    0.89    1.15
  13   3  -1    0.59    1.48
  13   3  -1    0.54    2.18
 -12  -3   1    6.06    1.05
 -12  -3   1    6.87    1.37
  12  -3  -1    5.88    1.33
 -12  -3   1    4.81    1.29
  12  -3  -1    4.97    1.15
 -12   3   1    3.88    1.27
  12   3  -1    4.40    1.90
 -12   3   1    6.02    0.78
 -12   3   1    6.10    0.75
  12   3  -1    6.62    1.38
 -12   3   1    7.55    1.35
  12   3  -1    6.44    1.28
 -11  -3   1   48.57    2.30
  11  -3  -1   44.07    2.09
 -11  -3   1   47.64    1.93
 -11  -3   1   46.37    2.31
  11  -3  -1   40.60    2.13
  11  -3  -1   44.79    2.08
  11   3  -1   46.04    3.18
  11   3  -1   47.79    2.17
 -11   3   1   45.88    2.24
 -11   3   1   39.20    2.17
  11   3  -1   40.53    2.42
 -11   3   1   43.39    1.57
 -11   3   1   43.09    1.49
 -10  -3   1   18.81    1.64
  10  -3  -1   17.00    1.40
  10  -3  -1   14.50    1.41
 -10  -3   1   15.65    1.55
 -10  -3   1   16.27    1.36
  10  -3  -1   16.21    1.40
 -10   3   1   15.91    0.95
  10   3  -1   18.05    1.76
 -10   3   1   18.10    1.59
  10   3  -1   15.20    1.42
 -10   3   1   15.73    1.05
  10   3  -1   18.93    2.06
 -10   3   1   16.14    1.51
   9  -3  -1   73.32    2.29
   9  -3  -1   70.26    2.31
  -9  -3   1   69.84    2.63
  -9  -3   1   74.19    2.52
  -9  -3   1   71.13    2.24
  -9  -3   1   74.12    2.45
   9  -3  -1   71.95    2.25
   9   3  -1   72.87    2.62
  -9   3   1   70.38    1.92
  -9   3   1   75.15    2.45
   9   3  -1   71.49    2.71
   9   3  -1   73.57    3.07
  -9   3   1   70.32    1.83
   9   3  -1   70.00    2.34
  -9   3   1   75.70    2.33
  -8  -3   1   20.76    1.39
  -8  -3   1   22.15    1.27
  -8  -3   1   22.77    1.39
   8  -3  -1   19.70    1.23
  -8  -3   1   20.84    1.57
   8  -3  -1   20.41    1.18
   8  -3  -1   21.04    1.20
  -8   3   1   21.56    1.25
  -8   3   1   21.03    1.37
   8   3  -1   21.90    1.55
  -8   3   1   19.60    0.96
   8   3  -1   21.13    1.26
  -8   3   1   19.89    0.89
   8   3  -1   20.95    1.85
   8   3  -1   19.40    1.42
  -7  -3   1   -1.00    0.52
   7  -3  -1    0.66    0.46
  -7  -3   1    0.48    0.68
   7  -3  -1   -0.25    0.44
  -7  -3   1   -0.11    0.48
  -7  -3   1    0.35    0.53
   7  -3  -1    0.22    0.40
  -7   3   1    0.09    0.31
   7   3  -1   -0.64    0.81
   7   3  -1    0.16    0.60
  -7   3   1   -0.33    0.34
   7   3  -1    0.12    0.55
   7   3  -1   -0.17    0.44
  -7   3   1    0.63    0.43
  -7   3   1   -0.40    0.51
  -6  -3   1    4.54    0.69
   6  -3  -1    3.76    0.31
   6  -3  -1    4.13    0.52
   6  -3  -1    5.23    0.64
  -6  -3   1    5.05    0.69
  -6  -3   1    3.04    0.69
  -6  -3   1    4.20    0.74
   6  -3  -1    4.11    0.55
  -6   3   1    4.47    0.48
  -6   3   1    4.28    0.41
   6   3  -1    4.23    0.90
  -6   3   1    3.98    0.68
   6   3  -1    3.65    0.66
   6   3  -1    4.30    0.65
   6   3  -1    3.72    0.72
  -6   3   1    4.09    0.52
  -5  -3   1   33.58    1.32
   5  -3  -1   33.76    0.90
  -5  -3   1   33.97    1.49
   5  -3  -1   34.49    1.18
   5  -3  -1   34.79    1.26
  -5  -3   1   35.42    1.43
  -5  -3   1   35.39    1.33
   5   3  -1   34.82    1.41
  -5   3   1   33.92    1.05
  -5   3   1   34.40    0.96
   5   3  -1   35.17    1.47
  -5   3   1   34.07    1.32
   5   3  -1   35.25    1.30
  -5   3   1   31.96    1.04
   5   3  -1   33.73    1.68
   4  -3  -1    0.43    0.24
   4  -3  -1    0.12    0.36
  -4  -3   1    0.47    0.49
  -4  -3   1    0.83    0.39
   4  -3  -1    0.46    0.52
  -4  -3   1    0.43    0.40
  -4  -3   1    0.54    0.43
  -4  -3   1    0.28    0.43
   4  -3  -1    0.40    0.34
  -4   3   1    0.28    0.39
   4   3  -1   -0.33    0.58
  -4   3   1    0.48    0.29
  -4   3   1    0.24    0.22
  -4   3   1    0.12    0.21
   4   3  -1    0.61    0.50
   4   3  -1    0.54    0.43
   4   3  -1    0.31    0.36
  -3  -3   1   20.28    0.94
  -3  -3   1   19.96    0.99
   3  -3  -1   19.62    1.09
   3  -3  -1   20.39    0.83
   3  -3  -1   18.53    0.75
  -3  -3   1   18.35    0.92
   3  -3  -1   20.27    0.90
  -3  -3   1   18.21    1.12
  -3  -3   1   19.01    0.95
  -3   3   1   20.09    0.92
   3   3  -1   20.05    0.89
  -3   3   1   19.94    0.54
  -3   3   1   19.53    0.67
  -3   3   1   19.63    0.73
   3   3  -1   19.80    0.92
   3   3  -1   18.93    1.20
   3   3  -1   20.40    1.06
   2  -3  -1   17.97    1.00
   2  -3  -1   16.61    0.83
   2  -3  -1   16.22    0.73
  -2  -3   1   17.03    0.91
  -2  -3   1   17.55    0.88
   2  -3  -1   15.95    0.71
  -2  -3   1   16.20    1.09
   2  -3  -1   17.22    0.78
  -2  -3   1   16.86    0.84
  -2  -3   1   17.34    0.79
  -2   3   1   16.58    0.81
  -2   3   1   16.36    0.64
   2   3  -1   16.37    0.92
   2   3  -1   16.79    0.78
   2   3  -1   15.74    0.79
   2   3  -1   16.51    1.13
   2   3  -1   17.69    0.93
  -2   3   1   16.17    0.66
  -2   3   1   17.26    0.96
   1  -3  -1    6.05    0.57
  -1  -3   1    4.03    0.53
  -1  -3   1    3.91    0.49
   1  -3  -1    4.56    0.61
   1  -3  -1    5.31    0.63
  -1  -3   1    4.41    0.65
  -1  -3   1    4.72    0.55
   1  -3  -1    4.89    0.49
   1  -3  -1    5.44    0.52
   1  -3  -1    3.77    0.43
  -1  -3   1    5.49    0.55
  -1  -3   1    4.82    0.48
  -1   3   1    4.77    0.45
   1   3  -1    5.34    0.56
   1   3  -1    6.18    0.76
   1   3  -1    5.59    0.60
   1   3  -1    5.24    0.61
  -1   3   1    5.26    0.49
  -1   3   1    4.67    0.56
  -1   3   1    4.59    0.21
   1   3  -1    4.59    0.49
   0  -3   1   55.64    1.61
   0  -3   1   57.24    1.67
   0  -3   1   56.95    1.84
   0  -3  -1   60.92    1.73
   0  -3  -1   56.01    1.74
   0  -3  -1   58.46    1.25
   0  -3   1   56.37    1.54
   0  -3   1   60.56    1.66
   0  -3  -1   58.68    1.48
   0  -3   1   58.93    1.54
   0  -3  -1   58.18    1.57
   0   3  -1   59.96    1.34
   0   3   1   59.19    1.78
   0   3   1   56.79    1.68
   0   3   1   59.97    1.25
   0   3   1   59.67    1.50
   0   3  -1   59.79    1.57
   0   3  -1   55.09    1.49
   0   3  -1   58.77    1.69
   0   3   1   55.30    1.40
   1  -3   1  154.09    3.14
  -1  -3  -1  150.79    3.11
  -1  -3  -1  147.80    3.28
  -1  -3  -1  150.73    3.31
  -1  -3  -1  149.23    2.97
   1  -3   1  150.29    3.20
   1  -3   1  152.31    3.29
  -1  -3  -1  153.43    3.43
   1  -3   1  147.36    3.30
   1  -3   1  150.64    3.12
   1   3   1  147.15    3.04
   1   3   1  148.04    3.44
  -1   3  -1  166.07    2.86
  -1   3  -1  147.30    3.09
  -1   3  -1  149.27    3.30
  -1   3  -1  142.57    3.10
   1   3   1  146.54    2.96
  -1   3  -1  149.28    3.13
  -1   3  -1  145.20    3.23
   1   3   1  147.56    3.31
   1   3   1  151.65    3.19
  -2  -3  -1    9.18    0.67
  -2  -3  -1    9.70    0.65
  -2  -3  -1    9.49    0.74
   2  -3   1   10.83    0.77
   2  -3   1   10.89    0.74
   2  -3   1   10.29    0.79
   2  -3   1   10.17    0.61
  -2  -3  -1   11.37    0.93
   2   3   1   11.38    0.82
   2   3   1    9.87    0.64
  -2   3  -1   10.02    0.80
  -2   3  -1    9.77    0.80
  -2   3  -1   10.00    0.66
   2   3   1   10.48    0.82
   2   3   1   11.05    0.93
  -2   3  -1    9.70    0.63
   2   3   1    9.11    0.64
  -2   3  -1    9.36    0.64
  -3  -3  -1    6.10    0.60
   3  -3   1    6.61    0.74
  -3  -3  -1    8.46    0.86
   3  -3   1    5.05    0.63
   3  -3   1    6.81    0.53
  -3  -3  -1    7.62    0.70
   3  -3   1    5.80    0.57
  -3  -3  -1    7.22    0.74
  -3   3  -1    7.33    0.58
   3   3   1    6.45    0.64
  -3   3  -1    6.41    0.57
  -3   3  -1    5.78    0.65
   3   3   1    7.51    0.74
   3   3   1    8.11    0.69
   3   3   1    7.83    0.87
  -3   3  -1    6.61    0.63
  -3   3  -1    7.33    0.45
   4  -3   1  100.79    2.14
   4  -3   1   98.95    2.62
  -4  -3  -1  101.63    2.51
   4  -3   1   96.20    2.38
   4  -3   1   98.48    2.45
  -4  -3  -1  102.04    2.66
  -4  -3  -1   98.31    2.48
  -4  -3  -1  102.11    2.44
   4   3   1   99.34    2.60
  -4   3  -1   99.56    2.30
  -4   3  -1  103.06    2.25
  -4   3  -1  100.50    2.55
   4   3   1   97.06    2.77
   4   3   1   98.30    2.46
  -4   3  -1   99.88    2.18
  -4   3  -1  100.46    2.16
   4   3   1   98.22    2.37
  -5  -3  -1  102.41    2.68
   5  -3   1  105.72    2.54
   5  -3   1  104.30    2.15
  -5  -3  -1  103.31    2.58
   5  -3   1  107.74    2.62
  -5  -3  -1  105.82    2.79
   5   3   1  103.92    2.96
  -5   3  -1  104.69    2.34
   5   3   1  104.84    2.75
   5   3   1  100.44    2.66
   5   3   1  101.38    2.52
  -5   3  -1  102.79    2.21
  -5   3  -1  100.42    2.67
  -5   3  -1  101.75    2.32
   6  -3   1   28.80    1.32
  -6  -3  -1   30.98    1.44
   6  -3   1   29.92    1.26
  -6  -3  -1   30.86    1.48
   6  -3   1   30.67    0.83
  -6  -3  -1   30.01    1.33
   6   3   1   29.16    1.49
  -6   3  -1   30.97    1.17
   6   3   1   29.81    1.73
   6   3   1   29.02    1.42
  -6   3  -1   31.42    1.11
  -6   3  -1   29.74    0.92
   6   3   1   32.66    1.30
  -6   3  -1   30.55    1.42
  -7  -3  -1    4.39    0.72
   7  -3   1    4.65    0.72
  -7  -3  -1    4.90    0.86
  -7  -3  -1    3.95    0.74
   7  -3   1    5.31    0.75
  -7   3  -1    4.93    0.57
  -7   3  -1    5.08    0.65
   7   3   1    4.66    0.69
   7   3   1    6.29    1.05
   7   3   1    4.91    0.83
  -7   3  -1    5.73    0.84
   7   3   1    4.44    0.84
  -8  -3  -1   16.15    1.30
   8  -3   1   16.48    1.20
   8  -3   1   15.96    1.24
  -8  -3  -1   16.19    1.31
  -8   3  -1   15.19    1.17
  -8   3  -1   16.88    1.29
   8   3   1   11.64    1.23
  -8   3  -1   15.11    0.97
   8   3   1   17.74    1.71
   8   3   1   15.73    1.19
   8   3   1   14.82    1.34
  -9  -3  -1    2.60    1.04
  -9  -3  -1    3.76    0.87
  -9  -3  -1    1.28    0.71
   9  -3   1    3.03    0.79
  -9  -3  -1    2.93    0.84
   9  -3   1    2.69    0.73
  -9   3  -1    2.98    0.63
   9   3   1    1.50    1.02
  -9   3  -1    3.85    0.84
   9   3   1    2.99    0.75
   9   3   1    0.97    1.09
  -9   3  -1    2.50    0.81
   9   3   1    1.34    0.87
 -10  -3  -1    7.71    0.98
  10  -3   1    7.77    1.09
 -10  -3  -1    7.08    1.12
 -10  -3  -1    8.75    1.22
  10  -3   1    7.50    1.01
 -10   3  -1    7.97    1.09
  10   3   1    6.95    1.18
 -10   3  -1    5.33    1.02
  10   3   1    8.53    1.04
 -10   3  -1    8.14    0.87
  10   3   1    9.35    1.63
 -11  -3  -1    4.90    1.22
  11  -3   1    5.58    1.04
 -11  -3  -1    2.28    1.04
  11  -3   1    3.83    1.13
 -11  -3  -1    5.44    1.01
 -11   3  -1    5.21    0.85
  11   3   1    7.41    1.89
  11   3   1    6.87    1.15
 -11   3  -1    4.38    1.12
 -11   3  -1    2.91    1.10
  11   3   1    3.61    1.20
 -12  -3  -1    1.20    1.17
  12  -3   1    0.76    1.24
  12  -3   1    1.32    1.03
 -12  -3  -1    1.09    1.27
 -12  -3  -1    1.32    0.99
  12   3   1    1.65    0.98
 -12   3  -1    1.33    0.79
 -12   3  -1    1.24    1.10
  12   3   1   -1.70    1.81
 -12   3  -1    1.16    1.27
  12   3   1    0.97    1.28
 -13  -3  -1   -1.65    1.63
 -13  -3  -1    2.12    1.41
  13  -3   1    2.24    1.44
 -13  -3  -1    1.48    1.04
  13  -3   1    2.15    1.19
  13   3   1    2.58    1.59
  13   3   1    0.63    1.63
  13   3   1    1.20    1.25
 -13   3  -1    2.55    0.99
 -13   3  -1   -0.07    1.32
  13   3   1    1.68    2.19
 -14  -3  -1   -0.04    1.76
  14  -3   1    2.36    1.93
 -14  -3  -1    2.83    1.13
 -14  -3  -1    0.08    1.65
  14  -3   1    1.00    1.36
 -14   3  -1    1.20    1.83
  14   3   1    1.63    1.88
 -14   3  -1    1.75    1.03
 -14   3  -1    1.42    1.63
  14   3   1   -2.39    1.39
  14   3   1   -0.81    2.72
  15  -3   1    0.55    1.66
 -15  -3  -1    3.96    2.11
 -15  -3  -1    0.07    1.20
 -15  -3  -1    1.86    2.05
  15  -3   1    1.45    2.09
  15   3   1    3.87    1.73
  15   3   1   -0.42    2.14
  15   3   1    0.78    3.52
 -15   3  -1    2.00    1.17
 -15   3  -1    1.26    1.87
 -15   3  -1   -3.31    1.93
  16  -3   1    5.58    2.27
 -16  -3  -1   14.30    2.72
 -16  -3  -1    7.05    2.38
  16   3   1    5.16    2.68
  16   3   1    8.66    2.11
  16   3   1    0.85    3.82
  16  -4  -1    1.75    2.18
 -16  -4   1    3.65    2.46
  16   4  -1   -0.32    3.96
  16   4  -1    6.40    2.19
  16   4  -1    2.98    2.04
 -15  -4   1    6.92    2.03
 -15  -4   1   -0.74    2.03
  15  -4  -1    3.28    1.87
  15  -4  -1    0.62    1.79
 -15   4   1    0.04    1.94
  15   4  -1    0.22    1.74
  15   4  -1    0.66    3.43
 -15   4   1   -0.77    1.72
  15   4  -1    0.72    2.23
 -14  -4   1   -1.71    1.83
 -14  -4   1    0.78    1.35
  14  -4  -1   -2.47    1.42
  14  -4  -1   -0.07    1.64
 -14  -4   1    1.29    1.70
  14   4  -1   -1.53    1.43
  14   4  -1    0.75    1.85
  14   4  -1   -1.57    3.03
 -14   4   1   -0.01    1.57
 -13  -4   1    0.47    1.41
  13  -4  -1   -2.28    1.43
 -13  -4   1    0.59    1.92
 -13  -4   1   -1.20    1.18
 -13  -4   1   -1.58    1.62
  13  -4  -1   -0.19    1.27
 -13   4   1    2.85    1.43
  13   4  -1    1.13    1.28
  13   4  -1   -3.44    1.70
  13   4  -1   -0.22    2.54
 -13   4   1    0.08    0.56
  13   4  -1   -1.43    1.48
 -13   4   1   -0.12    1.45
 -13   4   1    1.10    0.49
 -12  -4   1   15.09    1.72
  12  -4  -1   13.87    1.60
  12  -4  -1   13.79    1.55
 -12  -4   1    9.96    1.37
 -12  -4   1   12.55    1.84
 -12   4   1   11.16    1.53
  12   4  -1   10.34    2.38
  12   4  -1    9.99    1.72
  12   4  -1   14.06    1.63
 -12   4   1   12.21    1.06
 -12   4   1   10.89    0.91
 -12   4   1   12.28    1.49
  11  -4  -1    0.94    0.95
 -11  -4   1   -0.38    1.17
 -11  -4   1    1.41    0.98
 -11  -4   1    2.75    1.08
  11  -4  -1    0.07    0.93
  11   4  -1    2.04    1.23
 -11   4   1    1.76    0.57
  11   4  -1    0.38    0.93
 -11   4   1    0.00    0.94
 -11   4   1   -0.08    0.48
  11   4  -1    0.01    1.67
 -11   4   1    0.26    0.97
  10  -4  -1    0.68    0.79
 -10  -4   1   -0.28    0.91
  10  -4  -1    0.84    0.83
 -10  -4   1   -0.04    1.01
 -10  -4   1   -0.80    0.80
 -10  -4   1    0.85    1.34
 -10   4   1   -0.03    0.77
  10   4  -1    1.31    0.86
 -10   4   1    0.40    0.44
  10   4  -1   -1.11    1.35
  10   4  -1   -0.19    0.93
 -10   4   1    0.24    0.50
 -10   4   1    0.48    0.91
   9  -4  -1    6.44    0.94
   9  -4  -1    6.23    0.91
  -9  -4   1    5.48    0.97
  -9  -4   1    6.69    1.30
  -9  -4   1    6.38    1.11
  -9  -4   1    8.63    1.26
  -9   4   1    6.77    0.60
  -9   4   1    8.09    1.14
   9   4  -1    7.05    1.05
  -9   4   1    5.51    0.62
  -9   4   1    5.89    0.87
   9   4  -1    4.90    1.52
   9   4  -1    6.22    1.21
   9   4  -1    5.39    1.24
  -8  -4   1    3.70    0.89
  -8  -4   1    3.21    0.82
   8  -4  -1    3.57    0.80
   8  -4  -1    2.81    0.30
  -8  -4   1    2.79    0.91
   8  -4  -1    2.82    0.72
  -8  -4   1    2.40    0.89
   8   4  -1    3.28    1.21
  -8   4   1    3.51    0.81
  -8   4   1    3.00    0.48
  -8   4   1    3.16    0.53
   8   4  -1    3.67    0.78
   8   4  -1    1.97    0.81
  -8   4   1    2.70    0.64
   8   4  -1    2.63    0.98
  -7  -4   1    1.77    0.77
   7  -4  -1    1.33    0.30
   7  -4  -1    1.84    0.60
  -7  -4   1    0.32    0.67
   7  -4  -1    1.53    0.60
  -7  -4   1    1.58    0.71
  -7  -4   1    1.91    0.80
  -7   4   1    2.11    0.39
   7   4  -1    0.25    0.73
   7   4  -1    1.64    0.60
  -7   4   1    1.29    0.48
  -7   4   1    0.84    0.64
   7   4  -1    2.61    1.00
  -7   4   1    1.87    0.44
   7   4  -1    1.56    0.73
   6  -4  -1    7.63    0.56
   6  -4  -1    7.39    0.81
  -6  -4   1    8.25    0.92
  -6  -4   1    8.92    0.95
  -6  -4   1    8.00    0.94
  -6  -4   1    7.31    0.94
   6  -4  -1    7.47    1.01
   6  -4  -1    6.69    0.73
  -6   4   1    8.81    0.95
   6   4  -1    8.27    1.00
  -6   4   1    8.22    0.65
   6   4  -1    8.68    0.93
  -6   4   1    7.93    0.59
   6   4  -1    6.79    1.17
   6   4  -1    8.18    0.86
  -6   4   1    6.98    0.66
  -5  -4   1   16.71    1.16
   5  -4  -1   17.16    1.05
   5  -4  -1   15.61    0.76
  -5  -4   1   15.90    1.13
   5  -4  -1   15.30    0.95
  -5  -4   1   15.16    1.25
  -5  -4   1   18.33    1.13
  -5  -4   1   16.90    1.07
   5  -4  -1   17.05    1.32
   5   4  -1   16.69    1.28
  -5   4   1   16.27    0.80
  -5   4   1   15.72    0.65
  -5   4   1   16.19    0.70
   5   4  -1   17.01    1.12
   5   4  -1   17.65    1.52
  -5   4   1   17.32    1.13
   5   4  -1   16.39    1.02
  -4  -4   1  148.52    3.40
  -4  -4   1  139.72    3.67
  -4  -4   1  145.03    3.39
   4  -4  -1  147.32    3.08
   4  -4  -1  140.62    3.31
   4  -4  -1  144.27    3.65
  -4  -4   1  147.41    3.45
   4  -4  -1  143.87    3.23
  -4  -4   1  146.17    3.43
   4   4  -1  141.23    3.35
   4   4  -1  142.09    3.56
  -4   4   1  144.42    2.74
   4   4  -1  143.46    3.30
  -4   4   1  148.67    2.95
  -4   4   1  147.36    3.01
   4   4  -1  141.71    3.62
  -4   4   1  144.55    3.39
   4   4  -1  150.91    3.93
   3  -4  -1    0.67    0.38
  -3  -4   1    1.97    0.56
   3  -4  -1    1.18    0.45
  -3  -4   1    0.32    0.60
   3  -4  -1    0.68    0.56
   3  -4  -1    0.86    0.40
  -3  -4   1    1.20    0.49
   3  -4  -1    0.75    0.43
  -3  -4   1    1.09    0.44
  -3  -4   1    1.48    0.51
  -3   4   1    1.04    0.33
   3   4  -1    0.70    0.39
  -3   4   1    1.17    0.47
   3   4  -1    0.55    0.42
  -3   4   1    0.98    0.31
   3   4  -1    0.75    0.65
   3   4  -1    1.18    0.57
   3   4  -1    0.62    0.53
   2  -4  -1    8.52    0.83
  -2  -4   1    8.96    0.90
  -2  -4   1    8.82    1.02
  -2  -4   1    9.14    0.71
   2  -4  -1    9.41    1.03
   2  -4  -1    8.92    0.79
   2  -4  -1    8.48    0.73
  -2  -4   1   10.70    0.85
   2  -4  -1    9.54    1.01
  -2  -4   1    9.86    0.88
   2  -4  -1    9.19    0.76
   2   4  -1    9.24    0.93
  -2   4   1    9.45    0.63
   2   4  -1    9.19    0.74
   2   4  -1    9.05    0.71
  -2   4   1    9.58    0.65
   2   4  -1    8.37    0.98
  -2   4   1    9.51    0.98
   2   4  -1    9.46    0.93
   1  -4  -1   17.61    0.90
  -1  -4   1   17.88    0.97
   1  -4  -1   19.98    1.01
   1  -4  -1   20.19    1.05
  -1  -4   1   18.41    1.11
  -1  -4   1   18.60    0.99
   1  -4  -1   19.22    1.23
   1  -4  -1   20.15    1.18
  -1  -4   1   19.60    0.82
  -1  -4   1   19.37    1.28
  -1  -4   1   19.08    1.09
   1  -4  -1   19.36    0.96
   1   4  -1   20.15    1.08
   1   4  -1   18.44    0.81
  -1   4   1   19.51    0.52
   1   4  -1   19.52    0.93
  -1   4   1   19.73    1.14
  -1   4   1   18.86    0.87
   1   4  -1   19.64    1.16
  -1   4   1   18.43    0.81
   1   4  -1   20.73    1.37
   0  -4  -1    2.69    0.51
   0  -4   1    3.03    0.53
   0  -4  -1    2.46    0.66
   0  -4   1    3.15    0.55
   0  -4  -1    2.30    0.47
   0  -4   1    3.27    0.61
   0  -4  -1    2.26    0.50
   0  -4  -1    2.45    0.58
   0  -4   1    2.25    0.52
   0  -4   1    1.40    0.63
   0  -4   1    3.75    0.63
   0  -4  -1    2.90    0.31
   0   4  -1    2.12    0.43
   0   4  -1    2.21    0.34
   0   4   1    1.92    0.46
   0   4   1    2.15    0.39
   0   4   1    2.67    0.63
   0   4  -1    2.72    0.62
   0   4   1    2.69    0.31
   0   4  -1    3.00    0.52
  -1  -4  -1   64.54    1.98
   1  -4   1   72.10    2.06
   1  -4   1   67.75    2.25
   1  -4   1   67.24    1.87
  -1  -4  -1   68.32    2.05
   1  -4   1   68.29    1.87
   1  -4   1   68.51    1.96
   1  -4   1   68.86    2.08
  -1  -4  -1   66.13    1.84
  -1  -4  -1   70.71    2.20
  -1  -4  -1   70.03    1.66
  -1   4  -1   70.46    1.52
   1   4   1   68.82    2.26
  -1   4  -1   69.33    1.82
   1   4   1   68.05    1.76
  -1   4  -1   68.73    2.09
   1   4   1   67.33    2.10
   1   4   1   69.20    1.64
   1   4   1   70.93    1.93
  -1   4  -1   69.63    1.86
  -2  -4  -1  174.54    3.87
  -2  -4  -1  183.51    4.25
  -2  -4  -1  183.07    4.10
   2  -4   1  191.68    4.11
   2  -4   1  181.49    4.15
   2  -4   1  183.59    3.96
   2  -4   1  175.70    3.81
   2  -4   1  181.40    3.88
  -2  -4  -1  183.30    3.76
   2   4   1  181.82    4.02
   2   4   1  181.09    3.75
  -2   4  -1  189.24    3.84
   2   4   1  182.08    4.18
  -2   4  -1  187.43    4.17
  -2   4  -1  181.39    3.80
  -2   4  -1  183.83    4.05
   2   4   1  179.05    4.34
   2   4   1  187.44    3.82
  -3  -4  -1    3.42    0.70
   3  -4   1    3.10    0.58
  -3  -4  -1    2.79    0.53
   3  -4   1    2.89    0.70
   3  -4   1    3.86    0.68
  -3  -4  -1    3.82    0.63
   3  -4   1    2.51    0.45
  -3  -4  -1    3.58    0.60
  -3   4  -1    2.39    0.47
   3   4   1    3.20    0.52
  -3   4  -1    3.31    0.48
   3   4   1    1.95    0.77
  -3   4  -1    3.12    0.59
   3   4   1    3.59    0.70
   3   4   1    3.04    0.64
   3   4   1    3.29    0.52
  -4  -4  -1    9.26    0.97
   4  -4   1    9.18    0.88
  -4  -4  -1   10.43    0.98
   4  -4   1   11.00    1.11
   4  -4   1    9.33    0.69
   4  -4   1    9.41    0.92
  -4  -4  -1    9.56    0.92
  -4  -4  -1    9.11    0.91
   4   4   1    8.32    0.85
  -4   4  -1   10.60    0.74
   4   4   1    8.50    0.94
  -4   4  -1    9.73    0.57
   4   4   1   12.13    1.23
  -4   4  -1    9.78    0.99
   4   4   1    9.98    0.80
  -4   4  -1    8.40    0.74
   5  -4   1   16.16    1.04
  -5  -4  -1   16.83    1.12
  -5  -4  -1   16.43    1.14
  -5  -4  -1   16.74    1.16
  -5  -4  -1   17.65    1.29
   5  -4   1   17.04    0.80
   5  -4   1   17.47    1.14
   5  -4   1   16.21    1.28
  -5   4  -1   15.30    0.85
  -5   4  -1   16.59    0.77
   5   4   1   17.25    1.53
   5   4   1   15.14    0.97
   5   4   1   15.38    1.09
  -5   4  -1   14.44    1.17
  -5   4  -1   16.22    0.91
   5   4   1   16.21    1.23
  -6  -4  -1    2.25    0.70
   6  -4   1    2.14    0.74
  -6  -4  -1    1.58    0.63
   6  -4   1    2.77    0.71
   6  -4   1    2.49    0.40
   6  -4   1    2.34    0.59
  -6  -4  -1    1.89    0.74
   6   4   1    3.26    0.99
   6   4   1    1.60    0.55
   6   4   1    2.50    0.83
  -6   4  -1    3.07    0.71
   6   4   1    2.16    0.66
  -6   4  -1    2.11    0.45
  -6   4  -1    2.69    0.55
  -6   4  -1    2.56    0.46
   7  -4   1    0.89    0.59
  -7  -4  -1    1.82    0.69
  -7  -4  -1    1.18    0.69
  -7  -4  -1    1.17    0.81
   7  -4   1    1.36    0.33
  -7  -4  -1    1.80    0.74
   7  -4   1    1.53    0.66
   7   4   1    1.01    0.81
   7   4   1    0.82    0.71
  -7   4  -1    2.08    0.54
  -7   4  -1    1.00    0.67
  -7   4  -1    1.06    0.50
   7   4   1    1.53    0.66
  -7   4  -1    1.44    0.47
   7   4   1    1.23    0.97
  -8  -4  -1    3.10    0.89
  -8  -4  -1    1.86    0.88
   8  -4   1    2.04    0.79
   8  -4   1    1.14    0.69
   8  -4   1    2.03    0.31
  -8  -4  -1    2.06    0.77
  -8  -4  -1    1.50    0.87
  -8   4  -1    1.25    0.61
  -8   4  -1    2.15    0.79
   8   4   1    0.81    0.90
   8   4   1    1.32    0.74
   8   4   1    0.97    0.65
  -8   4  -1    1.24    0.50
  -8   4  -1    2.36    0.60
   8   4   1    2.06    1.20
  -9  -4  -1   10.22    1.50
   9  -4   1   11.92    1.21
  -9  -4  -1    8.28    1.20
  -9  -4  -1   12.37    1.38
  -9  -4  -1   12.41    1.24
   9  -4   1    8.69    1.13
   9   4   1   10.23    1.77
   9   4   1   11.16    1.39
   9   4   1   12.20    1.32
  -9   4  -1   11.57    1.00
  -9   4  -1   11.10    1.08
  -9   4  -1   10.20    1.06
  -9   4  -1   12.81    1.37
 -10  -4  -1   30.24    2.06
 -10  -4  -1   31.35    2.17
 -10  -4  -1   30.38    2.38
  10  -4   1   29.27    1.88
  10  -4   1   28.67    1.93
 -10  -4  -1   27.88    1.87
 -10   4  -1   28.69    1.96
  10   4   1   26.12    2.05
 -10   4  -1   28.81    1.42
 -10   4  -1   28.84    1.77
  10   4   1   27.24    1.80
  10   4   1   27.78    2.85
 -10   4  -1   30.78    1.51
 -11  -4  -1    2.89    1.54
 -11  -4  -1    2.90    1.09
 -11  -4  -1   -1.57    1.42
 -11  -4  -1    1.67    1.20
  11  -4   1    2.17    1.03
  11  -4   1    2.57    1.10
  11   4   1    2.44    1.04
  11   4   1    3.13    1.99
 -11   4  -1    3.11    0.78
 -11   4  -1    1.54    1.04
  11   4   1    2.19    1.20
 -11   4  -1    2.10    1.11
 -11   4  -1    3.24    0.84
 -12  -4  -1   -0.12    1.84
 -12  -4  -1   -0.04    1.09
 -12  -4  -1   -0.11    1.53
  12  -4   1   -1.25    1.07
 -12  -4  -1    3.00    1.38
  12  -4   1    0.52    1.26
 -12   4  -1    0.54    0.78
 -12   4  -1    1.93    0.86
  12   4   1   -0.73    1.36
  12   4   1   -4.03    1.94
 -12   4  -1    0.32    1.24
 -12   4  -1    2.52    1.29
  12   4   1    0.87    1.10
  12   4   1   -1.17    1.53
 -13  -4  -1   -1.59    1.26
 -13  -4  -1    1.01    1.39
  13  -4   1   -1.46    1.22
 -13  -4  -1   -0.79    1.62
 -13  -4  -1   -0.76    1.86
  13  -4   1    0.54    1.65
 -13   4  -1    1.75    1.56
  13   4   1   -0.68    2.48
 -13   4  -1    0.87    1.51
 -13   4  -1    0.51    0.86
  13   4   1   -3.00    1.83
  13   4   1   -1.82    1.60
 -13   4  -1    0.92    0.96
  13   4   1    3.31    1.43
 -14  -4  -1   -1.11    1.34
  14  -4   1    0.84    1.80
 -14  -4  -1   -1.75    1.79
 -14  -4  -1   -1.14    1.91
  14  -4   1    0.49    1.57
 -14   4  -1    0.44    0.86
  14   4   1   -6.35    2.93
  14   4   1    0.68    1.48
 -14   4  -1    0.76    1.02
 -14   4  -1   -1.95    1.89
  14   4   1    1.53    1.92
 -14   4  -1   -1.44    1.79
  15  -4   1    5.81    2.02
 -15  -4  -1    8.37    2.35
 -15  -4  -1    1.13    2.25
  15  -4   1    7.30    2.02
 -15   4  -1    0.99    1.19
  15   4   1    4.29    2.34
 -15   4  -1    4.42    1.95
  15   4   1    3.76    2.00
  15   4   1    7.61    3.71
 -16  -4  -1    5.09    2.63
  16  -4   1   -1.19    2.29
  16   4   1   -2.30    1.79
  16   4   1    3.93    2.57
 -15  -5   1    3.55    2.34
  15  -5  -1    1.40    1.91
 -15  -5   1    1.12    2.59
  15   5  -1    4.77    1.93
  15   5  -1    1.28    4.24
  15   5  -1    3.24    2.46
 -14  -5   1    6.73    1.98
  14  -5  -1    3.15    1.90
  14  -5  -1    3.37    1.71
 -14  -5   1    4.46    2.03
 -14   5   1    4.28    1.96
  14   5  -1   -2.16    3.51
 -14   5   1   -2.78    1.55
  14   5  -1    1.92    1.75
  14   5  -1    6.16    2.18
 -13  -5   1    1.64    1.63
  13  -5  -1    1.67    1.43
  13  -5  -1   -0.58    1.39
 -13  -5   1    2.34    1.93
 -13  -5   1   -0.63    1.46
  13   5  -1    0.12    1.68
 -13   5   1   -0.81    1.42
  13   5  -1   -0.21    1.40
 -13   5   1   -0.42    1.52
  13   5  -1    0.92    2.96
 -12  -5   1    7.30    1.65
  12  -5  -1    4.25    1.41
 -12  -5   1    3.78    1.76
 -12  -5   1    6.75    1.74
 -12  -5   1    4.59    1.39
  12  -5  -1    6.02    1.41
 -12   5   1    2.53    1.23
  12   5  -1    0.73    2.43
  12   5  -1    7.04    1.44
 -12   5   1    3.74    1.42
  12   5  -1    4.67    1.85
  12   5  -1    8.68    1.83
  11  -5  -1    1.13    1.08
  11  -5  -1    0.76    0.97
 -11  -5   1   -0.37    1.56
  11  -5  -1    0.54    1.33
 -11  -5   1    1.06    1.15
 -11  -5   1    1.97    1.25
 -11   5   1    2.53    0.97
 -11   5   1   -0.44    0.49
  11   5  -1    0.09    1.56
  11   5  -1   -1.48    2.00
  11   5  -1    1.31    1.28
 -11   5   1    0.33    0.40
 -11   5   1    0.77    1.11
  11   5  -1    1.13    1.05
  10  -5  -1    9.16    1.26
 -10  -5   1    9.07    1.61
  10  -5  -1    6.70    1.47
 -10  -5   1    6.89    1.30
  10  -5  -1    9.43    1.21
 -10  -5   1   11.46    1.62
 -10  -5   1    8.27    1.38
 -10   5   1    9.85    1.36
  10   5  -1    9.45    2.22
 -10   5   1    8.03    0.87
  10   5  -1    8.81    1.24
 -10   5   1    8.10    1.00
  10   5  -1    8.59    1.42
 -10   5   1    9.27    0.75
   9  -5  -1   35.34    2.44
  -9  -5   1   40.14    2.29
  -9  -5   1   40.30    2.41
   9  -5  -1   34.00    0.89
   9  -5  -1   35.52    1.89
  -9  -5   1   35.96    2.07
   9  -5  -1   37.47    1.91
  -9  -5   1   37.97    2.23
  -9   5   1   36.07    1.18
   9   5  -1   35.73    2.20
   9   5  -1   36.73    1.94
  -9   5   1   35.74    1.54
  -9   5   1   37.93    2.12
  -9   5   1   34.62    1.27
   9   5  -1   36.72    3.08
   8  -5  -1   28.84    2.15
  -8  -5   1   27.66    1.98
   8  -5  -1   27.30    0.93
  -8  -5   1   28.70    1.92
   8  -5  -1   28.07    1.61
  -8  -5   1   27.43    1.80
   8  -5  -1   28.56    1.67
  -8  -5   1   27.08    1.91
  -8   5   1   29.43    1.03
   8   5  -1   27.56    2.13
   8   5  -1   22.77    2.47
  -8   5   1   27.65    1.13
  -8   5   1   29.57    1.80
   8   5  -1   26.84    1.62
   8   5  -1   28.78    1.83
  -8   5   1   30.03    1.25
  -7  -5   1    0.12    0.81
  -7  -5   1    1.26    0.85
   7  -5  -1    0.04    0.38
   7  -5  -1    0.60    0.84
   7  -5  -1    0.38    0.62
  -7  -5   1   -0.45    0.76
  -7  -5   1   -0.94    0.77
   7  -5  -1    0.97    0.71
   7   5  -1    1.82    1.13
   7   5  -1    0.41    0.71
  -7   5   1    0.08    0.35
  -7   5   1   -0.09    0.37
  -7   5   1    0.76    0.75
   7   5  -1   -0.12    0.85
  -7   5   1    0.54    0.42
   7   5  -1   -0.41    0.55
   6  -5  -1   24.20    1.04
  -6  -5   1   22.40    1.58
  -6  -5   1   23.61    1.54
   6  -5  -1   24.36    1.38
  -6  -5   1   24.14    1.70
  -6  -5   1   21.58    1.53
   6  -5  -1   23.08    1.32
   6  -5  -1   22.96    1.77
   6   5  -1   22.43    2.09
  -6   5   1   23.77    1.46
  -6   5   1   23.32    0.84
  -6   5   1   23.89    0.93
   6   5  -1   21.65    1.32
  -6   5   1   23.63    0.99
   6   5  -1   22.47    1.73
   6   5  -1   23.24    1.44
   5  -5  -1    9.69    1.23
  -5  -5   1    9.70    1.05
   5  -5  -1    8.09    0.78
   5  -5  -1    8.99    1.02
   5  -5  -1    9.68    0.94
  -5  -5   1    7.50    0.95
  -5  -5   1    9.93    1.02
  -5  -5   1    6.81    1.02
  -5  -5   1   10.32    1.16
  -5   5   1    7.92    0.69
  -5   5   1    8.50    0.42
  -5   5   1    8.78    0.66
   5   5  -1    7.13    0.85
   5   5  -1    8.96    1.21
   5   5  -1    8.93    1.16
  -5   5   1    7.67    0.94
   5   5  -1    9.60    0.99
   5   5  -1   10.57    1.40
   4  -5  -1   49.02    1.57
  -4  -5   1   49.33    1.83
  -4  -5   1   49.35    2.14
   4  -5  -1   46.02    1.76
   4  -5  -1   48.50    2.06
  -4  -5   1   49.18    1.88
  -4  -5   1   49.17    1.75
  -4  -5   1   47.79    1.86
   4  -5  -1   48.24    1.71
  -4   5   1   47.96    1.76
  -4   5   1   49.27    1.38
   4   5  -1   49.46    1.72
   4   5  -1   50.25    1.72
  -4   5   1   47.10    1.40
   4   5  -1   46.72    2.02
   4   5  -1   51.05    2.09
   4   5  -1   51.10    2.40
  -3  -5   1   20.20    1.08
   3  -5  -1   18.76    1.05
  -3  -5   1   20.85    1.52
  -3  -5   1   21.10    1.24
   3  -5  -1   20.32    1.22
  -3  -5   1   18.43    1.21
   3  -5  -1   20.33    1.11
  -3  -5   1   18.67    1.24
   3  -5  -1   19.38    1.40
   3  -5  -1   19.35    1.13
   3   5  -1   19.54    1.33
   3   5  -1   19.08    1.07
  -3   5   1   18.60    0.87
  -3   5   1   18.34    0.89
  -3   5   1   21.34    1.44
   3   5  -1   17.65    1.66
   3   5  -1   18.69    1.41
   3   5  -1   19.35    1.05
  -2  -5   1   40.64    1.92
   2  -5  -1   40.29    1.86
  -2  -5   1   40.59    1.65
  -2  -5   1   38.67    1.57
   2  -5  -1   39.57    1.49
   2  -5  -1   39.76    1.77
   2  -5  -1   41.08    1.64
   2  -5  -1   40.48    1.47
   2  -5  -1   37.71    1.53
  -2  -5   1   40.70    1.58
  -2  -5   1   40.13    1.37
   2   5  -1   40.58    1.47
   2   5  -1   38.48    2.04
   2   5  -1   40.67    1.70
  -2   5   1   42.45    1.35
  -2   5   1   40.44    1.28
  -2   5   1   39.15    1.81
   2   5  -1   42.16    1.83
   2   5  -1   38.78    1.34
  -1  -5   1  138.25    3.76
  -1  -5   1  138.77    3.49
   1  -5  -1  140.35    3.37
   1  -5  -1  143.90    3.72
  -1  -5   1  137.49    3.39
   1  -5  -1  141.58    3.32
  -1  -5   1  139.50    3.52
   1  -5  -1  138.50    3.59
  -1  -5   1  139.40    3.35
   1  -5  -1  142.47    3.44
  -1  -5   1  138.75    3.01
  -1  -5   1  140.72    3.51
   1  -5  -1  141.74    3.26
   1   5  -1  142.80    3.02
  -1   5   1  143.63    3.64
  -1   5   1  139.88    3.06
  -1   5   1  144.13    3.17
   1   5  -1  140.41    3.24
   1   5  -1  143.88    3.63
   1   5  -1  135.47    3.38
   0  -5   1    1.25    0.76
   0  -5  -1    0.94    0.49
   0  -5  -1    1.00    0.51
   0  -5   1    1.42    0.57
   0  -5  -1    2.01    0.63
   0  -5   1    2.33    0.67
   0  -5  -1    1.50    0.66
   0  -5  -1    2.19    0.68
   0  -5  -1    1.45    0.30
   0  -5   1    1.71    0.59
   0  -5  -1    1.31    0.54
   0  -5   1    1.30    0.57
   0  -5   1    1.37    0.56
   0   5   1    1.62    0.31
   0   5  -1    1.25    0.56
   0   5  -1    0.72    0.62
   0   5  -1    1.97    0.37
   0   5   1    1.10    0.39
   0   5   1    1.62    0.70
   0   5   1    2.17    0.54
   0   5  -1    1.21    0.44
   1  -5   1    5.73    0.72
  -1  -5  -1    4.37    0.70
   1  -5   1    5.70    0.79
  -1  -5  -1    5.39    0.58
  -1  -5  -1    4.91    0.77
  -1  -5  -1    5.72    0.72
   1  -5   1    4.82    0.88
  -1  -5  -1    5.85    0.86
  -1  -5  -1    3.94    0.79
   1  -5   1    5.58    0.81
   1  -5   1    4.36    0.76
   1  -5   1    5.20    0.70
   1   5   1    4.34    0.47
   1   5   1    4.46    0.80
   1   5   1    5.12    0.70
  -1   5  -1    3.34    0.76
  -1   5  -1    5.29    0.48
  -1   5  -1    5.83    0.72
   1   5   1    4.42    0.55
  -1   5  -1    5.11    0.64
   1   5   1    4.19    0.92
  -2  -5  -1  128.44    3.34
  -2  -5  -1  127.58    3.17
   2  -5   1  127.45    3.35
  -2  -5  -1  132.79    2.95
   2  -5   1  134.93    3.70
   2  -5   1  132.35    3.26
  -2  -5  -1  134.23    3.30
   2  -5   1  127.18    3.10
   2  -5   1  128.01    3.43
   2  -5   1  134.22    3.17
  -2  -5  -1  128.33    3.54
  -2   5  -1  127.32    3.41
   2   5   1  133.57    3.51
   2   5   1  132.71    3.04
  -2   5  -1  129.72    3.05
  -2   5  -1  132.01    2.58
   2   5   1  134.21    3.74
   2   5   1  133.21    2.94
  -2   5  -1  129.41    3.02
   2   5   1  135.43    3.30
   3  -5   1    0.24    0.48
   3  -5   1    0.55    0.58
  -3  -5  -1    0.24    0.50
  -3  -5  -1   -0.43    0.45
   3  -5   1    0.30    0.45
  -3  -5  -1    0.00    0.52
  -3  -5  -1    0.30    0.64
   3  -5   1   -1.04    0.52
  -3  -5  -1   -0.02    0.44
   3   5   1   -1.04    0.69
  -3   5  -1    0.11    0.43
  -3   5  -1    0.78    0.45
   3   5   1    0.18    0.43
   3   5   1    0.16    0.59
   3   5   1   -0.26    0.39
   3   5   1    1.25    0.68
  -3   5  -1    0.43    0.52
   4  -5   1    1.20    0.48
  -4  -5  -1    2.13    0.63
  -4  -5  -1    1.56    0.59
  -4  -5  -1    1.07    0.68
   4  -5   1    1.49    0.66
  -4  -5  -1    1.94    0.64
   4  -5   1    1.89    0.72
   4  -5   1    1.55    0.58
  -4  -5  -1    1.79    0.66
  -4   5  -1    2.18    0.51
  -4   5  -1    1.75    0.64
   4   5   1    1.81    0.54
   4   5   1    2.05    0.96
  -4   5  -1    1.78    0.48
   4   5   1    1.31    0.53
   4   5   1    2.12    0.81
   4   5   1    2.01    0.75
  -4   5  -1    1.78    0.31
  -5  -5  -1    5.77    0.99
  -5  -5  -1    7.08    0.93
  -5  -5  -1    6.01    0.90
   5  -5   1    6.85    0.88
   5  -5   1    5.18    0.64
   5  -5   1    5.70    0.97
  -5  -5  -1    6.52    0.89
  -5  -5  -1    5.73    0.91
   5  -5   1    6.58    0.87
  -5   5  -1    5.43    0.65
   5   5   1    5.63    0.98
   5   5   1    6.71    1.32
   5   5   1    4.74    1.01
   5   5   1    4.62    0.68
  -5   5  -1    5.94    0.57
  -5   5  -1    7.79    0.98
  -5   5  -1    6.81    0.67
   5   5   1    4.60    0.74
   6  -5   1    9.12    1.06
   6  -5   1    9.68    1.04
  -6  -5  -1    7.70    1.04
   6  -5   1    9.33    0.78
  -6  -5  -1    9.08    1.22
   6  -5   1    6.31    1.08
  -6  -5  -1    4.21    0.87
  -6  -5  -1    9.00    1.06
  -6   5  -1    9.04    0.78
  -6   5  -1    8.18    0.72
   6   5   1    5.93    1.03
  -6   5  -1    5.98    0.94
  -6   5  -1    6.47    0.73
   6   5   1    9.24    1.46
   6   5   1    7.87    0.93
   6   5   1    8.72    0.92
  -7  -5  -1    1.55    0.84
  -7  -5  -1    1.84    0.88
   7  -5   1    0.85    0.87
  -7  -5  -1    0.27    0.80
  -7  -5  -1    1.42    0.86
   7  -5   1    0.97    0.74
   7  -5   1    1.26    0.43
   7  -5   1    1.74    0.79
   7   5   1    1.38    0.64
  -7   5  -1    1.93    0.58
  -7   5  -1    0.39    0.51
   7   5   1    0.20    0.93
  -7   5  -1    2.03    0.76
   7   5   1   -0.31    1.14
   7   5   1    0.65    0.69
  -7   5  -1    1.35    0.53
  -8  -5  -1   13.53    1.46
  -8  -5  -1   14.90    1.40
   8  -5   1   13.31    1.51
   8  -5   1   14.67    1.45
  -8  -5  -1   14.64    1.55
  -8  -5  -1   15.69    1.57
   8  -5   1   18.04    1.89
   8  -5   1   14.14    0.79
  -8   5  -1   14.99    1.04
   8   5   1   15.64    1.50
   8   5   1   16.56    2.15
  -8   5  -1   14.88    1.14
  -8   5  -1   15.86    1.12
   8   5   1   16.95    1.43
  -8   5  -1   15.04    1.55
   9  -5   1    0.03    0.82
  -9  -5  -1   -0.30    1.03
   9  -5   1   -0.01    0.32
  -9  -5  -1    0.07    1.16
   9  -5   1    0.42    0.92
  -9  -5  -1    0.58    0.96
   9  -5   1    0.49    1.02
  -9  -5  -1    1.18    1.00
   9   5   1   -1.13    0.89
  -9   5  -1   -0.10    0.65
  -9   5  -1   -0.34    0.86
  -9   5  -1   -0.41    0.59
  -9   5  -1   -0.01    0.54
   9   5   1   -2.06    1.45
   9   5   1    0.77    0.79
  10  -5   1    0.45    0.96
 -10  -5  -1    2.43    1.37
 -10  -5  -1    0.00    1.09
 -10  -5  -1   -0.06    1.07
  10  -5   1    1.24    1.26
  10  -5   1    0.08    0.98
 -10   5  -1    0.77    0.68
 -10   5  -1    1.00    1.08
 -10   5  -1    0.02    0.63
  10   5   1    0.15    1.12
 -10   5  -1   -0.19    0.82
  10   5   1    1.98    1.80
  10   5   1    0.31    0.88
 -11  -5  -1    0.76    1.27
  11  -5   1    2.58    1.24
 -11  -5  -1    0.73    1.30
  11  -5   1    0.51    1.03
 -11  -5  -1    1.42    1.60
  11  -5   1    1.35    1.59
 -11  -5  -1    1.98    1.41
  11   5   1    2.56    1.11
 -11   5  -1    1.40    0.76
 -11   5  -1    1.24    0.76
  11   5   1    0.22    1.23
 -11   5  -1    0.00    1.21
 -11   5  -1    1.68    1.09
  11   5   1    7.19    2.28
  11   5   1   -0.97    1.60
  12  -5   1    6.31    1.43
  12  -5   1    3.00    1.50
 -12  -5  -1    5.56    1.63
 -12  -5  -1    5.22    1.72
 -12  -5  -1    7.27    1.86
 -12  -5  -1    3.88    1.42
 -12   5  -1    6.38    1.60
 -12   5  -1    6.44    0.97
  12   5   1    4.45    1.89
  12   5   1    7.47    1.83
  12   5   1    6.84    1.43
 -12   5  -1    7.46    1.48
 -12   5  -1    6.20    0.95
  12   5   1    6.84    2.75
 -13  -5  -1    0.32    1.85
  13  -5   1   -0.43    1.60
  13  -5   1    1.21    1.57
 -13  -5  -1   -0.51    1.64
 -13   5  -1    0.78    0.80
 -13   5  -1   -3.04    1.47
 -13   5  -1    0.80    0.91
  13   5   1    2.08    2.86
  13   5   1   -0.42    1.41
 -13   5  -1   -0.55    1.62
  13   5   1   -0.96    1.78
 -14  -5  -1    1.01    2.05
  14  -5   1   -1.48    1.62
 -14  -5  -1   -1.17    2.17
  14  -5   1    0.83    1.91
 -14   5  -1    0.55    1.83
  14   5   1    1.00    1.94
  14   5   1    2.80    1.77
 -14   5  -1   -0.95    0.77
  14   5   1    2.41    3.48
  15  -5   1    3.59    2.14
 -15  -5  -1    0.12    2.27
  15   5   1    0.46    1.93
  15   5   1   -0.50    2.14
  15  -6  -1    2.50    2.19
 -15  -6   1    7.03    2.64
  15  -6  -1    6.18    3.39
  15   6  -1   -1.77    2.69
  15   6  -1    3.78    2.93
 -14  -6   1   -2.61    1.78
  14  -6  -1    1.60    2.35
 -14  -6   1   -1.15    2.17
  14  -6  -1    1.04    1.90
  14   6  -1    0.68    2.22
  14   6  -1   -1.19    1.79
  14   6  -1   -5.56    3.75
  13  -6  -1    1.86    1.64
  13  -6  -1    4.90    2.34
 -13  -6   1    1.92    1.86
 -13  -6   1    0.32    1.82
 -13  -6   1    1.28    1.93
  13  -6  -1    1.62    1.60
  13   6  -1    2.87    1.58
 -13   6   1    0.38    1.22
  13   6  -1    1.47    1.90
 -13   6   1    0.68    1.53
  13   6  -1    2.31    3.58
  12  -6  -1    0.50    1.36
 -12  -6   1    3.39    2.07
  12  -6  -1   -1.49    1.92
 -12  -6   1   -0.37    1.54
 -12  -6   1   -0.29    1.70
 -12  -6   1   -0.61    1.59
  12  -6  -1    1.34    1.34
  12   6  -1    2.26    2.73
 -12   6   1   -0.68    1.39
  12   6  -1   -0.61    1.65
  12   6  -1   -0.80    1.30
 -12   6   1    0.67    1.17
  11  -6  -1    3.07    1.25
  11  -6  -1    3.39    1.80
 -11  -6   1    3.43    1.66
  11  -6  -1    5.27    1.35
 -11  -6   1    4.01    1.85
 -11  -6   1    3.64    1.54
  11   6  -1    6.28    1.33
 -11   6   1    4.20    1.43
  11   6  -1    3.85    1.91
  11   6  -1    1.57    2.35
 -11   6   1    1.82    0.97
  11   6  -1    0.81    1.52
  10  -6  -1    2.81    1.50
 -10  -6   1    4.86    1.64
 -10  -6   1   -1.23    1.43
  10  -6  -1    5.27    1.22
  10  -6  -1    5.17    1.27
 -10  -6   1    4.51    1.46
 -10  -6   1    4.62    1.33
 -10   6   1    4.61    0.85
  10   6  -1    0.77    1.52
  10   6  -1    7.96    2.41
 -10   6   1    4.90    0.44
  10   6  -1    4.84    1.43
 -10   6   1    5.02    0.56
  10   6  -1    3.28    1.18
 -10   6   1    3.23    1.25
   9  -6  -1    0.75    1.21
  -9  -6   1   -0.14    1.09
   9  -6  -1    1.10    0.44
   9  -6  -1    1.24    0.93
  -9  -6   1   -0.63    1.11
   9  -6  -1    0.92    0.89
  -9  -6   1   -1.58    1.23
   9   6  -1    0.67    0.87
   9   6  -1   -0.43    1.42
   9   6  -1    1.69    1.99
  -9   6   1    1.15    1.00
  -9   6   1    0.83    0.59
   9   6  -1    0.83    1.06
  -9   6   1    0.83    0.41
  -9   6   1    1.31    0.50
   8  -6  -1    7.05    1.12
   8  -6  -1    5.72    0.64
  -8  -6   1    6.97    1.26
   8  -6  -1    4.89    1.03
   8  -6  -1    7.20    1.53
  -8  -6   1    8.10    1.36
  -8  -6   1    7.50    1.48
  -8  -6   1    6.21    1.28
   8   6  -1    5.96    1.56
  -8   6   1    5.36    1.13
   8   6  -1    4.30    1.12
  -8   6   1    5.92    0.62
   8   6  -1    5.55    1.06
  -8   6   1    5.16    0.60
   8   6  -1    6.86    1.94
  -8   6   1    6.24    0.57
  -7  -6   1   15.16    1.50
  -7  -6   1   15.82    1.57
   7  -6  -1   13.81    1.47
   7  -6  -1   14.31    1.46
  -7  -6   1   13.80    1.50
  -7  -6   1   13.61    1.56
   7  -6  -1   13.01    1.02
   7  -6  -1   13.38    1.68
   7   6  -1   13.91    1.71
   7   6  -1   13.51    1.37
  -7   6   1   13.81    0.90
   7   6  -1   13.54    1.66
   7   6  -1   16.09    1.43
  -7   6   1   13.99    0.83
  -7   6   1   11.82    1.25
  -7   6   1   13.56    0.68
   7   6  -1   15.65    1.98
   6  -6  -1    1.06    0.77
  -6  -6   1    1.18    0.89
   6  -6  -1   -0.30    0.84
   6  -6  -1    0.94    0.56
   6  -6  -1    0.11    0.67
  -6  -6   1    0.44    1.03
  -6  -6   1    0.57    0.78
  -6  -6   1    1.18    0.73
  -6  -6   1    0.97    0.87
   6   6  -1    1.93    1.35
   6   6  -1    0.91    1.09
  -6   6   1    1.27    0.44
   6   6  -1    0.96    0.69
   6   6  -1    0.57    0.76
  -6   6   1    0.66    0.75
  -6   6   1    1.10    0.41
   6   6  -1   -0.15    1.04
   5  -6  -1   14.01    1.36
  -5  -6   1   13.44    1.51
   5  -6  -1   11.63    1.24
  -5  -6   1   12.44    1.35
  -5  -6   1   15.08    1.51
   5  -6  -1   11.45    1.32
  -5  -6   1   13.47    1.37
   5  -6  -1   13.95    1.11
  -5  -6   1   13.51    1.49
   5   6  -1   15.18    1.25
  -5   6   1   11.33    0.84
   5   6  -1   13.49    1.43
   5   6  -1   12.75    1.41
   5   6  -1   15.90    1.95
  -5   6   1   12.49    0.85
  -5   6   1   13.90    1.27
   5   6  -1   13.03    1.18
   4  -6  -1    1.73    0.66
  -4  -6   1    0.60    0.67
   4  -6  -1    1.72    0.86
  -4  -6   1    1.31    0.68
   4  -6  -1    0.68    0.66
   4  -6  -1    1.24    0.63
  -4  -6   1    2.08    0.84
  -4  -6   1    1.36    0.72
  -4  -6   1    2.27    1.04
  -4   6   1    1.11    0.44
   4   6  -1    1.53    0.62
   4   6  -1    1.74    1.15
  -4   6   1    1.44    0.48
   4   6  -1    0.80    0.58
   4   6  -1    1.75    0.91
   4   6  -1    2.60    0.84
   3  -6  -1   20.25    1.28
  -3  -6   1   19.02    1.22
   3  -6  -1   18.18    1.41
  -3  -6   1   20.75    1.69
   3  -6  -1   19.00    1.56
  -3  -6   1   21.23    1.44
  -3  -6   1   20.73    1.47
  -3  -6   1   21.03    1.49
   3  -6  -1   20.50    1.69
   3  -6  -1   19.88    1.26
   3  -6  -1   21.57    1.37
  -3   6   1   20.84    1.05
   3   6  -1   22.04    2.09
  -3   6   1   20.47    1.01
  -3   6   1   21.20    1.68
   3   6  -1   18.56    1.63
   3   6  -1   19.88    1.25
   3   6  -1   19.59    1.14
   3   6  -1   20.78    1.66
   2  -6  -1    5.27    0.84
  -2  -6   1    5.38    1.06
  -2  -6   1    5.69    0.91
   2  -6  -1    5.09    0.94
   2  -6  -1    6.26    0.81
   2  -6  -1    4.28    0.91
   2  -6  -1    5.29    0.85
  -2  -6   1    5.02    0.88
   2  -6  -1    3.63    0.98
  -2  -6   1    6.53    0.92
  -2  -6   1    5.32    0.66
   2   6  -1    5.43    0.98
   2   6  -1    5.43    0.65
  -2   6   1    4.98    0.69
  -2   6   1    4.86    1.02
   2   6  -1    5.58    1.01
   2   6  -1    4.98    0.71
  -2   6   1    5.57    0.63
   2   6  -1    4.80    1.19
  -1  -6   1    0.96    0.64
  -1  -6   1    0.94    0.64
  -1  -6   1   -0.36    0.57
  -1  -6   1   -0.37    0.70
   1  -6  -1    0.72    0.75
   1  -6  -1    0.41    0.69
   1  -6  -1   -0.62    0.50
   1  -6  -1    0.91    0.62
   1  -6  -1    0.99    0.62
  -1  -6   1    0.97    0.75
  -1  -6   1    0.67    0.62
   1  -6  -1    0.60    0.63
  -1   6   1   -0.11    0.77
   1   6  -1   -1.72    0.68
  -1   6   1    0.21    0.41
   1   6  -1    1.06    0.68
  -1   6   1    0.50    0.26
  -1   6   1    0.47    0.53
   1   6  -1    0.32    0.39
   1   6  -1   -0.18    0.45
   0  -6  -1    0.62    0.65
   0  -6   1    0.04    0.64
   0  -6   1   -0.69    0.78
   0  -6   1    1.15    0.65
   0  -6   1   -0.65    0.65
   0  -6  -1    0.94    0.74
   0  -6  -1    1.07    0.71
   0  -6  -1    0.04    0.57
   0  -6  -1    1.31    0.64
   0  -6   1    0.63    0.72
   0  -6   1   -0.36    0.61
   0  -6  -1    0.59    0.60
   0   6   1    0.98    0.56
   0   6  -1    0.73    0.36
   0   6  -1    0.73    0.79
   0   6  -1    0.64    0.61
   0   6   1    0.04    0.31
   0   6  -1    0.32    0.43
   0   6   1    0.17    0.41
   0   6   1    0.23    0.77
   1  -6   1   68.66    2.72
  -1  -6  -1   67.44    2.32
   1  -6   1   70.81    2.38
  -1  -6  -1   66.76    2.22
   1  -6   1   68.70    2.49
  -1  -6  -1   71.97    2.45
   1  -6   1   69.52    2.25
   1  -6   1   68.89    2.21
  -1  -6  -1   66.63    1.79
  -1  -6  -1   66.38    2.42
   1  -6   1   67.61    2.44
  -1  -6  -1   68.01    2.63
   1   6   1   71.39    2.63
   1   6   1   68.15    2.22
   1   6   1   67.56    1.78
   1   6   1   71.49    2.86
  -1   6  -1   72.20    2.58
  -1   6  -1   68.38    1.63
   1   6   1   71.26    2.01
  -1   6  -1   66.24    2.14
  -1   6  -1   68.90    2.04
  -2  -6  -1    2.77    0.86
  -2  -6  -1    3.67    0.59
   2  -6   1    3.64    0.76
   2  -6   1    2.63    0.72
  -2  -6  -1    3.45    0.84
  -2  -6  -1    2.85    0.76
   2  -6   1    4.05    0.71
   2  -6   1    2.23    0.93
   2  -6   1    3.10    0.84
   2  -6   1    2.74    0.80
  -2  -6  -1    3.32    0.80
   2   6   1    2.93    0.77
   2   6   1    3.81    0.65
   2   6   1    4.56    0.59
  -2   6  -1    3.31    0.59
   2   6   1    3.52    1.08
  -2   6  -1    2.58    0.90
  -2   6  -1    3.88    0.38
  -2   6  -1    3.60    0.69
   2   6   1    3.49    1.00
  -3  -6  -1    0.30    0.78
  -3  -6  -1   -0.31    0.60
  -3  -6  -1   -0.35    0.61
   3  -6   1    0.06    0.66
  -3  -6  -1    0.50    0.66
   3  -6   1    0.11    0.68
   3  -6   1    0.54    0.70
  -3  -6  -1   -0.21    0.52
   3  -6   1   -0.02    0.92
   3  -6   1    0.68    0.54
  -3   6  -1   -0.07    0.42
   3   6   1   -0.41    1.01
   3   6   1    0.00    0.48
   3   6   1    0.49    0.51
  -3   6  -1   -0.09    0.51
  -3   6  -1    0.31    0.78
   3   6   1    0.02    0.75
   3   6   1    0.32    0.82
  -3   6  -1   -0.36    0.23
  -4  -6  -1   16.71    1.58
  -4  -6  -1   14.83    1.28
   4  -6   1   12.35    1.28
  -4  -6  -1   13.31    1.35
   4  -6   1   13.92    1.42
   4  -6   1   16.30    1.59
   4  -6   1   15.63    1.16
  -4  -6  -1   12.39    1.34
  -4   6  -1   15.00    0.58
   4   6   1   19.03    1.95
  -4   6  -1   15.40    1.35
   4   6   1   15.64    1.18
  -4   6  -1   14.53    1.05
   4   6   1   14.84    1.53
   4   6   1   14.42    1.13
  -4   6  -1   13.96    0.59
   4   6   1   14.41    1.62
  -4   6  -1   15.10    1.09
  -5  -6  -1   28.11    1.75
   5  -6   1   27.06    1.35
   5  -6   1   26.52    1.60
   5  -6   1   29.02    1.72
  -5  -6  -1   27.93    1.72
   5  -6   1   25.93    1.88
  -5  -6  -1   26.53    1.69
  -5  -6  -1   25.22    1.89
  -5  -6  -1   24.90    1.59
   5   6   1   24.67    1.96
   5   6   1   27.81    1.93
  -5   6  -1   26.17    1.25
  -5   6  -1   25.08    1.61
   5   6   1   26.33    1.43
  -5   6  -1   26.61    1.28
   5   6   1   25.10    1.50
  -5   6  -1   25.98    0.82
   5   6   1   27.34    2.31
  -6  -6  -1    0.41    0.90
   6  -6   1   -0.48    0.73
   6  -6   1    1.00    0.97
  -6  -6  -1    0.50    0.91
   6  -6   1    0.27    0.54
  -6  -6  -1    0.11    0.84
  -6  -6  -1    0.63    0.75
  -6  -6  -1    0.04    0.88
   6  -6   1    1.55    0.91
  -6   6  -1    0.34    0.55
  -6   6  -1    0.43    0.57
   6   6   1   -0.87    0.60
   6   6   1   -1.76    0.95
  -6   6  -1    0.84    0.37
   6   6   1   -0.25    1.30
  -6   6  -1   -0.61    0.66
   6   6   1    0.58    1.05
   6   6   1   -0.38    0.69
   7  -6   1   12.47    1.55
  -7  -6  -1   13.75    1.48
   7  -6   1   11.62    1.02
   7  -6   1   11.29    1.22
  -7  -6  -1   14.89    1.52
  -7  -6  -1   16.38    1.67
  -7  -6  -1   10.61    1.40
   7  -6   1   15.57    1.49
  -7   6  -1   14.93    1.07
   7   6   1   13.08    1.63
  -7   6  -1    9.93    1.25
  -7   6  -1   12.16    0.88
   7   6   1   14.75    1.58
   7   6   1   16.61    2.16
  -7   6  -1   12.56    1.13
   7   6   1   13.99    1.39
  -8  -6  -1    1.19    1.15
  -8  -6  -1   -0.09    0.97
   8  -6   1    0.35    0.91
   8  -6   1    1.36    0.96
   8  -6   1    0.42    1.26
   8  -6   1    0.47    0.55
  -8  -6  -1    2.75    1.17
  -8  -6  -1    1.31    1.10
  -8   6  -1    1.96    0.69
   8   6   1    1.72    0.95
  -8   6  -1    1.89    0.63
   8   6   1   -2.02    1.52
   8   6   1    0.91    0.85
  -8   6  -1    1.10    0.57
  -8   6  -1    0.28    0.91
   9  -6   1   16.07    1.61
   9  -6   1   16.16    1.65
   9  -6   1   21.73    2.22
  -9  -6  -1   17.79    1.84
  -9  -6  -1   14.08    1.70
  -9  -6  -1   16.89    1.83
   9  -6   1   18.29    0.98
  -9   6  -1   17.22    1.33
  -9   6  -1   17.88    1.21
   9   6   1   14.53    2.27
  -9   6  -1   18.51    1.95
   9   6   1   14.99    1.69
   9   6   1   15.99    1.69
  -9   6  -1   16.64    1.30
 -10  -6  -1   -0.82    1.43
  10  -6   1    0.85    0.40
 -10  -6  -1    2.75    1.41
  10  -6   1    1.36    1.08
  10  -6   1    1.12    1.51
 -10  -6  -1    1.42    1.40
  10  -6   1   -1.46    1.18
 -10   6  -1    1.90    0.76
  10   6   1    0.26    1.27
 -10   6  -1   -0.82    1.15
  10   6   1    0.90    2.09
 -10   6  -1    1.25    0.87
  10   6   1    0.62    1.66
  10   6   1    0.31    1.01
 -10   6  -1    0.91    0.68
  11  -6   1    4.64    1.44
  11  -6   1    4.80    1.87
 -11  -6  -1    3.05    1.72
 -11  -6  -1    4.82    1.55
  11  -6   1    4.05    1.46
 -11  -6  -1    3.86    1.79
  11   6   1    3.44    1.49
 -11   6  -1    6.41    1.17
 -11   6  -1    3.29    0.85
  11   6   1    3.35    1.32
 -11   6  -1    2.09    1.39
  11   6   1    6.49    2.49
 -11   6  -1    4.92    0.83
  11   6   1    0.47    1.75
  12  -6   1    3.16    1.70
 -12  -6  -1    4.14    1.76
  12  -6   1    0.77    1.99
 -12  -6  -1    0.64    1.72
 -12  -6  -1    2.36    1.72
  12  -6   1    5.58    1.55
 -12   6  -1    1.97    1.20
  12   6   1    1.37    1.86
 -12   6  -1    2.26    0.76
 -12   6  -1    3.23    0.91
  12   6   1    1.27    3.02
  12   6   1    5.01    1.52
 -12   6  -1    2.28    1.67
 -13  -6  -1   12.66    2.13
  13  -6   1   12.10    2.04
  13  -6   1   12.27    1.96
 -13  -6  -1   12.43    2.23
  13  -6   1   11.38    2.54
 -13   6  -1   12.03    2.23
  13   6   1    9.48    2.15
  13   6   1    7.88    3.44
  13   6   1   12.09    2.03
 -13   6  -1   13.09    1.68
 -14  -6  -1   -4.63    1.77
  14  -6   1    2.03    2.73
  14  -6   1   -0.59    1.98
 -14  -6  -1    1.75    2.41
  14   6   1   -0.48    2.30
  14   6   1   -3.44    1.65
  14  -7  -1    8.75    2.67
  14  -7  -1    1.47    2.15
 -14  -7   1    1.97    2.71
  14   7  -1    1.82    1.71
  14   7  -1    3.81    2.54
 -13  -7   1   -0.62    2.32
  13  -7  -1    0.37    1.86
  13  -7  -1    5.13    2.73
 -13  -7   1    1.28    2.15
  13   7  -1    0.41    1.76
  13   7  -1    1.11    2.16
  12  -7  -1   -2.00    1.99
 -12  -7   1   -1.99    1.88
 -12  -7   1    3.55    1.88
  12  -7  -1    1.89    1.68
  12  -7  -1    2.30    1.48
 -12  -7   1   -1.01    2.03
  12   7  -1   -7.45    3.40
 -12   7   1    0.93    1.57
  12   7  -1    0.01    1.57
  12   7  -1   -1.54    1.76
 -12   7   1   -1.17    0.87
  11  -7  -1   -0.54    1.80
 -11  -7   1    1.26    1.78
  11  -7  -1    1.76    1.46
 -11  -7   1    0.36    1.79
 -11  -7   1    0.10    1.73
  11  -7  -1   -1.77    1.37
  11   7  -1    0.46    1.62
  11   7  -1   -0.05    1.35
 -11   7   1   -0.66    1.32
  11   7  -1   -0.29    3.07
 -11   7   1    1.40    0.77
 -10  -7   1    9.49    1.69
  10  -7  -1    7.31    1.98
  10  -7  -1    8.99    0.88
 -10  -7   1    5.50    1.64
 -10  -7   1    9.38    2.00
  10  -7  -1    8.17    1.54
 -10  -7   1    9.16    1.95
  10  -7  -1    9.29    1.59
 -10   7   1    7.69    0.78
 -10   7   1    9.53    1.49
  10   7  -1    9.59    3.03
  10   7  -1    9.26    1.62
  10   7  -1    9.33    2.20
  10   7  -1    7.94    2.11
  10   7  -1    9.34    1.57
   9  -7  -1    2.99    0.66
  -9  -7   1    5.05    1.63
   9  -7  -1    0.23    1.08
  -9  -7   1   -1.85    1.36
   9  -7  -1    3.33    1.72
  -9  -7   1    0.64    1.45
  -9  -7   1    3.15    1.42
   9  -7  -1    5.09    1.35
  -9   7   1    2.53    0.52
  -9   7   1    3.12    0.44
  -9   7   1    2.80    0.46
   9   7  -1    2.31    1.05
   9   7  -1    0.10    1.72
  -9   7   1    2.96    1.17
   9   7  -1    1.95    1.19
   9   7  -1    1.59    2.15
   9   7  -1    4.74    1.91
   8  -7  -1    0.38    1.09
  -8  -7   1   -0.87    1.19
   8  -7  -1   -0.33    1.24
  -8  -7   1   -1.11    1.14
   8  -7  -1   -0.01    0.63
  -8  -7   1   -2.13    1.33
   8  -7  -1    0.88    1.01
   8   7  -1   -0.30    1.37
  -8   7   1    0.79    0.92
  -8   7   1    1.03    0.45
   8   7  -1   -0.40    1.83
   8   7  -1    1.31    1.10
  -8   7   1   -0.59    0.47
   8   7  -1   -0.68    0.88
   8   7  -1    2.43    1.51
   7  -7  -1    6.53    1.15
   7  -7  -1    4.60    1.11
  -7  -7   1    5.78    1.28
   7  -7  -1    6.92    1.42
  -7  -7   1    7.32    1.47
   7  -7  -1    4.86    0.84
  -7  -7   1    5.09    1.56
  -7   7   1    7.10    0.68
   7   7  -1    8.62    2.24
  -7   7   1    6.51    0.63
   7   7  -1    8.08    1.21
   7   7  -1    6.82    1.22
  -7   7   1    5.54    1.08
   7   7  -1    6.99    1.64
  -6  -7   1    9.33    1.50
  -6  -7   1    8.92    1.27
  -6  -7   1    7.66    1.35
   6  -7  -1    7.88    0.99
  -6  -7   1    9.02    1.35
   6  -7  -1   11.14    1.41
   6  -7  -1    8.39    1.22
  -6  -7   1    9.56    1.33
   6  -7  -1    9.48    1.61
   6   7  -1    8.57    1.64
   6   7  -1    9.67    1.18
   6   7  -1   12.08    2.14
  -6   7   1    8.36    0.87
   6   7  -1    7.86    1.50
  -6   7   1    9.79    0.91
   6   7  -1   10.79    1.20
   5  -7  -1   -0.42    1.10
  -5  -7   1    1.67    1.47
  -5  -7   1   -1.65    1.00
   5  -7  -1    1.34    0.81
  -5  -7   1   -0.12    0.94
  -5  -7   1   -1.02    0.78
   5  -7  -1    0.29    0.87
  -5  -7   1   -0.79    0.82
   5  -7  -1   -0.46    1.00
   5  -7  -1   -0.54    0.68
  -5   7   1    0.12    0.50
  -5   7   1   -0.63    0.46
   5   7  -1    1.54    1.17
   5   7  -1    0.49    0.73
   5   7  -1    0.19    1.49
   5   7  -1    0.52    1.15
   5   7  -1   -0.23    0.65
  -4  -7   1   10.07    1.21
  -4  -7   1    6.29    0.96
  -4  -7   1    7.88    1.20
   4  -7  -1    9.18    1.14
   4  -7  -1    8.69    1.22
  -4  -7   1    9.23    1.29
   4  -7  -1    9.43    1.05
   4  -7  -1    7.55    1.33
  -4  -7   1    9.68    1.43
   4  -7  -1    8.42    1.54
   4   7  -1   10.60    1.75
   4   7  -1    7.69    0.99
   4   7  -1    9.91    1.51
   4   7  -1    7.98    0.96
   4   7  -1   11.44    1.59
  -4   7   1    9.28    0.97
  -4   7   1    7.59    0.75
  -3  -7   1   16.08    1.63
   3  -7  -1   13.76    1.37
  -3  -7   1   16.12    1.76
   3  -7  -1   12.52    1.34
   3  -7  -1   10.57    1.14
   3  -7  -1   13.59    1.45
  -3  -7   1   14.09    1.24
  -3  -7   1   18.08    1.61
   3  -7  -1   14.33    1.50
  -3  -7   1   11.41    1.23
   3  -7  -1   16.72    1.85
  -3   7   1   13.54    1.53
  -3   7   1   13.11    1.11
   3   7  -1   15.10    1.93
   3   7  -1   15.12    1.16
  -3   7   1   13.27    0.98
   3   7  -1   15.12    1.28
   3   7  -1   14.94    1.49
   3   7  -1   12.70    1.51
   2  -7  -1   13.92    1.59
  -2  -7   1   15.46    1.49
  -2  -7   1   17.73    1.66
  -2  -7   1   16.77    1.55
   2  -7  -1   12.83    1.28
   2  -7  -1   15.49    1.63
   2  -7  -1   16.01    1.41
  -2  -7   1   13.19    1.58
  -2  -7   1   14.26    1.45
   2  -7  -1   15.40    1.58
   2  -7  -1   14.91    1.43
  -2  -7   1   15.74    1.11
  -2   7   1   14.77    1.61
   2   7  -1   15.05    1.59
   2   7  -1   14.94    1.41
  -2   7   1   14.06    1.17
   2   7  -1   14.28    1.22
   2   7  -1   13.64    1.03
  -2   7   1   13.32    1.01
  -1  -7   1    1.06    0.83
   1  -7  -1    0.36    0.76
  -1  -7   1    0.55    0.82
  -1  -7   1   -0.17    0.91
  -1  -7   1    0.14    0.93
   1  -7  -1    1.10    0.91
   1  -7  -1    0.72    0.84
  -1  -7   1    0.04    0.83
   1  -7  -1   -2.02    0.79
   1  -7  -1   -0.17    0.71
   1  -7  -1    0.96    0.74
  -1  -7   1    0.89    0.75
  -1   7   1    0.92    0.65
  -1   7   1    1.23    0.97
  -1   7   1   -0.21    0.47
   1   7  -1    0.57    0.78
  -1   7   1    0.63    0.32
   1   7  -1   -0.08    0.43
   1   7  -1    1.06    0.64
   1   7  -1    0.24    0.96
   0  -7   1    4.51    0.98
   0  -7   1    1.62    0.88
   0  -7   1    3.24    1.04
   0  -7   1    2.46    0.92
   0  -7  -1    2.06    0.81
   0  -7  -1    2.74    0.98
   0  -7   1    2.99    0.88
   0  -7  -1    3.87    0.94
   0  -7  -1    2.22    0.99
   0  -7  -1    1.81    0.75
   0  -7   1    3.33    1.07
   0  -7  -1    2.69    0.99
   0   7  -1    2.97    0.51
   0   7  -1    3.40    1.14
   0   7   1    3.69    0.68
   0   7   1    3.63    0.48
   0   7   1    2.61    1.06
   0   7  -1    2.43    0.69
   0   7  -1    2.77    0.88
   0   7   1    3.46    0.82
  -1  -7  -1    0.07    0.42
  -1  -7  -1   -0.53    0.79
   1  -7   1   -1.93    0.77
   1  -7   1    0.25    0.77
  -1  -7  -1    0.70    0.87
  -1  -7  -1    0.04    0.81
  -1  -7  -1   -0.36    0.74
   1  -7   1    0.19    0.83
   1  -7   1   -0.96    0.98
   1  -7   1   -0.19    0.76
   1  -7   1    0.71    0.70
  -1  -7  -1    0.01    0.88
  -1  -7  -1    0.11    0.75
  -1   7  -1    0.15    0.36
  -1   7  -1   -0.07    0.52
   1   7   1   -0.07    0.41
   1   7   1   -0.38    0.74
   1   7   1    0.21    0.52
  -1   7  -1   -0.48    0.86
   1   7   1   -0.31    0.91
  -1   7  -1    0.79    0.68
  -2  -7  -1   10.76    1.26
  -2  -7  -1   10.82    1.03
   2  -7   1   10.56    1.28
   2  -7   1   10.92    1.36
   2  -7   1   11.64    1.31
   2  -7   1   13.22    1.52
  -2  -7  -1   13.52    1.66
   2  -7   1   12.72    1.59
   2  -7   1    8.84    1.09
  -2  -7  -1   11.75    1.29
  -2  -7  -1   10.74    1.25
   2   7   1    9.68    1.19
  -2   7  -1   11.59    1.10
   2   7   1    8.78    0.93
   2   7   1   10.94    1.62
   2   7   1   11.75    1.42
  -2   7  -1   13.27    1.56
  -2   7  -1   12.52    1.09
  -2   7  -1   12.26    0.64
   2   7   1   11.47    1.09
   3  -7   1    0.45    0.71
   3  -7   1    0.03    1.03
   3  -7   1   -0.75    0.84
  -3  -7  -1    0.03    0.85
  -3  -7  -1    0.00    0.59
   3  -7   1   -0.09    0.73
   3  -7   1    0.63    0.93
  -3  -7  -1   -0.06    0.90
  -3  -7  -1    0.44    0.92
  -3  -7  -1   -0.56    0.77
  -3   7  -1    0.66    0.54
   3   7   1   -0.51    0.85
   3   7   1   -0.02    0.52
  -3   7  -1   -0.40    0.63
   3   7   1    1.19    1.06
   3   7   1    0.76    1.31
  -3   7  -1   -0.61    0.95
   3   7   1   -0.34    0.57
   4  -7   1   15.74    1.71
  -4  -7  -1   16.92    1.42
   4  -7   1   15.18    1.56
  -4  -7  -1   16.62    1.66
  -4  -7  -1   17.54    1.88
   4  -7   1   15.04    1.79
  -4  -7  -1   16.19    1.53
  -4  -7  -1   15.16    1.66
   4  -7   1   16.99    1.43
   4  -7   1   16.19    1.69
   4   7   1   16.02    1.28
   4   7   1   15.37    1.66
  -4   7  -1   15.53    1.18
   4   7   1   15.86    1.56
   4   7   1   14.99    1.28
  -4   7  -1   14.62    1.27
   4   7   1   18.64    2.13
  -5  -7  -1    1.14    1.05
   5  -7   1    0.47    0.82
  -5  -7  -1   -0.40    0.81
   5  -7   1   -0.34    0.92
   5  -7   1    1.01    1.00
  -5  -7  -1   -1.23    0.98
  -5  -7  -1    0.32    0.84
   5  -7   1    1.24    0.75
   5   7   1    0.02    1.03
   5   7   1   -0.81    1.44
   5   7   1   -0.63    0.62
  -5   7  -1   -0.60    0.73
  -5   7  -1    0.06    0.58
  -5   7  -1    0.01    0.61
   5   7   1   -0.15    0.69
   6  -7   1   20.57    2.24
   6  -7   1   21.80    1.83
  -6  -7  -1   22.89    1.87
   6  -7   1   23.97    1.48
   6  -7   1   23.08    1.97
  -6  -7  -1   24.03    1.95
  -6  -7  -1   20.86    2.01
  -6  -7  -1   26.21    2.19
  -6   7  -1   25.22    1.84
  -6   7  -1   24.23    1.36
   6   7   1   26.24    2.18
   6   7   1   25.78    1.74
   6   7   1   23.46    1.62
   6   7   1   26.39    2.71
  -6   7  -1   25.88    1.40
   7  -7   1    2.51    1.03
   7  -7   1    2.26    1.19
  -7  -7  -1    2.90    1.17
   7  -7   1    3.05    1.45
  -7  -7  -1    1.69    1.21
   7  -7   1    2.22    0.80
   7   7   1    2.62    0.96
  -7   7  -1    3.48    1.12
  -7   7  -1    2.85    0.69
  -7   7  -1    2.88    0.42
  -7   7  -1    2.40    0.73
   7   7   1    0.67    1.72
   7   7   1    1.99    0.99
  -8  -7  -1   -2.79    1.04
   8  -7   1    1.28    1.17
  -8  -7  -1    1.58    1.24
  -8  -7  -1   -0.87    1.32
   8  -7   1   -0.37    1.32
   8  -7   1   -0.05    0.67
   8  -7   1    1.20    1.03
   8   7   1    0.17    1.62
  -8   7  -1   -0.24    0.46
   8   7   1   -1.50    1.91
  -8   7  -1    0.39    1.05
  -8   7  -1   -0.74    0.62
   8   7   1   -1.24    0.90
   8   7   1   -1.23    0.97
  -8   7  -1    0.13    0.65
   9  -7   1    1.41    0.64
  -9  -7  -1   -1.20    1.38
   9  -7   1    1.59    1.20
  -9  -7  -1   -0.45    1.45
  -9  -7  -1    0.42    1.49
   9  -7   1    1.40    1.49
   9  -7   1   -1.25    1.26
  -9  -7  -1   -0.80    1.28
   9   7   1    1.44    1.32
   9   7   1    1.94    1.11
  -9   7  -1    0.42    1.15
  -9   7  -1    0.97    0.69
   9   7   1    0.68    1.76
  -9   7  -1    0.81    0.74
   9   7   1    0.01    1.63
  -9   7  -1   -0.02    0.59
   9   7   1    2.74    2.31
  10  -7   1    1.86    1.49
 -10  -7  -1    3.05    1.74
  10  -7   1    4.93    2.06
 -10  -7  -1    3.93    1.66
 -10  -7  -1    2.43    1.66
 -10  -7  -1    2.53    1.78
  10  -7   1    3.26    0.68
  10  -7   1    3.37    1.43
 -10   7  -1    3.10    0.77
  10   7   1    2.84    1.89
  10   7   1    2.80    2.85
 -10   7  -1    3.83    1.53
  10   7   1    3.29    1.31
  10   7   1    2.06    1.78
 -10   7  -1    2.20    0.84
 -10   7  -1    2.40    0.82
  10   7   1    2.90    1.49
  11  -7   1   -1.35    1.96
 -11  -7  -1    1.82    1.87
 -11  -7  -1   -0.15    1.79
  11  -7   1    2.34    1.53
  11  -7   1    0.38    1.70
 -11  -7  -1    1.12    1.94
 -11  -7  -1   -1.06    1.67
 -11   7  -1    0.86    1.54
  11   7   1    0.99    1.42
  11   7   1   -2.54    2.94
 -11   7  -1   -0.58    0.68
 -11   7  -1   -0.76    0.76
  11   7   1   -0.52    1.53
 -11   7  -1   -0.75    0.93
 -12  -7  -1    9.32    2.35
  12  -7   1    3.64    1.84
 -12  -7  -1    6.05    1.94
  12  -7   1    3.61    2.55
  12  -7   1    5.62    1.88
  12   7   1    7.02    2.11
  12   7   1    5.29    3.59
 -12   7  -1    7.55    1.85
  12   7   1    4.82    1.72
 -12   7  -1    3.55    1.12
 -13  -7  -1    1.10    2.41
  13  -7   1    0.76    2.01
 -13  -7  -1   -1.34    2.26
  13  -7   1   -0.62    2.64
  13   7   1    1.77    1.74
  13   7   1   -1.33    2.22
 -13   7  -1    1.01    1.97
 -14  -7  -1    7.45    2.86
  14  -7   1   12.02    2.64
  14  -7   1    2.10    2.54
  14   7   1    7.48    2.13
  14   7   1    8.53    2.39
  13  -8  -1   -0.96    2.12
  13  -8  -1    2.20    2.60
 -13  -8   1   -1.84    2.52
  13   8  -1   -0.45    1.65
  13   8  -1    3.69    2.55
 -12  -8   1   -0.40    2.30
  12  -8  -1   -3.14    1.88
  12  -8  -1   -3.44    2.44
  12   8  -1   -1.11    2.19
  12   8  -1    1.93    1.85
  11  -8  -1    0.22    0.46
  11  -8  -1   -1.38    1.52
  11  -8  -1   -1.56    1.67
 -11  -8   1    1.10    2.01
 -11  -8   1    0.44    2.05
  11  -8  -1   -6.19    2.18
  11   8  -1   -1.33    3.41
  11   8  -1    2.35    1.68
 -11   8   1    0.57    1.49
  11   8  -1    2.83    1.89
 -10  -8   1    0.15    1.67
  10  -8  -1    2.49    1.58
 -10  -8   1    0.16    1.89
 -10  -8   1    0.01    1.95
  10  -8  -1    1.24    2.02
 -10  -8   1    0.98    1.76
  10  -8  -1    2.71    1.51
  10  -8  -1    1.77    0.72
  10   8  -1   -0.78    1.40
  10   8  -1   -3.79    2.97
  10   8  -1    4.81    1.80
 -10   8   1   -0.60    1.31
   9  -8  -1   11.56    1.76
  -9  -8   1    7.86    1.93
  -9  -8   1   11.11    2.04
  -9  -8   1   10.17    1.85
   9  -8  -1   11.73    1.81
   9  -8  -1   11.38    1.12
   9  -8  -1    9.41    2.21
  -9  -8   1   10.20    2.08
   9   8  -1    7.80    1.51
   9   8  -1   10.10    1.75
   9   8  -1    8.48    3.18
  -9   8   1    9.44    1.57
   9   8  -1    5.60    2.10
   9   8  -1    9.28    2.16
   8  -8  -1    7.20    1.54
   8  -8  -1    5.78    1.01
  -8  -8   1    7.00    1.83
  -8  -8   1    7.26    1.81
   8  -8  -1    4.41    1.79
  -8  -8   1    5.10    1.62
   8  -8  -1    3.88    1.39
  -8  -8   1    8.89    1.82
  -8   8   1    6.59    0.59
   8   8  -1    6.49    1.53
   8   8  -1    6.68    2.56
   8   8  -1    4.50    1.99
  -8   8   1    6.12    0.65
   8   8  -1    1.56    1.91
   8   8  -1    6.79    1.38
  -7  -8   1    0.55    1.24
  -7  -8   1   -0.24    1.45
  -7  -8   1    1.13    1.50
   7  -8  -1    0.68    1.25
   7  -8  -1    1.36    1.15
   7  -8  -1   -0.99    0.88
  -7  -8   1    0.14    1.29
   7  -8  -1    0.04    1.45
  -7  -8   1    0.09    1.49
   7   8  -1    0.78    1.80
   7   8  -1    0.66    2.18
   7   8  -1    0.09    0.99
   7   8  -1   -1.18    1.12
   7   8  -1   -1.03    1.65
  -7   8   1   -0.25    0.53
  -7   8   1   -0.24    0.51
  -6  -8   1    0.23    1.17
  -6  -8   1    0.46    1.02
   6  -8  -1    1.33    1.05
  -6  -8   1   -0.59    1.27
  -6  -8   1    1.00    1.32
  -6  -8   1   -0.62    1.22
   6  -8  -1    1.20    1.35
   6  -8  -1    0.12    1.13
   6  -8  -1   -0.85    0.90
   6  -8  -1   -0.80    1.36
   6   8  -1   -1.59    1.82
  -6   8   1   -0.96    0.53
   6   8  -1    1.43    0.99
   6   8  -1    0.66    0.94
   6   8  -1    1.49    1.65
  -6   8   1    0.57    0.57
   5  -8  -1   17.17    1.66
  -5  -8   1   16.81    1.66
   5  -8  -1   15.19    1.80
  -5  -8   1   16.93    1.82
   5  -8  -1   18.47    1.80
   5  -8  -1   19.56    1.92
  -5  -8   1   19.19    2.18
   5  -8  -1   14.94    1.91
   5   8  -1   14.88    1.45
  -5   8   1   17.47    1.17
   5   8  -1   19.83    2.29
  -5   8   1   17.58    1.14
   5   8  -1   19.53    2.51
   5   8  -1   20.84    1.67
   4  -8  -1   16.86    1.62
   4  -8  -1   15.41    1.62
   4  -8  -1   18.83    2.09
  -4  -8   1   20.41    1.98
  -4  -8   1   18.55    1.69
   4  -8  -1   18.98    2.03
   4  -8  -1   17.54    1.72
  -4  -8   1   21.73    2.23
   4   8  -1   16.76    1.83
   4   8  -1   21.61    2.63
   4   8  -1   18.11    1.60
   4   8  -1   19.02    2.06
  -4   8   1   17.46    1.27
  -4   8   1   19.08    1.19
   4   8  -1   19.77    1.48
   3  -8  -1    2.64    1.16
   3  -8  -1    2.12    1.31
   3  -8  -1    3.19    1.10
  -3  -8   1    4.11    1.18
   3  -8  -1    3.16    1.07
  -3  -8   1    3.61    0.89
  -3  -8   1    5.69    1.44
   3  -8  -1    3.00    1.31
  -3  -8   1    5.54    1.40
   3  -8  -1    3.97    1.04
   3   8  -1    3.98    0.91
   3   8  -1    3.45    0.78
  -3   8   1    3.81    0.71
   3   8  -1    4.66    1.45
  -3   8   1    4.39    0.83
   3   8  -1    5.42    1.33
   2  -8  -1    8.78    1.25
   2  -8  -1    5.92    1.28
  -2  -8   1    7.56    1.95
   2  -8  -1    6.91    1.46
  -2  -8   1    7.81    1.29
  -2  -8   1    7.09    1.55
  -2  -8   1    7.55    1.54
   2  -8  -1    8.56    1.43
  -2  -8   1    8.33    1.31
   2  -8  -1    7.02    1.30
   2  -8  -1    8.65    1.34
  -2   8   1    9.34    1.98
   2   8  -1    7.33    1.29
  -2   8   1    7.99    1.03
  -2   8   1    8.82    0.92
   2   8  -1    8.19    0.88
   2   8  -1    8.48    1.68
   2   8  -1    8.26    1.10
  -1  -8   1   -0.07    0.94
   1  -8  -1    0.42    1.05
  -1  -8   1   -0.35    1.09
   1  -8  -1    0.51    1.06
   1  -8  -1   -0.21    1.08
  -1  -8   1    0.24    1.12
   1  -8  -1    0.40    0.95
  -1  -8   1   -1.98    0.86
   1  -8  -1    0.62    0.93
  -1  -8   1    0.35    1.04
   1  -8  -1   -0.66    0.99
  -1  -8   1    2.15    1.23
  -1   8   1   -0.21    1.26
  -1   8   1   -0.12    0.58
   1   8  -1   -1.12    1.20
   1   8  -1    1.47    0.69
  -1   8   1   -0.12    0.78
   1   8  -1   -0.15    0.49
   1   8  -1    0.55    0.96
   0  -8  -1    1.09    1.01
   0  -8  -1    1.66    1.24
   0  -8   1    4.62    1.39
   0  -8  -1    0.87    0.94
   0  -8  -1    1.47    1.05
   0  -8   1    1.24    0.98
   0  -8  -1    1.77    1.05
   0  -8  -1    2.34    1.27
   0  -8   1    2.00    1.02
   0  -8   1    1.74    1.04
   0  -8   1    2.46    1.02
   0  -8   1    1.54    1.24
   0   8   1    3.41    1.43
   0   8  -1    2.24    0.50
   0   8   1    1.21    0.89
   0   8  -1    1.20    0.70
   0   8   1    1.22    0.66
   0   8  -1    1.41    0.91
   0   8   1    1.71    0.47
   0   8  -1   -0.32    1.14
   1  -8   1   12.96    1.47
   1  -8   1   13.09    1.86
  -1  -8  -1   12.72    1.52
   1  -8   1   16.91    1.76
  -1  -8  -1   14.74    1.74
  -1  -8  -1   17.65    1.90
   1  -8   1   12.73    1.60
  -1  -8  -1   17.52    1.63
   1  -8   1   11.39    1.39
  -1  -8  -1   16.12    1.82
   1  -8   1   15.14    1.55
  -1   8  -1   12.76    1.69
   1   8   1   14.98    1.25
   1   8   1   15.18    1.03
  -1   8  -1   13.70    1.29
   1   8   1   12.48    1.35
  -1   8  -1   14.34    0.85
  -1   8  -1   17.12    1.47
   2  -8   1    0.55    1.14
  -2  -8  -1    0.07    1.00
  -2  -8  -1    1.42    1.23
   2  -8   1   -0.11    0.87
  -2  -8  -1    0.44    1.23
   2  -8   1   -0.02    1.12
  -2  -8  -1    0.32    0.63
   2  -8   1    0.32    0.99
  -2  -8  -1    0.48    1.08
   2  -8   1    0.05    1.29
   2  -8   1   -0.10    0.99
  -2  -8  -1    0.29    0.99
   2   8   1   -0.96    0.54
  -2   8  -1    0.20    0.67
  -2   8  -1    0.22    0.83
  -2   8  -1   -0.20    1.20
  -2   8  -1    0.23    0.30
   2   8   1   -0.45    0.64
   2   8   1   -0.01    1.03
   3  -8   1   19.75    2.14
   3  -8   1   18.37    1.76
  -3  -8  -1   14.43    1.40
  -3  -8  -1   15.57    1.60
  -3  -8  -1   14.68    1.66
   3  -8   1   14.94    1.69
  -3  -8  -1   17.29    1.95
   3  -8   1   15.63    1.74
   3  -8   1   14.55    1.61
   3   8   1   12.80    1.39
  -3   8  -1   16.03    1.80
   3   8   1   13.87    1.26
   3   8   1   13.16    2.07
   3   8   1   13.25    1.54
  -3   8  -1   14.97    1.55
  -3   8  -1   13.84    1.29
   4  -8   1    1.68    1.19
   4  -8   1    1.82    1.23
   4  -8   1    2.70    1.38
  -4  -8  -1    0.92    1.04
   4  -8   1    0.02    1.01
  -4  -8  -1   -0.26    0.88
  -4  -8  -1    1.31    1.34
   4  -8   1    1.34    0.93
   4   8   1   -0.96    1.62
  -4   8  -1    0.26    0.64
  -4   8  -1    3.01    0.88
   4   8   1    1.13    0.78
   4   8   1    0.85    1.17
   4   8   1    1.10    0.79
   5  -8   1    5.44    1.11
  -5  -8  -1    5.36    1.20
   5  -8   1    2.60    1.48
  -5  -8  -1    5.12    1.48
   5  -8   1    4.35    1.51
   5  -8   1    5.71    1.37
  -5  -8  -1    4.21    1.11
   5  -8   1    3.09    1.18
  -5   8  -1    3.79    0.89
   5   8   1    3.19    0.93
  -5   8  -1    3.84    0.82
   5   8   1    1.68    1.90
   5   8   1    5.37    1.50
   5   8   1    4.35    0.96
  -6  -8  -1    6.48    1.69
  -6  -8  -1    8.81    1.41
   6  -8   1    8.35    1.50
  -6  -8  -1    1.64    1.32
  -6  -8  -1    7.40    1.40
   6  -8   1    5.73    1.07
   6  -8   1    9.25    1.56
   6  -8   1    7.87    1.71
   6   8   1    9.41    1.29
  -6   8  -1    6.89    0.93
   6   8   1    3.87    2.24
  -6   8  -1    6.73    0.96
   6   8   1    6.25    1.14
  -7  -8  -1   -1.63    1.25
   7  -8   1   -0.79    1.29
  -7  -8  -1    0.38    1.50
   7  -8   1   -0.04    0.91
  -7  -8  -1   -0.38    1.46
  -7  -8  -1    1.18    1.17
  -7  -8  -1    1.87    1.44
   7  -8   1    3.22    1.59
   7  -8   1    0.21    1.13
   7   8   1    1.60    1.10
   7   8   1   -1.06    1.61
   7   8   1   -0.56    1.15
  -7   8  -1    0.67    0.69
   7   8   1   -0.24    2.15
  -7   8  -1    0.54    0.72
   7   8   1   -4.26    1.50
  -7   8  -1    1.14    1.06
  -8  -8  -1    1.67    1.57
  -8  -8  -1   -0.77    1.58
   8  -8   1    1.29    1.27
  -8  -8  -1    0.01    1.46
   8  -8   1   -1.42    1.61
  -8  -8  -1   -0.14    1.62
   8  -8   1   -2.10    1.43
   8  -8   1   -0.45    0.89
  -8   8  -1    1.60    1.23
   8   8   1    3.97    1.87
   8   8   1    0.25    1.88
   8   8   1   -2.88    2.23
   8   8   1   -1.74    1.13
  -8   8  -1   -0.11    0.75
  -8   8  -1    1.22    0.78
   8   8   1   -2.47    1.21
   9  -8   1    5.80    2.19
  -9  -8  -1    5.37    1.89
   9  -8   1   11.06    1.87
  -9  -8  -1    5.78    1.78
  -9  -8  -1    5.01    1.87
   9  -8   1    7.79    1.09
  -9  -8  -1    8.59    1.98
   9  -8   1   10.19    1.87
   9   8   1    2.83    2.79
   9   8   1    5.64    1.65
   9   8   1    7.49    1.49
  -9   8  -1    7.36    0.97
   9   8   1    4.45    2.34
  -9   8  -1    8.67    0.94
  -9   8  -1    4.40    1.67
   9   8   1    5.19    2.09
  10  -8   1    4.01    1.78
  10  -8   1   -0.49    1.76
  10  -8   1    7.32    2.42
 -10  -8  -1    2.87    1.88
 -10  -8  -1    2.60    1.87
 -10  -8  -1    4.25    1.84
  10  -8   1    4.42    0.86
  10   8   1    8.06    3.27
 -10   8  -1    2.78    0.81
 -10   8  -1    2.66    0.72
  10   8   1    5.11    1.54
 -10   8  -1    1.86    1.61
  10   8   1    1.54    1.70
  11  -8   1    1.79    1.81
 -11  -8  -1    3.86    2.16
  11  -8   1   -0.57    0.56
  11  -8   1    2.96    1.80
  11  -8   1    0.95    2.28
  11   8   1   -1.17    1.60
 -11   8  -1    0.82    1.73
  11   8   1   -2.08    1.85
 -11   8  -1   -0.76    0.60
  12  -8   1   18.76    3.40
 -12  -8  -1   21.48    2.92
  12  -8   1   18.88    2.63
  12   8   1   26.67    2.70
  12   8   1   22.36    2.75
 -13  -8  -1    6.85    2.83
  13  -8   1    4.70    2.48
  13  -8   1    6.49    2.67
  13   8   1    5.93    1.85
  13   8   1    6.52    2.59
 -12  -9   1    1.03    2.80
  12  -9  -1    1.02    2.43
  12   9  -1    0.56    2.20
  12   9  -1    2.83    2.59
  11  -9  -1    4.26    2.90
 -11  -9   1   13.28    2.84
  11  -9  -1    8.67    2.35
  11   9  -1   12.23    2.47
  11   9  -1   14.04    2.24
  10  -9  -1    0.80    1.91
  10  -9  -1   -0.55    0.82
  10  -9  -1    0.04    2.55
 -10  -9   1    3.22    2.40
  10  -9  -1   -3.08    1.56
  10   9  -1    1.24    1.78
  10   9  -1   -3.53    1.86
   9  -9  -1   -0.34    1.64
  -9  -9   1    4.47    2.09
  -9  -9   1    0.25    2.00
   9  -9  -1   -0.41    1.65
   9  -9  -1    2.09    1.09
   9  -9  -1   -1.48    2.17
   9  -9  -1    6.78    2.43
   9   9  -1    2.84    1.52
   9   9  -1    4.13    1.84
   8  -9  -1    3.39    1.78
   8  -9  -1    2.48    1.56
   8  -9  -1    5.69    2.33
  -8  -9   1    1.01    1.88
   8  -9  -1    4.89    2.18
  -8  -9   1    5.93    1.90
  -8  -9   1    3.04    1.83
   8  -9  -1    2.52    1.24
   8   9  -1    1.05    2.79
   8   9  -1    3.85    1.55
   8   9  -1    5.08    1.55
   8   9  -1    6.12    2.31
  -7  -9   1    4.75    1.94
   7  -9  -1    3.93    1.29
  -7  -9   1    6.01    1.75
   7  -9  -1    3.78    1.67
   7  -9  -1    2.63    1.98
   7  -9  -1    4.10    1.62
  -7  -9   1    1.23    1.57
  -7  -9   1    8.56    1.96
  -7  -9   1    3.38    1.53
   7  -9  -1    2.97    2.03
  -7   9   1    4.04    0.64
  -7   9   1    4.75    0.67
   7   9  -1    2.83    2.05
   7   9  -1    3.93    1.32
   7   9  -1    2.95    2.05
   7   9  -1    3.73    1.29
   7   9  -1    0.30    2.59
  -6  -9   1    1.35    1.63
  -6  -9   1    3.12    1.72
   6  -9  -1    1.66    1.20
  -6  -9   1    1.15    1.66
   6  -9  -1    0.24    1.37
  -6  -9   1    1.23    1.34
   6  -9  -1    2.83    1.77
   6  -9  -1    3.48    1.83
   6  -9  -1    2.04    1.36
  -6  -9   1    1.42    1.41
   6   9  -1    3.44    2.02
  -6   9   1    0.44    0.67
   6   9  -1    1.45    2.43
   6   9  -1    2.17    1.13
   6   9  -1    5.06    1.87
  -6   9   1    1.23    0.64
   6   9  -1    0.59    1.19
  -5  -9   1    6.77    1.60
  -5  -9   1    2.19    1.51
  -5  -9   1    6.18    1.65
   5  -9  -1    6.88    1.39
  -5  -9   1    5.51    1.80
  -5  -9   1    8.54    1.44
   5  -9  -1    3.00    1.32
   5  -9  -1    7.14    1.88
   5  -9  -1    6.94    1.97
   5  -9  -1    7.44    1.64
   5   9  -1    4.82    1.87
  -5   9   1    6.68    0.89
   5   9  -1    6.63    1.97
   5   9  -1    4.75    2.54
   5   9  -1    5.80    1.17
  -5   9   1    6.32    0.82
   5   9  -1    7.38    1.39
  -4  -9   1    3.87    1.78
   4  -9  -1   -0.51    1.38
  -4  -9   1   -0.83    1.46
   4  -9  -1   -0.91    1.08
   4  -9  -1    0.64    1.40
  -4  -9   1    0.66    1.21
   4  -9  -1   -1.21    1.12
  -4  -9   1    0.20    0.97
   4  -9  -1   -0.83    1.50
  -4   9   1    1.15    0.67
  -4   9   1   -0.31    0.74
   4   9  -1    0.23    0.89
   4   9  -1    1.73    1.76
   4   9  -1   -0.87    0.90
   3  -9  -1   -0.16    1.28
   3  -9  -1    1.65    1.52
  -3  -9   1    0.51    1.18
   3  -9  -1    2.05    1.24
  -3  -9   1   -0.16    1.74
  -3  -9   1    3.42    1.80
   3  -9  -1    2.49    1.55
   3  -9  -1    0.40    1.38
  -3  -9   1    3.08    1.71
   3   9  -1    4.15    1.03
  -3   9   1    0.90    1.57
  -3   9   1    1.11    0.85
   3   9  -1    1.31    1.71
  -3   9   1    0.93    0.70
   3   9  -1    1.18    0.78
   2  -9  -1   -0.35    1.21
  -2  -9   1    1.71    1.60
   2  -9  -1   -0.41    1.12
   2  -9  -1    0.67    1.18
   2  -9  -1   -0.39    1.14
   2  -9  -1   -1.54    1.33
   2  -9  -1   -1.43    1.29
  -2  -9   1    1.68    1.29
  -2  -9   1   -0.98    1.18
  -2  -9   1    0.66    1.47
  -2  -9   1   -1.69    1.15
   2   9  -1    0.29    1.60
   2   9  -1    0.41    0.68
  -2   9   1   -0.61    0.89
   2   9  -1   -1.00    1.25
  -2   9   1   -0.75    1.39
  -2   9   1    0.67    0.68
   2   9  -1   -0.76    0.81
  -1  -9   1    3.05    1.36
  -1  -9   1    0.07    1.41
   1  -9  -1    2.38    1.27
   1  -9  -1    3.32    1.23
   1  -9  -1    0.22    1.23
   1  -9  -1    0.65    1.37
  -1  -9   1    1.27    1.33
  -1  -9   1   -0.06    1.25
   1  -9  -1    0.95    1.24
   1  -9  -1   -0.54    1.33
  -1  -9   1    0.16    1.63
   1   9  -1    1.92    1.72
  -1   9   1    1.06    1.57
   1   9  -1    0.33    1.15
  -1   9   1    1.66    1.02
  -1   9   1    0.82    0.70
   1   9  -1    2.01    0.66
   1   9  -1    1.25    0.80
   0  -9   1   19.52    2.26
   0  -9   1   24.32    2.63
   0  -9  -1   23.52    2.31
   0  -9  -1   21.13    2.26
   0  -9  -1   22.70    2.19
   0  -9   1   17.79    1.85
   0  -9  -1   18.78    2.26
   0  -9   1   16.02    1.73
   0  -9   1   17.43    1.88
   0  -9  -1   20.45    2.01
   0  -9   1   16.21    1.86
   0  -9  -1   19.95    2.22
   0   9   1   22.19    2.00
   0   9   1   20.36    1.04
   0   9  -1   21.22    1.64
   0   9  -1   20.66    2.13
   0   9  -1   19.10    1.11
   0   9  -1   17.99    2.26
   0   9   1   21.36    1.50
  -1  -9  -1    1.09    1.37
   1  -9   1   -1.06    1.34
   1  -9   1   -0.13    1.26
  -1  -9  -1    1.29    1.40
  -1  -9  -1    0.97    1.48
  -1  -9  -1    0.35    1.31
   1  -9   1    2.05    1.25
  -1  -9  -1   -1.01    1.15
   1  -9   1   -1.89    1.21
   1  -9   1    1.33    1.20
   1  -9   1    0.06    1.51
  -1   9  -1    0.03    0.78
   1   9   1   -0.93    2.26
  -1   9  -1   -2.75    1.66
   1   9   1    0.34    0.76
   1   9   1    3.37    1.20
  -1   9  -1    0.22    0.47
  -1   9  -1    0.62    1.08
   1   9   1    0.52    0.55
  -2  -9  -1    4.00    1.63
  -2  -9  -1    0.87    1.30
   2  -9   1   -0.48    1.05
   2  -9   1    1.22    1.16
   2  -9   1    1.05    1.46
  -2  -9  -1    0.12    1.40
   2  -9   1    1.85    1.39
  -2  -9  -1   -1.20    1.25
  -2  -9  -1    0.05    1.22
   2  -9   1   -1.21    1.43
  -2   9  -1    1.64    0.80
  -2   9  -1    1.81    1.05
   2   9   1   -0.87    1.18
   2   9   1   -0.62    0.76
   2   9   1    0.53    2.08
   2   9   1    0.89    0.70
  -2   9  -1    1.03    1.64
  -3  -9  -1    9.32    1.16
   3  -9   1    8.31    1.72
   3  -9   1    7.68    1.46
  -3  -9  -1    6.23    1.63
  -3  -9  -1   11.53    1.95
   3  -9   1    8.00    1.49
   3  -9   1    8.16    2.03
  -3  -9  -1    9.17    1.96
  -3  -9  -1    7.63    1.50
   3  -9   1   11.26    1.83
   3   9   1    1.86    1.63
  -3   9  -1    9.38    1.15
   3   9   1   10.45    1.22
  -3   9  -1    9.08    1.24
   3   9   1    9.53    1.05
  -3   9  -1   11.91    2.12
   3   9   1    9.52    1.66
   4  -9   1    0.06    1.46
   4  -9   1    0.25    1.14
  -4  -9  -1    3.19    1.57
   4  -9   1    1.21    1.40
  -4  -9  -1    0.72    1.37
  -4  -9  -1   -0.30    1.01
   4  -9   1   -0.49    1.22
   4  -9   1   -1.16    1.53
  -4  -9  -1    1.92    1.29
   4   9   1    0.86    2.22
   4   9   1   -1.49    0.82
   4   9   1   -0.03    1.76
   4   9   1   -0.20    0.88
  -4   9  -1    0.99    0.96
  -4   9  -1    0.74    0.82
  -5  -9  -1    0.68    1.60
   5  -9   1    3.33    1.45
  -5  -9  -1    3.06    1.28
   5  -9   1    2.31    1.67
  -5  -9  -1    1.77    1.53
  -5  -9  -1    0.84    1.42
  -5  -9  -1    1.65    1.36
   5  -9   1    4.51    1.90
   5  -9   1    3.32    1.27
   5  -9   1    2.44    1.58
   5   9   1    6.28    2.53
   5   9   1    2.10    1.08
  -5   9  -1    2.50    0.88
  -5   9  -1    4.53    1.04
   5   9   1    0.03    1.79
   5   9   1    2.81    1.05
   5   9   1   -2.20    1.76
  -6  -9  -1    2.56    1.66
   6  -9   1    2.94    1.80
   6  -9   1    2.60    1.93
   6  -9   1    1.51    1.18
   6  -9   1    1.87    1.67
  -6  -9  -1    3.70    1.57
  -6  -9  -1    0.16    1.59
  -6  -9  -1    2.30    1.60
  -6  -9  -1    4.54    1.57
   6  -9   1    4.53    1.51
   6   9   1    3.43    1.94
   6   9   1    2.17    1.23
   6   9   1    3.25    1.17
   6   9   1    1.64    2.42
  -6   9  -1    2.51    0.88
   6   9   1    4.82    2.04
  -6   9  -1    1.34    0.93
   7  -9   1    1.87    1.73
   7  -9   1   -0.60    1.18
   7  -9   1    1.09    1.81
  -7  -9  -1    2.02    1.62
   7  -9   1   -0.20    1.44
  -7  -9  -1    1.16    1.68
  -7  -9  -1    3.30    1.83
  -7  -9  -1    1.77    1.86
  -7  -9  -1    0.82    1.50
   7  -9   1    2.43    2.06
   7   9   1    3.58    2.16
   7   9   1   -3.23    2.36
  -7   9  -1    0.88    0.86
   7   9   1    3.22    1.32
  -7   9  -1    0.63    0.86
   7   9   1    2.84    2.00
   7   9   1   -0.65    1.16
  -8  -9  -1    4.40    2.69
   8  -9   1   10.18    2.39
   8  -9   1    9.61    1.42
  -8  -9  -1    8.55    1.98
  -8  -9  -1    4.09    1.88
   8  -9   1    8.19    2.03
   8  -9   1    9.63    1.93
   8   9   1    6.97    2.99
  -8   9  -1    8.50    1.04
   8   9   1    8.83    1.65
   8   9   1    7.66    2.29
  -8   9  -1    9.60    1.10
   8   9   1    8.64    1.82
   9  -9   1    0.74    2.18
  -9  -9  -1    0.11    1.97
   9  -9   1    0.52    1.89
   9  -9   1    0.29    1.12
   9  -9   1    5.82    1.98
  -9  -9  -1    0.99    2.04
  -9   9  -1   -1.66    0.68
   9   9   1   -3.07    1.61
  -9   9  -1   -0.75    0.76
   9   9   1   -1.05    1.51
  10  -9   1    0.37    1.92
  10  -9   1    7.48    2.87
  10  -9   1    1.04    0.92
  10  -9   1    4.08    2.11
 -10  -9  -1    2.66    2.25
  10   9   1    2.01    1.71
  10   9   1    2.17    1.99
  11  -9   1    1.45    2.28
  11  -9   1    1.07    2.90
 -11  -9  -1    3.51    2.52
  11   9   1    2.25    1.90
  11   9   1    1.86    2.31
 -10 -10   1   11.15    2.88
  10 -10  -1    3.59    2.37
  10 -10  -1   13.94    3.32
  10 -10  -1   12.20    3.35
  10  10  -1    8.65    2.49
   9 -10  -1    0.07    2.17
  -9 -10   1   -1.71    2.36
   9 -10  -1   -3.29    2.65
   9 -10  -1    0.85    2.80
   9  10  -1   -1.41    1.98
   9  10  -1   -1.56    1.77
   8 -10  -1   17.41    2.53
   8 -10  -1   16.27    1.85
   8 -10  -1   12.02    2.95
  -8 -10   1   10.63    2.65
   8 -10  -1   11.07    2.94
   8 -10  -1   13.79    2.23
  -8 -10   1   15.02    2.41
   8  10  -1   15.46    2.21
   8  10  -1   14.67    2.04
   7 -10  -1    2.15    2.28
  -7 -10   1    2.41    1.85
   7 -10  -1    2.09    2.23
  -7 -10   1    1.52    1.72
  -7 -10   1    1.11    2.28
   7 -10  -1    1.06    1.97
   7 -10  -1    0.50    1.47
   7 -10  -1    1.49    1.86
   7  10  -1    1.53    1.47
  -7  10   1   -0.26    0.51
  -7  10   1    0.89    0.45
   7  10  -1    1.33    1.57
  -6 -10   1   -0.36    1.65
   6 -10  -1    0.24    2.15
   6 -10  -1   -1.23    2.09
   6 -10  -1    3.70    1.92
  -6 -10   1    4.98    2.21
   6 -10  -1    1.75    1.77
  -6 -10   1   -4.58    2.55
   6 -10  -1    1.42    1.56
  -6 -10   1    1.26    1.69
  -6  10   1    0.84    0.66
   6  10  -1    2.77    2.18
  -6  10   1    0.27    0.69
   6  10  -1    2.37    1.30
   6  10  -1   -0.73    1.34
  -5 -10   1   10.02    2.32
   5 -10  -1   12.68    2.10
   5 -10  -1   12.37    2.38
  -5 -10   1   10.31    1.87
   5 -10  -1    9.17    2.31
  -5 -10   1   16.04    2.67
   5 -10  -1   12.66    1.94
   5 -10  -1   10.86    2.11
  -5 -10   1   12.16    1.84
  -5  10   1   13.54    1.41
   5  10  -1   10.51    1.58
   5  10  -1   12.55    1.59
  -5  10   1   10.10    1.03
   5  10  -1   10.93    2.33
   5  10  -1   11.26    4.01
  -4 -10   1    3.16    1.89
  -4 -10   1    4.45    2.45
   4 -10  -1    0.43    1.51
   4 -10  -1   -2.16    1.72
   4 -10  -1    3.75    1.63
  -4 -10   1   -0.88    1.92
  -4 -10   1    2.24    1.54
  -4 -10   1    3.90    1.68
   4 -10  -1   -0.08    1.91
   4 -10  -1    3.07    1.91
   4  10  -1    0.46    2.20
  -4  10   1    0.97    0.80
   4  10  -1    1.28    1.92
   4  10  -1    1.14    1.24
  -4  10   1    2.80    0.98
   4  10  -1    1.67    1.09
   3 -10  -1    3.76    1.79
  -3 -10   1    1.57    1.97
  -3 -10   1    3.64    1.60
   3 -10  -1    1.41    1.64
   3 -10  -1    3.31    1.87
   3 -10  -1    5.15    1.68
  -3 -10   1    0.15    1.46
  -3 -10   1    0.58    2.25
  -3 -10   1    4.62    1.81
   3 -10  -1   -1.20    1.48
   3  10  -1    0.31    1.71
   3  10  -1    0.65    2.05
  -3  10   1    5.15    1.94
  -3  10   1    1.08    1.05
  -3  10   1    2.66    0.87
   3  10  -1    2.75    1.19
   3  10  -1    3.08    1.01
  -2 -10   1    2.52    1.88
  -2 -10   1    0.94    1.60
  -2 -10   1    1.57    1.63
   2 -10  -1    0.02    1.55
  -2 -10   1    3.64    1.64
   2 -10  -1    0.06    1.73
   2 -10  -1    0.66    1.53
   2 -10  -1    0.57    1.58
   2 -10  -1    1.58    1.81
   2 -10  -1   -0.62    1.66
  -2 -10   1    1.20    1.91
   2  10  -1   -2.04    1.77
  -2  10   1    2.67    2.08
   2  10  -1   -0.24    1.02
  -2  10   1    1.84    1.21
  -2  10   1    2.91    0.89
   2  10  -1    1.95    0.85
   2  10  -1   -0.05    1.89
   1 -10  -1   -0.07    1.51
   1 -10  -1    1.11    1.49
   1 -10  -1    1.44    1.56
  -1 -10   1    3.49    2.18
   1 -10  -1    0.75    1.63
  -1 -10   1    2.44    1.94
   1 -10  -1   -1.41    1.76
  -1 -10   1    2.38    1.59
  -1 -10   1    0.85    1.57
   1 -10  -1    0.07    1.73
  -1 -10   1    2.59    1.52
   1  10  -1    0.30    1.95
  -1  10   1    1.11    1.92
  -1  10   1   -0.97    1.22
  -1  10   1    1.33    0.91
   1  10  -1    0.51    0.96
   1  10  -1    0.63    0.70
   0 -10  -1    0.41    1.73
   0 -10  -1    2.41    1.65
   0 -10  -1    2.01    1.90
   0 -10   1    1.04    1.79
   0 -10   1    2.86    1.58
   0 -10   1   -0.62    1.40
   0 -10  -1   -0.11    1.48
   0 -10   1   -1.43    1.81
   0 -10  -1    1.28    1.46
   0 -10   1    1.61    1.65
   0 -10   1    2.84    1.62
   0  10   1    1.10    1.31
   0  10  -1    0.27    1.98
   0  10  -1    0.83    0.63
   0  10   1    0.61    0.92
   0  10  -1    1.43    1.46
   0  10  -1    0.31    0.95
   0  10   1    1.16    2.03
   1 -10   1    3.36    2.02
  -1 -10  -1    6.99    1.85
  -1 -10  -1    4.20    1.66
  -1 -10  -1    7.01    1.80
   1 -10   1    5.07    2.03
   1 -10   1    5.41    1.59
   1 -10   1    5.06    1.82
  -1 -10  -1    6.22    1.87
   1 -10   1    8.21    1.79
   1 -10   1    4.76    1.55
  -1 -10  -1    5.74    2.17
   1  10   1    4.98    1.55
  -1  10  -1    4.10    1.50
   1  10   1    5.52    0.79
   1  10   1    6.97    1.17
   1  10   1    5.47    2.04
  -1  10  -1    4.81    2.20
  -1  10  -1    4.63    1.13
  -2 -10  -1    4.90    1.98
   2 -10   1    8.44    1.98
  -2 -10  -1    6.20    1.79
   2 -10   1    6.43    2.18
  -2 -10  -1    7.66    1.90
   2 -10   1    5.01    1.70
  -2 -10  -1    5.41    2.12
   2 -10   1    7.02    1.96
  -2 -10  -1    9.17    1.83
   2 -10   1    5.67    1.65
   2  10   1    5.92    1.20
  -2  10  -1    7.41    1.16
  -2  10  -1    4.59    2.11
   2  10   1    8.31    1.01
  -2  10  -1    5.62    1.50
   2  10   1    5.25    2.16
   3 -10   1   -0.02    1.73
  -3 -10  -1   -0.23    1.60
   3 -10   1   -2.14    1.88
   3 -10   1    0.37    1.60
  -3 -10  -1    0.23    1.80
   3 -10   1   -0.55    1.48
   3 -10   1    2.06    1.75
  -3 -10  -1    2.07    2.07
  -3 -10  -1    2.02    1.57
  -3 -10  -1    0.07    1.51
   3  10   1    1.52    0.93
   3  10   1   -0.15    1.06
   3  10   1    0.12    1.90
  -3  10  -1   -0.31    1.17
   3  10   1   -3.10    1.86
  -3  10  -1   -0.65    0.88
  -4 -10  -1   21.41    2.62
   4 -10   1   18.30    2.34
   4 -10   1   19.61    2.29
   4 -10   1   20.04    2.77
  -4 -10  -1   18.28    2.19
  -4 -10  -1   19.33    2.46
  -4 -10  -1   21.85    2.19
   4 -10   1   23.31    2.68
  -4 -10  -1   28.10    3.07
   4 -10   1   16.59    2.01
  -4 -10  -1   17.04    2.26
   4  10   1   17.09    2.81
   4  10   1   16.39    1.61
   4  10   1   23.03    1.94
   4  10   1   23.95    2.51
  -4  10  -1   24.33    1.81
  -4  10  -1   22.14    2.09
   5 -10   1   -0.90    1.56
  -5 -10  -1    1.74    1.64
   5 -10   1    2.52    1.89
   5 -10   1    4.06    1.61
   5 -10   1    3.76    2.05
  -5 -10  -1    3.59    2.06
  -5 -10  -1    2.46    1.48
   5 -10   1    4.17    2.23
  -5  10  -1    4.39    1.20
   5  10   1   -0.55    3.03
   5  10   1    0.08    1.21
   5  10   1    2.61    1.27
   5  10   1    1.63    1.96
  -5  10  -1    1.83    1.01
   6 -10   1   -0.33    2.26
  -6 -10  -1   -1.68    2.03
   6 -10   1   -0.89    1.55
  -6 -10  -1   -0.07    1.65
   6 -10   1   -1.66    1.95
   6 -10   1   -0.44    1.63
  -6 -10  -1    0.20    1.72
   6 -10   1    2.93    2.09
  -6  10  -1    0.60    0.94
   6  10   1    0.66    2.02
   6  10   1   -1.20    1.38
   6  10   1    1.23    1.34
  -6  10  -1   -0.64    1.03
  -7 -10  -1    3.15    1.81
   7 -10   1   -0.64    1.85
   7 -10   1    1.77    2.16
   7 -10   1    4.63    2.29
  -7 -10  -1    4.12    2.23
   7 -10   1    1.81    1.58
   7 -10   1    5.88    2.65
  -7 -10  -1    4.80    2.01
   7  10   1    1.14    1.55
  -7  10  -1    2.27    0.89
  -7  10  -1    4.56    1.02
   7  10   1    2.57    1.65
  -8 -10  -1   -1.50    2.19
  -8 -10  -1   -3.07    2.10
   8 -10   1   -1.69    2.64
   8 -10   1    2.09    1.44
   8 -10   1   -0.47    1.97
   8 -10   1    0.14    2.46
   8 -10   1   -0.07    2.11
  -8  10  -1   -0.78    0.80
   8  10   1   -0.05    1.59
   8  10   1    1.84    1.74
   9 -10   1    4.89    2.75
   9 -10   1    3.81    2.27
   9 -10   1    6.43    3.02
  -9 -10  -1    5.48    2.67
   9  10   1    2.73    1.88
   9  10   1    1.81    2.07
 -10 -10  -1    7.51    2.71
  10 -10   1   -2.89    2.41
  10 -10   1   -1.22    3.13
  10 -10   1    1.70    2.95
  10  10   1    3.08    2.01
  10  10   1   -1.43    2.25
   8 -11  -1    3.91    2.77
   8 -11  -1    3.75    2.96
  -8 -11   1    4.61    2.93
   8 -11  -1    4.11    2.48
   8  11  -1    3.77    1.96
   8  11  -1    2.87    2.28
   7 -11  -1    2.24    2.83
  -7 -11   1    5.12    2.68
  -7 -11   1    1.99    2.22
   7 -11  -1   -2.10    2.26
   7 -11  -1    1.69    2.61
   7 -11  -1   -1.95    1.85
  -7 -11   1    2.36    2.17
   7  11  -1   -1.67    1.77
   7  11  -1   -0.20    1.92
  -6 -11   1   -3.92    1.95
   6 -11  -1   -1.81    2.14
   6 -11  -1   -0.79    2.62
   6 -11  -1   -1.56    1.98
  -6 -11   1    1.27    2.44
   6 -11  -1    0.42    1.89
   6 -11  -1    0.21    2.45
   6  11  -1    1.65    1.77
   6  11  -1    1.61    1.68
   5 -11  -1    2.21    2.04
   5 -11  -1   -4.71    2.34
  -5 -11   1   -0.14    2.25
  -5 -11   1    1.32    3.13
   5 -11  -1   -3.84    1.88
   5 -11  -1    4.53    2.18
  -5 -11   1    3.01    2.08
   5 -11  -1    0.92    2.61
   5  11  -1    1.26    1.53
   5  11  -1    1.70    1.50
  -5  11   1    1.40    0.79
  -4 -11   1    8.24    3.32
   4 -11  -1    6.28    2.01
   4 -11  -1    9.12    2.25
  -4 -11   1   10.62    2.64
  -4 -11   1    3.24    1.95
   4 -11  -1    7.36    2.72
   4 -11  -1   11.00    2.69
   4 -11  -1    6.53    2.23
  -4  11   1    7.05    1.10
   4  11  -1   11.70    1.58
   4  11  -1    0.50    2.23
   4  11  -1    7.10    1.61
  -4  11   1    6.25    1.05
  -3 -11   1    5.18    2.72
   3 -11  -1    0.00    1.79
  -3 -11   1    4.73    2.46
  -3 -11   1    1.33    1.80
   3 -11  -1    2.35    1.96
   3 -11  -1    3.81    2.46
   3 -11  -1    4.59    2.19
   3 -11  -1    0.72    2.41
   3  11  -1   -2.54    1.98
  -3  11   1    3.06    1.04
   3  11  -1    2.76    1.20
  -3  11   1    2.33    1.17
   3  11  -1    5.80    1.53
  -2 -11   1    3.33    1.90
   2 -11  -1    3.94    2.05
  -2 -11   1    1.18    2.59
  -2 -11   1    3.21    2.29
   2 -11  -1    0.53    1.74
   2 -11  -1    1.83    1.94
   2 -11  -1    6.36    2.40
   2 -11  -1    6.48    2.51
   2  11  -1   -0.30    2.02
  -2  11   1    4.38    1.15
   2  11  -1    3.41    1.35
   2  11  -1    4.77    1.09
  -2  11   1    1.42    1.38
  -1 -11   1    0.41    2.32
  -1 -11   1    1.92    2.67
   1 -11  -1   -0.23    2.55
   1 -11  -1    0.07    2.00
   1 -11  -1    0.92    2.04
   1 -11  -1   -2.52    2.07
  -1 -11   1    0.21    1.92
   1 -11  -1    2.40    1.91
   1  11  -1    0.44    0.74
  -1  11   1    0.11    1.47
   1  11  -1    1.29    1.27
  -1  11   1    0.03    1.08
   1  11  -1    2.69    1.96
   0 -11   1   12.62    2.72
   0 -11  -1   13.85    3.00
   0 -11   1   13.95    2.40
   0 -11  -1   11.47    2.24
   0 -11  -1   15.77    2.74
   0 -11   1   14.65    3.00
   0  11   1   11.62    1.46
   0  11  -1   12.62    2.09
   0  11   1    9.42    1.91
   0  11  -1   12.48    1.57
   1 -11   1   -1.90    2.13
  -1 -11  -1    4.81    1.94
   1 -11   1    0.74    1.98
  -1 -11  -1   -2.69    2.02
   1 -11   1   -0.79    2.06
  -1 -11  -1    3.86    2.45
   1 -11   1    1.29    2.46
   1 -11   1    0.21    2.03
   1  11   1    0.19    1.17
  -1  11  -1   -0.65    1.13
  -2 -11  -1    9.40    2.94
   2 -11   1   10.10    2.68
   2 -11   1    6.35    2.54
   2 -11   1    4.39    2.02
   2 -11   1    9.52    2.23
  -2 -11  -1    5.86    2.02
   2 -11   1    6.96    2.27
  -2 -11  -1    4.30    2.29
  -2  11  -1    4.54    1.25
   2  11   1    5.64    1.34
   2  11   1    4.74    2.04
  -2  11  -1   11.39    2.12
  -3 -11  -1    6.96    2.02
  -3 -11  -1   11.90    2.47
  -3 -11  -1    8.66    3.00
   3 -11   1    2.70    1.92
   3 -11   1   11.28    2.71
   3 -11   1    9.26    2.37
   3 -11   1   12.34    2.41
   3 -11   1    9.36    2.78
   3  11   1    7.01    1.47
  -3  11  -1    8.09    1.35
  -3  11  -1    6.07    1.60
   3  11   1    4.27    2.19
   3  11   1    5.00    1.20
   4 -11   1   11.02    2.61
  -4 -11  -1    7.62    3.13
  -4 -11  -1   13.51    2.87
  -4 -11  -1    7.40    2.04
   4 -11   1    8.96    2.35
   4 -11   1   10.97    2.13
   4 -11   1   10.69    2.65
   4 -11   1   11.30    2.87
   4  11   1    8.19    1.60
  -4  11  -1   10.55    1.52
  -4  11  -1   10.81    1.41
   4  11   1    9.54    1.47
   4  11   1    9.65    2.28
  -5 -11  -1    0.49    2.83
   5 -11   1    0.97    1.91
   5 -11   1    5.46    2.12
   5 -11   1   -2.19    2.73
  -5 -11  -1   -0.89    2.36
  -5 -11  -1    2.04    1.99
   5 -11   1   -1.92    2.35
   5 -11   1   -1.21    2.24
   5  11   1    1.18    1.50
   5  11   1    0.60    1.43
   5  11   1   -0.03    2.53
  -5  11  -1    0.61    1.19
  -5  11  -1    1.67    1.09
  -6 -11  -1    6.89    3.44
   6 -11   1    1.67    2.14
  -6 -11  -1    1.31    2.09
  -6 -11  -1   -0.29    2.32
   6 -11   1   -2.71    1.83
  -6 -11  -1    0.83    1.83
   6 -11   1    2.62    2.44
   6 -11   1   -1.32    2.73
   6 -11   1    1.08    2.53
   6  11   1    0.81    1.70
  -6  11  -1    1.34    0.99
   6  11   1    1.42    1.74
   7 -11   1    5.52    2.01
  -7 -11  -1    6.95    2.20
  -7 -11  -1    9.79    2.87
   7 -11   1    1.12    2.47
  -7 -11  -1    5.32    2.18
   7 -11   1    5.84    3.02
   7 -11   1    2.33    2.68
   7  11   1    5.95    1.96
   7  11   1    7.69    2.06
   8 -11   1    3.01    2.50
  -8 -11  -1    5.76    2.71
  -8 -11  -1    6.58    3.93
   8 -11   1    1.58    2.86
   8 -11   1    4.81    2.91
   8  11   1    2.60    1.97
   8  11   1    3.08    2.21
  -5 -12   1    9.56    2.21
   5 -12  -1    5.24    2.65
  -5 -12   1   -1.13    2.71
   5 -12  -1    3.90    2.60
   5 -12  -1    9.52    2.79
   5  12  -1    9.57    2.02
   5  12  -1    5.75    1.91
   4 -12  -1    1.80    2.48
  -4 -12   1    0.54    2.97
   4 -12  -1    4.99    2.66
  -4 -12   1   -1.34    2.18
   4 -12  -1    3.51    2.96
   4  12  -1   -2.73    1.63
  -3 -12   1    0.25    2.72
  -3 -12   1    2.63    2.41
   3 -12  -1    2.97    2.49
   3 -12  -1   -2.66    2.33
  -3 -12   1   -2.38    3.67
   3 -12  -1   -3.45    2.64
  -3  12   1    1.12    1.03
   3  12  -1   -0.38    1.67
   2 -12  -1    0.70    2.58
  -2 -12   1    2.40    3.35
   2 -12  -1    7.27    2.44
   2 -12  -1    2.67    2.81
   2 -12  -1   -3.96    2.41
  -2 -12   1   -3.86    2.63
  -2 -12   1    1.17    2.33
   2  12  -1    4.35    2.65
  -2  12   1    3.10    1.21
   2  12  -1    0.71    1.59
  -1 -12   1   11.30    3.16
   1 -12  -1    2.57    2.85
  -1 -12   1    5.76    3.10
   1 -12  -1    3.39    2.58
   1 -12  -1    5.47    2.43
  -1 -12   1    8.89    2.55
   1  12  -1    9.37    1.78
   1  12  -1    3.50    2.21
  -1  12   1    8.01    1.42
   0 -12  -1    1.47    2.14
   0 -12  -1   -2.33    2.49
   0 -12   1    5.35    2.97
   0 -12   1   -4.18    3.15
   0 -12  -1   -1.42    2.93
   0 -12   1   -5.10    2.16
   0  12   1    2.75    1.45
   0  12  -1    2.74    1.56
   0  12  -1   -0.60    1.96
   0  12   1    0.87    2.12
  -1 -12  -1    1.89    3.07
  -1 -12  -1    0.80    2.50
   1 -12   1    3.28    2.46
  -1 -12  -1    3.45    2.30
   1 -12   1    4.97    2.85
   1 -12   1    2.99    2.96
   1  12   1    6.46    1.58
   1  12   1   10.10    2.06
  -1  12  -1    2.28    1.86
  -1  12  -1    4.31    1.51
  -2 -12  -1    1.63    2.65
  -2 -12  -1   -1.27    2.29
   2 -12   1    3.30    2.65
   2 -12   1   -5.58    2.43
  -2 -12  -1    0.50    3.05
   2 -12   1   -2.81    2.80
   2 -12   1    2.46    2.77
  -2  12  -1   -0.06    1.43
   2  12   1    1.06    1.57
   2  12   1    0.39    2.14
   3 -12   1   13.09    3.33
  -3 -12  -1   16.31    3.82
   3 -12   1   19.08    3.01
  -3 -12  -1   17.61    2.82
   3 -12   1   20.63    3.23
   3 -12   1   15.38    2.80
  -3 -12  -1   26.34    3.46
   3  12   1   16.98    2.04
   3  12   1   14.29    2.85
  -3  12  -1   23.01    2.37
   4 -12   1   -0.72    2.95
   4 -12   1    0.85    2.58
   4 -12   1    1.23    2.66
  -4 -12  -1    7.42    3.02
  -4 -12  -1    9.52    2.62
   4  12   1    7.94    1.86
  -4  12  -1    4.46    1.19
  -5 -12  -1   11.30    2.70
   5 -12   1   17.76    2.82
  -5 -12  -1   18.15    2.83
   5 -12   1   15.64    3.29
   5 -12   1   22.58    3.26
   5  12   1   15.96    2.22
  17   0  -2   -1.75    1.97
  17   0  -2    6.40    2.46
  16   0  -2    4.62    2.55
  16   0  -2    1.28    1.71
  16   0  -2    2.41    2.09
 -16   0   2    4.69    1.78
 -15   0   2    1.77    1.57
  15   0  -2   -2.90    2.30
 -15   0   2    0.28    1.99
  15   0  -2   -2.14    1.38
 -15   0   2    0.82    1.11
  15   0  -2    1.27    1.80
  14   0  -2    0.00    1.42
 -14   0   2    1.92    1.29
  14   0  -2    0.11    1.14
 -14   0   2    0.36    1.03
 -14   0   2   -1.04    1.66
  14   0  -2    1.00    1.93
  13   0  -2    0.42    0.96
 -13   0   2    0.68    0.90
  13   0  -2   -2.43    1.42
 -13   0   2   -0.43    0.98
 -13   0   2    2.57    1.49
  13   0  -2    1.17    1.18
  12   0  -2   11.96    1.61
 -12   0   2   13.43    1.37
 -12   0   2   13.10    1.69
 -12   0   2   11.26    1.32
  12   0  -2   16.61    1.56
  12   0  -2   12.18    1.47
 -11   0   2    0.00    0.97
 -11   0   2   -0.12    0.77
  11   0  -2    0.97    1.07
 -11   0   2   -0.24    0.63
  11   0  -2    0.86    0.91
  11   0  -2   -0.64    0.67
 -10   0   2    2.07    0.64
 -10   0   2    2.46    0.25
 -10   0   2    3.59    0.77
  10   0  -2    2.32    0.85
  10   0  -2    1.68    0.64
  10   0  -2    2.22    0.86
 -10   0   2    1.31    0.93
  -9   0   2   -0.21    0.50
  -9   0   2    0.27    0.22
  -9   0   2   -0.01    0.46
  -9   0   2   -0.22    0.70
   9   0  -2   -0.41    0.57
   9   0  -2    0.15    0.46
   9   0  -2   -0.33    0.66
  -8   0   2    2.14    0.73
  -8   0   2    1.90    0.26
  -8   0   2    2.01    0.52
   8   0  -2    2.12    0.63
   8   0  -2    2.47    0.53
   8   0  -2    2.05    0.64
  -8   0   2    1.43    0.41
   7   0  -2   -0.51    0.42
   7   0  -2    0.20    0.35
  -7   0   2   -0.45    0.49
  -7   0   2   -0.02    0.40
  -7   0   2   -0.03    0.18
   7   0  -2   -0.43    0.44
  -7   0   2    0.31    0.33
   6   0  -2  227.70    4.71
  -6   0   2  233.04    4.22
   6   0  -2  230.23    4.55
  -6   0   2  231.80    4.46
  -6   0   2  233.04    4.65
  -6   0   2  232.12    4.82
   6   0  -2  226.72    4.78
   5   0  -2    0.18    0.36
   5   0  -2   -0.05    0.26
  -5   0   2    0.35    0.38
  -5   0   2    0.01    0.16
  -5   0   2    0.30    0.30
  -5   0   2    0.23    0.23
   5   0  -2    0.00    0.31
  -4   0   2  426.80    8.06
  -4   0   2  419.90    7.80
  -4   0   2  419.86    7.68
  -4   0   2  479.90    7.97
   4   0  -2  434.22    7.97
   4   0  -2  429.43    8.06
   4   0  -2  429.86    7.85
   3   0  -2   -0.07    0.13
  -3   0   2    0.17    0.25
   3   0  -2    0.05    0.18
  -3   0   2   -0.02    0.16
  -3   0   2   -0.26    0.20
   3   0  -2    0.11    0.28
  -3   0   2    0.03    0.13
   3   0  -2   -0.33    0.21
  -2   0   2    2.67    0.21
  -2   0   2    2.92    0.31
  -2   0   2    2.38    0.18
   2   0  -2    2.71    0.22
   2   0  -2    2.66    0.29
   2   0  -2    2.95    0.22
   2   0  -2    2.72    0.30
  -1   0   2    0.01    0.07
   1   0  -2    0.00    0.11
   1   0  -2   -0.06    0.09
   1   0  -2    0.02    0.08
  -1   0   2    0.08    0.10
   1   0   2   -0.02    0.14
   1   0   2    0.03    0.13
  -1   0  -2    0.04    0.12
  -1   0  -2    0.04    0.15
   2   0   2  167.79    3.19
  -2   0  -2  166.89    3.25
   2   0   2  171.12    3.24
  -2   0  -2  165.42    3.17
  -2   0  -2  164.10    3.23
  -3   0  -2    0.14    0.23
   3   0   2   -0.11    0.25
   3   0   2    0.30    0.33
  -3   0  -2    0.15    0.30
  -3   0  -2   -0.13    0.29
   3   0   2    0.25    0.27
   4   0   2   25.15    0.90
  -4   0  -2   25.20    1.00
  -4   0  -2   25.21    0.87
  -4   0  -2   25.37    0.97
   4   0   2   24.58    0.95
   4   0   2   23.97    0.98
  -5   0  -2   -0.41    0.38
   5   0   2   -0.01    0.29
  -5   0  -2   -0.25    0.39
   5   0   2   -0.30    0.39
   5   0   2   -0.30    0.35
  -5   0  -2   -0.12    0.28
   6   0   2   74.68    2.09
   6   0   2   76.04    1.98
   6   0   2   78.19    2.15
  -6   0  -2   75.67    1.93
  -6   0  -2   73.46    2.10
  -6   0  -2   72.11    2.06
   7   0   2    0.37    0.42
   7   0   2   -0.39    0.50
   7   0   2    0.18    0.48
  -7   0  -2    0.15    0.43
  -7   0  -2    0.10    0.47
  -7   0  -2    0.13    0.55
  -8   0  -2   21.45    1.43
  -8   0  -2   21.41    1.18
  -8   0  -2   22.53    1.32
   8   0   2   23.85    1.40
   8   0   2   21.41    1.20
   8   0   2   22.53    1.40
  -9   0  -2    0.56    0.31
   9   0   2    0.56    0.58
   9   0   2    1.10    0.73
  -9   0  -2    0.77    0.64
   9   0   2   -1.08    0.72
  -9   0  -2    0.79    0.62
  -9   0  -2    0.56    0.72
  10   0   2   23.63    1.52
  10   0   2   23.00    1.67
 -10   0  -2   21.61    0.87
  10   0   2   23.15    1.81
 -10   0  -2   21.65    1.58
 -10   0  -2   20.90    1.49
 -10   0  -2   22.93    1.82
 -11   0  -2    0.46    0.86
 -11   0  -2   -0.35    1.00
 -11   0  -2    0.32    0.80
 -11   0  -2   -0.16    0.37
  11   0   2   -0.67    0.91
 -11   0  -2   -0.24    0.42
  11   0   2    0.01    0.78
  11   0   2    0.00    1.10
  12   0   2    0.43    1.02
  12   0   2   -0.17    1.21
 -12   0  -2   -0.31    0.99
 -12   0  -2   -0.16    0.44
 -12   0  -2    1.01    0.94
 -12   0  -2   -0.15    0.41
  12   0   2    0.01    0.92
 -13   0  -2   -0.11    0.43
 -13   0  -2   -1.02    1.12
 -13   0  -2   -0.19    0.40
  13   0   2    2.03    1.64
  13   0   2    0.61    1.06
  13   0   2    1.03    1.26
 -13   0  -2    0.79    1.64
 -13   0  -2   -1.26    1.14
 -14   0  -2    2.87    1.57
  14   0   2    2.90    1.63
  14   0   2    5.86    2.15
 -14   0  -2    3.47    1.48
  14   0   2    3.19    1.39
 -14   0  -2    3.66    1.90
 -15   0  -2   -0.09    1.85
  15   0   2    3.59    2.58
  15   0   2   -0.59    1.67
 -16   0  -2   -1.08    2.01
  16   0   2   -0.70    2.92
  16   0   2    1.69    2.01
  17  -1  -2    2.88    2.23
  17  -1  -2   -0.74    2.02
  17   1  -2   -2.49    2.00
  17   1  -2    2.65    2.43
  16  -1  -2    7.93    2.18
  16  -1  -2    7.68    2.38
 -16  -1   2    0.96    1.81
  16  -1  -2    4.91    1.84
  16   1  -2    5.47    2.32
 -16   1   2    6.20    1.85
  16   1  -2    7.89    3.16
  16   1  -2    3.30    1.80
  15  -1  -2    7.45    2.34
 -15  -1   2    5.45    1.83
  15  -1  -2    4.23    1.71
 -15  -1   2    5.39    1.45
  15  -1  -2    8.21    1.69
  15   1  -2    3.75    1.88
 -15   1   2    3.45    1.63
 -15   1   2    2.29    1.97
 -15   1   2    4.79    0.90
  15   1  -2    3.42    2.55
  15   1  -2    7.05    1.69
 -14  -1   2    2.19    1.66
 -14  -1   2    3.95    1.36
  14  -1  -2    3.85    1.51
  14  -1  -2    2.79    1.27
  14  -1  -2   -0.01    1.71
 -14  -1   2    1.76    1.20
 -14   1   2    2.70    1.77
  14   1  -2    3.73    2.04
  14   1  -2    3.57    1.63
 -14   1   2    1.77    0.91
 -14   1   2    1.94    1.29
  14   1  -2    2.20    1.32
 -13  -1   2    3.46    1.54
  13  -1  -2    4.43    1.11
  13  -1  -2    2.21    1.17
  13  -1  -2    2.82    1.39
 -13  -1   2    4.19    1.28
 -13  -1   2    3.33    0.48
 -13  -1   2    4.33    1.12
  13   1  -2    5.21    1.46
 -13   1   2    6.25    1.25
  13   1  -2    3.41    1.83
  13   1  -2    3.47    1.16
 -13   1   2    1.32    0.80
  12  -1  -2    1.21    1.04
  12  -1  -2    0.71    0.82
 -12  -1   2    1.32    0.89
  12  -1  -2    0.87    1.04
 -12  -1   2    1.60    0.93
 -12   1   2    0.86    1.17
 -12   1   2    3.08    0.93
  12   1  -2    0.47    0.84
  12   1  -2    2.02    1.38
  12   1  -2    0.86    1.09
 -12   1   2    3.10    0.76
  11  -1  -2    2.64    0.79
 -11  -1   2    3.16    0.85
  11  -1  -2    4.37    1.05
 -11  -1   2    3.99    1.20
 -11  -1   2    3.23    0.53
  11  -1  -2    4.88    1.07
 -11  -1   2    2.35    0.83
  11   1  -2    2.32    0.82
 -11   1   2    3.96    0.68
 -11   1   2    3.56    1.12
  11   1  -2    4.34    1.07
 -11   1   2    3.18    0.87
  11   1  -2    2.96    1.16
 -10  -1   2    5.77    1.21
 -10  -1   2    5.16    0.83
 -10  -1   2    5.73    0.57
  10  -1  -2    5.98    0.85
  10  -1  -2    3.76    0.85
  10  -1  -2    4.61    0.89
 -10  -1   2    5.88    0.87
 -10   1   2    5.87    0.70
 -10   1   2    5.72    0.88
 -10   1   2    6.39    1.09
  10   1  -2    5.77    1.13
  10   1  -2    6.19    1.09
  10   1  -2    6.07    0.83
  -9  -1   2    3.16    0.91
  -9  -1   2    3.25    0.48
  -9  -1   2    2.06    0.68
   9  -1  -2    2.35    0.70
   9  -1  -2    3.19    0.77
  -9  -1   2    3.94    0.68
   9  -1  -2    3.45    0.61
  -9   1   2    2.70    0.70
  -9   1   2    4.22    0.82
   9   1  -2    4.30    0.98
  -9   1   2    3.56    0.52
   9   1  -2    3.15    0.82
   9   1  -2    2.05    0.60
  -8  -1   2   15.04    0.98
  -8  -1   2   15.11    1.08
  -8  -1   2   14.44    0.75
   8  -1  -2   15.43    1.09
  -8  -1   2   15.00    1.30
   8  -1  -2   16.07    1.16
   8  -1  -2   15.33    0.94
   8   1  -2   13.42    1.14
  -8   1   2   14.74    1.20
   8   1  -2   15.37    0.99
   8   1  -2   14.45    1.28
  -8   1   2   14.67    0.78
  -8   1   2   16.36    1.07
  -7  -1   2    7.15    0.87
  -7  -1   2    5.82    0.67
  -7  -1   2    7.11    0.57
  -7  -1   2    7.51    0.74
   7  -1  -2    7.24    0.77
   7  -1  -2    6.75    0.67
   7  -1  -2    8.43    0.77
  -7   1   2    8.56    0.83
  -7   1   2    6.92    0.77
   7   1  -2    8.40    0.89
  -7   1   2    6.20    0.54
   7   1  -2    5.56    0.61
   7   1  -2    7.19    0.84
  -6  -1   2    0.04    0.26
   6  -1  -2    0.13    0.31
  -6  -1   2    0.11    0.35
  -6  -1   2   -0.22    0.37
  -6  -1   2    0.63    0.46
   6  -1  -2    0.21    0.35
   6  -1  -2    0.46    0.41
   6   1  -2   -0.04    0.31
   6   1  -2   -0.10    0.45
   6   1  -2   -0.18    0.43
  -6   1   2    0.18    0.38
  -6   1   2    0.01    0.34
  -6   1   2    0.32    0.26
   5  -1  -2    1.38    0.32
  -5  -1   2    1.39    0.47
   5  -1  -2    1.34    0.32
  -5  -1   2    1.14    0.29
   5  -1  -2    1.21    0.38
  -5  -1   2    1.38    0.44
  -5  -1   2    1.22    0.35
   5   1  -2    0.89    0.34
   5   1  -2    0.58    0.43
   5   1  -2    1.46    0.49
  -5   1   2    0.75    0.29
  -5   1   2    0.64    0.37
  -5   1   2    1.34    0.24
  -4  -1   2    0.25    0.23
   4  -1  -2    0.41    0.24
  -4  -1   2    0.37    0.33
   4  -1  -2    0.50    0.22
  -4  -1   2    0.65    0.36
   4  -1  -2    0.29    0.29
  -4  -1   2    0.45    0.26
   4   1  -2    0.42    0.27
   4   1  -2    0.04    0.33
   4   1  -2    0.28    0.35
  -4   1   2    0.50    0.17
  -4   1   2    0.69    0.30
  -4   1   2    0.66    0.25
   3  -1  -2   24.16    0.76
   3  -1  -2   23.72    0.68
  -3  -1   2   22.71    0.72
  -3  -1   2   24.09    0.76
  -3  -1   2   23.14    0.88
  -3  -1   2   24.36    0.90
  -3   1   2   23.72    0.71
  -3   1   2   23.05    0.74
  -3   1   2   23.09    0.50
   3   1  -2   22.13    0.76
  -3   1   2   22.40    0.51
   3   1  -2   23.20    0.88
   3   1  -2   23.09    0.92
   3   1  -2   23.17    0.75
   2  -1  -2    0.01    0.10
  -2  -1   2    0.31    0.22
  -2  -1   2    0.04    0.21
  -2  -1   2   -0.11    0.28
   2  -1  -2    0.08    0.10
   2  -1  -2    0.22    0.17
   2  -1  -2    0.16    0.16
  -2  -1   2    0.26    0.27
   2   1  -2    0.10    0.32
   2   1  -2    0.10    0.25
   2   1  -2   -0.23    0.26
   2   1  -2    0.40    0.24
   2   1  -2    0.16    0.23
  -2   1   2    0.10    0.17
  -1  -1   2   62.62    1.35
  -1  -1   2   60.37    1.46
   1  -1  -2   60.63    1.19
  -1  -1   2   60.11    1.30
  -1  -1   2   61.59    1.33
   1  -1  -2   62.52    1.39
   1   1  -2   61.67    1.36
   1   1  -2   60.91    1.31
  -1   1   2   61.59    1.37
   1   1  -2   61.66    1.48
   1   1  -2   60.75    1.34
   1   1  -2   63.06    1.32
   1   1  -2   60.99    1.37
   0  -1  -2   26.01    0.64
   0  -1  -2   22.62    0.52
   0  -1   2   22.72    0.63
   0  -1  -2   23.66    0.58
   0  -1   2   23.09    0.63
   0  -1   2   23.65    0.71
   0  -1   2   23.99    0.69
   0   1  -2   21.91    0.66
   0   1   2   23.00    0.63
   0   1  -2   23.89    0.63
   0   1  -2   22.56    0.64
   0   1  -2   24.72    0.73
   0   1   2   23.50    0.51
   0   1   2   24.18    0.55
   0   1   2   23.53    0.68
   1  -1   2  181.68    3.39
   1  -1   2  181.64    3.51
  -1  -1  -2  182.47    3.46
  -1  -1  -2  185.86    3.48
   1  -1   2  181.19    3.47
  -1  -1  -2  182.73    3.39
  -1  -1  -2  181.19    3.44
   1   1   2  187.19    3.48
  -1   1  -2  181.32    3.40
  -1   1  -2  186.07    3.53
   1   1   2  190.36    3.51
  -1   1  -2  180.96    3.45
   1   1   2  181.22    3.44
   1   1   2  181.90    3.38
   2  -1   2   41.49    1.12
  -2  -1  -2   41.04    1.12
   2  -1   2   40.79    0.92
  -2  -1  -2   39.56    1.03
  -2  -1  -2   40.26    1.13
   2  -1   2   39.28    1.07
   2   1   2   40.37    1.13
   2   1   2   41.80    1.10
   2   1   2   42.77    1.16
   2   1   2   38.50    1.03
  -2   1  -2   41.77    1.16
  -2   1  -2   41.38    0.95
  -2   1  -2   40.16    1.04
   3  -1   2  395.08    7.12
  -3  -1  -2  388.08    7.20
  -3  -1  -2  378.52    7.20
  -3  -1  -2  391.57    7.10
   3  -1   2  391.63    7.18
   3  -1   2  377.68    6.89
   3   1   2  380.57    7.10
   3   1   2  394.11    7.26
   3   1   2  389.18    7.22
  -3   1  -2  387.14    7.13
  -3   1  -2  382.21    7.07
  -3   1  -2  377.38    6.91
  -4  -1  -2  330.73    6.28
   4  -1   2  323.86    6.23
  -4  -1  -2  327.66    6.17
  -4  -1  -2  327.60    6.31
   4  -1   2  329.18    6.18
  -4   1  -2  316.49    5.88
  -4   1  -2  322.37    6.27
  -4   1  -2  329.07    6.12
   4   1   2  322.22    6.17
  -4   1  -2  326.52    6.21
   4   1   2  328.27    6.34
   4   1   2  332.31    6.33
  -5  -1  -2   18.08    0.89
   5  -1   2   19.70    0.97
  -5  -1  -2   19.15    1.03
   5  -1   2   18.39    0.88
  -5  -1  -2   18.32    0.96
   5  -1   2   19.07    0.96
   5   1   2   18.90    1.00
  -5   1  -2   19.39    0.84
  -5   1  -2   18.46    0.96
   5   1   2   19.37    0.89
  -5   1  -2   18.98    0.60
  -5   1  -2   17.85    0.94
   5   1   2   18.54    1.04
  -6  -1  -2    3.02    0.53
   6  -1   2    3.71    0.56
   6  -1   2    2.86    0.56
   6  -1   2    2.73    0.53
  -6  -1  -2    3.46    0.58
  -6  -1  -2    3.56    0.67
  -6   1  -2    3.31    0.49
   6   1   2    3.20    0.52
   6   1   2    2.80    0.59
   6   1   2    4.03    0.70
  -6   1  -2    2.44    0.51
  -6   1  -2    3.21    0.57
  -6   1  -2    3.23    0.36
  -7  -1  -2    1.70    0.53
  -7  -1  -2    0.85    0.61
   7  -1   2    0.58    0.51
  -7  -1  -2    1.12    0.53
   7  -1   2    0.70    0.50
   7  -1   2    1.46    0.53
   7   1   2    1.34    0.50
   7   1   2    0.65    0.61
  -7   1  -2    0.92    0.26
  -7   1  -2    0.85    0.50
  -7   1  -2    1.00    0.45
  -7   1  -2    1.69    0.60
   7   1   2    1.38    0.59
  -8  -1  -2   -0.44    0.51
   8  -1   2   -0.64    0.55
  -8  -1  -2   -0.72    0.51
  -8  -1  -2   -0.19    0.75
   8  -1   2    0.10    0.56
   8  -1   2   -0.53    0.50
   8   1   2   -1.20    0.59
  -8   1  -2   -0.72    0.49
  -8   1  -2    0.10    0.25
  -8   1  -2   -0.12    0.48
   8   1   2    0.49    0.65
   8   1   2    0.09    0.52
  -8   1  -2   -0.96    0.60
   9  -1   2   72.56    2.43
   9  -1   2   71.28    2.25
   9  -1   2   70.11    2.37
  -9  -1  -2   68.90    2.34
  -9  -1  -2   69.97    2.23
  -9  -1  -2   71.81    2.55
   9   1   2   64.72    2.21
   9   1   2   68.16    2.56
  -9   1  -2   70.41    2.10
  -9   1  -2   67.40    1.53
  -9   1  -2   68.19    2.35
   9   1   2   68.25    2.48
  -9   1  -2   68.17    2.42
  10  -1   2    1.50    0.92
 -10  -1  -2    1.34    0.79
  10  -1   2   -0.66    0.71
 -10  -1  -2    0.14    0.89
  10  -1   2    0.08    0.63
 -10  -1  -2    0.94    0.71
 -10   1  -2    0.19    0.68
  10   1   2    0.49    0.82
  10   1   2    0.13    0.98
  10   1   2    0.60    0.67
 -10   1  -2    1.70    0.74
 -10   1  -2    0.70    0.96
 -10   1  -2    0.33    0.30
 -11  -1  -2   -1.10    0.80
 -11  -1  -2   -0.77    0.50
 -11  -1  -2   -0.24    1.14
  11  -1   2   -0.65    1.01
  11  -1   2   -0.23    0.71
  11  -1   2   -0.03    0.88
 -11  -1  -2    0.91    0.94
  11   1   2    0.15    0.93
 -11   1  -2    0.17    0.25
 -11   1  -2    0.05    0.75
 -11   1  -2    0.67    1.00
 -11   1  -2   -0.09    0.83
  11   1   2   -0.12    1.13
  11   1   2   -0.78    0.72
  12  -1   2   11.94    1.43
 -12  -1  -2   10.98    1.11
 -12  -1  -2   11.52    1.38
  12  -1   2   10.63    1.53
 -12  -1  -2   11.72    1.49
  12  -1   2    9.94    1.65
 -12   1  -2   10.75    1.20
 -12   1  -2    9.83    1.40
  12   1   2    9.67    1.24
  12   1   2    9.41    1.41
  12   1   2    9.73    1.79
 -13  -1  -2    0.65    1.26
 -13  -1  -2    0.07    1.18
  13  -1   2    1.77    1.21
 -13  -1  -2    0.82    0.71
 -13  -1  -2    1.68    0.54
 -13  -1  -2    2.33    1.61
  13  -1   2    0.36    1.60
  13   1   2   -1.54    1.07
 -13   1  -2   -1.29    1.52
 -13   1  -2    2.60    1.14
 -13   1  -2    1.13    1.22
  13   1   2    1.96    1.88
  13   1   2    3.62    1.53
  14  -1   2    2.63    1.49
  14  -1   2    5.51    1.96
 -14  -1  -2    4.54    1.70
 -14  -1  -2    3.47    0.75
 -14  -1  -2    7.60    2.10
 -14  -1  -2    4.05    0.61
 -14   1  -2    2.89    1.55
  14   1   2    7.77    1.60
  14   1   2    4.53    2.30
 -14   1  -2    5.14    1.92
 -14   1  -2    4.69    1.39
  14   1   2    4.92    1.66
 -15  -1  -2   -0.61    1.93
 -15  -1  -2    0.29    0.52
  15  -1   2    1.66    2.30
 -15  -1  -2   -0.82    1.85
  15  -1   2    1.69    1.69
 -15  -1  -2   -0.09    0.53
  15   1   2    0.70    1.65
  15   1   2   -2.13    1.86
 -15   1  -2    0.60    1.91
  15   1   2   -1.11    2.54
 -15   1  -2   -0.05    1.50
 -16  -1  -2    1.30    1.85
  16  -1   2    1.95    1.99
  16  -1   2   -4.59    2.87
 -16  -1  -2   -2.42    2.04
 -16   1  -2   -2.36    2.20
  16   1   2    1.42    2.95
  16   1   2    1.05    1.83
 -16  -2   2    6.43    2.10
  16  -2  -2    3.79    1.90
  16   2  -2    4.65    2.25
  16   2  -2    2.15    1.78
 -16   2   2    0.48    2.15
  16   2  -2   11.57    3.44
 -15  -2   2    6.65    1.87
  15  -2  -2    8.85    2.25
  15  -2  -2    5.85    1.77
 -15  -2   2    8.96    1.73
  15  -2  -2    8.01    1.71
 -15   2   2    7.91    2.12
  15   2  -2   10.28    2.23
  15   2  -2    7.51    1.68
 -15   2   2   10.93    1.91
  15   2  -2    7.16    3.12
 -14  -2   2    1.98    1.46
  14  -2  -2    1.24    1.17
  14  -2  -2    0.85    1.64
 -14  -2   2   -1.63    1.67
 -14  -2   2    0.51    1.31
 -14  -2   2    0.36    0.71
  14  -2  -2    0.86    1.33
 -14   2   2    0.51    1.37
 -14   2   2   -0.63    0.68
 -14   2   2    1.19    1.68
  14   2  -2   -1.49    2.29
  14   2  -2   -0.48    1.20
  14   2  -2   -0.20    1.57
  14   2  -2    0.46    1.93
 -14   2   2   -1.04    0.66
 -13  -2   2   -0.43    1.14
 -13  -2   2   -1.02    1.05
  13  -2  -2    0.11    0.99
  13  -2  -2   -0.65    1.25
  13  -2  -2   -0.82    1.09
 -13  -2   2    0.33    1.55
 -13  -2   2   -0.79    0.69
  13   2  -2   -1.39    1.51
 -13   2   2   -0.39    0.61
 -13   2   2    0.93    1.10
  13   2  -2    1.35    1.08
  13   2  -2    1.45    1.80
  13   2  -2    0.66    1.37
 -12  -2   2    0.76    1.36
 -12  -2   2    2.45    1.03
  12  -2  -2    0.03    1.02
  12  -2  -2    1.53    0.87
 -12  -2   2    1.46    0.70
  12  -2  -2    3.43    1.08
 -12  -2   2    1.40    1.02
  12   2  -2    1.64    1.17
 -12   2   2    1.75    1.16
  12   2  -2    3.78    1.81
  12   2  -2    2.09    1.00
 -12   2   2    1.42    0.59
 -12   2   2    2.40    1.00
 -11  -2   2   18.42    1.84
  11  -2  -2   17.77    1.48
 -11  -2   2   20.46    1.65
 -11  -2   2   19.09    1.21
  11  -2  -2   19.02    1.69
  11  -2  -2   16.73    1.57
 -11  -2   2   21.23    1.63
  11   2  -2   20.78    2.01
 -11   2   2   20.46    1.85
  11   2  -2   22.93    1.97
  11   2  -2   21.63    1.58
 -11   2   2   19.49    1.64
 -11   2   2   16.56    1.02
 -10  -2   2   -0.64    0.49
  10  -2  -2    0.70    0.71
 -10  -2   2   -2.09    0.64
  10  -2  -2   -0.89    0.70
  10  -2  -2    0.56    0.61
 -10  -2   2    0.30    0.73
 -10  -2   2    0.24    0.95
  10   2  -2    0.56    0.62
 -10   2   2    0.34    0.80
 -10   2   2   -0.13    0.42
  10   2  -2    1.43    1.07
  10   2  -2   -1.02    0.77
 -10   2   2    0.76    0.71
   9  -2  -2   18.96    1.30
   9  -2  -2   19.18    1.32
  -9  -2   2   18.79    1.31
  -9  -2   2   20.62    1.12
  -9  -2   2   21.38    1.38
  -9  -2   2   20.01    1.61
   9  -2  -2   22.38    1.20
  -9   2   2   21.44    0.90
   9   2  -2   20.25    1.27
   9   2  -2   20.12    1.52
   9   2  -2   23.03    1.84
  -9   2   2   21.90    1.41
  -9   2   2   21.52    1.38
   8  -2  -2   -0.05    0.48
  -8  -2   2    0.52    0.53
   8  -2  -2   -0.07    0.48
  -8  -2   2    0.89    0.71
  -8  -2   2    0.15    0.42
  -8  -2   2    0.09    0.50
   8  -2  -2   -0.18    0.40
  -8   2   2   -0.17    0.31
  -8   2   2   -0.07    0.53
   8   2  -2    0.62    0.63
  -8   2   2   -0.37    0.54
   8   2  -2    0.23    0.78
   8   2  -2    0.17    0.48
  -7  -2   2   16.53    1.02
   7  -2  -2   15.11    0.93
   7  -2  -2   15.89    0.99
  -7  -2   2   17.30    1.10
   7  -2  -2   15.33    0.88
  -7  -2   2   16.90    0.91
  -7  -2   2   17.18    1.23
   7   2  -2   17.06    1.37
  -7   2   2   17.74    1.05
   7   2  -2   16.49    1.19
  -7   2   2   17.06    0.67
  -7   2   2   15.22    1.01
   7   2  -2   17.25    0.99
  -6  -2   2    7.65    0.86
   6  -2  -2    6.61    0.70
   6  -2  -2    7.15    0.62
  -6  -2   2    7.23    0.69
  -6  -2   2    6.72    0.66
  -6  -2   2    6.13    0.75
   6  -2  -2    6.10    0.64
   6   2  -2    8.18    0.91
  -6   2   2    6.95    0.77
   6   2  -2    5.90    0.62
   6   2  -2    8.60    0.94
   6   2  -2    6.37    0.77
  -6   2   2    6.56    0.71
  -6   2   2    6.43    0.45
  -6   2   2    6.49    0.51
   5  -2  -2   15.40    0.78
   5  -2  -2   15.53    0.76
  -5  -2   2   15.53    0.85
  -5  -2   2   16.31    0.83
  -5  -2   2   15.54    1.00
   5  -2  -2   14.72    0.70
  -5  -2   2   16.70    1.03
  -5   2   2   15.25    0.53
   5   2  -2   15.45    1.13
  -5   2   2   15.10    0.77
   5   2  -2   16.30    0.96
  -5   2   2   15.72    0.60
  -5   2   2   15.97    0.79
   5   2  -2   15.18    0.84
   5   2  -2   16.13    0.98
   4  -2  -2    4.92    0.47
   4  -2  -2    4.60    0.45
  -4  -2   2    5.63    0.61
  -4  -2   2    4.33    0.48
  -4  -2   2    3.96    0.46
   4  -2  -2    4.70    0.30
  -4  -2   2    3.64    0.57
   4  -2  -2    5.25    0.49
  -4   2   2    4.74    0.33
   4   2  -2    3.83    0.52
  -4   2   2    4.01    0.43
   4   2  -2    4.42    0.69
   4   2  -2    5.04    0.52
  -4   2   2    4.75    0.46
  -4   2   2    4.55    0.28
   4   2  -2    4.42    0.57
  -3  -2   2  125.20    2.63
  -3  -2   2  123.76    2.63
   3  -2  -2  134.14    2.38
  -3  -2   2  124.32    2.86
   3  -2  -2  123.20    2.51
   3  -2  -2  124.62    2.39
  -3  -2   2  120.83    2.70
  -3   2   2  120.14    2.53
  -3   2   2  118.69    2.36
   3   2  -2  119.21    2.69
   3   2  -2  117.86    2.88
   3   2  -2  121.70    2.69
  -3   2   2  120.45    2.25
  -3   2   2  119.89    2.23
   3   2  -2  119.24    2.61
  -2  -2   2   15.37    0.74
   2  -2  -2   14.24    0.51
  -2  -2   2   14.61    0.95
   2  -2  -2   14.85    0.62
  -2  -2   2   14.40    0.69
   2  -2  -2   15.50    0.52
   2  -2  -2   12.21    0.76
   2  -2  -2   14.76    0.39
  -2  -2   2   15.84    0.71
  -2  -2   2   14.32    0.70
  -2   2   2   14.63    0.38
   2   2  -2   14.13    0.72
   2   2  -2   14.89    0.74
   2   2  -2   15.51    0.94
   2   2  -2   16.14    0.78
  -2   2   2   14.52    0.60
  -2   2   2   15.28    0.38
  -2   2   2   14.63    0.38
   1  -2  -2  126.46    2.71
   1  -2  -2  138.41    2.53
  -1  -2   2  128.97    2.69
   1  -2  -2  126.23    2.58
  -1  -2   2  129.79    2.70
  -1  -2   2  129.13    2.62
   1  -2  -2  126.65    2.31
  -1  -2   2  126.20    2.92
  -1  -2   2  131.01    2.77
   1  -2  -2  127.39    2.78
  -1  -2   2  131.42    2.67
   1  -2  -2  129.76    2.48
   1   2  -2  132.95    2.73
   1   2  -2  126.54    2.67
  -1   2   2  137.43    2.41
  -1   2   2  130.13    2.78
   1   2  -2  130.97    2.71
  -1   2   2  128.56    2.42
   1   2  -2  128.72    2.74
   1   2  -2  129.81    2.95
   1   2  -2  131.47    2.63
   0  -2  -2  623.36   11.04
   0  -2   2  603.21   10.93
   0  -2  -2  588.70   10.78
   0  -2   2  601.82   11.04
   0  -2   2  621.76   10.99
   0  -2  -2  588.25   10.86
   0  -2   2  601.34   10.98
   0  -2   2  598.68   10.91
   0  -2  -2  629.51   11.02
   0   2  -2  593.99   10.93
   0   2   2  587.53   10.73
   0   2   2  612.42   11.03
   0   2  -2  627.20   10.98
   0   2  -2  607.08   11.02
   0   2  -2  607.04   10.97
   0   2   2  616.25   10.81
   0   2   2  623.31   11.04
   0   2  -2  607.59   10.92
  -1  -2  -2  353.58    6.49
   1  -2   2  347.14    6.40
   1  -2   2  333.24    6.30
   1  -2   2  346.25    6.49
   1  -2   2  341.98    6.43
  -1  -2  -2  332.88    6.24
  -1  -2  -2  351.99    6.45
  -1  -2  -2  329.46    6.26
   1   2   2  338.54    6.24
  -1   2  -2  332.56    6.32
   1   2   2  338.92    6.25
  -1   2  -2  343.48    6.36
  -1   2  -2  351.78    6.43
   1   2   2  348.10    6.52
  -1   2  -2  344.82    6.35
   1   2   2  340.86    6.38
  -1   2  -2  355.39    6.51
   1   2   2  341.19    6.46
   2  -2   2    5.99    0.60
   2  -2   2    6.71    0.60
   2  -2   2    6.90    0.46
  -2  -2  -2    6.55    0.52
  -2  -2  -2    6.52    0.68
   2  -2   2    7.21    0.67
  -2  -2  -2    6.94    0.55
  -2  -2  -2    7.78    0.65
  -2   2  -2    6.85    0.49
  -2   2  -2    6.82    0.54
   2   2   2    6.90    0.51
   2   2   2    7.74    0.66
   2   2   2    6.36    0.68
   2   2   2    7.05    0.57
  -2   2  -2    6.25    0.65
   3  -2   2  178.29    3.62
  -3  -2  -2  174.64    3.75
  -3  -2  -2  182.24    3.68
   3  -2   2  175.61    3.40
  -3  -2  -2  176.57    3.67
  -3  -2  -2  176.38    3.59
   3  -2   2  183.97    3.71
   3   2   2  178.80    3.84
   3   2   2  181.02    3.58
  -3   2  -2  179.91    3.49
   3   2   2  173.68    3.66
  -3   2  -2  181.94    3.76
  -3   2  -2  178.70    3.44
  -3   2  -2  175.39    3.54
   3   2   2  175.02    3.70
  -4  -2  -2   13.42    0.88
  -4  -2  -2   13.06    0.86
   4  -2   2   13.43    0.81
  -4  -2  -2   12.75    0.78
   4  -2   2   12.05    0.51
   4  -2   2   12.62    0.75
  -4   2  -2   12.29    0.71
   4   2   2   12.58    0.96
   4   2   2   12.35    0.73
   4   2   2   13.40    0.86
  -4   2  -2   13.02    0.58
  -4   2  -2   14.25    0.88
  -4   2  -2   12.58    0.68
   4   2   2   13.81    0.85
  -5  -2  -2   31.30    1.34
   5  -2   2   32.63    1.25
   5  -2   2   31.60    0.83
  -5  -2  -2   33.13    1.31
   5  -2   2   32.38    1.20
  -5  -2  -2   32.37    1.21
   5   2   2   31.79    1.18
  -5   2  -2   32.17    1.33
  -5   2  -2   32.74    1.09
   5   2   2   31.81    1.44
  -5   2  -2   31.45    1.16
   5   2   2   33.09    1.34
   5   2   2   32.63    1.34
  -5   2  -2   30.68    0.90
  -6  -2  -2  161.23    3.51
   6  -2   2  153.65    3.54
  -6  -2  -2  156.82    3.65
   6  -2   2  156.88    3.49
  -6  -2  -2  154.69    3.70
  -6   2  -2  158.00    3.49
  -6   2  -2  158.80    3.64
   6   2   2  155.71    3.83
   6   2   2  152.96    3.47
   6   2   2  154.79    3.68
   6   2   2  160.50    3.67
  -6   2  -2  158.37    3.34
  -6   2  -2  150.20    3.03
  -7  -2  -2  161.07    3.83
   7  -2   2  167.23    3.71
  -7  -2  -2  162.57    3.94
   7  -2   2  159.59    3.75
  -7  -2  -2  161.50    3.68
  -7   2  -2  154.90    3.80
   7   2   2  164.88    3.88
   7   2   2  160.35    3.68
   7   2   2  162.68    3.94
  -7   2  -2  157.85    3.69
  -7   2  -2  163.69    3.12
   7   2   2  161.56    4.06
  -7   2  -2  161.11    3.50
  -8  -2  -2   12.80    1.37
   8  -2   2   12.43    1.10
  -8  -2  -2   15.18    1.20
   8  -2   2   14.53    1.19
  -8  -2  -2   14.68    1.20
   8   2   2   14.81    1.38
  -8   2  -2   15.20    1.25
  -8   2  -2   13.19    0.60
  -8   2  -2   12.65    1.18
  -8   2  -2   13.72    0.97
   8   2   2   13.96    1.31
   8   2   2   14.92    1.11
   8   2   2   14.73    1.54
   9  -2   2   11.09    1.18
  -9  -2  -2   10.71    1.26
   9  -2   2    7.85    0.92
  -9  -2  -2    8.49    1.03
  -9  -2  -2   10.52    1.10
   9   2   2    9.04    0.95
   9   2   2   11.41    1.32
  -9   2  -2    9.86    1.10
  -9   2  -2    8.38    0.44
   9   2   2   12.31    1.30
   9   2   2    8.18    1.40
  -9   2  -2    9.99    1.16
  -9   2  -2    8.99    0.87
 -10  -2  -2    0.00    1.12
 -10  -2  -2   -1.12    0.75
  10  -2   2   -0.48    0.68
 -10  -2  -2    0.00    0.80
  10  -2   2   -1.46    0.79
 -10   2  -2    0.29    0.81
  10   2   2   -0.49    0.80
  10   2   2    0.24    0.73
 -10   2  -2    0.56    0.81
 -10   2  -2   -0.10    0.65
  10   2   2    0.24    1.01
  10   2   2    1.16    1.14
 -11  -2  -2    0.35    0.71
  11  -2   2    0.44    1.04
 -11  -2  -2   -0.30    0.92
 -11  -2  -2    0.76    0.88
  11  -2   2    0.67    0.84
  11   2   2    1.16    1.37
  11   2   2    0.48    0.84
 -11   2  -2   -0.09    1.02
  11   2   2   -0.64    1.00
 -11   2  -2    0.79    0.91
 -11   2  -2    0.54    0.74
 -12  -2  -2    0.65    1.39
 -12  -2  -2    0.11    1.04
  12  -2   2   -1.03    0.94
  12  -2   2    1.47    1.37
 -12  -2  -2    0.04    0.79
 -12  -2  -2   -2.12    1.06
  12   2   2    0.32    1.43
 -12   2  -2   -0.57    0.86
 -12   2  -2    0.73    1.26
 -12   2  -2   -0.17    1.05
  12   2   2    0.31    0.93
  12   2   2   -1.26    1.49
  12   2   2   -0.17    1.24
 -13  -2  -2    0.40    1.28
 -13  -2  -2    0.91    0.90
  13  -2   2   -0.46    1.15
 -13  -2  -2    2.36    1.69
  13  -2   2   -0.42    1.41
  13   2   2   -1.13    1.12
 -13   2  -2    0.48    1.25
  13   2   2   -1.75    1.91
 -13   2  -2   -2.61    1.57
 -13   2  -2   -0.76    1.00
  13   2   2   -1.18    1.27
  13   2   2   -1.73    1.51
  14  -2   2    4.37    1.55
 -14  -2  -2    4.06    1.01
 -14  -2  -2    1.54    1.70
 -14  -2  -2    8.07    1.77
  14  -2   2    1.38    1.91
 -14   2  -2    5.90    1.77
 -14   2  -2    1.29    1.27
  14   2   2    0.52    2.45
 -14   2  -2    4.95    1.94
  14   2   2    5.05    1.54
  14   2   2   -0.29    1.78
 -15  -2  -2    4.14    0.96
 -15  -2  -2    3.12    2.08
 -15  -2  -2    2.95    0.74
 -15  -2  -2    2.11    1.91
  15  -2   2    4.30    1.80
  15  -2   2    6.82    2.19
 -15   2  -2    4.43    1.39
  15   2   2    2.14    1.89
 -15   2  -2    1.22    2.22
  15   2   2    6.10    1.80
  15   2   2    0.41    3.13
 -15   2  -2    1.55    1.92
  16  -2   2    6.18    2.84
  16  -2   2    1.30    2.02
 -16  -2  -2    0.46    2.05
 -16  -2  -2    5.34    2.52
  16   2   2    2.91    2.25
  16   2   2   -0.06    3.41
 -16   2  -2    2.65    2.15
  16   2   2    0.56    2.05
  16  -3  -2    6.11    1.93
 -16  -3   2    8.99    2.21
  16   3  -2    5.53    2.45
  16   3  -2    9.57    2.20
  16   3  -2    9.18    3.45
 -16   3   2    4.98    2.87
 -15  -3   2    1.68    1.00
  15  -3  -2    4.40    1.62
 -15  -3   2   -0.10    1.81
  15  -3  -2    3.67    1.97
 -15   3   2    0.17    2.03
  15   3  -2   -3.14    2.94
 -15   3   2   -3.73    1.51
  15   3  -2    1.09    1.58
  15   3  -2    3.09    2.12
 -14  -3   2   -1.98    0.99
  14  -3  -2   -0.67    1.22
 -14  -3   2    0.64    1.42
 -14  -3   2   -2.69    1.57
  14  -3  -2    0.41    1.59
 -14   3   2   -0.87    1.83
  14   3  -2   -2.04    2.57
  14   3  -2   -0.07    1.26
  14   3  -2   -0.60    1.68
 -14   3   2    1.57    1.44
  13  -3  -2   -0.25    1.03
 -13  -3   2    3.83    1.44
 -13  -3   2   -1.40    1.49
 -13  -3   2    0.46    0.91
  13  -3  -2    0.55    1.13
 -13  -3   2    1.39    1.19
  13  -3  -2    0.40    1.30
 -13   3   2    3.34    1.28
 -13   3   2    0.68    0.49
  13   3  -2   -0.41    1.55
 -13   3   2    1.53    1.43
  13   3  -2    1.52    1.22
  13   3  -2    0.42    1.45
  13   3  -2    0.74    2.16
  12  -3  -2    0.16    1.05
  12  -3  -2   -0.33    0.94
 -12  -3   2   -0.66    0.79
 -12  -3   2    1.73    1.05
  12  -3  -2    2.74    0.97
 -12  -3   2    1.32    1.15
 -12   3   2    0.54    0.46
 -12   3   2    0.49    1.25
  12   3  -2    1.05    0.97
 -12   3   2    0.64    0.53
  12   3  -2   -1.41    1.30
  12   3  -2    0.44    1.72
  12   3  -2   -1.55    1.14
 -12   3   2    1.55    1.05
  11  -3  -2    2.37    0.88
 -11  -3   2    3.75    1.09
 -11  -3   2    2.41    1.03
  11  -3  -2    1.99    0.96
 -11  -3   2    2.83    0.85
  11  -3  -2    3.82    0.95
 -11   3   2    2.07    0.97
 -11   3   2    2.55    1.00
 -11   3   2    3.19    0.49
  11   3  -2    3.39    0.97
 -11   3   2    3.10    0.55
  11   3  -2    2.11    1.07
  11   3  -2    2.98    1.64
  10  -3  -2   14.18    1.21
 -10  -3   2   10.91    1.22
 -10  -3   2   12.41    1.28
  10  -3  -2   13.42    1.35
 -10  -3   2   14.03    1.49
  10  -3  -2   12.68    1.32
 -10   3   2   11.21    1.17
 -10   3   2   11.91    0.85
 -10   3   2   12.32    0.77
  10   3  -2   11.89    1.41
  10   3  -2   12.57    1.50
 -10   3   2   11.44    1.21
  10   3  -2   14.17    1.39
  10   3  -2   11.26    1.71
   9  -3  -2    7.44    0.88
  -9  -3   2    8.49    1.28
  -9  -3   2    7.84    0.92
  -9  -3   2    7.88    1.09
   9  -3  -2    7.80    0.93
  -9  -3   2    7.85    1.03
   9  -3  -2    8.45    0.90
  -9   3   2    9.57    0.64
  -9   3   2    9.13    0.73
   9   3  -2    8.13    1.42
   9   3  -2    9.35    1.05
  -9   3   2    7.32    0.96
  -9   3   2    6.49    0.88
   9   3  -2    8.86    1.15
   9   3  -2    7.68    1.22
  -8  -3   2   94.39    2.90
  -8  -3   2   91.97    2.76
   8  -3  -2   86.08    2.42
   8  -3  -2   86.75    2.36
  -8  -3   2   90.12    2.47
   8  -3  -2   91.31    2.41
  -8  -3   2   88.63    2.56
  -8   3   2   85.92    1.92
   8   3  -2   88.58    2.83
  -8   3   2   86.42    2.00
   8   3  -2   86.69    2.77
  -8   3   2   90.02    2.56
  -8   3   2   88.97    2.41
   8   3  -2   88.38    3.13
   8   3  -2   89.88    2.54
  -7  -3   2   11.62    1.14
  -7  -3   2   10.92    1.04
  -7  -3   2    9.58    1.06
   7  -3  -2   11.69    0.88
   7  -3  -2   10.89    0.85
   7  -3  -2    9.74    0.84
  -7  -3   2    8.75    0.92
  -7   3   2    9.23    0.63
  -7   3   2   10.82    0.85
  -7   3   2    9.37    0.55
   7   3  -2   10.32    0.96
   7   3  -2    9.93    1.05
  -7   3   2    9.54    1.00
   7   3  -2    9.74    1.04
   7   3  -2   11.28    1.24
  -6  -3   2   32.56    1.47
   6  -3  -2   34.83    1.25
   6  -3  -2   34.29    1.17
  -6  -3   2   34.50    1.55
   6  -3  -2   33.64    0.80
  -6  -3   2   33.78    1.39
   6  -3  -2   33.58    1.20
  -6  -3   2   32.77    1.33
  -6   3   2   34.66    1.16
   6   3  -2   35.17    1.56
  -6   3   2   33.51    0.88
   6   3  -2   31.68    1.33
  -6   3   2   32.94    1.33
  -6   3   2   32.55    0.96
   6   3  -2   34.32    1.51
   6   3  -2   35.16    1.79
   5  -3  -2   -0.01    0.30
  -5  -3   2   -0.60    0.46
   5  -3  -2    0.40    0.33
   5  -3  -2   -0.43    0.33
  -5  -3   2    0.03    0.45
   5  -3  -2    0.28    0.20
  -5  -3   2    0.72    0.45
  -5  -3   2    0.66    0.44
  -5   3   2    0.06    0.26
   5   3  -2    0.00    0.44
   5   3  -2    0.19    0.44
  -5   3   2    0.50    0.36
  -5   3   2   -0.09    0.24
  -5   3   2    0.25    0.20
   5   3  -2   -0.06    0.38
   5   3  -2    0.73    0.67
  -4  -3   2    3.32    0.55
  -4  -3   2    4.19    0.55
   4  -3  -2    4.83    0.46
  -4  -3   2    4.28    0.57
   4  -3  -2    4.62    0.67
   4  -3  -2    4.51    0.47
  -4  -3   2    5.11    0.62
   4  -3  -2    4.34    0.52
   4  -3  -2    4.56    0.42
  -4  -3   2    3.99    0.68
   4   3  -2    3.91    0.77
   4   3  -2    5.29    0.59
  -4   3   2    4.20    0.39
   4   3  -2    4.80    0.70
  -4   3   2    4.12    0.33
   4   3  -2    3.92    0.57
  -4   3   2    4.15    0.50
  -4   3   2    3.90    0.37
   3  -3  -2   -0.03    0.28
   3  -3  -2    0.08    0.25
  -3  -3   2   -0.28    0.46
  -3  -3   2   -0.03    0.36
   3  -3  -2    0.48    0.29
   3  -3  -2    0.41    0.46
   3  -3  -2    0.12    0.27
  -3  -3   2   -0.16    0.33
  -3  -3   2    0.16    0.35
  -3  -3   2    0.02    0.35
  -3   3   2    0.24    0.19
   3   3  -2    0.09    0.35
   3   3  -2    0.58    0.53
  -3   3   2    0.53    0.32
  -3   3   2    0.14    0.12
   3   3  -2    0.27    0.40
   3   3  -2   -0.10    0.30
  -3   3   2    0.23    0.17
   2  -3  -2  109.10    2.69
   2  -3  -2  109.51    2.34
   2  -3  -2  106.95    2.44
  -2  -3   2  108.35    2.56
   2  -3  -2  109.02    2.31
  -2  -3   2  110.56    2.46
  -2  -3   2  104.63    2.48
  -2  -3   2  108.09    2.53
  -2  -3   2  111.86    2.84
  -2   3   2  107.75    2.16
  -2   3   2  115.54    2.18
   2   3  -2  107.99    2.48
   2   3  -2  111.65    2.62
   2   3  -2  108.76    2.61
  -2   3   2  111.34    2.67
   2   3  -2  108.54    2.44
   2   3  -2  111.19    2.89
   1  -3  -2   41.40    1.22
  -1  -3   2   40.19    1.35
  -1  -3   2   41.27    1.36
   1  -3  -2   42.12    0.79
  -1  -3   2   41.59    1.27
   1  -3  -2   40.59    1.39
  -1  -3   2   40.50    1.58
   1  -3  -2   40.99    1.12
  -1  -3   2   41.00    1.15
   1  -3  -2   40.82    1.42
   1  -3  -2   41.66    1.21
  -1  -3   2   41.36    1.29
   1   3  -2   42.61    1.17
   1   3  -2   38.24    1.36
  -1   3   2   40.29    1.01
   1   3  -2   41.65    1.35
  -1   3   2   39.44    1.38
   1   3  -2   39.36    1.58
   1   3  -2   40.79    1.26
  -1   3   2   40.65    1.06
   1   3  -2   41.05    1.30
   0  -3   2   11.86    0.83
   0  -3  -2   10.32    0.60
   0  -3   2   11.14    0.80
   0  -3  -2   10.74    0.83
   0  -3   2   11.35    0.71
   0  -3   2   11.61    1.02
   0  -3   2   10.25    0.69
   0  -3  -2   10.93    0.84
   0  -3   2    9.90    0.78
   0  -3  -2   10.94    0.45
   0  -3  -2   10.95    0.71
   0   3   2   10.68    0.86
   0   3   2   12.59    0.47
   0   3  -2    9.70    0.69
   0   3  -2   10.57    0.56
   0   3  -2    9.44    0.71
   0   3   2   11.30    0.85
   0   3  -2   10.20    0.70
   0   3   2   11.38    0.64
   0   3   2   10.69    0.54
   0   3  -2   11.03    0.81
   1  -3   2   61.14    1.59
  -1  -3  -2   61.11    1.80
  -1  -3  -2   59.84    1.53
  -1  -3  -2   61.67    1.76
   1  -3   2   58.60    1.66
  -1  -3  -2   63.03    1.46
   1  -3   2   60.62    1.75
   1  -3   2   60.79    1.74
   1   3   2   61.56    1.49
  -1   3  -2   59.68    1.60
  -1   3  -2   62.59    1.76
   1   3   2   61.33    1.45
   1   3   2   62.57    1.80
   1   3   2   62.57    1.85
  -1   3  -2   59.50    1.60
  -1   3  -2   61.35    1.74
  -1   3  -2   64.47    1.65
   1   3   2   62.92    1.63
   2  -3   2  171.64    3.67
  -2  -3  -2  162.41    3.70
   2  -3   2  167.51    3.41
   2  -3   2  167.62    3.56
  -2  -3  -2  166.46    3.46
  -2  -3  -2  167.63    3.43
   2  -3   2  170.34    3.69
  -2  -3  -2  170.17    3.65
  -2   3  -2  166.04    3.46
   2   3   2  163.24    3.60
   2   3   2  166.61    3.68
  -2   3  -2  169.38    3.68
  -2   3  -2  170.23    3.45
   2   3   2  166.18    3.40
  -2   3  -2  165.80    3.63
   2   3   2  169.78    3.83
   2   3   2  169.77    3.43
  -2   3  -2  169.29    3.48
  -3  -3  -2   92.63    2.48
  -3  -3  -2   95.82    2.27
   3  -3   2   94.28    2.11
  -3  -3  -2   94.52    2.38
   3  -3   2   98.02    2.50
   3  -3   2   97.07    2.31
   3  -3   2   99.57    2.42
  -3  -3  -2   93.90    2.29
   3   3   2   91.89    2.20
  -3   3  -2   93.37    2.15
  -3   3  -2   92.82    2.44
   3   3   2   95.58    2.60
   3   3   2   95.03    2.47
  -3   3  -2   97.58    2.22
   3   3   2   94.04    2.27
  -3   3  -2   94.60    2.24
   4  -3   2  117.54    2.79
  -4  -3  -2  116.07    2.70
   4  -3   2  113.80    2.70
  -4  -3  -2  116.23    2.90
  -4  -3  -2  108.05    2.72
   4  -3   2  114.69    2.41
  -4  -3  -2  113.67    2.76
   4  -3   2  114.95    2.90
  -4   3  -2  113.73    2.47
   4   3   2  111.36    3.02
  -4   3  -2  111.77    2.54
  -4   3  -2  114.34    2.84
   4   3   2  114.44    2.63
  -4   3  -2  116.78    2.47
   4   3   2  112.28    2.74
   4   3   2  114.12    2.87
   5  -3   2   89.75    1.95
  -5  -3  -2   91.90    2.55
   5  -3   2   91.55    2.35
  -5  -3  -2   90.31    2.46
   5  -3   2   90.85    2.41
  -5  -3  -2   89.49    2.34
  -5   3  -2   86.67    2.46
  -5   3  -2   90.03    2.16
   5   3   2   89.90    2.74
  -5   3  -2   88.86    2.02
   5   3   2   91.47    2.31
   5   3   2   88.13    2.43
  -5   3  -2   88.28    2.15
   5   3   2   89.19    2.51
  -6  -3  -2   13.04    1.16
   6  -3   2   13.00    0.59
  -6  -3  -2   13.61    1.12
   6  -3   2   13.91    1.00
  -6  -3  -2   13.35    1.05
   6  -3   2   11.90    1.02
  -6   3  -2   15.04    0.90
   6   3   2   13.21    1.18
   6   3   2   13.53    1.39
  -6   3  -2   13.98    0.70
   6   3   2   13.08    1.07
   6   3   2   14.07    0.97
  -6   3  -2   13.66    0.92
  -6   3  -2   14.98    1.14
  -7  -3  -2   51.31    1.86
  -7  -3  -2   53.21    2.05
   7  -3   2   49.56    1.84
  -7  -3  -2   50.33    1.95
   7  -3   2   53.93    1.81
   7   3   2   51.54    1.97
   7   3   2   46.77    2.18
   7   3   2   49.46    1.75
  -7   3  -2   49.31    1.70
  -7   3  -2   50.85    1.93
  -7   3  -2   50.44    1.31
   7   3   2   47.89    2.04
  -7   3  -2   51.42    1.59
  -8  -3  -2    2.29    0.72
  -8  -3  -2    1.38    0.76
   8  -3   2    2.29    0.75
  -8  -3  -2    1.84    0.82
   8  -3   2    1.58    0.67
  -8   3  -2    0.19    0.62
  -8   3  -2    1.65    0.36
   8   3   2    1.59    0.81
   8   3   2    2.07    0.63
  -8   3  -2    1.19    0.66
   8   3   2    0.59    0.99
   8   3   2    0.73    0.78
  -8   3  -2    1.19    0.54
  -9  -3  -2   43.02    2.00
   9  -3   2   42.71    1.97
   9  -3   2   46.95    1.94
  -9  -3  -2   43.04    2.03
  -9  -3  -2   45.87    2.28
   9   3   2   45.21    1.90
   9   3   2   45.76    2.55
   9   3   2   44.77    2.19
  -9   3  -2   44.36    1.64
   9   3   2   48.59    2.34
  -9   3  -2   42.11    2.04
  -9   3  -2   42.81    1.94
 -10  -3  -2    0.65    0.91
 -10  -3  -2    1.15    0.95
 -10  -3  -2    0.86    0.73
  10  -3   2    1.36    0.83
  10  -3   2    0.63    0.93
  10   3   2    0.11    0.92
  10   3   2    0.37    1.36
  10   3   2    1.73    0.84
 -10   3  -2    1.06    0.92
 -10   3  -2    0.93    0.89
 -10   3  -2    1.29    0.72
  11  -3   2    5.82    1.31
 -11  -3  -2    3.62    1.23
 -11  -3  -2    4.01    0.97
  11  -3   2    4.69    1.09
 -11  -3  -2    6.63    1.21
  11   3   2    4.03    1.78
  11   3   2    5.21    1.09
 -11   3  -2    3.73    0.87
  11   3   2    4.94    1.23
 -11   3  -2    5.40    1.24
 -11   3  -2    4.61    1.21
 -12  -3  -2    4.00    1.24
  12  -3   2    3.88    1.26
  12  -3   2    4.41    1.35
 -12  -3  -2    3.74    1.05
  12   3   2    3.92    1.40
  12   3   2    4.38    1.18
 -12   3  -2    2.94    1.39
 -12   3  -2    3.59    0.96
  12   3   2   -0.07    1.79
  12   3   2    5.88    1.75
 -12   3  -2    2.04    1.24
 -13  -3  -2    3.39    1.46
 -13  -3  -2    5.85    1.67
  13  -3   2    1.84    1.35
  13  -3   2    2.51    1.55
 -13  -3  -2    2.98    1.16
 -13  -3  -2    4.62    1.74
  13   3   2    4.30    1.38
  13   3   2    2.59    2.36
  13   3   2    3.74    1.68
 -13   3  -2    5.11    1.12
 -13   3  -2    4.20    1.48
  13   3   2    3.69    1.78
 -14  -3  -2    4.42    1.90
 -14  -3  -2    1.24    1.19
 -14  -3  -2    1.80    1.59
  14  -3   2   -1.97    1.42
  14  -3   2    2.63    1.92
 -14   3  -2    2.12    1.68
  14   3   2   -1.93    1.70
 -14   3  -2   -0.98    1.07
 -14   3  -2    1.11    1.96
  14   3   2   -1.56    1.38
  14   3   2   -2.73    2.69
 -15  -3  -2   -1.75    1.77
  15  -3   2    3.22    2.37
 -15  -3  -2    1.60    2.18
  15  -3   2    2.34    1.87
 -15  -3  -2    5.45    2.00
 -15   3  -2   -1.64    1.91
  15   3   2    0.24    3.50
  15   3   2   -0.93    1.99
 -15   3  -2   -0.92    1.46
  15   3   2   -0.44    1.65
 -15   3  -2    2.27    2.12
 -16  -3  -2    3.28    2.82
  16  -3   2    2.56    2.25
 -16  -3  -2    5.29    2.54
  16   3   2    5.63    4.30
  16   3   2    2.66    2.03
  16   3   2    2.24    2.38
 -16  -4   2    3.66    2.34
  16  -4  -2    0.06    2.05
  16   4  -2    6.53    2.20
  16   4  -2    2.77    2.01
  16   4  -2    0.79    3.96
 -15  -4   2   -1.46    1.92
 -15  -4   2   -0.25    1.82
  15  -4  -2    2.95    2.00
  15  -4  -2   -0.72    1.67
 -15   4   2    0.41    1.74
  15   4  -2    0.62    1.72
  15   4  -2    4.75    3.46
 -15   4   2    0.88    1.99
  15   4  -2   -3.87    2.18
 -14  -4   2    6.85    1.47
 -14  -4   2    8.28    1.92
 -14  -4   2    5.66    1.89
  14  -4  -2    5.10    1.65
  14  -4  -2    9.60    1.81
  14   4  -2    5.05    1.89
 -14   4   2    3.36    1.56
  14   4  -2    8.27    3.15
  14   4  -2    3.43    1.61
  13  -4  -2   12.32    1.80
 -13  -4   2   11.52    1.74
 -13  -4   2   11.00    2.04
  13  -4  -2   13.76    1.64
 -13  -4   2    8.69    1.45
  13   4  -2    9.85    1.89
 -13   4   2   12.45    1.67
 -13   4   2   11.78    1.77
  13   4  -2   14.15    2.82
  13   4  -2    9.61    1.49
  13   4  -2    8.59    2.13
  12  -4  -2   13.92    1.49
 -12  -4   2   12.57    1.74
 -12  -4   2   11.74    1.41
 -12  -4   2   12.02    1.61
  12  -4  -2   12.52    1.53
  12   4  -2   12.19    1.57
 -12   4   2   14.34    1.56
  12   4  -2   10.78    2.02
  12   4  -2   12.52    2.43
  12   4  -2   11.30    1.79
 -12   4   2   11.62    1.56
  11  -4  -2    4.40    1.06
  11  -4  -2    4.40    1.02
 -11  -4   2    4.58    1.05
 -11  -4   2    3.67    1.30
 -11  -4   2    2.00    1.07
 -11   4   2    3.32    1.04
 -11   4   2    4.26    1.14
  11   4  -2    3.22    1.04
  11   4  -2    0.22    1.31
  11   4  -2    2.22    1.83
  11   4  -2    2.41    1.28
 -10  -4   2    0.51    1.02
 -10  -4   2    0.03    0.83
  10  -4  -2    0.11    0.72
  10  -4  -2    1.37    0.76
 -10  -4   2   -0.44    0.91
  10   4  -2   -0.43    1.11
  10   4  -2    0.62    0.92
  10   4  -2    2.03    1.53
 -10   4   2    0.60    0.92
  10   4  -2   -0.17    0.86
 -10   4   2    0.99    0.41
 -10   4   2    1.35    0.76
 -10   4   2    0.76    0.31
   9  -4  -2   51.64    1.98
  -9  -4   2   51.59    2.08
  -9  -4   2   49.41    2.44
  -9  -4   2   49.90    2.19
  -9  -4   2   52.28    2.32
   9  -4  -2   52.57    1.98
  -9   4   2   51.65    1.85
  -9   4   2   50.37    1.25
   9   4  -2   52.37    2.11
   9   4  -2   50.32    2.45
  -9   4   2   50.27    1.33
   9   4  -2   53.34    3.01
   9   4  -2   51.26    2.33
  -9   4   2   50.05    2.14
  -8  -4   2   13.69    1.29
  -8  -4   2   15.70    1.43
   8  -4  -2   14.49    1.20
  -8  -4   2   16.71    1.46
   8  -4  -2   13.05    1.13
  -8  -4   2   15.91    1.56
  -8   4   2   13.01    1.20
   8   4  -2   13.45    1.32
  -8   4   2   15.39    0.75
   8   4  -2   14.44    1.44
  -8   4   2   14.24    0.63
   8   4  -2   14.38    1.24
  -8   4   2   14.99    1.04
   8   4  -2   16.58    1.84
  -7  -4   2   21.42    1.55
  -7  -4   2   21.00    1.50
   7  -4  -2   24.46    1.22
   7  -4  -2   23.35    1.69
  -7  -4   2   23.03    1.38
   7  -4  -2   20.98    0.72
   7  -4  -2   21.81    1.23
  -7  -4   2   22.04    1.46
  -7   4   2   23.19    1.38
  -7   4   2   23.12    1.02
  -7   4   2   21.29    0.82
   7   4  -2   23.20    1.46
   7   4  -2   21.40    1.93
  -7   4   2   21.30    0.73
   7   4  -2   23.07    1.33
   7   4  -2   23.55    1.62
   6  -4  -2    3.92    0.59
   6  -4  -2    2.90    0.60
   6  -4  -2    2.60    0.38
  -6  -4   2    2.63    0.73
   6  -4  -2    3.55    0.85
  -6  -4   2    2.20    0.66
  -6  -4   2    2.88    0.79
  -6  -4   2    2.83    0.67
  -6   4   2    2.37    0.31
   6   4  -2    2.94    0.77
  -6   4   2    2.75    0.41
   6   4  -2    1.79    0.93
  -6   4   2    2.23    0.65
   6   4  -2    3.31    0.72
   6   4  -2    2.70    0.60
  -6   4   2    2.72    0.38
   5  -4  -2   51.89    1.41
  -5  -4   2   52.07    1.80
  -5  -4   2   54.10    2.09
   5  -4  -2   55.01    1.63
  -5  -4   2   56.24    1.85
  -5  -4   2   53.33    1.84
   5  -4  -2   53.96    2.07
  -5  -4   2   53.33    1.87
   5  -4  -2   52.10    1.68
   5   4  -2   50.96    2.26
  -5   4   2   53.49    1.30
   5   4  -2   55.95    1.87
  -5   4   2   54.12    1.24
   5   4  -2   55.32    2.02
  -5   4   2   51.42    1.74
  -5   4   2   53.19    1.26
   5   4  -2   52.55    1.74
  -4  -4   2    1.25    0.63
   4  -4  -2    1.88    0.48
  -4  -4   2    0.85    0.50
   4  -4  -2    1.10    0.44
   4  -4  -2    1.19    0.63
  -4  -4   2    2.25    0.58
  -4  -4   2    1.31    0.53
  -4  -4   2    1.46    0.51
   4  -4  -2    1.36    0.38
  -4   4   2    1.28    0.31
   4   4  -2    1.00    0.44
   4   4  -2    1.54    0.58
   4   4  -2    1.97    0.80
   4   4  -2    0.58    0.44
  -4   4   2    1.45    0.27
  -4   4   2    1.46    0.17
   4   4  -2    2.18    0.70
  -4   4   2    1.67    0.52
   3  -4  -2   34.38    1.29
   3  -4  -2   30.97    1.50
  -3  -4   2   31.29    1.35
  -3  -4   2   33.27    1.28
   3  -4  -2   32.57    1.20
   3  -4  -2   33.46    1.16
  -3  -4   2   34.14    1.35
  -3  -4   2   33.75    1.66
   3  -4  -2   33.50    1.17
  -3  -4   2   34.90    1.38
   3   4  -2   35.02    1.50
  -3   4   2   33.25    1.25
  -3   4   2   32.35    0.93
   3   4  -2   33.00    1.27
   3   4  -2   34.22    1.50
   3   4  -2   31.11    1.74
   3   4  -2   32.72    1.27
  -3   4   2   33.17    0.96
   2  -4  -2    0.92    0.43
   2  -4  -2    0.82    0.53
  -2  -4   2    0.82    0.45
  -2  -4   2    1.30    0.46
   2  -4  -2    1.32    0.42
  -2  -4   2    1.04    0.44
   2  -4  -2    0.87    0.37
   2  -4  -2    0.92    0.41
  -2  -4   2    1.51    0.69
   2  -4  -2    0.86    0.54
  -2  -4   2    1.47    0.42
   2   4  -2    0.82    0.54
   2   4  -2    1.30    0.72
  -2   4   2    1.44    0.58
  -2   4   2    0.86    0.30
   2   4  -2    0.02    0.46
  -2   4   2    1.07    0.30
   2   4  -2    0.55    0.38
   2   4  -2    0.91    0.40
  -1  -4   2    1.44    0.36
   1  -4  -2    1.64    0.43
   1  -4  -2    2.71    0.55
   1  -4  -2    1.26    0.56
  -1  -4   2    2.10    0.51
  -1  -4   2    2.08    0.70
  -1  -4   2    1.16    0.49
   1  -4  -2    2.04    0.59
   1  -4  -2    1.36    0.48
  -1  -4   2    1.55    0.46
  -1  -4   2    1.11    0.51
  -1  -4   2    1.65    0.51
   1   4  -2    1.52    0.52
  -1   4   2    1.47    0.53
   1   4  -2    1.64    0.54
   1   4  -2    1.61    0.44
  -1   4   2    1.80    0.35
   1   4  -2    1.40    0.37
  -1   4   2    1.51    0.36
   0  -4   2   18.02    1.12
   0  -4   2   19.04    1.36
   0  -4  -2   17.29    1.13
   0  -4  -2   19.20    0.90
   0  -4  -2   18.77    1.09
   0  -4  -2   18.61    0.64
   0  -4   2   17.97    0.94
   0  -4  -2   17.73    0.99
   0  -4   2   19.37    1.00
   0  -4   2   18.40    1.06
   0  -4   2   18.57    1.10
   0   4   2   19.83    1.19
   0   4   2   18.80    0.91
   0   4   2   16.35    1.19
   0   4   2   18.34    0.78
   0   4  -2   18.58    0.77
   0   4  -2   20.94    1.06
   0   4   2   18.60    0.66
   0   4  -2   19.33    0.95
   0   4  -2   17.33    0.99
   0   4  -2   18.37    1.12
   1  -4   2   43.06    1.63
  -1  -4  -2   44.89    1.63
  -1  -4  -2   45.00    1.40
   1  -4   2   42.55    1.53
   1  -4   2   44.00    1.62
  -1  -4  -2   42.22    1.57
   1  -4   2   43.97    1.46
  -1  -4  -2   42.93    1.21
   1  -4   2   44.28    1.44
  -1  -4  -2   41.24    1.67
   1   4   2   46.30    1.79
   1   4   2   43.13    1.65
  -1   4  -2   44.36    1.16
   1   4   2   45.19    1.30
  -1   4  -2   44.21    1.61
  -1   4  -2   44.13    1.45
  -1   4  -2   46.50    1.44
   1   4   2   45.05    1.47
  -1   4  -2   45.87    1.48
   1   4   2   45.14    1.23
  -2  -4  -2   40.07    1.27
  -2  -4  -2   41.47    1.38
  -2  -4  -2   38.96    1.62
   2  -4   2   39.35    1.32
   2  -4   2   39.58    1.46
   2  -4   2   37.19    1.51
   2  -4   2   41.79    1.60
  -2  -4  -2   38.82    1.51
   2   4   2   38.49    1.59
  -2   4  -2   39.84    1.53
   2   4   2   38.45    1.45
   2   4   2   39.42    1.26
   2   4   2   38.36    1.27
  -2   4  -2   40.32    1.36
  -2   4  -2   39.61    1.35
  -2   4  -2   40.15    1.35
   2   4   2   38.14    1.69
  -2   4  -2   40.69    1.57
  -3  -4  -2   25.34    1.26
  -3  -4  -2   24.75    1.15
   3  -4   2   24.56    1.25
   3  -4   2   24.88    1.32
   3  -4   2   26.12    1.21
  -3  -4  -2   26.01    1.12
  -3  -4  -2   25.74    1.36
   3  -4   2   24.79    1.03
  -3   4  -2   23.31    1.07
   3   4   2   26.97    1.39
   3   4   2   24.65    1.05
  -3   4  -2   26.06    1.08
   3   4   2   23.89    1.31
   3   4   2   23.83    1.51
   3   4   2   25.50    1.09
  -3   4  -2   25.20    1.29
  -3   4  -2   24.93    1.07
  -4  -4  -2   25.72    1.43
   4  -4   2   24.36    1.26
   4  -4   2   23.86    1.21
  -4  -4  -2   24.88    1.28
  -4  -4  -2   23.44    1.20
   4  -4   2   24.92    0.99
   4  -4   2   23.81    1.39
  -4  -4  -2   25.95    1.22
  -4   4  -2   22.85    1.09
   4   4   2   25.29    1.18
  -4   4  -2   23.77    1.31
   4   4   2   24.09    1.10
  -4   4  -2   25.69    0.90
  -4   4  -2   23.48    1.03
   4   4   2   23.83    1.36
  -4   4  -2   24.51    1.07
   4   4   2   22.56    1.56
   5  -4   2    4.93    0.68
   5  -4   2    5.74    0.77
   5  -4   2    6.64    0.95
  -5  -4  -2    5.38    0.75
  -5  -4  -2    6.55    0.80
  -5  -4  -2    5.35    0.86
   5  -4   2    6.06    0.61
  -5  -4  -2    5.12    0.73
  -5   4  -2    5.92    0.57
  -5   4  -2    6.92    0.67
   5   4   2    5.29    0.84
   5   4   2    5.84    0.75
  -5   4  -2    6.57    0.68
  -5   4  -2    5.15    0.80
  -5   4  -2    5.47    0.58
   5   4   2    7.03    1.12
   5   4   2    5.46    0.65
   6  -4   2    4.10    0.91
  -6  -4  -2    3.66    0.72
   6  -4   2    5.34    0.51
  -6  -4  -2    4.79    0.90
   6  -4   2    4.62    0.81
   6  -4   2    6.20    0.81
  -6  -4  -2    4.61    0.78
   6   4   2    5.10    0.72
   6   4   2    4.62    0.75
  -6   4  -2    4.86    0.59
  -6   4  -2    6.06    0.68
  -6   4  -2    4.31    0.79
  -6   4  -2    6.20    0.66
  -6   4  -2    5.16    0.56
   6   4   2    7.85    1.26
   6   4   2    4.41    0.92
  -7  -4  -2   79.82    2.62
  -7  -4  -2   75.55    2.58
   7  -4   2   72.53    1.74
  -7  -4  -2   78.67    2.44
   7  -4   2   76.90    2.43
   7  -4   2   73.91    2.37
   7   4   2   71.41    2.92
   7   4   2   72.07    2.29
  -7   4  -2   74.55    1.87
  -7   4  -2   74.14    2.17
  -7   4  -2   71.50    2.52
  -7   4  -2   77.94    2.14
  -7   4  -2   74.67    2.07
   7   4   2   80.54    2.56
   8  -4   2    0.64    0.75
  -8  -4  -2   -0.07    0.72
  -8  -4  -2    0.15    0.76
   8  -4   2    0.29    0.66
  -8  -4  -2   -0.17    0.95
   8  -4   2    0.26    0.30
   8   4   2   -0.16    0.72
   8   4   2    0.17    1.17
   8   4   2   -0.21    0.57
  -8   4  -2    0.15    0.53
  -8   4  -2    0.30    0.59
  -8   4  -2   -0.01    0.71
   8   4   2    1.41    0.90
  -8   4  -2    0.23    0.52
  -9  -4  -2    7.82    1.34
   9  -4   2    9.84    1.26
  -9  -4  -2    9.55    1.26
  -9  -4  -2   10.36    1.34
  -9  -4  -2    7.87    1.10
   9  -4   2    8.06    1.03
  -9   4  -2    8.56    0.89
   9   4   2    7.36    1.10
  -9   4  -2    7.99    1.20
  -9   4  -2    9.19    1.04
   9   4   2    7.45    1.57
   9   4   2    7.87    1.25
 -10  -4  -2    1.17    1.30
 -10  -4  -2    1.17    0.97
 -10  -4  -2   -1.09    1.01
  10  -4   2    0.84    0.97
 -10  -4  -2    0.39    0.89
  10  -4   2    1.67    0.95
  10   4   2    0.35    1.02
 -10   4  -2    0.00    0.86
  10   4   2    0.87    0.85
 -10   4  -2    1.02    0.67
 -10   4  -2    2.08    0.96
  10   4   2   -0.22    1.59
 -11  -4  -2   10.10    1.37
  11  -4   2   10.01    1.40
  11  -4   2    9.25    1.42
 -11  -4  -2    9.80    1.59
  11   4   2    9.99    2.20
  11   4   2    7.19    1.55
  11   4   2    7.47    1.21
 -11   4  -2    9.86    1.36
 -11   4  -2    7.89    1.07
 -11   4  -2    7.09    1.34
 -11   4  -2    9.42    1.06
 -12  -4  -2    0.92    1.27
 -12  -4  -2    2.66    1.22
 -12  -4  -2    0.45    1.47
  12  -4   2    2.51    1.49
  12  -4   2    1.78    1.19
 -12  -4  -2    3.22    1.68
  12   4   2    0.76    1.38
  12   4   2    0.65    1.55
 -12   4  -2    0.63    1.28
  12   4   2    0.87    1.09
 -12   4  -2    0.15    1.31
  12   4   2    0.57    2.07
 -12   4  -2   -0.01    0.91
 -12   4  -2   -0.73    0.96
  13  -4   2    1.62    1.45
 -13  -4  -2   -1.78    1.26
  13  -4   2   -1.35    1.54
 -13  -4  -2   -2.14    1.72
 -13  -4  -2   -0.39    1.97
 -13  -4  -2    0.86    1.53
 -13   4  -2    0.78    1.07
 -13   4  -2   -0.73    1.57
  13   4   2    3.59    1.45
 -13   4  -2    0.32    1.04
  13   4   2   -1.36    1.60
  13   4   2    0.48    2.52
  13   4   2    3.74    1.88
  14  -4   2    8.62    1.87
 -14  -4  -2    5.53    1.96
 -14  -4  -2    5.72    2.07
 -14  -4  -2    7.11    1.62
  14  -4   2    8.79    2.17
 -14   4  -2    5.41    2.17
  14   4   2    6.60    3.33
  14   4   2    2.20    1.86
 -14   4  -2    6.41    2.02
 -14   4  -2    7.17    1.33
 -14   4  -2    5.14    1.08
  14   4   2    5.34    1.83
  15  -4   2    0.08    1.91
 -15  -4  -2    0.41    2.27
  15  -4   2    1.48    2.19
  15   4   2    1.67    1.91
  15   4   2    3.10    2.43
 -15   4  -2    0.79    1.14
 -15   4  -2    1.01    1.93
 -15   4  -2   -4.94    2.02
  15   4   2   -1.84    3.86
  16  -4   2    0.31    2.10
 -16  -4  -2   -1.62    2.73
  15  -5  -2   -2.65    1.79
 -15  -5   2   -1.48    2.14
 -15  -5   2    1.11    2.22
  15   5  -2    1.20    1.88
  15   5  -2   -4.39    3.65
  15   5  -2   -2.33    2.27
 -14  -5   2    3.76    2.10
  14  -5  -2    3.26    1.59
 -14  -5   2    7.21    2.16
  14  -5  -2    5.88    1.72
  14   5  -2    5.93    1.70
  14   5  -2    5.73    2.13
  14   5  -2    7.37    3.67
 -14   5   2    4.80    1.75
 -13  -5   2    5.36    1.88
  13  -5  -2    7.50    1.54
  13  -5  -2    6.87    1.61
 -13  -5   2    9.56    1.71
 -13  -5   2    9.09    1.85
  13   5  -2    9.50    1.72
 -13   5   2    7.75    1.56
 -13   5   2    4.37    1.47
  13   5  -2    7.94    1.93
  13   5  -2    9.76    3.08
  12  -5  -2   -2.10    1.66
 -12  -5   2   -0.76    1.33
  12  -5  -2   -0.94    1.08
 -12  -5   2    0.58    1.72
 -12  -5   2   -0.43    1.23
 -12  -5   2   -0.93    1.59
  12  -5  -2    1.03    1.20
  12   5  -2    1.34    1.48
 -12   5   2   -0.59    1.07
 -12   5   2   -0.22    1.25
  12   5  -2   -0.51    1.20
  12   5  -2    2.21    1.69
  12   5  -2    1.82    2.25
  11  -5  -2    4.96    1.16
 -11  -5   2    9.20    1.59
 -11  -5   2    6.39    1.82
  11  -5  -2    4.86    1.67
  11  -5  -2    7.37    1.28
 -11  -5   2    7.08    1.31
 -11   5   2    5.50    1.27
 -11   5   2    6.90    1.11
  11   5  -2    7.38    1.80
  11   5  -2    7.38    1.37
  11   5  -2    4.11    2.09
  11   5  -2    7.17    1.52
  10  -5  -2    2.34    0.93
 -10  -5   2    2.29    1.42
 -10  -5   2    2.71    1.26
 -10  -5   2    2.12    1.11
 -10  -5   2   -0.20    1.02
  10  -5  -2    1.00    1.34
  10  -5  -2    2.99    0.96
  10   5  -2    2.13    1.42
  10   5  -2    3.91    1.88
 -10   5   2    1.90    0.76
  10   5  -2    2.54    1.01
  10   5  -2    0.64    1.03
 -10   5   2    2.75    1.06
  -9  -5   2   57.84    2.80
   9  -5  -2   53.83    2.83
   9  -5  -2   58.56    2.24
  -9  -5   2   59.33    2.43
  -9  -5   2   64.63    2.74
   9  -5  -2   60.13    2.27
  -9  -5   2   55.86    2.53
  -9   5   2   54.57    2.40
   9   5  -2   59.94    2.62
  -9   5   2   55.46    1.25
   9   5  -2   56.02    2.34
  -9   5   2   56.30    1.87
   9   5  -2   56.05    2.88
   9   5  -2   59.52    3.45
   8  -5  -2   23.72    1.48
  -8  -5   2   20.14    1.62
  -8  -5   2   24.47    1.82
   8  -5  -2   22.70    0.84
   8  -5  -2   25.51    2.09
  -8  -5   2   25.38    1.84
   8  -5  -2   21.68    1.51
  -8  -5   2   24.06    1.92
   8   5  -2   23.97    2.09
  -8   5   2   21.76    0.73
  -8   5   2   22.24    1.62
   8   5  -2   24.89    2.59
   8   5  -2   22.34    1.68
  -8   5   2   22.92    1.11
   8   5  -2   23.76    1.55
  -8   5   2   23.05    0.82
   7  -5  -2   -0.12    0.86
  -7  -5   2   -0.16    0.77
   7  -5  -2    0.44    0.63
  -7  -5   2    0.03    0.81
   7  -5  -2    0.47    0.58
  -7  -5   2    0.59    0.86
   7  -5  -2    0.09    0.38
  -7  -5   2   -0.16    0.79
  -7   5   2   -0.18    0.25
  -7   5   2    0.28    0.34
   7   5  -2   -0.57    0.67
   7   5  -2   -0.01    1.22
  -7   5   2    0.00    0.67
   7   5  -2    0.51    0.89
   7   5  -2   -0.58    0.60
  -7   5   2    0.35    0.38
   6  -5  -2    3.52    0.95
   6  -5  -2    3.00    0.64
  -6  -5   2    2.32    0.80
  -6  -5   2    3.69    0.87
  -6  -5   2    2.48    0.96
  -6  -5   2    3.41    0.84
   6  -5  -2    1.11    0.60
   6  -5  -2    2.31    0.48
  -6   5   2    2.69    0.40
   6   5  -2    2.79    0.73
  -6   5   2    2.52    0.77
   6   5  -2    1.79    1.10
  -6   5   2    3.08    0.36
   6   5  -2    3.15    0.96
  -6   5   2    2.35    0.33
   6   5  -2    1.80    0.60
   5  -5  -2    6.45    0.66
  -5  -5   2    7.02    0.91
  -5  -5   2    5.34    0.81
   5  -5  -2    8.17    0.92
  -5  -5   2    5.24    0.98
   5  -5  -2    5.90    0.76
  -5  -5   2    7.43    0.98
   5  -5  -2    6.54    1.05
  -5  -5   2    6.21    0.93
   5   5  -2    6.42    0.84
   5   5  -2    5.58    0.78
   5   5  -2    6.29    1.09
  -5   5   2    6.37    0.52
  -5   5   2    6.55    0.60
   5   5  -2    7.52    1.27
  -5   5   2    6.45    0.84
   5   5  -2    6.11    1.06
  -4  -5   2   31.45    1.53
   4  -5  -2   29.69    1.29
  -4  -5   2   31.86    1.43
   4  -5  -2   30.64    1.26
  -4  -5   2   29.56    1.45
   4  -5  -2   32.49    1.37
   4  -5  -2   31.60    1.43
  -4  -5   2   30.85    1.47
   4  -5  -2   29.11    1.69
  -4  -5   2   30.66    1.79
   4   5  -2   30.57    1.66
   4   5  -2   32.04    1.39
  -4   5   2   31.40    1.01
   4   5  -2   30.03    1.69
   4   5  -2   30.80    2.03
   4   5  -2   32.10    1.39
  -4   5   2   30.51    0.96
  -4   5   2   29.32    1.38
  -3  -5   2    3.93    0.71
   3  -5  -2    5.30    0.65
   3  -5  -2    5.13    0.90
   3  -5  -2    4.33    0.63
  -3  -5   2    4.77    0.66
  -3  -5   2    3.58    0.67
   3  -5  -2    5.30    0.78
  -3  -5   2    5.18    0.95
   3  -5  -2    3.62    0.81
   3  -5  -2    4.36    0.67
  -3  -5   2    5.36    0.78
  -3   5   2    4.60    0.47
  -3   5   2    4.74    0.47
   3   5  -2    6.19    0.94
   3   5  -2    4.74    0.83
   3   5  -2    5.29    0.66
   3   5  -2    4.62    1.03
  -3   5   2    5.01    0.87
   3   5  -2    3.80    0.62
   2  -5  -2   58.70    2.16
  -2  -5   2   60.34    2.03
  -2  -5   2   59.91    1.95
  -2  -5   2   54.44    2.25
   2  -5  -2   60.01    1.96
  -2  -5   2   59.19    1.98
   2  -5  -2   57.79    2.17
   2  -5  -2   57.66    1.86
  -2  -5   2   60.50    1.73
   2  -5  -2   58.90    1.78
   2  -5  -2   57.62    1.83
   2   5  -2   58.80    2.03
   2   5  -2   58.47    2.14
   2   5  -2   58.85    1.72
   2   5  -2   61.09    2.48
  -2   5   2   59.66    1.59
  -2   5   2   60.89    2.19
   2   5  -2   60.38    1.87
  -2   5   2   57.61    1.53
  -1  -5   2    0.62    0.59
   1  -5  -2   -0.15    0.44
   1  -5  -2    0.17    0.46
  -1  -5   2   -0.63    0.48
   1  -5  -2    0.52    0.63
   1  -5  -2    0.56    0.52
   1  -5  -2    0.32    0.48
  -1  -5   2    0.50    0.49
  -1  -5   2   -0.13    0.58
  -1  -5   2   -0.08    0.65
  -1  -5   2   -0.61    0.48
   1  -5  -2    0.69    0.60
  -1   5   2   -0.04    0.58
   1   5  -2    0.51    0.55
  -1   5   2    0.45    0.33
   1   5  -2   -0.13    0.34
   1   5  -2   -0.01    0.59
  -1   5   2   -0.18    0.39
   1   5  -2    0.47    0.45
   0  -5   2   19.38    1.26
   0  -5  -2   18.70    1.05
   0  -5   2   20.72    1.19
   0  -5   2   19.29    1.48
   0  -5  -2   18.18    0.70
   0  -5   2   19.99    1.14
   0  -5  -2   19.33    1.35
   0  -5   2   17.92    1.21
   0  -5  -2   20.05    1.14
   0  -5   2   18.78    1.29
   0  -5  -2   19.07    1.13
   0  -5  -2   17.04    1.26
   0   5  -2   19.72    1.07
   0   5   2   19.68    1.04
   0   5  -2   21.17    1.36
   0   5  -2   18.31    0.83
   0   5   2   19.04    0.88
   0   5   2   18.79    1.28
   0   5   2   19.30    0.74
   0   5  -2   17.78    1.15
   1  -5   2   14.80    1.40
  -1  -5  -2   15.07    1.16
  -1  -5  -2   14.61    0.76
   1  -5   2   15.66    1.21
   1  -5   2   15.43    1.00
   1  -5   2   14.61    1.19
   1  -5   2   15.81    1.14
   1  -5   2   15.36    1.07
  -1  -5  -2   14.31    1.14
  -1  -5  -2   14.47    1.29
  -1  -5  -2   15.89    1.02
   1   5   2   16.15    1.06
   1   5   2   13.77    1.26
   1   5   2   15.69    0.78
  -1   5  -2   15.94    1.25
  -1   5  -2   15.07    0.71
   1   5   2   15.55    1.42
  -1   5  -2   14.27    0.95
  -1   5  -2   14.72    1.06
   1   5   2   14.53    0.85
  -2  -5  -2    9.67    0.99
   2  -5   2    7.21    0.74
  -2  -5  -2    8.82    0.75
  -2  -5  -2    9.45    0.93
   2  -5   2    7.11    0.88
  -2  -5  -2    8.94    1.06
   2  -5   2    8.60    0.94
   2  -5   2    7.58    0.87
  -2   5  -2    6.73    0.71
   2   5   2    8.40    0.97
  -2   5  -2   10.14    1.14
   2   5   2    7.73    0.76
   2   5   2    8.47    1.15
   2   5   2    8.93    0.91
  -2   5  -2    7.77    0.90
  -2   5  -2    8.46    0.90
  -2   5  -2    7.87    0.57
   2   5   2    7.66    0.73
  -3  -5  -2   70.63    2.01
  -3  -5  -2   73.91    2.17
   3  -5   2   65.34    2.32
  -3  -5  -2   70.11    2.43
   3  -5   2   70.67    2.00
   3  -5   2   69.76    2.20
  -3  -5  -2   69.17    2.27
   3  -5   2   65.75    2.24
   3   5   2   68.57    2.42
  -3   5  -2   66.38    2.23
   3   5   2   69.72    1.97
   3   5   2   68.33    2.24
   3   5   2   70.56    2.64
   3   5   2   68.93    1.95
  -3   5  -2   68.93    1.99
  -3   5  -2   69.23    2.00
  -4  -5  -2    4.92    0.77
   4  -5   2    4.90    0.73
  -4  -5  -2    4.94    0.79
  -4  -5  -2    5.84    0.93
   4  -5   2    5.15    0.85
  -4  -5  -2    7.34    0.90
   4  -5   2    5.87    0.66
   4  -5   2    6.31    0.85
  -4   5  -2    4.96    0.67
  -4   5  -2    5.95    0.68
   4   5   2    6.05    0.97
  -4   5  -2    6.01    0.58
   4   5   2    5.90    0.92
   4   5   2    4.40    0.67
   4   5   2    4.80    0.64
  -4   5  -2    6.21    0.85
   4   5   2    7.14    1.20
  -5  -5  -2   12.43    1.21
   5  -5   2   10.81    0.87
  -5  -5  -2   11.46    1.20
  -5  -5  -2   13.03    1.23
   5  -5   2    9.56    1.12
  -5  -5  -2   11.64    1.23
   5  -5   2   10.44    1.12
   5  -5   2   11.98    1.28
   5   5   2   12.28    1.04
  -5   5  -2   11.13    0.93
   5   5   2   14.31    1.40
  -5   5  -2   11.02    0.76
  -5   5  -2   11.40    0.96
   5   5   2   11.39    1.08
  -5   5  -2   12.06    1.18
   5   5   2   10.75    1.44
   5   5   2   14.95    1.47
  -6  -5  -2    2.80    0.92
   6  -5   2    4.05    0.80
   6  -5   2    3.71    0.56
  -6  -5  -2    3.37    0.90
   6  -5   2    3.79    0.89
   6  -5   2    3.37    0.93
  -6  -5  -2    3.54    0.88
  -6   5  -2    2.66    0.62
   6   5   2    2.80    1.21
  -6   5  -2    3.97    0.68
   6   5   2    4.04    1.05
  -6   5  -2    2.61    0.81
  -6   5  -2    3.85    0.55
   6   5   2    3.29    0.70
   6   5   2    4.77    0.87
   7  -5   2    3.04    0.84
  -7  -5  -2    2.35    0.98
   7  -5   2    3.64    0.94
   7  -5   2    2.73    0.51
  -7  -5  -2    2.38    0.85
   7  -5   2    2.77    1.00
  -7  -5  -2    4.14    0.99
  -7  -5  -2    3.56    1.00
   7   5   2    2.55    1.10
  -7   5  -2    3.17    0.59
   7   5   2    3.12    0.80
   7   5   2    3.28    0.86
  -7   5  -2    2.82    0.65
   7   5   2    3.02    1.22
  -7   5  -2    2.96    0.62
  -7   5  -2    2.99    0.92
   8  -5   2   24.99    1.68
  -8  -5  -2   27.44    1.90
   8  -5   2   24.68    1.01
  -8  -5  -2   24.65    2.02
   8  -5   2   25.16    2.07
  -8  -5  -2   26.86    1.91
  -8  -5  -2   26.49    1.77
   8  -5   2   24.97    1.77
  -8   5  -2   23.29    1.79
   8   5   2   25.84    1.81
  -8   5  -2   25.02    1.34
   8   5   2   22.39    2.49
   8   5   2   25.55    1.61
  -8   5  -2   25.66    1.44
  -8   5  -2   26.23    1.38
  -9  -5  -2   16.63    1.86
   9  -5   2   13.41    0.77
  -9  -5  -2   15.56    1.64
  -9  -5  -2   14.67    1.59
  -9  -5  -2   16.83    1.79
   9  -5   2   17.26    1.77
   9  -5   2   11.57    1.60
   9  -5   2   15.29    1.63
  -9   5  -2   17.11    1.71
   9   5   2   14.74    1.61
   9   5   2   15.53    1.47
  -9   5  -2   15.71    1.31
  -9   5  -2   14.92    1.39
  -9   5  -2   15.83    1.22
   9   5   2   12.53    1.99
  10  -5   2   17.17    1.93
  10  -5   2   19.47    1.95
 -10  -5  -2   18.82    1.94
 -10  -5  -2   16.88    1.97
 -10  -5  -2   18.86    2.03
  10  -5   2   21.12    2.01
  10   5   2   16.25    1.75
 -10   5  -2   17.10    1.49
 -10   5  -2   19.08    1.97
 -10   5  -2   17.23    1.69
  10   5   2   19.68    1.78
 -10   5  -2   18.88    1.38
  10   5   2   20.52    2.62
  11  -5   2    1.46    1.19
 -11  -5  -2    1.79    1.40
  11  -5   2    2.61    1.62
  11  -5   2    1.62    1.28
 -11  -5  -2    1.68    1.62
 -11  -5  -2    3.92    1.39
 -11  -5  -2    3.00    1.60
  11   5   2    0.74    1.09
  11   5   2    1.94    2.14
 -11   5  -2    2.06    0.86
 -11   5  -2    2.75    1.29
  11   5   2    1.19    1.41
  11   5   2   -2.39    1.59
 -11   5  -2    2.47    0.89
 -11   5  -2    2.79    1.14
 -12  -5  -2    0.00    1.67
 -12  -5  -2    0.16    1.34
 -12  -5  -2    0.52    1.45
  12  -5   2   -1.78    1.40
 -12  -5  -2    0.96    1.78
  12  -5   2    1.36    1.33
  12   5   2    0.53    2.35
  12   5   2    1.99    1.93
  12   5   2    0.37    1.25
 -12   5  -2    0.95    0.93
 -12   5  -2   -0.34    0.91
  12   5   2   -0.30    1.52
 -12   5  -2    0.41    1.43
 -12   5  -2   -2.96    1.29
 -13  -5  -2    1.70    1.83
  13  -5   2    1.13    1.76
  13  -5   2    1.17    1.46
 -13  -5  -2    1.12    1.72
  13   5   2    2.71    1.54
 -13   5  -2    2.42    1.66
 -13   5  -2   -0.32    1.79
  13   5   2    0.58    1.72
 -13   5  -2    0.79    0.96
  13   5   2    6.56    3.14
 -13   5  -2    0.55    1.06
 -14  -5  -2   -1.21    2.02
 -14  -5  -2   -0.04    1.74
  14  -5   2    3.09    2.00
  14  -5   2    2.05    1.83
 -14   5  -2    4.17    2.07
 -14   5  -2    2.25    1.99
  14   5   2    0.16    3.46
  14   5   2    2.72    2.12
 -14   5  -2    2.55    1.11
  14   5   2   -0.68    1.69
 -15  -5  -2    3.31    2.43
  15  -5   2    1.59    2.14
  15   5   2    2.42    2.55
  15  -6  -2    0.05    2.07
  15  -6  -2    1.13    2.73
 -15  -6   2    3.51    2.67
  15   6  -2   -3.72    2.38
  15   6  -2    1.33    1.88
  14  -6  -2    3.40    2.68
 -14  -6   2    3.22    1.90
  14  -6  -2    5.17    1.88
 -14  -6   2   -0.10    2.16
 -14  -6   2    0.08    2.41
  14   6  -2    1.29    2.32
  14   6  -2    6.27    1.89
  14   6  -2   -0.72    4.24
  13  -6  -2    3.93    2.28
 -13  -6   2    7.45    2.07
 -13  -6   2    5.44    1.89
 -13  -6   2    4.09    2.01
  13  -6  -2    5.78    1.51
  13  -6  -2    3.75    1.65
 -13   6   2    1.26    1.23
  13   6  -2    3.61    3.68
  13   6  -2    6.88    2.17
  13   6  -2    6.03    1.75
  12  -6  -2    3.75    1.35
  12  -6  -2    0.82    1.35
 -12  -6   2    3.65    1.67
  12  -6  -2    1.73    1.79
 -12  -6   2    4.06    1.91
 -12  -6   2    2.18    1.77
 -12  -6   2    1.13    1.84
  12   6  -2    3.63    1.54
  12   6  -2    2.34    2.78
 -12   6   2    3.76    1.38
 -12   6   2    2.93    1.12
  12   6  -2    1.14    1.62
 -11  -6   2    0.38    1.55
  11  -6  -2    0.19    1.58
  11  -6  -2    0.11    1.17
 -11  -6   2   -0.08    1.51
 -11  -6   2    0.22    1.52
  11  -6  -2    0.07    1.09
 -11   6   2    1.51    0.87
  11   6  -2   -1.21    1.10
 -11   6   2   -0.99    1.18
  11   6  -2    0.61    1.87
  11   6  -2    0.29    1.47
  11   6  -2    0.10    2.37
 -10  -6   2    2.94    1.33
  10  -6  -2    4.12    1.55
 -10  -6   2    4.46    1.41
 -10  -6   2    3.57    1.48
  10  -6  -2    4.04    1.13
  10  -6  -2    4.16    1.16
  10   6  -2    4.14    1.66
 -10   6   2    3.19    1.22
  10   6  -2    4.52    1.22
  10   6  -2    6.04    2.32
 -10   6   2    3.71    0.79
  10   6  -2    3.77    1.34
   9  -6  -2    5.72    0.55
   9  -6  -2    4.97    1.57
  -9  -6   2    5.01    1.31
  -9  -6   2    3.86    1.34
   9  -6  -2    8.09    1.21
  -9  -6   2    6.06    1.36
   9  -6  -2    6.35    1.09
   9   6  -2    5.25    2.15
  -9   6   2    5.21    1.14
  -9   6   2    6.01    0.68
   9   6  -2    8.31    1.79
   9   6  -2    7.29    1.23
   9   6  -2    7.99    1.38
   8  -6  -2   -0.33    0.46
  -8  -6   2    1.36    1.15
  -8  -6   2    0.47    1.05
   8  -6  -2    0.08    0.77
   8  -6  -2   -0.31    1.11
   8  -6  -2    0.74    0.79
  -8  -6   2   -0.08    0.97
  -8  -6   2   -0.07    0.91
   8   6  -2   -1.21    0.74
  -8   6   2    0.40    0.31
   8   6  -2    0.51    1.28
  -8   6   2   -0.11    0.24
  -8   6   2    0.26    0.37
   8   6  -2   -1.11    1.63
   8   6  -2   -1.23    0.87
  -8   6   2   -0.81    0.82
   7  -6  -2   11.16    1.16
   7  -6  -2   11.56    1.00
  -7  -6   2   11.84    1.36
   7  -6  -2   12.10    1.19
  -7  -6   2   12.59    1.46
  -7  -6   2   16.03    1.71
  -7  -6   2   10.93    1.33
   7  -6  -2   12.83    1.67
   7   6  -2   14.06    1.34
   7   6  -2    9.99    1.80
  -7   6   2   12.33    0.62
   7   6  -2   12.93    1.41
   7   6  -2   12.77    1.57
  -7   6   2   11.74    0.70
  -7   6   2   12.01    1.23
  -7   6   2   11.90    0.52
  -6  -6   2    1.63    0.90
  -6  -6   2    1.99    0.99
   6  -6  -2    2.12    0.74
   6  -6  -2    1.62    0.95
   6  -6  -2    3.05    0.82
  -6  -6   2    1.34    0.81
   6  -6  -2    3.04    0.63
  -6  -6   2    2.00    1.12
  -6  -6   2    3.14    0.86
  -6   6   2    1.74    0.43
   6   6  -2    2.22    0.74
   6   6  -2    1.74    1.13
  -6   6   2    1.71    0.77
  -6   6   2    2.50    0.38
   6   6  -2    2.78    0.85
   6   6  -2    3.73    1.47
   6   6  -2    1.66    1.12
  -5  -6   2    1.99    0.96
  -5  -6   2   -0.29    0.77
  -5  -6   2   -0.47    0.66
   5  -6  -2    0.26    0.85
  -5  -6   2   -0.86    0.72
   5  -6  -2    0.96    0.64
  -5  -6   2   -0.63    0.70
   5  -6  -2   -0.02    0.55
   5  -6  -2   -0.07    0.63
   5   6  -2    0.79    0.65
   5   6  -2    0.06    0.59
   5   6  -2    0.03    0.95
  -5   6   2   -0.31    0.33
  -5   6   2    0.37    0.38
   5   6  -2    0.18    0.88
   5   6  -2    0.13    1.14
   4  -6  -2    4.05    0.96
   4  -6  -2    5.88    0.82
  -4  -6   2    3.54    0.84
  -4  -6   2    4.89    0.86
   4  -6  -2    4.89    0.83
   4  -6  -2    4.74    0.78
   4  -6  -2    5.19    1.07
  -4  -6   2    5.13    1.09
  -4  -6   2    3.19    0.81
   4  -6  -2    5.63    0.83
  -4  -6   2    5.11    0.80
  -4   6   2    5.06    0.53
   4   6  -2    3.76    1.23
   4   6  -2    4.77    0.76
   4   6  -2    6.47    1.04
   4   6  -2    5.39    1.09
  -4   6   2    5.91    0.55
   4   6  -2    5.87    0.88
  -3  -6   2    2.94    0.67
   3  -6  -2    1.94    0.85
   3  -6  -2    3.24    0.79
   3  -6  -2    2.51    0.70
   3  -6  -2    2.75    0.69
  -3  -6   2    2.39    0.78
  -3  -6   2    2.85    0.79
  -3  -6   2    2.04    0.76
  -3  -6   2    2.38    0.95
   3  -6  -2    1.93    0.87
   3  -6  -2    2.60    0.69
  -3   6   2    3.27    0.87
   3   6  -2    2.95    1.21
   3   6  -2    4.16    0.74
   3   6  -2    2.20    0.86
  -3   6   2    3.05    0.47
  -3   6   2    3.19    0.50
   3   6  -2    2.78    0.94
   3   6  -2    3.62    0.65
  -2  -6   2   13.79    1.26
   2  -6  -2   10.61    1.06
   2  -6  -2   11.49    1.13
  -2  -6   2   12.15    0.96
   2  -6  -2   12.40    1.35
  -2  -6   2   13.73    1.51
   2  -6  -2   11.52    1.11
   2  -6  -2   10.47    1.11
   2  -6  -2   11.23    1.22
  -2  -6   2   12.54    1.23
  -2  -6   2   13.13    1.29
  -2  -6   2   12.16    1.13
   2   6  -2   11.83    1.26
   2   6  -2   10.61    1.11
  -2   6   2   11.26    0.88
   2   6  -2   11.21    1.03
  -2   6   2   11.37    0.79
   2   6  -2   11.12    0.90
  -2   6   2   10.86    1.18
  -1  -6   2    2.45    0.78
   1  -6  -2    0.10    0.69
   1  -6  -2    2.00    0.69
   1  -6  -2    1.94    0.62
   1  -6  -2    1.87    0.81
   1  -6  -2    2.22    0.73
   1  -6  -2    2.30    0.70
  -1  -6   2    1.41    0.86
  -1  -6   2    3.04    0.75
  -1  -6   2    2.65    0.76
  -1  -6   2    2.29    0.74
  -1  -6   2    1.89    0.80
   1   6  -2    1.27    0.55
  -1   6   2    1.75    0.44
   1   6  -2    2.59    0.76
   1   6  -2    1.87    0.46
  -1   6   2    0.82    0.79
  -1   6   2    1.88    0.55
   1   6  -2    1.91    0.90
   0  -6   2   -0.23    0.61
   0  -6  -2   -0.31    0.28
   0  -6  -2    0.49    0.64
   0  -6   2   -0.40    0.63
   0  -6   2   -0.08    0.72
   0  -6   2   -0.34    0.56
   0  -6  -2   -0.72    0.53
   0  -6  -2   -0.52    0.68
   0  -6  -2    0.23    0.61
   0  -6   2    0.24    0.83
   0  -6   2   -0.14    0.60
   0  -6  -2   -0.26    0.54
   0  -6  -2    0.47    0.69
   0   6  -2   -0.74    0.57
   0   6  -2    0.16    0.36
   0   6   2    0.41    0.32
   0   6   2    0.33    0.53
   0   6   2   -0.53    0.78
   0   6   2   -0.02    0.38
   0   6  -2   -0.10    0.71
   0   6  -2    0.60    0.48
   1  -6   2    0.77    0.74
   1  -6   2    0.28    0.83
  -1  -6  -2    0.24    0.68
   1  -6   2    0.94    0.77
  -1  -6  -2    0.81    0.67
  -1  -6  -2    0.95    0.39
   1  -6   2    0.26    0.62
   1  -6   2    0.52    0.64
  -1  -6  -2    0.86    0.58
   1  -6   2   -0.08    0.60
  -1  -6  -2   -0.45    0.69
  -1  -6  -2    0.85    0.70
   1   6   2    1.34    0.42
   1   6   2    1.35    0.95
  -1   6  -2    0.76    0.74
  -1   6  -2   -0.20    0.48
  -1   6  -2    1.09    0.64
  -1   6  -2    0.58    0.36
   1   6   2    0.16    0.40
   1   6   2    0.04    0.58
   1   6   2    0.20    0.79
   2  -6   2   -0.03    0.88
  -2  -6  -2    0.42    0.67
   2  -6   2    0.06    0.71
  -2  -6  -2   -0.20    0.43
  -2  -6  -2    0.11    0.72
   2  -6   2   -0.23    0.63
  -2  -6  -2    0.78    0.69
  -2  -6  -2    0.12    0.63
   2  -6   2    0.58    0.55
   2  -6   2    0.27    0.68
   2   6   2    0.24    0.84
  -2   6  -2   -0.08    0.31
   2   6   2    0.47    0.90
  -2   6  -2    0.03    0.58
  -2   6  -2   -0.23    0.81
   2   6   2    0.16    0.46
   2   6   2    0.37    0.42
  -2   6  -2    0.57    0.51
   2   6   2    0.19    0.64
  -3  -6  -2   26.20    1.54
   3  -6   2   27.47    1.72
   3  -6   2   26.44    1.58
  -3  -6  -2   26.63    1.78
   3  -6   2   26.69    1.69
  -3  -6  -2   26.94    1.32
  -3  -6  -2   27.76    1.66
  -3  -6  -2   28.02    1.61
   3  -6   2   26.97    1.41
  -3   6  -2   26.27    0.91
   3   6   2   30.39    2.13
   3   6   2   26.06    1.83
   3   6   2   26.87    1.68
  -3   6  -2   28.18    1.82
  -3   6  -2   28.46    1.58
   3   6   2   27.87    1.28
   3   6   2   25.92    1.28
  -3   6  -2   26.43    1.37
  -3   6  -2   26.70    1.33
  -4  -6  -2   75.78    2.46
  -4  -6  -2   70.39    2.49
   4  -6   2   68.26    2.41
  -4  -6  -2   69.51    2.23
  -4  -6  -2   69.00    2.69
  -4  -6  -2   72.27    2.52
   4  -6   2   70.22    2.19
   4  -6   2   70.22    2.68
   4  -6   2   69.85    2.53
  -4   6  -2   69.08    2.11
  -4   6  -2   68.81    2.46
   4   6   2   71.10    2.19
   4   6   2   67.72    2.57
  -4   6  -2   68.40    1.64
   4   6   2   71.54    2.78
  -4   6  -2   69.35    2.13
   4   6   2   67.20    2.15
  -5  -6  -2    6.21    1.15
  -5  -6  -2    5.46    1.13
   5  -6   2    4.32    1.02
   5  -6   2    4.90    0.74
   5  -6   2    5.85    1.01
   5  -6   2    4.36    0.95
  -5  -6  -2    5.19    0.93
  -5  -6  -2    5.57    0.93
  -5  -6  -2    6.22    1.01
   5   6   2    5.00    1.16
   5   6   2    6.99    0.91
  -5   6  -2    5.36    0.54
  -5   6  -2    6.73    0.82
   5   6   2    5.30    1.17
  -5   6  -2    5.64    0.97
  -5   6  -2    5.41    0.77
   5   6   2    4.28    0.83
   5   6   2    5.74    1.45
  -6  -6  -2    8.31    1.22
   6  -6   2    7.16    1.27
  -6  -6  -2    8.11    1.15
  -6  -6  -2   10.44    1.23
  -6  -6  -2    6.97    1.15
   6  -6   2    7.81    1.08
   6  -6   2    9.20    0.89
   6  -6   2    8.22    1.17
  -6  -6  -2    8.83    1.14
   6   6   2    8.15    1.41
  -6   6  -2    8.71    1.12
   6   6   2    7.99    1.70
  -6   6  -2    9.34    0.79
   6   6   2    6.05    1.31
   6   6   2    8.79    0.98
  -6   6  -2    8.51    0.84
  -6   6  -2    9.02    0.94
   6   6   2    8.51    1.11
   7  -6   2   13.43    1.45
   7  -6   2   15.04    1.50
   7  -6   2   13.57    1.64
  -7  -6  -2   14.88    1.52
   7  -6   2   12.24    1.06
  -7  -6  -2   11.79    1.38
  -7  -6  -2   14.12    1.49
  -7  -6  -2   16.53    1.70
  -7   6  -2   13.54    1.25
   7   6   2   10.95    1.63
  -7   6  -2   14.65    1.00
   7   6   2   13.33    1.28
  -7   6  -2   14.24    1.61
   7   6   2   15.09    1.96
  -7   6  -2   12.92    1.15
   7   6   2   15.39    1.46
   8  -6   2    2.66    1.03
   8  -6   2   -0.15    1.19
  -8  -6  -2    1.16    1.09
   8  -6   2    1.34    0.58
  -8  -6  -2    1.74    1.09
  -8  -6  -2    2.08    1.12
   8  -6   2    0.77    0.96
  -8   6  -2    0.96    0.62
   8   6   2    0.17    0.82
   8   6   2    2.85    1.72
  -8   6  -2    1.09    0.71
  -8   6  -2    0.64    0.99
   8   6   2    1.60    0.97
  -8   6  -2    0.61    0.67
   9  -6   2    3.46    1.46
  -9  -6  -2    4.36    1.46
  -9  -6  -2    1.00    1.63
  -9  -6  -2    2.77    1.40
   9  -6   2    4.05    1.16
   9  -6   2    2.01    0.56
  -9  -6  -2    1.20    1.30
   9  -6   2    0.84    1.07
   9   6   2    0.57    0.90
  -9   6  -2    3.01    1.18
  -9   6  -2    3.01    0.81
  -9   6  -2    4.11    0.89
   9   6   2    2.81    1.23
  -9   6  -2    2.21    0.77
   9   6   2    0.45    1.85
  10  -6   2    3.81    1.44
  10  -6   2    3.81    1.29
 -10  -6  -2    2.79    1.51
 -10  -6  -2    4.41    1.45
 -10  -6  -2    5.20    1.57
  10  -6   2    6.20    0.59
  10  -6   2    5.15    1.71
  10   6   2    5.70    2.36
 -10   6  -2    4.97    1.02
 -10   6  -2    4.55    1.38
  10   6   2    6.89    1.33
  10   6   2    5.32    1.48
 -10   6  -2    6.09    1.01
 -10   6  -2    6.94    0.96
  11  -6   2    0.41    1.63
 -11  -6  -2    0.05    1.69
 -11  -6  -2    4.08    1.83
 -11  -6  -2    4.69    1.60
  11  -6   2    3.38    1.37
  11  -6   2    5.47    1.66
 -11  -6  -2   -0.78    1.60
  11   6   2    0.54    1.48
  11   6   2    5.12    1.41
 -11   6  -2    1.54    1.16
  11   6   2    2.57    2.58
 -11   6  -2    3.28    0.94
 -11   6  -2    2.46    1.50
 -11   6  -2    2.64    0.94
  11   6   2    1.34    1.83
  12  -6   2   -0.04    1.65
 -12  -6  -2    0.52    1.70
 -12  -6  -2   -0.14    1.72
 -12  -6  -2    0.92    1.84
  12  -6   2   -0.96    1.41
  12  -6   2   -1.36    1.98
 -12   6  -2    1.25    1.00
  12   6   2    2.97    3.13
  12   6   2   -1.93    1.68
 -12   6  -2    0.12    0.90
  12   6   2    0.51    1.38
 -12   6  -2   -1.67    1.71
 -12   6  -2    2.24    1.37
 -13  -6  -2    5.80    2.18
  13  -6   2    2.49    2.41
  13  -6   2    6.33    1.85
  13  -6   2    4.67    1.79
 -13  -6  -2    5.95    2.10
 -13   6  -2    4.37    1.13
 -13   6  -2    5.73    1.09
 -13   6  -2    1.62    1.53
  13   6   2    3.31    3.35
 -13   6  -2    6.54    2.10
  13   6   2    4.09    2.18
  13   6   2    2.43    1.62
 -14  -6  -2    3.74    2.33
 -14  -6  -2    7.29    1.97
  14  -6   2    8.20    2.85
  14  -6   2    7.79    2.35
  14   6   2    0.64    2.29
 -14   6  -2   -2.33    2.38
  14   6   2    8.48    2.14
 -14  -7   2   -3.12    2.74
  14  -7  -2   -4.27    1.97
  14  -7  -2    1.65    2.43
  14   7  -2    5.24    2.69
  14   7  -2    2.38    1.72
  13  -7  -2    0.47    2.44
 -13  -7   2   -0.13    2.20
 -13  -7   2   -2.51    1.99
  13   7  -2    3.35    2.26
  13   7  -2   -1.25    1.80
  13   7  -2   -2.28    4.17
  12  -7  -2    4.40    2.45
 -12  -7   2    2.08    1.88
 -12  -7   2    2.54    1.94
 -12  -7   2    0.74    2.05
  12  -7  -2    0.19    1.41
  12  -7  -2    0.69    1.52
  12   7  -2    0.91    1.61
  12   7  -2   -1.48    1.75
 -12   7   2   -0.08    0.82
  12   7  -2    0.53    3.35
 -12   7   2    0.28    1.53
 -11  -7   2    3.66    1.70
  11  -7  -2    3.23    2.17
 -11  -7   2   -0.86    1.83
  11  -7  -2    2.12    1.42
  11  -7  -2    1.63    1.35
 -11  -7   2   -0.67    1.77
 -11  -7   2    2.62    1.77
 -11   7   2    0.88    1.26
  11   7  -2   -0.38    2.97
 -11   7   2    2.94    0.71
  11   7  -2    2.63    1.52
  11   7  -2   -1.15    1.48
 -10  -7   2    0.61    1.42
 -10  -7   2    0.02    1.74
 -10  -7   2    2.25    1.81
  10  -7  -2    2.40    1.29
  10  -7  -2    1.56    1.31
  10  -7  -2    1.16    0.52
  10  -7  -2    0.86    1.81
 -10  -7   2    1.11    1.49
 -10   7   2    2.21    0.53
  10   7  -2   -1.02    1.89
  10   7  -2   -2.07    2.53
  10   7  -2    3.77    1.55
  10   7  -2   -2.01    1.69
  10   7  -2    4.12    1.30
 -10   7   2    1.13    1.25
   9  -7  -2    1.73    1.08
  -9  -7   2   -1.01    1.27
  -9  -7   2   -1.99    1.49
   9  -7  -2    0.79    0.58
  -9  -7   2    0.66    1.38
   9  -7  -2    1.72    1.07
  -9  -7   2    0.41    1.42
   9  -7  -2   -0.57    1.41
   9   7  -2    0.20    2.21
   9   7  -2    1.48    1.23
  -9   7   2   -0.15    1.08
   9   7  -2    0.65    1.84
   9   7  -2    0.47    1.73
   9   7  -2    0.99    1.05
   8  -7  -2    3.86    1.18
  -8  -7   2    3.41    1.39
   8  -7  -2    1.85    0.70
   8  -7  -2    1.84    1.47
  -8  -7   2    2.81    1.43
   8  -7  -2    2.96    1.12
  -8   7   2    2.39    1.03
   8   7  -2    1.21    1.10
   8   7  -2    2.88    0.96
   8   7  -2   -2.44    1.51
   8   7  -2    1.06    1.49
   8   7  -2    0.97    2.01
   7  -7  -2   -0.14    0.85
   7  -7  -2   -0.30    0.85
   7  -7  -2    1.30    1.29
   7  -7  -2    0.21    0.68
  -7  -7   2   -1.88    1.13
  -7  -7   2    1.01    1.08
  -7  -7   2   -0.31    1.28
  -7   7   2    0.45    0.38
   7   7  -2   -0.56    0.89
   7   7  -2    1.69    1.81
  -7   7   2    0.47    0.31
   7   7  -2   -0.71    0.84
  -7   7   2    0.33    0.87
   7   7  -2   -0.02    1.41
   6  -7  -2    6.40    0.94
  -6  -7   2    4.63    1.19
   6  -7  -2    5.89    1.38
  -6  -7   2    8.41    1.18
  -6  -7   2    6.76    1.39
   6  -7  -2    8.27    1.17
  -6  -7   2    7.63    1.37
  -6  -7   2    8.43    1.39
   6  -7  -2    6.98    1.19
  -6   7   2    6.49    0.56
   6   7  -2    7.43    1.49
   6   7  -2    7.39    1.11
  -6   7   2    6.42    0.59
   6   7  -2    6.04    1.07
   6   7  -2    5.54    1.75
   6   7  -2    7.32    1.47
   5  -7  -2    2.79    0.82
   5  -7  -2    1.07    0.83
  -5  -7   2    1.85    1.03
  -5  -7   2    1.94    0.94
   5  -7  -2    1.79    1.10
  -5  -7   2    0.54    1.05
  -5  -7   2    3.08    1.24
  -5  -7   2    2.87    0.94
   5  -7  -2    1.52    1.15
   5  -7  -2    2.73    0.97
   5   7  -2    1.11    0.75
  -5   7   2    2.80    0.50
  -5   7   2    2.40    0.48
   5   7  -2    3.91    1.73
   5   7  -2    1.72    0.79
   5   7  -2    1.93    1.20
   5   7  -2    2.44    1.30
   4  -7  -2    7.13    1.28
   4  -7  -2    7.37    1.43
   4  -7  -2    9.01    1.17
   4  -7  -2    7.27    0.97
  -4  -7   2    7.05    1.24
   4  -7  -2    6.84    1.07
  -4  -7   2    8.26    1.09
  -4  -7   2    8.28    1.24
   4  -7  -2    6.20    1.03
  -4  -7   2    9.02    1.51
  -4  -7   2    9.04    1.19
   4   7  -2    7.48    0.95
   4   7  -2    6.56    0.93
   4   7  -2    8.57    1.38
  -4   7   2    8.61    0.79
   4   7  -2    6.57    1.70
   4   7  -2    6.27    1.22
  -4   7   2    7.56    0.82
   3  -7  -2   16.61    1.43
   3  -7  -2   19.26    1.56
  -3  -7   2   16.24    1.63
   3  -7  -2   14.21    1.58
   3  -7  -2   19.95    1.85
  -3  -7   2   18.70    1.69
  -3  -7   2   21.91    2.05
  -3  -7   2   17.88    1.34
   3  -7  -2   18.62    1.88
  -3  -7   2   18.08    1.60
   3  -7  -2   19.14    1.50
   3   7  -2   18.51    1.25
   3   7  -2   19.20    1.97
  -3   7   2   21.73    1.92
   3   7  -2   16.37    1.98
   3   7  -2   17.99    1.85
  -3   7   2   17.81    1.06
  -3   7   2   20.26    1.01
   3   7  -2   17.84    1.36
   2  -7  -2   39.99    2.27
  -2  -7   2   41.67    2.07
  -2  -7   2   44.26    2.11
   2  -7  -2   39.40    1.88
  -2  -7   2   43.00    2.51
   2  -7  -2   39.29    2.06
  -2  -7   2   40.22    2.28
  -2  -7   2   41.98    2.04
   2  -7  -2   41.56    1.94
   2  -7  -2   39.67    2.18
   2  -7  -2   38.76    1.97
   2   7  -2   39.70    1.55
   2   7  -2   38.89    2.32
  -2   7   2   41.01    1.43
  -2   7   2   41.32    1.58
   2   7  -2   30.99    1.98
   2   7  -2   41.99    1.79
  -2   7   2   39.29    2.20
  -1  -7   2   29.81    2.19
   1  -7  -2   26.68    1.91
  -1  -7   2   26.02    1.73
  -1  -7   2   31.99    2.06
  -1  -7   2   27.81    1.74
   1  -7  -2   28.14    1.96
   1  -7  -2   27.34    1.70
  -1  -7   2   31.05    1.85
   1  -7  -2   26.88    1.67
  -1  -7   2   27.83    1.87
   1  -7  -2   28.47    1.64
   1  -7  -2   29.38    1.87
   1   7  -2   31.40    1.80
  -1   7   2   28.34    1.44
   1   7  -2   30.76    2.06
   1   7  -2   28.25    1.22
   1   7  -2   27.54    1.50
  -1   7   2   27.88    1.23
  -1   7   2   28.86    2.04
   0  -7   2    1.02    0.79
   0  -7  -2    1.81    0.84
   0  -7  -2    2.82    0.84
   0  -7   2    0.92    1.04
   0  -7  -2    3.84    1.01
   0  -7   2    1.54    1.05
   0  -7  -2    2.20    0.99
   0  -7   2    2.93    0.92
   0  -7  -2    0.86    0.74
   0  -7   2    0.63    0.75
   0  -7  -2    0.89    0.80
   0  -7   2    3.08    0.94
   0   7   2    0.12    1.02
   0   7   2    1.85    0.43
   0   7  -2    0.46    1.00
   0   7  -2    2.79    0.51
   0   7   2    1.82    0.72
   0   7  -2    3.36    0.91
   0   7   2    2.08    0.55
   0   7  -2    2.10    0.67
   1  -7   2   -0.01    0.79
  -1  -7  -2   -0.24    0.71
   1  -7   2   -0.35    0.88
   1  -7   2    0.43    0.85
   1  -7   2    0.48    0.85
   1  -7   2   -0.15    0.75
  -1  -7  -2   -0.42    0.42
  -1  -7  -2   -0.50    0.77
  -1  -7  -2    0.08    0.81
   1  -7   2    0.63    0.90
  -1  -7  -2    0.79    0.97
  -1   7  -2    0.30    0.58
   1   7   2   -0.01    0.43
  -1   7  -2    1.13    0.96
  -1   7  -2   -0.26    0.38
   1   7   2   -0.35    0.71
   1   7   2    0.02    0.92
   1   7   2   -0.37    0.49
  -1   7  -2    0.25    0.80
   2  -7   2    0.31    0.81
  -2  -7  -2    0.80    0.55
  -2  -7  -2    0.05    0.83
  -2  -7  -2    0.15    0.84
  -2  -7  -2   -1.38    0.78
  -2  -7  -2    0.28    0.85
   2  -7   2   -0.22    0.83
   2  -7   2    0.11    0.69
   2  -7   2   -0.14    0.89
   2  -7   2    1.68    1.10
   2   7   2   -0.06    0.56
   2   7   2    0.58    1.01
   2   7   2   -1.68    1.13
  -2   7  -2   -0.15    0.35
   2   7   2    1.11    0.81
   2   7   2    0.35    0.52
  -2   7  -2   -0.61    0.57
  -2   7  -2   -0.64    0.89
  -2   7  -2    1.05    0.74
  -3  -7  -2    4.95    0.79
  -3  -7  -2    6.17    1.14
   3  -7   2    7.01    1.37
   3  -7   2    6.47    1.09
   3  -7   2    4.99    1.17
  -3  -7  -2    6.12    1.09
   3  -7   2    5.46    0.92
  -3  -7  -2    6.45    1.11
  -3  -7  -2    5.24    1.19
   3  -7   2    5.01    1.13
  -3   7  -2    5.33    0.47
   3   7   2    5.10    0.76
  -3   7  -2    6.61    0.97
   3   7   2    5.27    1.42
   3   7   2    5.17    0.84
  -3   7  -2    5.68    0.81
   3   7   2    5.07    1.07
  -3   7  -2    5.43    1.25
   3   7   2    5.64    1.27
   4  -7   2    4.44    0.90
  -4  -7  -2    3.47    0.86
  -4  -7  -2    1.66    0.95
   4  -7   2    4.12    1.17
   4  -7   2    3.89    1.04
  -4  -7  -2    5.07    1.08
   4  -7   2    3.16    1.01
  -4  -7  -2    2.15    0.93
  -4  -7  -2    6.77    1.37
   4   7   2    3.61    0.79
  -4   7  -2    3.64    0.42
  -4   7  -2    4.06    0.40
   4   7   2    3.89    1.13
  -4   7  -2    2.95    0.72
  -4   7  -2    4.67    0.85
   4   7   2    3.54    1.50
   4   7   2    3.84    0.75
   5  -7   2    3.48    1.03
   5  -7   2    0.60    1.03
  -5  -7  -2    2.00    1.01
  -5  -7  -2    3.27    1.14
  -5  -7  -2    3.21    0.98
  -5  -7  -2    2.19    1.13
   5  -7   2    1.53    0.77
   5  -7   2    3.06    1.09
  -5   7  -2    4.13    0.80
  -5   7  -2    3.31    0.44
   5   7   2    3.63    1.13
   5   7   2    2.92    1.53
   5   7   2    3.69    0.89
  -5   7  -2    3.14    0.78
   5   7   2    2.72    0.81
  -5   7  -2    2.28    0.38
  -5   7  -2    1.04    0.87
   6  -7   2    0.13    1.05
  -6  -7  -2    2.35    1.20
  -6  -7  -2    0.46    1.04
  -6  -7  -2   -0.54    0.90
  -6  -7  -2   -0.44    0.99
   6  -7   2    0.10    0.91
   6  -7   2    0.27    1.22
   6  -7   2    0.01    0.71
   6   7   2   -2.49    1.19
  -6   7  -2   -0.79    0.63
   6   7   2    1.24    0.78
  -6   7  -2   -0.45    0.65
  -6   7  -2    0.85    0.91
   6   7   2    0.03    0.82
   6   7   2   -0.36    1.54
  -6   7  -2    1.07    0.39
   7  -7   2   30.50    2.55
  -7  -7  -2   23.82    2.29
   7  -7   2   31.66    2.19
   7  -7   2   26.42    1.52
   7  -7   2   30.48    2.28
  -7  -7  -2   30.06    2.25
  -7   7  -2   29.83    1.63
   7   7   2   26.64    2.84
   7   7   2   30.51    2.01
  -7   7  -2   25.73    2.06
  -7   7  -2   28.49    1.58
  -7   7  -2   26.82    1.11
   7   7   2   25.42    1.85
  -8  -7  -2    7.75    1.57
   8  -7   2    9.55    1.55
   8  -7   2    7.51    1.38
   8  -7   2    7.41    1.72
  -8  -7  -2   10.89    1.71
   8  -7   2    9.38    0.99
  -8  -7  -2   10.11    1.63
   8   7   2    9.51    2.34
   8   7   2    7.05    1.20
  -8   7  -2    8.29    1.44
   8   7   2   10.06    1.49
  -8   7  -2    9.02    1.03
  -8   7  -2    9.15    1.07
  -8   7  -2    9.43    0.81
   9  -7   2    0.76    1.48
  -9  -7  -2    1.26    1.56
  -9  -7  -2   -0.56    1.39
   9  -7   2    0.69    0.68
  -9  -7  -2   -1.44    1.49
   9  -7   2    0.07    1.14
   9  -7   2   -0.03    1.38
  -9  -7  -2   -1.55    1.41
   9   7   2    0.94    1.87
  -9   7  -2    0.03    0.71
   9   7   2    1.16    1.06
   9   7   2   -1.68    2.19
   9   7   2   -0.25    1.24
  -9   7  -2   -0.25    0.76
  -9   7  -2    0.90    0.85
  -9   7  -2    0.10    1.22
   9   7   2    1.23    1.71
 -10  -7  -2   -1.83    1.76
  10  -7   2    1.55    1.89
 -10  -7  -2    0.84    1.66
  10  -7   2    1.12    1.36
  10  -7   2   -0.54    1.51
 -10  -7  -2    0.75    1.64
  10  -7   2    0.50    0.65
 -10  -7  -2    0.39    1.54
 -10   7  -2    0.83    0.88
  10   7   2    0.15    1.53
  10   7   2    0.78    1.93
 -10   7  -2   -0.02    0.88
 -10   7  -2    0.89    0.88
  10   7   2   -1.92    1.93
 -10   7  -2    0.39    1.34
  10   7   2    0.10    1.22
  10   7   2   -2.02    2.54
 -11  -7  -2    2.50    1.96
  11  -7   2   -2.77    2.02
 -11  -7  -2    3.32    1.88
  11  -7   2    0.98    1.75
 -11  -7  -2    0.21    1.81
  11  -7   2   -0.28    1.60
 -11  -7  -2   -1.57    1.98
  11   7   2   -0.87    1.40
 -11   7  -2    0.18    1.61
 -11   7  -2    0.03    0.98
  11   7   2    2.55    1.67
 -11   7  -2   -0.48    0.94
  11   7   2    1.36    3.19
 -11   7  -2    2.30    0.87
  12  -7   2    0.05    1.85
 -12  -7  -2   -0.85    1.94
  12  -7   2    0.64    2.39
 -12  -7  -2    1.31    1.84
  12  -7   2    0.87    1.79
  12   7   2   -1.50    1.82
 -12   7  -2    1.31    1.13
 -12   7  -2    1.55    0.88
 -12   7  -2    1.04    1.88
  12   7   2    2.17    1.72
 -12   7  -2    1.88    0.94
  13  -7   2   -3.93    2.69
  13  -7   2    0.35    2.01
 -13  -7  -2   -2.00    2.07
  13   7   2    0.49    1.76
  13   7   2    0.66    2.31
 -13   7  -2    5.85    2.09
 -14  -7  -2    6.44    3.02
  14  -7   2    4.14    2.50
  14  -7   2    1.09    2.63
  14   7   2    6.23    2.31
  13  -8  -2    7.05    2.41
 -13  -8   2   11.19    2.92
  13  -8  -2    7.56    2.75
  13   8  -2    0.93    1.73
  13   8  -2    4.25    2.50
  12  -8  -2    2.87    2.74
  12  -8  -2   -3.03    1.81
 -12  -8   2   -1.22    2.33
  12   8  -2    2.19    2.16
  12   8  -2    1.86    1.77
 -11  -8   2   -1.85    1.97
  11  -8  -2   -0.33    0.39
  11  -8  -2   -0.44    1.45
  11  -8  -2   -2.14    1.62
  11  -8  -2   -1.62    2.36
  11   8  -2    0.21    1.84
 -11   8   2   -0.79    1.38
  11   8  -2   -0.46    1.54
  11   8  -2   -2.05    3.38
  10  -8  -2    0.82    1.40
  10  -8  -2   -2.80    2.11
 -10  -8   2    0.64    1.95
 -10  -8   2    0.57    1.90
 -10  -8   2    0.18    1.67
  10  -8  -2    0.62    1.55
 -10  -8   2    1.14    1.88
  10   8  -2   -0.27    1.35
  10   8  -2    1.89    3.19
 -10   8   2    1.48    1.21
  10   8  -2    1.06    1.61
  -9  -8   2    7.88    1.99
   9  -8  -2    7.52    1.54
  -9  -8   2    7.92    1.73
  -9  -8   2    6.17    1.76
   9  -8  -2    7.19    1.57
  -9  -8   2    6.18    1.86
   9  -8  -2    7.55    1.03
   9  -8  -2    9.08    2.06
   9   8  -2    5.48    1.96
   9   8  -2    9.50    1.55
   9   8  -2    7.20    3.08
   9   8  -2    3.18    2.03
   9   8  -2    9.61    1.75
  -8  -8   2   -0.28    1.58
   8  -8  -2   -0.08    1.68
  -8  -8   2   -1.25    1.44
   8  -8  -2   -0.93    0.83
   8  -8  -2   -0.27    1.24
  -8  -8   2   -1.11    1.58
  -8  -8   2   -2.13    1.53
   8  -8  -2    0.10    1.18
   8   8  -2    1.03    2.37
   8   8  -2    0.89    1.69
   8   8  -2   -0.25    1.26
   8   8  -2    0.50    1.09
   7  -8  -2   45.39    2.57
   7  -8  -2   45.06    2.58
  -7  -8   2   45.98    2.68
  -7  -8   2   50.48    2.78
   7  -8  -2   47.52    3.21
  -7  -8   2   43.55    3.03
   7  -8  -2   50.14    3.25
  -7  -8   2   47.05    2.98
  -7  -8   2   48.87    2.91
   7  -8  -2   49.00    2.19
   7   8  -2   43.96    3.31
  -7   8   2   47.17    1.20
   7   8  -2   48.80    2.60
   7   8  -2   43.79    4.25
   7   8  -2   49.08    2.49
   7   8  -2   39.08    3.36
  -7   8   2   46.53    1.13
   6  -8  -2   -0.06    1.37
  -6  -8   2    0.39    1.24
   6  -8  -2    0.98    1.06
  -6  -8   2   -1.90    1.26
   6  -8  -2    0.62    0.94
   6  -8  -2    1.53    1.10
  -6  -8   2    0.11    1.40
  -6  -8   2   -0.14    1.16
  -6  -8   2    1.79    1.20
   6  -8  -2    1.40    1.42
   6   8  -2    1.82    0.98
   6   8  -2    0.36    1.58
   6   8  -2    2.48    1.07
   6   8  -2   -0.74    1.50
  -6   8   2    1.17    0.47
  -6   8   2    1.02    0.48
   6   8  -2    0.67    1.97
   5  -8  -2    5.26    1.51
   5  -8  -2    8.51    1.67
  -5  -8   2    9.50    1.30
   5  -8  -2    7.62    1.27
   5  -8  -2    6.86    1.29
  -5  -8   2    9.56    1.46
   5  -8  -2    7.10    1.12
  -5  -8   2    8.89    1.78
   5   8  -2   11.22    1.34
  -5   8   2    8.20    0.84
   5   8  -2    9.81    1.24
   5   8  -2    6.98    1.69
  -5   8   2    8.13    0.88
   5   8  -2   10.08    2.19
   4  -8  -2   12.64    1.83
  -4  -8   2   17.60    2.08
   4  -8  -2   13.02    1.42
   4  -8  -2   14.83    1.86
   4  -8  -2   14.61    1.63
   4  -8  -2   13.67    1.38
  -4  -8   2   15.59    1.43
  -4  -8   2   12.97    1.51
   4   8  -2   12.64    1.73
   4   8  -2   14.31    1.84
   4   8  -2    9.84    2.19
  -4   8   2   13.94    0.99
  -4   8   2   12.78    1.06
   4   8  -2   14.20    1.39
   4   8  -2   15.54    1.47
   3  -8  -2   21.14    1.81
   3  -8  -2   18.41    1.83
   3  -8  -2   23.20    2.20
  -3  -8   2   21.46    2.40
   3  -8  -2   20.40    1.81
   3  -8  -2   16.93    1.79
  -3  -8   2   20.40    2.03
   3  -8  -2   19.63    1.98
  -3  -8   2   20.07    1.93
   3   8  -2   22.94    2.20
  -3   8   2   20.14    1.12
   3   8  -2   15.40    1.54
   3   8  -2   17.10    1.84
   3   8  -2   18.93    1.40
  -3   8   2   19.02    1.24
  -2  -8   2   -0.26    1.19
  -2  -8   2   -0.46    0.98
   2  -8  -2    0.45    0.96
   2  -8  -2   -0.24    1.00
  -2  -8   2    0.70    1.27
   2  -8  -2   -0.02    1.00
  -2  -8   2   -0.39    0.93
   2  -8  -2    0.27    1.09
   2  -8  -2    0.25    0.98
   2  -8  -2    1.03    1.12
  -2   8   2    0.65    0.55
   2   8  -2   -0.02    1.23
   2   8  -2    1.25    1.08
   2   8  -2    0.60    0.61
  -2   8   2   -0.01    0.69
   2   8  -2    1.36    0.83
   1  -8  -2   31.26    2.05
  -1  -8   2   30.24    2.06
   1  -8  -2   32.39    2.30
   1  -8  -2   32.66    2.06
  -1  -8   2   32.78    2.28
   1  -8  -2   30.66    2.09
   1  -8  -2   32.57    2.39
  -1  -8   2   32.47    2.53
  -1  -8   2   30.22    2.10
  -1  -8   2   31.77    2.19
  -1  -8   2   31.35    2.44
   1  -8  -2   32.11    2.27
  -1   8   2   31.77    1.45
   1   8  -2   34.10    1.75
   1   8  -2   30.59    2.55
  -1   8   2   32.39    1.72
   1   8  -2   31.34    2.11
   1   8  -2   32.91    1.42
   0  -8   2    2.50    1.28
   0  -8  -2    1.89    1.04
   0  -8  -2    2.93    1.18
   0  -8   2    1.60    1.01
   0  -8   2    3.21    1.38
   0  -8  -2    2.62    1.22
   0  -8  -2    2.63    1.04
   0  -8  -2    1.23    1.13
   0  -8   2    2.30    1.12
   0  -8   2    2.14    1.00
   0  -8   2    0.82    1.05
   0  -8  -2    1.20    1.09
   0   8   2    1.03    0.85
   0   8  -2    2.52    0.54
   0   8  -2    1.50    1.24
   0   8   2    2.55    0.68
   0   8  -2    2.49    0.77
   0   8   2    2.31    0.49
   0   8  -2    1.66    1.00
   1  -8   2   13.93    1.47
  -1  -8  -2   15.13    1.70
  -1  -8  -2   15.74    1.70
   1  -8   2   15.43    1.70
  -1  -8  -2   13.25    1.49
  -1  -8  -2   17.02    1.79
  -1  -8  -2   15.57    1.69
   1  -8   2   12.79    1.47
   1  -8   2   18.49    2.15
   1  -8   2   15.84    1.69
   1  -8   2   17.26    1.90
  -1   8  -2   12.92    1.74
   1   8   2   14.46    1.01
  -1   8  -2   13.08    0.90
  -1   8  -2   14.96    1.40
   1   8   2   16.28    1.48
  -1   8  -2   13.73    1.36
   1   8   2   12.32    1.21
   2  -8   2   14.23    1.63
   2  -8   2   11.04    1.57
  -2  -8  -2   12.90    1.52
  -2  -8  -2    9.11    1.40
   2  -8   2   13.61    1.39
  -2  -8  -2   12.48    1.59
   2  -8   2   12.14    1.90
   2  -8   2   14.82    1.83
  -2  -8  -2   11.53    1.16
  -2  -8  -2   12.36    1.70
  -2   8  -2   10.85    1.09
  -2   8  -2   11.36    0.77
  -2   8  -2    8.69    1.20
  -2   8  -2   10.69    1.73
   2   8   2   10.51    1.09
   2   8   2   16.00    1.58
   2   8   2   11.61    1.21
   3  -8   2    4.17    1.39
   3  -8   2    6.19    1.25
  -3  -8  -2    4.19    1.29
   3  -8   2    6.13    1.57
  -3  -8  -2    5.63    1.19
   3  -8   2    6.46    1.17
   3  -8   2    6.33    1.41
  -3  -8  -2    5.24    0.90
  -3  -8  -2    5.67    1.29
  -3   8  -2    4.63    1.01
   3   8   2    5.50    0.85
   3   8   2    5.77    1.31
   3   8   2    5.01    2.94
  -3   8  -2    5.62    0.52
  -3   8  -2    5.54    0.91
   3   8   2    5.06    0.84
  -3   8  -2    5.04    1.53
  -4  -8  -2    7.05    1.46
   4  -8   2    6.62    1.39
   4  -8   2    5.81    1.15
   4  -8   2    4.99    1.58
   4  -8   2    6.19    1.26
   4  -8   2    7.38    1.55
  -4  -8  -2    7.40    1.15
  -4  -8  -2    7.95    1.36
   4   8   2    6.39    1.91
   4   8   2    7.25    1.07
  -4   8  -2    7.74    1.09
   4   8   2    7.82    1.06
  -4   8  -2    6.36    0.95
   4   8   2    7.12    1.47
   5  -8   2   10.29    1.89
   5  -8   2    5.51    1.11
   5  -8   2    7.04    1.33
  -5  -8  -2    5.50    1.46
   5  -8   2    7.09    1.53
  -5  -8  -2    5.79    1.28
   5  -8   2    7.69    1.52
  -5  -8  -2    6.53    1.17
  -5   8  -2    8.18    1.00
   5   8   2    8.31    1.17
   5   8   2    9.25    2.20
   5   8   2    8.70    1.15
   5   8   2    7.13    1.57
  -5   8  -2    9.30    1.09
  -6  -8  -2   -0.49    1.26
   6  -8   2    1.69    1.41
  -6  -8  -2    0.58    1.34
  -6  -8  -2   -1.17    1.08
   6  -8   2   -1.21    1.11
  -6  -8  -2    0.38    1.09
   6  -8   2   -1.35    1.23
   6  -8   2   -0.03    0.91
  -6   8  -2    0.10    0.79
   6   8   2    0.78    0.97
  -6   8  -2   -0.50    0.75
   6   8   2    0.15    0.86
   6   8   2    3.09    1.98
  -7  -8  -2    3.24    1.45
  -7  -8  -2    2.43    1.52
  -7  -8  -2    0.80    1.49
   7  -8   2    1.25    1.48
  -7  -8  -2    4.45    1.36
   7  -8   2    4.61    1.67
   7  -8   2    1.72    1.29
  -7  -8  -2    3.50    1.40
   7  -8   2    4.22    1.03
   7   8   2    1.58    2.06
   7   8   2    2.17    1.68
   7   8   2   -0.72    1.57
  -7   8  -2    3.22    1.24
   7   8   2    3.27    1.29
   7   8   2    0.30    1.02
  -7   8  -2    1.75    0.90
  -7   8  -2    1.84    0.85
   8  -8   2    0.44    1.57
   8  -8   2   -0.62    0.90
   8  -8   2    1.72    1.39
  -8  -8  -2    3.73    1.59
  -8  -8  -2   -2.58    1.53
   8  -8   2   -1.52    1.61
  -8  -8  -2   -1.53    1.53
  -8  -8  -2   -3.40    1.32
  -8   8  -2   -1.12    0.89
   8   8   2   -2.69    1.62
  -8   8  -2    0.57    1.38
   8   8   2   -0.23    1.25
   8   8   2    0.45    2.56
   8   8   2    0.32    1.16
  -8   8  -2   -0.17    0.82
   8   8   2    0.16    1.87
   9  -8   2    5.09    1.05
  -9  -8  -2    3.77    1.82
   9  -8   2    4.33    1.78
  -9  -8  -2    6.62    1.92
   9  -8   2    5.17    1.63
  -9  -8  -2    3.35    1.85
  -9  -8  -2    5.67    2.04
   9  -8   2    2.60    2.07
  -9   8  -2    6.07    0.99
   9   8   2    5.28    1.44
   9   8   2    6.24    1.62
  -9   8  -2    2.98    1.66
   9   8   2    5.63    2.93
   9   8   2    3.85    1.95
  -9   8  -2    5.80    0.63
  -9   8  -2    5.80    1.05
   9   8   2    3.30    2.14
  10  -8   2   -1.48    1.83
  10  -8   2    0.24    0.80
  10  -8   2    0.99    2.13
  10  -8   2   -1.47    1.62
 -10  -8  -2    0.57    1.83
 -10  -8  -2   -1.43    1.77
 -10  -8  -2    0.02    1.98
  10   8   2   -3.63    1.33
 -10   8  -2   -0.13    1.70
  10   8   2   -3.84    3.03
 -10   8  -2   -1.00    0.63
  10   8   2   -0.31    1.63
 -10   8  -2    1.27    0.87
 -10   8  -2    0.09    0.94
  11  -8   2   12.68    2.75
 -11  -8  -2    7.30    2.36
  11  -8   2    5.96    2.02
  11  -8   2    6.35    0.73
  11  -8   2    7.27    1.87
 -11   8  -2    9.43    1.07
 -11   8  -2    7.65    2.01
  11   8   2    4.09    2.02
  11   8   2   11.04    2.00
 -12  -8  -2    2.70    2.33
  12  -8   2    0.30    2.06
  12  -8   2   -4.58    2.59
  12   8   2    1.38    1.87
  12   8   2    0.75    2.25
 -12   8  -2   -1.24    1.98
 -13  -8  -2    2.57    2.95
  13  -8   2    1.31    2.68
  13  -8   2    0.80    2.49
  13   8   2    3.46    2.33
  13   8   2   -2.28    2.46
  12  -9  -2   -0.55    3.98
  12  -9  -2    2.75    2.45
 -12  -9   2   -0.46    2.94
  12   9  -2   -3.47    2.38
  12   9  -2   -1.79    2.56
  11  -9  -2   -1.18    2.11
  11  -9  -2    0.79    2.66
 -11  -9   2   -0.82    2.51
  11   9  -2    6.95    2.13
  11   9  -2   -0.60    2.19
 -10  -9   2   24.00    2.95
  10  -9  -2   19.43    1.96
  10  -9  -2   25.10    2.64
  10  -9  -2   23.02    1.50
  10  -9  -2   23.89    3.18
  10   9  -2   27.13    2.46
  10   9  -2   24.03    2.67
   9  -9  -2    3.24    1.69
  -9  -9   2    7.96    2.12
   9  -9  -2    4.77    2.46
   9  -9  -2    4.34    1.85
   9  -9  -2    5.86    2.35
  -9  -9   2    7.38    2.33
   9  -9  -2    6.05    1.22
   9   9  -2    7.04    3.54
   9   9  -2    9.34    1.96
   9   9  -2    4.01    1.59
   8  -9  -2    3.01    1.64
  -8  -9   2   -0.72    1.84
   8  -9  -2    2.94    2.05
   8  -9  -2   -1.26    1.52
  -8  -9   2   -1.36    1.91
   8  -9  -2   -0.27    1.17
   8  -9  -2    0.72    1.97
  -8  -9   2   -1.18    1.64
  -8  -9   2    2.54    1.87
   8   9  -2    1.27    1.44
   8   9  -2    1.73    1.40
   8   9  -2    5.19    2.86
   8   9  -2    1.86    2.06
   7  -9  -2    0.97    1.55
   7  -9  -2   -1.00    1.77
   7  -9  -2    1.06    1.39
   7  -9  -2   -2.69    1.64
  -7  -9   2    2.84    1.72
  -7  -9   2    0.75    1.64
  -7  -9   2   -0.19    1.68
   7  -9  -2    1.33    1.23
  -7  -9   2   -1.40    1.54
  -7  -9   2    0.55    1.37
   7   9  -2   -0.11    1.22
   7   9  -2   -0.13    1.88
   7   9  -2    1.94    2.05
   7   9  -2   -3.19    2.59
   7   9  -2    0.79    1.19
   6  -9  -2   55.07    3.60
  -6  -9   2   54.81    3.06
   6  -9  -2   54.01    3.00
  -6  -9   2   53.26    3.19
  -6  -9   2   57.64    3.64
  -6  -9   2   49.60    3.24
   6  -9  -2   52.64    3.62
   6  -9  -2   54.89    2.66
  -6  -9   2   54.39    3.02
   6  -9  -2   60.19    3.03
  -6   9   2   54.82    1.52
  -6   9   2   53.07    1.50
   6   9  -2   58.11    2.80
   6   9  -2   56.23    2.73
   6   9  -2   52.53    3.71
   6   9  -2   54.35    3.85
   6   9  -2   49.00    4.66
   5  -9  -2    2.31    1.54
  -5  -9   2    3.05    1.68
   5  -9  -2    3.47    1.32
  -5  -9   2    0.99    1.53
  -5  -9   2    3.00    1.29
   5  -9  -2    1.01    1.72
  -5  -9   2    0.46    1.85
   5  -9  -2    5.10    1.55
  -5  -9   2    1.33    1.42
   5  -9  -2    1.99    1.23
  -5  -9   2    2.89    1.35
  -5   9   2    2.31    0.65
   5   9  -2    2.51    1.12
  -5   9   2    3.83    0.66
   5   9  -2   -0.22    1.83
   5   9  -2    3.38    1.05
   5   9  -2    3.14    2.63
   5   9  -2    5.87    1.86
  -4  -9   2    5.99    1.45
   4  -9  -2    5.85    1.44
   4  -9  -2    6.01    1.50
   4  -9  -2    7.58    1.69
  -4  -9   2    6.46    1.95
  -4  -9   2   10.01    2.15
   4  -9  -2    8.70    1.84
   4  -9  -2    7.27    1.44
   4   9  -2    4.32    1.71
  -4   9   2    7.23    0.81
   4   9  -2    6.44    1.29
  -4   9   2    7.31    0.89
   4   9  -2    6.57    1.94
   4   9  -2    6.17    1.07
  -3  -9   2    2.53    1.74
  -3  -9   2    1.29    2.13
  -3  -9   2    1.65    1.33
   3  -9  -2    0.00    1.40
   3  -9  -2   -0.13    1.27
   3  -9  -2   -1.90    1.46
  -3  -9   2   -2.72    1.37
   3  -9  -2    0.42    1.25
   3  -9  -2   -0.18    1.14
   3  -9  -2    0.70    1.21
  -3   9   2    1.01    0.79
   3   9  -2    0.44    0.75
  -3   9   2    2.20    0.67
   3   9  -2    0.39    1.75
   3   9  -2    0.97    0.90
  -2  -9   2   13.86    1.98
   2  -9  -2   12.58    1.84
  -2  -9   2   12.87    1.75
  -2  -9   2   14.46    2.21
   2  -9  -2   10.23    1.90
   2  -9  -2   11.56    1.77
   2  -9  -2   13.77    1.92
  -2  -9   2   12.25    1.73
   2  -9  -2   11.16    1.52
   2  -9  -2   13.58    1.64
  -2   9   2   11.23    1.21
   2   9  -2   13.49    1.37
   2   9  -2   12.06    1.08
   2   9  -2   13.90    1.87
  -2   9   2   12.95    1.24
   2   9  -2   13.57    2.02
   1  -9  -2    0.85    1.27
   1  -9  -2    2.30    1.47
   1  -9  -2    1.69    1.25
   1  -9  -2    1.16    1.32
  -1  -9   2    1.81    1.56
  -1  -9   2    2.26    1.53
   1  -9  -2    2.38    1.31
   1  -9  -2    2.68    1.34
  -1  -9   2    2.24    1.20
  -1  -9   2    0.18    1.18
  -1  -9   2    0.84    1.43
   1   9  -2    3.33    1.32
  -1   9   2    1.49    0.98
  -1   9   2    0.51    0.69
   1   9  -2   -0.88    0.81
   1   9  -2    1.80    0.67
   1   9  -2   -1.79    1.64
   0  -9  -2   14.61    1.84
   0  -9  -2   10.82    1.66
   0  -9   2   12.36    1.70
   0  -9   2    7.98    1.50
   0  -9   2   11.18    1.82
   0  -9  -2   10.05    1.76
   0  -9   2   10.35    1.59
   0  -9  -2   11.09    1.75
   0  -9   2   12.46    2.06
   0  -9  -2   10.94    1.64
   0  -9  -2    9.05    1.75
   0  -9   2   10.35    1.95
   0   9   2   13.21    1.43
   0   9  -2    9.46    1.96
   0   9   2   12.15    1.12
   0   9  -2    9.93    1.22
   0   9  -2    9.77    1.53
   0   9  -2   10.85    1.02
  -1  -9  -2    2.08    1.24
   1  -9   2    0.09    1.14
  -1  -9  -2    0.57    1.28
   1  -9   2   -0.80    1.17
   1  -9   2    0.48    1.28
   1  -9   2   -1.61    1.41
   1  -9   2   -1.00    1.07
  -1  -9  -2    1.23    1.53
  -1  -9  -2    1.84    1.50
   1  -9   2   -0.71    1.44
  -1  -9  -2    2.77    1.41
  -1   9  -2   -1.30    1.06
   1   9   2    0.40    0.70
   1   9   2    0.36    0.52
  -1   9  -2   -0.21    0.79
  -1   9  -2    0.23    0.49
   1   9   2    1.01    1.09
  -1   9  -2    1.20    1.84
   2  -9   2   13.85    1.75
  -2  -9  -2   14.50    1.37
   2  -9   2   15.82    1.66
  -2  -9  -2   17.67    2.13
   2  -9   2   15.12    2.01
   2  -9   2   18.53    2.06
  -2  -9  -2   19.80    2.03
   2  -9   2   18.75    2.39
  -2  -9  -2   17.03    1.84
  -2  -9  -2   17.53    2.16
  -2  -9  -2   13.23    1.82
  -2   9  -2   15.81    1.57
  -2   9  -2   16.27    0.82
   2   9   2   16.45    1.53
   2   9   2   19.39    1.78
  -2   9  -2   17.79    1.64
   2   9   2   16.65    1.32
  -2   9  -2   20.01    2.32
   3  -9   2    4.08    1.59
  -3  -9  -2    1.11    1.27
  -3  -9  -2    3.30    1.58
  -3  -9  -2    1.58    0.95
   3  -9   2    2.61    1.52
   3  -9   2    3.04    1.23
   3  -9   2    3.03    1.38
  -3  -9  -2    1.38    1.34
  -3  -9  -2    4.82    1.51
   3  -9   2    2.22    1.63
   3   9   2    1.23    0.89
   3   9   2   -1.00    1.29
  -3   9  -2    2.26    0.91
   3   9   2    4.10    0.84
  -3   9  -2    0.37    1.09
  -3   9  -2    1.08    1.70
   4  -9   2   19.33    2.05
   4  -9   2   24.46    2.50
   4  -9   2   22.99    2.23
  -4  -9  -2   23.77    2.52
  -4  -9  -2   20.26    1.89
   4  -9   2   22.89    2.42
   4  -9   2   21.93    2.49
  -4  -9  -2   17.70    1.88
   4   9   2   21.38    3.01
   4   9   2   22.24    2.36
   4   9   2   21.23    1.71
  -4   9  -2   21.57    1.74
   4   9   2   19.65    1.73
  -4   9  -2   20.54    1.94
  -5  -9  -2   -0.48    1.33
   5  -9   2    0.36    1.17
  -5  -9  -2   -0.07    1.19
   5  -9   2   -0.06    1.35
  -5  -9  -2   -0.66    1.42
  -5  -9  -2   -0.62    1.54
   5  -9   2    2.83    1.59
   5  -9   2    1.59    1.57
   5  -9   2   -0.01    1.75
  -5  -9  -2    0.45    1.53
   5   9   2   -1.74    2.16
   5   9   2   -2.05    1.65
   5   9   2    1.63    0.99
  -5   9  -2   -0.04    0.85
   5   9   2   -1.46    1.97
  -5   9  -2   -1.95    0.94
   5   9   2   -0.18    1.03
   6  -9   2   19.28    2.40
  -6  -9  -2   16.82    1.86
   6  -9   2   17.50    2.08
  -6  -9  -2   16.00    2.04
   6  -9   2   18.92    2.67
  -6  -9  -2   16.56    2.15
   6  -9   2   14.43    1.96
  -6  -9  -2   16.83    2.09
   6  -9   2   14.42    1.62
  -6  -9  -2   16.83    2.29
  -6   9  -2   10.27    1.27
   6   9   2   17.10    2.27
   6   9   2   17.48    2.51
   6   9   2   18.71    1.79
   6   9   2   14.18    1.54
   6   9   2   16.40    2.94
  -6   9  -2   15.64    1.41
   7  -9   2    4.42    2.22
  -7  -9  -2    3.79    1.70
   7  -9   2    2.76    1.96
   7  -9   2    3.28    1.59
   7  -9   2    5.16    1.90
  -7  -9  -2    3.96    1.72
  -7  -9  -2    7.55    1.73
   7  -9   2    3.61    1.31
  -7  -9  -2    2.04    1.91
  -7  -9  -2    2.63    1.74
  -7   9  -2    3.85    1.04
   7   9   2    5.92    2.20
  -7   9  -2    4.85    1.09
   7   9   2    4.46    2.49
   7   9   2    3.81    1.38
   7   9   2    3.23    2.14
   7   9   2    6.86    1.48
   8  -9   2   14.07    1.57
   8  -9   2   13.49    2.62
   8  -9   2   11.90    2.24
  -8  -9  -2   14.60    2.35
   8  -9   2   12.03    2.03
  -8  -9  -2   17.27    2.18
   8   9   2   14.64    1.74
  -8   9  -2   12.01    1.30
  -8   9  -2   15.82    1.38
   8   9   2   17.16    2.02
   8   9   2    3.01    3.19
   8   9   2   16.66    2.65
   9  -9   2   -0.08    1.13
   9  -9   2   -0.98    1.88
   9  -9   2    2.46    2.37
  -9  -9  -2    2.66    2.05
  -9  -9  -2   -1.03    1.98
   9  -9   2   -1.76    1.73
   9   9   2   -0.17    1.66
  -9   9  -2    3.22    1.78
  -9   9  -2    0.25    0.97
   9   9   2    0.35    1.47
  -9   9  -2    0.09    0.86
  10  -9   2   -4.41    1.90
  10  -9   2   -5.30    2.44
  10  -9   2   -1.13    0.94
 -10  -9  -2    3.50    2.25
  10  -9   2    0.62    2.00
  10   9   2    0.79    1.96
  10   9   2    1.59    1.75
 -10   9  -2    0.54    0.89
 -10   9  -2    3.71    1.81
  11  -9   2    5.39    2.49
  11  -9   2    4.30    2.98
 -11  -9  -2    3.09    2.53
  11   9   2    6.25    2.43
  11   9   2    4.77    1.90
  10 -10  -2   15.74    3.25
  10 -10  -2   12.20    3.11
  10 -10  -2   12.65    2.60
 -10 -10   2   13.76    3.21
  10  10  -2    9.25    2.21
  10  10  -2    8.99    2.41
   9 -10  -2   23.45    2.70
   9 -10  -2   19.19    3.41
   9 -10  -2   22.88    3.29
  -9 -10   2   29.34    3.44
   9  10  -2   21.61    2.44
   9  10  -2   21.98    2.55
   8 -10  -2    0.24    1.59
  -8 -10   2    0.29    2.30
   8 -10  -2    2.19    1.96
   8 -10  -2    3.56    1.58
   8 -10  -2    0.88    2.58
  -8 -10   2    2.39    2.14
   8 -10  -2    3.19    2.53
   8  10  -2   -0.09    1.78
   8  10  -2    3.47    1.69
   7 -10  -2    5.36    1.61
   7 -10  -2    6.81    2.03
   7 -10  -2    1.99    2.41
  -7 -10   2    6.14    2.56
   7 -10  -2   11.25    2.59
   7 -10  -2    4.89    1.80
  -7 -10   2    7.97    2.05
  -7 -10   2    3.06    2.04
   7  10  -2    5.50    1.68
   7  10  -2    5.28    1.62
   6 -10  -2    0.49    1.56
   6 -10  -2   -0.26    2.08
  -6 -10   2    2.47    2.09
  -6 -10   2    0.82    2.55
   6 -10  -2    1.21    1.72
  -6 -10   2   -1.75    1.66
   6 -10  -2   -0.92    2.12
   6 -10  -2    0.72    1.66
  -6 -10   2    2.40    1.61
   6  10  -2    1.45    2.18
   6  10  -2    0.14    1.30
   6  10  -2   -2.16    1.36
  -5 -10   2   20.11    2.29
  -5 -10   2   18.21    2.79
   5 -10  -2   18.77    2.38
   5 -10  -2   18.85    2.16
  -5 -10   2   18.47    2.83
   5 -10  -2   16.17    2.57
   5 -10  -2   18.89    2.59
   5 -10  -2   16.16    2.08
   5  10  -2   17.12    1.90
  -5  10   2   17.21    1.16
   5  10  -2    9.55    2.50
   5  10  -2   13.57    2.29
  -5  10   2   14.05    1.18
   5  10  -2   20.28    2.20
  -4 -10   2    3.16    2.42
  -4 -10   2   -1.13    1.51
   4 -10  -2   -0.64    1.86
   4 -10  -2    2.38    1.83
   4 -10  -2   -0.89    1.47
  -4 -10   2   -1.58    1.69
   4 -10  -2    0.38    1.60
  -4 -10   2    1.51    2.01
   4 -10  -2   -0.35    1.67
  -4 -10   2   -0.23    1.55
  -4  10   2    0.60    0.81
   4  10  -2   -0.42    1.19
   4  10  -2    0.77    2.07
   4  10  -2    1.75    1.97
  -4  10   2    0.80    0.69
   4  10  -2    0.27    1.05
  -3 -10   2    3.04    1.57
  -3 -10   2    3.43    2.36
   3 -10  -2    5.61    1.84
   3 -10  -2    4.24    1.61
   3 -10  -2    1.59    1.86
   3 -10  -2    3.75    1.67
  -3 -10   2    3.16    1.63
  -3 -10   2    1.23    1.55
   3 -10  -2    2.76    1.82
  -3 -10   2    3.08    2.04
   3 -10  -2    2.84    1.56
   3  10  -2    2.35    1.85
   3  10  -2    3.28    1.90
  -3  10   2    1.14    1.93
  -3  10   2    2.65    0.98
   3  10  -2    2.00    1.14
  -3  10   2    2.84    0.83
   3  10  -2    2.72    1.01
  -2 -10   2   -0.05    1.46
   2 -10  -2   -0.15    1.55
  -2 -10   2    2.04    2.08
   2 -10  -2    0.42    1.66
  -2 -10   2   -1.55    1.84
  -2 -10   2    2.31    1.58
   2 -10  -2   -1.69    1.73
   2 -10  -2   -0.33    1.58
   2 -10  -2   -0.23    1.53
  -2 -10   2    0.43    1.49
   2 -10  -2    1.96    1.63
   2  10  -2    0.60    1.90
  -2  10   2    0.74    1.05
  -2  10   2   -2.51    1.86
  -2  10   2    0.25    0.76
   2  10  -2   -1.21    1.58
   2  10  -2    0.01    0.83
   2  10  -2   -0.16    1.06
   1 -10  -2    6.68    1.79
  -1 -10   2    3.80    1.72
  -1 -10   2    7.36    1.71
   1 -10  -2    7.17    1.71
   1 -10  -2    7.86    2.05
  -1 -10   2    9.12    2.30
   1 -10  -2    9.24    2.02
   1 -10  -2    5.61    1.85
  -1 -10   2    7.80    1.76
   1 -10  -2   11.00    1.97
  -1 -10   2   10.26    2.15
   1  10  -2    7.28    2.15
   1  10  -2    8.89    1.00
  -1  10   2    6.91    1.35
  -1  10   2    8.46    1.05
   1  10  -2    8.65    1.40
  -1  10   2    7.16    2.13
   0 -10  -2    0.56    1.58
   0 -10  -2    1.02    1.58
   0 -10   2    4.39    1.60
   0 -10  -2    3.52    1.71
   0 -10   2    4.01    2.09
   0 -10  -2    1.20    1.80
   0 -10   2    3.90    1.66
   0 -10   2    2.91    1.94
   0 -10   2    3.98    1.63
   0 -10   2    2.19    1.64
   0 -10  -2    2.35    1.80
   0  10   2    0.48    1.81
   0  10  -2    3.43    2.21
   0  10   2    3.15    1.36
   0  10  -2    3.01    1.09
   0  10   2    3.76    0.99
   0  10  -2    3.87    0.74
  -1 -10  -2    2.67    1.69
   1 -10   2   -0.48    1.92
   1 -10   2    0.87    1.47
  -1 -10  -2    1.28    1.96
   1 -10   2    3.26    2.09
  -1 -10  -2    0.85    1.60
  -1 -10  -2    2.69    1.57
   1 -10   2    3.49    1.59
  -1 -10  -2    0.08    1.54
   1 -10   2    1.10    1.68
  -1  10  -2    0.53    2.03
   1  10   2    1.88    0.91
  -1  10  -2    1.11    0.56
  -1  10  -2   -0.15    1.40
   1  10   2    1.88    1.38
  -1  10  -2    2.45    1.07
   1  10   2    3.12    1.82
  -2 -10  -2   -0.18    1.66
  -2 -10  -2    1.38    1.61
   2 -10   2    1.03    1.55
   2 -10   2    0.32    1.42
  -2 -10  -2    2.36    1.63
  -2 -10  -2   -2.85    1.50
   2 -10   2    4.42    2.07
   2 -10   2    2.91    1.77
  -2 -10  -2   -0.84    2.07
   2 -10   2    1.31    1.98
  -2  10  -2   -1.98    1.31
   2  10   2    0.42    1.79
   2  10   2    1.70    0.78
   2  10   2    2.77    1.02
  -2  10  -2    1.88    1.06
   2  10   2    1.20    1.50
  -2  10  -2   -0.30    1.94
   3 -10   2   12.92    2.51
  -3 -10  -2    6.48    1.86
   3 -10   2    9.57    1.79
  -3 -10  -2    4.32    1.73
  -3 -10  -2   11.94    2.51
   3 -10   2   11.30    1.99
  -3 -10  -2   10.27    2.18
   3 -10   2    8.59    2.13
   3 -10   2   13.55    2.05
  -3 -10  -2    7.68    1.89
  -3  10  -2    8.73    1.57
   3  10   2    8.75    1.30
   3  10   2    8.09    2.34
  -3  10  -2   10.86    1.38
   3  10   2   10.21    1.21
  -4 -10  -2   -2.28    1.64
  -4 -10  -2    0.87    1.54
  -4 -10  -2    0.30    1.27
   4 -10   2    1.19    1.79
  -4 -10  -2   -1.95    1.91
  -4 -10  -2    2.02    2.23
   4 -10   2    0.44    1.62
   4 -10   2    1.37    2.07
   4 -10   2    0.15    1.50
   4 -10   2    0.76    1.85
  -4 -10  -2    1.75    1.85
   4  10   2   -0.08    0.96
   4  10   2   -1.01    1.86
   4  10   2   -1.01    2.41
  -4  10  -2   -0.21    1.02
   4  10   2   -0.56    1.08
  -4  10  -2    0.12    1.24
   5 -10   2   22.69    2.85
  -5 -10  -2   22.03    2.67
   5 -10   2   18.46    2.08
  -5 -10  -2   19.63    2.26
   5 -10   2   26.02    2.64
  -5 -10  -2   26.30    2.61
   5 -10   2   21.05    2.99
   5 -10   2   20.91    2.52
  -5  10  -2   21.56    1.98
   5  10   2   23.24    2.24
  -5  10  -2   20.04    2.13
   5  10   2   21.71    2.63
   5  10   2   22.77    2.23
   6 -10   2    3.42    2.20
  -6 -10  -2    3.12    1.79
  -6 -10  -2    2.63    1.97
  -6 -10  -2    1.73    1.62
   6 -10   2    2.70    2.16
   6 -10   2    0.94    2.38
   6 -10   2    2.57    1.61
   6 -10   2   -1.15    1.79
  -6  10  -2    3.24    1.15
  -6  10  -2   -0.10    1.05
   6  10   2    0.08    2.07
   6  10   2    1.79    1.34
   6  10   2   -0.68    1.37
   7 -10   2    4.74    2.75
  -7 -10  -2    4.32    2.00
   7 -10   2    4.01    2.29
  -7 -10  -2    5.44    1.89
  -7 -10  -2    4.23    2.13
   7 -10   2    4.27    2.02
   7 -10   2    8.90    2.36
   7 -10   2    7.39    1.75
   7  10   2    5.24    1.71
  -7  10  -2    5.11    1.12
   7  10   2    6.35    1.64
   7  10   2    1.91    2.49
  -7  10  -2    4.41    1.19
  -8 -10  -2    1.77    2.18
   8 -10   2    1.28    1.49
   8 -10   2    4.22    2.10
   8 -10   2    2.15    2.81
   8 -10   2   -1.99    2.26
  -8 -10  -2    4.43    2.29
   8 -10   2    3.64    2.70
   8  10   2    2.49    1.82
   8  10   2    4.18    1.78
  -8  10  -2    2.78    1.07
  -9 -10  -2    2.14    2.55
   9 -10   2    3.28    2.75
   9 -10   2    1.05    2.18
   9 -10   2    7.49    3.11
   9  10   2   -4.19    1.88
   9  10   2    1.91    1.82
  10 -10   2    0.54    2.37
 -10 -10  -2    2.06    2.49
  10 -10   2   -3.84    2.84
  10 -10   2    5.45    3.03
  10  10   2    1.10    2.01
  10  10   2    5.80    2.37
  -8 -11   2    6.03    2.84
   8 -11  -2    1.28    2.38
   8 -11  -2   -0.87    2.63
   8 -11  -2    5.49    3.09
   8  11  -2    1.66    2.31
   8  11  -2    6.95    1.98
   7 -11  -2    4.78    1.88
   7 -11  -2    2.54    2.77
  -7 -11   2    1.51    2.76
  -7 -11   2    2.19    2.09
   7 -11  -2    0.68    2.24
   7 -11  -2   -4.98    2.63
   7  11  -2   -2.35    1.77
   7  11  -2   -0.58    1.92
   6 -11  -2    1.99    2.17
   6 -11  -2   -1.97    2.42
  -6 -11   2   -0.72    1.95
   6 -11  -2    1.45    2.64
  -6 -11   2   -0.57    2.47
   6 -11  -2    0.29    3.12
   6 -11  -2    0.96    1.96
   6  11  -2    2.84    1.77
   6  11  -2   -1.02    1.69
  -5 -11   2    5.09    2.51
  -5 -11   2    1.24    1.98
   5 -11  -2    1.85    2.45
   5 -11  -2    4.34    2.50
   5 -11  -2    3.79    2.16
  -5 -11   2    4.78    3.12
   5 -11  -2    2.37    2.14
   5 -11  -2    4.82    2.00
   5  11  -2    6.46    1.71
   5  11  -2    4.00    1.62
   4 -11  -2    1.66    1.85
  -4 -11   2   -2.86    2.71
   4 -11  -2   -0.18    2.15
   4 -11  -2    2.38    2.46
  -4 -11   2   -0.12    2.30
   4 -11  -2   -1.80    2.13
   4 -11  -2   -0.46    1.96
  -4 -11   2    1.25    1.96
  -4  11   2    1.12    0.78
   4  11  -2    0.47    2.25
   4  11  -2    0.45    1.51
   4  11  -2    0.84    1.33
  -4  11   2   -0.76    0.78
  -3 -11   2   -1.03    2.75
   3 -11  -2    2.75    2.33
   3 -11  -2    4.58    1.87
   3 -11  -2    0.16    1.98
   3 -11  -2    1.95    2.27
  -3 -11   2    4.29    2.42
   3 -11  -2    5.36    2.22
  -3 -11   2    1.35    1.92
  -3  11   2    3.69    0.95
   3  11  -2    1.02    1.40
   3  11  -2    1.93    1.19
  -3  11   2    2.81    1.00
   3  11  -2   -0.53    2.07
  -2 -11   2    1.38    2.25
   2 -11  -2   -1.69    2.39
   2 -11  -2   -0.71    1.99
   2 -11  -2   -2.76    1.82
   2 -11  -2   -2.55    2.14
  -2 -11   2   -3.31    1.72
  -2 -11   2   -0.52    2.60
   2 -11  -2   -0.50    1.81
   2  11  -2    1.01    1.27
  -2  11   2   -0.75    1.13
   2  11  -2   -3.53    1.90
   2  11  -2    0.93    1.03
  -2  11   2    0.41    0.92
  -1 -11   2   -1.45    1.82
  -1 -11   2   -1.38    2.32
   1 -11  -2   -2.34    1.87
   1 -11  -2   -1.47    1.82
  -1 -11   2    4.27    2.61
   1 -11  -2    1.25    2.05
   1 -11  -2   -1.10    1.99
   1 -11  -2    1.72    2.36
  -1  11   2    0.75    0.99
   1  11  -2   -1.17    0.83
   1  11  -2   -0.86    1.94
  -1  11   2   -0.08    1.37
   1  11  -2    1.13    1.27
   0 -11  -2    1.48    2.49
   0 -11   2    6.66    2.83
   0 -11   2    6.41    2.52
   0 -11  -2    3.72    1.97
   0 -11  -2    4.43    2.28
   0 -11   2    2.82    2.02
   0  11   2    4.02    1.15
   0  11   2    2.80    1.59
   0  11  -2    1.22    1.31
   0  11  -2    1.07    0.67
   0  11  -2    2.28    1.91
  -1 -11  -2    0.77    1.81
   1 -11   2    0.56    2.06
   1 -11   2   -0.75    2.06
   1 -11   2    1.48    2.71
   1 -11   2    0.12    1.92
  -1 -11  -2    2.62    2.07
   1 -11   2    0.91    2.24
  -1 -11  -2    3.51    2.69
   1  11   2    2.86    1.17
  -1  11  -2    1.57    1.25
  -1  11  -2    1.52    1.81
   2 -11   2   -1.00    1.98
   2 -11   2    1.06    1.95
  -2 -11  -2    1.70    1.83
   2 -11   2    5.35    2.54
  -2 -11  -2   -0.89    2.10
   2 -11   2    0.49    2.32
  -2 -11  -2   -0.07    2.74
   2 -11   2    2.05    2.00
   2  11   2    0.51    2.08
   2  11   2   -1.13    1.17
  -2  11  -2    0.26    1.19
  -3 -11  -2    3.06    1.93
   3 -11   2    5.35    2.59
   3 -11   2    4.98    1.92
  -3 -11  -2    3.97    2.92
  -3 -11  -2    6.27    2.45
   3 -11   2    1.29    2.54
   3 -11   2    2.44    2.23
   3 -11   2    6.76    2.25
   3  11   2    6.00    2.14
   3  11   2    4.34    1.32
  -3  11  -2    4.85    1.34
   4 -11   2    7.19    2.00
   4 -11   2    9.40    2.42
   4 -11   2    7.59    2.58
  -4 -11  -2   10.31    3.16
   4 -11   2    7.86    2.99
  -4 -11  -2   11.00    2.28
  -4 -11  -2   11.73    2.55
   4 -11   2    9.87    2.56
   4  11   2    8.13    2.28
   4  11   2   10.42    1.66
   4  11   2   12.46    1.49
  -4  11  -2   10.90    1.52
  -4  11  -2   10.75    1.70
   5 -11   2    6.50    2.92
  -5 -11  -2    4.79    2.44
  -5 -11  -2    5.22    1.77
   5 -11   2    3.50    2.38
   5 -11   2   -1.71    2.43
  -5 -11  -2    7.98    2.28
   5 -11   2    2.88    2.27
  -5 -11  -2    5.98    3.21
   5 -11   2    2.77    2.05
   5  11   2    0.11    2.37
  -5  11  -2    7.75    1.39
   5  11   2    4.63    1.61
  -5  11  -2    5.75    1.39
   5  11   2    7.74    1.63
   6 -11   2   -0.28    2.96
   6 -11   2    1.66    1.94
   6 -11   2    5.72    2.79
  -6 -11  -2    0.48    3.43
  -6 -11  -2    2.35    2.50
   6 -11   2    5.44    2.32
   6 -11   2    4.66    2.59
  -6 -11  -2    2.07    2.13
  -6 -11  -2    3.81    2.01
  -6  11  -2    4.60    1.27
   6  11   2   -0.29    1.63
   6  11   2    2.87    1.67
  -7 -11  -2    2.68    2.10
   7 -11   2   -2.13    2.83
   7 -11   2    3.70    2.50
   7 -11   2    3.38    2.87
   7 -11   2    3.11    1.92
  -7 -11  -2    1.19    2.47
  -7 -11  -2    2.28    2.23
  -7  11  -2    3.75    1.25
   7  11   2   -2.07    1.87
   7  11   2   -3.18    1.73
  -8 -11  -2   -2.23    2.58
   8 -11   2    1.24    2.38
  -8 -11  -2    4.75    3.76
   8 -11   2    3.29    2.69
   8 -11   2    2.88    2.78
   8  11   2    3.04    1.93
   8  11   2   -0.04    2.14
  -5 -12   2   -1.51    2.86
   5 -12  -2   -1.98    2.49
  -5 -12   2    0.33    2.10
   5 -12  -2    3.46    2.75
   5 -12  -2    0.85    2.90
   5  12  -2    0.96    1.86
   5  12  -2    0.48    1.69
  -4 -12   2    8.47    3.06
   4 -12  -2    5.27    2.89
   4 -12  -2    2.24    2.82
   4 -12  -2    5.11    2.75
  -4 -12   2    2.33    2.36
   4  12  -2    4.07    1.81
   4  12  -2    7.16    1.93
   3 -12  -2    6.64    2.96
   3 -12  -2    4.39    2.71
  -3 -12   2    8.78    3.24
  -3 -12   2    9.61    2.71
   3 -12  -2    4.04    2.64
   3  12  -2    8.34    1.85
  -2 -12   2   10.04    3.02
   2 -12  -2   -0.14    2.55
  -2 -12   2   -0.19    2.32
  -2 -12   2   -1.25    3.24
   2 -12  -2    3.77    2.62
   2 -12  -2    1.90    2.63
   2  12  -2    2.19    1.66
  -2  12   2    0.14    1.04
   1 -12  -2    3.15    2.56
   1 -12  -2    4.50    2.53
  -1 -12   2    8.48    2.60
  -1 -12   2    5.38    2.96
  -1 -12   2    0.52    3.11
   1 -12  -2    6.60    2.79
   1  12  -2   -0.74    2.41
  -1  12   2    4.74    1.27
   1  12  -2    4.57    1.70
   0 -12   2    0.55    2.40
   0 -12  -2    1.58    2.29
   0 -12  -2   -2.20    2.86
   0 -12   2   -1.77    2.90
   0 -12  -2    0.64    2.66
   0 -12   2   -1.38    2.82
   0  12  -2    0.83    1.56
   0  12  -2    0.03    2.09
   0  12   2   -0.96    1.20
   1 -12   2    5.70    2.98
   1 -12   2   -2.89    2.82
  -1 -12  -2    1.28    2.86
   1 -12   2    5.15    2.60
  -1 -12  -2    1.60    2.73
  -1 -12  -2   -0.66    2.32
   1  12   2    0.84    1.38
  -1  12  -2    0.73    1.51
  -1  12  -2   -3.16    1.90
  -2 -12  -2   -0.62    2.28
   2 -12   2    2.89    2.77
   2 -12   2    5.25    2.86
   2 -12   2    5.15    2.69
  -2 -12  -2    1.04    2.65
   2 -12   2    2.37    2.55
  -2 -12  -2   -8.42    3.07
  -2  12  -2   -2.43    1.44
   2  12   2    3.50    1.59
   2  12   2   -0.61    2.08
  -2  12  -2    1.83    2.32
  -3 -12  -2    4.17    2.47
   3 -12   2   -0.71    2.54
   3 -12   2    0.73    3.23
   3 -12   2   -7.97    2.55
   3 -12   2    4.06    2.65
  -3 -12  -2   -2.21    3.40
  -3 -12  -2    5.15    2.69
   3  12   2    1.59    2.24
   3  12   2    2.48    1.68
  -3  12  -2    2.84    1.46
   4 -12   2    1.60    2.44
  -4 -12  -2   -0.30    4.01
  -4 -12  -2    3.33    2.35
   4 -12   2   -3.10    2.86
  -4 -12  -2   -2.08    2.49
   4 -12   2   -2.38    2.61
   4  12   2    5.01    1.77
   4  12   2    3.25    2.90
  -4  12  -2    1.03    1.38
   5 -12   2   17.55    3.04
  -5 -12  -2   13.90    2.79
   5 -12   2   14.63    2.73
   5  12   2   18.07    2.25
  17   0  -3    3.67    2.21
  17   0  -3    1.93    2.41
 -16   0   3   -1.45    1.60
  16   0  -3    2.98    2.07
  16   0  -3   -0.94    1.66
  16   0  -3    2.19    2.46
 -15   0   3    3.40    2.09
  15   0  -3    3.03    2.22
 -15   0   3    2.48    0.91
 -15   0   3    3.08    1.55
  15   0  -3    2.50    1.75
  15   0  -3    3.59    1.46
  14   0  -3   -1.26    1.32
 -14   0   3   -3.55    1.58
  14   0  -3   -2.66    1.73
 -14   0   3   -0.68    1.17
 -14   0   3   -0.27    0.86
  14   0  -3    0.33    1.14
 -13   0   3    1.07    0.82
  13   0  -3    1.47    1.23
  13   0  -3    2.30    0.99
  13   0  -3    0.44    1.53
 -13   0   3    2.25    1.08
 -13   0   3    0.41    1.35
 -12   0   3   -0.48    0.75
  12   0  -3   -0.84    0.70
 -12   0   3    0.49    1.19
  12   0  -3   -0.87    1.10
 -12   0   3   -0.22    0.66
  12   0  -3   -0.22    1.04
 -11   0   3   49.33    2.47
  11   0  -3   45.95    2.38
 -11   0   3   49.13    2.06
  11   0  -3   48.99    2.29
  11   0  -3   49.42    1.96
 -11   0   3   49.03    1.70
  10   0  -3    0.56    0.60
 -10   0   3    0.22    0.62
  10   0  -3    0.25    0.76
 -10   0   3   -0.26    0.50
 -10   0   3   -0.61    0.78
  10   0  -3    1.06    0.80
   9   0  -3    4.26    0.67
  -9   0   3    4.11    0.57
  -9   0   3    3.08    0.64
  -9   0   3    4.32    0.92
  -9   0   3    4.66    0.33
   9   0  -3    2.73    0.75
   9   0  -3    3.42    0.81
   8   0  -3   -0.36    0.38
  -8   0   3    0.20    0.57
  -8   0   3   -0.12    0.18
   8   0  -3    0.22    0.55
  -8   0   3    0.90    0.50
   8   0  -3    0.28    0.53
  -8   0   3   -0.12    0.35
  -7   0   3  114.53    2.26
  -7   0   3  118.32    2.53
   7   0  -3  116.06    2.94
   7   0  -3  118.56    2.66
  -7   0   3  118.34    2.97
   7   0  -3  119.77    2.88
  -7   0   3  117.24    2.76
   6   0  -3    0.10    0.31
  -6   0   3   -0.70    0.32
  -6   0   3    0.04    0.17
   6   0  -3    0.05    0.42
  -6   0   3   -0.13    0.25
  -6   0   3   -0.60    0.39
   6   0  -3    0.25    0.39
  -5   0   3    5.06    0.41
   5   0  -3    5.57    0.60
   5   0  -3    4.95    0.55
  -5   0   3    4.71    0.54
   5   0  -3    5.02    0.52
  -5   0   3    5.55    0.32
  -4   0   3   -0.05    0.16
   4   0  -3   -0.03    0.32
  -4   0   3   -0.03    0.23
   4   0  -3    0.35    0.22
   4   0  -3    0.04    0.16
  -4   0   3    0.21    0.30
   4   0  -3   -0.26    0.25
  -4   0   3    0.02    0.14
  -3   0   3    8.66    0.58
   3   0  -3    6.08    0.34
   3   0  -3    8.16    0.57
  -3   0   3    7.91    0.34
  -3   0   3    8.36    0.29
   3   0  -3    8.02    0.48
  -3   0   3    8.99    0.44
   2   0  -3    0.28    0.11
   2   0  -3   -0.05    0.24
   2   0  -3    0.24    0.19
  -2   0   3   -0.09    0.14
  -2   0   3   -0.21    0.22
   2   0  -3    0.28    0.16
  -1   0   3   24.31    0.62
  -1   0   3   25.77    0.58
   1   0  -3   26.52    0.64
   0   0   3    0.06    0.12
   0   0  -3    0.09    0.13
   0   0   3    0.11    0.12
   0   0   3   -0.10    0.12
   0   0  -3   -0.02    0.14
   0   0  -3   -0.11    0.11
  -1   0  -3   26.41    0.70
   1   0   3   28.00    0.75
  -1   0  -3   26.28    0.71
  -1   0  -3   26.38    0.75
   1   0   3   26.92    0.72
   2   0   3   -0.01    0.27
   2   0   3   -0.11    0.26
  -2   0  -3    0.13    0.30
  -2   0  -3    0.00    0.23
  -3   0  -3   82.30    1.95
  -3   0  -3   84.37    1.96
   3   0   3   84.19    1.95
  -3   0  -3   83.23    1.87
   3   0   3   85.22    1.89
   4   0   3   -0.05    0.30
  -4   0  -3   -0.14    0.32
   4   0   3   -0.20    0.33
  -4   0  -3   -0.11    0.35
   4   0   3    0.15    0.28
  -4   0  -3    0.36    0.29
   5   0   3  316.88    6.12
  -5   0  -3  300.59    5.94
   5   0   3  306.93    6.14
  -5   0  -3  309.03    6.11
  -5   0  -3  306.80    6.14
   5   0   3  315.62    6.02
   6   0   3    0.19    0.46
   6   0   3    0.07    0.46
  -6   0  -3   -0.52    0.44
  -6   0  -3   -0.36    0.35
   6   0   3   -0.13    0.37
  -6   0  -3   -0.39    0.46
   7   0   3   22.09    1.21
  -7   0  -3   21.49    1.10
   7   0   3   22.26    1.30
  -7   0  -3   22.23    1.28
  -7   0  -3   23.75    1.26
   7   0   3   21.50    1.15
   8   0   3   -0.24    0.57
   8   0   3   -0.22    0.47
  -8   0  -3    0.43    0.55
  -8   0  -3   -0.15    0.62
   8   0   3   -0.18    0.62
  -8   0  -3    0.03    0.53
  -9   0  -3    9.98    0.68
  -9   0  -3    9.07    0.94
   9   0   3   11.40    1.20
  -9   0  -3   10.74    1.21
   9   0   3   10.94    1.21
   9   0   3    8.62    0.96
  -9   0  -3   10.53    1.08
  10   0   3   -0.72    0.77
 -10   0  -3   -0.83    0.88
 -10   0  -3    0.13    0.72
 -10   0  -3   -0.19    0.36
  10   0   3    0.33    0.68
 -10   0  -3   -0.46    0.69
  10   0   3   -1.41    0.88
 -11   0  -3   42.99    1.31
  11   0   3   44.10    2.10
 -11   0  -3   46.01    2.28
  11   0   3   41.36    2.50
 -11   0  -3   44.69    2.07
 -11   0  -3   43.08    2.50
  11   0   3   45.04    2.35
  12   0   3    0.28    1.04
 -12   0  -3    1.19    0.55
  12   0   3    1.77    1.43
 -12   0  -3    0.25    0.44
 -12   0  -3    1.08    1.07
  12   0   3   -0.60    0.95
 -12   0  -3    1.73    1.03
 -13   0  -3    0.02    0.49
  13   0   3   -0.95    1.58
 -13   0  -3    1.66    1.52
 -13   0  -3   -0.69    1.16
  13   0   3   -0.83    1.11
 -13   0  -3    0.09    0.55
 -13   0  -3    1.62    1.27
  14   0   3    1.32    2.09
 -14   0  -3   -0.13    1.50
 -14   0  -3   -3.61    1.73
  14   0   3    1.40    1.31
  15   0   3    6.36    1.85
 -15   0  -3    8.09    2.19
  15   0   3    3.58    2.68
 -15   0  -3    4.72    1.90
 -16   0  -3   -1.78    1.80
 -16   0  -3    1.52    2.16
  16   0   3   -3.19    2.79
  16   0   3    0.66    2.07
  17  -1  -3    3.31    2.34
  17  -1  -3    2.88    2.14
  17   1  -3    1.95    2.09
  17   1  -3    4.44    2.47
  16  -1  -3    1.01    1.67
  16  -1  -3    0.19    1.88
  16  -1  -3    0.08    2.35
 -16  -1   3    2.57    1.77
 -16   1   3    3.68    1.70
  16   1  -3    5.59    1.78
  16   1  -3    7.12    2.19
  16   1  -3    4.88    2.88
  15  -1  -3   -0.45    2.07
  15  -1  -3    2.41    1.39
 -15  -1   3    1.07    1.15
  15  -1  -3    1.91    1.60
 -15  -1   3    3.28    1.62
  15   1  -3    5.75    1.86
 -15   1   3   -0.06    0.52
 -15   1   3    0.84    1.98
  15   1  -3    2.48    1.49
  15   1  -3    4.50    2.62
 -15   1   3    2.40    1.59
 -14  -1   3   11.73    1.96
  14  -1  -3    8.42    1.46
  14  -1  -3    7.72    1.67
 -14  -1   3    7.75    1.24
  14  -1  -3   10.45    2.02
 -14  -1   3    9.71    1.56
  14   1  -3    5.97    1.37
 -14   1   3    7.56    0.82
  14   1  -3   12.15    2.43
  14   1  -3    8.69    1.80
 -14   1   3   10.43    2.01
 -14   1   3    7.12    1.49
  13  -1  -3    0.52    0.95
 -13  -1   3    0.65    0.95
 -13  -1   3    3.34    1.15
  13  -1  -3    1.28    1.17
 -13  -1   3    2.84    1.56
  13  -1  -3    2.25    1.42
 -13  -1   3    0.43    0.35
 -13   1   3    2.14    1.02
  13   1  -3    0.52    1.30
 -13   1   3    0.40    0.66
  13   1  -3    1.11    1.63
  13   1  -3    1.81    0.97
  12  -1  -3   -0.24    0.74
  12  -1  -3    0.54    0.99
 -12  -1   3    0.83    0.85
 -12  -1   3   -0.19    0.80
  12  -1  -3    0.62    1.13
 -12  -1   3    0.47    0.40
 -12   1   3    0.94    0.88
 -12   1   3    0.07    0.55
  12   1  -3    0.38    0.81
  12   1  -3    1.13    1.09
  12   1  -3   -0.17    1.31
 -12   1   3   -0.86    1.09
 -11  -1   3    3.61    0.89
  11  -1  -3    3.70    0.99
  11  -1  -3    4.35    0.82
 -11  -1   3    2.65    0.49
  11  -1  -3    2.90    1.00
 -11  -1   3    2.42    1.12
 -11  -1   3    3.85    0.81
 -11   1   3    3.77    0.60
  11   1  -3    3.65    1.25
 -11   1   3    4.05    0.89
  11   1  -3    4.17    0.90
  11   1  -3    3.70    1.11
 -11   1   3    4.71    1.17
  10  -1  -3    4.31    0.71
 -10  -1   3    4.92    0.81
  10  -1  -3    1.85    0.81
  10  -1  -3    3.59    0.85
 -10  -1   3    4.37    0.72
 -10  -1   3    3.92    0.51
 -10  -1   3    3.44    1.09
  10   1  -3    3.19    0.99
 -10   1   3    4.37    1.02
 -10   1   3    3.92    0.54
 -10   1   3    3.59    0.81
  10   1  -3    4.13    0.81
  10   1  -3    2.59    0.88
  -9  -1   3   14.16    1.13
  -9  -1   3   13.29    1.39
   9  -1  -3   12.68    1.23
   9  -1  -3   13.23    0.98
  -9  -1   3   13.24    0.76
   9  -1  -3   13.89    1.20
  -9  -1   3   14.86    1.06
  -9   1   3   14.73    1.13
  -9   1   3   12.46    1.28
   9   1  -3   15.83    1.36
   9   1  -3   12.40    1.03
  -9   1   3   13.50    0.79
   9   1  -3   13.16    1.27
  -8  -1   3   17.36    1.32
   8  -1  -3   17.89    0.96
   8  -1  -3   15.98    1.09
  -8  -1   3   16.63    0.96
  -8  -1   3   18.05    0.81
   8  -1  -3   16.17    1.14
  -8  -1   3   18.78    1.12
   8   1  -3   19.69    1.36
  -8   1   3   18.63    1.10
  -8   1   3   17.68    0.76
   8   1  -3   20.40    1.06
  -8   1   3   16.77    1.21
   8   1  -3   19.91    1.29
   7  -1  -3    5.98    0.63
   7  -1  -3    4.96    0.63
  -7  -1   3    4.62    0.63
  -7  -1   3    6.04    0.55
  -7  -1   3    5.69    0.80
   7  -1  -3    5.57    0.66
  -7  -1   3    6.10    0.59
  -7   1   3    5.32    0.46
   7   1  -3    6.36    0.64
   7   1  -3    5.67    0.76
  -7   1   3    5.45    0.70
  -7   1   3    5.26    0.61
   7   1  -3    6.23    0.82
   6  -1  -3   26.12    0.90
  -6  -1   3   24.97    1.09
   6  -1  -3   25.41    0.98
  -6  -1   3   23.61    0.85
  -6  -1   3   25.18    0.95
  -6  -1   3   25.43    1.19
   6  -1  -3   23.76    1.09
   6   1  -3   22.91    0.99
   6   1  -3   22.11    1.18
   6   1  -3   24.94    1.22
  -6   1   3   24.31    0.71
  -6   1   3   23.24    1.09
  -5  -1   3  180.62    3.55
   5  -1  -3  182.00    3.51
  -5  -1   3  171.07    3.75
  -5  -1   3  184.16    3.92
   5  -1  -3  183.08    3.61
  -5  -1   3  184.29    3.62
   5  -1  -3  184.19    3.76
   5   1  -3  177.28    3.65
  -5   1   3  182.59    3.76
  -5   1   3  182.78    3.60
   5   1  -3  186.76    3.94
   5   1  -3  183.82    3.92
  -5   1   3  177.95    3.30
  -4  -1   3   25.98    0.98
   4  -1  -3   25.60    0.56
   4  -1  -3   25.79    0.91
  -4  -1   3   26.31    0.83
   4  -1  -3   26.38    0.71
  -4  -1   3   26.36    0.85
   4  -1  -3   26.20    0.78
  -4  -1   3   25.01    1.00
   4   1  -3   25.30    1.05
   4   1  -3   25.19    0.87
   4   1  -3   26.99    1.05
  -4   1   3   27.46    0.91
   4   1  -3   26.99    0.86
  -4   1   3   26.27    0.91
  -3  -1   3   42.16    1.25
   3  -1  -3   43.64    0.87
   3  -1  -3   43.85    0.98
   3  -1  -3   41.55    1.11
  -3  -1   3   44.03    1.09
  -3  -1   3   44.47    1.10
   3  -1  -3   43.22    0.89
  -3   1   3   44.13    1.11
   3   1  -3   44.69    1.13
   3   1  -3   42.31    1.12
   3   1  -3   43.13    1.30
   3   1  -3   43.81    1.27
  -2  -1   3  131.51    2.54
  -2  -1   3  135.33    2.60
   2  -1  -3  132.67    2.53
   2  -1  -3  130.76    2.38
  -2  -1   3  131.82    2.74
  -2  -1   3  133.55    2.70
   2   1  -3  133.32    2.58
   2   1  -3  120.10    2.58
   2   1  -3  135.05    2.59
   2   1  -3  128.92    2.70
  -2   1   3  130.39    2.38
  -2   1   3  126.56    2.51
   2   1  -3  130.25    2.77
  -1  -1   3    9.05    0.51
  -1  -1   3    9.19    0.64
   1  -1  -3   10.71    0.54
  -1  -1   3    9.08    0.48
  -1  -1   3    9.43    0.42
   1   1  -3   10.38    0.48
   1   1  -3    9.05    0.50
   1   1  -3    9.59    0.44
  -1   1   3   10.23    0.51
   1   1  -3    9.52    0.50
   1   1  -3    9.22    0.53
   0  -1  -3    0.50    0.24
   0  -1  -3    0.47    0.12
   0  -1   3    0.42    0.18
   0  -1  -3    0.38    0.18
   0  -1   3    0.87    0.28
   0  -1   3    0.40    0.20
   0  -1   3    0.45    0.23
   0   1  -3    0.50    0.23
   0   1  -3    0.38    0.26
   0   1  -3    0.60    0.18
   0   1   3    0.32    0.12
   0   1   3    0.41    0.18
   0   1  -3    0.52    0.22
   0   1   3    0.51    0.22
   0   1   3    0.56    0.11
   1  -1   3  961.96   16.66
   1   1   3  957.72   16.59
  -1   1  -3  897.65   16.65
   2  -1   3   10.86    0.46
   2  -1   3    9.66    0.62
  -2  -1  -3   10.98    0.62
  -2  -1  -3    9.06    0.58
   2  -1   3   10.12    0.62
  -2  -1  -3    9.48    0.52
   2   1   3    9.34    0.64
   2   1   3   10.12    0.61
  -2   1  -3   10.35    0.67
   2   1   3   11.65    0.59
  -2   1  -3   10.45    0.50
  -2   1  -3   10.37    0.57
   2   1   3    9.84    0.54
  -3  -1  -3  946.56   16.62
  -3  -1  -3  945.13   16.71
   3  -1   3  948.40   16.72
   3  -1   3  907.34   16.64
  -3  -1  -3  933.41   16.73
   3   1   3  925.00   16.74
   3   1   3  914.08   16.73
  -3   1  -3  942.43   16.62
  -3   1  -3  931.17   16.75
  -3   1  -3  934.05   16.66
   3   1   3  944.88   16.62
   3   1   3  935.68   16.66
   4  -1   3   20.77    0.93
  -4  -1  -3   18.77    0.84
  -4  -1  -3   20.29    0.94
  -4  -1  -3   19.68    0.96
   4  -1   3   19.29    0.87
  -4   1  -3   19.62    0.91
  -4   1  -3   19.25    0.82
   4   1   3   18.44    0.96
   4   1   3   19.19    0.96
  -4   1  -3   18.89    0.65
  -4   1  -3   20.09    0.96
   4   1   3   19.24    0.84
  -5  -1  -3    0.80    0.41
  -5  -1  -3    0.62    0.41
  -5  -1  -3    0.63    0.49
   5  -1   3    0.94    0.44
   5  -1   3    0.29    0.35
   5   1   3    0.35    0.46
   5   1   3    0.86    0.49
  -5   1  -3    0.10    0.41
  -5   1  -3    0.50    0.24
  -5   1  -3    0.75    0.45
  -5   1  -3    0.52    0.37
   5   1   3    0.26    0.39
   6  -1   3   62.99    1.87
  -6  -1  -3   60.62    1.95
  -6  -1  -3   59.71    1.76
   6  -1   3   60.08    1.78
  -6  -1  -3   58.99    1.85
   6   1   3   61.09    1.92
  -6   1  -3   59.85    1.40
   6   1   3   61.71    1.97
  -6   1  -3   58.50    1.87
  -6   1  -3   64.76    1.74
   6   1   3   58.34    1.75
  -6   1  -3   59.93    1.87
  -7  -1  -3    5.58    0.73
   7  -1   3    6.42    0.71
  -7  -1  -3    7.70    0.80
  -7  -1  -3    5.87    0.83
   7  -1   3    5.42    0.74
  -7   1  -3    5.82    0.77
  -7   1  -3    6.64    0.69
   7   1   3    8.59    0.94
  -7   1  -3    5.50    0.49
  -7   1  -3    7.28    0.83
   7   1   3    6.09    0.72
   7   1   3    7.31    0.90
  -8  -1  -3    5.11    0.82
  -8  -1  -3    3.81    0.72
  -8  -1  -3    6.04    1.01
   8  -1   3    4.73    0.82
   8  -1   3    5.14    0.86
   8  -1   3    4.42    0.73
  -8   1  -3    4.58    0.43
   8   1   3    3.46    0.64
  -8   1  -3    3.86    0.76
  -8   1  -3    4.16    0.80
   8   1   3    4.36    0.87
   8   1   3    3.91    0.88
  -8   1  -3    5.91    0.73
  -9  -1  -3    1.56    0.87
   9  -1   3    2.36    0.88
  -9  -1  -3    1.25    0.67
  -9  -1  -3    1.93    0.74
   9  -1   3    2.60    0.75
   9  -1   3    0.90    0.70
  -9   1  -3    1.65    0.36
  -9   1  -3    2.16    0.71
  -9   1  -3    1.65    0.68
   9   1   3    1.84    0.86
   9   1   3    1.42    0.61
   9   1   3    1.59    0.86
  -9   1  -3    0.59    0.77
 -10  -1  -3   26.95    1.78
  10  -1   3   26.78    1.61
 -10  -1  -3   25.69    1.62
 -10  -1  -3   26.80    1.95
  10  -1   3   24.06    1.83
  10   1   3   26.98    2.09
 -10   1  -3   23.89    1.84
  10   1   3   27.12    1.88
 -10   1  -3   28.42    1.55
  10   1   3   27.16    1.65
 -10   1  -3   25.69    0.93
 -10   1  -3   25.95    1.75
 -11  -1  -3    4.21    1.07
 -11  -1  -3    5.65    1.29
  11  -1   3    6.17    1.41
 -11  -1  -3    4.54    1.07
  11  -1   3    4.13    0.98
 -11   1  -3    5.45    1.17
  11   1   3    5.63    1.09
 -11   1  -3    6.20    1.02
  11   1   3    5.04    1.14
  11   1   3    4.66    1.38
 -11   1  -3    4.92    0.49
 -11   1  -3    6.42    1.34
 -12  -1  -3    0.83    1.32
 -12  -1  -3    0.82    1.07
  12  -1   3    0.32    1.29
  12  -1   3    0.28    1.00
 -12  -1  -3    0.78    0.52
 -12  -1  -3    0.06    0.68
 -12  -1  -3    1.04    1.12
  12   1   3    2.53    1.62
  12   1   3   -0.99    0.93
 -12   1  -3    2.04    1.11
 -12   1  -3    0.51    0.33
 -12   1  -3    1.22    0.37
  12   1   3   -0.19    1.17
 -12   1  -3    0.49    0.98
  13  -1   3    0.63    1.62
  13  -1   3   -0.25    1.13
 -13  -1  -3    0.08    0.55
 -13  -1  -3   -1.92    1.20
 -13  -1  -3    0.27    0.75
 -13  -1  -3   -1.57    2.03
 -13  -1  -3   -2.16    1.66
  13   1   3   -0.86    1.76
 -13   1  -3    0.39    1.13
 -13   1  -3    0.57    1.25
  13   1   3    0.52    1.10
 -13   1  -3    3.88    1.69
  13   1   3   -0.35    1.36
 -14  -1  -3    3.98    2.02
 -14  -1  -3   -1.38    1.67
  14  -1   3    0.28    1.99
  14  -1   3    4.66    1.53
 -14  -1  -3    3.22    0.67
 -14  -1  -3    3.72    1.70
 -14  -1  -3    1.84    0.78
  14   1   3    0.54    1.57
 -14   1  -3    3.39    1.61
  14   1   3    2.13    2.25
  14   1   3    0.29    1.42
 -14   1  -3    3.19    1.89
 -14   1  -3    1.08    1.36
 -15  -1  -3    3.99    1.96
 -15  -1  -3    0.06    0.78
  15  -1   3   -3.11    1.67
 -15  -1  -3   -1.18    0.57
 -15  -1  -3    3.10    1.85
  15  -1   3   -1.41    2.33
 -15   1  -3    2.15    2.04
  15   1   3    1.86    2.87
  15   1   3   -3.14    1.52
 -16  -1  -3   -0.40    2.02
 -16  -1  -3    0.14    2.31
  16  -1   3    3.87    2.95
  16  -1   3   -0.57    2.20
  16   1   3    4.80    3.20
 -16   1  -3   -3.01    2.12
  16   1   3    1.08    1.91
  16  -2  -3    0.36    1.70
  16  -2  -3   -0.44    1.81
 -16  -2   3    2.94    1.85
  16   2  -3   11.26    3.19
  16   2  -3    3.78    1.72
  16   2  -3    2.02    2.20
  15  -2  -3    0.74    1.40
 -15  -2   3   -0.42    0.53
  15  -2  -3    0.64    1.62
 -15  -2   3   -0.12    1.62
  15  -2  -3   -1.22    1.84
 -15  -2   3    0.44    1.40
 -15   2   3    5.65    1.96
  15   2  -3   -3.10    2.60
  15   2  -3    0.92    1.81
 -15   2   3    1.86    1.48
  15   2  -3   -0.58    1.40
  14  -2  -3    0.63    1.19
 -14  -2   3    2.65    1.28
 -14  -2   3    5.25    1.92
  14  -2  -3    2.10    1.39
 -14  -2   3    1.15    1.29
 -14  -2   3    0.48    0.66
  14  -2  -3    0.82    1.57
  14   2  -3    2.38    1.99
  14   2  -3    1.19    1.55
  14   2  -3    0.00    2.35
 -14   2   3   -0.48    1.69
  14   2  -3    0.01    1.24
 -14   2   3    1.55    1.31
  13  -2  -3    1.84    1.31
  13  -2  -3    1.00    1.13
 -13  -2   3    0.62    0.70
 -13  -2   3   -0.81    1.05
 -13  -2   3    1.44    1.10
 -13  -2   3   -0.82    1.60
  13  -2  -3    3.49    1.08
 -13   2   3    2.20    1.09
  13   2  -3    1.01    1.60
  13   2  -3    1.97    1.02
  13   2  -3    0.76    1.92
 -13   2   3    1.34    0.41
  13   2  -3    1.37    1.42
 -13   2   3    0.24    2.22
  12  -2  -3    0.52    1.04
 -12  -2   3    0.87    0.66
 -12  -2   3   -0.61    1.24
 -12  -2   3    2.72    1.04
 -12  -2   3    2.31    1.02
  12  -2  -3    0.03    0.94
  12  -2  -3    2.63    0.90
 -12   2   3    1.65    1.16
 -12   2   3    1.29    0.49
  12   2  -3    1.88    0.92
 -12   2   3    1.45    0.46
  12   2  -3    1.74    1.62
  12   2  -3   -0.23    1.09
 -12   2   3    3.93    1.09
  11  -2  -3    0.41    0.84
 -11  -2   3    2.26    1.22
 -11  -2   3    0.87    0.79
  11  -2  -3    1.00    0.65
 -11  -2   3   -0.05    0.57
 -11  -2   3    0.16    0.77
  11  -2  -3    0.04    0.87
 -11   2   3    0.02    0.80
 -11   2   3    0.46    0.99
  11   2  -3    0.02    0.96
 -11   2   3    0.17    0.38
  11   2  -3   -0.21    0.73
  11   2  -3    1.21    1.33
 -11   2   3    0.13    0.45
 -10  -2   3   21.95    1.83
 -10  -2   3   17.88    1.11
  10  -2  -3   21.96    1.47
  10  -2  -3   18.22    1.45
 -10  -2   3   22.77    1.51
 -10  -2   3   21.39    1.44
  10  -2  -3   20.68    1.31
  10   2  -3   23.25    2.07
 -10   2   3   23.48    1.55
  10   2  -3   19.35    1.37
 -10   2   3   20.22    1.58
 -10   2   3   18.58    0.80
  10   2  -3   19.94    1.60
   9  -2  -3   12.45    1.19
   9  -2  -3   11.03    0.97
   9  -2  -3   12.18    1.09
  -9  -2   3   11.65    0.92
  -9  -2   3   11.36    1.12
  -9  -2   3   11.49    1.29
  -9  -2   3   11.17    1.13
   9   2  -3   10.52    1.15
  -9   2   3   11.54    0.62
   9   2  -3   11.15    1.34
  -9   2   3   12.12    1.18
  -9   2   3   12.79    1.25
  -9   2   3   10.28    0.67
   9   2  -3    9.65    1.06
   8  -2  -3   28.96    1.18
  -8  -2   3   28.06    1.31
  -8  -2   3   27.97    1.18
  -8  -2   3   28.98    1.63
  -8  -2   3   28.61    1.40
   8  -2  -3   29.47    1.34
   8  -2  -3   26.64    1.22
   8   2  -3   26.32    1.53
  -8   2   3   26.38    0.80
   8   2  -3   26.60    1.27
   8   2  -3   24.94    1.73
  -8   2   3   29.23    1.35
  -8   2   3   29.98    1.38
  -8   2   3   26.16    0.85
  -7  -2   3   28.74    1.12
   7  -2  -3   28.54    1.14
  -7  -2   3   29.84    1.24
  -7  -2   3   28.39    1.36
  -7  -2   3   27.16    1.41
   7  -2  -3   29.34    1.07
   7  -2  -3   29.05    1.23
  -7   2   3   28.26    1.23
  -7   2   3   30.51    1.19
   7   2  -3   29.87    1.25
   7   2  -3   28.60    1.61
   7   2  -3   28.30    1.40
  -7   2   3   28.98    0.79
  -7   2   3   28.71    0.75
   6  -2  -3   15.79    0.79
   6  -2  -3   14.40    0.73
  -6  -2   3   14.45    1.01
  -6  -2   3   15.64    0.92
  -6  -2   3   14.28    1.01
  -6  -2   3   13.94    0.81
   6  -2  -3   14.44    0.85
   6   2  -3   14.77    0.88
  -6   2   3   14.26    0.41
  -6   2   3   15.16    0.82
  -6   2   3   13.71    0.84
   6   2  -3   15.72    1.09
  -6   2   3   15.21    0.43
   6   2  -3   14.90    1.18
   6   2  -3   14.56    1.02
   5  -2  -3   42.10    1.19
   5  -2  -3   42.01    1.24
   5  -2  -3   41.59    0.87
  -5  -2   3   42.80    1.30
  -5  -2   3   45.85    1.36
  -5  -2   3   42.42    1.53
   5  -2  -3   42.68    1.12
  -5  -2   3   41.82    1.52
  -5   2   3   41.23    1.22
   5   2  -3   40.08    1.33
   5   2  -3   43.58    1.46
   5   2  -3   40.84    1.49
   5   2  -3   41.36    1.64
  -5   2   3   42.96    1.24
   4  -2  -3    1.15    0.26
  -4  -2   3    0.68    0.44
  -4  -2   3    0.45    0.38
   4  -2  -3    0.47    0.28
   4  -2  -3    1.11    0.24
  -4  -2   3    0.95    0.35
  -4  -2   3    0.49    0.32
   4   2  -3    1.25    0.53
   4   2  -3    0.79    0.36
   4   2  -3    0.86    0.42
   4   2  -3    0.52    0.32
  -4   2   3    0.87    0.27
   4   2  -3    1.02    0.37
   3  -2  -3    0.32    0.20
   3  -2  -3    0.19    0.14
  -3  -2   3    0.42    0.44
   3  -2  -3    0.63    0.22
  -3  -2   3    0.29    0.29
  -3  -2   3    0.34    0.29
  -3  -2   3    0.18    0.35
   3  -2  -3    0.20    0.18
   3   2  -3    0.23    0.35
   3   2  -3    0.10    0.32
   3   2  -3    0.51    0.32
   3   2  -3    0.96    0.46
   3   2  -3    0.75    0.34
  -3   2   3    0.50    0.19
   2  -2  -3  261.22    4.89
   2  -2  -3  266.68    5.22
   2  -2  -3  256.81    4.74
   2  -2  -3  255.82    4.73
  -2  -2   3  261.97    5.04
  -2  -2   3  262.93    5.04
  -2  -2   3  261.37    5.07
  -2  -2   3  263.15    5.09
   2  -2  -3  257.81    4.74
  -2  -2   3  274.72    5.36
   2   2  -3  276.52    5.21
   2   2  -3  267.31    5.11
   2   2  -3  266.29    5.37
   2   2  -3  268.94    5.11
   2   2  -3  268.23    5.07
   2   2  -3  266.07    5.09
   1  -2  -3  262.49    4.55
  -1  -2   3  243.90    4.75
  -1  -2   3  250.92    4.85
   1  -2  -3  244.56    4.49
  -1  -2   3  251.44    4.76
   1  -2  -3  252.98    4.74
  -1  -2   3  247.07    4.86
   1  -2  -3  249.45    4.88
  -1  -2   3  256.00    5.08
  -1  -2   3  249.67    4.79
   1   2  -3  241.77    4.76
  -1   2   3  257.21    4.89
   1   2  -3  251.61    4.85
   1   2  -3  245.86    4.80
   1   2  -3  244.88    4.75
   1   2  -3  247.68    4.78
   0  -2  -3  442.36    8.03
   0  -2   3  434.01    8.25
   0  -2  -3  453.10    8.22
   0  -2  -3  452.50    8.14
   0  -2   3  459.72    8.14
   0  -2  -3  446.77    7.93
   0  -2  -3  433.57    7.92
   0  -2   3  445.99    8.20
   0  -2   3  441.96    8.13
   0   2  -3  447.91    8.25
   0   2   3  440.14    8.16
   0   2   3  459.75    8.23
   0   2  -3  436.63    8.13
   0   2  -3  440.45    8.18
   0   2  -3  450.41    8.14
   0   2   3  432.77    7.87
   0   2  -3  434.54    8.12
   0   2   3  439.94    7.94
  -1  -2  -3  122.50    2.42
   1  -2   3  119.84    2.49
  -1  -2  -3  122.24    2.60
   1  -2   3  119.09    2.59
   1  -2   3  123.85    2.68
  -1  -2  -3  121.22    2.61
   1  -2   3  119.29    2.57
  -1  -2  -3  120.11    2.45
  -1   2  -3  119.77    2.52
   1   2   3  122.14    2.39
  -1   2  -3  119.77    2.55
   1   2   3  120.51    2.53
  -1   2  -3  118.45    2.56
   1   2   3  119.80    2.62
  -1   2  -3  118.66    2.68
   1   2   3  118.57    2.63
   2  -2   3  121.17    2.63
   2  -2   3  117.85    2.68
  -2  -2  -3  126.25    2.69
   2  -2   3  118.52    2.47
  -2  -2  -3  121.90    2.64
  -2  -2  -3  120.87    2.58
  -2  -2  -3  120.12    2.52
   2  -2   3  119.79    2.65
   2   2   3  118.72    2.58
  -2   2  -3  121.24    2.51
  -2   2  -3  125.27    2.60
   2   2   3  120.98    2.67
  -2   2  -3  120.34    2.74
   2   2   3  120.39    2.73
   2   2   3  120.33    2.49
  -3  -2  -3   81.89    2.01
  -3  -2  -3   79.60    1.90
  -3  -2  -3   81.15    1.98
   3  -2   3   80.64    1.76
  -3  -2  -3   77.95    2.03
   3  -2   3   79.12    2.03
   3  -2   3   80.84    1.98
   3   2   3   82.27    1.89
  -3   2  -3   81.95    2.11
   3   2   3   80.90    2.01
  -3   2  -3   82.07    1.81
  -3   2  -3   80.02    1.91
   3   2   3   80.04    2.12
   3   2   3   81.55    2.03
   4  -2   3   31.54    1.16
  -4  -2  -3   31.64    1.23
   4  -2   3   28.91    0.86
  -4  -2  -3   29.18    1.10
  -4  -2  -3   29.81    1.21
   4  -2   3   30.06    1.19
   4   2   3   29.39    1.21
   4   2   3   30.59    1.31
  -4   2  -3   32.14    1.26
   4   2   3   31.20    1.23
  -4   2  -3   32.15    1.10
  -4   2  -3   32.40    1.08
  -4   2  -3   32.33    0.94
   4   2   3   31.10    1.09
   5  -2   3    8.38    0.83
   5  -2   3    8.50    0.47
  -5  -2  -3    7.81    0.81
  -5  -2  -3    7.93    0.84
  -5  -2  -3    7.83    0.79
   5  -2   3    9.11    0.81
  -5   2  -3    8.37    0.71
   5   2   3    7.96    0.74
  -5   2  -3    8.66    0.80
  -5   2  -3    8.95    0.94
   5   2   3    8.55    0.88
   5   2   3    8.63    0.82
  -5   2  -3    8.50    0.56
   5   2   3    9.07    0.97
  -6  -2  -3  119.28    3.01
  -6  -2  -3  117.92    2.87
  -6  -2  -3  116.82    3.06
   6  -2   3  120.11    2.89
   6  -2   3  116.92    2.94
  -6   2  -3  121.22    2.87
   6   2   3  121.83    3.21
   6   2   3  115.73    2.83
  -6   2  -3  120.85    2.76
  -6   2  -3  121.30    3.04
   6   2   3  116.58    3.04
   6   2   3  117.43    3.01
  -6   2  -3  118.82    2.46
   7  -2   3    2.30    0.57
  -7  -2  -3    3.05    0.71
   7  -2   3    2.89    0.68
  -7  -2  -3    1.55    0.69
  -7  -2  -3    2.20    0.64
  -7   2  -3    2.12    0.52
   7   2   3    1.89    0.57
  -7   2  -3    4.27    0.76
  -7   2  -3    2.24    0.63
   7   2   3    1.20    0.69
   7   2   3    2.54    0.70
  -7   2  -3    2.83    0.38
   7   2   3    2.94    0.83
  -8  -2  -3   47.85    1.84
  -8  -2  -3   45.08    1.89
   8  -2   3   50.05    1.92
   8  -2   3   47.71    1.82
  -8  -2  -3   47.75    2.05
   8   2   3   48.88    2.01
   8   2   3   46.72    1.99
  -8   2  -3   47.14    1.85
  -8   2  -3   48.64    1.66
   8   2   3   51.74    1.82
   8   2   3   45.57    2.16
  -8   2  -3   48.42    1.94
  -8   2  -3   47.15    1.24
  -9  -2  -3    0.50    0.72
   9  -2   3    0.62    0.68
   9  -2   3   -0.51    0.69
  -9  -2  -3    0.05    0.66
  -9  -2  -3    1.19    0.90
   9   2   3    0.60    0.94
  -9   2  -3    0.01    0.78
   9   2   3    1.87    0.80
   9   2   3   -0.63    0.80
  -9   2  -3   -0.03    0.58
  -9   2  -3    1.46    0.76
   9   2   3    1.08    0.65
  -9   2  -3    0.42    0.34
  10  -2   3   17.73    1.52
 -10  -2  -3   17.54    1.64
 -10  -2  -3   19.43    1.61
  10  -2   3   17.36    1.68
 -10   2  -3   19.04    1.71
 -10   2  -3   17.73    0.74
 -10   2  -3   17.45    1.43
  10   2   3   18.79    2.11
 -10   2  -3   18.17    1.65
  10   2   3   17.30    1.66
  10   2   3   16.09    1.46
  10   2   3   16.83    1.77
  11  -2   3   13.45    1.52
  11  -2   3   13.71    1.43
 -11  -2  -3   13.23    1.56
 -11  -2  -3   10.64    1.33
  11   2   3   10.35    1.43
 -11   2  -3   11.50    1.17
 -11   2  -3   14.69    1.56
  11   2   3   10.87    1.80
 -11   2  -3   10.01    1.41
  11   2   3   11.38    1.27
 -12  -2  -3    2.63    1.21
 -12  -2  -3    2.96    1.42
  12  -2   3    0.63    1.02
  12  -2   3    0.63    1.29
 -12  -2  -3    1.70    1.10
 -12  -2  -3    2.28    0.86
 -12   2  -3    0.78    1.11
  12   2   3    1.18    1.41
 -12   2  -3    2.01    1.00
  12   2   3    2.82    1.89
  12   2   3    0.75    1.17
  12   2   3    2.45    1.06
 -12   2  -3   -0.22    1.29
 -13  -2  -3    1.52    1.31
  13  -2   3   -0.67    1.18
  13  -2   3    3.71    1.56
 -13  -2  -3   -2.57    1.62
 -13  -2  -3   -2.87    1.69
 -13  -2  -3    0.24    0.93
 -13   2  -3   -0.11    1.54
  13   2   3    0.42    1.86
 -13   2  -3    0.83    1.16
 -13   2  -3    0.49    1.28
  13   2   3    0.26    1.69
  13   2   3   -1.68    1.20
  13   2   3    1.77    1.43
  14  -2   3   13.15    1.93
 -14  -2  -3   14.44    2.03
 -14  -2  -3   11.70    1.31
 -14  -2  -3   11.18    1.98
  14  -2   3   11.20    2.34
  14   2   3   11.66    2.09
 -14   2  -3   12.20    2.28
 -14   2  -3   10.52    1.60
  14   2   3   13.40    2.78
  14   2   3   11.65    1.87
 -14   2  -3    9.14    1.87
 -15  -2  -3    3.44    2.04
 -15  -2  -3   -0.76    0.71
  15  -2   3    1.26    2.25
  15  -2   3    1.96    1.71
 -15  -2  -3    0.04    1.32
 -15  -2  -3    0.39    1.96
 -15   2  -3   -1.54    1.96
  15   2   3   -2.83    3.15
  15   2   3    1.05    2.04
 -15   2  -3    1.53    2.49
  15   2   3    1.76    1.67
 -15   2  -3    3.19    1.46
 -16  -2  -3    4.09    2.50
  16  -2   3    2.53    2.22
 -16  -2  -3    6.78    2.53
  16  -2   3    1.14    3.13
 -16   2  -3    1.77    2.29
  16   2   3   -2.67    2.05
  16   2   3   -3.10    3.82
  16  -3  -3    5.73    1.89
 -16  -3   3    6.87    2.27
  16   3  -3    7.99    2.52
 -16   3   3    9.32    2.74
  16   3  -3    6.50    2.16
  16   3  -3    5.38    3.28
  15  -3  -3   12.75    1.85
  15  -3  -3   14.80    2.05
 -15  -3   3   16.26    1.55
 -15  -3   3   11.41    1.85
 -15  -3   3   11.57    2.03
  15   3  -3   12.29    2.30
  15   3  -3   15.57    3.35
  15   3  -3   11.03    1.82
 -15   3   3    9.53    2.28
  14  -3  -3    5.89    1.46
 -14  -3   3    4.61    1.10
  14  -3  -3    4.32    1.42
 -14  -3   3    3.83    1.58
 -14  -3   3    3.43    1.50
  14  -3  -3    7.17    1.62
  14   3  -3    3.65    1.74
  14   3  -3   10.69    2.97
 -14   3   3    5.61    1.48
  14   3  -3    6.66    1.62
 -14   3   3    2.37    2.00
  13  -3  -3    3.76    1.13
 -13  -3   3    3.86    1.62
 -13  -3   3    4.36    1.36
  13  -3  -3    2.52    1.19
 -13  -3   3    4.32    1.32
 -13  -3   3    2.21    0.97
  13  -3  -3    2.42    1.36
 -13   3   3    2.31    1.44
  13   3  -3    2.23    1.39
 -13   3   3    4.80    1.31
  13   3  -3    5.24    1.20
  13   3  -3    3.07    2.26
  13   3  -3    3.37    1.78
 -12  -3   3   30.83    2.17
  12  -3  -3   31.39    2.00
 -12  -3   3   32.45    1.75
 -12  -3   3   27.23    2.16
  12  -3  -3   31.35    1.94
  12  -3  -3   34.32    2.12
 -12   3   3   32.31    2.33
  12   3  -3   36.96    2.57
  12   3  -3   30.10    3.23
  12   3  -3   30.92    2.07
 -12   3   3   29.87    2.09
  12   3  -3   30.52    2.67
  11  -3  -3    1.15    0.85
 -11  -3   3   -0.12    0.85
 -11  -3   3    1.54    0.76
  11  -3  -3    0.57    0.86
 -11  -3   3   -0.08    0.92
  11  -3  -3    1.35    0.79
  11   3  -3    1.32    1.08
 -11   3   3    0.14    0.87
  11   3  -3   -0.23    1.20
 -11   3   3    1.27    0.91
  11   3  -3    2.49    0.98
  11   3  -3    1.17    1.53
  10  -3  -3    0.46    0.67
  10  -3  -3    0.86    0.70
  10  -3  -3    0.59    0.69
 -10  -3   3    2.17    0.90
 -10  -3   3    1.71    0.71
 -10  -3   3    0.84    0.76
  10   3  -3    0.78    0.71
 -10   3   3   -0.48    0.74
  10   3  -3    1.12    0.90
  10   3  -3    1.98    1.34
 -10   3   3    0.99    0.79
  10   3  -3    0.04    1.04
   9  -3  -3    8.27    0.83
   9  -3  -3    5.56    0.81
  -9  -3   3    7.72    1.02
  -9  -3   3    5.14    0.81
  -9  -3   3    6.55    0.95
   9  -3  -3    5.60    0.78
  -9  -3   3    6.79    1.18
   9   3  -3    4.25    1.02
  -9   3   3    8.41    1.02
   9   3  -3    7.07    0.93
   9   3  -3    7.15    1.09
  -9   3   3    7.24    0.89
   9   3  -3    7.29    1.34
  -8  -3   3   39.48    1.96
   8  -3  -3   40.10    1.52
   8  -3  -3   39.81    1.50
  -8  -3   3   40.69    1.71
   8  -3  -3   40.33    1.46
  -8  -3   3   39.87    1.58
  -8  -3   3   42.15    1.81
   8   3  -3   40.56    2.20
  -8   3   3   40.90    1.65
   8   3  -3   41.84    1.67
  -8   3   3   40.87    1.56
   8   3  -3   38.88    1.87
   8   3  -3   42.77    1.94
   7  -3  -3   19.42    0.97
  -7  -3   3   18.59    1.28
  -7  -3   3   21.27    1.23
   7  -3  -3   20.35    1.02
  -7  -3   3   21.64    1.45
   7  -3  -3   19.40    1.02
  -7  -3   3   20.36    1.14
  -7   3   3   20.51    1.01
   7   3  -3   19.79    1.17
   7   3  -3   20.43    1.42
   7   3  -3   16.80    1.59
   7   3  -3   22.16    1.38
  -7   3   3   22.78    1.12
   6  -3  -3   -0.10    0.33
   6  -3  -3    0.07    0.36
  -6  -3   3    0.68    0.48
   6  -3  -3    0.65    0.19
  -6  -3   3   -0.58    0.50
  -6  -3   3    0.54    0.54
  -6  -3   3    0.43    0.45
   6  -3  -3    0.34    0.36
   6   3  -3    0.56    0.51
  -6   3   3    0.44    0.40
   6   3  -3    0.79    0.76
   6   3  -3    0.74    0.46
  -6   3   3    0.18    0.33
   6   3  -3    0.46    0.58
  -5  -3   3  109.57    2.93
  -5  -3   3  110.43    2.68
   5  -3  -3  109.77    2.50
  -5  -3   3  111.37    2.68
  -5  -3   3  113.03    2.84
   5  -3  -3  108.52    2.23
   5  -3  -3  111.29    2.41
   5  -3  -3  110.89    2.34
   5   3  -3  110.41    2.66
   5   3  -3  109.62    3.11
  -5   3   3  109.33    2.33
   5   3  -3  109.80    2.79
  -5   3   3  108.81    2.54
   5   3  -3  108.59    2.80
   4  -3  -3   20.52    1.20
   4  -3  -3   21.20    0.79
  -4  -3   3   21.88    1.03
   4  -3  -3   20.59    0.68
   4  -3  -3   21.07    0.87
  -4  -3   3   21.84    1.11
  -4  -3   3   21.39    1.05
  -4  -3   3   21.81    1.27
   4   3  -3   21.47    1.09
   4   3  -3   19.85    1.09
  -4   3   3   19.50    0.65
   4   3  -3   20.77    1.00
  -4   3   3   20.70    0.88
   4   3  -3   20.77    1.35
  -3  -3   3    2.40    0.48
  -3  -3   3    1.94    0.46
  -3  -3   3    1.72    0.44
   3  -3  -3    2.05    0.33
   3  -3  -3    1.59    0.50
   3  -3  -3    1.71    0.34
  -3  -3   3    2.43    0.68
  -3  -3   3    1.18    0.42
   3  -3  -3    1.79    0.18
   3  -3  -3    1.60    0.31
   3   3  -3    1.31    0.46
  -3   3   3    1.42    0.33
   3   3  -3    1.38    0.50
   3   3  -3    2.55    0.49
   3   3  -3    2.03    0.44
   3   3  -3    0.94    0.36
   3   3  -3    1.86    0.67
  -2  -3   3    7.69    0.68
  -2  -3   3    8.22    0.88
   2  -3  -3    7.07    0.53
  -2  -3   3    6.66    0.66
  -2  -3   3    7.38    0.69
   2  -3  -3    6.93    0.48
   2  -3  -3    7.66    0.81
   2  -3  -3    6.76    0.73
   2  -3  -3    7.92    0.60
  -2  -3   3    7.16    0.64
  -2   3   3    7.69    0.29
   2   3  -3    7.22    0.70
  -2   3   3    7.56    0.30
   2   3  -3    7.29    0.67
   2   3  -3    7.24    0.65
   2   3  -3    7.98    0.76
   2   3  -3    7.00    0.84
   2   3  -3    6.76    0.74
  -2   3   3    6.34    0.69
   1  -3  -3  209.46    4.07
  -1  -3   3  214.72    4.38
   1  -3  -3  211.32    4.39
  -1  -3   3  202.96    4.33
  -1  -3   3  210.19    4.24
  -1  -3   3  218.08    4.24
   1  -3  -3  207.86    3.98
  -1  -3   3  208.56    4.61
   1  -3  -3  202.86    3.74
  -1  -3   3  209.00    4.27
   1  -3  -3  210.83    4.30
   1   3  -3  209.54    4.32
   1   3  -3  210.30    4.31
   1   3  -3  209.24    4.23
  -1   3   3  203.60    3.88
   1   3  -3  206.65    4.26
  -1   3   3  200.39    3.83
   1   3  -3  208.21    4.12
  -1   3   3  210.29    4.38
   0  -3   3    2.81    0.50
   0  -3   3    4.16    0.75
   0  -3  -3    3.97    0.36
   0  -3   3    3.68    0.56
   0  -3   3    3.67    0.48
   0  -3  -3    3.00    0.51
   0  -3  -3    3.78    0.46
   0  -3   3    3.90    0.54
   0  -3   3    4.14    0.48
   0  -3  -3    3.75    0.38
   0  -3  -3    3.49    0.55
   0   3  -3    3.85    0.49
   0   3  -3    4.52    0.59
   0   3   3    3.78    0.57
   0   3   3    3.89    0.40
   0   3   3    3.65    0.39
   0   3  -3    4.51    0.44
   0   3  -3    3.43    0.50
   0   3   3    2.84    0.53
   0   3  -3    4.32    0.57
   0   3  -3    3.67    0.49
  -1  -3  -3   14.45    0.89
  -1  -3  -3   15.58    0.66
   1  -3   3   15.41    0.89
   1  -3   3   15.36    0.90
  -1  -3  -3   14.97    0.93
   1  -3   3   13.80    0.75
  -1  -3  -3   15.57    0.71
   1  -3   3   14.25    0.93
  -1   3  -3   15.56    0.84
   1   3   3   15.41    0.65
  -1   3  -3   16.24    0.89
  -1   3  -3   14.52    0.81
   1   3   3   14.64    0.94
   1   3   3   14.85    0.78
   1   3   3   14.31    0.95
  -1   3  -3   14.44    0.78
   1   3   3   14.44    0.67
  -1   3  -3   15.56    0.95
   2  -3   3    1.71    0.44
  -2  -3  -3    1.34    0.37
   2  -3   3    1.17    0.49
   2  -3   3    1.31    0.33
  -2  -3  -3    2.08    0.54
  -2  -3  -3    2.49    0.51
   2  -3   3    2.29    0.50
  -2  -3  -3    1.59    0.40
   2   3   3    2.08    0.50
   2   3   3    1.60    0.35
  -2   3  -3    1.80    0.42
   2   3   3    2.67    0.60
  -2   3  -3    1.32    0.48
   2   3   3    1.82    0.49
  -2   3  -3    2.36    0.43
  -2   3  -3    1.79    0.44
   2   3   3    1.07    0.36
   3  -3   3    4.92    0.65
  -3  -3  -3    5.11    0.58
  -3  -3  -3    4.96    0.63
  -3  -3  -3    5.84    0.66
   3  -3   3    5.80    0.56
   3  -3   3    5.26    0.61
  -3  -3  -3    5.10    0.55
   3  -3   3    5.33    0.65
   3   3   3    5.61    0.69
   3   3   3    5.98    0.79
  -3   3  -3    4.86    0.50
   3   3   3    5.77    0.61
   3   3   3    5.90    0.63
  -3   3  -3    5.59    0.58
  -3   3  -3    6.64    0.78
   4  -3   3   60.94    1.52
  -4  -3  -3   61.63    1.83
   4  -3   3   61.61    1.87
  -4  -3  -3   56.10    1.89
  -4  -3  -3   61.76    1.85
  -4  -3  -3   60.45    1.75
   4  -3   3   60.98    1.81
   4  -3   3   58.73    1.92
   4   3   3   61.01    1.70
   4   3   3   61.93    1.96
   4   3   3   60.16    1.82
  -4   3  -3   62.17    1.61
  -4   3  -3   62.10    1.96
  -4   3  -3   59.30    1.57
   4   3   3   58.28    2.04
  -4   3  -3   61.19    1.69
  -5  -3  -3  281.88    5.95
  -5  -3  -3  286.86    5.76
   5  -3   3  285.95    5.81
   5  -3   3  283.06    5.87
  -5  -3  -3  279.61    5.88
   5  -3   3  281.34    5.36
   5   3   3  299.25    6.24
  -5   3  -3  280.27    5.95
  -5   3  -3  287.06    5.61
   5   3   3  282.70    5.96
  -5   3  -3  283.08    5.62
   5   3   3  286.27    5.91
   5   3   3  281.49    5.70
  -5   3  -3  283.54    5.45
   6  -3   3   16.08    1.08
  -6  -3  -3   13.15    1.20
   6  -3   3   13.67    1.08
  -6  -3  -3   13.66    1.13
  -6  -3  -3   13.21    1.07
   6  -3   3   13.72    0.65
   6   3   3   11.62    1.10
  -6   3  -3   12.15    0.89
  -6   3  -3   15.52    1.17
   6   3   3   12.90    1.23
  -6   3  -3   12.57    0.73
   6   3   3   14.43    1.37
   6   3   3   12.89    0.94
  -6   3  -3   13.21    0.97
  -7  -3  -3   14.44    1.21
   7  -3   3   14.25    1.22
  -7  -3  -3   15.01    1.36
  -7  -3  -3   13.23    1.20
   7  -3   3   13.96    1.14
  -7   3  -3   14.26    0.77
  -7   3  -3   16.05    1.12
  -7   3  -3   13.46    1.21
   7   3   3   16.13    1.45
   7   3   3   15.16    1.09
   7   3   3   14.33    1.19
  -7   3  -3   13.87    1.00
   7   3   3   13.59    1.51
   8  -3   3    1.04    0.66
   8  -3   3    0.74    0.71
  -8  -3  -3    1.55    0.72
  -8  -3  -3    0.84    0.70
  -8  -3  -3    1.77    0.82
   8   3   3    1.94    1.01
  -8   3  -3    0.83    0.71
  -8   3  -3    1.07    0.38
   8   3   3    0.70    0.62
   8   3   3    0.78    0.85
  -8   3  -3    1.00    0.57
  -8   3  -3    1.14    0.62
   8   3   3    1.17    0.72
   9  -3   3   95.58    2.94
  -9  -3  -3   96.08    3.02
  -9  -3  -3   85.81    3.08
  -9  -3  -3   94.86    2.90
   9  -3   3   90.46    2.85
  -9   3  -3   88.23    2.01
  -9   3  -3   92.35    2.54
  -9   3  -3   91.16    2.81
   9   3   3   85.07    3.35
   9   3   3   92.88    3.08
   9   3   3   91.94    2.78
   9   3   3   89.50    3.13
  -9   3  -3   91.65    3.01
  10  -3   3    0.99    0.93
  10  -3   3    0.47    0.88
 -10  -3  -3    0.73    0.97
 -10  -3  -3    0.08    0.85
 -10   3  -3    0.47    0.32
  10   3   3    1.09    1.01
 -10   3  -3    0.23    0.91
  10   3   3    0.97    0.85
 -10   3  -3    0.19    0.85
  10   3   3   -1.73    1.32
  10   3   3    1.80    1.10
 -10   3  -3    1.15    0.73
  11  -3   3    7.96    1.41
 -11  -3  -3    9.19    1.20
 -11  -3  -3   10.78    1.50
  11  -3   3   11.43    1.35
 -11  -3  -3   11.57    1.45
 -11   3  -3    9.88    1.44
 -11   3  -3   10.95    1.50
  11   3   3   12.60    2.04
 -11   3  -3   12.64    1.22
  11   3   3   10.30    1.26
  11   3   3   13.06    1.65
 -12  -3  -3    0.10    1.51
  12  -3   3    3.20    1.26
  12  -3   3    4.21    1.51
 -12  -3  -3    3.14    1.08
 -12  -3  -3    3.53    1.36
 -12   3  -3    0.95    1.39
  12   3   3    3.70    1.22
 -12   3  -3    0.96    1.23
 -12   3  -3    4.31    1.07
  12   3   3    1.82    1.37
  12   3   3    1.80    1.98
  12   3   3    3.99    1.67
  13  -3   3    4.83    1.78
 -13  -3  -3    3.67    1.59
 -13  -3  -3    1.29    1.17
 -13  -3  -3    5.33    1.93
 -13  -3  -3    0.95    1.44
  13  -3   3    4.30    1.39
  13   3   3    2.30    2.35
  13   3   3    2.50    1.82
 -13   3  -3    4.83    1.54
 -13   3  -3    0.90    1.91
  13   3   3    2.76    1.32
 -13   3  -3    4.26    1.21
  13   3   3    5.34    1.71
 -14  -3  -3    0.39    1.32
  14  -3   3    1.39    2.01
  14  -3   3    2.13    1.70
 -14  -3  -3   -0.36    1.60
 -14  -3  -3    2.14    1.86
 -14   3  -3    4.67    1.84
 -14   3  -3   -0.12    1.28
  14   3   3    1.72    1.49
  14   3   3    1.86    2.95
 -14   3  -3   -3.85    2.02
  14   3   3    0.64    1.77
  15  -3   3    0.04    1.75
 -15  -3  -3   -1.34    2.14
 -15  -3  -3    3.15    2.23
  15  -3   3   -0.07    2.28
 -15   3  -3   -2.93    2.29
 -15   3  -3    2.32    2.16
  15   3   3    3.36    1.92
  15   3   3    6.00    2.31
  15   3   3    7.70    3.57
 -15   3  -3   -0.89    1.33
 -16  -3  -3   -3.73    2.52
  16  -3   3   -1.44    2.15
  16   3   3    2.24    1.97
  16   3   3   -3.63    2.22
 -16   3  -3   -2.04    2.83
 -16  -4   3    5.66    2.21
  16  -4  -3    0.62    2.04
  16   4  -3    1.46    1.92
  16   4  -3    1.92    2.32
 -15  -4   3   -0.43    1.96
  15  -4  -3    2.22    1.66
 -15  -4   3    1.67    1.80
 -15   4   3    0.29    1.94
  15   4  -3    0.87    3.62
  15   4  -3    2.81    1.81
  15   4  -3    2.24    2.26
  14  -4  -3   -2.79    1.43
  14  -4  -3   -1.76    1.37
 -14  -4   3   -0.66    1.61
 -14  -4   3   -1.74    1.26
  14   4  -3    6.26    3.08
  14   4  -3    0.69    1.82
  14   4  -3    0.25    1.39
[truncated: 1,783,213 more chars]
