# Supplementary material for: Copper(II) Complexes with Isomeric Morpholine-Substituted 2-Formylpyridine Thiosemicarbazone Hybrids as Potential Anticancer Drugs Inhibiting Both Ribonucleotide Reductase and Tubulin Polymerization: The Morpholine Position Matters
Source: J Med Chem. 2024 May 21;67(11):9069–90. doi: 10.1021/acs.jmedchem.4c00259 (PMC11181322; doi:10.1021/acs.jmedchem.4c00259)
Supplement: Supplementary file 6 — jm4c00259_si_006.zip [file jm4c00259_si_006.zip › mimi035.cif]

 
data_mimi035
 
_audit_creation_method            SHELXL-2014
_chemical_name_systematic
;
 ?
;
_chemical_name_common             ?
_chemical_melting_point           ?
_chemical_formula_moiety          'C20 H25 N5 O2 S, 1.5(C2 H6 O)'
_chemical_formula_sum
 'C23 H34 N5 O3.50 S' 
_chemical_formula_weight          468.61

loop_
 _atom_type_symbol
 _atom_type_description
 _atom_type_scat_dispersion_real
 _atom_type_scat_dispersion_imag
 _atom_type_scat_source
 'C'  'C'   0.0033   0.0016
 'International Tables Vol C Tables 4.2.6.8 and 6.1.1.4'
 'H'  'H'   0.0000   0.0000
 'International Tables Vol C Tables 4.2.6.8 and 6.1.1.4'
 'N'  'N'   0.0061   0.0033
 'International Tables Vol C Tables 4.2.6.8 and 6.1.1.4'
 'O'  'O'   0.0106   0.0060
 'International Tables Vol C Tables 4.2.6.8 and 6.1.1.4'
 'S'  'S'   0.1246   0.1234
 'International Tables Vol C Tables 4.2.6.8 and 6.1.1.4'
 
_space_group_crystal_system       triclinic
_space_group_IT_number            2
_space_group_name_H-M_alt         'P -1'
_space_group_name_Hall            '-P 1'
 
_shelx_space_group_comment
;
The symmetry employed for this shelxl refinement is uniquely defined
by the following loop, which should always be used as a source of
symmetry information in preference to the above space-group names.
They are only intended as comments.
;
 
loop_
 _space_group_symop_operation_xyz
 'x, y, z'
 '-x, -y, -z'
 
_cell_length_a                    9.7366(3)
_cell_length_b                    16.0139(6)
_cell_length_c                    17.4120(7)
_cell_angle_alpha                 107.5669(14)
_cell_angle_beta                  103.8625(13)
_cell_angle_gamma                 98.7243(14)
_cell_volume                      2438.20(16)
_cell_formula_units_Z             4
_cell_measurement_temperature     100(2)
_cell_measurement_reflns_used     9904 
_cell_measurement_theta_min       2.19 
_cell_measurement_theta_max       29.93 
 
_exptl_crystal_description        plate 
_exptl_crystal_colour             colourless 
_exptl_crystal_density_meas       ? 
_exptl_crystal_density_method     ?              
_exptl_crystal_density_diffrn     1.277          
_exptl_crystal_F_000              1004
_exptl_transmission_factor_min    ?                                             
_exptl_transmission_factor_max    ?                                             
_exptl_crystal_size_max           0.320
_exptl_crystal_size_mid           0.090
_exptl_crystal_size_min           0.020
_exptl_absorpt_coefficient_mu     0.169
_shelx_estimated_absorpt_T_min    0.948
_shelx_estimated_absorpt_T_max    0.997
_exptl_absorpt_correction_type    'multi-scan' 
_exptl_absorpt_correction_T_min   0.9479 
_exptl_absorpt_correction_T_max   0.9966 
_exptl_absorpt_process_details    SADABS 
 
_exptl_special_details
;
 ?
;
 
_diffrn_ambient_temperature       100(2)
_diffrn_radiation_wavelength      0.71073
_diffrn_radiation_type            MoK\a
_diffrn_source                    ?                       
_diffrn_measurement_device_type   'Bruker D8 Venture' 
_diffrn_measurement_method        '\f and \w scans' 
_diffrn_detector_area_resol_mean  ? 
_diffrn_reflns_number             70984
_diffrn_reflns_av_unetI/netI      0.0516
_diffrn_reflns_av_R_equivalents   0.0612
_diffrn_reflns_limit_h_min        -13
_diffrn_reflns_limit_h_max        11
_diffrn_reflns_limit_k_min        -22
_diffrn_reflns_limit_k_max        22
_diffrn_reflns_limit_l_min        -24
_diffrn_reflns_limit_l_max        24
_diffrn_reflns_theta_min          2.190
_diffrn_reflns_theta_max          30.087
_diffrn_reflns_theta_full         25.242
_diffrn_measured_fraction_theta_max   0.997
_diffrn_measured_fraction_theta_full  0.997
_diffrn_reflns_Laue_measured_fraction_max    0.997
_diffrn_reflns_Laue_measured_fraction_full   0.997
_diffrn_reflns_point_group_measured_fraction_max   0.997
_diffrn_reflns_point_group_measured_fraction_full  0.997
_reflns_number_total              14286
_reflns_number_gt                 10725
_reflns_threshold_expression      'I > 2\s(I)'
_reflns_Friedel_coverage          0.000
_reflns_Friedel_fraction_max      .
_reflns_Friedel_fraction_full     .
 
_reflns_special_details
;
 Reflections were merged by SHELXL according to the crystal
 class for the calculation of statistics and refinement.
 
 _reflns_Friedel_fraction is defined as the number of unique
 Friedel pairs measured divided by the number that would be
 possible theoretically, ignoring centric projections and
 systematic absences.
;
 
_computing_data_collection        'Bruker APEX2'
_computing_cell_refinement        'SAINT v8.37A (Bruker, 2015)'
_computing_data_reduction         'SAINT v8.37A (Bruker, 2015)'
_computing_structure_solution     'SHELXS-2014 (Sheldrick, 2014)'
_computing_structure_refinement   'SHELXL-2014 (Sheldrick, 2014)'
_computing_molecular_graphics     'Bruker SHELXTL'
_computing_publication_material   'Bruker SHELXTL'
 
_refine_special_details
;
 ?
;
_refine_ls_structure_factor_coef  Fsqd
_refine_ls_matrix_type            full
_refine_ls_weighting_scheme       calc
_refine_ls_weighting_details
'w=1/[\s^2^(Fo^2^)+(0.0432P)^2^+1.0229P] where P=(Fo^2^+2Fc^2^)/3'
_atom_sites_solution_primary      ?
_atom_sites_solution_secondary    ?
_atom_sites_solution_hydrogens    geom
_refine_ls_hydrogen_treatment     constr
_refine_ls_extinction_method      none
_refine_ls_extinction_coef        .
_refine_ls_number_reflns          14286
_refine_ls_number_parameters      598
_refine_ls_number_restraints      0
_refine_ls_R_factor_all           0.0684
_refine_ls_R_factor_gt            0.0432
_refine_ls_wR_factor_ref          0.1065
_refine_ls_wR_factor_gt           0.0960
_refine_ls_goodness_of_fit_ref    1.014
_refine_ls_restrained_S_all       1.014
_refine_ls_shift/su_max           0.001
_refine_ls_shift/su_mean          0.000
 
loop_
 _atom_site_label
 _atom_site_type_symbol
 _atom_site_fract_x
 _atom_site_fract_y
 _atom_site_fract_z
 _atom_site_U_iso_or_equiv
 _atom_site_adp_type
 _atom_site_occupancy
 _atom_site_site_symmetry_order  
 _atom_site_calc_flag
 _atom_site_refinement_flags_posn
 _atom_site_refinement_flags_adp
 _atom_site_refinement_flags_occupancy
 _atom_site_disorder_assembly
 _atom_site_disorder_group
S1A S 0.55762(4) 1.17034(2) 0.28049(2) 0.01632(7) Uani 1 1 d . . . . .
O1A O 0.32683(11) 0.61575(6) 0.14846(6) 0.0201(2) Uani 1 1 d . . . . .
O2A O 1.18083(11) 1.46990(7) 0.45430(6) 0.0217(2) Uani 1 1 d . . . . .
H2E H 1.2141 1.5037 0.5053 0.033 Uiso 1 1 calc R U . . .
N1A N 0.72241(13) 0.93864(8) 0.52897(7) 0.0182(2) Uani 1 1 d . . . . .
N2A N 0.61903(12) 1.01261(7) 0.41163(7) 0.0139(2) Uani 1 1 d . . . . .
N3A N 0.55883(12) 1.05073(7) 0.35517(7) 0.0140(2) Uani 1 1 d . . . . .
H30A H 0.4690 1.0264 0.3213 0.017 Uiso 1 1 calc R U . . .
N4A N 0.77259(12) 1.15950(7) 0.40562(7) 0.0156(2) Uani 1 1 d . . . . .
H4A H 0.8022 1.1289 0.4381 0.019 Uiso 1 1 calc R U . . .
N5A N 0.37328(12) 0.73969(7) 0.31407(7) 0.0139(2) Uani 1 1 d . . . . .
C1A C 0.77594(17) 0.89818(10) 0.58231(9) 0.0236(3) Uani 1 1 d . . . . .
H1A H 0.8685 0.9273 0.6234 0.028 Uiso 1 1 calc R U . . .
C2A C 0.70348(19) 0.81604(10) 0.58082(9) 0.0271(3) Uani 1 1 d . . . . .
H2A H 0.7460 0.7890 0.6192 0.033 Uiso 1 1 calc R U . . .
C3A C 0.56784(18) 0.77440(10) 0.52208(9) 0.0235(3) Uani 1 1 d . . . . .
H3A H 0.5151 0.7186 0.5205 0.028 Uiso 1 1 calc R U . . .
C4A C 0.50829(15) 0.81409(9) 0.46513(8) 0.0161(3) Uani 1 1 d . . . . .
C5A C 0.59146(14) 0.89654(8) 0.47031(8) 0.0143(2) Uani 1 1 d . . . . .
C6A C 0.53648(14) 0.94155(8) 0.41116(8) 0.0144(2) Uani 1 1 d . . . . .
H6A H 0.4405 0.9182 0.3728 0.017 Uiso 1 1 calc R U . . .
C7A C 0.63821(14) 1.12629(8) 0.35155(8) 0.0142(2) Uani 1 1 d . . . . .
C8A C 0.36113(15) 0.76844(9) 0.40006(8) 0.0171(3) Uani 1 1 d . . . . .
H8A H 0.3164 0.7152 0.4111 0.020 Uiso 1 1 calc R U . . .
H8B H 0.2966 0.8107 0.4050 0.020 Uiso 1 1 calc R U . . .
C9A C 0.22887(14) 0.70866(9) 0.25091(9) 0.0169(3) Uani 1 1 d . . . . .
H9A H 0.1756 0.7570 0.2600 0.020 Uiso 1 1 calc R U . . .
H9B H 0.1717 0.6553 0.2565 0.020 Uiso 1 1 calc R U . . .
C10A C 0.24730(15) 0.68422(9) 0.16359(9) 0.0186(3) Uani 1 1 d . . . . .
H10A H 0.1500 0.6625 0.1207 0.022 Uiso 1 1 calc R U . . .
H10B H 0.2996 0.7388 0.1575 0.022 Uiso 1 1 calc R U . . .
C11A C 0.46572(15) 0.64242(9) 0.21200(9) 0.0188(3) Uani 1 1 d . . . . .
H11A H 0.5274 0.6950 0.2078 0.023 Uiso 1 1 calc R U . . .
H11B H 0.5153 0.5923 0.2022 0.023 Uiso 1 1 calc R U . . .
C12A C 0.44854(15) 0.66689(9) 0.29951(8) 0.0166(3) Uani 1 1 d . . . . .
H12A H 0.3920 0.6134 0.3051 0.020 Uiso 1 1 calc R U . . .
H12B H 0.5457 0.6863 0.3423 0.020 Uiso 1 1 calc R U . . .
C13A C 0.87365(14) 1.24018(8) 0.41607(8) 0.0148(2) Uani 1 1 d . . . . .
C14A C 0.90880(14) 1.25771(9) 0.34882(8) 0.0156(2) Uani 1 1 d . . . . .
H14A H 0.8630 1.2161 0.2928 0.019 Uiso 1 1 calc R U . . .
C15A C 1.01077(14) 1.33599(9) 0.36313(8) 0.0158(2) Uani 1 1 d . . . . .
C16A C 1.08038(14) 1.39564(9) 0.44636(8) 0.0159(3) Uani 1 1 d . . . . .
C17A C 1.04694(14) 1.37843(9) 0.51474(8) 0.0163(3) Uani 1 1 d . . . . .
C18A C 0.94221(14) 1.30031(9) 0.49804(8) 0.0160(3) Uani 1 1 d . . . . .
H18A H 0.9172 1.2879 0.5437 0.019 Uiso 1 1 calc R U . . .
C19A C 1.04722(16) 1.35826(10) 0.29114(9) 0.0208(3) Uani 1 1 d . . . . .
H19A H 1.0269 1.4166 0.2921 0.031 Uiso 1 1 calc R U . . .
H19B H 0.9878 1.3112 0.2374 0.031 Uiso 1 1 calc R U . . .
H19C H 1.1507 1.3614 0.2970 0.031 Uiso 1 1 calc R U . . .
C20A C 1.12004(16) 1.44254(10) 0.60417(9) 0.0218(3) Uani 1 1 d . . . . .
H20A H 1.2222 1.4398 0.6218 0.033 Uiso 1 1 calc R U . . .
H20B H 1.0700 1.4254 0.6417 0.033 Uiso 1 1 calc R U . . .
H20C H 1.1156 1.5041 0.6072 0.033 Uiso 1 1 calc R U . . .
S1B S 0.22487(4) 0.93116(2) 0.22834(2) 0.01760(8) Uani 1 1 d . . . . .
O1B O 0.59241(12) 1.43540(7) 0.17407(7) 0.0279(2) Uani 1 1 d . . . . .
O2B O -0.21297(11) 0.52461(6) 0.00461(6) 0.0208(2) Uani 1 1 d . . . . .
H2F H -0.2316 0.4905 -0.0458 0.031 Uiso 1 1 calc R U . . .
N1B N 0.23232(13) 1.00453(8) -0.11926(7) 0.0197(2) Uani 1 1 d . . . . .
N2B N 0.27737(12) 0.99607(7) 0.03707(7) 0.0144(2) Uani 1 1 d . . . . .
N3B N 0.29251(12) 0.99514(7) 0.11670(7) 0.0147(2) Uani 1 1 d . . . . .
H30B H 0.3600 1.0368 0.1602 0.018 Uiso 1 1 calc R U . . .
N4B N 0.10359(12) 0.86890(7) 0.05854(7) 0.0141(2) Uani 1 1 d . . . . .
H4B H 0.0881 0.8843 0.0133 0.017 Uiso 1 1 calc R U . . .
N5B N 0.54913(12) 1.25434(7) 0.06317(7) 0.0163(2) Uani 1 1 d . . . . .
C1B C 0.21030(16) 1.00779(9) -0.19695(9) 0.0212(3) Uani 1 1 d . . . . .
H1B H 0.1274 0.9672 -0.2408 0.025 Uiso 1 1 calc R U . . .
C2B C 0.30208(16) 1.06728(9) -0.21668(9) 0.0202(3) Uani 1 1 d . . . . .
H2B H 0.2822 1.0686 -0.2724 0.024 Uiso 1 1 calc R U . . .
C3B C 0.42384(16) 1.12486(9) -0.15270(9) 0.0192(3) Uani 1 1 d . . . . .
H3B H 0.4901 1.1654 -0.1648 0.023 Uiso 1 1 calc R U . . .
C4B C 0.45022(14) 1.12407(9) -0.07083(8) 0.0155(2) Uani 1 1 d . . . . .
C5B C 0.34897(14) 1.06237(8) -0.05668(8) 0.0150(2) Uani 1 1 d . . . . .
C6B C 0.36588(14) 1.05803(8) 0.02858(8) 0.0151(2) Uani 1 1 d . . . . .
H6B H 0.4410 1.1004 0.0762 0.018 Uiso 1 1 calc R U . . .
C7B C 0.20226(14) 0.92911(8) 0.12873(8) 0.0133(2) Uani 1 1 d . . . . .
C8B C 0.58429(14) 1.18562(9) -0.00106(8) 0.0168(3) Uani 1 1 d . . . . .
H8C H 0.6378 1.1490 0.0260 0.020 Uiso 1 1 calc R U . . .
H8D H 0.6492 1.2157 -0.0258 0.020 Uiso 1 1 calc R U . . .
C9B C 0.67485(15) 1.29746(9) 0.13894(9) 0.0202(3) Uani 1 1 d . . . . .
H9C H 0.7573 1.3266 0.1245 0.024 Uiso 1 1 calc R U . . .
H9D H 0.7057 1.2514 0.1619 0.024 Uiso 1 1 calc R U . . .
C10B C 0.63511(17) 1.36723(10) 0.20447(9) 0.0250(3) Uani 1 1 d . . . . .
H10C H 0.5541 1.3375 0.2196 0.030 Uiso 1 1 calc R U . . .
H10D H 0.7199 1.3953 0.2561 0.030 Uiso 1 1 calc R U . . .
C11B C 0.46971(19) 1.39490(11) 0.09945(11) 0.0318(4) Uani 1 1 d . . . . .
H11C H 0.4415 1.4422 0.0777 0.038 Uiso 1 1 calc R U . . .
H11D H 0.3861 1.3669 0.1138 0.038 Uiso 1 1 calc R U . . .
C12B C 0.50344(18) 1.32355(10) 0.03118(9) 0.0249(3) Uani 1 1 d . . . . .
H12C H 0.4157 1.2954 -0.0188 0.030 Uiso 1 1 calc R U . . .
H12D H 0.5820 1.3520 0.0135 0.030 Uiso 1 1 calc R U . . .
C13B C 0.02035(13) 0.78254(8) 0.04841(8) 0.0134(2) Uani 1 1 d . . . . .
C14B C 0.01565(14) 0.71134(8) -0.02266(8) 0.0137(2) Uani 1 1 d . . . . .
H14B H 0.0667 0.7229 -0.0600 0.016 Uiso 1 1 calc R U . . .
C15B C -0.06156(14) 0.62389(9) -0.04051(8) 0.0143(2) Uani 1 1 d . . . . .
C16B C -0.13579(14) 0.60864(9) 0.01545(8) 0.0148(2) Uani 1 1 d . . . . .
C17B C -0.13311(14) 0.67919(9) 0.08710(8) 0.0162(3) Uani 1 1 d . . . . .
C18B C -0.05610(14) 0.76672(9) 0.10265(8) 0.0155(2) Uani 1 1 d . . . . .
H18B H -0.0560 0.8153 0.1502 0.019 Uiso 1 1 calc R U . . .
C19B C -0.06343(16) 0.54856(9) -0.11772(8) 0.0196(3) Uani 1 1 d . . . . .
H19D H -0.1620 0.5269 -0.1579 0.029 Uiso 1 1 calc R U . . .
H19E H -0.0345 0.4989 -0.1013 0.029 Uiso 1 1 calc R U . . .
H19F H 0.0050 0.5708 -0.1443 0.029 Uiso 1 1 calc R U . . .
C20B C -0.21295(17) 0.65962(10) 0.14610(9) 0.0245(3) Uani 1 1 d . . . . .
H20D H -0.3130 0.6248 0.1136 0.037 Uiso 1 1 calc R U . . .
H20E H -0.2151 0.7166 0.1870 0.037 Uiso 1 1 calc R U . . .
H20F H -0.1629 0.6248 0.1762 0.037 Uiso 1 1 calc R U . . .
O3 O 1.05567(10) 0.85096(6) 0.88100(6) 0.0190(2) Uani 1 1 d . . . . .
H30 H 1.1182 0.8965 0.8866 0.028 Uiso 1 1 calc R U . . .
C21 C 0.91698(16) 0.85158(10) 0.83049(10) 0.0253(3) Uani 1 1 d . . . . .
H21A H 0.9098 0.8264 0.7699 0.030 Uiso 1 1 calc R U . . .
H21B H 0.9062 0.9144 0.8434 0.030 Uiso 1 1 calc R U . . .
C22 C 0.79730(16) 0.79589(11) 0.84834(10) 0.0258(3) Uani 1 1 d . . . . .
H22A H 0.7023 0.7969 0.8139 0.039 Uiso 1 1 calc R U . . .
H22B H 0.8046 0.8211 0.9083 0.039 Uiso 1 1 calc R U . . .
H22C H 0.8072 0.7335 0.8344 0.039 Uiso 1 1 calc R U . . .
O4 O 1.10072(11) 0.89256(7) 0.44926(6) 0.0228(2) Uani 1 1 d . . . . .
H40 H 1.1620 0.9406 0.4596 0.034 Uiso 1 1 calc R U . . .
C23 C 0.96547(15) 0.89110(10) 0.39349(9) 0.0214(3) Uani 1 1 d . . . . .
H23A H 0.9794 0.8939 0.3398 0.026 Uiso 1 1 calc R U . . .
H23B H 0.9296 0.9440 0.4195 0.026 Uiso 1 1 calc R U . . .
C24 C 0.85597(16) 0.80533(10) 0.37647(9) 0.0240(3) Uani 1 1 d . . . . .
H24A H 0.7615 0.8052 0.3405 0.036 Uiso 1 1 calc R U . . .
H24B H 0.8456 0.8018 0.4301 0.036 Uiso 1 1 calc R U . . .
H24C H 0.8895 0.7533 0.3478 0.036 Uiso 1 1 calc R U . . .
O5 O 0.63022(11) 0.38915(7) 0.40806(7) 0.0261(2) Uani 1 1 d . . . . .
H50 H 0.6357 0.3377 0.3798 0.039 Uiso 1 1 calc R U . . .
C25 C 0.48175(17) 0.39570(10) 0.38594(10) 0.0240(3) Uani 1 1 d . . . . .
H25B H 0.4421 0.3961 0.4333 0.029 Uiso 1 1 calc R U . . .
H25A H 0.4226 0.3424 0.3359 0.029 Uiso 1 1 calc R U . . .
C26 C 0.47111(18) 0.48013(10) 0.36659(11) 0.0264(3) Uani 1 1 d . . . . .
H26A H 0.4978 0.4760 0.3150 0.040 Uiso 1 1 calc R U . . .
H26B H 0.5376 0.5324 0.4138 0.040 Uiso 1 1 calc R U . . .
H26C H 0.3709 0.4871 0.3584 0.040 Uiso 1 1 calc R U . . .
 
loop_
 _atom_site_aniso_label
 _atom_site_aniso_U_11
 _atom_site_aniso_U_22
 _atom_site_aniso_U_33
 _atom_site_aniso_U_23
 _atom_site_aniso_U_13
 _atom_site_aniso_U_12
S1A 0.01708(15) 0.01342(15) 0.01477(15) 0.00668(12) -0.00169(12) 0.00006(12)
O1A 0.0190(5) 0.0165(5) 0.0176(5) -0.0002(4) 0.0023(4) 0.0015(4)
O2A 0.0223(5) 0.0180(5) 0.0171(5) 0.0019(4) 0.0046(4) -0.0059(4)
N1A 0.0234(6) 0.0173(5) 0.0117(5) 0.0042(4) 0.0025(4) 0.0052(5)
N2A 0.0169(5) 0.0138(5) 0.0104(5) 0.0047(4) 0.0021(4) 0.0039(4)
N3A 0.0145(5) 0.0122(5) 0.0116(5) 0.0048(4) -0.0013(4) -0.0001(4)
N4A 0.0149(5) 0.0146(5) 0.0148(5) 0.0073(4) -0.0001(4) -0.0002(4)
N5A 0.0137(5) 0.0134(5) 0.0138(5) 0.0042(4) 0.0042(4) 0.0024(4)
C1A 0.0295(8) 0.0233(7) 0.0140(6) 0.0065(5) -0.0005(6) 0.0063(6)
C2A 0.0410(9) 0.0236(7) 0.0162(7) 0.0110(6) 0.0022(6) 0.0086(7)
C3A 0.0361(8) 0.0189(7) 0.0187(7) 0.0109(6) 0.0088(6) 0.0058(6)
C4A 0.0234(7) 0.0145(6) 0.0123(6) 0.0041(5) 0.0087(5) 0.0055(5)
C5A 0.0194(6) 0.0136(6) 0.0101(6) 0.0032(5) 0.0053(5) 0.0054(5)
C6A 0.0167(6) 0.0137(6) 0.0111(6) 0.0034(5) 0.0027(5) 0.0034(5)
C7A 0.0172(6) 0.0119(6) 0.0116(6) 0.0031(5) 0.0028(5) 0.0025(5)
C8A 0.0204(7) 0.0161(6) 0.0171(6) 0.0067(5) 0.0097(5) 0.0029(5)
C9A 0.0138(6) 0.0150(6) 0.0203(7) 0.0054(5) 0.0049(5) 0.0014(5)
C10A 0.0174(6) 0.0162(6) 0.0183(6) 0.0052(5) 0.0020(5) 0.0003(5)
C11A 0.0159(6) 0.0176(6) 0.0187(7) 0.0019(5) 0.0048(5) 0.0021(5)
C12A 0.0167(6) 0.0142(6) 0.0178(6) 0.0047(5) 0.0043(5) 0.0035(5)
C13A 0.0122(6) 0.0128(6) 0.0158(6) 0.0044(5) 0.0001(5) 0.0003(5)
C14A 0.0154(6) 0.0146(6) 0.0129(6) 0.0024(5) 0.0017(5) 0.0019(5)
C15A 0.0158(6) 0.0160(6) 0.0145(6) 0.0046(5) 0.0042(5) 0.0031(5)
C16A 0.0137(6) 0.0137(6) 0.0171(6) 0.0037(5) 0.0029(5) 0.0006(5)
C17A 0.0146(6) 0.0160(6) 0.0134(6) 0.0021(5) 0.0007(5) 0.0016(5)
C18A 0.0150(6) 0.0175(6) 0.0133(6) 0.0053(5) 0.0020(5) 0.0019(5)
C19A 0.0223(7) 0.0213(7) 0.0164(6) 0.0050(5) 0.0067(5) 0.0004(5)
C20A 0.0219(7) 0.0218(7) 0.0141(6) 0.0014(5) 0.0026(5) -0.0024(5)
S1B 0.02050(16) 0.01651(15) 0.01060(15) 0.00421(12) 0.00044(12) -0.00236(12)
O1B 0.0318(6) 0.0166(5) 0.0270(6) 0.0005(4) 0.0037(5) 0.0050(4)
O2B 0.0258(5) 0.0155(5) 0.0161(5) 0.0028(4) 0.0072(4) -0.0052(4)
N1B 0.0236(6) 0.0170(5) 0.0142(5) 0.0041(4) 0.0030(5) -0.0004(5)
N2B 0.0176(5) 0.0130(5) 0.0112(5) 0.0032(4) 0.0034(4) 0.0031(4)
N3B 0.0177(5) 0.0119(5) 0.0097(5) 0.0018(4) 0.0011(4) -0.0012(4)
N4B 0.0161(5) 0.0124(5) 0.0103(5) 0.0025(4) 0.0020(4) -0.0005(4)
N5B 0.0149(5) 0.0147(5) 0.0169(5) 0.0040(4) 0.0029(4) 0.0026(4)
C1B 0.0251(7) 0.0188(7) 0.0136(6) 0.0032(5) 0.0011(5) 0.0008(5)
C2B 0.0269(7) 0.0209(7) 0.0145(6) 0.0071(5) 0.0071(5) 0.0075(6)
C3B 0.0221(7) 0.0183(6) 0.0215(7) 0.0096(5) 0.0101(6) 0.0061(5)
C4B 0.0157(6) 0.0142(6) 0.0168(6) 0.0045(5) 0.0059(5) 0.0049(5)
C5B 0.0171(6) 0.0131(6) 0.0137(6) 0.0036(5) 0.0043(5) 0.0038(5)
C6B 0.0159(6) 0.0125(6) 0.0133(6) 0.0025(5) 0.0021(5) 0.0013(5)
C7B 0.0143(6) 0.0110(5) 0.0126(6) 0.0030(5) 0.0025(5) 0.0028(4)
C8B 0.0146(6) 0.0166(6) 0.0178(6) 0.0049(5) 0.0046(5) 0.0025(5)
C9B 0.0168(6) 0.0209(7) 0.0186(7) 0.0045(5) 0.0013(5) 0.0034(5)
C10B 0.0277(8) 0.0220(7) 0.0198(7) 0.0025(6) 0.0045(6) 0.0043(6)
C11B 0.0332(9) 0.0219(7) 0.0326(9) 0.0023(6) 0.0009(7) 0.0139(7)
C12B 0.0298(8) 0.0182(7) 0.0216(7) 0.0055(6) -0.0001(6) 0.0072(6)
C13B 0.0112(6) 0.0115(5) 0.0126(6) 0.0019(5) 0.0003(5) -0.0006(4)
C14B 0.0130(6) 0.0151(6) 0.0119(6) 0.0043(5) 0.0038(5) 0.0015(5)
C15B 0.0138(6) 0.0144(6) 0.0107(6) 0.0021(5) 0.0015(5) 0.0003(5)
C16B 0.0131(6) 0.0144(6) 0.0134(6) 0.0042(5) 0.0019(5) -0.0021(5)
C17B 0.0140(6) 0.0195(6) 0.0130(6) 0.0043(5) 0.0042(5) 0.0007(5)
C18B 0.0136(6) 0.0164(6) 0.0123(6) 0.0012(5) 0.0028(5) 0.0015(5)
C19B 0.0259(7) 0.0148(6) 0.0142(6) 0.0015(5) 0.0079(5) -0.0018(5)
C20B 0.0254(7) 0.0273(7) 0.0193(7) 0.0052(6) 0.0124(6) -0.0005(6)
O3 0.0167(5) 0.0176(5) 0.0170(5) 0.0060(4) -0.0015(4) -0.0014(4)
C21 0.0207(7) 0.0247(7) 0.0301(8) 0.0127(6) 0.0015(6) 0.0083(6)
C22 0.0176(7) 0.0274(8) 0.0299(8) 0.0083(6) 0.0037(6) 0.0078(6)
O4 0.0187(5) 0.0206(5) 0.0232(5) 0.0094(4) -0.0039(4) 0.0006(4)
C23 0.0193(7) 0.0243(7) 0.0175(7) 0.0076(6) -0.0003(5) 0.0054(5)
C24 0.0203(7) 0.0256(7) 0.0196(7) 0.0050(6) 0.0000(6) 0.0027(6)
O5 0.0243(5) 0.0161(5) 0.0270(6) 0.0008(4) -0.0029(4) 0.0049(4)
C25 0.0247(7) 0.0204(7) 0.0285(8) 0.0111(6) 0.0078(6) 0.0056(6)
C26 0.0270(8) 0.0237(7) 0.0347(9) 0.0153(7) 0.0125(7) 0.0089(6)
 
_geom_special_details
;
 All esds (except the esd in the dihedral angle between two l.s. planes)
 are estimated using the full covariance matrix.  The cell esds are taken
 into account individually in the estimation of esds in distances, angles
 and torsion angles; correlations between esds in cell parameters are only
 used when they are defined by crystal symmetry.  An approximate (isotropic)
 treatment of cell esds is used for estimating esds involving l.s. planes.
;
 
loop_
 _geom_bond_atom_site_label_1
 _geom_bond_atom_site_label_2
 _geom_bond_distance
 _geom_bond_site_symmetry_2
 _geom_bond_publ_flag
S1A C7A 1.6952(13) . ?
O1A C10A 1.4325(17) . ?
O1A C11A 1.4345(16) . ?
O2A C16A 1.3686(16) . ?
N1A C1A 1.3371(18) . ?
N1A C5A 1.3501(17) . ?
N2A C6A 1.2864(17) . ?
N2A N3A 1.3702(14) . ?
N3A C7A 1.3606(16) . ?
N4A C7A 1.3333(17) . ?
N4A C13A 1.4344(16) . ?
N5A C12A 1.4595(17) . ?
N5A C9A 1.4665(17) . ?
N5A C8A 1.4672(17) . ?
C1A C2A 1.385(2) . ?
C2A C3A 1.382(2) . ?
C3A C4A 1.3929(19) . ?
C4A C5A 1.4057(18) . ?
C4A C8A 1.5085(19) . ?
C5A C6A 1.4723(17) . ?
C9A C10A 1.5133(19) . ?
C11A C12A 1.5117(19) . ?
C13A C14A 1.3887(18) . ?
C13A C18A 1.3889(18) . ?
C14A C15A 1.3910(18) . ?
C15A C16A 1.4032(18) . ?
C15A C19A 1.5063(18) . ?
C16A C17A 1.3986(19) . ?
C17A C18A 1.3931(18) . ?
C17A C20A 1.5059(18) . ?
S1B C7B 1.6848(13) . ?
O1B C10B 1.4233(19) . ?
O1B C11B 1.4313(19) . ?
O2B C16B 1.3723(15) . ?
N1B C1B 1.3361(18) . ?
N1B C5B 1.3468(17) . ?
N2B C6B 1.2803(17) . ?
N2B N3B 1.3636(15) . ?
N3B C7B 1.3689(16) . ?
N4B C7B 1.3384(16) . ?
N4B C13B 1.4299(16) . ?
N5B C8B 1.4607(17) . ?
N5B C9B 1.4614(17) . ?
N5B C12B 1.4630(18) . ?
C1B C2B 1.382(2) . ?
C2B C3B 1.383(2) . ?
C3B C4B 1.3909(19) . ?
C4B C5B 1.4060(18) . ?
C4B C8B 1.5094(18) . ?
C5B C6B 1.4781(18) . ?
C9B C10B 1.508(2) . ?
C11B C12B 1.519(2) . ?
C13B C18B 1.3908(18) . ?
C13B C14B 1.3924(17) . ?
C14B C15B 1.3888(17) . ?
C15B C16B 1.3996(18) . ?
C15B C19B 1.5053(18) . ?
C16B C17B 1.3993(18) . ?
C17B C18B 1.3982(18) . ?
C17B C20B 1.5037(18) . ?
O3 C21 1.4273(17) . ?
C21 C22 1.508(2) . ?
O4 C23 1.4290(16) . ?
C23 C24 1.507(2) . ?
O5 C25 1.4327(18) . ?
C25 C26 1.501(2) . ?
 
loop_
 _geom_angle_atom_site_label_1
 _geom_angle_atom_site_label_2
 _geom_angle_atom_site_label_3
 _geom_angle
 _geom_angle_site_symmetry_1
 _geom_angle_site_symmetry_3
 _geom_angle_publ_flag
C10A O1A C11A 111.18(10) . . ?
C1A N1A C5A 118.01(12) . . ?
C6A N2A N3A 115.86(11) . . ?
C7A N3A N2A 119.84(10) . . ?
C7A N4A C13A 126.40(11) . . ?
C12A N5A C9A 108.61(10) . . ?
C12A N5A C8A 111.45(10) . . ?
C9A N5A C8A 110.94(10) . . ?
N1A C1A C2A 123.39(14) . . ?
C3A C2A C1A 118.34(13) . . ?
C2A C3A C4A 120.12(13) . . ?
C3A C4A C5A 117.40(13) . . ?
C3A C4A C8A 120.43(12) . . ?
C5A C4A C8A 122.16(12) . . ?
N1A C5A C4A 122.70(12) . . ?
N1A C5A C6A 116.93(11) . . ?
C4A C5A C6A 120.37(12) . . ?
N2A C6A C5A 119.66(12) . . ?
N4A C7A N3A 116.33(11) . . ?
N4A C7A S1A 126.05(10) . . ?
N3A C7A S1A 117.61(9) . . ?
N5A C8A C4A 111.38(11) . . ?
N5A C9A C10A 108.97(11) . . ?
O1A C10A C9A 111.76(11) . . ?
O1A C11A C12A 111.10(11) . . ?
N5A C12A C11A 109.88(11) . . ?
C14A C13A C18A 119.90(12) . . ?
C14A C13A N4A 122.83(11) . . ?
C18A C13A N4A 117.21(12) . . ?
C13A C14A C15A 120.23(12) . . ?
C14A C15A C16A 119.24(12) . . ?
C14A C15A C19A 121.35(12) . . ?
C16A C15A C19A 119.40(12) . . ?
O2A C16A C17A 123.85(12) . . ?
O2A C16A C15A 115.05(12) . . ?
C17A C16A C15A 121.11(12) . . ?
C18A C17A C16A 118.17(12) . . ?
C18A C17A C20A 120.38(12) . . ?
C16A C17A C20A 121.44(12) . . ?
C13A C18A C17A 121.33(12) . . ?
C10B O1B C11B 109.40(11) . . ?
C1B N1B C5B 118.65(12) . . ?
C6B N2B N3B 117.64(11) . . ?
N2B N3B C7B 119.74(10) . . ?
C7B N4B C13B 127.62(11) . . ?
C8B N5B C9B 110.76(11) . . ?
C8B N5B C12B 110.99(11) . . ?
C9B N5B C12B 108.95(11) . . ?
N1B C1B C2B 123.26(13) . . ?
C1B C2B C3B 117.86(13) . . ?
C2B C3B C4B 120.68(13) . . ?
C3B C4B C5B 117.22(12) . . ?
C3B C4B C8B 120.92(12) . . ?
C5B C4B C8B 121.84(12) . . ?
N1B C5B C4B 122.28(12) . . ?
N1B C5B C6B 116.56(11) . . ?
C4B C5B C6B 121.16(12) . . ?
N2B C6B C5B 118.77(11) . . ?
N4B C7B N3B 115.44(11) . . ?
N4B C7B S1B 126.63(10) . . ?
N3B C7B S1B 117.93(9) . . ?
N5B C8B C4B 112.49(11) . . ?
N5B C9B C10B 109.66(12) . . ?
O1B C10B C9B 111.26(12) . . ?
O1B C11B C12B 111.58(13) . . ?
N5B C12B C11B 109.99(13) . . ?
C18B C13B C14B 119.59(11) . . ?
C18B C13B N4B 124.71(11) . . ?
C14B C13B N4B 115.68(11) . . ?
C15B C14B C13B 121.82(12) . . ?
C14B C15B C16B 117.98(12) . . ?
C14B C15B C19B 120.30(12) . . ?
C16B C15B C19B 121.73(11) . . ?
O2B C16B C17B 116.09(11) . . ?
O2B C16B C15B 122.68(12) . . ?
C17B C16B C15B 121.22(12) . . ?
C18B C17B C16B 119.42(12) . . ?
C18B C17B C20B 121.10(12) . . ?
C16B C17B C20B 119.48(12) . . ?
C13B C18B C17B 119.94(12) . . ?
O3 C21 C22 109.76(12) . . ?
O4 C23 C24 108.96(11) . . ?
O5 C25 C26 110.73(12) . . ?
 
loop_
 _geom_torsion_atom_site_label_1
 _geom_torsion_atom_site_label_2
 _geom_torsion_atom_site_label_3
 _geom_torsion_atom_site_label_4
 _geom_torsion
 _geom_torsion_site_symmetry_1
 _geom_torsion_site_symmetry_2
 _geom_torsion_site_symmetry_3
 _geom_torsion_site_symmetry_4
 _geom_torsion_publ_flag
C6A N2A N3A C7A 179.76(12) . . . . ?
C5A N1A C1A C2A -0.6(2) . . . . ?
N1A C1A C2A C3A -1.1(2) . . . . ?
C1A C2A C3A C4A 1.2(2) . . . . ?
C2A C3A C4A C5A 0.1(2) . . . . ?
C2A C3A C4A C8A 179.20(14) . . . . ?
C1A N1A C5A C4A 2.1(2) . . . . ?
C1A N1A C5A C6A -178.69(12) . . . . ?
C3A C4A C5A N1A -1.9(2) . . . . ?
C8A C4A C5A N1A 179.09(12) . . . . ?
C3A C4A C5A C6A 178.93(12) . . . . ?
C8A C4A C5A C6A -0.11(19) . . . . ?
N3A N2A C6A C5A -179.38(11) . . . . ?
N1A C5A C6A N2A 6.97(18) . . . . ?
C4A C5A C6A N2A -173.79(12) . . . . ?
C13A N4A C7A N3A -177.09(12) . . . . ?
C13A N4A C7A S1A 1.9(2) . . . . ?
N2A N3A C7A N4A -0.80(18) . . . . ?
N2A N3A C7A S1A -179.91(9) . . . . ?
C12A N5A C8A C4A 67.87(13) . . . . ?
C9A N5A C8A C4A -170.97(10) . . . . ?
C3A C4A C8A N5A -113.85(14) . . . . ?
C5A C4A C8A N5A 65.16(16) . . . . ?
C12A N5A C9A C10A -59.98(13) . . . . ?
C8A N5A C9A C10A 177.20(10) . . . . ?
C11A O1A C10A C9A -55.80(14) . . . . ?
N5A C9A C10A O1A 58.25(14) . . . . ?
C10A O1A C11A C12A 55.25(14) . . . . ?
C9A N5A C12A C11A 60.37(13) . . . . ?
C8A N5A C12A C11A -177.12(10) . . . . ?
O1A C11A C12A N5A -58.11(14) . . . . ?
C7A N4A C13A C14A -51.1(2) . . . . ?
C7A N4A C13A C18A 131.67(14) . . . . ?
C18A C13A C14A C15A -1.0(2) . . . . ?
N4A C13A C14A C15A -178.17(12) . . . . ?
C13A C14A C15A C16A 1.7(2) . . . . ?
C13A C14A C15A C19A -177.90(13) . . . . ?
C14A C15A C16A O2A 178.84(12) . . . . ?
C19A C15A C16A O2A -1.53(18) . . . . ?
C14A C15A C16A C17A -1.2(2) . . . . ?
C19A C15A C16A C17A 178.45(13) . . . . ?
O2A C16A C17A C18A 179.90(13) . . . . ?
C15A C16A C17A C18A -0.1(2) . . . . ?
O2A C16A C17A C20A 0.6(2) . . . . ?
C15A C16A C17A C20A -179.38(13) . . . . ?
C14A C13A C18A C17A -0.3(2) . . . . ?
N4A C13A C18A C17A 177.03(12) . . . . ?
C16A C17A C18A C13A 0.8(2) . . . . ?
C20A C17A C18A C13A -179.88(13) . . . . ?
C6B N2B N3B C7B -178.70(12) . . . . ?
C5B N1B C1B C2B 0.5(2) . . . . ?
N1B C1B C2B C3B 1.2(2) . . . . ?
C1B C2B C3B C4B -1.6(2) . . . . ?
C2B C3B C4B C5B 0.4(2) . . . . ?
C2B C3B C4B C8B 178.92(13) . . . . ?
C1B N1B C5B C4B -1.9(2) . . . . ?
C1B N1B C5B C6B 178.11(12) . . . . ?
C3B C4B C5B N1B 1.4(2) . . . . ?
C8B C4B C5B N1B -177.12(12) . . . . ?
C3B C4B C5B C6B -178.55(12) . . . . ?
C8B C4B C5B C6B 2.92(19) . . . . ?
N3B N2B C6B C5B -178.08(11) . . . . ?
N1B C5B C6B N2B 5.43(19) . . . . ?
C4B C5B C6B N2B -174.61(12) . . . . ?
C13B N4B C7B N3B 163.80(12) . . . . ?
C13B N4B C7B S1B -16.3(2) . . . . ?
N2B N3B C7B N4B 0.14(17) . . . . ?
N2B N3B C7B S1B -179.75(9) . . . . ?
C9B N5B C8B C4B 165.86(11) . . . . ?
C12B N5B C8B C4B -72.98(14) . . . . ?
C3B C4B C8B N5B 112.96(14) . . . . ?
C5B C4B C8B N5B -68.57(16) . . . . ?
C8B N5B C9B C10B -179.35(11) . . . . ?
C12B N5B C9B C10B 58.29(15) . . . . ?
C11B O1B C10B C9B 59.14(16) . . . . ?
N5B C9B C10B O1B -60.32(16) . . . . ?
C10B O1B C11B C12B -57.72(18) . . . . ?
C8B N5B C12B C11B -179.15(12) . . . . ?
C9B N5B C12B C11B -56.93(16) . . . . ?
O1B C11B C12B N5B 57.46(18) . . . . ?
C7B N4B C13B C18B 48.3(2) . . . . ?
C7B N4B C13B C14B -133.21(14) . . . . ?
C18B C13B C14B C15B -1.16(19) . . . . ?
N4B C13B C14B C15B -179.77(11) . . . . ?
C13B C14B C15B C16B 0.00(19) . . . . ?
C13B C14B C15B C19B -179.67(12) . . . . ?
C14B C15B C16B O2B -178.72(12) . . . . ?
C19B C15B C16B O2B 0.9(2) . . . . ?
C14B C15B C16B C17B 0.25(19) . . . . ?
C19B C15B C16B C17B 179.91(13) . . . . ?
O2B C16B C17B C18B 179.70(12) . . . . ?
C15B C16B C17B C18B 0.7(2) . . . . ?
O2B C16B C17B C20B -0.25(19) . . . . ?
C15B C16B C17B C20B -179.29(13) . . . . ?
C14B C13B C18B C17B 2.08(19) . . . . ?
N4B C13B C18B C17B -179.46(12) . . . . ?
C16B C17B C18B C13B -1.8(2) . . . . ?
C20B C17B C18B C13B 178.12(13) . . . . ?
 
loop_
 _geom_hbond_atom_site_label_D 
 _geom_hbond_atom_site_label_H 
 _geom_hbond_atom_site_label_A 
 _geom_hbond_distance_DH 
 _geom_hbond_distance_HA 
 _geom_hbond_distance_DA 
 _geom_hbond_angle_DHA 
 _geom_hbond_site_symmetry_A 
O2A H2E O5  0.84 2.02 2.7541(14) 145.9 2_776
N3A H30A S1B  0.88 2.48 3.3517(11) 169.4 .
N4A H4A O4  0.88 2.12 2.9480(15) 157.5 2_776
C6A H6A N5A  0.95 2.64 3.1126(17) 110.9 .
C6A H6A S1B  0.95 2.95 3.7769(13) 146.4 .
C8A H8B O4  0.99 2.61 3.5574(18) 160.7 1_455
C9A H9A S1B  0.99 2.99 3.7056(14) 129.8 .
O2B H2F O1A  0.84 1.96 2.7563(13) 157.9 2_565
N3B H30B S1A  0.88 2.60 3.4805(11) 174.5 .
N4B H4B O3  0.88 2.13 2.9306(14) 150.4 1_454
C6B H6B N5B  0.95 2.63 3.1733(17) 117.0 .
C8B H8C N2B  0.99 2.60 3.3413(17) 131.7 2_675
C11B H11C O2B  0.99 2.56 3.3780(19) 139.4 2_575
C14B H14B O3  0.95 2.56 3.2058(16) 125.4 1_454
C18B H18B S1B  0.95 2.82 3.2673(13) 110.2 .
O3 H30 N1B  0.84 1.95 2.7810(15) 168.1 1_656
O3 H30 N2B  0.84 2.57 3.0496(14) 117.6 1_656
C21 H21B N3B  0.99 2.69 3.4766(19) 137.1 2_676
C22 H22A S1A  0.98 2.88 3.8537(15) 171.0 2_676
O4 H40 N1A  0.84 2.01 2.8413(15) 169.3 2_776
O4 H40 N2A  0.84 2.52 2.9957(15) 117.0 2_776
O5 H50 S1A  0.84 2.59 3.3926(11) 160.5 1_545
 
_refine_diff_density_max    0.374
_refine_diff_density_min   -0.443
_refine_diff_density_rms    0.057

_shelxl_version_number 2014-3

_shelx_res_file
;
TITL mo_vlar_mimi035_P-1 in P-1
CELL 0.71073 9.7366 16.0139 17.412 107.5669 103.8625 98.7243
ZERR 4 0.0003 0.0006 0.0007 0.0014 0.0013 0.0014
LATT 1
SFAC C H N O S
UNIT 92 136 20 14 4

L.S. 20
PLAN  20
SIZE 0.02 0.09 0.32
TEMP -173.16
fmap 2
ACTA
HTAB
CONF
OMIT -2 3 1
OMIT 0 8 11
OMIT 0 0 2
OMIT 0 -2 1
OMIT 1 0 3
OMIT -1 -2 3
OMIT -1 -2 2
EQIV $1 -x+2, -y+2, -z+1
HTAB O2A O5_$1
HTAB N3A S1B
HTAB N4A O4_$1
HTAB C6A N5A
HTAB C6A S1B
EQIV $2 x-1, y, z
HTAB C8A O4_$2
HTAB C9A S1B
EQIV $3 -x, -y+1, -z
HTAB O2B O1A_$3
HTAB N3B S1A
EQIV $4 x-1, y, z-1
HTAB N4B O3_$4
HTAB C6B N5B
EQIV $5 -x+1, -y+2, -z
HTAB C8B N2B_$5
EQIV $6 -x, -y+2, -z
HTAB C11B O2B_$6
HTAB C14B O3_$4
HTAB C18B S1B
EQIV $7 x+1, y, z+1
HTAB O3 N1B_$7
HTAB O3 N2B_$7
EQIV $8 -x+1, -y+2, -z+1
HTAB C21 N3B_$8
HTAB C22 S1A_$8
HTAB O4 N1A_$1
HTAB O4 N2A_$1
EQIV $9 x, y-1, z
HTAB O5 S1A_$9
WGHT    0.043200    1.022900
FVAR       0.20911
S1A   5    0.557620    1.170341    0.280493    11.00000    0.01708    0.01342 =
         0.01477    0.00668   -0.00169    0.00006
O1A   4    0.326827    0.615750    0.148464    11.00000    0.01899    0.01646 =
         0.01759   -0.00022    0.00226    0.00148
O2A   4    1.180833    1.469896    0.454297    11.00000    0.02226    0.01801 =
         0.01714    0.00193    0.00456   -0.00593
AFIX 147
H2E   2    1.214065    1.503654    0.505324    11.00000   -1.50000
AFIX   0
N1A   3    0.722405    0.938640    0.528967    11.00000    0.02339    0.01725 =
         0.01171    0.00418    0.00252    0.00517
N2A   3    0.619033    1.012608    0.411635    11.00000    0.01693    0.01382 =
         0.01036    0.00471    0.00212    0.00392
N3A   3    0.558828    1.050728    0.355173    11.00000    0.01451    0.01221 =
         0.01161    0.00485   -0.00132   -0.00006
AFIX  43
H30A  2    0.469043    1.026403    0.321341    11.00000   -1.20000
AFIX   0
N4A   3    0.772590    1.159498    0.405621    11.00000    0.01494    0.01464 =
         0.01482    0.00729   -0.00013   -0.00021
AFIX  43
H4A   2    0.802190    1.128916    0.438090    11.00000   -1.20000
AFIX   0
N5A   3    0.373276    0.739688    0.314071    11.00000    0.01373    0.01340 =
         0.01382    0.00418    0.00425    0.00238
C1A   1    0.775936    0.898182    0.582312    11.00000    0.02951    0.02327 =
         0.01400    0.00646   -0.00045    0.00629
AFIX  43
H1A   2    0.868455    0.927290    0.623354    11.00000   -1.20000
AFIX   0
C2A   1    0.703478    0.816042    0.580825    11.00000    0.04104    0.02360 =
         0.01624    0.01096    0.00219    0.00864
AFIX  43
H2A   2    0.745970    0.789006    0.619237    11.00000   -1.20000
AFIX   0
C3A   1    0.567841    0.774396    0.522076    11.00000    0.03605    0.01889 =
         0.01866    0.01088    0.00884    0.00585
AFIX  43
H3A   2    0.515101    0.718592    0.520517    11.00000   -1.20000
AFIX   0
C4A   1    0.508292    0.814089    0.465131    11.00000    0.02335    0.01450 =
         0.01227    0.00410    0.00867    0.00552
C5A   1    0.591460    0.896539    0.470307    11.00000    0.01943    0.01363 =
         0.01009    0.00315    0.00530    0.00542
C6A   1    0.536476    0.941550    0.411163    11.00000    0.01667    0.01368 =
         0.01114    0.00342    0.00268    0.00342
AFIX  43
H6A   2    0.440520    0.918236    0.372848    11.00000   -1.20000
AFIX   0
C7A   1    0.638211    1.126285    0.351547    11.00000    0.01715    0.01188 =
         0.01162    0.00312    0.00279    0.00246
C8A   1    0.361126    0.768444    0.400057    11.00000    0.02039    0.01606 =
         0.01712    0.00670    0.00968    0.00294
AFIX  23
H8A   2    0.316390    0.715177    0.411067    11.00000   -1.20000
H8B   2    0.296583    0.810704    0.405016    11.00000   -1.20000
AFIX   0
C9A   1    0.228866    0.708658    0.250915    11.00000    0.01381    0.01503 =
         0.02035    0.00541    0.00488    0.00135
AFIX  23
H9A   2    0.175615    0.756994    0.259983    11.00000   -1.20000
H9B   2    0.171675    0.655321    0.256454    11.00000   -1.20000
AFIX   0
C10A  1    0.247300    0.684220    0.163592    11.00000    0.01743    0.01625 =
         0.01833    0.00521    0.00197    0.00027
AFIX  23
H10A  2    0.150031    0.662504    0.120694    11.00000   -1.20000
H10B  2    0.299582    0.738791    0.157549    11.00000   -1.20000
AFIX   0
C11A  1    0.465721    0.642422    0.211998    11.00000    0.01593    0.01757 =
         0.01873    0.00186    0.00483    0.00214
AFIX  23
H11A  2    0.527411    0.695004    0.207788    11.00000   -1.20000
H11B  2    0.515294    0.592320    0.202219    11.00000   -1.20000
AFIX   0
C12A  1    0.448536    0.666885    0.299513    11.00000    0.01669    0.01419 =
         0.01777    0.00471    0.00428    0.00355
AFIX  23
H12A  2    0.392003    0.613387    0.305146    11.00000   -1.20000
H12B  2    0.545699    0.686322    0.342316    11.00000   -1.20000
AFIX   0
C13A  1    0.873652    1.240182    0.416069    11.00000    0.01224    0.01276 =
         0.01578    0.00444    0.00008    0.00026
C14A  1    0.908799    1.257706    0.348816    11.00000    0.01537    0.01463 =
         0.01295    0.00240    0.00165    0.00189
AFIX  43
H14A  2    0.863040    1.216083    0.292836    11.00000   -1.20000
AFIX   0
C15A  1    1.010774    1.335994    0.363133    11.00000    0.01581    0.01598 =
         0.01446    0.00463    0.00417    0.00309
C16A  1    1.080382    1.395637    0.446359    11.00000    0.01370    0.01371 =
         0.01708    0.00375    0.00294    0.00057
C17A  1    1.046939    1.378425    0.514736    11.00000    0.01461    0.01603 =
         0.01337    0.00210    0.00073    0.00160
C18A  1    0.942215    1.300308    0.498045    11.00000    0.01499    0.01753 =
         0.01331    0.00530    0.00203    0.00187
AFIX  43
H18A  2    0.917194    1.287915    0.543652    11.00000   -1.20000
AFIX   0
C19A  1    1.047222    1.358261    0.291143    11.00000    0.02233    0.02128 =
         0.01642    0.00499    0.00674    0.00039
AFIX 137
H19A  2    1.026860    1.416598    0.292137    11.00000   -1.50000
H19B  2    0.987794    1.311225    0.237414    11.00000   -1.50000
H19C  2    1.150725    1.361448    0.297040    11.00000   -1.50000
AFIX   0
C20A  1    1.120038    1.442542    0.604167    11.00000    0.02188    0.02177 =
         0.01412    0.00143    0.00263   -0.00241
AFIX 137
H20A  2    1.222170    1.439762    0.621769    11.00000   -1.50000
H20B  2    1.069963    1.425447    0.641715    11.00000   -1.50000
H20C  2    1.115552    1.504142    0.607216    11.00000   -1.50000
AFIX   0

S1B   5    0.224875    0.931161    0.228345    11.00000    0.02050    0.01651 =
         0.01060    0.00421    0.00044   -0.00236
O1B   4    0.592410    1.435403    0.174071    11.00000    0.03178    0.01663 =
         0.02705    0.00052    0.00367    0.00496
O2B   4   -0.212966    0.524609    0.004612    11.00000    0.02582    0.01549 =
         0.01607    0.00282    0.00721   -0.00522
AFIX 147
H2F   2   -0.231619    0.490490   -0.045782    11.00000   -1.50000
AFIX   0
N1B   3    0.232324    1.004525   -0.119265    11.00000    0.02362    0.01698 =
         0.01421    0.00408    0.00299   -0.00037
N2B   3    0.277373    0.996066    0.037075    11.00000    0.01761    0.01297 =
         0.01116    0.00324    0.00336    0.00311
N3B   3    0.292509    0.995139    0.116699    11.00000    0.01772    0.01193 =
         0.00965    0.00178    0.00113   -0.00123
AFIX  43
H30B  2    0.360028    1.036826    0.160187    11.00000   -1.20000
AFIX   0
N4B   3    0.103590    0.868898    0.058542    11.00000    0.01614    0.01236 =
         0.01030    0.00252    0.00198   -0.00054
AFIX  43
H4B   2    0.088125    0.884256    0.013322    11.00000   -1.20000
AFIX   0
N5B   3    0.549126    1.254336    0.063166    11.00000    0.01494    0.01466 =
         0.01687    0.00398    0.00294    0.00264
C1B   1    0.210297    1.007788   -0.196945    11.00000    0.02510    0.01879 =
         0.01360    0.00319    0.00113    0.00082
AFIX  43
H1B   2    0.127435    0.967203   -0.240797    11.00000   -1.20000
AFIX   0
C2B   1    0.302081    1.067280   -0.216676    11.00000    0.02685    0.02088 =
         0.01450    0.00708    0.00715    0.00746
AFIX  43
H2B   2    0.282153    1.068564   -0.272399    11.00000   -1.20000
AFIX   0
C3B   1    0.423836    1.124864   -0.152701    11.00000    0.02205    0.01834 =
         0.02146    0.00962    0.01010    0.00609
AFIX  43
H3B   2    0.490139    1.165378   -0.164790    11.00000   -1.20000
AFIX   0
C4B   1    0.450224    1.124074   -0.070832    11.00000    0.01575    0.01423 =
         0.01684    0.00454    0.00590    0.00485
C5B   1    0.348973    1.062366   -0.056684    11.00000    0.01710    0.01312 =
         0.01373    0.00356    0.00433    0.00384
C6B   1    0.365883    1.058025    0.028584    11.00000    0.01594    0.01252 =
         0.01333    0.00247    0.00211    0.00135
AFIX  43
H6B   2    0.441027    1.100422    0.076200    11.00000   -1.20000
AFIX   0
C7B   1    0.202265    0.929111    0.128727    11.00000    0.01428    0.01099 =
         0.01264    0.00295    0.00250    0.00275
C8B   1    0.584294    1.185617   -0.001055    11.00000    0.01461    0.01663 =
         0.01782    0.00486    0.00463    0.00245
AFIX  23
H8C   2    0.637795    1.148988    0.026047    11.00000   -1.20000
H8D   2    0.649244    1.215666   -0.025784    11.00000   -1.20000
AFIX   0
C9B   1    0.674846    1.297463    0.138937    11.00000    0.01684    0.02086 =
         0.01856    0.00446    0.00129    0.00341
AFIX  23
H9C   2    0.757297    1.326605    0.124461    11.00000   -1.20000
H9D   2    0.705652    1.251428    0.161862    11.00000   -1.20000
AFIX   0
C10B  1    0.635105    1.367231    0.204468    11.00000    0.02772    0.02200 =
         0.01985    0.00255    0.00453    0.00435
AFIX  23
H10C  2    0.554088    1.337504    0.219620    11.00000   -1.20000
H10D  2    0.719873    1.395284    0.256135    11.00000   -1.20000
AFIX   0
C11B  1    0.469707    1.394896    0.099453    11.00000    0.03316    0.02193 =
         0.03259    0.00228    0.00088    0.01393
AFIX  23
H11C  2    0.441524    1.442210    0.077659    11.00000   -1.20000
H11D  2    0.386117    1.366911    0.113804    11.00000   -1.20000
AFIX   0
C12B  1    0.503435    1.323554    0.031176    11.00000    0.02980    0.01822 =
         0.02156    0.00554   -0.00014    0.00723
AFIX  23
H12C  2    0.415693    1.295436   -0.018785    11.00000   -1.20000
H12D  2    0.582039    1.352022    0.013496    11.00000   -1.20000
AFIX   0
C13B  1    0.020347    0.782541    0.048413    11.00000    0.01124    0.01152 =
         0.01261    0.00190    0.00025   -0.00063
C14B  1    0.015652    0.711341   -0.022660    11.00000    0.01304    0.01508 =
         0.01190    0.00428    0.00377    0.00151
AFIX  43
H14B  2    0.066674    0.722902   -0.059972    11.00000   -1.20000
AFIX   0
C15B  1   -0.061558    0.623892   -0.040507    11.00000    0.01375    0.01439 =
         0.01072    0.00211    0.00153    0.00030
C16B  1   -0.135788    0.608640    0.015448    11.00000    0.01313    0.01437 =
         0.01339    0.00421    0.00186   -0.00208
C17B  1   -0.133106    0.679188    0.087098    11.00000    0.01402    0.01951 =
         0.01300    0.00427    0.00423    0.00070
C18B  1   -0.056097    0.766720    0.102655    11.00000    0.01364    0.01638 =
         0.01231    0.00117    0.00279    0.00151
AFIX  43
H18B  2   -0.055990    0.815340    0.150233    11.00000   -1.20000
AFIX   0
C19B  1   -0.063431    0.548555   -0.117722    11.00000    0.02595    0.01475 =
         0.01417    0.00146    0.00791   -0.00184
AFIX 137
H19D  2   -0.161957    0.526890   -0.157854    11.00000   -1.50000
H19E  2   -0.034504    0.498908   -0.101260    11.00000   -1.50000
H19F  2    0.004950    0.570821   -0.144323    11.00000   -1.50000
AFIX   0
C20B  1   -0.212954    0.659617    0.146097    11.00000    0.02544    0.02728 =
         0.01926    0.00517    0.01245   -0.00051
AFIX 137
H20D  2   -0.312951    0.624765    0.113554    11.00000   -1.50000
H20E  2   -0.215093    0.716568    0.187012    11.00000   -1.50000
H20F  2   -0.162857    0.624761    0.176175    11.00000   -1.50000
AFIX   0
O3    4    1.055670    0.850959    0.881005    11.00000    0.01671    0.01756 =
         0.01698    0.00602   -0.00150   -0.00142
AFIX 147
H30   2    1.118236    0.896456    0.886589    11.00000   -1.50000
AFIX   0
C21   1    0.916983    0.851576    0.830490    11.00000    0.02069    0.02472 =
         0.03010    0.01272    0.00146    0.00826
AFIX  23
H21A  2    0.909784    0.826450    0.769884    11.00000   -1.20000
H21B  2    0.906201    0.914388    0.843443    11.00000   -1.20000
AFIX   0
C22   1    0.797300    0.795893    0.848339    11.00000    0.01756    0.02741 =
         0.02991    0.00830    0.00373    0.00783
AFIX 137
H22A  2    0.702309    0.796903    0.813861    11.00000   -1.50000
H22B  2    0.804592    0.821086    0.908333    11.00000   -1.50000
H22C  2    0.807240    0.733514    0.834418    11.00000   -1.50000
AFIX   0
O4    4    1.100715    0.892559    0.449265    11.00000    0.01871    0.02064 =
         0.02316    0.00938   -0.00389    0.00059
AFIX 147
H40   2    1.161951    0.940611    0.459633    11.00000   -1.50000
AFIX   0
C23   1    0.965470    0.891099    0.393488    11.00000    0.01926    0.02433 =
         0.01747    0.00764   -0.00033    0.00536
AFIX  23
H23A  2    0.979416    0.893943    0.339769    11.00000   -1.20000
H23B  2    0.929605    0.944048    0.419527    11.00000   -1.20000
AFIX   0
C24   1    0.855971    0.805331    0.376471    11.00000    0.02035    0.02564 =
         0.01959    0.00497   -0.00001    0.00273
AFIX 137
H24A  2    0.761540    0.805167    0.340470    11.00000   -1.50000
H24B  2    0.845644    0.801761    0.430087    11.00000   -1.50000
H24C  2    0.889501    0.753272    0.347784    11.00000   -1.50000
AFIX   0
O5    4    0.630217    0.389154    0.408064    11.00000    0.02426    0.01606 =
         0.02701    0.00084   -0.00294    0.00489
AFIX 147
H50   2    0.635673    0.337669    0.379807    11.00000   -1.50000
AFIX   0
C25   1    0.481749    0.395705    0.385940    11.00000    0.02467    0.02042 =
         0.02852    0.01107    0.00782    0.00557
AFIX  23
H25B  2    0.442100    0.396142    0.433335    11.00000   -1.20000
H25A  2    0.422643    0.342404    0.335935    11.00000   -1.20000
AFIX   0
C26   1    0.471107    0.480131    0.366591    11.00000    0.02696    0.02370 =
         0.03474    0.01530    0.01246    0.00887
AFIX 137
H26A  2    0.497804    0.475989    0.314990    11.00000   -1.50000
H26B  2    0.537634    0.532387    0.413776    11.00000   -1.50000
H26C  2    0.370934    0.487140    0.358373    11.00000   -1.50000

AFIX   0
HKLF 4

REM  mo_vlar_mimi035_P-1 in P-1
REM R1 =  0.0432 for   10725 Fo > 4sig(Fo)  and  0.0684 for all   14286 data
REM    598 parameters refined using      0 restraints

END

WGHT      0.0429      1.0306

REM Instructions for potential hydrogen bonds
HTAB O2A O5_$1
HTAB N3A S1B
HTAB N4A O4_$1
HTAB C6A N5A
HTAB C6A S1B
HTAB C8A O4_$2
HTAB C9A S1B
HTAB O2B O1A_$3
HTAB N3B S1A
HTAB N4B O3_$4
HTAB C6B N5B
HTAB C8B N2B_$5
HTAB C11B O2B_$6
HTAB C14B O3_$4
HTAB C18B S1B
HTAB O3 N1B_$7
HTAB O3 N2B_$7
HTAB C21 N3B_$8
HTAB C22 S1A_$8
HTAB O4 N1A_$1
HTAB O4 N2A_$1
HTAB O5 S1A_$9

REM Highest difference peak  0.374,  deepest hole -0.443,  1-sigma level  0.057
Q1    1   0.1287  0.8604  0.0079  11.00000  0.05    0.37
Q2    1  -0.1020  0.7224  0.0872  11.00000  0.05    0.36
Q3    1  -0.1393  0.6453  0.0523  11.00000  0.05    0.35
Q4    1   1.0759  1.3820  0.4788  11.00000  0.05    0.35
Q5    1   0.8256  1.2027  0.4080  11.00000  0.05    0.34
Q6    1   0.3944  1.0959 -0.0588  11.00000  0.05    0.33
Q7    1   1.0660  1.3564  0.4071  11.00000  0.05    0.33
Q8    1  -0.0245  0.6684 -0.0279  11.00000  0.05    0.33
Q9    1   0.0700  0.8261  0.0605  11.00000  0.05    0.33
Q10   1   0.3541  1.0648 -0.0154  11.00000  0.05    0.32
Q11   1  -0.1015  0.6096 -0.0162  11.00000  0.05    0.32
Q12   1   0.5539  0.8561  0.4741  11.00000  0.05    0.32
Q13   1  -0.0367  0.7806  0.0692  11.00000  0.05    0.30
Q14   1   0.0056  0.7437  0.0071  11.00000  0.05    0.30
Q15   1   0.9875  1.3456  0.5054  11.00000  0.05    0.30
Q16   1   0.8971  1.2770  0.4566  11.00000  0.05    0.29
Q17   1   0.2432  0.6961  0.2066  11.00000  0.05    0.29
Q18   1  -0.1658  0.6716  0.1129  11.00000  0.05    0.29
Q19   1   0.9347  1.2655  0.4595  11.00000  0.05    0.28
Q20   1   0.5713  0.9200  0.4445  11.00000  0.05    0.28
;
_shelx_res_checksum   19199

_shelx_hkl_file
;
  -1   0   0  110.04    5.48
  -2   0   0  141.09    6.79
   2   0   0  131.85    6.78
  -3   0   0   43.57    2.13
  -3   0   0   41.66    2.12
  -3   0   0   41.94    2.23
   3   0   0   42.37    2.22
  -4   0   0   24.88    1.20
  -4   0   0   23.34    1.39
  -4   0   0   21.81    1.21
   4   0   0   22.96    1.36
  -5   0   0   15.80    1.12
  -5   0   0   16.71    0.84
  -5   0   0   15.13    0.86
  -5   0   0   15.08    0.90
   5   0   0   14.62    1.07
  -6   0   0   79.11    3.95
  -6   0   0   82.40    3.94
  -6   0   0   78.66    3.98
  -6   0   0   76.21    4.15
   6   0   0   76.69    4.12
  -7   0   0   46.38    2.37
  -7   0   0   47.55    2.65
  -7   0   0   45.15    2.41
  -7   0   0   44.95    2.37
   7   0   0   47.34    2.63
  -8   0   0    7.29    0.65
  -8   0   0    7.63    0.63
  -8   0   0    7.22    0.89
  -8   0   0    7.78    0.72
  -9   0   0   43.96    2.39
  -9   0   0   44.90    2.62
  -9   0   0   43.13    2.35
  -9   0   0   47.67    2.78
 -10   0   0    9.91    1.17
 -10   0   0   10.53    0.90
 -10   0   0    8.43    0.91
 -10   0   0    9.76    1.13
 -11   0   0    0.47    0.51
 -11   0   0   -0.47    0.95
 -11   0   0   -0.50    0.91
 -11   0   0    0.73    0.58
 -12   0   0   33.24    2.80
 -12   0   0   31.48    1.95
 -12   0   0   32.18    1.94
 -12   0   0   30.79    2.58
 -13   1   0    1.55    1.49
 -12   1   0   22.47    2.36
 -12   1   0   20.47    2.27
 -12   1   0   21.17    1.46
 -12   1   0   22.34    1.45
 -11   1   0    3.74    1.02
 -11   1   0    4.36    0.57
 -11   1   0    4.40    0.60
 -11   1   0    3.09    1.05
 -10   1   0    2.11    0.44
 -10   1   0    2.65    0.79
 -10   1   0    3.03    0.48
 -10   1   0    2.67    0.90
  -9   1   0    5.17    0.53
  -9   1   0    5.50    0.60
  -9   1   0    5.16    0.47
  -9   1   0    4.31    0.85
  -9   1   0    5.22    0.74
  -8   1   0   20.74    1.62
  -8   1   0   20.98    1.24
  -8   1   0   20.72    1.16
  -8   1   0   20.79    1.24
  -7   1   0   20.83    1.26
  -7   1   0   21.75    1.19
  -7   1   0   23.27    1.24
  -7   1   0   23.04    1.55
  -6   1   0  106.80    5.70
  -6   1   0  111.33    5.53
  -6   1   0  107.06    5.51
  -6   1   0  118.01    5.53
  -5   1   0    2.59    0.43
  -5   1   0    2.69    0.32
  -4   1   0   25.11    1.27
  -4   1   0   23.54    1.43
  -3   1   0    3.33    0.27
  -3   1   0    1.99    0.33
  -2   1   0    0.80    0.23
  -1  -1   0    3.19    0.23
  -1  -1   0    2.89    0.18
  -1  -1   0    3.17    0.30
  -1  -1   0    3.38    0.21
   1   1   0    3.12    0.27
   1   1   0    2.69    0.21
   1   1   0    3.41    0.23
   1   1   0    3.02    0.22
  -2  -1   0 1000.00   49.13
   2   1   0  996.22   49.13
  -3  -1   0   79.07    3.95
  -3  -1   0   80.25    4.04
  -3  -1   0   79.53    3.97
   3   1   0   78.63    4.04
  -4  -1   0    8.76    0.44
  -4  -1   0    7.65    0.57
  -4  -1   0    8.15    0.76
  -4  -1   0    7.90    0.52
   4   1   0    7.92    0.72
  -5  -1   0    2.59    0.23
  -5  -1   0    2.04    0.31
  -5  -1   0    2.78    0.28
  -5  -1   0    2.78    0.47
   5   1   0    2.56    0.45
  -6  -1   0   52.24    2.61
  -6  -1   0   50.46    2.63
  -6  -1   0   52.82    2.82
   6   1   0   48.03    2.80
  -7  -1   0    1.91    0.31
  -7  -1   0    0.94    0.34
  -7  -1   0    1.79    0.57
   7   1   0    1.18    0.55
  -8  -1   0   31.98    2.03
  -8  -1   0   29.68    1.71
  -8  -1   0   30.18    1.66
   8   1   0   28.98    1.99
  -9  -1   0   32.08    1.83
  -9  -1   0   32.22    1.80
  -9  -1   0   31.56    2.23
 -10  -1   0    8.41    0.95
 -10  -1   0    9.46    0.94
 -10  -1   0    7.84    1.06
 -10  -1   0    8.06    1.12
 -11  -1   0   -0.43    0.57
 -11  -1   0    0.15    0.63
 -11  -1   0    0.84    0.93
 -11  -1   0   -0.65    0.92
 -12  -1   0    0.14    0.66
 -12  -1   0    1.69    0.74
 -12  -1   0    0.78    1.02
 -12  -1   0    0.35    1.24
 -13   2   0    6.81    1.63
 -13   2   0    9.62    1.16
 -12   2   0    1.57    1.14
 -12   2   0    1.54    0.48
 -12   2   0    2.58    1.17
 -12   2   0    1.76    0.53
 -11   2   0    1.68    0.94
 -11   2   0    0.88    0.96
 -11   2   0   -0.28    0.43
 -10   2   0    0.48    0.52
 -10   2   0    0.62    0.69
 -10   2   0    0.12    0.80
 -10   2   0    0.62    0.39
 -10   2   0    0.21    0.32
  -9   2   0    2.53    0.78
  -9   2   0    1.67    0.62
  -9   2   0    1.77    0.47
  -9   2   0    1.67    0.42
  -9   2   0    1.51    0.30
  -8   2   0   12.00    1.03
  -8   2   0   11.54    0.71
  -8   2   0   11.26    1.30
  -8   2   0   10.83    0.84
  -8   2   0   12.09    0.85
  -7   2   0    4.36    0.64
  -7   2   0    4.65    0.54
  -6   2   0   11.64    0.74
  -6   2   0   11.68    1.03
  -5   2   0   19.38    1.33
  -5   2   0   21.76    1.14
  -4   2   0   44.52    2.14
  -4   2   0   38.91    2.26
  -3   2   0   99.28    4.76
  -3   2   0   91.91    4.83
   1  -2   0   40.61    2.10
  -1   2   0   40.60    2.09
  -1   2   0   46.13    2.12
  -1   2   0   41.84    2.10
  -1   2   0   41.51    2.10
   0  -2   0    8.33    0.47
   0   2   0    9.49    0.48
   0   2   0    8.57    0.48
  -1  -2   0   27.41    1.37
  -1  -2   0   26.68    1.38
  -1  -2   0   26.70    1.42
  -1  -2   0   29.62    1.35
   1   2   0   25.59    1.38
   1   2   0   25.72    1.36
   1   2   0   25.29    1.42
   1   2   0   27.18    1.38
  -2  -2   0   62.06    3.13
  -2  -2   0   67.83    3.02
  -2  -2   0   63.44    3.06
  -2  -2   0   61.02    3.07
   2   2   0   52.92    3.04
   2   2   0   60.74    3.08
   2   2   0   59.87    3.07
   2   2   0   61.51    3.13
  -3  -2   0   12.23    0.75
  -3  -2   0   13.08    0.72
  -3  -2   0   12.99    0.87
   3   2   0   12.29    0.75
   3   2   0   12.57    0.89
   3   2   0   12.71    0.75
  -4  -2   0    0.54    0.35
  -4  -2   0    0.24    0.18
  -4  -2   0   -0.14    0.20
   4   2   0    0.22    0.19
   4   2   0    0.35    0.22
   4   2   0    0.49    0.33
  -5  -2   0   67.72    3.55
  -5  -2   0   67.14    3.39
  -5  -2   0   65.30    3.42
   5   2   0   68.53    3.56
  -6  -2   0    0.26    0.45
  -6  -2   0   -0.01    0.25
  -6  -2   0    0.07    0.27
   6   2   0   -0.38    0.44
  -7  -2   0   14.42    1.29
  -7  -2   0   15.05    1.00
  -7  -2   0   15.00    0.96
   7   2   0   13.00    1.33
  -8  -2   0    5.80    0.86
  -8  -2   0    6.30    0.75
  -8  -2   0    6.41    0.69
   8   2   0    5.22    0.88
  -9  -2   0    4.03    0.58
  -9  -2   0    4.00    0.56
  -9  -2   0    4.13    0.84
   9   2   0    4.39    0.95
 -10  -2   0   24.11    1.69
 -10  -2   0   30.11    2.16
 -10  -2   0   27.30    1.72
 -10  -2   0   27.50    2.10
 -11  -2   0    0.02    1.02
 -11  -2   0   -1.24    0.90
 -11  -2   0   -0.52    0.58
 -11  -2   0   -0.27    0.66
 -12  -2   0    1.13    0.78
 -12  -2   0    2.82    1.37
 -12  -2   0    3.38    1.01
 -12  -2   0    0.81    0.78
 -13   3   0    4.75    1.51
 -13   3   0    6.72    1.24
 -12   3   0    1.13    0.43
 -12   3   0    0.32    0.41
 -12   3   0    1.18    1.11
 -12   3   0    2.23    0.61
 -12   3   0    0.62    1.08
 -11   3   0   -0.33    0.37
 -11   3   0   -0.21    0.85
 -11   3   0   -0.21    0.61
 -11   3   0    0.39    0.38
 -11   3   0   -0.08    0.99
 -10   3   0    5.05    0.54
 -10   3   0    6.24    1.08
 -10   3   0    6.22    0.91
 -10   3   0    7.10    0.76
 -10   3   0    7.05    0.76
  -9   3   0    1.26    0.56
  -9   3   0    1.99    0.52
  -9   3   0    2.14    0.81
  -8   3   0   45.89    2.38
  -8   3   0   43.69    2.48
  -8   3   0   43.40    2.66
  -7   3   0    4.92    0.57
  -7   3   0    5.32    0.71
  -7   3   0    5.48    0.57
  -6   3   0    3.45    0.44
  -6   3   0    2.36    0.50
  -6   3   0    2.98    0.39
  -5   3   0   14.37    1.11
  -5   3   0   15.90    0.90
  -4   3   0  162.66    7.88
  -4   3   0  156.87    7.97
  -4   3   0  156.21    7.88
  -3   3   0  524.15   25.81
  -2   3   0   59.72    3.09
  -2   3   0   66.20    3.13
  -2   3   0   61.00    3.10
   1  -3   0   44.28    2.33
   1  -3   0   48.79    2.34
  -1   3   0   43.62    2.33
  -1   3   0   49.47    2.35
  -1   3   0   46.33    2.33
   0  -3   0   60.50    2.87
   0  -3   0   54.44    2.88
   0  -3   0   56.85    2.88
   0   3   0   53.49    2.88
   0   3   0   61.10    2.88
   0   3   0   58.13    2.88
  -1  -3   0  135.48    6.85
  -1  -3   0  145.98    6.83
  -1  -3   0  138.79    6.85
   1   3   0  134.01    6.89
   1   3   0  147.15    6.84
   1   3   0  130.03    6.85
   1   3   0  135.37    6.85
  -2  -3   0  106.26    5.29
  -2  -3   0  107.46    5.24
  -2  -3   0  105.55    5.25
  -2  -3   0  112.86    5.20
   2   3   0  102.74    5.25
   2   3   0  104.17    5.24
   2   3   0  106.03    5.31
   2   3   0   96.21    5.22
  -3  -3   0    0.84    0.24
  -3  -3   0    1.42    0.22
  -3  -3   0    0.88    0.32
   3   3   0    0.96    0.24
   3   3   0    1.13    0.25
   3   3   0    1.24    0.33
  -4  -3   0    0.28    0.21
  -4  -3   0    0.21    0.33
  -4  -3   0    0.01    0.23
   4   3   0    0.12    0.36
   4   3   0    0.28    0.23
   4   3   0   -0.02    0.24
  -5  -3   0   37.52    2.03
  -5  -3   0   38.94    2.16
  -5  -3   0   39.05    2.00
   5   3   0   37.86    2.20
   5   3   0   38.11    1.99
   5   3   0   36.89    1.99
  -6  -3   0   41.14    2.13
  -6  -3   0   38.97    2.31
  -6  -3   0   39.25    2.16
   6   3   0   41.60    2.39
  -7  -3   0   38.35    2.12
  -7  -3   0   38.03    2.08
  -7  -3   0   39.96    2.32
   7   3   0   37.68    2.41
  -8  -3   0    8.70    0.95
  -8  -3   0    7.06    0.84
  -8  -3   0    7.70    0.86
   8   3   0    6.48    0.99
  -9  -3   0   22.26    1.81
  -9  -3   0   20.42    1.48
  -9  -3   0   22.08    1.47
   9   3   0   22.66    2.10
 -10  -3   0    2.88    0.68
 -10  -3   0    1.35    0.86
 -10  -3   0    1.25    0.64
 -10  -3   0    0.06    0.77
  10   3   0   -1.13    1.02
 -11  -3   0    0.41    0.79
 -11  -3   0   -0.61    0.96
 -11  -3   0    0.76    1.11
 -11  -3   0   -0.44    0.69
 -12  -3   0    3.64    0.92
 -12  -3   0    4.16    0.91
 -12  -3   0    0.51    1.28
 -12  -3   0    2.34    0.82
 -13   4   0    0.87    1.37
 -13   4   0    2.15    1.24
 -12   4   0    3.66    1.26
 -12   4   0    5.67    0.65
 -12   4   0    3.77    1.26
 -12   4   0    5.54    0.81
 -12   4   0    4.28    0.48
 -11   4   0   -0.42    0.96
 -11   4   0   -0.10    0.65
 -11   4   0    0.20    0.83
 -11   4   0    0.30    0.39
 -11   4   0   -0.40    0.30
 -10   4   0    9.69    1.05
 -10   4   0    9.16    1.22
 -10   4   0    9.25    1.05
  -9   4   0    1.42    0.58
  -9   4   0    1.30    0.74
  -9   4   0    0.57    0.47
  -8   4   0   57.98    3.00
  -8   4   0   56.46    3.08
  -8   4   0   56.31    3.27
  -7   4   0    3.94    0.47
  -7   4   0    3.42    0.64
  -7   4   0    4.17    0.50
  -6   4   0    1.88    0.33
  -6   4   0    1.25    0.32
  -6   4   0    1.23    0.47
  -5   4   0    0.00    0.22
  -5   4   0   -0.15    0.22
  -5   4   0   -0.26    0.33
  -4   4   0   46.28    2.48
  -4   4   0   50.75    2.50
  -3   4   0   22.04    1.27
  -3   4   0   26.32    1.31
   1  -4   0   90.03    4.55
   1  -4   0   88.56    4.54
  -1   4   0   90.51    4.53
  -1   4   0   88.84    4.54
  -1   4   0   97.46    4.55
   0  -4   0  134.23    6.95
   0  -4   0  148.93    6.94
   0  -4   0  137.95    6.94
   0   4   0  147.91    6.94
   0   4   0  137.23    6.93
   0   4   0  132.86    6.94
  -1  -4   0   68.72    3.17
  -1  -4   0   62.07    3.20
  -1  -4   0   64.76    3.19
   1   4   0   62.49    3.19
   1   4   0   61.16    3.25
   1   4   0   61.53    3.20
   1   4   0   61.78    3.18
  -2  -4   0    0.75    0.23
  -2  -4   0    0.68    0.20
   2   4   0    0.77    0.22
   2   4   0    0.48    0.21
   2   4   0    0.78    0.22
   2   4   0    0.88    0.30
  -3  -4   0   46.44    2.32
  -3  -4   0   44.27    2.33
  -3  -4   0   45.08    2.41
   3   4   0   44.99    2.44
   3   4   0   44.82    2.35
   3   4   0   43.39    2.33
  -4  -4   0    3.05    0.36
  -4  -4   0    3.35    0.35
  -4  -4   0    2.79    0.45
   4   4   0    2.91    0.37
   4   4   0    2.57    0.49
   4   4   0    2.93    0.38
  -5  -4   0   36.97    2.11
  -5  -4   0   38.19    1.97
  -5  -4   0   35.28    1.99
   5   4   0   38.17    2.19
   5   4   0   36.35    1.99
   5   4   0   36.22    1.99
  -6  -4   0   17.15    1.14
  -6  -4   0   17.38    1.10
  -6  -4   0   18.26    1.33
   6   4   0   15.78    1.43
   6   4   0   17.36    1.07
   6   4   0   17.98    1.04
  -7  -4   0    5.91    0.77
  -7  -4   0    4.76    0.58
  -7  -4   0    4.81    0.59
   7   4   0    4.82    0.90
  -8  -4   0   10.65    1.01
  -8  -4   0    9.30    1.03
  -8  -4   0    9.61    0.98
   8   4   0   10.25    1.21
  -9  -4   0    4.45    0.71
  -9  -4   0    5.89    0.75
  -9  -4   0    5.20    0.93
   9   4   0    5.29    1.19
 -10  -4   0    2.86    0.95
 -10  -4   0    3.18    0.94
 -10  -4   0    2.44    0.76
 -10  -4   0    3.62    0.77
  10   4   0    3.17    1.31
 -11  -4   0    2.34    1.25
 -11  -4   0    2.30    0.95
 -11  -4   0    3.81    0.90
 -11  -4   0    4.12    1.04
 -12  -4   0   12.04    1.57
 -12  -4   0    8.15    1.33
 -13   5   0    1.42    1.38
 -13   5   0   -1.55    1.32
 -12   5   0   -1.97    1.21
 -12   5   0    1.62    1.09
 -12   5   0    0.22    0.79
 -11   5   0    2.53    0.75
 -11   5   0    2.05    1.15
 -11   5   0    0.90    0.88
 -10   5   0   16.94    1.32
 -10   5   0   16.44    1.86
 -10   5   0   14.33    1.49
  -9   5   0   13.51    1.22
  -9   5   0   12.39    1.08
  -9   5   0   14.92    1.61
  -8   5   0   13.47    1.11
  -8   5   0   15.01    1.44
  -8   5   0   14.65    1.04
  -7   5   0   35.46    2.01
  -7   5   0   35.23    2.23
  -7   5   0   37.50    1.99
  -6   5   0    3.89    0.61
  -6   5   0    3.74    0.44
  -6   5   0    4.24    0.53
  -5   5   0   16.88    1.00
  -5   5   0   16.31    1.00
  -4   5   0    7.82    0.59
  -4   5   0    7.81    0.60
  -3   5   0   17.89    1.01
  -3   5   0   18.54    1.00
  -3   5   0   19.87    1.07
   2  -5   0   13.79    0.73
   2  -5   0   13.81    0.82
   2  -5   0   13.39    0.79
  -2   5   0   14.41    0.80
  -2   5   0   14.59    0.79
   1  -5   0   22.60    1.24
   1  -5   0   22.46    1.26
  -1   5   0   25.46    1.26
  -1   5   0   22.85    1.23
  -1   5   0   22.53    1.24
   0  -5   0   13.31    0.81
   0  -5   0   13.85    0.83
   0   5   0   13.96    0.80
   0   5   0   14.66    0.82
   0   5   0   13.31    0.81
  -1  -5   0  168.56    7.74
  -1  -5   0  149.60    7.77
  -1  -5   0  161.87    7.76
   1   5   0  150.70    7.82
   1   5   0  147.65    7.77
   1   5   0  155.30    7.76
   1   5   0  158.47    7.76
  -2  -5   0   37.47    1.89
  -2  -5   0   36.15    1.91
   2   5   0   35.22    1.91
   2   5   0   35.03    1.88
   2   5   0   35.71    1.90
   2   5   0   36.05    2.00
  -3  -5   0   13.98    0.90
  -3  -5   0   14.42    0.86
   3   5   0   14.26    0.91
   3   5   0   12.11    0.84
   3   5   0   14.23    0.89
   3   5   0   14.67    1.05
  -4  -5   0   12.17    0.85
  -4  -5   0   12.15    0.82
  -4  -5   0   12.53    0.99
   4   5   0   12.78    1.06
   4   5   0   11.64    0.72
   4   5   0   12.72    0.85
   4   5   0   12.21    0.87
  -5  -5   0    9.36    0.76
  -5  -5   0    9.73    0.79
  -5  -5   0    9.65    0.97
   5   5   0    9.28    0.82
   5   5   0    8.40    0.91
   5   5   0    9.55    0.79
  -6  -5   0   18.56    1.25
  -6  -5   0   18.78    1.22
  -6  -5   0   19.67    1.43
   6   5   0   20.80    1.62
   6   5   0   18.55    1.22
   6   5   0   18.38    1.22
  -7  -5   0    0.43    0.62
  -7  -5   0   -0.04    0.42
  -7  -5   0   -0.20    0.45
   7   5   0   -0.03    0.75
  -8  -5   0   -0.10    0.66
  -8  -5   0    0.42    0.54
  -8  -5   0    0.72    0.54
   8   5   0    0.52    1.01
  -9  -5   0   17.06    1.43
  -9  -5   0   16.80    1.43
  -9  -5   0   14.68    1.61
   9   5   0   14.67    1.63
 -10  -5   0    2.66    0.83
 -10  -5   0    2.23    0.79
 -10  -5   0    1.07    0.97
  10   5   0    0.39    1.40
 -11  -5   0    2.44    1.03
 -11  -5   0    3.13    0.98
 -11  -5   0    4.38    1.37
 -13   6   0   -1.66    1.52
 -13   6   0   -1.93    1.35
 -12   6   0    2.40    1.33
 -12   6   0    1.01    0.81
 -12   6   0    0.36    1.09
 -11   6   0   -0.14    0.69
 -11   6   0   -0.73    1.05
 -11   6   0    0.50    0.93
 -10   6   0    8.95    1.28
 -10   6   0    8.78    1.12
 -10   6   0    9.01    1.03
  -9   6   0    0.68    0.75
  -9   6   0    0.23    0.54
  -9   6   0    0.33    0.51
  -8   6   0    5.47    0.88
  -8   6   0    6.49    0.71
  -8   6   0    6.23    0.79
  -7   6   0    9.24    0.81
  -7   6   0   11.67    1.16
  -7   6   0    8.63    0.85
  -5   6   0   11.95    0.81
  -5   6   0   10.90    0.80
  -4   6   0  527.07   26.48
  -4   6   0  548.52   26.54
  -4   6   0  536.79   26.47
  -4   6   0  537.95   26.50
  -3   6   0   12.22    0.79
  -3   6   0   11.94    0.72
  -3   6   0   11.55    0.72
   2  -6   0   50.07    2.51
   2  -6   0   50.61    2.57
   2  -6   0   49.52    2.56
  -2   6   0   48.94    2.56
  -2   6   0   51.03    2.54
   1  -6   0    1.27    0.26
   1  -6   0    0.86    0.24
  -1   6   0    1.02    0.26
  -1   6   0    0.88    0.22
  -1   6   0    0.72    0.22
   0  -6   0    5.92    0.54
   0  -6   0    5.78    0.51
   0   6   0    5.90    0.51
   0   6   0    6.22    0.52
   0   6   0    5.97    0.49
  -1  -6   0   21.85    1.28
  -1  -6   0   23.11    1.26
   1   6   0   22.37    1.38
   1   6   0   21.20    1.27
   1   6   0   23.21    1.26
   1   6   0   22.98    1.25
  -2  -6   0   73.52    3.71
  -2  -6   0   74.39    3.69
   2   6   0   72.84    3.71
   2   6   0   69.54    3.68
   2   6   0   71.45    3.79
   2   6   0   72.68    3.70
  -3  -6   0   47.54    2.38
  -3  -6   0   45.79    2.41
   3   6   0   41.46    2.36
   3   6   0   45.27    2.52
   3   6   0   45.72    2.40
   3   6   0   46.07    2.42
  -4  -6   0    6.42    0.66
  -4  -6   0    5.81    0.62
   4   6   0    5.90    0.58
   4   6   0    4.93    0.53
   4   6   0    5.79    0.71
   4   6   0    4.36    0.56
  -5  -6   0    1.11    0.40
  -5  -6   0    1.96    0.44
   5   6   0    1.62    0.45
   5   6   0    1.46    0.41
   5   6   0    0.31    0.59
  -6  -6   0   -0.02    0.43
  -6  -6   0    0.50    0.44
   6   6   0   -0.24    0.43
   6   6   0   -0.22    0.43
   6   6   0    0.22    0.71
  -7  -6   0   12.28    1.14
  -7  -6   0   12.67    1.12
   7   6   0   13.68    1.00
   7   6   0   12.36    1.35
   7   6   0   11.71    1.05
  -8  -6   0    6.64    0.83
  -8  -6   0    6.94    0.83
   8   6   0    8.78    1.30
  -9  -6   0    1.64    0.72
  -9  -6   0    1.46    0.78
   9   6   0    2.48    1.36
 -10  -6   0    0.72    0.88
 -10  -6   0    0.89    0.96
 -10  -6   0    1.23    0.92
  10   6   0    2.15    1.55
 -11  -6   0   -0.53    0.92
 -11  -6   0   -0.12    1.27
 -13   7   0    1.29    1.58
 -13   7   0    2.96    1.40
 -13   7   0    3.09    0.89
 -12   7   0   19.90    2.13
 -12   7   0   17.70    1.98
 -12   7   0   15.98    1.74
 -11   7   0   27.98    2.57
 -11   7   0   23.13    2.07
 -11   7   0   25.21    1.90
 -10   7   0    2.94    1.06
 -10   7   0    3.75    0.75
 -10   7   0    3.65    0.85
  -9   7   0    0.18    0.76
  -9   7   0    0.43    0.58
  -9   7   0    0.42    0.52
  -8   7   0   10.56    1.08
  -8   7   0   12.80    1.46
  -8   7   0   13.63    1.07
  -7   7   0    3.47    0.53
  -7   7   0    5.12    0.73
  -6   7   0   28.03    1.66
  -6   7   0   29.90    1.67
  -5   7   0  397.17   19.89
  -5   7   0  409.31   19.97
  -5   7   0  403.24   19.93
  -4   7   0   12.56    0.80
  -4   7   0   14.39    0.90
  -4   7   0   12.68    0.80
  -4   7   0   13.83    0.82
   3  -7   0    1.36    0.26
   3  -7   0    1.13    0.24
  -3   7   0    1.98    0.36
  -3   7   0    1.48    0.25
  -3   7   0    1.33    0.25
   2  -7   0   57.31    2.96
   2  -7   0   56.35    2.94
   2  -7   0   56.16    2.89
  -2   7   0   61.06    2.97
  -2   7   0   56.82    2.92
  -2   7   0   56.67    2.94
   1  -7   0   94.82    4.96
   1  -7   0   98.06    4.95
  -1   7   0   97.88    4.93
  -1   7   0   92.90    4.94
  -1   7   0  107.77    4.98
   0  -7   0   24.20    1.39
   0  -7   0   24.43    1.38
   0   7   0   24.91    1.36
   0   7   0   25.33    1.38
   0   7   0   23.28    1.37
  -1  -7   0   23.87    1.33
  -1  -7   0   22.39    1.35
   1   7   0   23.89    1.32
   1   7   0   22.81    1.46
   1   7   0   22.65    1.33
   1   7   0   23.48    1.32
  -2  -7   0    3.00    0.39
  -2  -7   0    3.30    0.42
   2   7   0    2.71    0.40
   2   7   0    3.07    0.40
   2   7   0    2.53    0.48
   2   7   0    3.25    0.41
  -3  -7   0   47.83    2.36
  -3  -7   0   44.42    2.38
   3   7   0   44.80    2.40
   3   7   0   44.40    2.37
   3   7   0   39.80    2.33
   3   7   0   43.82    2.52
  -4  -7   0   58.27    3.04
  -4  -7   0   60.89    3.07
   4   7   0   57.31    3.06
   4   7   0   52.54    2.99
   4   7   0   58.64    3.23
   4   7   0   58.97    3.08
  -5  -7   0   81.58    4.18
   5   7   0   76.81    4.17
   5   7   0   79.84    4.20
   5   7   0   82.18    4.40
  -6  -7   0   34.23    2.06
  -6  -7   0   36.14    2.03
   6   7   0   36.90    2.45
   6   7   0   32.40    2.05
   6   7   0   34.58    2.08
  -7  -7   0   18.72    1.48
  -7  -7   0   20.83    1.49
   7   7   0   19.03    2.04
   7   7   0   19.53    1.42
   7   7   0   20.61    1.42
  -8  -7   0    9.33    1.00
  -8  -7   0    9.07    0.99
   8   7   0    9.76    1.51
  -9  -7   0    5.46    0.98
  -9  -7   0    5.83    0.98
   9   7   0    7.28    1.58
 -10  -7   0   10.38    1.27
 -10  -7   0   11.01    1.48
 -10  -7   0   13.54    1.32
  10   7   0   10.85    1.85
 -11  -7   0   10.93    1.38
 -13   8   0    3.12    1.75
 -13   8   0    7.69    1.50
 -13   8   0    4.59    1.17
 -12   8   0    4.41    1.19
 -12   8   0    5.29    1.08
 -12   8   0    3.02    1.57
 -11   8   0   16.08    1.76
 -11   8   0   17.08    1.68
 -11   8   0   15.23    1.79
 -10   8   0   11.76    1.18
 -10   8   0   13.81    1.35
 -10   8   0   10.66    1.44
  -9   8   0    2.55    0.66
  -9   8   0    2.01    0.65
  -9   8   0    1.60    0.93
  -8   8   0    3.75    0.65
  -8   8   0    5.16    0.88
  -8   8   0    5.15    0.68
  -7   8   0   44.67    2.46
  -7   8   0   43.67    2.44
  -6   8   0   41.08    2.24
  -6   8   0   44.19    2.29
  -6   8   0   41.34    2.16
  -6   8   0   39.11    2.13
  -5   8   0   60.88    3.19
  -5   8   0   61.51    3.18
  -5   8   0   61.79    3.16
  -5   8   0   65.36    3.28
  -4   8   0   39.86    2.05
  -4   8   0   36.26    1.95
  -4   8   0   36.21    1.97
   3  -8   0   20.09    1.20
   3  -8   0   20.32    1.18
  -3   8   0   20.25    1.16
  -3   8   0   22.65    1.26
  -3   8   0   20.76    1.18
   2  -8   0   52.00    2.75
   2  -8   0   52.71    2.77
   2  -8   0   51.86    2.69
  -2   8   0   52.53    2.72
  -2   8   0   52.45    2.74
  -2   8   0   55.88    2.78
   1  -8   0   40.84    2.21
   1  -8   0   42.70    2.21
  -1   8   0   40.25    2.16
  -1   8   0   43.36    2.22
  -1   8   0   39.30    2.18
   0  -8   0    5.86    0.62
   0  -8   0    5.33    0.62
   0   8   0    5.75    0.59
   0   8   0    5.79    0.56
   0   8   0    6.28    0.60
  -1  -8   0  201.64   10.03
  -1  -8   0  203.23   10.00
   1   8   0  195.84   10.01
   1   8   0  206.02   10.01
   1   8   0  198.57   10.00
   1   8   0  197.94   10.10
  -2  -8   0    2.65    0.42
  -2  -8   0    2.73    0.41
   2   8   0    2.65    0.53
   2   8   0    2.84    0.43
   2   8   0    3.19    0.44
   2   8   0    2.85    0.40
  -3  -8   0   54.42    2.78
  -3  -8   0   53.59    2.80
   3   8   0   50.83    2.93
   3   8   0   48.72    2.74
   3   8   0   52.71    2.78
   3   8   0   51.69    2.81
  -4  -8   0   66.84    3.77
  -4  -8   0   77.76    3.82
   4   8   0   72.46    3.80
   4   8   0   65.88    3.73
   4   8   0   75.45    4.00
   4   8   0   77.01    3.84
  -5  -8   0    1.14    0.49
  -5  -8   0    0.16    0.49
   5   8   0    1.23    0.52
   5   8   0    1.01    0.42
   5   8   0    0.93    0.72
   5   8   0    0.66    0.53
  -6  -8   0   11.63    1.17
  -6  -8   0   10.82    1.17
   6   8   0   11.47    1.20
   6   8   0   11.54    1.27
   6   8   0   13.53    1.38
  -7  -8   0   -0.32    0.61
  -7  -8   0   -0.53    0.63
   7   8   0    0.47    1.10
   7   8   0   -0.03    0.68
   7   8   0    0.24    0.64
  -8  -8   0    4.93    0.88
  -8  -8   0    2.44    0.85
   8   8   0    3.74    0.69
   8   8   0    4.31    1.44
  -9  -8   0   21.08    1.99
  -9  -8   0   23.66    2.02
   9   8   0   22.01    2.29
 -10  -8   0    2.24    1.23
 -10  -8   0    3.73    1.11
 -13   9   0    0.77    1.78
 -13   9   0    3.81    1.33
 -13   9   0    4.18    1.20
 -12   9   0    1.22    1.55
 -12   9   0    0.75    1.12
 -12   9   0    1.27    1.04
 -11   9   0   11.98    1.60
 -11   9   0    9.49    1.63
 -11   9   0   11.17    1.29
 -10   9   0   51.40    3.03
 -10   9   0   53.34    3.49
 -10   9   0   50.60    3.05
  -9   9   0   26.27    1.82
  -9   9   0   24.52    2.26
  -9   9   0   28.45    1.83
  -8   9   0    9.96    1.20
  -8   9   0   11.17    0.80
  -8   9   0   11.81    1.11
  -8   9   0   11.32    0.76
  -8   9   0   12.53    1.14
  -7   9   0   41.37    2.32
  -7   9   0   39.77    2.16
  -7   9   0   44.56    2.38
  -7   9   0   41.61    2.19
  -6   9   0   19.40    1.17
  -6   9   0   20.66    1.19
  -6   9   0   21.50    1.36
  -6   9   0   20.89    1.27
  -5   9   0  115.47    5.94
  -5   9   0  115.51    5.92
  -5   9   0  124.67    6.04
  -4   9   0   32.62    1.82
  -4   9   0   36.93    1.94
  -4   9   0   33.95    1.85
   3  -9   0   26.64    1.54
   3  -9   0   26.18    1.52
  -3   9   0   28.20    1.58
  -3   9   0   27.13    1.51
  -3   9   0   27.09    1.48
   2  -9   0   19.16    1.24
   2  -9   0   20.50    1.25
   2  -9   0   20.95    1.16
  -2   9   0   21.74    1.27
  -2   9   0   21.09    1.18
  -2   9   0   19.53    1.21
   1  -9   0   40.87    2.26
   1  -9   0   41.95    2.25
  -1   9   0   41.07    2.22
  -1   9   0   42.87    2.26
  -1   9   0   40.70    2.20
   0  -9   0   23.36    1.36
   0  -9   0   22.27    1.36
   0   9   0   20.98    1.32
   0   9   0   22.06    1.31
   0   9   0   23.20    1.35
  -1  -9   0   41.17    2.18
  -1  -9   0   39.95    2.19
   1   9   0   40.02    2.17
   1   9   0   40.03    2.33
   1   9   0   37.99    2.14
   1   9   0   38.72    2.17
  -2  -9   0   16.05    1.06
  -2  -9   0   15.09    1.07
   2   9   0   14.83    1.02
   2   9   0   12.93    1.01
   2   9   0   13.68    1.24
   2   9   0   13.89    1.07
  -3  -9   0   20.92    1.36
  -3  -9   0   22.84    1.33
   3   9   0   20.24    1.33
   3   9   0   18.38    1.27
   3   9   0   17.61    1.36
   3   9   0   18.69    1.54
  -4  -9   0    4.20    0.61
  -4  -9   0    3.81    0.59
   4   9   0    3.65    0.61
   4   9   0    3.75    0.84
   4   9   0    3.73    0.63
   4   9   0    2.73    0.55
  -5  -9   0   28.15    1.81
  -5  -9   0   29.39    1.78
   5   9   0   26.81    1.79
   5   9   0   30.14    2.15
   5   9   0   23.45    1.63
   5   9   0   29.00    1.86
  -6  -9   0   37.48    2.28
  -6  -9   0   37.38    2.31
   6   9   0   35.47    2.70
   6   9   0   36.62    2.37
   6   9   0   38.21    2.33
  -7  -9   0    1.04    0.77
  -7  -9   0    3.14    0.78
   7   9   0    0.26    1.19
   7   9   0    2.92    0.85
   7   9   0    3.42    0.85
  -8  -9   0    9.63    1.15
  -8  -9   0    9.20    1.22
   8   9   0    9.05    0.98
   8   9   0    6.31    1.71
   8   9   0    8.71    1.03
  -9  -9   0   -0.80    0.92
 -10  -9   0    0.95    1.17
 -10  -9   0   -0.18    1.09
 -12  10   0    3.68    1.64
 -12  10   0    5.48    1.22
 -12  10   0    4.01    1.17
 -11  10   0   31.70    2.35
 -11  10   0   27.23    2.97
 -11  10   0   30.22    2.30
 -10  10   0   83.69    5.00
 -10  10   0   82.83    4.60
 -10  10   0   85.95    4.56
  -9  10   0   13.44    1.37
  -9  10   0   14.41    1.38
  -9  10   0   16.05    1.86
  -9  10   0   13.26    0.86
  -9  10   0   13.55    0.93
  -8  10   0   -0.36    0.31
  -8  10   0   -0.11    0.31
  -8  10   0   -0.72    0.53
  -8  10   0   -1.09    0.54
  -7  10   0    0.59    0.54
  -7  10   0    0.30    0.49
  -7  10   0    0.72    0.31
  -7  10   0    0.76    0.32
  -6  10   0   16.59    1.04
  -6  10   0   16.01    1.22
  -6  10   0   15.96    1.00
  -5  10   0   14.51    0.99
  -5  10   0   15.46    0.95
  -5  10   0   15.93    1.15
  -4  10   0   21.28    1.21
  -4  10   0   20.09    1.24
  -4  10   0   21.32    1.35
   3 -10   0    0.36    0.35
   3 -10   0    0.48    0.36
  -3  10   0    0.60    0.27
  -3  10   0    0.72    0.32
  -3  10   0    0.77    0.38
   2 -10   0   71.39    3.63
   2 -10   0   71.31    3.72
   2 -10   0   71.61    3.70
  -2  10   0   68.84    3.65
  -2  10   0   68.70    3.67
  -2  10   0   75.24    3.73
   1 -10   0    0.73    0.40
   1 -10   0    0.67    0.35
  -1  10   0    0.69    0.41
  -1  10   0    0.60    0.33
  -1  10   0    0.70    0.32
   0 -10   0    0.64    0.37
   0 -10   0    0.35    0.40
   0  10   0    0.16    0.37
   0  10   0    0.41    0.37
   0  10   0    0.60    0.33
  -1 -10   0    0.35    0.37
  -1 -10   0    0.01    0.40
   1  10   0    0.29    0.52
   1  10   0    0.16    0.40
   1  10   0    0.80    0.40
   1  10   0    1.10    0.37
  -2 -10   0    1.66    0.46
  -2 -10   0    0.94    0.45
   2  10   0    1.39    0.46
   2  10   0    1.15    0.62
   2  10   0    1.11    0.42
   2  10   0    1.23    0.46
  -3 -10   0    2.52    0.55
  -3 -10   0    2.71    0.55
   3  10   0    2.14    0.52
   3  10   0    1.96    0.55
   3  10   0    2.43    0.54
   3  10   0    2.25    0.74
  -4 -10   0   81.13    4.10
  -4 -10   0   82.70    4.07
   4  10   0   67.63    3.98
   4  10   0   77.67    4.07
   4  10   0   68.87    4.27
   4  10   0   79.29    4.11
  -5 -10   0   32.06    1.95
  -5 -10   0   28.19    1.94
   5  10   0   25.52    1.76
   5  10   0   28.41    1.93
   5  10   0   30.44    2.36
   5  10   0   31.10    2.01
  -6 -10   0    0.72    0.71
  -6 -10   0    1.98    0.77
   6  10   0    0.65    0.71
   6  10   0    2.74    1.20
   6  10   0    1.24    0.81
  -7 -10   0    0.74    0.79
  -7 -10   0    0.63    0.88
   7  10   0   -1.28    1.37
   7  10   0    0.80    0.84
   7  10   0    1.41    0.94
  -8 -10   0   16.01    1.56
  -8 -10   0   15.32    1.85
   8  10   0   18.44    1.87
   8  10   0   18.14    1.70
  -9 -10   0    0.55    1.12
   9  10   0   -0.51    1.70
 -12  11   0    8.03    1.86
 -12  11   0    6.26    1.33
 -12  11   0    9.30    1.09
 -11  11   0    2.70    0.90
 -11  11   0    1.97    1.06
 -11  11   0    2.88    1.48
 -10  11   0   12.49    0.85
 -10  11   0   14.38    1.69
 -10  11   0   11.49    0.94
 -10  11   0   14.35    1.44
 -10  11   0   15.76    1.63
  -9  11   0    4.01    0.85
  -9  11   0    3.45    0.42
  -9  11   0    3.23    0.47
  -9  11   0    4.16    0.74
  -9  11   0    3.69    1.15
  -8  11   0   26.36    1.82
  -8  11   0   24.29    1.42
  -8  11   0   25.63    1.48
  -8  11   0   25.97    1.63
  -7  11   0   11.77    0.81
  -7  11   0   10.26    1.15
  -7  11   0   10.50    0.87
  -6  11   0    3.44    0.48
  -6  11   0    4.29    0.44
  -6  11   0    3.54    0.64
  -5  11   0  148.87    7.46
  -5  11   0  144.20    7.48
  -5  11   0  154.24    7.60
   4 -11   0  189.28    9.62
   4 -11   0  195.14    9.62
  -4  11   0  191.37    9.62
  -4  11   0  199.99    9.74
  -4  11   0  190.00    9.65
   3 -11   0    6.47    0.66
   3 -11   0    5.93    0.63
  -3  11   0    7.05    0.66
  -3  11   0    6.23    0.79
  -3  11   0    5.92    0.71
   2 -11   0    0.09    0.41
   2 -11   0    1.05    0.42
   2 -11   0    0.80    0.35
  -2  11   0    0.55    0.33
  -2  11   0    1.00    0.47
  -2  11   0    0.50    0.37
   1 -11   0   16.82    1.27
  -1  11   0   19.05    1.19
  -1  11   0   17.89    1.23
  -1  11   0   19.18    1.27
   0 -11   0   10.29    0.99
   0 -11   0   12.02    1.02
   0  11   0   11.06    0.88
   0  11   0   10.17    0.94
   0  11   0    8.45    0.91
  -1 -11   0   31.41    1.83
  -1 -11   0   29.00    1.81
   1  11   0   29.52    1.76
   1  11   0   27.96    1.79
   1  11   0   28.41    1.78
   1  11   0   31.30    1.99
  -2 -11   0   48.51    2.62
  -2 -11   0   46.80    2.60
   2  11   0   43.58    2.57
   2  11   0   45.78    2.78
   2  11   0   45.69    2.56
   2  11   0   44.62    2.60
  -3 -11   0    1.92    0.58
   3  11   0    2.42    0.56
   3  11   0    2.06    0.80
   3  11   0    1.86    0.65
   3  11   0    1.56    0.57
  -4 -11   0  204.70    9.85
   4  11   0  200.02    9.86
   4  11   0  174.00    9.74
   4  11   0  197.58   10.04
   4  11   0  192.48    9.82
  -5 -11   0   33.54    2.17
  -5 -11   0   35.86    2.19
   5  11   0   30.62    2.20
   5  11   0   33.50    2.19
   5  11   0   31.43    2.61
   5  11   0   29.16    1.97
  -6 -11   0    2.37    0.87
  -6 -11   0    3.27    0.93
   6  11   0    2.01    0.90
   6  11   0    3.29    1.39
   6  11   0    4.00    0.99
  -7 -11   0    1.32    0.90
  -7 -11   0    0.45    0.90
   7  11   0    1.14    1.01
   7  11   0    1.68    1.04
  -8 -11   0   -1.23    1.07
   8  11   0    0.11    1.06
   8  11   0   -3.16    1.96
   8  11   0    0.52    0.87
  -9 -11   0   -0.72    1.06
  -9 -11   0   -0.89    1.24
 -12  12   0    5.47    1.37
 -12  12   0    1.47    1.71
 -11  12   0   -0.61    0.38
 -11  12   0   -0.20    0.32
 -11  12   0    1.06    1.15
 -11  12   0   -1.00    0.80
 -11  12   0   -1.47    1.46
 -10  12   0   39.57    2.20
 -10  12   0   42.04    2.42
 -10  12   0   37.63    2.14
 -10  12   0   42.84    2.74
 -10  12   0   43.08    3.31
  -9  12   0    6.01    0.66
  -9  12   0    5.73    1.00
  -9  12   0    5.44    0.60
  -8  12   0    0.27    0.41
  -8  12   0   -0.11    0.74
  -8  12   0    1.18    0.37
  -7  12   0    2.13    0.42
  -7  12   0    3.25    0.78
  -7  12   0    2.31    0.47
  -6  12   0   15.77    1.17
  -6  12   0   18.01    1.11
  -6  12   0   17.96    1.40
  -5  12   0    0.51    0.55
  -5  12   0    0.92    0.37
  -5  12   0    0.66    0.41
   4 -12   0   33.01    1.90
   4 -12   0   33.35    1.92
  -4  12   0   33.47    1.88
  -4  12   0   34.40    1.94
  -4  12   0   34.91    2.05
   3 -12   0  148.05    7.43
   3 -12   0  146.02    7.43
  -3  12   0  143.27    7.39
  -3  12   0  150.29    7.47
  -3  12   0  144.16    7.36
   2 -12   0    1.63    0.55
   2 -12   0    1.58    0.50
   2 -12   0    2.15    0.45
  -2  12   0    1.40    0.40
  -2  12   0    0.80    0.43
  -2  12   0    2.07    0.54
   1 -12   0   12.07    1.08
  -1  12   0   10.85    1.05
  -1  12   0   10.18    0.99
  -1  12   0   10.78    0.93
   0 -12   0    3.00    0.63
   0 -12   0    2.35    0.57
   0  12   0    3.64    0.65
   0  12   0    2.06    0.50
   0  12   0    2.77    0.50
  -1 -12   0   28.34    1.82
  -1 -12   0   27.83    1.79
   1  12   0   26.27    1.74
   1  12   0   27.45    1.76
   1  12   0   26.18    1.69
   1  12   0   26.15    1.98
  -2 -12   0   47.78    2.67
  -2 -12   0   47.18    2.68
   2  12   0   44.29    2.62
   2  12   0   45.50    2.64
   2  12   0   44.36    2.60
   2  12   0   43.12    2.87
  -3 -12   0    4.22    0.76
   3  12   0    6.24    0.80
   3  12   0    5.49    0.83
   3  12   0    6.89    1.10
   3  12   0    6.12    0.82
  -4 -12   0    7.30    0.98
   4  12   0    9.01    1.03
   4  12   0    7.46    1.26
   4  12   0    6.94    0.90
   4  12   0    5.64    0.90
  -5 -12   0    0.07    0.87
  -5 -12   0    0.24    0.77
   5  12   0   -0.53    1.16
   5  12   0    0.46    0.81
   5  12   0    0.09    0.69
   5  12   0    0.27    0.86
  -6 -12   0   66.21    3.75
  -6 -12   0   59.20    3.67
   6  12   0   63.50    3.75
   6  12   0   63.19    3.85
  -7 -12   0    3.87    1.18
   7  12   0    7.23    1.37
   7  12   0    6.06    1.25
   7  12   0    4.93    2.02
  -8 -12   0    2.74    1.30
   8  12   0    0.87    1.95
   8  12   0    0.12    1.23
 -12  13   0   16.36    2.37
 -12  13   0   19.81    2.44
 -11  13   0   -0.09    0.36
 -11  13   0    2.18    1.53
 -11  13   0    0.82    1.25
 -11  13   0    0.86    0.40
 -10  13   0   -0.67    0.40
 -10  13   0    0.42    1.03
 -10  13   0   -0.19    0.49
 -10  13   0    2.18    1.39
  -9  13   0    0.02    0.89
  -9  13   0   -0.62    0.53
  -9  13   0    0.06    0.39
  -8  13   0    3.90    0.64
  -8  13   0    4.02    0.98
  -8  13   0    4.39    0.52
  -7  13   0   21.19    1.32
  -7  13   0   21.21    1.70
  -7  13   0   21.12    1.41
  -6  13   0   18.03    1.49
  -6  13   0   18.36    1.27
  -6  13   0   17.19    1.17
  -5  13   0    2.04    0.47
  -5  13   0    2.28    0.52
  -5  13   0    2.59    0.68
   4 -13   0    4.17    0.60
   4 -13   0    3.20    0.58
  -4  13   0    2.90    0.74
  -4  13   0    3.57    0.52
  -4  13   0    3.57    0.58
   3 -13   0   10.26    0.97
   3 -13   0   11.46    1.11
  -3  13   0   10.49    1.03
  -3  13   0   11.32    1.14
  -3  13   0   10.71    0.95
   2 -13   0    1.96    0.51
   2 -13   0    1.78    0.63
   2 -13   0    1.76    0.57
  -2  13   0    1.94    0.68
  -2  13   0    1.40    0.52
  -2  13   0    1.37    0.45
   1 -13   0   14.35    1.29
   1 -13   0   14.45    1.30
  -1  13   0   13.20    1.25
  -1  13   0   13.91    1.14
  -1  13   0   15.40    1.22
   0 -13   0   91.68    4.82
   0 -13   0   91.82    4.82
   0  13   0   89.29    4.80
   0  13   0   90.16    4.74
  -1 -13   0    5.69    0.85
  -1 -13   0    6.36    0.82
   1  13   0    5.11    0.74
   1  13   0    5.08    1.01
   1  13   0    5.67    0.83
  -2 -13   0  104.77    5.35
   2  13   0   98.67    5.29
   2  13   0  100.63    5.28
   2  13   0   97.40    5.55
  -3 -13   0   38.60    2.42
   3  13   0   34.86    2.30
   3  13   0   37.48    2.35
   3  13   0   37.55    2.80
  -4 -13   0   11.95    1.23
   4  13   0   10.78    1.19
   4  13   0   12.26    1.39
  -5 -13   0    0.50    0.89
  -5 -13   0    0.19    0.89
   5  13   0   -2.46    1.66
   5  13   0    0.11    0.81
   5  13   0   -1.84    1.03
   5  13   0   -1.66    0.87
  -6 -13   0   35.62    2.70
   6  13   0   30.81    3.58
   6  13   0   33.90    2.68
  -7 -13   0   20.40    1.98
   7  13   0   18.36    1.92
   7  13   0   18.85    2.54
  -8 -13   0   -1.73    1.37
   8  13   0   -1.50    1.13
 -11  14   0    4.30    1.35
 -11  14   0    3.82    1.81
 -10  14   0    2.69    1.26
 -10  14   0    1.60    0.47
 -10  14   0   -0.36    0.58
 -10  14   0    0.95    1.45
  -9  14   0    3.51    1.17
  -9  14   0    3.73    0.55
  -9  14   0    4.20    0.71
  -8  14   0    0.71    0.44
  -8  14   0    0.35    0.91
  -8  14   0    0.51    0.54
  -7  14   0   22.40    1.57
  -7  14   0   23.55    1.47
  -7  14   0   25.06    1.91
  -6  14   0   -0.07    0.52
  -6  14   0    0.31    0.44
  -6  14   0    0.32    0.73
  -5  14   0   13.18    1.23
  -5  14   0   15.41    1.14
  -5  14   0   15.95    1.44
   4 -14   0   37.61    2.25
   4 -14   0   38.31    2.27
  -4  14   0   38.75    2.24
  -4  14   0   39.20    2.37
  -4  14   0   35.98    2.16
   3 -14   0   41.65    2.47
   3 -14   0   40.18    2.48
  -3  14   0   40.43    2.39
  -3  14   0   41.62    2.34
  -3  14   0   42.53    2.52
   2 -14   0    5.17    0.88
   2 -14   0    6.40    0.83
   2 -14   0    5.99    0.70
  -2  14   0    5.75    0.77
  -2  14   0    4.62    0.84
  -2  14   0    4.63    0.66
   1 -14   0    1.59    0.67
   1 -14   0    1.48    0.70
  -1  14   0    1.67    0.56
  -1  14   0    0.36    0.68
  -1  14   0    0.69    0.56
   0 -14   0   -0.41    0.61
   0  14   0   -0.27    0.66
   0  14   0    0.80    0.57
   0  14   0    2.32    0.93
  -1 -14   0   66.24    3.67
   1  14   0   61.54    3.56
   1  14   0   66.88    3.65
  -3 -14   0    6.14    1.08
  -3 -14   0    4.56    0.95
   3  14   0    6.00    1.02
   3  14   0    4.87    0.95
   3  14   0    6.30    1.03
  -4 -14   0    4.10    1.05
  -4 -14   0    3.86    0.96
   4  14   0    3.86    1.01
   4  14   0    2.20    1.35
   4  14   0    4.85    1.12
   4  14   0    4.13    1.02
  -5 -14   0    5.35    1.22
   5  14   0    4.77    1.31
   5  14   0    5.12    1.22
   5  14   0    5.53    1.08
   5  14   0    3.01    1.71
  -6 -14   0    0.38    1.24
   6  14   0    1.40    1.44
   6  14   0    2.98    1.97
   6  14   0    0.82    1.32
  -7 -14   0   -0.63    1.40
   7  14   0   -1.29    1.46
   7  14   0    1.15    2.30
   7  14   0    2.03    1.58
 -11  15   0    2.08    1.92
 -11  15   0    4.90    1.61
 -10  15   0    7.39    0.75
 -10  15   0    9.82    1.12
 -10  15   0    8.17    1.46
  -9  15   0    6.83    1.39
  -9  15   0    4.43    0.80
  -9  15   0    4.79    0.66
  -8  15   0   -0.78    0.48
  -8  15   0   -0.35    0.63
  -8  15   0   -0.81    0.96
  -7  15   0   15.90    1.39
  -7  15   0   17.50    1.78
  -7  15   0   15.09    1.22
  -6  15   0    1.20    0.87
  -6  15   0    2.72    0.57
  -6  15   0    1.67    0.65
  -5  15   0    5.10    0.94
  -5  15   0    5.16    0.78
  -5  15   0    4.38    0.68
   4 -15   0    0.04    0.61
   4 -15   0    0.28    0.69
  -4  15   0   -0.54    0.59
  -4  15   0   -0.63    0.71
  -4  15   0    0.41    0.53
   3 -15   0    7.85    0.97
   3 -15   0    6.74    0.99
  -3  15   0    6.28    0.80
  -3  15   0    7.16    1.01
  -3  15   0    6.33    0.77
   2 -15   0   78.09    4.18
   2 -15   0   77.36    3.97
   2 -15   0   78.21    4.17
  -2  15   0   73.17    4.00
  -2  15   0   72.95    4.14
  -2  15   0   69.14    4.03
   1 -15   0    0.70    0.83
   1 -15   0    0.11    0.73
  -1  15   0    0.49    0.60
  -1  15   0    2.08    0.86
  -1  15   0    0.44    0.59
   0 -15   0   39.82    2.56
   0  15   0   38.55    2.40
   0  15   0   38.52    2.51
  -1 -15   0    0.13    0.75
   1  15   0   -0.46    1.02
   1  15   0   -0.48    0.80
   1  15   0   -0.22    0.64
   1  15   0    0.66    0.75
  -2 -15   0   17.71    1.79
  -2 -15   0   14.76    1.51
   2  15   0   17.02    1.67
   2  15   0   15.97    1.76
   2  15   0   14.14    1.79
   2  15   0   14.79    1.66
  -3 -15   0    7.23    1.13
  -3 -15   0    5.56    1.10
   3  15   0    7.54    1.60
   3  15   0    6.71    1.15
   3  15   0    5.76    1.20
   3  15   0    5.39    1.10
  -4 -15   0   27.85    2.44
   4  15   0   29.60    2.38
   4  15   0   24.37    2.48
   4  15   0   24.47    2.20
   4  15   0   22.46    2.28
  -5 -15   0    1.57    1.30
   5  15   0   -1.48    1.15
   5  15   0    0.52    1.23
   5  15   0   -0.61    1.66
   5  15   0    1.69    1.10
  -6 -15   0    4.32    1.53
   6  15   0    6.29    1.52
   6  15   0    3.80    2.08
   6  15   0    5.24    1.59
  -7 -15   0   -0.41    1.24
  -7 -15   0   -0.24    1.23
   7  15   0   -0.72    1.75
 -11  16   0    3.95    2.06
 -11  16   0    1.42    1.56
 -10  16   0   -0.53    0.60
 -10  16   0   -0.21    0.66
 -10  16   0    1.81    1.40
  -9  16   0    1.27    0.77
  -9  16   0    1.36    1.31
  -9  16   0    0.79    0.59
  -8  16   0   -0.77    1.11
  -8  16   0    0.32    0.60
  -8  16   0    0.11    0.73
  -7  16   0    1.13    1.08
  -7  16   0    0.52    0.61
  -7  16   0    2.28    0.73
  -6  16   0   40.21    2.36
  -6  16   0   35.95    2.27
  -6  16   0   37.27    2.64
  -5  16   0    3.60    0.78
  -5  16   0    3.87    0.72
  -5  16   0    4.01    1.02
   4 -16   0   12.68    1.47
   4 -16   0   12.92    1.24
  -4  16   0   13.47    1.44
  -4  16   0   12.36    1.24
  -4  16   0   13.44    1.45
   3 -16   0   17.03    1.67
   3 -16   0   17.32    1.81
  -3  16   0   14.10    1.50
  -3  16   0   16.48    1.42
  -3  16   0   15.78    1.69
   2 -16   0    0.11    0.68
   2 -16   0    1.86    0.89
   2 -16   0    0.95    0.96
  -2  16   0    2.24    0.94
  -2  16   0    1.10    0.66
  -2  16   0    0.42    0.68
   1 -16   0   15.37    1.76
   1 -16   0   15.29    1.55
   1 -16   0   17.14    1.65
  -1  16   0   14.36    1.48
  -1  16   0   15.39    1.65
   0 -16   0   73.77    4.06
   0  16   0   66.55    3.85
   0  16   0   68.69    4.31
   0  16   0   66.82    3.97
  -1 -16   0   10.88    1.31
   1  16   0    9.13    1.53
   1  16   0   11.11    1.40
   1  16   0   11.94    1.28
   1  16   0   10.40    1.19
  -2 -16   0   22.60    2.20
   2  16   0   23.33    2.04
   2  16   0   25.47    2.08
   2  16   0   17.95    2.08
   2  16   0   21.68    2.11
  -3 -16   0    2.32    1.21
   3  16   0    3.80    1.08
   3  16   0    4.66    1.25
   3  16   0    4.86    1.19
   3  16   0    4.50    1.45
  -4 -16   0   -0.34    1.22
   4  16   0    1.47    1.23
   4  16   0    2.12    1.30
   4  16   0    1.99    1.70
  -5 -16   0    8.14    1.67
   5  16   0    7.39    1.63
  -6 -16   0    4.19    1.36
   6  16   0    3.31    1.74
 -10  17   0   -0.71    0.70
 -10  17   0    3.89    1.50
  -9  17   0    6.54    1.63
  -9  17   0    8.01    1.01
  -9  17   0    6.21    0.89
  -8  17   0    0.16    0.66
  -8  17   0    1.85    1.24
  -8  17   0    0.73    0.84
  -7  17   0   19.16    1.74
  -7  17   0   19.48    2.20
  -7  17   0   19.56    1.58
  -6  17   0    9.76    1.02
  -6  17   0    9.81    1.11
  -6  17   0   14.69    1.92
  -5  17   0    4.14    1.20
  -5  17   0    3.74    0.89
   4 -17   0   11.52    1.24
   4 -17   0   10.37    1.27
  -4  17   0    9.88    1.06
  -4  17   0   13.99    1.78
  -4  17   0   10.29    1.15
   3 -17   0    0.15    0.92
   3 -17   0    0.91    1.10
  -3  17   0    0.07    0.73
  -3  17   0    0.00    0.77
  -3  17   0   -0.26    1.02
   2 -17   0    8.41    1.25
   2 -17   0    6.94    1.38
   2 -17   0    7.77    1.00
   2 -17   0    7.32    0.68
  -2  17   0    7.26    0.97
  -2  17   0    5.31    0.98
  -2  17   0    6.72    1.26
   1 -17   0   42.05    2.82
   1 -17   0   47.78    3.01
  -1  17   0   37.64    3.26
  -1  17   0   44.39    2.73
  -1  17   0   42.83    2.75
  -1  17   0   40.41    2.93
   0 -17   0   42.24    2.98
   0 -17   0   47.69    3.13
   0  17   0   41.80    2.74
   0  17   0   36.82    2.68
   0  17   0   43.80    2.94
   0  17   0   36.53    3.19
  -1 -17   0    0.31    1.09
  -1 -17   0    0.29    1.16
   1  17   0    2.45    0.98
   1  17   0    2.02    0.95
   1  17   0    2.16    1.20
   1  17   0   -0.79    1.19
  -2 -17   0    0.55    1.22
   2  17   0   -1.19    1.45
   2  17   0    2.06    1.27
   2  17   0    1.47    1.08
  -3 -17   0    1.04    1.32
   3  17   0    0.85    1.41
   3  17   0   -0.48    1.18
  -4 -17   0    9.39    1.71
   4  17   0   11.16    1.74
   4  17   0   11.48    1.64
  -5 -17   0    0.17    1.35
   5  17   0   -1.23    1.61
  -9  18   0    3.22    0.87
  -9  18   0    3.97    0.96
  -9  18   0    5.17    1.69
  -8  18   0    1.15    0.80
  -8  18   0    0.14    1.61
  -8  18   0   -1.04    0.92
  -7  18   0   14.32    1.86
  -7  18   0   10.34    1.12
  -7  18   0   11.18    1.29
  -6  18   0   10.20    1.20
  -6  18   0    9.93    1.11
  -6  18   0    9.69    1.50
  -5  18   0    1.59    0.89
  -5  18   0    2.92    1.31
  -5  18   0    2.88    0.86
   4 -18   0    8.54    1.34
   4 -18   0   10.35    1.26
  -4  18   0    8.67    1.07
  -4  18   0    8.18    1.49
  -4  18   0    6.08    1.03
   3 -18   0    8.92    1.33
   3 -18   0    9.27    1.52
  -3  18   0    6.02    0.96
  -3  18   0    9.14    1.13
  -3  18   0    8.90    1.47
   2 -18   0    0.19    0.56
   2 -18   0    0.65    0.85
   2 -18   0   -0.23    1.16
  -2  18   0   -1.08    0.90
  -2  18   0    2.30    0.88
  -2  18   0    0.23    1.21
   1 -18   0   21.07    2.46
   1 -18   0   19.01    2.17
   1 -18   0   25.09    2.71
   1 -18   0   19.42    1.52
  -1  18   0   21.76    2.29
  -1  18   0   20.10    2.01
   0 -18   0   54.70    3.55
   0 -18   0   49.56    3.48
   0  18   0   44.47    3.17
   0  18   0   47.98    3.43
  -1 -18   0    0.19    1.40
   1  18   0    1.54    1.37
   1  18   0   -0.87    1.04
  -2 -18   0   12.56    1.83
   2  18   0   10.25    1.78
   2  18   0    9.10    1.53
  -3 -18   0    0.16    1.51
   3  18   0    1.33    1.55
   3  18   0   -0.04    1.43
  -4 -18   0   -3.94    1.33
  -4 -18   0   -0.83    1.32
   4  18   0   -0.78    1.56
  -8  19   0    1.20    1.50
  -8  19   0   -0.83    0.88
  -7  19   0   -0.64    0.85
  -7  19   0    3.66    1.64
  -6  19   0    9.10    1.75
  -6  19   0    5.96    1.05
  -5  19   0    3.01    1.42
  -5  19   0    0.29    0.94
   4 -19   0   14.94    1.62
   4 -19   0   20.24    2.23
  -4  19   0   17.66    2.01
  -4  19   0   13.46    1.47
   3 -19   0    1.86    1.58
   3 -19   0    2.22    1.31
  -3  19   0    3.75    1.58
  -3  19   0    1.42    1.02
   2 -19   0    1.45    1.64
   2 -19   0   -1.49    0.76
   2 -19   0    0.61    0.54
   2 -19   0    3.45    1.33
  -2  19   0    0.93    1.47
  -2  19   0   -1.29    0.99
   1 -19   0    5.21    1.70
   1 -19   0    3.57    0.80
   1 -19   0    2.34    1.14
   1 -19   0    3.38    1.47
  -1  19   0    3.84    1.18
  -1  19   0    7.93    1.67
   0 -19   0    1.29    1.45
   0 -19   0    2.51    1.28
   0 -19   0    0.33    0.84
   0  19   0    1.63    1.56
   0  19   0    1.46    1.25
  -1 -19   0   -1.82    1.55
  -1 -19   0   -0.43    0.97
   1  19   0    1.94    1.34
   1  19   0    0.70    1.63
  -2 -19   0    8.35    1.93
  -2 -19   0    6.51    1.31
   2  19   0    8.71    1.61
   2  19   0    7.54    1.98
  -3 -19   0    0.55    1.39
  -3 -19   0    0.44    1.36
   3  19   0    1.83    1.65
   3  19   0   -1.29    1.41
  -7  20   0    1.40    1.45
  -7  20   0   -0.42    0.98
  -6  20   0    1.40    1.68
  -6  20   0   -2.50    0.98
  -5  20   0   21.67    2.85
  -5  20   0   21.42    2.19
   4 -20   0    1.28    1.37
  -4  20   0    0.94    1.11
  -4  20   0   -0.34    1.59
   3 -20   0    0.35    1.58
  -3  20   0    2.06    1.63
  -3  20   0    1.38    1.12
   2 -20   0    4.22    1.66
   2 -20   0    2.75    1.69
  -2  20   0    4.73    1.67
  -2  20   0    2.32    1.25
   1 -20   0    2.42    1.88
   1 -20   0    1.87    0.71
   1 -20   0   -0.52    1.56
  -1  20   0    3.97    1.40
  -1  20   0    3.72    1.77
   0 -20   0    0.78    1.76
   0 -20   0   -0.12    0.89
   0  20   0    0.63    1.22
   0  20   0    2.03    1.77
  -1 -20   0    5.44    1.20
  -1 -20   0    3.36    1.86
   1  20   0    9.20    2.05
   1  20   0    2.79    1.40
  -5  21   0    1.41    1.50
  -5  21   0   -0.14    1.20
   4 -21   0    1.46    1.70
  -4  21   0    0.68    1.16
  -4  21   0    1.83    1.52
   3 -21   0    2.84    1.77
  -3  21   0    0.53    1.74
  -3  21   0   -1.80    1.18
   2 -21   0    3.61    2.46
   2 -21   0    0.44    1.92
  -2  21   0    2.21    1.19
  -2  21   0   -0.24    1.88
   1 -21   0    2.10    1.99
  -1  21   0    3.73    2.12
  -1  21   0    0.33    1.06
   0  21  -1    1.70    2.08
   0  21  -1    0.37    1.17
   0 -21   1    2.51    1.96
  -1  21  -1    8.64    2.07
  -1  21  -1    4.32    1.39
   1 -21   1    3.70    2.02
  -2  21  -1   11.69    2.21
  -2  21  -1    8.28    1.53
   2 -21   1    7.77    1.81
   2 -21   1   10.05    2.09
  -3  21  -1    2.96    1.86
  -3  21  -1   -0.37    1.27
   3 -21   1   -0.27    1.71
  -4  21  -1    1.97    1.23
  -4  21  -1    0.83    1.78
   4 -21   1    4.69    1.34
  -5  21  -1    6.84    1.35
  -5  21  -1   10.79    1.84
  -6  21  -1    5.19    1.19
  -6  21  -1    7.56    1.50
   2  20  -1    2.24    2.05
   2  20  -1    2.13    1.32
  -2 -20   1   -0.41    1.30
  -2 -20   1   -1.05    1.56
   1  20  -1    4.31    1.43
   1  20  -1    8.31    2.11
  -1 -20   1    7.24    1.27
  -1 -20   1    5.29    1.93
   0  20  -1    5.26    1.52
   0  20  -1    6.15    1.90
   0 -20   1    4.74    0.99
   0 -20   1    6.60    1.88
  -1  20  -1   -0.57    1.17
  -1  20  -1    0.69    1.65
   1 -20   1    1.39    0.66
   1 -20   1    4.55    1.62
   1 -20   1    1.04    1.61
  -2  20  -1    4.84    1.65
  -2  20  -1    3.39    1.29
   2 -20   1    3.14    1.79
   2 -20   1   -0.01    1.60
  -3  20  -1   -0.81    1.45
  -3  20  -1    0.39    1.09
   3 -20   1   -2.30    1.42
   3 -20   1   -0.24    1.87
  -4  20  -1    0.96    1.46
  -4  20  -1    1.62    1.03
   4 -20   1    2.69    1.34
  -5  20  -1    2.37    1.05
  -5  20  -1    4.89    1.75
  -6  20  -1    7.28    1.86
  -6  20  -1    3.22    1.02
  -7  20  -1    0.98    0.93
  -7  20  -1    0.53    1.53
   3  19  -1   -0.49    1.84
   3  19  -1   -0.75    1.41
  -3 -19   1   -0.22    1.57
  -3 -19   1   -0.10    1.34
   2  19  -1    5.06    1.83
   2  19  -1    8.85    1.66
  -2 -19   1    5.47    1.76
  -2 -19   1    6.05    1.32
   1  19  -1   27.05    2.91
   1  19  -1   22.54    2.61
  -1 -19   1   26.59    2.19
  -1 -19   1   23.59    2.36
   0  19  -1    7.07    1.68
   0  19  -1    4.47    1.30
   0 -19   1    7.20    1.67
   0 -19   1    6.15    1.52
   0 -19   1    7.42    1.05
  -1  19  -1    6.27    1.27
  -1  19  -1    7.31    1.63
   1 -19   1    7.02    0.92
   1 -19   1    8.10    1.19
   1 -19   1    7.54    1.64
   1 -19   1    6.08    1.71
  -2  19  -1    2.10    1.41
  -2  19  -1   -0.56    0.95
   2 -19   1    1.07    1.56
   2 -19   1    0.38    1.27
  -3  19  -1    3.84    1.02
  -3  19  -1    2.79    1.48
   3 -19   1    4.91    1.37
   3 -19   1    5.97    1.50
  -4  19  -1   10.74    1.32
  -4  19  -1   14.39    1.83
   4 -19   1   13.71    1.57
   4 -19   1   13.48    1.51
  -5  19  -1   -0.27    0.89
  -5  19  -1   -0.30    1.33
  -6  19  -1    4.15    0.98
  -6  19  -1    3.64    1.00
  -6  19  -1    7.30    1.79
  -7  19  -1    2.08    1.08
  -7  19  -1    0.79    1.62
  -7  19  -1    2.31    0.90
  -8  19  -1   -0.87    1.39
  -8  19  -1    0.90    0.84
  -8  19  -1   -1.24    1.50
  -9  19  -1   -0.33    0.86
   4  18  -1   -1.50    1.55
   4  18  -1   -0.20    1.50
  -4 -18   1   -1.55    1.25
  -4 -18   1    1.55    1.59
   3  18  -1    1.12    1.59
   3  18  -1   -0.70    1.42
  -3 -18   1    0.53    1.09
  -3 -18   1   -0.09    1.42
   2  18  -1   12.43    1.61
   2  18  -1   12.67    1.84
  -2 -18   1   15.97    1.88
  -2 -18   1    9.95    1.27
   1  18  -1   -1.62    1.22
   1  18  -1   -0.11    1.06
   1  18  -1   -1.37    1.27
  -1 -18   1   -0.70    1.15
  -1 -18   1   -1.62    0.74
  -1 -18   1    0.34    1.33
   0  18  -1   14.58    1.54
   0  18  -1   17.44    2.23
   0  18  -1   10.62    1.77
   0 -18   1   20.84    2.38
   0 -18   1   17.41    1.50
   0 -18   1   16.22    1.72
  -1  18  -1    2.50    1.27
  -1  18  -1    0.39    0.79
  -1  18  -1    2.47    0.95
   1 -18   1    2.39    1.37
   1 -18   1    1.63    1.21
   1 -18   1    3.05    0.71
   1 -18   1    2.95    1.01
  -2  18  -1    2.28    0.84
  -2  18  -1    3.99    0.98
  -2  18  -1    3.17    1.28
   2 -18   1    3.25    1.15
   2 -18   1    4.33    0.63
   2 -18   1    5.10    0.80
  -3  18  -1   40.75    2.75
  -3  18  -1   43.25    2.81
  -3  18  -1   42.41    3.15
   3 -18   1   46.15    3.15
   3 -18   1   51.14    3.10
  -4  18  -1   34.62    2.43
  -4  18  -1   35.64    2.50
  -4  18  -1   38.94    2.89
   4 -18   1   37.73    2.68
   4 -18   1   40.25    2.66
  -5  18  -1    0.25    0.87
  -5  18  -1    0.13    0.76
  -5  18  -1    0.21    1.17
  -6  18  -1   47.54    2.80
  -6  18  -1   49.08    3.34
  -6  18  -1   41.09    2.86
  -7  18  -1    8.80    1.60
  -7  18  -1    8.90    1.16
  -7  18  -1    7.71    1.03
  -8  18  -1    3.16    0.85
  -8  18  -1    4.28    1.53
  -8  18  -1    4.42    1.02
  -9  18  -1    1.12    0.81
  -9  18  -1    1.18    0.86
  -9  18  -1    0.37    1.54
   5  17  -1    0.95    1.62
  -5 -17   1   -2.90    1.23
  -5 -17   1   -2.11    1.39
   4  17  -1    9.98    1.62
   4  17  -1    8.44    1.66
  -4 -17   1    8.45    1.35
  -4 -17   1    5.57    1.54
   3  17  -1    1.96    1.53
   3  17  -1    1.17    1.21
   3  17  -1    4.58    1.45
  -3 -17   1    1.82    1.26
   2  17  -1    3.36    1.32
   2  17  -1    2.17    1.08
   2  17  -1    3.15    1.41
   2  17  -1    1.80    0.89
  -2 -17   1    3.95    1.31
  -2 -17   1    1.57    1.18
   1  17  -1    2.46    1.13
   1  17  -1    0.43    0.89
   1  17  -1    2.30    0.94
   1  17  -1    4.07    1.39
  -1 -17   1    1.01    1.13
   0  17  -1   25.17    2.11
   0  17  -1   25.49    2.76
   0  17  -1   26.21    2.07
   0  17  -1   26.81    2.35
   0 -17   1   28.71    1.77
   0 -17   1   28.29    2.39
   0 -17   1   26.16    2.32
  -1  17  -1   -0.04    0.73
  -1  17  -1    0.70    0.73
  -1  17  -1   -0.09    1.03
   1 -17   1    0.88    1.02
   1 -17   1    0.37    0.86
   1 -17   1    0.18    0.52
  -2  17  -1   15.58    1.88
  -2  17  -1   13.77    1.60
  -2  17  -1   14.17    1.54
   2 -17   1   13.32    1.11
   2 -17   1   15.90    1.57
   2 -17   1   15.25    1.34
   2 -17   1   15.21    1.53
  -3  17  -1   60.98    3.54
  -3  17  -1   60.01    3.48
  -3  17  -1   60.00    3.74
   3 -17   1   63.76    3.70
   3 -17   1   64.08    3.69
  -4  17  -1    9.83    1.11
  -4  17  -1   12.17    1.49
  -4  17  -1    8.67    1.00
   4 -17   1   10.67    1.17
   4 -17   1   11.32    1.22
  -5  17  -1    3.01    0.77
  -5  17  -1    4.81    1.13
  -5  17  -1    2.37    0.84
  -6  17  -1    9.12    1.38
  -6  17  -1    8.52    1.02
  -6  17  -1    6.39    0.91
  -7  17  -1    3.23    0.78
  -7  17  -1    5.89    1.39
  -7  17  -1    2.68    0.86
  -8  17  -1    1.71    0.71
  -8  17  -1    1.97    1.32
  -8  17  -1    1.14    0.89
  -9  17  -1    1.16    0.72
  -9  17  -1    3.27    1.51
  -9  17  -1    0.64    0.89
 -10  17  -1    4.20    1.59
   6  16  -1   -2.78    1.63
  -6 -16   1   -1.57    1.28
  -6 -16   1    0.63    1.44
   5  16  -1    0.02    1.75
   5  16  -1    2.39    1.45
   5  16  -1    2.48    1.35
   5  16  -1    5.00    1.27
  -5 -16   1    2.92    1.17
  -5 -16   1    3.35    1.49
   4  16  -1    1.16    1.20
   4  16  -1    2.09    1.06
   4  16  -1    1.90    1.61
   4  16  -1    0.73    1.22
  -4 -16   1    0.92    1.20
   3  16  -1    9.07    1.18
   3  16  -1    8.56    1.34
   3  16  -1    9.20    1.68
   3  16  -1   10.41    1.48
  -3 -16   1    9.03    1.34
  -3 -16   1   10.03    1.29
   2  16  -1   14.00    1.78
   2  16  -1   11.74    1.34
   2  16  -1   10.14    1.25
   2  16  -1   11.67    1.65
  -2 -16   1   12.66    1.44
  -2 -16   1   10.64    1.35
   1  16  -1   -0.10    0.97
   1  16  -1    1.25    0.87
   1  16  -1    0.86    0.83
   1  16  -1   -0.20    1.08
  -1 -16   1   -0.28    1.01
  -1 -16   1   -0.24    0.88
   0  16  -1   -0.82    0.71
   0  16  -1   -0.03    1.11
   0  16  -1   -0.23    0.91
   0 -16   1    1.00    0.89
  -1  16  -1    0.66    0.70
  -1  16  -1    0.55    0.87
  -1  16  -1    0.77    0.66
   1 -16   1    0.21    0.43
   1 -16   1    1.04    0.89
   1 -16   1    0.49    0.87
  -2  16  -1    7.69    1.01
  -2  16  -1    9.43    1.00
  -2  16  -1   11.20    1.29
   2 -16   1    8.26    1.14
   2 -16   1    9.46    1.08
   2 -16   1    9.05    0.84
   2 -16   1    8.67    1.14
  -3  16  -1   25.77    1.90
  -3  16  -1   28.46    2.14
  -3  16  -1   24.30    1.80
   3 -16   1   29.27    2.11
   3 -16   1   26.68    2.06
  -4  16  -1   16.30    1.33
  -4  16  -1   12.39    1.45
  -4  16  -1   15.60    1.67
   4 -16   1   16.56    1.51
   4 -16   1   14.74    1.52
  -5  16  -1    3.63    1.01
  -5  16  -1    1.65    0.63
  -5  16  -1    2.62    0.74
  -6  16  -1    6.44    0.81
  -6  16  -1    7.53    0.89
  -6  16  -1    6.72    1.15
  -7  16  -1    3.67    1.09
  -7  16  -1    3.05    0.68
  -7  16  -1    2.90    0.80
  -8  16  -1    1.45    0.76
  -8  16  -1    2.29    0.66
  -8  16  -1    1.95    1.26
  -9  16  -1   -0.85    0.75
  -9  16  -1    1.69    1.28
  -9  16  -1   -0.75    0.60
 -10  16  -1   -0.67    0.60
 -10  16  -1   -1.39    1.66
 -10  16  -1   -1.37    1.39
 -10  16  -1    0.25    0.56
 -11  16  -1    7.32    1.77
 -11  16  -1    2.68    2.11
   7  15  -1    2.30    2.42
   7  15  -1    0.75    1.78
  -7 -15   1    0.13    1.44
  -7 -15   1   -0.24    1.31
   6  15  -1    2.46    1.22
   6  15  -1    0.88    1.20
   6  15  -1    0.47    1.76
   6  15  -1    4.73    1.53
  -6 -15   1    3.64    1.46
  -6 -15   1    3.82    1.27
   5  15  -1    3.38    1.24
   5  15  -1    1.17    1.74
   5  15  -1   -0.39    1.12
   5  15  -1    2.06    1.22
  -5 -15   1    2.34    1.19
   4  15  -1    6.28    1.20
   4  15  -1    6.48    1.21
   4  15  -1    6.75    1.61
   4  15  -1    5.56    1.18
  -4 -15   1    4.09    1.09
  -4 -15   1    4.92    1.17
   3  15  -1   11.60    1.31
   3  15  -1   11.97    1.37
   3  15  -1   11.16    1.69
   3  15  -1   13.90    1.70
  -3 -15   1    9.77    1.28
  -3 -15   1   15.85    1.78
   2  15  -1    3.83    0.88
   2  15  -1    3.18    0.95
   2  15  -1   -1.78    1.27
   2  15  -1    3.00    0.89
  -2 -15   1    3.80    1.01
  -2 -15   1    2.96    0.91
   1  15  -1   13.89    1.76
   1  15  -1   19.45    1.77
   1  15  -1   21.05    1.68
  -1 -15   1   24.27    1.86
   0  15  -1   20.68    1.58
   0  15  -1   18.67    1.70
   0 -15   1   20.02    1.77
   0 -15   1   20.35    1.82
  -1  15  -1    0.86    0.62
  -1  15  -1    2.11    0.70
  -1  15  -1    2.47    0.85
   1 -15   1    2.32    0.79
   1 -15   1    2.40    0.81
  -2  15  -1    1.65    0.59
  -2  15  -1    0.12    0.74
  -2  15  -1    1.33    0.64
   2 -15   1   -0.76    0.76
   2 -15   1    0.88    0.51
   2 -15   1    0.95    0.38
   2 -15   1    2.04    0.74
  -3  15  -1   28.13    2.02
  -3  15  -1   27.37    1.78
  -3  15  -1   27.47    1.84
   3 -15   1   25.74    1.96
   3 -15   1   29.38    1.98
  -4  15  -1    0.05    0.49
  -4  15  -1    0.02    0.61
  -4  15  -1    2.44    0.88
   4 -15   1    0.62    0.62
   4 -15   1    0.46    0.64
  -5  15  -1    7.69    1.12
  -5  15  -1    5.43    0.68
  -5  15  -1    5.69    0.79
  -6  15  -1    1.54    0.60
  -6  15  -1    0.79    0.49
  -6  15  -1    0.88    0.91
  -7  15  -1    4.86    1.16
  -7  15  -1    4.55    0.72
  -7  15  -1    4.41    0.64
  -8  15  -1    0.44    0.62
  -8  15  -1    0.64    0.51
  -8  15  -1    1.55    1.10
  -9  15  -1    0.18    0.65
  -9  15  -1   -0.10    0.54
  -9  15  -1    1.47    1.18
 -10  15  -1   -0.43    0.48
 -10  15  -1    2.06    1.28
 -10  15  -1   -0.12    1.56
 -10  15  -1    1.07    0.60
 -11  15  -1    5.25    1.90
 -11  15  -1    9.73    1.66
   8  14  -1    3.45    1.48
  -8 -14   1    6.05    1.33
  -8 -14   1    6.06    1.49
   7  14  -1    0.65    1.54
   7  14  -1    0.22    1.17
   7  14  -1   -0.54    1.80
  -7 -14   1   -0.26    1.15
  -7 -14   1    0.41    1.37
   6  14  -1    1.16    1.76
   6  14  -1    2.10    1.26
   6  14  -1   -0.08    0.70
   6  14  -1    2.62    1.29
  -6 -14   1    2.80    1.27
   5  14  -1   13.82    1.53
   5  14  -1   14.16    1.67
   5  14  -1   14.78    1.58
   5  14  -1   13.84    1.89
  -5 -14   1   16.23    1.58
  -5 -14   1    9.27    1.34
   4  14  -1   17.03    1.73
   4  14  -1   16.35    1.89
   4  14  -1   19.62    1.90
  -4 -14   1   18.50    1.88
   3  14  -1    1.58    0.81
   3  14  -1   -0.29    0.83
   3  14  -1   -0.05    0.78
  -3 -14   1    0.46    0.78
  -3 -14   1    0.03    0.76
   2  14  -1    0.43    0.66
   2  14  -1    0.20    0.71
   2  14  -1   -0.57    0.87
  -2 -14   1   -0.86    0.65
   1  14  -1    4.50    0.89
   1  14  -1    3.06    0.69
   1  14  -1    3.61    0.97
  -1 -14   1    4.83    0.85
  -1 -14   1    4.27    0.85
   0  14  -1   92.30    4.95
   0  14  -1   92.58    5.05
   0 -14   1   95.99    5.07
   0 -14   1   96.70    5.03
  -1  14  -1    2.58    0.76
  -1  14  -1    1.88    0.56
  -1  14  -1    1.76    0.60
   1 -14   1    1.34    0.68
  -2  14  -1    7.04    0.79
  -2  14  -1    7.15    0.92
  -2  14  -1    7.20    0.76
   2 -14   1    7.56    0.89
   2 -14   1    7.77    0.86
   2 -14   1    7.40    0.64
   2 -14   1    8.26    0.92
  -3  14  -1    6.40    0.77
  -3  14  -1    8.91    1.03
  -3  14  -1    6.93    0.74
   3 -14   1    7.60    0.87
   3 -14   1    8.62    0.91
  -4  14  -1    9.37    0.94
  -4  14  -1    9.53    1.11
  -4  14  -1    8.44    0.88
   4 -14   1   10.01    1.07
   4 -14   1   10.17    1.06
  -5  14  -1    0.76    0.48
  -5  14  -1    0.31    0.52
  -5  14  -1   -0.16    0.66
  -6  14  -1    7.75    1.01
  -6  14  -1    8.09    0.83
  -6  14  -1    9.23    0.89
  -7  14  -1    2.80    0.55
  -7  14  -1    2.62    0.60
  -7  14  -1    2.75    0.94
  -8  14  -1    0.11    0.55
  -8  14  -1   -0.15    0.91
  -8  14  -1   -0.29    0.41
  -9  14  -1    1.98    0.65
  -9  14  -1    2.91    1.11
  -9  14  -1    2.52    0.51
 -10  14  -1    7.41    1.41
 -10  14  -1    6.48    1.67
 -10  14  -1    5.10    0.63
 -10  14  -1    5.65    0.72
 -11  14  -1    3.75    1.71
 -11  14  -1   -0.21    1.31
 -11  14  -1    0.95    0.40
   8  13  -1   -1.53    1.87
   8  13  -1   -1.44    1.35
  -8 -13   1    1.04    1.39
  -8 -13   1   -0.57    1.26
   7  13  -1    4.05    2.04
   7  13  -1    3.02    1.37
  -7 -13   1    3.58    1.28
   6  13  -1    0.65    1.10
  -6 -13   1    1.03    1.03
   5  13  -1    0.62    0.92
   5  13  -1    1.61    0.84
  -5 -13   1    2.15    0.93
  -5 -13   1    0.95    0.90
   4  13  -1   12.08    1.38
   4  13  -1   10.40    1.21
   4  13  -1   13.22    1.54
  -4 -13   1   17.33    1.60
   3  13  -1   20.94    2.07
   3  13  -1   20.49    1.64
   3  13  -1   21.52    1.64
  -3 -13   1   17.57    1.65
   2  13  -1    8.10    0.92
   2  13  -1    8.31    0.95
   2  13  -1    9.30    1.03
   2  13  -1    7.84    1.09
  -2 -13   1    7.77    0.94
  -2 -13   1    8.94    0.99
   1  13  -1    1.19    0.75
   1  13  -1    1.51    0.67
   1  13  -1    1.27    0.55
  -1 -13   1    1.85    0.68
  -1 -13   1    2.07    0.64
   0  13  -1   62.86    3.64
   0  13  -1   64.12    3.55
   0  13  -1   68.30    3.65
   0 -13   1   68.79    3.66
   0 -13   1   67.57    3.61
  -1  13  -1    0.09    0.57
  -1  13  -1    0.46    0.45
  -1  13  -1    0.11    0.42
   1 -13   1   -0.18    0.54
   1 -13   1   -0.10    0.53
  -2  13  -1    7.93    0.79
  -2  13  -1    7.28    0.85
  -2  13  -1    6.99    0.71
   2 -13   1    7.86    0.81
   2 -13   1    7.54    0.75
   2 -13   1    6.79    0.82
  -3  13  -1    2.01    0.47
  -3  13  -1    1.43    0.62
  -3  13  -1    1.87    0.49
   3 -13   1    1.30    0.56
   3 -13   1    1.81    0.55
  -4  13  -1   53.95    2.93
  -4  13  -1   51.51    2.72
  -4  13  -1   42.65    2.74
   4 -13   1   53.10    2.77
   4 -13   1   52.87    2.74
  -5  13  -1   39.21    2.14
  -5  13  -1   38.53    2.21
  -5  13  -1   38.64    2.37
  -6  13  -1   -0.17    0.67
  -6  13  -1    0.65    0.40
  -6  13  -1   -0.07    0.46
  -7  13  -1    0.49    0.77
  -7  13  -1   -0.16    0.37
  -7  13  -1   -0.50    0.47
  -8  13  -1    1.14    0.83
  -8  13  -1   -0.07    0.50
  -8  13  -1    1.14    0.39
  -9  13  -1   27.47    1.61
  -9  13  -1   28.55    1.75
  -9  13  -1   29.78    2.25
 -10  13  -1    3.86    1.50
 -10  13  -1    2.88    1.10
 -10  13  -1    3.23    0.48
 -10  13  -1    2.17    0.57
 -11  13  -1    2.88    1.59
 -11  13  -1    6.93    1.34
 -11  13  -1    3.28    0.47
 -11  13  -1    4.92    0.66
 -12  13  -1   -0.67    1.27
 -12  13  -1   -1.46    1.94
  -9 -12   1    3.68    1.50
  -9 -12   1    5.64    1.36
   8  12  -1   -2.53    1.98
   8  12  -1    0.56    1.26
  -8 -12   1   -0.98    1.19
  -8 -12   1    0.69    1.10
   7  12  -1    4.75    1.29
   7  12  -1    7.33    1.31
  -7 -12   1    7.31    1.24
   6  12  -1    0.36    1.38
   6  12  -1    0.12    0.94
   6  12  -1    0.56    0.95
  -6 -12   1    1.44    0.88
  -6 -12   1   -0.83    0.81
   5  12  -1    8.44    1.10
   5  12  -1    8.46    1.37
   5  12  -1    9.33    1.21
   5  12  -1    8.49    1.10
  -5 -12   1    8.33    1.05
  -5 -12   1    8.10    1.04
   4  12  -1   11.26    1.36
   4  12  -1   11.73    1.37
   4  12  -1   11.25    1.21
   4  12  -1    9.76    1.32
  -4 -12   1   11.59    1.36
   3  12  -1   -0.97    0.76
   3  12  -1   -0.52    0.54
   3  12  -1   -0.17    0.55
   3  12  -1    0.11    0.59
  -3 -12   1   -0.04    0.57
   2  12  -1   97.97    5.60
   2  12  -1   99.79    5.47
   2  12  -1  105.45    5.46
   2  12  -1  107.37    5.47
  -2 -12   1  108.80    5.51
  -2 -12   1  109.89    5.46
   1  12  -1   -0.44    0.53
   1  12  -1    0.60    0.49
   1  12  -1    0.48    0.45
  -1 -12   1   -0.28    0.52
  -1 -12   1    0.67    0.50
   0  12  -1    4.01    0.67
   0  12  -1    3.29    0.54
   0  12  -1    4.08    0.60
   0 -12   1    3.06    0.61
   0 -12   1    3.98    0.65
  -1  12  -1    6.35    0.68
  -1  12  -1    7.51    0.82
  -1  12  -1    7.36    0.94
   1 -12   1    7.17    0.75
   1 -12   1    8.24    0.97
  -2  12  -1    2.01    0.46
  -2  12  -1    2.42    0.45
  -2  12  -1    1.94    0.55
   2 -12   1    1.85    0.40
   2 -12   1    2.21    0.50
   2 -12   1    1.70    0.53
  -3  12  -1    1.39    0.40
  -3  12  -1    1.05    0.51
  -3  12  -1    1.35    0.44
   3 -12   1    1.78    0.49
   3 -12   1    1.04    0.48
  -4  12  -1    7.27    0.85
  -4  12  -1    7.63    0.81
  -4  12  -1    7.34    0.72
   4 -12   1    7.47    0.72
   4 -12   1    6.41    0.64
  -5  12  -1   60.62    3.18
  -5  12  -1   61.33    3.23
  -5  12  -1   61.88    3.38
  -6  12  -1   15.55    1.11
  -6  12  -1   15.43    1.01
  -6  12  -1   15.14    1.33
  -7  12  -1    1.25    0.74
  -7  12  -1    0.66    0.36
  -7  12  -1    0.69    0.43
  -8  12  -1   22.04    1.30
  -8  12  -1   21.56    1.41
  -8  12  -1   23.78    1.79
  -9  12  -1   18.48    1.76
  -9  12  -1   19.32    1.27
  -9  12  -1   23.22    2.27
  -9  12  -1   17.25    1.13
 -10  12  -1    2.32    0.73
 -10  12  -1    2.31    0.52
 -10  12  -1    2.41    0.41
 -10  12  -1    3.78    1.39
 -10  12  -1    1.30    1.00
 -11  12  -1    4.27    0.46
 -11  12  -1    3.18    0.49
 -11  12  -1    4.36    1.59
 -11  12  -1    6.22    0.87
 -11  12  -1    5.21    1.26
 -12  12  -1   -0.90    1.13
 -12  12  -1   -0.49    1.74
  -9 -11   1   -1.94    1.15
  -9 -11   1   -1.11    1.19
   8  11  -1    4.40    0.98
   8  11  -1    4.57    1.18
  -8 -11   1    4.80    1.14
   7  11  -1    0.94    0.97
   7  11  -1   -0.50    1.46
   7  11  -1    1.95    1.03
  -7 -11   1    1.18    0.93
  -7 -11   1    0.89    0.89
   6  11  -1    3.37    0.92
   6  11  -1    3.57    0.93
   6  11  -1    3.18    1.21
  -6 -11   1    2.39    0.84
  -6 -11   1    3.54    0.87
   5  11  -1    1.22    0.91
   5  11  -1   -1.42    0.64
   5  11  -1    1.04    0.65
   5  11  -1    0.43    0.70
  -5 -11   1    0.20    0.64
  -5 -11   1   -0.45    0.68
   4  11  -1   46.05    2.90
   4  11  -1   55.59    2.99
   4  11  -1   54.46    3.23
   4  11  -1   48.92    2.98
  -4 -11   1   53.44    2.94
  -4 -11   1   56.26    3.01
   3  11  -1    0.63    0.71
   3  11  -1    0.78    0.51
   3  11  -1   -0.10    0.50
   3  11  -1   -0.72    0.51
  -3 -11   1    0.57    0.50
  -3 -11   1    0.43    0.67
   2  11  -1   51.82    3.00
   2  11  -1   48.76    2.83
   2  11  -1   49.73    2.82
   2  11  -1   50.28    2.82
  -2 -11   1   53.65    2.82
  -2 -11   1   53.24    2.87
   1  11  -1   13.02    1.02
   1  11  -1   13.77    1.04
   1  11  -1   11.97    1.06
  -1 -11   1   12.57    1.04
  -1 -11   1   12.97    1.10
   0  11  -1    1.95    0.52
   0  11  -1    2.20    0.44
   0  11  -1    2.45    0.45
   0 -11   1    1.68    0.49
   0 -11   1    1.58    0.47
  -1  11  -1   25.18    1.55
  -1  11  -1   25.78    1.52
  -1  11  -1   25.29    1.61
   1 -11   1   26.93    1.63
   1 -11   1   26.14    1.57
  -2  11  -1   72.42    3.84
  -2  11  -1   71.08    3.77
  -2  11  -1   72.81    3.74
   2 -11   1   71.77    3.68
   2 -11   1   76.85    3.78
   2 -11   1   70.26    3.82
  -3  11  -1    1.29    0.49
  -3  11  -1    1.49    0.39
  -3  11  -1    1.22    0.35
   3 -11   1    0.92    0.41
   3 -11   1    1.26    0.41
  -4  11  -1    9.33    0.73
  -4  11  -1    9.30    0.80
  -4  11  -1    9.60    0.95
   4 -11   1    9.18    0.68
   4 -11   1    8.14    0.75
  -5  11  -1   19.44    1.14
  -5  11  -1   19.52    1.37
  -5  11  -1   18.50    1.21
  -6  11  -1    1.72    0.34
  -6  11  -1    1.90    0.62
  -6  11  -1    1.09    0.41
  -7  11  -1   48.19    2.68
  -7  11  -1   44.40    2.38
  -7  11  -1   45.11    2.45
  -8  11  -1    4.22    0.65
  -8  11  -1    4.14    0.83
  -8  11  -1    3.27    0.49
  -8  11  -1    3.53    0.41
  -9  11  -1   -0.12    0.31
  -9  11  -1    0.64    1.05
  -9  11  -1   -0.29    0.61
  -9  11  -1    0.52    0.42
  -9  11  -1    0.71    0.81
 -10  11  -1    0.08    0.33
 -10  11  -1    0.69    0.45
 -10  11  -1   -1.59    0.70
 -10  11  -1    0.50    0.94
 -10  11  -1    1.10    1.22
 -11  11  -1    4.53    1.48
 -11  11  -1    3.73    0.97
 -11  11  -1    3.09    1.13
 -12  11  -1    1.79    0.97
 -12  11  -1    6.24    1.89
 -12  11  -1    2.64    1.19
 -10 -10   1   16.12    1.81
 -10 -10   1   21.48    2.16
   9  10  -1    0.32    1.59
  -9 -10   1    0.26    1.09
  -9 -10   1   -0.15    1.12
   8  10  -1   10.80    1.86
   8  10  -1    8.17    1.09
   8  10  -1   10.45    1.22
  -8 -10   1    9.92    1.14
  -8 -10   1    9.39    1.24
   7  10  -1   -0.62    0.82
   7  10  -1   -0.72    1.19
   7  10  -1    0.55    0.84
  -7 -10   1   -1.21    0.70
  -7 -10   1    0.66    0.79
   6  10  -1   -0.09    0.71
   6  10  -1    0.93    1.05
   6  10  -1   -0.07    0.65
  -6 -10   1   -0.26    0.73
  -6 -10   1   -0.32    0.61
   5  10  -1   19.37    1.48
   5  10  -1   14.83    1.30
   5  10  -1   17.01    1.49
   5  10  -1   17.32    1.81
  -5 -10   1   18.63    1.47
  -5 -10   1   18.94    1.43
   4  10  -1   17.46    1.38
   4  10  -1   19.13    1.47
   4  10  -1   20.16    1.71
   4  10  -1   21.85    1.48
  -4 -10   1   22.10    1.49
  -4 -10   1   21.95    1.44
   3  10  -1    0.34    0.48
   3  10  -1   -0.32    0.58
   3  10  -1    1.30    0.47
   3  10  -1    0.94    0.48
  -3 -10   1    0.66    0.46
  -3 -10   1    0.27    0.41
   2  10  -1  131.73    7.03
   2  10  -1  139.75    7.03
   2  10  -1  137.69    7.14
   2  10  -1  138.49    7.03
  -2 -10   1  136.62    7.05
  -2 -10   1  146.86    7.02
   1  10  -1    0.95    0.43
   1  10  -1    0.88    0.38
   1  10  -1    0.40    0.35
  -1 -10   1    0.84    0.39
  -1 -10   1    0.63    0.39
   0  10  -1   15.41    1.02
   0  10  -1   13.78    1.02
   0  10  -1   14.16    1.07
   0 -10   1   15.70    1.04
   0 -10   1   15.22    1.09
  -1  10  -1    0.74    0.34
  -1  10  -1    0.87    0.30
  -1  10  -1    0.82    0.44
   1 -10   1    0.43    0.35
   1 -10   1    1.04    0.40
  -2  10  -1  151.24    7.28
  -2  10  -1  141.48    7.19
  -2  10  -1  139.56    7.21
   2 -10   1  142.69    7.13
   2 -10   1  142.32    7.25
  -3  10  -1    2.05    0.33
  -3  10  -1    2.45    0.52
  -3  10  -1    1.93    0.38
   3 -10   1    2.12    0.43
   3 -10   1    2.05    0.38
  -4  10  -1   18.92    1.18
  -4  10  -1   19.02    1.12
  -4  10  -1   20.12    1.30
  -5  10  -1    1.85    0.56
  -5  10  -1    2.26    0.33
  -5  10  -1    2.45    0.41
  -6  10  -1   49.37    2.62
  -6  10  -1   51.11    2.68
  -6  10  -1   52.79    2.84
  -7  10  -1   19.06    1.12
  -7  10  -1   20.33    1.22
  -7  10  -1   19.15    1.29
  -7  10  -1   19.63    1.44
  -8  10  -1   27.83    2.17
  -8  10  -1   27.49    1.66
  -8  10  -1   25.46    1.49
  -8  10  -1   24.03    1.39
  -8  10  -1   25.27    1.77
  -9  10  -1   15.13    1.04
  -9  10  -1   13.97    1.53
  -9  10  -1   14.79    1.43
  -9  10  -1   12.67    0.86
  -9  10  -1   14.67    1.34
 -10  10  -1    4.18    0.99
 -10  10  -1    3.97    1.34
 -10  10  -1    5.30    0.88
 -11  10  -1    3.34    1.07
 -11  10  -1    3.97    1.05
 -11  10  -1    3.49    1.47
 -12  10  -1    2.94    1.13
 -12  10  -1    0.79    1.08
 -12  10  -1    1.48    1.69
 -10  -9   1   11.02    1.38
 -10  -9   1    8.97    1.47
   9   9  -1    0.95    1.67
  -9  -9   1    1.89    1.00
  -9  -9   1    1.60    1.00
  -9  -9   1    3.13    1.00
   8   9  -1    2.23    0.80
   8   9  -1    2.45    1.38
   8   9  -1    3.04    0.73
  -8  -9   1    2.58    0.89
  -8  -9   1    3.28    0.87
   7   9  -1   10.74    1.09
   7   9  -1   12.55    1.47
   7   9  -1    9.99    1.08
  -7  -9   1   11.45    1.36
  -7  -9   1   11.07    1.10
   6   9  -1  125.80    6.43
   6   9  -1  122.26    6.43
   6   9  -1  124.34    6.65
  -6  -9   1  122.75    6.42
  -6  -9   1  124.88    6.38
   5   9  -1   -0.05    0.55
   5   9  -1    0.04    0.76
   5   9  -1    0.08    0.53
   5   9  -1    0.32    0.49
  -5  -9   1   -0.50    0.48
  -5  -9   1    0.49    0.51
   4   9  -1   78.45    4.15
   4   9  -1   81.10    4.32
   4   9  -1   69.97    4.09
   4   9  -1   79.53    4.17
  -4  -9   1   82.40    4.17
  -4  -9   1   83.25    4.13
   3   9  -1    3.49    0.54
   3   9  -1    3.27    0.54
   3   9  -1    2.29    0.65
   3   9  -1    2.67    0.49
  -3  -9   1    3.06    0.48
  -3  -9   1    3.28    0.54
   2   9  -1    8.31    0.99
   2   9  -1    8.58    0.82
   2   9  -1    8.42    0.81
   2   9  -1    9.20    0.82
  -2  -9   1   11.14    0.82
  -2  -9   1    9.62    0.85
   1   9  -1   25.03    1.44
   1   9  -1   23.83    1.43
   1   9  -1   22.94    1.46
  -1  -9   1   26.10    1.43
  -1  -9   1   23.83    1.47
   0   9  -1   73.66    3.84
   0   9  -1   71.72    3.80
   0   9  -1   68.63    3.80
   0  -9   1   71.93    3.84
   0  -9   1   81.51    3.80
   0  -9   1   75.89    3.80
  -1   9  -1   92.97    4.89
  -1   9  -1   99.73    4.88
  -1   9  -1   98.57    4.94
   1  -9   1   91.82    4.93
   1  -9   1   98.90    4.89
  -2   9  -1    0.69    0.35
  -2   9  -1    1.02    0.28
  -2   9  -1    1.17    0.31
   2  -9   1    1.58    0.36
  -3   9  -1  109.20    5.56
  -3   9  -1  115.89    5.63
  -3   9  -1  109.02    5.52
   3  -9   1  107.07    5.56
   3  -9   1  110.23    5.54
  -4   9  -1   44.83    2.37
  -4   9  -1   44.46    2.41
  -4   9  -1   48.81    2.51
  -5   9  -1   38.36    2.02
  -5   9  -1   38.64    2.08
  -5   9  -1   39.91    2.19
  -6   9  -1   16.16    1.04
  -6   9  -1   15.96    1.02
  -6   9  -1   15.47    1.17
  -6   9  -1   15.45    0.92
  -7   9  -1   76.90    3.91
  -7   9  -1   76.33    4.00
  -7   9  -1   75.21    3.85
  -7   9  -1   72.98    3.77
  -8   9  -1    2.34    0.64
  -8   9  -1    1.48    0.28
  -8   9  -1    2.18    0.42
  -8   9  -1    1.47    0.58
  -8   9  -1    2.09    0.84
  -9   9  -1    7.47    0.85
  -9   9  -1    6.60    1.23
  -9   9  -1    8.38    0.97
 -10   9  -1    1.03    0.73
 -10   9  -1   -0.29    1.15
 -10   9  -1    2.04    0.81
 -11   9  -1    2.86    0.96
 -11   9  -1    2.25    1.41
 -11   9  -1    2.78    0.93
 -12   9  -1   26.84    2.41
 -12   9  -1   28.78    3.26
 -12   9  -1   31.42    2.52
 -11  -8   1   -1.27    1.12
  10   8  -1   19.43    1.86
 -10  -8   1   18.42    2.00
 -10  -8   1   20.77    2.38
   9   8  -1    3.33    1.57
  -9  -8   1    0.91    0.87
  -9  -8   1    0.46    0.83
  -9  -8   1    0.03    0.93
   8   8  -1   26.83    2.49
   8   8  -1   24.66    1.62
  -8  -8   1   21.81    1.77
  -8  -8   1   20.77    1.79
   7   8  -1   68.48    3.75
   7   8  -1   72.11    4.14
   7   8  -1   69.19    3.75
  -7  -8   1   67.46    3.74
  -7  -8   1   70.55    3.79
   6   8  -1  155.81    8.06
   6   8  -1  156.09    8.04
   6   8  -1  160.64    8.24
  -6  -8   1  158.12    8.05
  -6  -8   1  160.25    8.01
   5   8  -1   54.11    3.11
   5   8  -1   47.64    2.81
   5   8  -1   55.85    2.93
   5   8  -1   52.57    2.93
  -5  -8   1   54.50    2.92
  -5  -8   1   55.60    2.88
   4   8  -1  169.82    8.57
   4   8  -1  166.23    8.46
   4   8  -1  147.41    8.40
   4   8  -1  170.17    8.45
  -4  -8   1  175.49    8.46
  -4  -8   1  177.14    8.42
   3   8  -1    1.02    0.38
   3   8  -1    0.23    0.37
   3   8  -1    0.27    0.36
   3   8  -1    0.81    0.46
  -3  -8   1    0.40    0.36
  -3  -8   1    0.75    0.35
   2   8  -1    3.81    0.46
   2   8  -1    4.57    0.49
   2   8  -1    3.31    0.52
   2   8  -1    3.59    0.48
  -2  -8   1    4.11    0.47
  -2  -8   1    4.16    0.45
  -2  -8   1    4.13    0.44
   1   8  -1   58.02    3.04
   1   8  -1   55.66    3.06
   1   8  -1   55.59    3.04
  -1  -8   1   60.57    3.03
  -1  -8   1   58.06    3.07
  -1  -8   1   63.10    3.01
   0   8  -1  123.27    6.21
   0   8  -1  119.48    6.17
   0   8  -1  117.37    6.17
   0  -8   1  119.33    6.20
   0  -8   1  133.63    6.17
   0  -8   1  123.48    6.16
  -1   8  -1    3.46    0.44
  -1   8  -1    3.40    0.38
  -1   8  -1    3.00    0.35
   1  -8   1    3.41    0.39
   1  -8   1    2.97    0.38
   1  -8   1    3.26    0.42
  -2   8  -1   33.28    1.85
  -2   8  -1   35.60    1.83
  -2   8  -1   36.33    1.92
   2  -8   1   33.37    1.89
  -3   8  -1  189.88    9.09
  -3   8  -1  180.54    9.04
  -3   8  -1  181.74    9.00
   3  -8   1  177.01    9.00
   3  -8   1  178.27    9.02
  -4   8  -1    0.14    0.22
  -4   8  -1    0.17    0.25
  -4   8  -1    0.24    0.32
  -5   8  -1   32.72    1.77
  -5   8  -1   32.33    1.75
  -5   8  -1   32.56    1.70
  -5   8  -1   33.66    1.87
  -6   8  -1   29.82    1.71
  -6   8  -1   30.73    1.66
  -6   8  -1   32.45    1.79
  -6   8  -1   29.08    1.58
  -7   8  -1    5.09    0.82
  -7   8  -1    4.41    0.64
  -7   8  -1    4.98    0.58
  -8   8  -1   59.74    3.44
  -8   8  -1   56.67    3.13
  -8   8  -1   56.07    3.09
  -9   8  -1   25.56    2.17
  -9   8  -1   23.84    1.69
  -9   8  -1   25.44    1.72
 -10   8  -1    2.85    0.77
 -10   8  -1    3.23    1.16
 -10   8  -1    3.37    0.79
 -11   8  -1    7.80    1.13
 -11   8  -1    7.96    1.56
 -11   8  -1    7.84    1.12
 -12   8  -1    3.46    1.63
 -12   8  -1    7.66    1.24
 -12   8  -1    5.03    1.18
 -13   8  -1   -0.28    1.31
 -13   8  -1    4.70    1.85
 -11  -7   1    3.89    1.29
 -11  -7   1    4.03    1.14
  10   7  -1   36.59    3.00
 -10  -7   1   31.90    2.36
 -10  -7   1   32.79    2.67
 -10  -7   1   30.07    2.31
   9   7  -1    2.77    1.27
  -9  -7   1    0.56    0.76
  -9  -7   1    0.98    0.76
  -9  -7   1    0.56    0.84
   8   7  -1   -0.11    1.02
  -8  -7   1    0.20    0.61
  -8  -7   1    0.53    0.64
   7   7  -1   29.45    1.82
   7   7  -1   28.80    1.79
   7   7  -1   30.38    2.29
  -7  -7   1   29.60    1.84
  -7  -7   1   27.52    1.86
   6   7  -1   91.29    4.74
   6   7  -1   92.98    4.96
   6   7  -1   90.34    4.75
  -6  -7   1   91.91    4.71
  -6  -7   1   89.85    4.75
   5   7  -1  106.97    5.58
   5   7  -1  108.97    5.72
   5   7  -1  108.45    5.57
  -5  -7   1  108.07    5.57
  -5  -7   1  111.54    5.54
   4   7  -1   68.30    3.97
   4   7  -1   78.56    4.13
   4   7  -1   78.18    4.03
   4   7  -1   79.45    4.02
  -4  -7   1   79.08    4.02
  -4  -7   1   81.80    3.99
   3   7  -1   18.50    1.16
   3   7  -1   19.39    1.18
   3   7  -1   15.98    1.15
   3   7  -1   17.38    1.28
  -3  -7   1   20.49    1.03
  -3  -7   1   18.65    1.18
  -3  -7   1   18.99    1.13
   2   7  -1   86.68    4.64
   2   7  -1   87.77    4.57
   2   7  -1   88.59    4.57
   2   7  -1   82.93    4.56
  -2  -7   1   91.75    4.55
  -2  -7   1   88.65    4.58
  -2  -7   1  101.73    4.52
   1   7  -1  119.12    6.23
   1   7  -1  118.91    6.21
   1   7  -1  122.88    6.21
  -1  -7   1  120.39    6.23
  -1  -7   1  123.08    6.20
  -1  -7   1  137.72    6.19
   0   7  -1  161.94    8.10
   0   7  -1  157.11    8.07
   0   7  -1  154.39    8.07
   0  -7   1  152.93    8.09
   0  -7   1  181.27    8.08
   0  -7   1  163.81    8.06
  -1   7  -1    0.97    0.31
  -1   7  -1    1.65    0.29
  -1   7  -1    1.65    0.27
   1  -7   1    1.04    0.31
   1  -7   1    1.32    0.28
   1  -7   1    1.74    0.31
  -2   7  -1   64.35    3.39
  -2   7  -1   65.96    3.36
  -2   7  -1   68.94    3.44
   2  -7   1   60.48    3.41
   2  -7   1   73.21    3.42
  -3   7  -1   10.95    0.79
  -3   7  -1   10.95    0.67
  -3   7  -1   10.51    0.72
  -4   7  -1   41.15    2.13
  -4   7  -1   41.18    2.18
  -4   7  -1   44.81    2.25
  -4   7  -1   40.00    2.12
  -5   7  -1   64.91    3.35
  -5   7  -1   69.00    3.44
  -5   7  -1   64.83    3.34
  -5   7  -1   64.91    3.29
  -6   7  -1   38.47    2.12
  -6   7  -1   40.63    2.18
  -7   7  -1  148.21    7.75
  -7   7  -1  145.76    7.52
  -7   7  -1  154.36    7.57
  -8   7  -1   89.78    4.64
  -8   7  -1   88.61    4.61
  -8   7  -1   88.50    4.89
  -9   7  -1   -0.18    0.84
  -9   7  -1    0.44    0.58
  -9   7  -1    0.42    0.55
 -10   7  -1   21.64    2.24
 -10   7  -1   20.61    1.67
 -10   7  -1   19.93    1.61
 -11   7  -1    2.94    1.30
 -11   7  -1    0.56    0.80
 -11   7  -1    2.60    0.99
 -12   7  -1   -1.73    1.44
 -12   7  -1    0.20    0.93
 -12   7  -1    1.00    1.12
 -13   7  -1    2.87    1.46
 -13   7  -1    3.05    1.67
 -11  -6   1   -1.19    0.92
 -11  -6   1    0.75    0.96
 -11  -6   1    1.47    1.33
  10   6  -1    1.03    1.31
 -10  -6   1    2.98    0.91
 -10  -6   1    2.76    0.86
 -10  -6   1    2.64    1.07
   9   6  -1    5.28    1.22
  -9  -6   1    6.42    0.90
  -9  -6   1    5.57    0.85
   8   6  -1   52.01    3.15
  -8  -6   1   46.39    2.72
  -8  -6   1   48.16    2.76
   7   6  -1   13.46    1.58
   7   6  -1   16.57    1.14
   7   6  -1   14.77    1.05
  -7  -6   1   13.14    1.17
  -7  -6   1   16.29    1.21
   6   6  -1  204.61   10.18
   6   6  -1  198.04   10.01
   6   6  -1  196.43   10.00
  -6  -6   1  203.66    9.99
  -6  -6   1  196.00   10.02
   5   6  -1    0.15    0.38
   5   6  -1    0.32    0.37
   5   6  -1    0.40    0.51
  -5  -6   1   -0.25    0.34
  -5  -6   1   -0.18    0.33
   4   6  -1   30.34    1.82
   4   6  -1   25.63    1.65
   4   6  -1   28.19    1.69
   4   6  -1   30.08    1.69
  -4  -6   1   31.08    1.66
  -4  -6   1   33.03    1.54
  -4  -6   1   30.09    1.68
   3   6  -1    0.13    0.33
   3   6  -1   -0.03    0.27
   3   6  -1   -0.18    0.26
   3   6  -1   -0.32    0.31
  -3  -6   1    0.14    0.17
  -3  -6   1    0.23    0.29
  -3  -6   1   -0.22    0.24
   2   6  -1    0.28    0.26
   2   6  -1    0.13    0.30
   2   6  -1   -0.01    0.29
   2   6  -1   -0.25    0.23
  -2  -6   1    0.33    0.19
  -2  -6   1   -0.09    0.23
  -2  -6   1    0.41    0.27
   1   6  -1   25.85    1.46
   1   6  -1   25.82    1.44
   1   6  -1   25.40    1.43
  -1  -6   1   25.39    1.46
  -1  -6   1   26.63    1.42
  -1  -6   1   28.33    1.41
   0   6  -1   52.15    2.81
   0   6  -1   54.87    2.83
   0   6  -1   51.92    2.80
   0  -6   1   54.77    2.79
   0  -6   1   61.79    2.81
   0  -6   1   53.60    2.83
  -1   6  -1   82.16    4.05
  -1   6  -1   79.89    4.00
  -1   6  -1   73.77    4.01
   1  -6   1   75.55    4.04
   1  -6   1   87.25    4.03
   1  -6   1   79.19    4.00
  -2   6  -1    3.82    0.36
  -2   6  -1    3.72    0.47
  -2   6  -1    3.03    0.34
   2  -6   1    2.95    0.36
   2  -6   1    3.71    0.36
   2  -6   1    4.30    0.44
  -3   6  -1   45.13    2.29
  -3   6  -1   44.14    2.33
  -3   6  -1   46.52    2.38
  -4   6  -1  148.86    7.63
  -4   6  -1  151.58    7.62
  -4   6  -1  153.67    7.59
  -4   6  -1  160.28    7.69
  -5   6  -1   51.95    2.79
  -5   6  -1   57.27    2.86
  -6   6  -1    2.40    0.43
  -6   6  -1    1.51    0.33
  -6   6  -1    1.28    0.55
  -7   6  -1    0.09    0.34
  -7   6  -1   -0.33    0.55
  -7   6  -1    0.15    0.39
  -8   6  -1    2.73    0.51
  -8   6  -1    2.06    0.75
  -8   6  -1    2.62    0.55
  -9   6  -1    2.45    0.63
  -9   6  -1    2.16    0.60
  -9   6  -1    2.60    0.86
 -10   6  -1   16.44    1.65
 -10   6  -1   18.16    1.54
 -10   6  -1   17.78    1.46
 -11   6  -1    0.58    1.14
 -11   6  -1    2.19    0.79
 -11   6  -1    1.00    0.86
 -12   6  -1    3.09    1.40
 -12   6  -1    2.48    1.10
 -12   6  -1    1.69    0.90
 -13   6  -1   23.55    2.70
 -13   6  -1   20.04    2.17
 -12  -5   1    6.75    1.20
 -11  -5   1    1.30    1.17
 -11  -5   1    1.88    0.95
 -11  -5   1    0.87    0.95
  10   5  -1    0.37    1.16
 -10  -5   1    0.77    1.00
 -10  -5   1    0.45    0.73
 -10  -5   1   -0.75    0.67
   9   5  -1   23.87    2.13
  -9  -5   1   20.36    1.57
  -9  -5   1   18.97    1.55
  -9  -5   1   21.43    1.78
   8   5  -1    1.33    0.87
  -8  -5   1   -0.17    0.49
  -8  -5   1   -0.98    0.58
  -8  -5   1   -0.22    0.49
   7   5  -1  139.69    7.06
  -7  -5   1  135.21    6.85
  -7  -5   1  134.68    6.87
  -7  -5   1  132.75    6.94
   6   5  -1   75.61    4.00
   6   5  -1   70.34    3.80
   6   5  -1   72.47    3.78
  -6  -5   1   71.81    3.82
  -6  -5   1   77.17    3.80
  -6  -5   1   74.06    3.90
   5   5  -1   13.21    0.94
   5   5  -1   14.19    1.17
   5   5  -1   13.70    0.97
  -5  -5   1   12.90    0.94
  -5  -5   1   14.40    0.92
   4   5  -1    0.48    0.30
   4   5  -1    0.81    0.28
   4   5  -1    0.64    0.30
   4   5  -1    0.83    0.39
  -4  -5   1    1.11    0.17
  -4  -5   1    0.53    0.28
  -4  -5   1    0.90    0.29
   3   5  -1   27.31    1.70
   3   5  -1   31.77    1.80
   3   5  -1   31.29    1.74
   3   5  -1   30.95    1.71
  -3  -5   1   32.28    1.73
  -3  -5   1   35.55    1.64
  -3  -5   1   32.90    1.70
   2   5  -1    5.14    0.60
   2   5  -1    5.50    0.52
   2   5  -1    4.49    0.52
   2   5  -1    5.00    0.48
  -2  -5   1    5.64    0.42
  -2  -5   1    5.71    0.52
  -2  -5   1    5.36    0.47
   1   5  -1   11.57    0.73
   1   5  -1   10.86    0.75
   1   5  -1   11.62    0.72
  -1  -5   1   11.88    0.70
  -1  -5   1   12.61    0.69
  -1  -5   1   10.28    0.74
   0   5  -1   62.26    3.20
   0   5  -1   61.62    3.17
   0   5  -1   60.37    3.18
   0  -5   1   68.87    3.18
   0  -5   1   63.68    3.16
   0  -5   1   59.73    3.19
  -1   5  -1   42.76    2.27
  -1   5  -1   42.96    2.29
  -1   5  -1   45.88    2.32
   1  -5   1   43.58    2.31
   1  -5   1   49.21    2.31
   1  -5   1   44.21    2.27
  -2   5  -1   61.10    3.01
  -2   5  -1   54.72    2.98
  -2   5  -1   58.76    2.94
   2  -5   1   56.29    2.94
   2  -5   1   65.99    3.00
   2  -5   1   56.24    2.97
  -3   5  -1    2.35    0.26
  -3   5  -1    2.44    0.31
  -3   5  -1    2.06    0.26
  -3   5  -1    2.29    0.25
  -4   5  -1    0.10    0.18
  -4   5  -1   -0.18    0.26
  -5   5  -1   18.72    1.13
  -5   5  -1   21.31    1.19
  -5   5  -1   20.60    1.39
  -6   5  -1   52.71    2.82
  -6   5  -1   55.45    2.85
  -6   5  -1   55.32    3.05
  -7   5  -1    0.32    0.37
  -7   5  -1    0.76    0.35
  -7   5  -1    0.13    0.53
  -8   5  -1   30.72    1.81
  -8   5  -1   30.84    2.17
  -8   5  -1   30.42    1.80
  -9   5  -1   -0.02    0.52
  -9   5  -1    0.44    0.52
  -9   5  -1    0.80    0.80
 -10   5  -1    7.61    1.24
 -10   5  -1    8.05    0.89
 -10   5  -1    7.33    0.98
 -11   5  -1    1.79    0.76
 -11   5  -1    1.52    1.22
 -11   5  -1    0.43    0.86
 -12   5  -1    1.05    1.06
 -12   5  -1    0.21    1.37
 -12   5  -1    0.41    0.79
 -13   5  -1    7.35    1.52
 -13   5  -1    9.55    1.73
 -12  -4   1    6.72    1.03
 -12  -4   1    8.98    1.66
 -12  -4   1    9.00    1.19
 -11  -4   1   -0.04    1.18
 -11  -4   1    1.81    0.76
 -11  -4   1    0.94    0.82
  10   4  -1    1.84    1.13
 -10  -4   1    2.35    0.73
 -10  -4   1    2.15    0.66
 -10  -4   1    3.01    0.85
 -10  -4   1    2.23    0.93
   9   4  -1    5.21    1.05
  -9  -4   1    5.43    0.85
  -9  -4   1    5.00    0.70
  -9  -4   1    6.20    0.73
  -9  -4   1    4.22    0.82
   8   4  -1   22.72    1.83
  -8  -4   1   20.88    1.44
  -8  -4   1   21.97    1.42
  -8  -4   1   22.51    1.62
   7   4  -1    7.03    0.87
  -7  -4   1    4.74    0.59
  -7  -4   1    6.58    0.74
  -7  -4   1    5.54    0.72
   6   4  -1   77.90    4.10
  -6  -4   1   74.97    3.94
  -6  -4   1   75.96    4.03
  -6  -4   1   78.27    3.93
   5   4  -1    2.33    0.35
   5   4  -1    2.18    0.38
   5   4  -1    2.34    0.49
  -5  -4   1    1.97    0.35
  -5  -4   1    1.63    0.42
  -5  -4   1    2.67    0.35
   4   4  -1    0.81    0.30
   4   4  -1    0.70    0.26
   4   4  -1    1.50    0.40
  -4  -4   1    1.20    0.27
  -4  -4   1    1.24    0.17
  -4  -4   1    0.96    0.27
  -4  -4   1    1.12    0.34
   3   4  -1    7.51    0.62
   3   4  -1    9.22    0.74
   3   4  -1    8.75    0.66
   3   4  -1    8.38    0.62
  -3  -4   1    8.93    0.64
  -3  -4   1    9.30    0.62
  -3  -4   1    9.02    0.52
   2   4  -1   74.97    3.79
   2   4  -1   68.37    3.77
   2   4  -1   74.11    3.82
   2   4  -1   75.29    3.77
  -2  -4   1   76.51    3.77
  -2  -4   1   79.36    3.75
  -2  -4   1   75.80    3.78
   1   4  -1  128.53    6.42
   1   4  -1  124.99    6.42
   1   4  -1  125.23    6.41
  -1  -4   1  137.76    6.41
  -1  -4   1  125.09    6.42
  -1  -4   1  132.38    6.41
   0   4  -1  444.60   22.44
   0   4  -1  456.47   22.44
   0  -4   1  464.94   22.43
   0  -4   1  455.68   22.45
  -1   4  -1  165.72    8.62
  -1   4  -1  180.72    8.66
  -1   4  -1  163.85    8.64
   1  -4   1  185.60    8.65
   1  -4   1  175.21    8.62
   1  -4   1  175.77    8.65
  -2   4  -1  144.18    7.38
  -2   4  -1  156.53    7.41
  -2   4  -1  143.60    7.35
  -2   4  -1  138.62    7.33
   2  -4   1  161.84    7.40
  -4   4  -1   52.44    2.64
  -4   4  -1   49.76    2.77
  -5   4  -1    6.76    0.57
  -5   4  -1    6.92    0.82
  -6   4  -1    0.07    0.28
  -6   4  -1    0.55    0.46
  -7   4  -1    2.13    0.43
  -7   4  -1    2.40    0.65
  -8   4  -1    2.18    0.49
  -8   4  -1    2.40    0.50
  -8   4  -1    2.26    0.74
  -9   4  -1   31.58    2.24
  -9   4  -1   29.96    1.79
  -9   4  -1   27.52    1.87
 -10   4  -1    5.25    0.58
 -10   4  -1    3.99    0.49
 -10   4  -1    5.22    0.82
 -10   4  -1    5.43    0.77
 -10   4  -1    5.34    1.13
 -11   4  -1    0.04    1.12
 -11   4  -1    1.30    0.86
 -11   4  -1   -0.10    0.37
 -11   4  -1    0.76    0.46
 -11   4  -1    0.64    0.66
 -12   4  -1    0.35    0.69
 -12   4  -1    0.88    1.32
 -12   4  -1    0.63    0.45
 -12   4  -1   -0.56    1.03
 -13   4  -1    0.61    1.43
 -13   4  -1    2.44    1.40
 -12  -3   1   -0.22    0.81
 -12  -3   1    0.10    1.33
 -12  -3   1   -1.09    0.86
 -11  -3   1   -0.66    1.00
 -11  -3   1   -0.29    0.86
 -11  -3   1   -1.39    0.70
 -11  -3   1   -0.53    0.64
 -10  -3   1    0.77    0.57
 -10  -3   1    1.81    0.60
 -10  -3   1    1.01    0.84
 -10  -3   1    2.31    0.82
   9   3  -1   20.76    1.74
  -9  -3   1   17.18    1.61
  -9  -3   1   19.90    1.37
  -9  -3   1   17.34    1.32
  -9  -3   1   22.29    1.61
   8   3  -1   46.39    2.78
  -8  -3   1   46.24    2.69
  -8  -3   1   47.71    2.53
  -8  -3   1   46.34    2.51
   7   3  -1    3.20    0.67
  -7  -3   1    3.70    0.48
  -7  -3   1    3.88    0.47
  -7  -3   1    3.24    0.60
   6   3  -1   11.54    1.05
  -6  -3   1   10.11    0.99
  -6  -3   1   11.35    0.81
  -6  -3   1   12.10    0.82
   5   3  -1   59.43    3.01
   5   3  -1   58.40    3.03
   5   3  -1   60.34    3.17
  -5  -3   1   62.49    3.05
  -5  -3   1   58.39    3.05
  -5  -3   1   58.14    3.14
   4   3  -1    0.96    0.28
   4   3  -1    0.25    0.22
   4   3  -1    0.60    0.32
  -4  -3   1    0.30    0.17
  -4  -3   1    0.52    0.23
  -4  -3   1    0.90    0.31
  -4  -3   1    0.79    0.23
   3   3  -1    1.02    0.29
   3   3  -1    0.74    0.25
   3   3  -1    0.79    0.21
  -3  -3   1    0.92    0.27
  -3  -3   1    0.88    0.22
  -3  -3   1    0.81    0.20
  -3  -3   1    0.68    0.18
   2   3  -1    0.09    0.20
   2   3  -1    0.05    0.19
   2   3  -1   -0.19    0.20
   2   3  -1    0.09    0.16
  -2  -3   1    0.28    0.17
  -2  -3   1    0.10    0.18
  -2  -3   1   -0.15    0.15
   1   3  -1   34.54    1.75
   1   3  -1   34.80    1.77
   1   3  -1   31.35    1.77
  -1  -3   1   35.40    1.75
  -1  -3   1   34.54    1.75
  -1  -3   1   34.37    1.77
   0   3  -1  142.12    7.51
   0   3  -1  153.54    7.51
   0   3  -1  150.91    7.52
   0  -3   1  158.86    7.52
   0  -3   1  150.92    7.50
   0  -3   1  154.47    7.52
  -1   3  -1  262.93   13.59
  -1   3  -1  290.95   13.60
   1  -3   1  272.52   13.56
  -2   3  -1  170.04    8.93
  -2   3  -1  181.32    8.98
   2  -3   1  192.40    8.97
  -3   3  -1   22.03    1.19
  -4   3  -1    2.61    0.31
  -4   3  -1    1.92    0.43
  -5   3  -1  164.10    7.95
  -5   3  -1  154.66    8.09
  -6   3  -1   39.47    2.40
  -6   3  -1   43.33    2.20
  -7   3  -1    3.18    0.64
  -7   3  -1    3.62    0.47
  -8   3  -1   14.68    1.46
  -8   3  -1   13.45    1.01
  -9   3  -1   18.02    1.01
  -9   3  -1   17.95    1.26
  -9   3  -1   17.94    1.21
  -9   3  -1   17.37    1.78
  -9   3  -1   19.28    1.42
 -10   3  -1    8.69    1.03
 -10   3  -1    9.33    1.04
 -10   3  -1   10.74    1.28
 -10   3  -1   10.11    0.91
 -10   3  -1    8.61    0.70
 -11   3  -1    1.99    0.49
 -11   3  -1    2.58    1.14
 -11   3  -1    3.27    0.53
 -11   3  -1    4.04    0.73
 -11   3  -1    2.37    0.94
 -12   3  -1    3.17    1.35
 -12   3  -1    2.68    0.48
 -12   3  -1    2.25    1.15
 -12   3  -1    3.89    0.53
 -13   3  -1    0.56    1.28
 -13   3  -1   -1.15    1.40
 -12  -2   1   18.17    1.69
 -12  -2   1   14.67    1.55
 -12  -2   1   20.44    2.04
 -12  -2   1   18.77    1.61
 -11  -2   1    1.91    0.93
 -11  -2   1    0.26    0.69
 -11  -2   1    1.46    1.05
 -11  -2   1    1.63    0.64
 -10  -2   1    3.99    0.65
 -10  -2   1    4.79    0.94
 -10  -2   1    4.31    0.65
 -10  -2   1    5.43    0.89
  -9  -2   1    2.09    0.74
  -9  -2   1    3.95    0.77
  -9  -2   1    3.39    0.52
  -9  -2   1    3.35    0.52
   8   2  -1   -0.53    0.53
  -8  -2   1   -0.07    0.55
  -8  -2   1   -0.20    0.33
  -8  -2   1    0.09    0.35
   7   2  -1    1.74    0.54
  -7  -2   1    1.84    0.35
  -7  -2   1    1.75    0.36
  -7  -2   1    2.03    0.53
   6   2  -1   43.70    2.33
  -6  -2   1   41.80    2.17
  -6  -2   1   39.97    2.17
  -6  -2   1   40.47    2.32
   5   2  -1    0.75    0.36
  -5  -2   1   -0.01    0.20
  -5  -2   1    0.43    0.23
  -5  -2   1    0.45    0.36
  -5  -2   1    0.32    0.22
   4   2  -1    0.36    0.19
   4   2  -1    0.50    0.17
   4   2  -1    0.55    0.29
  -4  -2   1    0.73    0.22
  -4  -2   1    0.60    0.30
  -4  -2   1    0.29    0.20
  -4  -2   1    0.55    0.21
   3   2  -1    4.44    0.36
   3   2  -1    4.86    0.50
   3   2  -1    4.69    0.44
  -3  -2   1    4.71    0.40
  -3  -2   1    3.81    0.36
  -3  -2   1    4.66    0.39
  -3  -2   1    4.89    0.48
   2   2  -1    4.18    0.39
   2   2  -1    5.35    0.44
   2   2  -1    4.69    0.42
   2   2  -1    4.76    0.35
  -2  -2   1    5.36    0.39
  -2  -2   1    5.24    0.43
  -2  -2   1    3.75    0.36
  -2  -2   1    4.88    0.38
   1   2  -1    7.48    0.53
   1   2  -1    9.28    0.50
   1   2  -1    8.73    0.53
  -1  -2   1    8.03    0.51
  -1  -2   1    8.86    0.51
  -1  -2   1    9.34    0.52
   0   2  -1    7.19    0.43
   0  -2   1    6.59    0.42
  -1   2  -1   46.24    2.24
  -1   2  -1   41.74    2.22
  -1   2  -1   44.98    2.20
   1  -2   1   41.10    2.21
   1  -2   1   48.27    2.24
  -3   2  -1    5.99    0.67
  -3   2  -1    7.10    0.47
  -4   2  -1   11.96    0.72
  -4   2  -1   11.67    0.93
  -5   2  -1   66.81    3.65
  -5   2  -1   70.58    3.48
  -6   2  -1    0.25    0.42
  -6   2  -1    0.15    0.28
  -7   2  -1    0.46    0.36
  -7   2  -1    1.27    0.57
  -7   2  -1    1.02    0.20
  -7   2  -1    0.89    0.33
  -8   2  -1   14.41    1.46
  -8   2  -1   14.98    1.05
  -8   2  -1   15.37    1.04
  -8   2  -1   14.62    0.86
  -9   2  -1    9.27    0.93
  -9   2  -1   10.35    0.88
  -9   2  -1    9.75    0.69
  -9   2  -1    8.77    1.12
 -10   2  -1   14.66    1.47
 -10   2  -1   12.45    1.10
 -10   2  -1   13.82    1.47
 -10   2  -1   14.09    1.04
 -10   2  -1   11.87    0.91
 -11   2  -1    0.77    0.92
 -11   2  -1    0.56    0.46
 -11   2  -1    0.34    0.53
 -11   2  -1    1.88    1.08
 -12   2  -1    1.81    0.60
 -12   2  -1    0.53    1.20
 -12   2  -1    2.19    0.55
 -12   2  -1    2.96    1.36
 -12  -1   1   -1.07    1.16
 -12  -1   1    0.12    0.65
 -12  -1   1    0.63    0.66
 -12  -1   1   -1.80    0.82
 -11  -1   1   58.77    3.56
 -11  -1   1   60.78    3.40
 -11  -1   1   56.74    3.09
 -11  -1   1   53.54    3.09
 -10  -1   1    9.50    0.96
 -10  -1   1   10.89    0.96
 -10  -1   1    9.26    1.08
 -10  -1   1   10.08    1.13
  -9  -1   1    7.46    0.78
  -9  -1   1    6.87    0.77
  -9  -1   1    7.92    0.92
  -9  -1   1    8.11    0.95
  -8  -1   1    1.54    0.61
  -8  -1   1    0.77    0.48
  -8  -1   1    0.69    0.34
  -8  -1   1    1.73    0.37
   7   1  -1   12.13    1.10
  -7  -1   1   14.04    0.77
  -7  -1   1   13.35    0.86
  -7  -1   1   13.54    1.16
  -7  -1   1   12.80    0.87
   6   1  -1    0.26    0.36
  -6  -1   1    0.41    0.17
  -6  -1   1    0.43    0.41
  -6  -1   1    0.32    0.24
  -6  -1   1    0.31    0.24
   5   1  -1    3.23    0.42
  -5  -1   1    3.22    0.39
  -5  -1   1    3.21    0.46
  -5  -1   1    3.49    0.39
   4   1  -1    0.07    0.25
  -4  -1   1    0.08    0.18
  -4  -1   1   -0.21    0.17
  -4  -1   1   -0.05    0.27
   3   1  -1   30.76    1.64
  -3  -1   1   30.51    1.65
  -3  -1   1   30.92    1.60
  -3  -1   1   31.64    1.58
   2   1  -1  119.34    5.88
   2   1  -1  119.88    5.87
   2   1  -1  120.74    5.89
  -2  -1   1  114.24    5.87
  -2  -1   1  116.55    5.89
  -2  -1   1  121.80    5.89
   1   1  -1   11.12    0.60
   1   1  -1    9.74    0.60
  -1  -1   1   11.13    0.59
  -1  -1   1   10.93    0.59
  -1  -1   1    9.80    0.59
  -1  -1   1   11.95    0.57
  -1   1  -1   35.42    1.69
  -1   1  -1   35.46    1.66
   1  -1   1   29.44    1.67
  -2   1  -1   45.43    2.48
   2  -1   1   50.04    2.48
  -3   1  -1  346.51   16.51
  -3   1  -1  328.48   16.61
   3  -1   1  330.04   16.60
  -4   1  -1   25.05    1.60
  -4   1  -1   29.12    1.42
   4  -1   1   26.44    1.58
  -5   1  -1    2.28    0.31
  -5   1  -1    2.84    0.50
  -5   1  -1    2.13    0.25
  -5   1  -1    2.82    0.30
   5  -1   1    1.36    0.41
  -6   1  -1    1.18    0.33
  -6   1  -1    1.86    0.22
  -6   1  -1    1.90    0.52
  -6   1  -1    1.51    0.31
   6  -1   1    1.40    0.48
  -7   1  -1    8.08    0.56
  -7   1  -1    7.78    0.89
  -7   1  -1    7.86    0.74
  -7   1  -1    7.48    0.67
  -8   1  -1   59.11    3.26
  -8   1  -1   56.32    2.85
  -8   1  -1   52.14    2.90
  -8   1  -1   57.08    2.93
  -9   1  -1    0.80    0.43
  -9   1  -1    1.03    0.35
  -9   1  -1    1.15    0.76
 -10   1  -1    8.30    0.88
 -10   1  -1    8.00    1.13
 -10   1  -1    7.63    0.78
 -10   1  -1    7.39    0.98
 -11   1  -1    1.66    0.52
 -11   1  -1    1.35    0.97
 -11   1  -1    1.82    0.63
 -11   1  -1    0.15    1.10
 -12   1  -1    1.47    1.25
 -12   1  -1    0.22    1.18
 -12   1  -1    0.84    0.52
 -12   1  -1    0.07    0.59
 -13   0   1    4.76    1.67
 -12   0   1    3.45    1.24
 -12   0   1    5.28    1.01
 -12   0   1    3.32    0.66
 -12   0   1    3.47    0.66
 -11   0   1   -1.22    0.52
 -11   0   1    0.55    0.47
 -11   0   1   -1.06    0.78
 -11   0   1   -0.02    0.91
 -10   0   1    3.60    0.87
 -10   0   1    3.39    0.83
 -10   0   1    3.83    0.51
 -10   0   1    3.78    0.52
  -9   0   1    6.29    0.68
  -9   0   1    6.82    0.68
  -9   0   1    6.55    0.69
  -9   0   1    6.95    0.87
  -9   0   1    6.95    0.84
  -8   0   1   37.28    1.89
  -8   0   1   34.43    2.11
  -8   0   1   34.63    1.91
  -8   0   1   35.16    1.90
  -8   0   1   36.90    2.20
  -7   0   1    0.37    0.25
  -7   0   1    0.55    0.46
  -7   0   1    0.02    0.26
  -7   0   1    0.56    0.27
  -6   0   1   21.79    1.12
  -6   0   1   19.89    1.37
  -6   0   1   20.36    1.15
  -6   0   1   20.97    1.15
   5   0  -1    9.52    0.75
  -5   0   1    9.56    0.61
  -5   0   1    9.87    0.81
  -5   0   1    9.32    0.59
   4   0  -1  112.17    5.64
  -4   0   1  114.48    5.56
  -4   0   1  111.86    5.65
  -4   0   1  110.54    5.57
   3   0  -1  124.46    6.16
  -3   0   1  122.77    6.17
  -2   0   1    1.62    0.21
  -2   0   1    0.97    0.18
  -1   0  -1    4.53    0.24
  -1   0  -1    2.95    0.38
  -1   0  -1    3.61    0.25
  -1   0  -1    3.71    0.30
   1   0   1    2.88    0.32
   1   0   1    4.62    0.23
   1   0   1    3.55    0.27
  -2   0  -1  199.19   10.34
  -2   0  -1  200.73   10.43
  -2   0  -1  216.28   10.37
  -2   0  -1  219.15   10.34
   2   0   1  214.04   10.43
  -3   0  -1  380.12   17.29
  -3   0  -1  342.28   17.37
  -3   0  -1  336.36   17.25
  -3   0  -1  345.31   17.25
   3   0   1  348.32   17.37
  -4   0  -1    2.85    0.27
  -4   0  -1    2.06    0.26
  -4   0  -1    2.26    0.31
  -4   0  -1    2.21    0.44
   4   0   1    2.04    0.40
  -5   0  -1    0.11    0.25
  -5   0  -1    0.08    0.20
  -5   0  -1    0.32    0.16
  -5   0  -1    0.29    0.38
   5   0   1    0.33    0.36
  -6   0  -1    9.61    0.62
  -6   0  -1    9.17    0.63
  -6   0  -1   10.09    0.74
  -6   0  -1   10.16    1.03
   6   0   1    9.22    1.00
  -7   0  -1    1.26    0.57
  -7   0  -1    0.44    0.25
  -7   0  -1    0.18    0.34
   7   0   1   -0.21    0.55
  -8   0  -1    1.61    0.40
  -8   0  -1    1.32    0.68
  -8   0  -1    1.18    0.33
   8   0   1    0.57    0.71
  -9   0  -1    3.51    0.54
  -9   0  -1    3.73    0.88
  -9   0  -1    2.84    0.46
 -10   0  -1    3.97    0.59
 -10   0  -1    3.84    0.57
 -10   0  -1    2.90    0.94
 -11   0  -1   17.67    1.64
 -11   0  -1   17.22    1.71
 -11   0  -1   17.60    1.34
 -11   0  -1   16.18    1.40
 -12   0  -1    8.69    1.48
 -12   0  -1    7.88    1.45
 -12   0  -1    6.31    0.82
 -13   1   1   13.35    1.93
 -12   1   1    1.09    0.50
 -12   1   1    1.50    1.01
 -12   1   1    0.35    0.53
 -12   1   1   -0.60    1.16
 -11   1   1    0.80    0.43
 -11   1   1    0.97    0.91
 -11   1   1    0.29    0.48
 -11   1   1   -0.55    0.86
 -10   1   1    0.13    0.35
 -10   1   1    1.05    0.74
 -10   1   1    0.42    0.48
 -10   1   1   -0.64    0.36
 -10   1   1    0.26    0.76
  -9   1   1    6.40    0.86
  -9   1   1    5.01    0.68
  -9   1   1    6.22    0.61
  -9   1   1    7.33    0.85
  -9   1   1    6.88    0.65
  -8   1   1    2.42    0.34
  -8   1   1    2.48    0.37
  -8   1   1    2.63    0.56
  -8   1   1    3.21    0.42
  -8   1   1    1.89    0.64
  -7   1   1  189.79    9.61
  -7   1   1  197.33    9.60
  -7   1   1  187.28    9.78
  -7   1   1  192.07    9.74
  -7   1   1  202.66    9.62
  -6   1   1   67.64    3.25
  -6   1   1   60.81    3.40
  -6   1   1   63.71    3.34
  -5   1   1  148.74    7.49
  -4   1   1    7.57    0.56
  -4   1   1    5.79    0.62
  -3   1   1   84.51    4.28
  -3   1   1   85.71    4.27
   2  -1  -1    4.14    0.33
  -2   1   1    3.66    0.38
   1  -1  -1   28.80    1.40
  -1   1   1   27.69    1.42
  -1   1   1   28.87    1.41
  -1   1   1   27.73    1.44
   0  -1  -1   15.63    0.83
   0  -1  -1   15.21    0.87
  -1  -1  -1    9.66    0.64
  -1  -1  -1    8.49    0.56
  -1  -1  -1    9.48    0.52
   1   1   1    9.50    0.51
   1   1   1    8.77    0.55
   1   1   1    8.99    0.61
  -2  -1  -1  469.12   22.90
  -2  -1  -1  456.85   22.84
   2   1   1  456.24   22.81
   2   1   1  466.94   22.84
   2   1   1  468.45   22.90
  -3  -1  -1   57.30    3.00
  -3  -1  -1   59.57    2.86
  -3  -1  -1   55.79    2.90
   3   1   1   56.79    2.87
   3   1   1   56.67    2.85
   3   1   1   55.61    2.99
  -4  -1  -1    1.04    0.27
  -4  -1  -1    1.21    0.20
  -4  -1  -1    0.78    0.40
   4   1   1    0.70    0.36
  -5  -1  -1  120.10    6.19
  -5  -1  -1  121.23    6.05
  -5  -1  -1  121.78    6.01
   5   1   1  119.69    6.20
  -6  -1  -1    5.62    0.62
  -6  -1  -1    5.02    0.69
  -6  -1  -1    6.02    0.50
   6   1   1    5.10    0.73
  -7  -1  -1   44.69    2.41
  -7  -1  -1   46.33    2.47
  -7  -1  -1   47.89    2.73
   7   1   1   47.15    2.77
  -8  -1  -1   36.93    2.02
  -8  -1  -1   38.55    2.41
  -8  -1  -1   36.80    2.08
   8   1   1   37.68    2.46
  -9  -1  -1   -0.08    0.42
  -9  -1  -1    0.06    0.80
  -9  -1  -1   -0.39    0.41
   9   1   1    0.67    0.89
 -10  -1  -1    0.99    0.54
 -10  -1  -1    1.43    0.57
 -10  -1  -1    1.12    0.88
 -11  -1  -1    0.06    0.98
 -11  -1  -1    0.83    0.56
 -11  -1  -1    1.06    1.06
 -11  -1  -1    0.67    0.71
 -12  -1  -1   -1.03    1.25
 -12  -1  -1    0.88    0.75
 -12  -1  -1    0.66    1.24
 -13   2   1   -0.48    1.39
 -12   2   1    1.25    0.95
 -12   2   1    0.05    0.46
 -12   2   1    0.71    0.44
 -12   2   1    0.62    1.14
 -11   2   1   23.28    2.03
 -11   2   1   23.22    1.35
 -11   2   1   24.30    1.48
 -11   2   1   19.06    1.34
 -11   2   1   24.93    2.08
 -10   2   1    8.14    0.71
 -10   2   1    9.60    0.77
 -10   2   1    8.90    1.04
 -10   2   1    8.96    1.07
 -10   2   1    9.16    0.92
  -9   2   1   10.86    1.32
  -9   2   1    9.45    0.96
  -9   2   1    9.36    0.70
  -9   2   1   10.09    0.74
  -9   2   1   10.09    0.83
  -8   2   1    1.11    0.47
  -8   2   1    1.28    0.36
  -8   2   1    1.02    0.59
  -7   2   1    0.17    0.26
  -7   2   1   -0.13    0.45
  -7   2   1    0.03    0.35
  -6   2   1   22.38    1.32
  -6   2   1   20.82    1.42
  -6   2   1   22.72    1.21
  -5   2   1    6.92    0.57
  -5   2   1    4.64    0.53
  -4   2   1    1.52    0.27
  -4   2   1    1.54    0.32
  -3   2   1  146.48    7.28
   2  -2  -1   37.53    1.96
  -2   2   1   39.87    1.98
   1  -2  -1    0.97    0.12
   1  -2  -1    0.61    0.16
   1  -2  -1    0.52    0.17
  -1   2   1    0.65    0.12
  -1   2   1    0.51    0.16
  -1   2   1    0.66    0.17
   0  -2  -1   24.06    1.24
   0  -2  -1   24.24    1.24
   0   2   1   23.36    1.24
   0   2   1   24.09    1.28
   0   2   1   24.04    1.24
  -1  -2  -1   40.41    1.99
  -1  -2  -1   38.54    2.00
  -1  -2  -1   40.18    2.06
   1   2   1   37.63    2.01
   1   2   1   37.37    2.06
   1   2   1   40.48    1.98
  -2  -2  -1   93.91    4.82
  -2  -2  -1   95.84    4.89
  -2  -2  -1   98.16    4.80
   2   2   1   95.84    4.83
   2   2   1   98.92    4.90
   2   2   1   96.33    4.80
  -3  -2  -1   26.08    1.51
  -3  -2  -1   26.67    1.34
  -3  -2  -1   24.54    1.39
   3   2   1   26.00    1.39
   3   2   1   24.83    1.35
   3   2   1   24.87    1.52
  -4  -2  -1    1.33    0.23
  -4  -2  -1    1.09    0.28
  -4  -2  -1    0.98    0.42
   4   2   1    0.60    0.40
   4   2   1    1.05    0.24
   4   2   1    1.08    0.25
  -5  -2  -1    0.23    0.28
  -5  -2  -1    0.12    0.42
  -5  -2  -1    0.77    0.23
   5   2   1    0.50    0.43
  -6  -2  -1   13.70    1.21
  -6  -2  -1   13.41    0.88
  -6  -2  -1   13.38    0.94
   6   2   1   16.05    1.31
  -7  -2  -1   57.20    3.08
  -7  -2  -1   59.53    3.31
  -7  -2  -1   57.73    3.04
   7   2   1   61.27    3.38
  -8  -2  -1   59.37    3.17
  -8  -2  -1   56.30    3.13
  -8  -2  -1   61.59    3.45
   8   2   1   64.33    3.57
  -9  -2  -1    2.20    0.86
  -9  -2  -1    0.72    0.50
  -9  -2  -1    1.27    0.50
   9   2   1    0.32    0.99
 -10  -2  -1    2.60    0.94
 -10  -2  -1    4.02    0.66
 -10  -2  -1    2.45    0.68
 -11  -2  -1   -1.65    1.01
 -11  -2  -1    0.77    1.03
 -11  -2  -1   -0.52    0.60
 -11  -2  -1   -0.56    0.76
 -12  -2  -1    1.93    1.13
 -12  -2  -1    3.12    1.38
 -12  -2  -1    5.21    0.89
 -12  -2  -1    1.52    0.88
 -13   3   1    8.16    1.59
 -12   3   1    2.65    0.71
 -12   3   1    1.56    1.11
 -12   3   1    2.62    0.43
 -12   3   1    3.67    1.19
 -12   3   1    1.79    0.43
 -11   3   1   43.03    2.73
 -11   3   1   35.68    2.08
 -11   3   1   40.15    2.27
 -11   3   1   40.76    2.11
 -11   3   1   40.18    2.71
 -10   3   1   24.68    2.08
 -10   3   1   26.89    1.95
 -10   3   1   28.15    1.62
 -10   3   1   25.34    1.46
  -9   3   1  109.33    5.78
  -9   3   1  107.33    5.85
  -9   3   1  115.42    5.63
  -8   3   1    3.14    0.45
  -8   3   1    2.31    0.54
  -8   3   1    2.69    0.63
  -7   3   1   42.60    2.39
  -7   3   1   44.89    2.28
  -7   3   1   42.59    2.49
  -6   3   1    0.19    0.37
  -6   3   1    0.59    0.31
  -6   3   1   -0.15    0.21
  -5   3   1    0.10    0.25
  -5   3   1    0.32    0.33
  -4   3   1    2.76    0.34
  -3   3   1    8.84    0.61
  -2   3   1  841.56   41.41
   1  -3  -1   16.53    0.99
   1  -3  -1   17.52    0.98
   1  -3  -1   18.21    0.96
  -1   3   1   18.12    0.95
  -1   3   1   18.69    0.98
   0  -3  -1  150.95    7.40
   0   3   1  150.15    7.38
   0   3   1  146.23    7.39
  -1  -3  -1    1.36    0.24
  -1  -3  -1    1.92    0.33
  -1  -3  -1    2.03    0.23
   1   3   1    1.16    0.28
   1   3   1    1.57    0.25
   1   3   1    2.10    0.22
   1   3   1    1.86    0.22
  -2  -3  -1   68.92    3.54
  -2  -3  -1   73.11    3.53
  -2  -3  -1   68.30    3.61
   2   3   1   73.70    3.48
   2   3   1   69.16    3.52
   2   3   1   68.08    3.55
   2   3   1   68.97    3.63
  -3  -3  -1  317.98   15.43
  -3  -3  -1  305.40   15.45
  -3  -3  -1  316.76   15.53
   3   3   1  320.32   15.56
   3   3   1  305.51   15.43
   3   3   1  307.87   15.46
  -4  -3  -1  186.95    9.38
  -4  -3  -1  191.10    9.36
  -4  -3  -1  185.26    9.48
   4   3   1  193.28    9.40
   4   3   1  192.66    9.52
   4   3   1  181.56    9.36
  -5  -3  -1  144.95    7.31
  -5  -3  -1  146.14    7.15
  -5  -3  -1  141.32    7.18
   5   3   1  141.99    7.34
   5   3   1  145.02    7.16
   5   3   1  139.75    7.14
  -6  -3  -1   80.31    4.10
  -6  -3  -1   76.87    4.13
  -6  -3  -1   81.29    4.30
   6   3   1   84.18    4.38
  -7  -3  -1    0.64    0.39
  -7  -3  -1    0.40    0.59
  -7  -3  -1    1.17    0.40
   7   3   1    1.60    0.78
  -8  -3  -1    0.10    0.44
  -8  -3  -1    0.13    0.46
  -8  -3  -1   -0.34    0.71
   8   3   1   -1.47    0.88
  -9  -3  -1    9.36    1.12
  -9  -3  -1    7.28    0.79
  -9  -3  -1    9.11    1.03
   9   3   1    6.15    1.25
 -10  -3  -1    0.86    0.63
 -10  -3  -1   -0.86    0.89
 -10  -3  -1   -0.92    0.68
  10   3   1    1.36    1.26
 -11  -3  -1   -0.58    1.16
 -11  -3  -1   -0.44    0.89
 -11  -3  -1   -0.62    0.76
 -11  -3  -1    0.27    1.09
 -12  -3  -1    3.87    1.31
 -12  -3  -1    5.79    1.09
 -12  -3  -1    3.28    0.98
 -13   4   1   -0.53    1.41
 -13   4   1    1.87    1.13
 -12   4   1   -0.78    0.32
 -12   4   1    1.19    1.15
 -12   4   1   -0.22    1.17
 -12   4   1    1.27    0.72
 -11   4   1    4.42    1.02
 -11   4   1    5.02    0.77
 -11   4   1    2.04    1.08
 -10   4   1    3.04    0.81
 -10   4   1    1.70    0.87
 -10   4   1    1.79    0.58
  -9   4   1   23.50    1.42
  -9   4   1   22.20    1.62
  -9   4   1   21.67    1.81
  -8   4   1    1.19    0.62
  -8   4   1    2.27    0.44
  -8   4   1    1.77    0.51
  -7   4   1   16.11    1.11
  -7   4   1   14.90    1.27
  -7   4   1   16.20    0.99
  -6   4   1   45.56    2.61
  -6   4   1   50.20    2.46
  -6   4   1   45.37    2.51
  -5   4   1    2.37    0.32
  -5   4   1    1.49    0.32
  -4   4   1  317.66   15.72
   3  -4  -1  113.32    5.58
  -3   4   1  111.66    5.58
  -3   4   1  112.23    5.56
  -3   4   1  112.55    5.62
   2  -4  -1  658.27   31.17
   2  -4  -1  625.95   31.18
   2  -4  -1  613.67   31.18
  -2   4   1  635.99   31.19
   1  -4  -1    0.79    0.22
   1  -4  -1    1.03    0.19
   1  -4  -1    0.78    0.23
  -1   4   1    0.91    0.21
  -1   4   1    1.02    0.19
   0  -4  -1  613.32   30.29
   0  -4  -1  625.26   30.30
   0   4   1  600.47   30.29
   0   4   1  620.89   30.28
  -1  -4  -1   13.24    0.84
  -1  -4  -1   14.38    0.84
   1   4   1   15.74    0.79
   1   4   1   14.30    0.82
   1   4   1   13.67    0.94
   1   4   1   13.81    0.85
  -2  -4  -1    2.01    0.37
  -2  -4  -1    2.01    0.30
  -2  -4  -1    2.29    0.29
   2   4   1    2.36    0.32
   2   4   1    2.09    0.27
   2   4   1    1.33    0.36
   2   4   1    2.11    0.24
  -3  -4  -1   89.12    4.32
  -3  -4  -1   86.80    4.34
  -3  -4  -1   89.52    4.44
   3   4   1   84.29    4.32
   3   4   1   85.85    4.36
   3   4   1   77.51    4.26
   3   4   1   87.20    4.46
  -4  -4  -1  258.44   12.89
  -4  -4  -1  261.62   12.99
  -4  -4  -1  261.30   12.87
   4   4   1  263.57   13.03
   4   4   1  252.38   12.87
   4   4   1  260.60   12.92
  -5  -4  -1  190.65    9.67
  -5  -4  -1  192.94    9.64
  -5  -4  -1  197.70    9.79
   5   4   1  198.67    9.85
   5   4   1  187.68    9.64
   5   4   1  194.49    9.68
  -6  -4  -1   65.36    3.43
  -6  -4  -1   66.41    3.46
  -6  -4  -1   66.35    3.63
   6   4   1   65.79    3.39
   6   4   1   66.98    3.73
   6   4   1   66.36    3.39
  -7  -4  -1    7.08    0.83
  -7  -4  -1    7.27    0.87
  -7  -4  -1    7.09    0.90
   7   4   1    7.74    1.06
  -8  -4  -1   40.74    2.62
  -8  -4  -1   42.05    2.36
  -8  -4  -1   40.62    2.34
   8   4   1   41.41    2.90
  -9  -4  -1    8.53    0.92
  -9  -4  -1    9.70    1.13
  -9  -4  -1   11.48    1.22
   9   4   1    9.26    1.49
 -10  -4  -1    1.55    0.86
 -10  -4  -1    1.50    1.06
 -10  -4  -1    1.94    0.75
  10   4   1    0.24    1.43
 -11  -4  -1    1.06    1.14
 -11  -4  -1   -1.46    0.79
 -11  -4  -1   -1.75    1.12
 -11  -4  -1    0.15    1.00
 -13   5   1    3.69    1.32
 -13   5   1    4.33    1.49
 -12   5   1    1.90    1.22
 -12   5   1    1.38    1.16
 -12   5   1    4.07    0.84
 -11   5   1    0.73    0.87
 -11   5   1    0.81    0.63
 -11   5   1   -1.46    0.95
 -10   5   1    6.96    1.13
 -10   5   1    8.67    0.86
 -10   5   1    8.86    1.01
  -9   5   1    1.78    0.62
  -9   5   1    1.04    0.73
  -9   5   1    2.81    0.56
  -8   5   1    0.45    0.46
  -8   5   1    0.82    0.58
  -8   5   1    0.21    0.38
  -7   5   1    0.95    0.35
  -7   5   1    0.00    0.47
  -7   5   1    0.55    0.39
  -6   5   1    3.79    0.48
  -6   5   1    4.35    0.50
  -5   5   1   12.54    0.91
  -5   5   1   14.35    0.86
  -4   5   1  612.85   30.50
  -4   5   1  622.25   30.50
  -4   5   1  603.23   30.43
  -4   5   1  635.95   30.45
   3  -5  -1  245.46   12.24
  -3   5   1  242.83   12.26
  -3   5   1  246.67   12.27
  -3   5   1  256.65   12.28
  -3   5   1  248.16   12.24
   2  -5  -1  153.05    7.59
   2  -5  -1  150.35    7.61
   2  -5  -1  155.10    7.59
  -2   5   1  153.73    7.60
  -2   5   1  153.05    7.59
   1  -5  -1    5.89    0.48
   1  -5  -1    5.71    0.50
  -1   5   1    6.30    0.46
  -1   5   1    5.91    0.46
  -1   5   1    5.46    0.47
   0  -5  -1   85.56    4.36
   0  -5  -1   84.12    4.36
   0   5   1   94.38    4.34
   0   5   1   85.76    4.34
   0   5   1   82.95    4.35
  -1  -5  -1  225.53   11.28
  -1  -5  -1  221.76   11.28
   1   5   1  244.53   11.25
   1   5   1  222.29   11.35
   1   5   1  223.76   11.29
   1   5   1  226.44   11.27
  -2  -5  -1    6.30    0.55
  -2  -5  -1    5.83    0.56
   2   5   1    6.20    0.48
   2   5   1    6.20    0.73
   2   5   1    7.00    0.53
   2   5   1    4.78    0.57
  -3  -5  -1    5.47    0.53
  -3  -5  -1    5.06    0.56
  -3  -5  -1    5.19    0.60
   3   5   1    5.13    0.62
   3   5   1    4.38    0.45
   3   5   1    5.25    0.53
   3   5   1    5.31    0.60
  -4  -5  -1  122.63    6.09
  -4  -5  -1  121.69    6.19
  -4  -5  -1  122.80    6.07
   4   5   1  118.10    6.07
   4   5   1  120.87    6.25
   4   5   1  117.58    6.11
  -5  -5  -1   83.44    4.42
  -5  -5  -1   83.05    4.27
  -5  -5  -1   84.62    4.30
   5   5   1   82.29    4.28
   5   5   1   82.40    4.32
   5   5   1   85.08    4.52
  -6  -5  -1   14.70    1.08
  -6  -5  -1   14.04    1.06
  -6  -5  -1   16.20    1.34
   6   5   1   13.17    1.06
   6   5   1   16.05    1.54
   6   5   1   12.51    1.02
  -7  -5  -1   27.90    1.95
  -7  -5  -1   26.57    1.66
  -7  -5  -1   24.96    1.65
   7   5   1   26.27    2.18
  -8  -5  -1   19.26    1.74
  -8  -5  -1   14.49    1.33
  -8  -5  -1   17.59    1.32
   8   5   1   13.44    1.60
  -9  -5  -1    1.72    0.90
  -9  -5  -1    0.25    0.67
  -9  -5  -1    1.61    0.76
   9   5   1    0.40    1.31
 -10  -5  -1    1.39    0.90
 -10  -5  -1    3.65    1.03
 -10  -5  -1    0.98    0.83
  10   5   1    2.08    1.63
 -11  -5  -1    3.09    1.12
 -11  -5  -1    1.83    1.03
 -11  -5  -1    2.58    1.29
 -13   6   1    5.27    1.47
 -13   6   1    6.57    0.90
 -13   6   1   11.56    1.62
 -12   6   1    5.75    1.32
 -12   6   1    5.57    1.02
 -12   6   1    7.13    1.35
 -11   6   1    0.63    0.71
 -11   6   1    0.81    1.08
 -11   6   1   -0.17    0.88
 -10   6   1   -1.07    0.85
 -10   6   1   -0.30    0.57
 -10   6   1   -0.28    0.71
  -9   6   1   -0.11    0.73
  -9   6   1    0.36    0.49
  -9   6   1   -0.14    0.58
  -8   6   1   22.08    1.54
  -8   6   1   23.82    1.77
  -8   6   1   24.49    1.45
  -7   6   1    7.39    0.83
  -7   6   1    7.90    0.73
  -7   6   1    7.92    0.87
  -6   6   1   26.20    1.59
  -6   6   1   28.24    1.54
  -5   6   1  127.20    7.42
  -5   6   1  161.74    7.50
  -5   6   1  154.38    7.41
  -5   6   1  155.80    7.51
  -4   6   1   67.15    3.25
  -4   6   1   62.92    3.17
  -4   6   1   60.21    3.20
  -4   6   1   62.26    3.24
   3  -6  -1   37.65    1.92
   3  -6  -1   38.08    1.93
   3  -6  -1   33.21    1.91
  -3   6   1   39.00    1.95
  -3   6   1   40.28    2.00
  -3   6   1   38.25    1.96
   2  -6  -1   68.31    3.61
   2  -6  -1   69.39    3.59
   2  -6  -1   70.01    3.58
  -2   6   1   76.76    3.61
  -2   6   1   70.35    3.58
  -2   6   1   70.73    3.59
   1  -6  -1    0.59    0.23
   1  -6  -1    0.18    0.23
  -1   6   1    0.63    0.21
  -1   6   1    0.25    0.19
  -1   6   1    0.32    0.20
   0  -6  -1   96.58    4.99
   0  -6  -1  100.10    5.00
   0   6   1  105.36    4.97
   0   6   1   98.29    4.97
   0   6   1   94.77    4.98
  -1  -6  -1  108.22    5.35
  -1  -6  -1  104.86    5.35
   1   6   1  113.18    5.32
   1   6   1  102.73    5.44
   1   6   1  107.07    5.33
   1   6   1  100.57    5.35
  -2  -6  -1   43.18    2.20
  -2  -6  -1   39.60    2.21
   2   6   1   40.93    2.34
   2   6   1   41.05    2.19
   2   6   1   41.28    2.23
   2   6   1   42.47    2.16
  -3  -6  -1   20.36    1.16
  -3  -6  -1   18.15    1.16
   3   6   1   18.56    1.35
   3   6   1   19.47    1.14
   3   6   1   18.91    1.19
   3   6   1   17.41    1.07
  -4  -6  -1   23.93    1.43
  -4  -6  -1   25.06    1.42
   4   6   1   24.19    1.41
   4   6   1   24.71    1.69
   4   6   1   23.93    1.48
   4   6   1   21.97    1.30
  -5  -6  -1    4.89    0.57
  -5  -6  -1    5.23    0.71
  -5  -6  -1    4.96    0.58
   5   6   1    4.79    0.86
   5   6   1    4.05    0.54
   5   6   1    4.53    0.62
  -6  -6  -1    1.26    0.51
  -6  -6  -1    1.71    0.51
  -6  -6  -1    1.72    0.66
   6   6   1    0.64    0.54
   6   6   1    1.63    0.86
   6   6   1    1.02    0.48
  -7  -6  -1    5.23    0.71
  -7  -6  -1    5.39    0.74
  -7  -6  -1    5.71    0.90
   7   6   1    5.55    0.64
   7   6   1    5.03    0.62
   7   6   1    5.96    1.14
  -8  -6  -1   16.38    1.39
  -8  -6  -1   14.56    1.42
   8   6   1   15.16    1.70
  -9  -6  -1    0.67    0.74
  -9  -6  -1   -0.27    0.80
   9   6   1    1.58    1.47
 -10  -6  -1   17.92    1.78
 -10  -6  -1   14.02    1.50
  10   6   1   19.47    2.22
 -11  -6  -1    2.78    1.17
 -11  -6  -1    6.85    1.16
 -13   7   1   -0.23    0.89
 -13   7   1    1.05    1.55
 -13   7   1    1.22    1.41
 -12   7   1    0.44    1.07
 -12   7   1    0.33    0.84
 -12   7   1   -0.34    1.19
 -11   7   1    1.80    0.76
 -11   7   1    0.93    0.87
 -11   7   1    1.56    1.14
 -10   7   1   -0.24    0.70
 -10   7   1   -0.31    0.94
 -10   7   1    0.22    0.58
  -9   7   1    8.64    1.09
  -9   7   1   11.35    1.03
  -9   7   1    9.83    1.01
  -8   7   1   21.27    1.72
  -8   7   1   18.82    1.45
  -8   7   1   21.85    1.38
  -7   7   1   12.16    0.94
  -7   7   1   10.59    1.00
  -6   7   1    6.71    0.68
  -6   7   1    7.14    0.50
  -6   7   1    6.90    0.78
  -6   7   1    6.77    0.61
  -5   7   1   75.89    3.83
  -5   7   1   74.13    3.90
  -5   7   1   74.70    3.85
  -5   7   1   80.20    3.92
  -4   7   1  140.68    6.90
  -4   7   1  136.41    6.84
  -4   7   1  135.20    6.86
   3  -7  -1   84.44    4.25
   3  -7  -1   82.76    4.27
   3  -7  -1   83.59    4.28
  -3   7   1   89.74    4.32
  -3   7   1   84.87    4.28
  -3   7   1   84.30    4.28
   2  -7  -1    3.94    0.44
   2  -7  -1    4.36    0.50
   2  -7  -1    4.60    0.48
  -2   7   1    3.92    0.39
  -2   7   1    4.01    0.47
  -2   7   1    4.10    0.49
   1  -7  -1   67.62    3.39
   1  -7  -1   64.49    3.37
  -1   7   1   68.76    3.37
  -1   7   1   64.98    3.35
  -1   7   1   63.32    3.36
   0  -7  -1    2.83    0.42
   0  -7  -1    2.65    0.38
   0   7   1    3.84    0.45
   0   7   1    2.89    0.38
   0   7   1    4.08    0.41
  -1  -7  -1  103.75    5.12
  -1  -7  -1   98.67    5.11
   1   7   1   97.82    5.11
   1   7   1   99.05    5.08
   1   7   1  109.64    5.08
   1   7   1   95.43    5.20
  -2  -7  -1    6.39    0.65
  -2  -7  -1    5.56    0.64
   2   7   1    5.61    0.58
   2   7   1    5.95    0.68
   2   7   1    5.16    0.55
   2   7   1    6.03    0.66
  -3  -7  -1    3.78    0.50
  -3  -7  -1    3.62    0.51
   3   7   1    3.16    0.43
   3   7   1    3.07    0.66
   3   7   1    4.12    0.54
   3   7   1    3.63    0.44
  -4  -7  -1    2.35    0.48
  -4  -7  -1    2.32    0.49
   4   7   1    1.80    0.41
   4   7   1    2.36    0.51
   4   7   1    1.87    0.43
   4   7   1    1.00    0.64
  -5  -7  -1   17.97    1.29
  -5  -7  -1   18.47    1.31
   5   7   1   22.72    1.75
   5   7   1   17.17    1.28
   5   7   1   17.59    1.38
  -6  -7  -1    0.66    0.50
  -6  -7  -1   -0.41    0.52
   6   7   1    0.69    0.51
   6   7   1    0.59    0.92
   6   7   1    0.97    0.58
  -7  -7  -1    7.23    0.85
  -7  -7  -1    8.08    0.90
   7   7   1   10.59    1.40
   7   7   1    7.19    0.84
   7   7   1    5.98    0.84
  -8  -7  -1    3.71    0.89
  -8  -7  -1    3.68    0.82
   8   7   1    3.72    1.39
  -9  -7  -1    1.07    0.98
  -9  -7  -1   -0.25    0.84
   9   7   1    0.66    1.67
 -10  -7  -1    1.33    1.00
 -13   8   1    3.93    1.45
 -13   8   1    3.56    1.16
 -13   8   1    0.55    1.66
 -12   8   1    2.72    1.46
 -12   8   1    1.25    0.99
 -12   8   1   -0.62    1.15
 -11   8   1   -0.80    1.15
 -11   8   1    0.16    0.77
 -11   8   1   -0.14    0.90
 -10   8   1   -0.69    0.96
 -10   8   1    0.14    0.63
 -10   8   1   -0.08    0.74
  -9   8   1   -1.19    0.72
  -9   8   1    0.44    0.58
  -9   8   1    0.14    0.62
  -8   8   1    7.06    0.77
  -8   8   1    4.74    0.72
  -8   8   1    5.74    0.89
  -7   8   1   74.61    3.88
  -7   8   1   78.99    4.03
  -7   8   1   74.20    3.85
  -7   8   1   79.46    4.01
  -6   8   1   34.60    2.01
  -6   8   1   36.80    1.88
  -6   8   1   37.20    2.02
  -6   8   1   35.08    1.91
  -5   8   1   81.35    4.18
  -5   8   1   84.82    4.28
  -5   8   1   83.17    4.23
   4  -8  -1   10.15    0.60
  -4   8   1   10.41    0.78
  -4   8   1    9.72    0.73
  -4   8   1   11.74    0.71
   3  -8  -1   36.91    1.92
   3  -8  -1   36.57    1.98
   3  -8  -1   37.31    2.00
  -3   8   1   37.32    1.97
  -3   8   1   37.47    1.96
   2  -8  -1  214.95   10.80
   2  -8  -1  212.21   10.82
   2  -8  -1  214.71   10.84
  -2   8   1  229.41   10.83
  -2   8   1  216.69   10.81
  -2   8   1  216.41   10.79
   1  -8  -1    7.44    0.67
   1  -8  -1    5.99    0.63
  -1   8   1    6.04    0.60
  -1   8   1    6.70    0.58
  -1   8   1    6.87    0.60
   0  -8  -1   39.85    2.13
   0  -8  -1   37.46    2.10
   0   8   1   35.97    2.09
   0   8   1   38.81    2.07
   0   8   1   41.72    2.08
  -1  -8  -1   12.93    0.96
  -1  -8  -1   14.18    0.99
   1   8   1   13.31    0.89
   1   8   1   13.42    0.96
   1   8   1   13.50    0.91
   1   8   1   15.24    1.14
  -2  -8  -1    5.49    0.58
  -2  -8  -1    6.28    0.71
   2   8   1    6.41    0.62
   2   8   1    6.88    0.67
   2   8   1    6.25    0.72
   2   8   1    5.65    0.72
  -3  -8  -1   75.57    3.77
  -3  -8  -1   72.56    3.78
   3   8   1   71.83    3.94
   3   8   1   72.33    3.75
   3   8   1   71.83    3.81
   3   8   1   68.18    3.70
  -4  -8  -1   74.62    3.91
  -4  -8  -1   75.74    3.92
   4   8   1   76.49    3.96
   4   8   1   78.82    4.16
   4   8   1   66.60    3.81
   4   8   1   75.05    3.90
  -5  -8  -1   10.79    1.06
  -5  -8  -1   11.73    1.10
   5   8   1    9.59    0.99
   5   8   1   11.12    1.06
   5   8   1    9.98    1.20
  -6  -8  -1   60.56    3.33
  -6  -8  -1   60.39    3.33
   6   8   1   58.17    3.31
   6   8   1   60.57    3.76
   6   8   1   60.86    3.38
  -7  -8  -1    0.20    0.77
  -7  -8  -1   -0.38    0.63
   7   8   1    0.76    0.68
   7   8   1   -0.48    1.19
   7   8   1    0.80    0.71
  -8  -8  -1   19.96    1.83
  -8  -8  -1   19.62    1.93
   8   8   1   21.69    2.21
   8   8   1   21.76    1.49
  -9  -8  -1    5.88    1.10
  -9  -8  -1    2.88    1.04
 -10  -8  -1    3.53    1.15
 -13   9   1    1.77    1.18
 -13   9   1   -0.42    1.36
 -13   9   1   -1.12    1.64
 -12   9   1    3.43    1.57
 -12   9   1    4.26    1.15
 -12   9   1    3.62    1.23
 -11   9   1   -1.98    0.86
 -11   9   1    0.14    1.21
 -11   9   1    0.52    0.83
 -10   9   1    2.09    1.12
 -10   9   1    1.90    0.82
 -10   9   1    3.60    0.81
  -9   9   1   12.14    1.31
  -9   9   1    9.89    1.19
  -9   9   1   10.12    1.02
  -8   9   1    4.97    0.72
  -8   9   1    4.67    0.74
  -8   9   1    4.28    0.41
  -7   9   1   20.30    1.31
  -7   9   1   16.92    1.34
  -7   9   1   18.04    1.07
  -6   9   1   18.94    1.11
  -6   9   1   17.29    1.13
  -6   9   1   19.63    1.25
  -6   9   1   20.52    1.28
  -5   9   1    0.93    0.28
  -5   9   1    0.42    0.33
  -5   9   1    0.28    0.41
  -5   9   1    0.14    0.30
   4  -9  -1   32.32    1.65
  -4   9   1   31.08    1.74
  -4   9   1   33.14    1.76
  -4   9   1   32.85    1.83
   3  -9  -1    1.07    0.33
   3  -9  -1    1.08    0.36
   3  -9  -1    1.05    0.25
  -3   9   1    1.61    0.32
  -3   9   1    0.73    0.28
  -3   9   1    2.43    0.42
   2  -9  -1   19.54    1.24
   2  -9  -1   20.54    1.29
   2  -9  -1   20.20    1.22
  -2   9   1   21.82    1.25
  -2   9   1   20.61    1.22
  -2   9   1   19.92    1.19
   1  -9  -1   30.47    1.71
   1  -9  -1   29.91    1.69
  -1   9   1   28.49    1.63
  -1   9   1   30.81    1.67
  -1   9   1   28.16    1.66
   0  -9  -1    9.64    0.83
   0  -9  -1   10.91    0.89
   0   9   1   10.65    0.80
   0   9   1   11.05    0.83
   0   9   1    9.47    0.78
  -1  -9  -1   65.02    3.41
  -1  -9  -1   67.26    3.43
   1   9   1   63.29    3.54
   1   9   1   61.50    3.41
   1   9   1   68.18    3.38
   1   9   1   63.22    3.37
  -2  -9  -1   36.15    2.03
  -2  -9  -1   35.55    2.02
   2   9   1   34.84    2.22
   2   9   1   36.41    1.98
   2   9   1   33.55    2.03
   2   9   1   34.49    1.95
  -3  -9  -1   18.32    1.28
  -3  -9  -1   19.35    1.29
   3   9   1   16.74    1.31
   3   9   1   18.41    1.57
   3   9   1   15.89    1.16
   3   9   1   17.60    1.22
  -4  -9  -1   38.32    2.25
  -4  -9  -1   39.69    2.27
   4   9   1   40.93    2.55
   4   9   1   40.54    2.22
   4   9   1   37.51    2.29
   4   9   1   34.05    2.12
  -5  -9  -1   38.29    2.25
  -5  -9  -1   38.43    2.25
   5   9   1   33.04    2.01
   5   9   1   38.89    2.33
   5   9   1   35.41    2.20
   5   9   1   37.96    2.66
  -6  -9  -1    6.00    0.85
  -6  -9  -1    4.55    0.84
   6   9   1    6.10    0.85
   6   9   1    6.71    1.26
   6   9   1    5.31    0.94
  -7  -9  -1    1.85    0.78
  -7  -9  -1    3.36    0.90
   7   9   1    3.10    0.84
   7   9   1    2.11    0.90
   7   9   1    3.20    1.47
  -8  -9  -1   14.66    1.72
  -8  -9  -1   11.95    1.30
   8   9   1   12.83    1.55
   8   9   1   15.98    1.52
  -9  -9  -1    3.37    1.14
   9   9   1    4.45    2.15
 -10  -9  -1   -0.96    1.14
 -13  10   1    6.33    1.91
 -13  10   1    8.72    1.33
 -12  10   1   -1.10    1.12
 -12  10   1    2.88    1.53
 -12  10   1    1.47    1.12
 -11  10   1   11.85    1.78
 -11  10   1   10.92    1.29
 -11  10   1   11.29    1.33
 -10  10   1    8.45    1.41
 -10  10   1    6.51    0.66
 -10  10   1    7.77    1.03
 -10  10   1    9.09    1.05
  -9  10   1    3.30    0.79
  -9  10   1    4.90    1.09
  -9  10   1    3.49    0.43
  -9  10   1    4.29    0.82
  -9  10   1    3.79    0.47
  -8  10   1    8.83    1.08
  -8  10   1    7.81    0.67
  -8  10   1    7.09    0.82
  -8  10   1    6.98    0.72
  -7  10   1  159.69    7.64
  -7  10   1  142.93    7.47
  -7  10   1  150.89    7.54
  -7  10   1  146.07    7.48
  -6  10   1   29.18    1.65
  -6  10   1   28.23    1.65
  -6  10   1   32.23    1.81
  -5  10   1    0.52    0.31
  -5  10   1    0.52    0.40
  -5  10   1    1.00    0.33
   4 -10  -1    1.51    0.35
   4 -10  -1    1.99    0.37
  -4  10   1    2.65    0.48
  -4  10   1    1.94    0.36
  -4  10   1    2.32    0.39
   3 -10  -1    7.71    0.84
   3 -10  -1    8.41    0.67
   3 -10  -1    9.79    0.80
  -3  10   1    9.20    0.76
  -3  10   1    8.97    0.80
  -3  10   1    9.89    0.73
   2 -10  -1    1.83    0.47
   2 -10  -1    2.40    0.42
   2 -10  -1    2.23    0.41
  -2  10   1    1.45    0.44
  -2  10   1    1.31    0.38
  -2  10   1    1.29    0.34
   1 -10  -1    2.15    0.44
   1 -10  -1    2.55    0.49
  -1  10   1    3.01    0.46
  -1  10   1    2.59    0.45
  -1  10   1    2.54    0.40
   0 -10  -1    0.83    0.40
   0 -10  -1    1.06    0.46
   0  10   1    0.81    0.39
   0  10   1    1.04    0.35
   0  10   1    0.88    0.39
  -1 -10  -1   20.21    1.38
  -1 -10  -1   19.56    1.34
   1  10   1   19.50    1.57
   1  10   1   19.52    1.28
   1  10   1   20.05    1.35
   1  10   1   20.48    1.28
  -2 -10  -1    5.64    0.65
  -2 -10  -1    5.48    0.72
   2  10   1    5.32    0.86
   2  10   1    5.08    0.60
   2  10   1    5.69    0.75
   2  10   1    5.70    0.68
  -3 -10  -1   13.72    1.16
  -3 -10  -1   13.48    1.20
   3  10   1   14.25    1.53
   3  10   1   11.20    1.02
   3  10   1   11.09    1.20
   3  10   1   13.03    1.08
  -4 -10  -1   13.88    1.26
  -4 -10  -1   14.15    1.33
   4  10   1   11.63    1.08
   4  10   1   14.08    1.37
   4  10   1   13.97    1.20
   4  10   1   12.89    1.39
  -5 -10  -1   11.03    1.10
  -5 -10  -1   10.49    1.28
   5  10   1   10.73    1.14
   5  10   1   10.36    1.03
   5  10   1   11.86    1.26
   5  10   1   11.16    1.43
  -6 -10  -1   11.59    1.17
  -6 -10  -1   12.33    1.24
   6  10   1   13.96    1.46
   6  10   1   12.80    1.31
   6  10   1    8.54    1.58
  -7 -10  -1   37.49    2.49
  -7 -10  -1   31.46    2.47
   7  10   1   35.77    2.42
   7  10   1   34.29    2.56
  -8 -10  -1    1.61    1.01
   8  10   1    1.09    0.79
   8  10   1   -0.16    1.85
   8  10   1   -0.09    0.95
  -9 -10  -1   12.71    1.52
   9  10   1   13.07    2.07
 -12  11   1    1.90    0.95
 -12  11   1   -3.59    1.56
 -12  11   1    0.45    1.12
 -11  11   1    6.40    1.11
 -11  11   1    4.79    0.57
 -11  11   1    5.51    1.55
 -11  11   1    4.66    1.03
 -10  11   1   12.45    1.61
 -10  11   1   13.53    1.25
 -10  11   1   12.19    0.87
 -10  11   1   12.70    0.95
 -10  11   1   15.66    1.62
  -9  11   1   -0.18    0.35
  -9  11   1    0.24    0.35
  -9  11   1   -0.67    0.65
  -9  11   1    0.44    0.71
  -8  11   1    9.98    0.81
  -8  11   1   10.26    1.10
  -8  11   1   11.10    1.22
  -8  11   1    9.39    0.82
  -7  11   1   50.02    2.78
  -7  11   1   48.56    2.58
  -7  11   1   47.91    2.56
  -6  11   1   30.43    1.84
  -6  11   1   28.82    1.66
  -6  11   1   28.05    1.63
  -5  11   1    2.85    0.46
  -5  11   1    3.60    0.60
  -5  11   1    2.58    0.42
   4 -11  -1    0.87    0.40
   4 -11  -1    1.22    0.42
  -4  11   1    0.65    0.38
  -4  11   1    0.58    0.35
  -4  11   1    0.64    0.49
   3 -11  -1   12.69    1.02
   3 -11  -1   13.52    0.89
   3 -11  -1   13.56    1.11
  -3  11   1   12.74    0.94
  -3  11   1   12.70    0.99
  -3  11   1   14.31    1.06
   2 -11  -1   20.44    1.28
   2 -11  -1   18.80    1.31
   2 -11  -1   19.17    1.38
  -2  11   1   19.00    1.22
  -2  11   1   19.45    1.27
  -2  11   1   19.52    1.30
   1 -11  -1    0.06    0.40
   1 -11  -1    0.61    0.49
  -1  11   1    0.53    0.36
  -1  11   1    0.28    0.44
  -1  11   1    0.34    0.39
   0 -11  -1    3.30    0.53
   0  11   1    3.68    0.59
   0  11   1    3.32    0.56
   0  11   1    2.76    0.47
   0  11   1    2.86    0.69
  -1 -11  -1    1.32    0.51
  -1 -11  -1    1.86    0.58
   1  11   1    0.86    0.47
   1  11   1    0.45    0.47
   1  11   1    0.35    0.66
   1  11   1    0.95    0.44
  -2 -11  -1    5.65    0.70
  -2 -11  -1    4.49    0.72
   2  11   1    3.56    0.86
   2  11   1    3.96    0.68
   2  11   1    4.72    0.63
   2  11   1    4.32    0.62
  -3 -11  -1    9.46    1.13
   3  11   1    8.03    0.98
   3  11   1    8.99    1.03
   3  11   1    9.61    1.21
   3  11   1    8.41    0.97
  -4 -11  -1   -0.55    0.61
  -4 -11  -1    0.47    0.85
   4  11   1    0.11    0.94
   4  11   1   -1.13    0.71
   4  11   1    0.13    0.53
   4  11   1   -0.59    0.60
  -5 -11  -1    1.08    0.90
  -5 -11  -1    0.96    0.75
   5  11   1    2.16    0.67
   5  11   1    0.64    0.88
   5  11   1    0.63    1.14
   5  11   1    1.31    0.73
  -6 -11  -1   14.56    1.71
  -6 -11  -1   14.60    1.43
   6  11   1   12.83    1.33
   6  11   1   14.39    1.49
  -7 -11  -1   27.83    2.35
   7  11   1   24.75    2.35
   7  11   1   34.41    3.60
   7  11   1   30.41    2.50
  -8 -11  -1   15.78    1.69
   8  11   1   15.11    2.51
   8  11   1   16.35    1.56
  -9 -11  -1    0.39    1.34
 -12  12   1    0.93    1.23
 -12  12   1    0.94    1.70
 -11  12   1    1.65    0.39
 -11  12   1    3.33    0.44
 -11  12   1    2.13    0.88
 -11  12   1    4.51    1.18
 -11  12   1    3.17    1.47
 -10  12   1   16.04    1.72
 -10  12   1   12.28    1.04
 -10  12   1   14.97    1.77
 -10  12   1   11.78    0.92
 -10  12   1   13.07    1.38
  -9  12   1   23.74    1.47
  -9  12   1   23.44    1.41
  -9  12   1   25.26    1.91
  -8  12   1    0.17    0.38
  -8  12   1    0.38    0.71
  -8  12   1    0.73    0.43
  -7  12   1    0.59    0.62
  -7  12   1   -0.01    0.39
  -7  12   1    0.22    0.39
  -6  12   1    1.81    0.63
  -6  12   1    2.06    0.43
  -6  12   1    2.71    0.50
  -5  12   1   18.14    1.37
  -5  12   1   19.68    1.21
  -5  12   1   18.03    1.28
   4 -12  -1    7.60    0.92
   4 -12  -1    9.61    0.88
  -4  12   1    9.29    0.83
  -4  12   1    9.45    0.91
  -4  12   1    9.56    0.97
   3 -12  -1   41.51    2.22
   3 -12  -1   41.47    2.36
   3 -12  -1   42.14    2.41
  -3  12   1   39.17    2.27
  -3  12   1   43.32    2.38
   2 -12  -1    1.97    0.52
   2 -12  -1    1.57    0.51
   2 -12  -1    1.87    0.62
  -2  12   1    1.18    0.43
  -2  12   1    1.43    0.45
  -2  12   1    2.06    0.54
   1 -12  -1   16.54    1.27
   1 -12  -1   15.82    1.36
  -1  12   1   16.09    1.14
  -1  12   1   15.05    1.21
  -1  12   1   15.89    1.23
   0 -12  -1    5.44    0.71
   0  12   1    5.49    0.65
   0  12   1    6.78    0.79
   0  12   1    5.55    0.94
   0  12   1    6.06    0.72
  -1 -12  -1    2.45    0.61
  -1 -12  -1    3.65    0.70
   1  12   1    4.46    0.71
   1  12   1    3.16    0.80
   1  12   1    3.38    0.63
   1  12   1    3.60    0.60
  -2 -12  -1    1.16    0.64
  -2 -12  -1    2.12    0.87
   2  12   1    1.13    0.61
   2  12   1    0.82    0.54
   2  12   1    0.32    0.64
   2  12   1    1.47    0.90
  -3 -12  -1    1.17    0.61
   3  12   1    0.90    0.72
   3  12   1   -0.25    0.92
   3  12   1    0.72    0.60
   3  12   1    0.57    0.63
  -4 -12  -1    3.55    0.84
   4  12   1    2.59    0.79
   4  12   1    3.50    0.73
   4  12   1    5.59    1.23
  -5 -12  -1    7.53    1.08
  -5 -12  -1   10.76    1.26
   5  12   1    6.91    1.04
   5  12   1    7.61    0.94
  -6 -12  -1    2.14    1.01
  -6 -12  -1   -1.13    0.91
   6  12   1    0.00    0.94
   6  12   1    0.78    1.64
  -7 -12  -1   -0.08    1.06
   7  12   1    1.84    2.04
   7  12   1   -1.15    1.16
   7  12   1   -0.23    1.29
  -8 -12  -1   -2.57    1.23
   8  12   1   -3.22    1.91
   8  12   1    0.93    1.13
 -12  13   1    1.98    1.40
 -12  13   1   -1.14    1.75
 -11  13   1   -0.17    0.35
 -11  13   1    1.12    1.21
 -11  13   1   -0.51    0.42
 -11  13   1    0.19    1.50
 -10  13   1   10.33    1.35
 -10  13   1    9.04    0.86
 -10  13   1   10.38    1.05
  -9  13   1   14.43    1.44
  -9  13   1   10.87    1.10
  -9  13   1   11.11    0.95
  -8  13   1   -0.74    0.40
  -8  13   1   -0.04    0.50
  -8  13   1   -0.16    0.74
  -7  13   1   17.63    1.30
  -7  13   1   17.18    1.20
  -7  13   1   19.58    1.57
  -6  13   1    2.44    0.55
  -6  13   1    2.83    0.51
  -6  13   1    3.24    0.75
  -5  13   1    6.69    0.87
  -5  13   1    7.33    0.74
  -5  13   1    7.05    0.80
   4 -13  -1    4.07    0.62
   4 -13  -1    3.11    0.64
  -4  13   1    3.38    0.53
  -4  13   1    4.88    0.76
  -4  13   1    3.63    0.59
   3 -13  -1   22.64    1.72
   3 -13  -1   23.54    1.64
   3 -13  -1   24.87    1.45
  -3  13   1   23.15    1.58
  -3  13   1   24.96    1.66
  -3  13   1   23.75    1.49
   2 -13  -1    1.04    0.57
   2 -13  -1    1.03    0.70
   2 -13  -1    0.80    0.54
  -2  13   1    1.35    0.52
  -2  13   1    1.51    0.47
  -2  13   1    1.52    0.61
   1 -13  -1   91.16    4.62
   1 -13  -1   87.44    4.57
  -1  13   1   79.06    4.52
  -1  13   1   84.41    4.48
  -1  13   1   87.63    4.55
   0 -13  -1    0.35    0.58
   0 -13  -1    0.55    0.68
   0  13   1   -0.21    0.79
   0  13   1   -0.62    0.58
   0  13   1   -0.51    0.48
  -1 -13  -1    2.67    0.72
   1  13   1    2.84    1.05
   1  13   1    2.12    0.89
   1  13   1    3.16    0.66
   1  13   1    2.77    0.73
  -2 -13  -1   34.94    2.26
   2  13   1   36.17    2.69
   2  13   1   33.97    2.19
   2  13   1   35.13    2.21
  -3 -13  -1   42.16    2.63
   3  13   1   43.81    2.57
   3  13   1   38.57    2.48
  -4 -13  -1   -0.32    0.78
  -4 -13  -1   -0.18    0.86
   4  13   1   -0.66    1.32
   4  13   1    1.01    0.91
   4  13   1    0.68    0.79
   4  13   1    0.49    0.78
  -5 -13  -1    6.17    1.15
  -5 -13  -1    5.68    1.08
   5  13   1    5.21    1.29
   5  13   1    5.52    1.10
   5  13   1    5.26    1.64
   5  13   1    6.03    0.94
  -6 -13  -1    5.08    1.26
   6  13   1    3.80    1.97
   6  13   1    2.45    1.18
   6  13   1    5.48    1.54
  -7 -13  -1    0.99    1.30
   7  13   1   -2.07    1.89
   7  13   1    0.45    1.43
   7  13   1    4.24    1.49
  -8 -13  -1    4.98    1.40
 -11  14   1    2.72    0.45
 -11  14   1    1.39    1.75
 -11  14   1    5.35    1.36
 -10  14   1   11.35    1.17
 -10  14   1    9.35    0.97
 -10  14   1   11.28    1.53
  -9  14   1    0.14    0.45
  -9  14   1    0.97    0.98
  -9  14   1    0.02    0.61
  -8  14   1    0.01    0.49
  -8  14   1    0.84    0.85
  -8  14   1    0.82    0.56
  -7  14   1    9.65    0.94
  -7  14   1    9.27    1.14
  -7  14   1    9.12    1.08
  -6  14   1    0.90    0.76
  -6  14   1    0.54    0.48
  -6  14   1    0.75    0.54
  -5  14   1   20.85    1.39
  -5  14   1   18.05    1.60
  -5  14   1   23.76    1.52
   4 -14  -1   -0.24    0.63
   4 -14  -1    0.48    0.54
  -4  14   1   -0.18    0.48
  -4  14   1    0.81    0.56
  -4  14   1   -0.77    0.59
   3 -14  -1   30.51    1.91
   3 -14  -1   27.77    1.66
   3 -14  -1   28.61    2.00
  -3  14   1   26.75    1.74
  -3  14   1   28.62    1.91
  -3  14   1   26.00    1.81
   2 -14  -1   12.70    1.45
   2 -14  -1    9.38    1.04
   2 -14  -1   12.41    1.20
  -2  14   1   11.61    1.20
  -2  14   1   10.61    1.08
  -2  14   1   10.18    1.23
   1 -14  -1   36.26    2.42
   1 -14  -1   38.09    2.32
  -1  14   1   35.22    2.27
  -1  14   1   35.51    2.17
   0 -14  -1   14.49    1.45
   0 -14  -1   12.42    1.28
   0  14   1   14.03    1.26
   0  14   1   13.27    1.35
  -1 -14  -1    5.59    0.86
   1  14   1    7.36    0.97
   1  14   1    6.21    0.84
  -2 -14  -1   38.31    2.59
  -2 -14  -1   39.38    2.50
   2  14   1   35.31    2.36
   2  14   1   35.91    2.48
   2  14   1   35.67    2.38
  -3 -14  -1    3.39    0.97
  -3 -14  -1    3.42    1.11
   3  14   1    2.69    0.91
   3  14   1    3.89    0.92
   3  14   1    3.83    1.04
   3  14   1    3.96    1.29
  -4 -14  -1   13.20    1.39
  -4 -14  -1   16.48    1.83
   4  14   1   12.28    1.30
   4  14   1    9.60    1.41
   4  14   1   10.45    1.74
   4  14   1   10.01    1.28
  -5 -14  -1   16.21    1.71
   5  14   1   18.46    1.69
   5  14   1   17.01    1.77
   5  14   1   14.36    2.15
   5  14   1   17.50    1.73
  -6 -14  -1    4.85    1.42
   6  14   1    4.93    1.45
   6  14   1    1.72    1.94
   6  14   1    5.09    1.51
  -7 -14  -1    3.80    1.50
   7  14   1    2.34    1.65
 -11  15   1    2.99    1.43
 -11  15   1    4.19    1.78
 -10  15   1    6.77    1.45
 -10  15   1    2.47    0.58
 -10  15   1    2.18    0.70
  -9  15   1    3.65    0.80
  -9  15   1    2.03    1.15
  -9  15   1    2.90    0.59
  -8  15   1    3.56    0.74
  -8  15   1    3.41    0.62
  -8  15   1    3.78    1.18
  -7  15   1   -0.70    0.91
  -7  15   1   -0.94    0.51
  -7  15   1   -0.16    0.60
  -6  15   1   12.14    1.50
  -6  15   1   12.10    1.12
  -6  15   1   11.39    1.25
  -5  15   1   24.12    1.71
  -5  15   1   22.60    1.58
  -5  15   1   24.75    1.89
   4 -15  -1    6.52    0.91
   4 -15  -1    6.24    0.83
  -4  15   1    5.33    0.78
  -4  15   1    4.76    0.92
  -4  15   1    4.46    0.69
   3 -15  -1   29.24    2.08
   3 -15  -1   29.20    1.79
   3 -15  -1   29.24    2.23
  -3  15   1   29.07    2.08
  -3  15   1   30.42    1.99
  -3  15   1   31.09    1.89
   2 -15  -1   20.81    1.92
   2 -15  -1   22.53    1.76
   2 -15  -1   20.80    1.62
  -2  15   1   18.27    1.52
  -2  15   1   21.43    1.71
  -2  15   1   19.47    1.66
   1 -15  -1    1.07    0.84
   1 -15  -1    2.05    0.80
   1 -15  -1    1.64    0.99
  -1  15   1    0.28    0.65
  -1  15   1    1.35    0.63
  -1  15   1   -0.06    0.93
  -1  15   1    2.25    0.86
   0 -15  -1   25.70    1.99
   0  15   1   25.39    1.83
   0  15   1   17.91    2.31
   0  15   1   28.75    1.96
  -1 -15  -1   20.91    1.92
  -1 -15  -1   20.12    2.02
   1  15   1   22.22    1.83
   1  15   1   21.42    1.74
   1  15   1   22.03    1.91
   1  15   1   17.99    1.88
  -2 -15  -1    0.91    0.90
   2  15   1    0.94    0.92
   2  15   1    1.17    0.83
   2  15   1    0.01    0.88
   2  15   1    0.97    1.25
  -3 -15  -1    0.92    1.03
   3  15   1    1.71    1.00
   3  15   1    1.28    0.98
   3  15   1    0.11    0.98
   3  15   1    0.65    1.39
  -4 -15  -1   25.84    2.37
   4  15   1   25.59    2.32
   4  15   1   22.21    2.09
   4  15   1   16.70    2.17
   4  15   1   18.08    2.14
  -5 -15  -1    5.25    1.42
   5  15   1    3.55    1.29
   5  15   1    2.39    1.38
   5  15   1    4.14    1.98
  -6 -15  -1    8.91    1.70
   6  15   1   10.31    1.76
   6  15   1    5.96    1.73
 -10  16   1   -0.24    1.40
 -10  16   1    0.85    0.65
 -10  16   1    0.94    0.67
  -9  16   1   24.01    2.38
  -9  16   1   20.16    1.53
  -9  16   1   19.50    1.75
  -8  16   1    3.72    0.84
  -8  16   1    3.86    0.72
  -8  16   1    3.95    1.28
  -7  16   1    2.72    0.72
  -7  16   1    2.78    0.70
  -7  16   1    2.93    1.13
  -6  16   1    0.35    0.74
  -6  16   1    0.93    0.97
  -6  16   1    0.37    0.61
  -5  16   1    6.33    1.13
  -5  16   1    5.89    0.88
  -5  16   1    4.38    0.77
   4 -16  -1    0.08    0.78
   4 -16  -1    0.47    0.88
  -4  16   1    0.58    0.62
  -4  16   1    0.16    0.72
  -4  16   1    0.65    0.93
   3 -16  -1   41.43    2.83
   3 -16  -1   39.46    2.63
   3 -16  -1   40.16    2.28
  -3  16   1   39.34    2.44
  -3  16   1   41.95    2.54
  -3  16   1   40.66    2.68
   2 -16  -1   21.87    1.97
   2 -16  -1   24.61    2.26
   2 -16  -1   22.66    1.86
  -2  16   1   22.99    1.94
  -2  16   1   20.43    1.86
  -2  16   1   22.76    1.73
   1 -16  -1   29.76    2.38
   1 -16  -1   35.55    2.41
  -1  16   1   27.40    2.30
  -1  16   1   33.48    2.15
  -1  16   1   31.72    2.74
   0 -16  -1   55.38    3.25
   0 -16  -1   47.96    3.39
   0  16   1   50.74    3.16
   0  16   1   50.35    3.04
   0  16   1   48.47    3.59
  -1 -16  -1   31.57    2.36
  -1 -16  -1   27.47    2.48
   1  16   1   28.31    2.16
   1  16   1   29.65    2.29
   1  16   1   23.53    2.89
   1  16   1   26.23    2.20
  -2 -16  -1    6.37    1.22
  -2 -16  -1    6.60    1.26
   2  16   1    7.55    1.19
   2  16   1    9.57    1.33
   2  16   1    5.98    1.56
   2  16   1    6.46    1.09
  -3 -16  -1    2.10    1.19
   3  16   1    0.95    1.14
   3  16   1    2.74    1.20
   3  16   1    2.43    1.46
  -4 -16  -1   -1.80    1.24
   4  16   1    0.27    1.25
   4  16   1    0.15    1.30
  -5 -16  -1    2.23    1.50
   5  16   1    7.28    1.60
 -10  17   1    1.42    1.40
 -10  17   1   -0.35    0.71
  -9  17   1    7.65    0.98
  -9  17   1    7.90    1.65
  -9  17   1    9.06    1.12
  -8  17   1    4.69    0.95
  -8  17   1    5.40    1.37
  -8  17   1    3.57    0.85
  -7  17   1    4.88    0.96
  -7  17   1    2.54    0.80
  -7  17   1    5.76    1.34
  -6  17   1    4.75    1.31
  -6  17   1    5.25    0.95
  -6  17   1    4.31    0.85
   5 -17  -1    2.35    0.75
  -5  17   1    3.72    0.94
  -5  17   1    2.75    0.80
  -5  17   1    3.87    1.18
   4 -17  -1   23.82    1.99
   4 -17  -1   25.01    2.22
  -4  17   1   22.98    1.77
  -4  17   1   20.81    2.11
  -4  17   1   23.94    1.94
   3 -17  -1    3.59    1.02
   3 -17  -1    2.39    0.65
   3 -17  -1    3.32    1.28
  -3  17   1    1.89    0.86
  -3  17   1    3.43    0.84
  -3  17   1    2.18    1.11
   2 -17  -1    2.13    1.01
   2 -17  -1    0.88    1.40
   2 -17  -1    1.99    0.96
  -2  17   1    2.73    0.86
  -2  17   1    0.18    1.19
  -2  17   1    1.75    1.09
  -2  17   1    0.47    0.78
   1 -17  -1    5.36    1.42
   1 -17  -1    3.10    1.15
   1 -17  -1    6.14    1.23
  -1  17   1    5.73    1.23
  -1  17   1    2.37    0.90
  -1  17   1    2.30    1.28
  -1  17   1    5.53    1.00
   0 -17  -1    9.32    1.37
   0 -17  -1    6.71    1.53
   0  17   1    5.78    1.04
   0  17   1    8.91    1.13
   0  17   1    3.37    1.33
   0  17   1    7.59    1.36
  -1 -17  -1   -0.62    1.21
  -1 -17  -1   -0.48    1.14
   1  17   1    0.16    1.42
   1  17   1    0.52    0.99
   1  17   1    1.98    1.19
  -2 -17  -1   32.79    2.81
   2  17   1   32.62    2.63
   2  17   1   29.56    2.65
  -3 -17  -1    0.96    1.38
   3  17   1   -0.72    1.24
   3  17   1    2.04    1.45
  -4 -17  -1    2.17    1.48
   4  17   1    4.57    1.34
   4  17   1    1.50    1.45
  -9  18   1    3.42    1.52
  -9  18   1    1.62    1.00
  -9  18   1    0.67    0.85
  -8  18   1   -1.47    0.75
  -8  18   1   -1.07    0.93
  -8  18   1    0.65    1.35
  -7  18   1    6.44    1.02
  -7  18   1    4.19    0.88
  -7  18   1    6.90    1.46
  -6  18   1    3.23    0.94
  -6  18   1    3.77    0.89
  -6  18   1    2.94    1.37
   5 -18  -1    2.88    0.80
   5 -18  -1    3.73    0.81
  -5  18   1    1.10    0.85
  -5  18   1    2.47    0.89
  -5  18   1    3.35    1.41
   4 -18  -1   33.94    2.60
   4 -18  -1   33.22    2.43
  -4  18   1   30.30    2.57
  -4  18   1   25.00    2.19
  -4  18   1   26.18    2.14
   3 -18  -1    1.86    1.10
   3 -18  -1    1.39    1.41
  -3  18   1    0.15    0.88
  -3  18   1    0.82    0.84
  -3  18   1   -0.73    1.12
   2 -18  -1   32.10    2.64
   2 -18  -1   26.07    2.23
  -2  18   1   26.00    2.47
  -2  18   1   24.71    2.16
   1 -18  -1    0.75    1.25
   1 -18  -1    1.32    1.54
   1 -18  -1   -0.38    1.16
  -1  18   1    0.45    0.96
  -1  18   1   -0.25    1.27
   0 -18  -1    9.11    1.69
   0 -18  -1    8.81    1.56
   0 -18  -1    7.72    1.58
   0  18   1    6.13    1.26
   0  18   1    7.60    1.52
  -1 -18  -1    8.79    1.63
   1  18   1   10.35    1.66
   1  18   1    7.73    1.42
  -2 -18  -1    9.56    1.69
   2  18   1    4.88    1.46
   2  18   1    6.95    1.65
  -3 -18  -1    4.03    1.57
   3  18   1    4.06    1.62
   3  18   1    3.45    1.45
  -8  19   1    1.94    1.38
  -8  19   1   -0.12    0.89
  -7  19   1   20.38    2.60
  -7  19   1   17.76    1.86
  -6  19   1    5.59    1.65
  -6  19   1    3.84    1.03
  -5  19   1   32.31    2.92
  -5  19   1   32.07    2.41
   4 -19  -1    3.42    1.23
   4 -19  -1    1.79    1.29
  -4  19   1    0.90    1.00
  -4  19   1    4.91    1.49
   3 -19  -1    9.50    1.56
  -3  19   1    6.67    1.25
  -3  19   1    8.32    1.63
   2 -19  -1   38.94    2.59
   2 -19  -1   42.50    3.33
   2 -19  -1   41.56    3.80
  -2  19   1   42.33    3.25
  -2  19   1   37.94    2.88
   1 -19  -1    5.73    1.66
   1 -19  -1    6.12    1.30
   1 -19  -1    7.76    1.71
  -1  19   1    8.44    1.70
  -1  19   1    8.84    1.36
   0 -19  -1    6.04    1.66
   0 -19  -1    5.68    1.45
   0  19   1    0.86    1.27
   0  19   1    7.97    1.77
  -1 -19  -1    3.88    1.75
   1  19   1    5.94    1.80
   1  19   1    3.80    1.38
  -2 -19  -1    4.39    1.68
   2  19   1   -0.21    1.29
   2  19   1    5.39    1.94
  -7  20   1    0.26    1.04
  -7  20   1    2.99    1.33
  -6  20   1    0.17    1.01
  -6  20   1    2.11    1.51
  -5  20   1   -2.28    1.05
  -5  20   1    0.09    1.63
   4 -20  -1    6.29    1.50
  -4  20   1    2.61    1.18
  -4  20   1    5.98    1.80
   3 -20  -1   29.37    3.16
   3 -20  -1   26.87    3.07
  -3  20   1   31.45    3.15
  -3  20   1   25.45    2.56
   2 -20  -1   18.65    2.17
   2 -20  -1   18.25    2.13
  -2  20   1   13.04    1.72
  -2  20   1   22.57    2.79
   1 -20  -1    2.25    1.74
   1 -20  -1    0.07    0.81
  -1  20   1    1.68    1.72
  -1  20   1    3.03    1.25
   0 -20  -1   -1.06    1.76
   0 -20  -1   -2.62    0.84
   0  20   1    0.67    1.23
   0  20   1    0.04    1.87
  -1 -20  -1   -2.26    0.96
  -1 -20  -1    6.23    1.80
   1  20   1   -0.92    2.04
   1  20   1   -0.72    1.60
  -5  21   1    3.09    1.46
  -5  21   1    1.37    1.21
  -4  21   1    1.44    1.16
  -4  21   1    2.13    1.69
   3 -21  -1    9.64    2.10
  -3  21   1   10.20    1.92
  -3  21   1    9.09    1.44
   2 -21  -1   17.89    2.47
  -2  21   1   19.87    2.49
  -3  22  -2    5.46    1.33
   3 -22   2    9.96    1.88
   1  21  -2   -2.00    1.65
   1  21  -2    0.46    2.17
  -1 -21   2    2.13    1.95
   0  21  -2   34.43    3.70
   0  21  -2   28.06    2.83
   0 -21   2   37.97    3.87
  -1  21  -2   -3.22    1.18
  -1  21  -2    1.20    1.85
   1 -21   2   -1.60    1.80
  -2  21  -2    8.51    2.01
  -2  21  -2    5.75    1.46
   2 -21   2   10.94    2.04
  -3  21  -2    7.54    1.91
  -3  21  -2    5.23    1.39
   3 -21   2    3.78    1.83
  -4  21  -2    2.34    1.78
  -4  21  -2    0.28    1.17
   4 -21   2   -0.19    1.20
  -5  21  -2    0.80    1.10
  -5  21  -2    3.26    1.71
  -6  21  -2    0.62    1.10
  -6  21  -2    1.21    1.39
   2  20  -2    1.27    1.46
   2  20  -2    6.90    2.19
  -2 -20   2    5.12    1.75
  -2 -20   2    5.71    1.46
   1  20  -2    6.37    1.98
   1  20  -2    6.55    1.56
  -1 -20   2    7.45    1.35
  -1 -20   2    9.27    1.98
   0  20  -2    1.34    1.30
   0  20  -2    4.40    1.74
   0 -20   2    1.21    0.95
   0 -20   2   -2.54    1.66
  -1  20  -2    0.59    1.22
  -1  20  -2   -0.67    1.60
   1 -20   2    0.35    0.66
   1 -20   2   -2.63    1.46
   1 -20   2    1.61    1.52
  -2  20  -2    2.46    1.63
  -2  20  -2    0.75    1.12
   2 -20   2    0.63    1.50
  -3  20  -2    2.19    1.08
  -3  20  -2    1.12    1.52
   3 -20   2    1.18    1.41
   3 -20   2   -0.02    1.40
  -4  20  -2    2.87    1.11
  -4  20  -2    5.08    1.66
   4 -20   2    4.35    1.35
  -5  20  -2    1.01    0.94
  -5  20  -2   -0.39    1.60
  -6  20  -2    6.24    1.80
  -6  20  -2    5.66    1.05
  -7  20  -2    0.85    1.44
  -7  20  -2    0.45    0.90
  -8  20  -2    1.11    1.45
  -8  20  -2    1.70    0.98
   4  19  -2   13.03    2.03
   4  19  -2    9.04    1.83
  -4 -19   2    5.98    2.25
  -4 -19   2    9.23    1.82
   3  19  -2   10.94    1.85
   3  19  -2   12.82    2.20
  -3 -19   2   14.46    1.71
  -3 -19   2   12.00    2.01
   2  19  -2    6.56    1.52
   2  19  -2    7.89    1.86
  -2 -19   2    4.22    1.69
  -2 -19   2    5.24    1.29
   1  19  -2    2.68    1.28
   1  19  -2    3.71    1.68
  -1 -19   2    6.31    1.62
  -1 -19   2    4.83    1.10
   0  19  -2   20.37    2.17
   0  19  -2   16.35    1.70
   0 -19   2   18.37    2.06
   0 -19   2   14.90    1.73
   0 -19   2   18.92    1.73
  -1  19  -2   13.94    1.89
  -1  19  -2   11.32    1.45
   1 -19   2   14.17    1.82
   1 -19   2   11.96    1.28
   1 -19   2   14.93    1.38
   1 -19   2    9.38    1.74
  -2  19  -2   -0.13    0.97
  -2  19  -2    2.37    1.47
   2 -19   2    0.48    1.23
  -3  19  -2    2.90    1.41
  -3  19  -2    1.09    0.94
   3 -19   2    2.15    1.29
   3 -19   2    1.74    1.31
  -4  19  -2   -0.07    0.88
  -4  19  -2    2.42    1.32
  -4  19  -2   -0.12    0.83
   4 -19   2    2.59    1.16
   4 -19   2   -0.45    1.09
  -5  19  -2    1.15    1.43
  -5  19  -2    1.61    0.89
  -5  19  -2    2.09    0.86
  -6  19  -2    0.69    1.41
  -6  19  -2    0.94    0.86
  -6  19  -2    1.53    0.88
  -7  19  -2    1.23    1.43
  -7  19  -2    0.51    0.90
  -7  19  -2   -1.52    0.77
  -8  19  -2    2.22    0.99
  -8  19  -2    6.01    1.53
  -8  19  -2    3.37    0.88
  -9  19  -2   -0.58    0.85
  -9  19  -2    2.04    1.19
   5  18  -2    9.54    1.94
  -5 -18   2    6.81    1.74
  -5 -18   2    4.89    1.45
   4  18  -2    7.50    1.72
   4  18  -2    5.05    1.71
  -4 -18   2    5.91    1.73
  -4 -18   2    5.10    1.42
   3  18  -2   27.32    3.02
   3  18  -2   30.57    2.93
  -3 -18   2   33.63    2.56
  -3 -18   2   31.02    3.18
   2  18  -2    5.50    1.63
   2  18  -2   10.06    1.49
   2  18  -2    8.50    1.70
  -2 -18   2   12.76    1.75
  -2 -18   2   10.94    1.25
   1  18  -2    0.52    1.11
   1  18  -2    3.79    1.41
   1  18  -2    2.04    1.29
  -1 -18   2    1.89    1.28
  -1 -18   2    2.12    0.86
   0  18  -2   15.62    1.82
   0  18  -2   12.73    1.73
   0  18  -2   11.63    1.43
   0 -18   2   16.32    1.46
   0 -18   2   16.71    1.77
  -1  18  -2    3.47    0.89
  -1  18  -2    3.01    0.97
  -1  18  -2    4.72    1.33
   1 -18   2    4.94    0.74
   1 -18   2    4.97    0.96
   1 -18   2    2.27    1.21
   1 -18   2    3.54    1.28
  -2  18  -2    5.03    0.99
  -2  18  -2    7.16    1.05
  -2  18  -2    8.13    1.50
   2 -18   2    5.84    1.30
   2 -18   2    8.06    1.36
  -3  18  -2    1.69    1.13
  -3  18  -2    0.65    0.82
  -3  18  -2    1.35    0.84
   3 -18   2    0.14    1.11
   3 -18   2   -0.57    1.04
  -4  18  -2    5.99    1.39
  -4  18  -2    5.13    0.91
  -4  18  -2    5.16    1.00
   4 -18   2    5.46    1.08
   4 -18   2    6.83    1.12
  -5  18  -2    3.06    0.92
  -5  18  -2    4.30    1.28
  -5  18  -2    3.82    0.88
  -6  18  -2    2.69    0.94
  -6  18  -2    3.26    1.42
  -6  18  -2    2.59    0.81
  -7  18  -2    3.88    1.04
  -7  18  -2    6.36    1.55
  -7  18  -2    3.50    0.86
  -8  18  -2    1.16    1.46
  -8  18  -2   -0.71    0.72
  -8  18  -2   -1.41    0.95
  -9  18  -2   -2.79    0.86
  -9  18  -2   -1.00    0.85
  -9  18  -2    2.48    1.54
   6  17  -2    5.06    1.97
  -6 -17   2    6.75    1.64
  -6 -17   2    2.12    1.60
   5  17  -2    4.42    1.64
   5  17  -2    7.30    1.38
  -5 -17   2    3.52    1.60
  -5 -17   2    6.33    1.44
   4  17  -2   12.57    2.03
   4  17  -2   17.41    1.97
   4  17  -2   16.64    1.93
  -4 -17   2   19.24    2.12
  -4 -17   2   17.48    1.99
   3  17  -2   33.83    3.41
   3  17  -2   43.83    3.14
   3  17  -2   37.58    3.13
  -3 -17   2   44.59    2.76
  -3 -17   2   43.96    3.22
   2  17  -2    6.81    1.18
   2  17  -2    6.06    1.51
   2  17  -2    5.60    1.02
   2  17  -2    6.03    1.38
  -2 -17   2    6.54    1.38
  -2 -17   2    7.33    1.15
  -2 -17   2    6.73    0.97
   1  17  -2    7.70    1.13
   1  17  -2    6.98    1.36
   1  17  -2    7.46    1.46
   1  17  -2    7.36    1.02
  -1 -17   2    7.38    0.91
  -1 -17   2    5.62    1.26
  -1 -17   2    6.19    1.33
   0  17  -2    1.27    0.76
   0  17  -2    0.73    0.83
   0  17  -2    0.98    1.11
   0 -17   2    1.44    1.05
   0 -17   2    0.66    0.62
  -1  17  -2    2.49    0.84
  -1  17  -2    4.22    0.87
  -1  17  -2    1.89    1.10
   1 -17   2    3.23    0.63
   1 -17   2    4.63    1.11
  -2  17  -2    3.97    0.88
  -2  17  -2    4.38    1.19
  -2  17  -2    5.17    0.89
   2 -17   2    3.55    1.04
   2 -17   2    4.27    1.09
  -3  17  -2    7.80    1.00
  -3  17  -2    6.54    1.24
  -3  17  -2    8.76    1.01
   3 -17   2    7.82    1.15
   3 -17   2    9.15    1.19
  -4  17  -2   10.00    1.43
  -4  17  -2    7.92    1.01
  -4  17  -2    8.00    0.96
   4 -17   2    9.29    1.07
   4 -17   2    9.76    1.07
  -5  17  -2    2.13    0.71
  -5  17  -2   -0.02    0.76
  -5  17  -2    0.77    1.08
  -6  17  -2   48.16    2.82
  -6  17  -2   47.71    3.29
  -6  17  -2   49.80    2.93
  -7  17  -2    0.05    1.30
  -7  17  -2    0.79    0.79
  -7  17  -2   -0.63    0.64
  -8  17  -2    3.05    0.73
  -8  17  -2    3.22    0.92
  -8  17  -2    3.73    1.41
  -9  17  -2    1.66    1.48
  -9  17  -2   -1.02    0.82
  -9  17  -2    0.17    0.63
 -10  17  -2    0.85    1.48
 -10  17  -2    2.43    1.96
 -10  17  -2   -0.26    0.66
   6  16  -2    4.39    2.21
   6  16  -2    1.95    1.45
   6  16  -2    6.12    1.78
  -6 -16   2    6.67    1.44
  -6 -16   2    6.26    1.70
   5  16  -2   10.60    1.44
   5  16  -2   11.62    1.68
   5  16  -2    9.01    1.94
   5  16  -2    8.70    1.48
  -5 -16   2    9.14    1.54
  -5 -16   2    8.32    1.40
   4  16  -2    0.62    1.51
   4  16  -2    3.78    1.30
   4  16  -2    1.14    1.19
   4  16  -2    2.04    0.92
  -4 -16   2    1.51    1.26
  -4 -16   2    2.03    0.95
   3  16  -2    0.56    0.92
   3  16  -2    3.46    1.16
   3  16  -2    2.82    1.07
   3  16  -2    0.09    1.33
  -3 -16   2    3.29    0.96
  -3 -16   2    3.03    1.12
  -3 -16   2    2.40    0.83
   2  16  -2   22.55    1.99
   2  16  -2   20.41    1.96
   2  16  -2   17.17    1.91
   2  16  -2   19.78    2.09
  -2 -16   2   24.39    2.08
  -2 -16   2   23.94    2.16
  -2 -16   2   21.91    1.64
   1  16  -2   -0.73    0.93
   1  16  -2    1.40    0.79
   1  16  -2    0.45    1.11
   1  16  -2   -0.26    0.74
  -1 -16   2    0.15    0.54
  -1 -16   2    0.97    0.96
  -1 -16   2    1.54    0.93
   0  16  -2    1.40    0.97
   0  16  -2    0.84    0.73
   0 -16   2    1.34    0.52
   0 -16   2    0.02    0.88
  -1  16  -2   25.99    1.92
  -1  16  -2   26.52    1.90
  -1  16  -2   26.12    2.11
   1 -16   2   26.70    1.62
   1 -16   2   29.63    2.20
  -2  16  -2   54.92    3.79
  -2  16  -2   69.21    3.68
  -2  16  -2   57.24    3.61
   2 -16   2   73.56    3.75
   2 -16   2   76.89    3.86
  -3  16  -2   19.56    1.68
  -3  16  -2   23.14    1.95
  -3  16  -2   21.88    1.63
   3 -16   2   21.29    1.86
   3 -16   2   23.14    1.83
  -4  16  -2    9.17    1.01
  -4  16  -2   11.31    1.20
  -4  16  -2   12.39    1.62
   4 -16   2   11.89    1.32
   4 -16   2   13.20    1.36
  -5  16  -2   45.04    2.66
  -5  16  -2   46.25    2.94
  -5  16  -2   43.96    2.59
  -6  16  -2    1.33    1.07
  -6  16  -2    0.79    0.61
  -6  16  -2    0.37    0.67
  -7  16  -2   -0.27    0.70
  -7  16  -2    1.59    0.60
  -7  16  -2    0.14    1.08
  -8  16  -2    4.14    0.73
  -8  16  -2    3.74    1.28
  -8  16  -2    3.99    0.83
  -9  16  -2    0.85    0.77
  -9  16  -2    1.87    0.62
  -9  16  -2    2.89    1.45
 -10  16  -2    5.83    0.73
 -10  16  -2    7.05    1.96
 -10  16  -2    8.83    1.56
 -10  16  -2    4.68    0.73
   7  15  -2   13.96    1.63
   7  15  -2   13.52    2.08
   7  15  -2   15.51    2.10
  -7 -15   2   15.78    1.93
  -7 -15   2   13.49    1.73
   6  15  -2    5.75    1.37
   6  15  -2    4.95    1.49
   6  15  -2    5.16    2.00
  -6 -15   2    6.32    1.50
  -6 -15   2    5.05    1.24
   5  15  -2   17.92    1.81
   5  15  -2   15.82    2.20
   5  15  -2   15.86    2.02
   5  15  -2   23.54    2.22
  -5 -15   2   18.66    1.85
  -5 -15   2   16.44    1.93
   4  15  -2    1.64    1.01
   4  15  -2    1.92    1.38
   4  15  -2    2.36    1.08
   4  15  -2    4.56    1.13
  -4 -15   2    0.83    0.85
  -4 -15   2    1.67    0.81
  -4 -15   2    1.04    1.02
   3  15  -2    4.48    1.03
   3  15  -2    3.09    0.86
   3  15  -2    2.96    0.94
  -3 -15   2    3.14    1.00
  -3 -15   2    4.16    1.02
   2  15  -2   -0.26    0.73
   2  15  -2    0.75    0.74
   2  15  -2    0.90    0.85
  -2 -15   2    1.78    0.87
  -2 -15   2   -0.27    0.80
   1  15  -2    1.76    0.71
   1  15  -2    1.18    0.86
  -1 -15   2    1.35    0.78
  -1 -15   2    0.28    0.49
   0  15  -2    2.20    0.66
   0  15  -2    1.57    0.82
   0 -15   2    1.22    0.79
   0 -15   2    1.48    0.79
   0 -15   2    1.18    0.46
  -1  15  -2   61.15    3.44
  -1  15  -2   62.56    3.45
  -1  15  -2   60.52    3.59
   1 -15   2   63.40    3.51
   1 -15   2   62.60    3.25
   1 -15   2   64.39    3.61
  -2  15  -2    4.52    0.94
  -2  15  -2    4.84    0.74
  -2  15  -2    4.27    0.70
   2 -15   2    3.41    0.83
   2 -15   2    4.17    0.77
  -3  15  -2    1.49    0.65
  -3  15  -2    0.92    0.56
  -3  15  -2    2.07    0.88
   3 -15   2    1.63    0.73
   3 -15   2    2.84    0.73
  -4  15  -2   70.55    4.40
  -4  15  -2   81.06    4.22
  -4  15  -2   81.22    4.27
   4 -15   2   84.24    4.22
   4 -15   2   82.95    4.26
  -5  15  -2    6.34    0.70
  -5  15  -2    5.66    0.77
  -5  15  -2    4.81    1.02
  -6  15  -2    6.59    1.15
  -6  15  -2    5.38    0.68
  -6  15  -2    5.46    0.76
  -7  15  -2    5.16    0.69
  -7  15  -2    6.13    0.78
  -7  15  -2    8.23    1.25
  -8  15  -2    2.22    1.12
  -8  15  -2    1.70    0.66
  -8  15  -2    1.98    0.57
  -9  15  -2   -0.57    0.68
  -9  15  -2   -1.39    1.08
  -9  15  -2   -0.21    0.52
 -10  15  -2    0.09    0.53
 -10  15  -2    0.97    1.27
 -10  15  -2    1.13    1.61
 -10  15  -2   -0.42    0.64
 -11  15  -2    4.92    1.92
 -11  15  -2    4.40    1.46
   8  14  -2   10.60    1.67
  -8 -14   2   10.85    1.65
  -8 -14   2    7.95    1.53
   7  14  -2    8.78    2.12
   7  14  -2    7.59    1.63
   7  14  -2    8.10    1.49
  -7 -14   2    7.03    1.55
  -7 -14   2    8.33    1.47
   6  14  -2    1.31    0.92
   6  14  -2   -0.87    1.61
   6  14  -2    0.76    1.29
   6  14  -2    1.61    1.22
  -6 -14   2   -1.25    1.06
  -6 -14   2   -0.91    0.98
   5  14  -2   13.56    1.48
   5  14  -2   12.88    1.41
   5  14  -2   12.87    1.40
  -5 -14   2    9.88    1.21
  -5 -14   2   16.68    1.90
   4  14  -2    8.58    1.16
   4  14  -2    7.30    1.62
   4  14  -2    6.89    1.12
  -4 -14   2    5.99    1.03
   3  14  -2    1.84    1.02
   3  14  -2    2.43    0.92
   3  14  -2    1.81    0.79
  -3 -14   2    0.79    0.76
   2  14  -2   58.53    3.59
   2  14  -2   59.17    3.36
   2  14  -2   56.53    3.40
  -2 -14   2   62.16    3.45
   1  14  -2    2.68    0.83
   1  14  -2    2.11    0.66
  -1 -14   2    3.58    0.80
  -1 -14   2    4.43    0.79
   0  14  -2   10.70    1.16
   0  14  -2   12.09    1.35
   0 -14   2   11.88    0.93
   0 -14   2   11.97    1.29
   0 -14   2   12.71    1.38
  -1  14  -2    7.85    0.98
  -1  14  -2    6.40    0.77
  -1  14  -2    7.22    0.78
   1 -14   2    6.68    0.70
   1 -14   2    6.01    0.84
   1 -14   2    6.80    0.91
  -2  14  -2    5.21    0.69
  -2  14  -2    5.03    0.66
  -2  14  -2    6.15    0.94
   2 -14   2    6.36    0.84
   2 -14   2    6.17    0.78
  -3  14  -2  126.05    6.57
  -3  14  -2  125.55    6.70
  -3  14  -2  126.38    6.54
   3 -14   2  133.06    6.57
   3 -14   2  130.68    6.63
  -4  14  -2    2.67    0.59
  -4  14  -2    1.08    0.71
  -4  14  -2    2.49    0.52
   4 -14   2    2.33    0.58
   4 -14   2    1.71    0.52
  -5  14  -2    0.09    0.65
  -5  14  -2    0.83    0.42
  -5  14  -2    0.84    0.52
  -6  14  -2    0.24    0.83
  -6  14  -2    0.63    0.54
  -6  14  -2    0.22    0.41
  -7  14  -2   20.32    1.34
  -7  14  -2   21.76    1.87
  -7  14  -2   19.66    1.46
  -8  14  -2    0.69    0.89
  -8  14  -2    0.96    0.60
  -8  14  -2    0.94    0.47
  -9  14  -2   -0.32    0.45
  -9  14  -2   -0.06    1.02
  -9  14  -2    0.32    0.63
  -9  14  -2   -1.09    1.22
 -10  14  -2    4.30    1.29
 -10  14  -2    3.06    0.59
 -10  14  -2    3.17    0.69
 -10  14  -2    2.71    1.65
 -11  14  -2    2.04    1.24
 -11  14  -2    0.08    0.45
 -11  14  -2   -1.11    1.71
   8  13  -2    5.00    1.83
   8  13  -2    6.70    1.55
  -8 -13   2    7.62    1.50
  -8 -13   2    8.44    1.52
   7  13  -2    4.97    2.05
   7  13  -2    4.64    1.36
  -7 -13   2    5.71    1.27
  -7 -13   2    3.12    1.23
   6  13  -2    8.16    1.32
   6  13  -2    7.90    1.02
   6  13  -2    9.29    1.79
  -6 -13   2    8.77    1.11
  -6 -13   2    7.67    1.11
  -6 -13   2    7.04    1.22
   5  13  -2   -2.43    1.14
   5  13  -2    1.25    0.87
   5  13  -2    1.43    0.93
  -5 -13   2    1.28    0.82
  -5 -13   2   -0.07    0.81
   4  13  -2    0.79    0.95
   4  13  -2    2.30    0.82
   4  13  -2    1.61    0.80
  -4 -13   2    1.85    0.80
   3  13  -2    3.22    0.76
   3  13  -2    2.41    0.81
   3  13  -2    2.01    0.72
   3  13  -2    2.64    0.94
  -3 -13   2    2.45    0.76
   2  13  -2    0.89    0.56
   2  13  -2    1.05    0.77
   2  13  -2    0.82    0.69
   2  13  -2    1.62    0.65
  -2 -13   2    0.97    0.62
  -2 -13   2    1.17    0.67
   1  13  -2   12.25    1.27
   1  13  -2   11.34    1.28
   1  13  -2   11.92    1.17
  -1 -13   2   10.58    1.17
  -1 -13   2   12.81    1.29
   0  13  -2    8.70    0.98
   0  13  -2    9.57    1.04
   0  13  -2    9.45    1.00
   0 -13   2    8.92    0.89
   0 -13   2   10.58    1.17
  -1  13  -2   19.50    1.33
  -1  13  -2   19.28    1.35
  -1  13  -2   18.06    1.47
   1 -13   2   18.66    1.12
   1 -13   2   18.73    1.38
   1 -13   2   18.43    1.51
  -2  13  -2   75.26    3.95
  -2  13  -2   76.53    4.10
  -2  13  -2   73.80    3.97
   2 -13   2   76.06    4.06
  -3  13  -2   39.89    2.26
  -3  13  -2   40.03    2.30
  -3  13  -2   40.54    2.44
   3 -13   2   42.16    2.30
   3 -13   2   40.11    2.36
  -4  13  -2    2.15    0.50
  -4  13  -2    2.23    0.46
  -4  13  -2    1.55    0.65
   4 -13   2    1.66    0.52
   4 -13   2    2.06    0.44
  -5  13  -2   -0.09    0.44
  -5  13  -2   -0.29    0.37
  -5  13  -2   -0.60    0.58
  -6  13  -2    0.48    0.72
  -6  13  -2   -0.07    0.37
  -6  13  -2   -0.31    0.49
  -7  13  -2   26.33    1.63
  -7  13  -2   24.17    1.50
  -7  13  -2   25.81    1.93
  -8  13  -2    3.24    0.95
  -8  13  -2    2.57    0.47
  -8  13  -2    2.03    0.60
  -9  13  -2   11.43    1.65
  -9  13  -2   11.27    1.39
  -9  13  -2    9.79    1.12
  -9  13  -2   10.69    0.90
 -10  13  -2    3.25    0.64
 -10  13  -2    3.61    0.52
 -10  13  -2    4.12    1.19
 -10  13  -2    4.17    1.57
 -11  13  -2    0.30    1.14
 -11  13  -2   -0.68    0.44
 -11  13  -2    0.90    1.71
 -12  13  -2   -0.59    1.95
 -12  13  -2   -1.07    1.29
  -9 -12   2    7.23    1.54
  -9 -12   2    8.86    1.58
   8  12  -2   11.11    1.51
   8  12  -2   14.13    1.62
  -8 -12   2   12.16    1.56
  -8 -12   2   10.03    1.44
   7  12  -2    1.50    1.57
   7  12  -2    4.34    1.17
   7  12  -2    0.56    1.05
  -7 -12   2    2.53    1.06
  -7 -12   2    0.97    0.96
  -7 -12   2    0.88    0.94
   6  12  -2    0.41    0.93
   6  12  -2    1.51    1.20
   6  12  -2    2.12    0.91
  -6 -12   2    1.88    0.86
  -6 -12   2    3.41    0.94
   5  12  -2   -0.53    0.89
   5  12  -2    0.06    0.77
   5  12  -2    1.01    0.76
   5  12  -2    0.39    0.73
  -5 -12   2   -0.29    0.69
  -5 -12   2    0.39    0.73
   4  12  -2   18.12    1.55
   4  12  -2   19.59    1.92
   4  12  -2   19.55    1.58
   4  12  -2   20.58    1.66
  -4 -12   2   21.67    1.65
   3  12  -2   28.14    1.79
   3  12  -2   26.53    2.05
   3  12  -2   24.19    1.81
   3  12  -2   26.81    1.82
  -3 -12   2   27.90    1.85
   2  12  -2    3.79    0.80
   2  12  -2    3.32    0.61
   2  12  -2    3.32    0.71
   2  12  -2    4.00    0.64
  -2 -12   2    2.70    0.61
  -2 -12   2    2.99    0.61
   1  12  -2    9.24    1.14
   1  12  -2   12.21    1.05
   1  12  -2   11.70    1.02
  -1 -12   2   11.07    1.13
  -1 -12   2   10.97    1.05
   0  12  -2   -0.17    0.52
   0  12  -2    0.06    0.40
   0  12  -2    0.40    0.42
   0 -12   2   -0.50    0.43
   0 -12   2   -0.07    0.48
  -1  12  -2   37.09    2.21
  -1  12  -2   36.96    2.09
   1 -12   2   36.64    2.20
   1 -12   2   37.33    2.10
   1 -12   2   36.27    1.94
  -2  12  -2   58.14    3.08
  -2  12  -2   57.94    3.11
  -2  12  -2   58.96    3.21
   2 -12   2   57.47    3.18
  -3  12  -2   13.76    0.96
  -3  12  -2   12.80    1.01
  -3  12  -2   12.56    1.16
   3 -12   2   12.98    1.09
   3 -12   2   11.94    1.00
  -4  12  -2    0.67    0.42
  -4  12  -2    0.31    0.33
  -4  12  -2    0.11    0.56
   4 -12   2    0.50    0.32
   4 -12   2    0.77    0.43
  -5  12  -2    8.60    0.88
  -5  12  -2    9.06    1.00
  -5  12  -2    8.92    0.76
  -6  12  -2    8.35    0.87
  -6  12  -2    7.78    0.93
  -6  12  -2    8.17    0.72
  -7  12  -2    4.74    0.51
  -7  12  -2    5.34    0.87
  -7  12  -2    5.38    0.63
  -8  12  -2   25.97    1.53
  -8  12  -2   27.04    2.03
  -8  12  -2   28.28    1.68
  -9  12  -2   -1.85    1.04
  -9  12  -2   -0.27    0.83
  -9  12  -2   -0.19    0.51
  -9  12  -2    0.37    0.38
 -10  12  -2    0.00    0.56
 -10  12  -2   -0.31    0.39
 -10  12  -2    0.73    1.02
 -10  12  -2   -1.18    1.28
 -10  12  -2   -1.24    0.64
 -11  12  -2    2.09    0.47
 -11  12  -2    5.11    1.17
 -11  12  -2    1.49    1.65
 -11  12  -2    2.41    0.47
 -11  12  -2    3.51    0.78
 -12  12  -2    2.21    1.87
 -12  12  -2   -0.02    1.33
   9  11  -2    2.18    1.60
  -9 -11   2    0.68    1.19
  -9 -11   2    0.49    1.21
   8  11  -2   -1.48    1.05
   8  11  -2    2.59    1.63
   8  11  -2    0.65    0.94
  -8 -11   2   -1.90    0.97
  -8 -11   2    1.22    1.26
  -8 -11   2    0.06    0.99
   7  11  -2    2.27    0.94
   7  11  -2    3.89    1.07
   7  11  -2    1.76    1.38
  -7 -11   2    1.75    0.90
  -7 -11   2    2.17    0.84
  -7 -11   2    1.30    0.85
   6  11  -2    1.42    0.84
   6  11  -2    3.22    0.84
   6  11  -2    3.04    1.08
  -6 -11   2    2.11    0.82
  -6 -11   2    1.03    0.74
   5  11  -2   16.17    1.47
   5  11  -2   16.89    1.79
   5  11  -2   15.42    1.49
   5  11  -2   15.22    1.31
  -5 -11   2   16.71    1.41
  -5 -11   2   14.60    1.45
   4  11  -2   14.66    1.62
   4  11  -2   15.44    1.35
   4  11  -2   16.61    1.39
   4  11  -2   14.05    1.32
  -4 -11   2   17.84    1.41
  -4 -11   2   16.33    1.31
   3  11  -2   15.39    1.32
   3  11  -2   16.08    1.34
   3  11  -2   17.55    1.55
   3  11  -2   17.31    1.29
  -3 -11   2   18.12    1.37
  -3 -11   2   18.69    1.28
   2  11  -2   72.24    4.16
   2  11  -2   75.36    4.15
   2  11  -2   76.09    4.12
   2  11  -2   74.50    4.25
  -2 -11   2   89.76    4.07
  -2 -11   2   83.15    4.11
  -2 -11   2   78.38    4.18
   1  11  -2   88.49    4.71
   1  11  -2   83.96    4.77
   1  11  -2   88.86    4.73
  -1 -11   2   92.81    4.79
  -1 -11   2   93.27    4.71
  -1 -11   2  100.75    4.69
   0  11  -2   30.52    1.79
   0  11  -2   29.88    1.88
   0  11  -2   29.55    1.79
   0 -11   2   31.59    1.79
   0 -11   2   29.80    1.89
   0 -11   2   35.09    1.79
  -1  11  -2   36.92    2.13
  -1  11  -2   37.65    2.12
  -1  11  -2   38.35    2.23
   1 -11   2   39.16    2.13
   1 -11   2   43.00    2.16
   1 -11   2   39.28    2.22
   1 -11   2   35.86    2.00
  -2  11  -2    3.52    0.45
  -2  11  -2    3.28    0.47
  -2  11  -2    4.23    0.66
   2 -11   2    3.60    0.50
   2 -11   2    4.13    0.56
  -3  11  -2   38.71    2.06
  -3  11  -2   36.72    2.10
  -3  11  -2   38.25    2.22
   3 -11   2   36.40    2.14
   3 -11   2   40.77    2.08
  -4  11  -2   26.61    1.57
  -4  11  -2   25.81    1.70
  -4  11  -2   26.79    1.49
  -5  11  -2    5.23    0.58
  -5  11  -2    4.85    0.76
  -5  11  -2    4.39    0.54
  -6  11  -2    2.57    0.38
  -6  11  -2    2.07    0.48
  -6  11  -2    1.24    0.63
  -7  11  -2    1.30    0.34
  -7  11  -2    1.33    0.67
  -7  11  -2    1.33    0.46
  -8  11  -2    2.73    1.04
  -8  11  -2    2.73    0.59
  -8  11  -2    2.60    0.81
  -8  11  -2    2.45    0.54
  -8  11  -2    2.07    0.38
  -9  11  -2   -0.05    0.33
  -9  11  -2    0.33    0.62
  -9  11  -2   -0.39    1.09
  -9  11  -2   -0.57    0.79
  -9  11  -2    0.68    0.54
 -10  11  -2   15.00    1.72
 -10  11  -2   12.02    1.15
 -10  11  -2   11.58    1.71
 -10  11  -2   16.03    1.40
 -10  11  -2   12.27    0.95
 -11  11  -2    6.92    1.30
 -11  11  -2    7.91    1.83
 -11  11  -2    8.19    1.09
 -12  11  -2   -0.28    1.19
 -12  11  -2    0.46    0.84
 -12  11  -2    2.22    1.88
 -10 -10   2    1.34    1.26
 -10 -10   2   -0.79    1.18
   9  10  -2   -0.10    1.52
  -9 -10   2    3.56    1.14
  -9 -10   2    2.79    1.27
   8  10  -2    3.17    0.85
   8  10  -2    3.12    0.99
   8  10  -2    3.23    1.51
  -8 -10   2    4.10    1.06
  -8 -10   2    2.98    0.95
  -8 -10   2    4.95    1.05
   7  10  -2    3.39    0.87
   7  10  -2    3.00    1.24
   7  10  -2    3.19    0.88
  -7 -10   2    3.85    0.84
  -7 -10   2    3.66    0.83
   6  10  -2   13.13    1.44
   6  10  -2   14.92    1.40
   6  10  -2   11.98    1.41
  -6 -10   2   14.42    1.36
  -6 -10   2   17.11    1.45
   5  10  -2   -0.70    0.54
   5  10  -2    0.02    0.56
   5  10  -2    0.95    0.59
   5  10  -2   -0.30    0.71
  -5 -10   2    0.53    0.55
  -5 -10   2    0.27    0.54
   4  10  -2   -0.68    0.62
   4  10  -2   -0.23    0.49
   4  10  -2   -0.15    0.47
   4  10  -2    0.25    0.49
  -4 -10   2    0.22    0.50
  -4 -10   2    0.10    0.47
   3  10  -2    1.84    0.50
   3  10  -2    1.50    0.56
   3  10  -2    1.65    0.51
   3  10  -2    2.28    0.58
  -3 -10   2    2.23    0.52
  -3 -10   2    2.95    0.41
  -3 -10   2    2.47    0.48
   2  10  -2    0.00    0.48
   2  10  -2    0.31    0.45
   2  10  -2   -0.20    0.36
   2  10  -2    0.41    0.40
  -2 -10   2    0.70    0.35
  -2 -10   2    0.33    0.39
  -2 -10   2    0.34    0.38
   1  10  -2   41.96    2.51
   1  10  -2   44.24    2.44
   1  10  -2   43.73    2.46
  -1 -10   2   45.07    2.51
  -1 -10   2   46.58    2.43
  -1 -10   2   49.25    2.42
   0  10  -2  104.20    5.56
   0  10  -2  104.68    5.49
   0  10  -2  104.76    5.49
   0 -10   2  120.20    5.50
   0 -10   2  105.39    5.55
   0 -10   2  109.03    5.48
  -1  10  -2  136.67    7.05
  -1  10  -2  132.04    6.98
  -1  10  -2  133.99    6.97
   1 -10   2  133.98    6.88
   1 -10   2  155.02    7.00
   1 -10   2  137.44    7.04
   1 -10   2  141.10    6.96
  -2  10  -2   45.53    2.52
  -2  10  -2   45.32    2.43
  -2  10  -2   44.25    2.40
   2 -10   2   50.55    2.47
   2 -10   2   44.38    2.41
   2 -10   2   42.86    2.48
  -3  10  -2    0.41    0.42
  -3  10  -2    0.93    0.29
  -3  10  -2    0.29    0.32
   3 -10   2    0.40    0.36
   3 -10   2    0.09    0.28
  -4  10  -2    0.08    0.45
  -4  10  -2    0.13    0.26
  -4  10  -2   -0.04    0.32
  -5  10  -2    1.12    0.55
  -5  10  -2    1.65    0.30
  -5  10  -2    1.47    0.39
  -6  10  -2   68.74    3.56
  -6  10  -2   66.87    3.47
  -6  10  -2   69.82    3.70
  -7  10  -2   10.80    1.17
  -7  10  -2   11.16    0.77
  -7  10  -2   12.15    0.97
  -7  10  -2   10.94    0.95
  -8  10  -2   20.23    1.92
  -8  10  -2   16.54    1.05
  -8  10  -2   20.00    1.34
  -8  10  -2   17.37    1.50
  -8  10  -2   17.77    1.22
  -9  10  -2    6.59    0.83
  -9  10  -2    5.44    1.21
  -9  10  -2    5.35    0.95
  -9  10  -2    6.06    0.65
  -9  10  -2    5.21    0.61
 -10  10  -2   10.52    1.64
 -10  10  -2   11.70    1.56
 -10  10  -2   11.02    1.13
 -11  10  -2    4.37    1.19
 -11  10  -2    2.96    0.99
 -11  10  -2    4.31    1.53
 -12  10  -2   -0.70    1.23
 -12  10  -2    1.90    1.79
 -12  10  -2   -1.07    1.05
 -10  -9   2    0.72    1.31
 -10  -9   2    2.70    1.07
   9   9  -2   14.48    1.86
  -9  -9   2   14.04    1.61
  -9  -9   2   14.69    1.55
  -9  -9   2   12.50    1.41
   8   9  -2    2.18    0.72
   8   9  -2    1.99    1.18
   8   9  -2    3.21    0.80
  -8  -9   2    1.86    0.79
  -8  -9   2    2.96    0.93
  -8  -9   2    3.34    0.86
   7   9  -2    7.83    1.28
   7   9  -2    9.09    0.95
   7   9  -2    8.52    0.96
  -7  -9   2    7.60    0.91
  -7  -9   2    8.10    0.95
   6   9  -2   45.08    2.67
   6   9  -2   42.17    2.60
   6   9  -2   46.48    2.91
  -6  -9   2   47.36    2.60
  -6  -9   2   45.56    2.65
   5   9  -2    1.18    0.70
   5   9  -2    1.39    0.52
   5   9  -2    1.06    0.56
   5   9  -2    0.83    0.56
  -5  -9   2    1.63    0.53
  -5  -9   2    1.56    0.51
   4   9  -2   80.89    4.39
   4   9  -2   69.90    4.25
   4   9  -2   80.97    4.26
   4   9  -2   80.22    4.31
  -4  -9   2   90.19    4.14
  -4  -9   2   85.85    4.24
  -4  -9   2   83.01    4.30
   3   9  -2    6.10    0.79
   3   9  -2    7.16    0.77
   3   9  -2    5.97    0.72
   3   9  -2    6.25    0.66
  -3  -9   2    7.02    0.72
  -3  -9   2    6.06    0.66
  -3  -9   2    7.78    0.61
   2   9  -2   -0.11    0.35
   2   9  -2   -0.41    0.30
   2   9  -2   -0.17    0.31
  -2  -9   2    0.02    0.30
  -2  -9   2    0.14    0.28
  -2  -9   2    0.32    0.37
   1   9  -2    7.53    0.83
   1   9  -2    8.65    0.75
   1   9  -2    8.42    0.76
  -1  -9   2   10.30    0.71
  -1  -9   2    8.38    0.73
  -1  -9   2   10.52    0.84
   0   9  -2    5.35    0.61
   0   9  -2    5.38    0.62
   0   9  -2    4.89    0.58
   0  -9   2    5.15    0.58
   0  -9   2    5.46    0.58
   0  -9   2    4.96    0.57
  -1   9  -2    0.68    0.28
  -1   9  -2    0.44    0.27
  -1   9  -2    0.05    0.36
   1  -9   2    0.76    0.36
   1  -9   2    0.49    0.20
   1  -9   2    0.78    0.35
   1  -9   2    0.45    0.29
  -2   9  -2   24.53    1.52
  -2   9  -2   24.38    1.45
  -2   9  -2   24.62    1.41
   2  -9   2   25.83    1.41
   2  -9   2   27.22    1.48
   2  -9   2   25.42    1.50
  -3   9  -2   21.17    1.27
  -3   9  -2   21.18    1.20
  -3   9  -2   20.37    1.34
   3  -9   2   20.89    1.19
   3  -9   2   20.25    1.27
   3  -9   2   24.76    1.32
  -4   9  -2   26.73    1.44
  -4   9  -2   26.44    1.61
  -4   9  -2   26.51    1.52
  -5   9  -2    7.36    0.55
  -5   9  -2    6.70    0.81
  -5   9  -2    7.36    0.72
  -6   9  -2    2.68    0.32
  -6   9  -2    2.67    0.45
  -6   9  -2    2.64    0.56
  -6   9  -2    2.72    0.41
  -7   9  -2   17.04    1.61
  -7   9  -2   16.54    1.31
  -7   9  -2   15.42    0.93
  -7   9  -2   15.45    1.10
  -7   9  -2   16.96    1.13
  -8   9  -2   14.50    1.16
  -8   9  -2   13.89    1.33
  -8   9  -2   14.67    1.06
  -8   9  -2   14.74    0.87
  -8   9  -2   16.24    1.77
  -9   9  -2    1.14    0.58
  -9   9  -2    1.20    0.95
  -9   9  -2    2.04    0.76
 -10   9  -2   -1.14    1.15
 -10   9  -2    0.29    0.76
 -10   9  -2    0.96    0.73
 -11   9  -2    2.18    0.84
 -11   9  -2    2.14    1.00
 -11   9  -2    0.88    1.40
 -12   9  -2    2.20    1.22
 -12   9  -2    0.52    1.64
 -12   9  -2    1.16    1.13
 -11  -8   2    0.60    1.15
 -11  -8   2   -0.77    1.12
  10   8  -2    4.59    1.25
 -10  -8   2    3.08    1.34
 -10  -8   2    4.28    0.99
 -10  -8   2    5.30    1.10
   9   8  -2    2.81    1.31
  -9  -8   2    1.34    0.89
  -9  -8   2    1.11    0.90
  -9  -8   2    1.56    0.85
   8   8  -2    2.10    1.13
   8   8  -2    0.20    0.60
   8   8  -2    0.19    0.50
  -8  -8   2   -0.33    0.71
  -8  -8   2    0.45    0.65
  -8  -8   2   -0.07    0.68
   7   8  -2    0.17    0.90
   7   8  -2    0.05    0.55
   7   8  -2   -0.61    0.60
  -7  -8   2   -0.18    0.53
  -7  -8   2    0.10    0.58
   6   8  -2    5.89    0.77
   6   8  -2    5.85    0.72
   6   8  -2    5.36    0.93
  -6  -8   2    6.23    0.75
  -6  -8   2    6.98    0.72
   5   8  -2    8.95    0.97
   5   8  -2    8.39    0.93
   5   8  -2    6.56    0.85
   5   8  -2    8.75    0.90
  -5  -8   2    8.89    0.94
  -5  -8   2    9.88    0.88
   4   8  -2  135.89    7.02
   4   8  -2  133.76    6.96
   4   8  -2  133.04    6.92
   4   8  -2  119.93    6.92
  -4  -8   2  143.21    6.91
  -4  -8   2  139.61    6.95
  -4  -8   2  151.92    6.83
   3   8  -2   46.07    2.69
   3   8  -2   47.78    2.60
   3   8  -2   48.00    2.64
   3   8  -2   43.45    2.62
  -3  -8   2   49.88    2.64
  -3  -8   2   51.63    2.59
  -3  -8   2   53.94    2.53
   2   8  -2   13.25    0.97
   2   8  -2   12.40    0.99
   2   8  -2   12.98    0.93
  -2  -8   2   15.01    0.91
  -2  -8   2   14.74    0.87
  -2  -8   2   13.79    0.98
   1   8  -2  138.37    7.14
   1   8  -2  135.31    7.16
   1   8  -2  135.77    7.12
  -1  -8   2  156.80    7.12
  -1  -8   2  143.75    7.11
   0   8  -2   55.33    2.97
   0   8  -2   54.02    3.02
   0   8  -2   55.79    2.97
   0  -8   2   63.18    2.97
   0  -8   2   59.11    2.95
   0  -8   2   55.96    3.02
  -1   8  -2   42.82    2.31
  -1   8  -2   42.48    2.37
  -1   8  -2   43.95    2.29
   1  -8   2   42.35    2.22
   1  -8   2   48.78    2.33
   1  -8   2   45.32    2.28
   1  -8   2   40.69    2.36
  -2   8  -2   13.09    0.85
  -2   8  -2   12.43    0.93
  -2   8  -2   12.27    0.79
   2  -8   2   12.00    0.78
   2  -8   2   13.80    0.87
   2  -8   2   11.62    0.89
  -3   8  -2    0.74    0.40
  -3   8  -2    0.64    0.29
  -3   8  -2    0.97    0.23
   3  -8   2    0.45    0.20
   3  -8   2    1.03    0.37
   3  -8   2    0.11    0.30
  -4   8  -2    3.85    0.44
  -4   8  -2    3.64    0.41
  -4   8  -2    4.66    0.57
  -5   8  -2  108.91    5.57
  -5   8  -2  112.35    5.51
  -5   8  -2  109.13    5.49
  -5   8  -2  111.22    5.65
  -6   8  -2   44.02    2.38
  -6   8  -2   45.51    2.28
  -6   8  -2   44.20    2.49
  -6   8  -2   45.65    2.36
  -7   8  -2    8.62    1.03
  -7   8  -2    9.02    0.79
  -7   8  -2    8.92    0.98
  -7   8  -2    8.59    0.75
  -7   8  -2    8.14    0.56
  -8   8  -2   47.38    2.66
  -8   8  -2   50.80    3.10
  -8   8  -2   48.46    2.77
  -9   8  -2   35.63    2.58
  -9   8  -2   32.10    2.01
  -9   8  -2   32.24    2.10
 -10   8  -2    0.35    0.62
 -10   8  -2    0.43    0.72
 -10   8  -2   -0.53    1.15
 -11   8  -2   12.88    1.80
 -11   8  -2   15.65    1.69
 -11   8  -2   13.61    1.40
 -12   8  -2    2.54    1.11
 -12   8  -2    0.91    1.21
 -12   8  -2   -0.17    1.60
 -11  -7   2    2.14    1.32
 -11  -7   2    3.53    1.14
  10   7  -2    3.30    1.26
 -10  -7   2    3.86    1.21
 -10  -7   2    2.77    0.92
 -10  -7   2    1.69    0.94
   9   7  -2    0.05    1.13
  -9  -7   2    0.64    0.82
  -9  -7   2   -0.27    0.76
  -9  -7   2   -0.61    0.68
   8   7  -2   12.64    1.33
  -8  -7   2   12.89    1.42
  -8  -7   2   12.57    1.29
  -8  -7   2   13.81    1.30
   7   7  -2   43.45    2.78
   7   7  -2   44.91    2.46
   7   7  -2   43.10    2.50
  -7  -7   2   43.81    2.54
  -7  -7   2   46.71    2.52
   6   7  -2    9.16    1.00
   6   7  -2    8.24    1.01
   6   7  -2   10.13    0.94
  -6  -7   2    9.45    0.98
  -6  -7   2   11.21    0.95
   5   7  -2   74.03    4.10
   5   7  -2   72.04    4.01
   5   7  -2   76.70    3.97
  -5  -7   2   80.04    3.83
  -5  -7   2   78.70    4.00
  -5  -7   2   76.58    3.96
   4   7  -2  105.49    5.59
   4   7  -2  109.43    5.64
   4   7  -2   98.98    5.60
   4   7  -2  108.62    5.68
  -4  -7   2  112.14    5.62
  -4  -7   2  114.80    5.59
  -4  -7   2  122.03    5.51
   3   7  -2    0.27    0.31
   3   7  -2    0.06    0.34
   3   7  -2    0.39    0.27
   3   7  -2   -0.03    0.35
  -3  -7   2    0.16    0.26
  -3  -7   2    0.43    0.30
  -3  -7   2   -0.06    0.24
   2   7  -2    2.75    0.37
   2   7  -2    2.47    0.38
   2   7  -2    2.58    0.44
  -2  -7   2    2.33    0.37
  -2  -7   2    3.56    0.37
  -2  -7   2    3.12    0.36
   1   7  -2    9.17    0.79
   1   7  -2    9.75    0.71
   1   7  -2    9.78    0.74
  -1  -7   2    9.93    0.78
  -1  -7   2   10.52    0.70
  -1  -7   2   10.43    0.69
   0   7  -2    0.37    0.24
   0   7  -2    0.85    0.26
   0   7  -2    0.21    0.31
   0  -7   2    0.21    0.25
   0  -7   2    0.47    0.21
   0  -7   2    0.66    0.30
  -1   7  -2   67.18    3.47
  -1   7  -2   66.27    3.40
  -1   7  -2   64.31    3.42
   1  -7   2   73.77    3.44
   1  -7   2   62.66    3.46
   1  -7   2   67.88    3.39
  -2   7  -2    0.10    0.29
  -2   7  -2    0.30    0.21
  -2   7  -2    0.07    0.25
   2  -7   2   -0.02    0.27
   2  -7   2   -0.11    0.20
   2  -7   2    0.17    0.29
  -3   7  -2    2.23    0.35
  -3   7  -2    1.97    0.38
  -3   7  -2    2.94    0.35
   3  -7   2    3.75    0.45
  -4   7  -2  204.51   10.06
  -4   7  -2  197.57   10.06
  -4   7  -2  206.36   10.18
  -4   7  -2  206.22   10.13
  -5   7  -2   14.97    0.80
  -5   7  -2   14.55    0.92
  -5   7  -2   14.64    0.87
  -5   7  -2   14.08    1.02
  -6   7  -2    4.60    0.45
  -6   7  -2    4.67    0.76
  -6   7  -2    4.52    0.60
  -7   7  -2    0.08    0.47
  -7   7  -2   -0.52    0.32
  -7   7  -2   -0.19    0.62
  -8   7  -2    9.10    1.14
  -8   7  -2    9.30    1.05
  -8   7  -2    9.40    0.91
  -9   7  -2    0.27    0.49
  -9   7  -2    0.56    0.63
  -9   7  -2    0.76    0.86
 -10   7  -2   28.00    2.43
 -10   7  -2   22.56    1.74
 -10   7  -2   21.60    1.72
 -11   7  -2    5.63    1.03
 -11   7  -2    6.06    1.01
 -11   7  -2    6.24    1.49
 -12   7  -2    4.23    1.02
 -12   7  -2    4.08    1.15
 -12   7  -2    4.50    1.64
 -11  -6   2    4.29    1.04
 -11  -6   2    4.34    1.36
 -11  -6   2    4.65    1.04
  10   6  -2    2.33    1.14
 -10  -6   2    3.71    1.14
 -10  -6   2    2.30    0.82
 -10  -6   2    2.68    0.86
   9   6  -2   19.35    1.97
  -9  -6   2   19.06    1.56
  -9  -6   2   18.13    1.78
  -9  -6   2   17.29    1.49
   8   6  -2   77.30    4.20
  -8  -6   2   73.44    3.98
  -8  -6   2   75.89    3.94
  -8  -6   2   71.10    4.08
   7   6  -2   38.00    2.49
   7   6  -2   39.95    2.21
   7   6  -2   39.97    2.16
  -7  -6   2   40.65    2.26
  -7  -6   2   41.16    2.29
   6   6  -2    6.18    0.62
   6   6  -2    5.16    0.63
   6   6  -2    5.96    0.80
  -6  -6   2    5.55    0.61
  -6  -6   2    6.10    0.63
   5   6  -2    0.00    0.45
   5   6  -2   -0.07    0.38
   5   6  -2    0.11    0.32
  -5  -6   2    0.15    0.32
  -5  -6   2    0.05    0.21
  -5  -6   2    0.25    0.33
   4   6  -2    2.07    0.37
   4   6  -2    2.22    0.44
   4   6  -2    2.53    0.44
   4   6  -2    2.95    0.47
  -4  -6   2    2.99    0.37
  -4  -6   2    2.91    0.38
  -4  -6   2    2.74    0.41
   3   6  -2  189.81    9.63
   3   6  -2  193.54    9.65
   3   6  -2  192.15    9.59
   3   6  -2  171.00    9.61
  -3  -6   2  197.75    9.59
  -3  -6   2  194.68    9.62
  -3  -6   2  209.50    9.56
   2   6  -2  700.33   34.67
   2   6  -2  639.33   34.67
   2   6  -2  697.12   34.65
  -2  -6   2  724.92   34.65
  -2  -6   2  710.96   34.67
  -2  -6   2  744.83   34.64
   1   6  -2    9.06    0.78
   1   6  -2   11.02    0.74
   1   6  -2   11.32    0.72
  -1  -6   2   10.50    0.77
  -1  -6   2   11.08    0.71
  -1  -6   2   11.44    0.70
   0   6  -2  222.51   11.57
   0   6  -2  225.00   11.61
   0   6  -2  231.53   11.57
   0  -6   2  256.55   11.59
   0  -6   2  228.90   11.60
   0  -6   2  236.28   11.55
  -1   6  -2   -0.03    0.26
  -1   6  -2    0.12    0.19
  -1   6  -2    0.20    0.21
   1  -6   2    0.04    0.23
   1  -6   2   -0.02    0.17
   1  -6   2    0.06    0.26
   1  -6   2    0.11    0.13
  -2   6  -2   17.74    1.07
  -2   6  -2   19.15    1.12
  -2   6  -2   19.28    1.01
   2  -6   2   17.12    1.08
   2  -6   2   18.76    0.99
  -3   6  -2    2.62    0.31
  -3   6  -2    2.12    0.33
  -3   6  -2    2.31    0.39
   3  -6   2    3.37    0.39
  -4   6  -2  103.70    5.39
  -4   6  -2  111.50    5.47
  -4   6  -2  108.25    5.34
  -5   6  -2   47.07    2.68
  -5   6  -2   46.74    2.51
  -6   6  -2    2.11    0.64
  -6   6  -2    3.00    0.48
  -7   6  -2   -0.11    0.58
  -7   6  -2    0.00    0.41
  -7   6  -2    0.18    0.32
  -8   6  -2    2.43    0.57
  -8   6  -2    2.21    0.49
  -8   6  -2    2.57    0.84
  -9   6  -2    2.15    0.95
  -9   6  -2    1.62    0.64
  -9   6  -2    1.80    0.54
 -10   6  -2   21.58    1.65
 -10   6  -2   19.05    2.29
 -10   6  -2   22.02    1.67
 -11   6  -2    0.82    0.79
 -11   6  -2    2.19    0.91
 -11   6  -2    3.88    1.35
 -12   6  -2   -0.02    0.86
 -12   6  -2   -0.30    1.13
 -12   6  -2    0.60    1.48
 -13   6  -2   -1.04    1.66
 -12  -5   2    0.76    1.30
 -12  -5   2    2.27    1.04
 -12  -5   2   -0.13    1.05
 -11  -5   2    0.37    0.92
 -11  -5   2    1.08    1.18
 -11  -5   2    1.07    0.82
  10   5  -2    0.79    0.95
 -10  -5   2    0.74    0.68
 -10  -5   2   -0.10    0.96
 -10  -5   2    1.34    0.71
   9   5  -2    8.03    1.10
  -9  -5   2    7.38    0.84
  -9  -5   2    7.00    1.00
  -9  -5   2    7.29    0.82
   8   5  -2   43.89    2.71
  -8  -5   2   42.96    2.49
  -8  -5   2   45.72    2.49
  -8  -5   2   44.53    2.65
   7   5  -2   72.66    3.91
  -7  -5   2   70.60    3.76
  -7  -5   2   72.13    3.75
   6   5  -2  136.31    6.93
   6   5  -2  137.35    6.96
   6   5  -2  140.21    7.08
  -6  -5   2  139.38    6.96
  -6  -5   2  138.38    6.98
   5   5  -2    0.43    0.41
   5   5  -2    0.17    0.34
   5   5  -2   -0.22    0.27
  -5  -5   2   -0.02    0.29
  -5  -5   2    0.12    0.20
  -5  -5   2    0.08    0.28
   4   5  -2   -0.05    0.23
   4   5  -2    0.03    0.30
   4   5  -2    0.35    0.33
  -4  -5   2    0.48    0.27
  -4  -5   2   -0.24    0.21
  -4  -5   2    0.17    0.26
   3   5  -2  142.09    7.92
   3   5  -2  161.51    7.94
   3   5  -2  157.83    7.93
   3   5  -2  160.75    7.89
  -3  -5   2  160.44    7.91
  -3  -5   2  164.09    7.88
  -3  -5   2  162.38    7.90
   2   5  -2  155.38    7.55
   2   5  -2  152.73    7.58
   2   5  -2  136.35    7.57
  -2  -5   2  158.63    7.54
  -2  -5   2  155.55    7.55
  -2  -5   2  150.84    7.57
   1   5  -2   89.10    4.78
   1   5  -2   95.83    4.77
   1   5  -2   94.77    4.76
  -1  -5   2   97.81    4.75
  -1  -5   2   93.26    4.78
  -1  -5   2   98.04    4.76
   0   5  -2   51.09    2.66
   0   5  -2   49.73    2.69
   0   5  -2   51.25    2.65
   0  -5   2   51.12    2.61
   0  -5   2   56.26    2.67
   0  -5   2   49.67    2.68
   0  -5   2   54.70    2.64
  -1   5  -2   83.09    4.35
  -1   5  -2   86.36    4.38
  -1   5  -2   86.99    4.32
   1  -5   2   88.18    4.31
   1  -5   2   80.95    4.36
   1  -5   2   93.36    4.36
  -2   5  -2   37.43    2.03
  -2   5  -2   39.01    1.97
  -2   5  -2   38.86    2.06
   2  -5   2   37.89    1.95
   2  -5   2   37.50    2.00
   2  -5   2   42.45    2.03
  -3   5  -2    8.09    0.63
  -3   5  -2    9.74    0.70
  -3   5  -2    9.37    0.53
   3  -5   2    9.91    0.65
  -4   5  -2    0.69    0.31
  -5   5  -2   18.05    1.34
  -5   5  -2   18.49    1.12
  -6   5  -2  133.55    6.95
  -6   5  -2  134.61    6.77
  -7   5  -2   46.84    2.82
  -7   5  -2   46.62    2.54
  -8   5  -2    8.01    1.07
  -8   5  -2    6.40    0.85
  -9   5  -2    2.32    0.87
  -9   5  -2    1.85    0.56
  -9   5  -2    1.20    0.59
 -10   5  -2    2.96    0.72
 -10   5  -2    1.34    0.55
 -10   5  -2    3.17    0.75
 -10   5  -2    3.08    1.15
 -11   5  -2    2.67    1.30
 -11   5  -2    1.37    0.90
 -11   5  -2    2.10    0.50
 -11   5  -2    1.78    0.79
 -11   5  -2    2.56    0.56
 -12   5  -2    4.27    0.76
 -12   5  -2    2.34    1.53
 -12   5  -2    2.71    1.13
 -12   5  -2    3.79    0.81
 -12   5  -2    7.09    0.75
 -12  -4   2    2.66    0.99
 -12  -4   2    0.07    0.84
 -12  -4   2    1.38    1.44
 -11  -4   2   12.96    1.55
 -11  -4   2   14.07    1.48
 -11  -4   2   13.65    1.60
 -10  -4   2    9.97    1.32
 -10  -4   2   11.76    1.22
 -10  -4   2   10.57    1.20
   9   4  -2   12.18    1.46
  -9  -4   2   10.65    1.13
  -9  -4   2   12.32    1.24
  -9  -4   2   12.33    1.15
  -9  -4   2   11.18    1.12
   8   4  -2    8.46    0.91
  -8  -4   2    8.56    0.92
  -8  -4   2    9.77    0.94
  -8  -4   2    8.60    1.05
  -8  -4   2    7.25    0.89
   7   4  -2   42.28    2.47
  -7  -4   2   40.76    2.37
  -7  -4   2   42.27    2.29
  -7  -4   2   42.66    2.28
   6   4  -2   17.15    1.27
  -6  -4   2   17.51    1.10
  -6  -4   2   17.15    1.18
  -6  -4   2   18.01    1.11
  -6  -4   2   16.92    0.94
   5   4  -2    7.51    0.70
   5   4  -2    8.09    0.80
   5   4  -2    6.94    0.58
  -5  -4   2    7.95    0.64
  -5  -4   2    8.38    0.73
  -5  -4   2    6.78    0.62
  -5  -4   2    6.71    0.52
   4   4  -2   64.14    3.21
   4   4  -2   58.95    3.17
   4   4  -2   61.91    3.13
  -4  -4   2   57.74    3.10
  -4  -4   2   62.46    3.15
  -4  -4   2   63.31    3.15
   3   4  -2  190.12    9.26
   3   4  -2  190.60    9.25
   3   4  -2  161.23    9.24
   3   4  -2  192.60    9.22
  -3  -4   2  179.05    9.21
  -3  -4   2  194.63    9.23
  -3  -4   2  192.07    9.23
   2   4  -2  275.86   13.39
   2   4  -2  244.59   13.38
   2   4  -2  276.50   13.36
  -2  -4   2  266.33   13.36
  -2  -4   2  274.98   13.37
  -2  -4   2  283.36   13.37
   1   4  -2  535.47   26.50
   1   4  -2  504.93   26.51
   1   4  -2  534.40   26.49
  -1  -4   2  548.20   26.50
  -1  -4   2  556.70   26.49
  -1  -4   2  533.43   26.50
  -1  -4   2  549.73   26.48
   0   4  -2   30.69    1.59
   0   4  -2   28.82    1.63
   0   4  -2   28.98    1.59
   0  -4   2   29.66    1.62
   0  -4   2   30.14    1.60
   0  -4   2   31.22    1.57
   0  -4   2   32.20    1.56
  -1   4  -2   66.78    3.46
  -1   4  -2   72.23    3.50
  -1   4  -2   68.40    3.55
  -1   4  -2   66.33    3.53
   1  -4   2   68.81    3.47
   1  -4   2   69.33    3.54
   1  -4   2   74.81    3.54
   1  -4   2   72.45    3.48
  -2   4  -2   31.72    1.72
  -2   4  -2   32.03    1.63
  -2   4  -2   29.90    1.68
   2  -4   2   35.02    1.70
  -3   4  -2   10.26    0.73
  -3   4  -2   10.20    0.63
  -3   4  -2   10.98    0.57
   3  -4   2   11.89    0.68
  -4   4  -2   20.92    1.17
  -4   4  -2   18.85    1.35
  -5   4  -2    5.45    0.69
  -5   4  -2    5.92    0.58
  -6   4  -2  202.57   10.13
  -6   4  -2  203.64   10.32
  -7   4  -2    2.11    0.64
  -7   4  -2    2.45    0.48
  -8   4  -2   90.06    4.66
  -8   4  -2   90.34    4.94
  -9   4  -2   31.99    1.77
  -9   4  -2   34.97    1.95
  -9   4  -2   33.00    2.01
  -9   4  -2   38.51    2.52
 -10   4  -2    1.80    0.41
 -10   4  -2    2.92    1.07
 -10   4  -2    1.76    0.70
 -10   4  -2    2.35    0.56
 -10   4  -2    2.59    0.72
 -11   4  -2    7.87    0.94
 -11   4  -2    6.65    1.43
 -11   4  -2    9.22    0.94
 -11   4  -2    7.59    1.13
 -12   4  -2    7.40    0.78
 -12   4  -2    2.08    1.41
 -12   4  -2    5.30    0.64
 -12   4  -2    3.03    1.15
 -12  -3   2    0.64    1.28
 -12  -3   2   -2.06    0.75
 -12  -3   2   -0.28    0.78
 -11  -3   2    0.98    1.03
 -11  -3   2   -1.27    0.63
 -11  -3   2   -1.30    0.71
 -10  -3   2   61.64    3.41
 -10  -3   2   59.25    3.28
 -10  -3   2   61.97    3.63
 -10  -3   2   61.14    3.30
  -9  -3   2   75.17    4.05
  -9  -3   2   73.42    3.93
  -9  -3   2   72.08    3.82
  -9  -3   2   71.56    3.83
   8   3  -2    7.33    0.82
  -8  -3   2    6.32    0.86
  -8  -3   2    7.52    0.82
  -8  -3   2    8.42    0.81
  -8  -3   2    7.21    0.79
   7   3  -2   27.83    1.76
  -7  -3   2   27.92    1.75
  -7  -3   2   28.21    1.62
  -7  -3   2   29.25    1.62
  -7  -3   2   28.65    1.72
   6   3  -2  133.51    6.55
  -6  -3   2  132.51    6.47
  -6  -3   2  132.59    6.52
  -6  -3   2  133.43    6.46
  -6  -3   2  112.72    6.41
   5   3  -2  152.36    7.34
   5   3  -2  149.73    7.45
   5   3  -2  154.99    7.36
  -5  -3   2  151.12    7.43
  -5  -3   2  151.82    7.39
  -5  -3   2  150.15    7.40
  -5  -3   2  126.91    7.36
   4   3  -2    8.47    0.69
   4   3  -2   10.62    0.73
   4   3  -2    8.24    0.58
  -4  -3   2    9.30    0.68
  -4  -3   2    9.60    0.65
  -4  -3   2    7.90    0.60
  -4  -3   2    9.29    0.64
   3   3  -2   42.66    2.18
   3   3  -2   42.93    2.14
   3   3  -2   41.88    2.20
  -3  -3   2   43.62    2.18
  -3  -3   2   36.92    2.16
  -3  -3   2   43.78    2.16
   2   3  -2   98.72    4.71
   2   3  -2   93.86    4.75
   2   3  -2   85.58    4.75
   2   3  -2   98.62    4.72
  -2  -3   2   98.76    4.73
  -2  -3   2   99.02    4.73
  -2  -3   2   86.83    4.73
   1   3  -2    0.14    0.18
   1   3  -2    0.02    0.26
   1   3  -2    0.02    0.21
  -1  -3   2    0.58    0.22
  -1  -3   2   -0.29    0.23
  -1  -3   2    0.06    0.18
  -1  -3   2    0.12    0.18
   0   3  -2  344.39   16.94
   0   3  -2  347.73   16.96
   0   3  -2  344.20   16.97
   0   3  -2  300.84   16.98
   0  -3   2  353.49   16.98
   0  -3   2  342.31   16.98
   0  -3   2  360.80   16.95
   0  -3   2  357.78   16.95
  -3   3  -2   56.47    2.94
  -3   3  -2   53.74    3.04
   3  -3   2   61.80    2.91
  -4   3  -2  134.40    6.69
  -4   3  -2  133.53    6.83
  -5   3  -2   26.46    1.69
  -5   3  -2   26.36    1.47
  -6   3  -2   -0.22    0.31
  -6   3  -2   -0.12    0.44
  -7   3  -2   52.04    2.66
  -7   3  -2   52.76    3.00
  -7   3  -2   50.33    2.71
  -7   3  -2   49.99    2.56
  -8   3  -2   14.38    0.88
  -8   3  -2   14.12    1.13
  -8   3  -2   15.59    1.58
  -8   3  -2   18.03    1.13
  -9   3  -2    2.80    0.57
  -9   3  -2    2.05    0.59
  -9   3  -2    4.62    0.94
  -9   3  -2    2.83    0.38
 -10   3  -2    9.76    1.04
 -10   3  -2    8.61    1.29
 -10   3  -2    9.74    1.08
 -10   3  -2    9.62    0.99
 -10   3  -2    8.45    0.83
 -11   3  -2    0.86    0.58
 -11   3  -2   -1.10    0.85
 -11   3  -2    1.76    1.18
 -11   3  -2    0.35    0.51
 -12   3  -2   -0.41    0.45
 -12   3  -2   -0.14    1.12
 -12   3  -2    2.87    1.51
 -12  -2   2   -0.57    0.64
 -12  -2   2    0.94    0.73
 -12  -2   2    1.29    1.37
 -12  -2   2   -0.05    0.74
 -11  -2   2   19.03    2.10
 -11  -2   2   19.10    1.49
 -11  -2   2   17.13    1.68
 -11  -2   2   19.33    1.46
 -10  -2   2    9.37    1.12
 -10  -2   2    8.61    0.99
 -10  -2   2   10.18    1.01
 -10  -2   2    8.44    0.97
  -9  -2   2   23.10    1.69
  -9  -2   2   20.70    1.59
  -9  -2   2   21.59    1.38
  -9  -2   2   21.24    1.36
  -8  -2   2    7.58    0.80
  -8  -2   2    8.61    0.78
  -8  -2   2    8.22    0.87
  -8  -2   2    8.19    0.78
   7   2  -2    4.18    0.55
  -7  -2   2    4.20    0.58
  -7  -2   2    4.45    0.44
  -7  -2   2    4.42    0.47
  -7  -2   2    4.22    0.55
  -7  -2   2    3.43    0.46
   6   2  -2    5.72    0.69
  -6  -2   2    4.74    0.55
  -6  -2   2    6.30    0.55
  -6  -2   2    6.71    0.74
  -6  -2   2    6.41    0.58
   5   2  -2   31.16    1.67
  -5  -2   2   25.14    1.61
  -5  -2   2   32.04    1.59
  -5  -2   2   30.74    1.62
  -5  -2   2   31.19    1.67
   4   2  -2   63.02    3.62
   4   2  -2   77.44    3.62
   4   2  -2   74.65    3.69
  -4  -2   2   74.78    3.68
  -4  -2   2   79.88    3.69
  -4  -2   2   61.84    3.67
  -4  -2   2   77.43    3.66
   3   2  -2  202.23    9.56
   3   2  -2  199.80    9.57
   3   2  -2  198.20    9.53
  -3  -2   2  163.92    9.56
  -3  -2   2  196.53    9.57
  -3  -2   2  191.53    9.54
  -3  -2   2  198.73    9.55
   2   2  -2   59.68    2.85
   2   2  -2   59.67    2.85
   2   2  -2   58.44    2.90
  -2  -2   2   57.28    2.89
  -2  -2   2   54.26    2.86
  -2  -2   2   49.29    2.89
  -2  -2   2   60.15    2.89
   1   2  -2  352.76   17.04
   1   2  -2  316.67   17.05
   1   2  -2  356.38   17.02
   1   2  -2  356.09   17.02
  -1  -2   2  311.49   17.04
  -1  -2   2  360.09   17.03
  -1  -2   2  360.05   17.03
  -1  -2   2  349.71   17.04
   0   2  -2   10.89    0.61
   0   2  -2   10.69    0.60
   0   2  -2   10.60    0.58
   0   2  -2    9.39    0.63
   0  -2   2   10.97    0.60
   0  -2   2    9.16    0.60
   0  -2   2    9.18    0.57
   0  -2   2   10.62    0.63
  -1   2  -2   16.77    0.82
  -1   2  -2   14.56    0.84
  -1   2  -2   14.74    0.92
  -1   2  -2   14.09    0.87
   1  -2   2   15.43    0.79
   1  -2   2   14.84    0.83
   1  -2   2   14.58    0.85
  -2   2  -2   34.56    1.99
  -2   2  -2   36.72    1.85
  -2   2  -2   36.90    1.85
  -2   2  -2   36.58    1.91
   2  -2   2   35.61    1.97
   2  -2   2   39.90    1.89
  -3   2  -2  129.11    6.52
  -3   2  -2  128.72    6.57
  -3   2  -2  130.66    6.68
   3  -2   2  127.17    6.66
   3  -2   2  144.48    6.55
  -4   2  -2  294.65   14.69
  -4   2  -2  297.11   14.89
  -4   2  -2  296.16   14.76
   4  -2   2  306.41   14.88
  -5   2  -2    0.33    0.28
  -5   2  -2    0.12    0.40
  -5   2  -2    0.51    0.13
  -5   2  -2    0.41    0.25
   5  -2   2   -0.14    0.38
  -6   2  -2   20.20    1.19
  -6   2  -2   19.88    1.05
  -6   2  -2   21.34    1.50
  -6   2  -2   19.52    1.19
  -7   2  -2    8.10    0.91
  -7   2  -2    7.79    0.76
  -7   2  -2    6.61    0.51
  -7   2  -2    6.88    0.73
  -8   2  -2   -0.01    0.47
  -8   2  -2    0.13    0.27
  -8   2  -2   -0.10    0.42
  -8   2  -2   -0.14    0.67
  -9   2  -2    6.41    0.87
  -9   2  -2    6.71    1.09
  -9   2  -2    7.26    0.86
  -9   2  -2    6.64    0.66
 -10   2  -2    2.95    1.08
 -10   2  -2    4.15    0.61
 -10   2  -2    2.70    0.52
 -11   2  -2    3.85    0.63
 -11   2  -2    3.97    0.99
 -11   2  -2    3.29    0.68
 -11   2  -2    2.43    1.18
 -12   2  -2    2.24    1.39
 -12   2  -2    1.72    0.51
 -12   2  -2    1.04    1.16
 -13  -1   2   -1.21    1.42
 -12  -1   2    5.89    0.95
 -12  -1   2    5.63    0.79
 -12  -1   2    6.98    1.40
 -11  -1   2   55.07    3.04
 -11  -1   2   53.36    2.84
 -11  -1   2   48.02    2.83
 -11  -1   2   49.38    3.30
 -10  -1   2    0.12    0.47
 -10  -1   2    0.13    0.64
 -10  -1   2    0.86    0.44
 -10  -1   2    1.15    0.79
  -9  -1   2   52.82    2.71
  -9  -1   2   44.09    2.69
  -9  -1   2   53.77    2.62
  -9  -1   2   50.58    2.97
  -9  -1   2   53.51    2.71
  -9  -1   2   51.88    2.91
  -8  -1   2   36.34    2.07
  -8  -1   2   36.18    2.09
  -8  -1   2   36.65    1.79
  -8  -1   2   34.67    1.86
  -8  -1   2   33.94    1.88
  -8  -1   2   28.73    1.89
  -7  -1   2    5.06    0.45
  -7  -1   2    4.88    0.61
  -7  -1   2    5.02    0.49
  -7  -1   2    4.52    0.59
  -6  -1   2   12.85    1.01
  -6  -1   2   13.35    0.82
  -6  -1   2   13.67    0.86
  -6  -1   2   13.81    0.98
   5   1  -2   54.08    2.82
  -5  -1   2   53.84    2.84
  -5  -1   2   55.32    2.76
  -5  -1   2   54.86    2.86
  -5  -1   2   54.60    2.80
   4   1  -2   46.79    2.45
  -4  -1   2   46.72    2.45
  -4  -1   2   49.76    2.41
  -4  -1   2   47.92    2.46
  -4  -1   2   47.19    2.49
   3   1  -2  187.24    9.38
  -3  -1   2  187.70    9.43
  -3  -1   2  193.39    9.37
  -3  -1   2  193.55    9.38
  -3  -1   2  187.21    9.40
   2   1  -2  253.34   12.81
   2   1  -2  260.76   12.85
   2   1  -2  267.26   12.84
  -2  -1   2  248.69   12.86
  -2  -1   2  254.36   12.85
  -2  -1   2  276.73   12.83
   1   1  -2  316.18   16.78
   1   1  -2  375.35   16.75
  -1  -1   2  329.61   16.80
   0   1  -2   93.90    4.57
   0   1  -2   91.19    4.57
   0  -1   2   88.19    4.57
   0  -1   2   93.73    4.57
  -1   1  -2   61.78    3.19
  -1   1  -2   64.14    3.13
  -1   1  -2   66.69    3.14
   1  -1   2   56.83    3.13
   1  -1   2   62.69    3.13
   1  -1   2   61.94    3.18
   1  -1   2   63.92    3.11
  -2   1  -2   21.08    1.12
  -2   1  -2   22.16    1.12
  -2   1  -2   20.80    1.07
  -2   1  -2   19.04    1.24
   2  -1   2   20.16    1.23
   2  -1   2   20.61    1.09
  -3   1  -2   61.05    3.34
  -3   1  -2   63.59    3.47
  -3   1  -2   61.43    3.34
  -3   1  -2   69.52    3.30
   3  -1   2   67.01    3.47
   3  -1   2   75.74    3.32
  -4   1  -2   72.35    3.83
  -4   1  -2   77.08    3.85
  -4   1  -2   79.31    3.79
  -4   1  -2   74.77    4.00
   4  -1   2   77.61    4.00
  -5   1  -2    4.45    0.50
  -5   1  -2    5.55    0.38
  -5   1  -2    4.71    0.63
  -5   1  -2    5.34    0.58
   5  -1   2    4.51    0.63
  -6   1  -2    0.23    0.20
  -6   1  -2    0.44    0.49
  -6   1  -2    0.28    0.35
  -6   1  -2    0.00    0.31
   6  -1   2    0.12    0.48
  -7   1  -2    2.04    0.30
  -7   1  -2    2.03    0.42
  -7   1  -2    1.52    0.64
  -7   1  -2    1.77    0.44
   7  -1   2    2.22    0.67
  -8   1  -2    1.27    0.73
  -8   1  -2    0.84    0.43
  -8   1  -2    1.67    0.35
  -9   1  -2   18.86    1.83
  -9   1  -2   19.27    1.26
  -9   1  -2   16.40    1.13
 -10   1  -2    1.53    0.53
 -10   1  -2    0.93    0.52
 -10   1  -2    1.14    0.99
 -11   1  -2    3.19    1.25
 -11   1  -2    2.40    0.98
 -11   1  -2    2.15    0.62
 -11   1  -2    3.78    0.77
 -12   1  -2   -0.44    1.16
 -12   1  -2    0.93    1.38
 -12   1  -2    1.19    0.57
 -13   0   2   11.12    1.93
 -13   0   2   13.82    1.54
 -12   0   2    1.80    0.59
 -12   0   2    4.19    1.33
 -12   0   2    0.44    0.57
 -12   0   2    0.67    0.87
 -11   0   2    2.89    0.55
 -11   0   2    2.19    0.62
 -11   0   2    1.54    0.96
 -11   0   2    3.55    0.88
 -10   0   2    2.69    0.63
 -10   0   2    2.99    0.81
 -10   0   2    3.49    0.50
 -10   0   2    2.55    0.50
 -10   0   2    4.03    0.51
 -10   0   2    2.90    0.73
  -9   0   2   27.40    1.60
  -9   0   2   27.07    1.57
  -9   0   2   27.71    1.90
  -9   0   2   28.94    1.92
  -9   0   2   29.25    1.56
  -8   0   2    0.85    0.51
  -8   0   2    1.29    0.53
  -8   0   2    0.84    0.34
  -8   0   2    0.92    0.32
  -8   0   2    1.63    0.32
  -7   0   2    2.71    0.54
  -7   0   2    2.84    0.38
  -7   0   2    2.81    0.48
  -7   0   2    3.48    0.34
  -6   0   2    0.04    0.19
  -6   0   2   -0.01    0.26
  -6   0   2    0.33    0.33
  -6   0   2   -0.33    0.37
  -5   0   2   56.83    3.06
  -5   0   2   56.14    2.98
  -5   0   2   60.13    3.07
  -5   0   2   62.42    2.95
  -4   0   2   12.27    0.64
  -4   0   2   11.94    0.69
  -4   0   2   11.59    0.77
  -4   0   2   11.96    0.79
  -3   0   2   11.36    0.65
  -3   0   2   12.25    0.76
  -3   0   2   12.25    0.62
  -3   0   2   11.10    0.68
   2   0  -2  286.85   14.31
  -2   0   2  287.85   14.32
  -2   0   2  294.87   14.29
   1   0  -2  230.38   12.58
   1   0  -2  260.10   12.58
   1   0  -2  256.27   12.57
  -1   0   2  259.94   12.59
  -1   0   2  253.84   12.59
  -1   0   2  259.54   12.57
  -1   0   2  266.40   12.61
   0   0  -2  303.91   15.27
   0   0   2  322.47   15.27
   0   0   2  301.80   15.26
  -1   0  -2   30.48    1.55
  -1   0  -2   31.11    1.65
  -1   0  -2   31.31    1.59
   1   0   2   31.56    1.54
   1   0   2   26.73    1.55
   1   0   2   29.87    1.57
   1   0   2   30.74    1.63
  -2   0  -2   18.18    1.01
  -2   0  -2   15.04    0.93
  -2   0  -2   17.91    1.13
  -2   0  -2   18.65    0.93
   2   0   2   17.09    0.92
   2   0   2   18.84    1.10
   2   0   2   17.99    0.96
  -3   0  -2    0.58    0.17
  -3   0  -2    0.48    0.36
  -3   0  -2    0.77    0.16
  -3   0  -2    0.82    0.25
   3   0   2    0.51    0.33
   3   0   2    0.98    0.12
  -4   0  -2   24.96    1.55
  -4   0  -2   20.66    1.27
  -4   0  -2   26.55    1.28
  -4   0  -2   25.38    1.38
   4   0   2   26.10    1.54
  -5   0  -2   15.62    1.19
  -5   0  -2   14.79    0.97
  -5   0  -2   15.87    0.83
  -5   0  -2   12.31    0.80
   5   0   2   16.06    1.18
  -6   0  -2   10.01    1.10
  -6   0  -2   10.39    0.84
  -6   0  -2   10.93    0.69
   6   0   2   10.78    1.15
  -7   0  -2    5.02    0.78
  -7   0  -2    6.05    0.59
  -7   0  -2    5.78    0.57
   7   0   2    6.75    0.88
  -8   0  -2   15.05    1.55
  -8   0  -2   14.26    1.06
  -8   0  -2   13.65    0.94
   8   0   2   12.79    1.34
  -9   0  -2   37.55    2.08
  -9   0  -2   35.87    2.58
  -9   0  -2   34.74    2.00
 -10   0  -2    2.54    1.05
 -10   0  -2    2.54    0.61
 -10   0  -2    2.42    0.60
 -11   0  -2    2.58    0.77
 -11   0  -2    0.62    0.62
 -11   0  -2   -0.63    1.16
 -11   0  -2   -0.64    0.98
 -12   0  -2    1.17    1.39
 -12   0  -2    0.58    0.62
 -12   0  -2   -0.60    1.17
 -13   1   2   14.87    2.05
 -12   1   2   -0.16    1.17
 -12   1   2    0.17    0.48
 -12   1   2    0.77    0.90
 -12   1   2    0.67    0.53
 -11   1   2    6.12    0.98
 -11   1   2    6.05    0.82
 -11   1   2    6.58    0.63
 -11   1   2    7.34    1.15
 -11   1   2    5.48    0.65
 -10   1   2    0.73    0.72
 -10   1   2    0.39    0.37
 -10   1   2   -0.04    0.36
 -10   1   2   -0.80    0.72
 -10   1   2    0.06    0.42
  -9   1   2    5.19    0.47
  -9   1   2    4.54    0.50
  -9   1   2    5.17    0.76
  -9   1   2    5.71    0.76
  -9   1   2    5.36    0.62
  -8   1   2    5.74    0.63
  -8   1   2    5.51    0.55
  -8   1   2    5.70    0.73
  -8   1   2    6.62    0.58
  -8   1   2    8.01    0.79
  -7   1   2   52.76    2.92
  -7   1   2   55.41    2.72
  -7   1   2   54.25    2.76
  -7   1   2   52.97    2.93
  -6   1   2   18.84    1.18
  -6   1   2   18.09    1.22
  -5   1   2    3.41    0.42
  -5   1   2    2.39    0.40
  -4   1   2  308.87   14.84
  -4   1   2  290.08   14.81
   3  -1  -2  162.68    7.94
  -3   1   2  157.42    7.97
   2  -1  -2  278.18   13.88
  -2   1   2  290.01   13.89
  -2   1   2  278.55   13.83
  -2   1   2  277.02   13.84
   1  -1  -2   34.68    1.79
   1  -1  -2   34.07    1.80
  -1   1   2   35.31    1.82
  -1   1   2   35.76    1.78
  -1   1   2   34.64    1.77
   0  -1  -2   91.00    4.44
   0  -1  -2   86.78    4.44
   0   1   2   87.95    4.44
   0   1   2   88.73    4.44
   0   1   2   90.52    4.47
  -1  -1  -2  556.70   27.83
   1   1   2  562.66   27.83
   1   1   2  572.72   27.80
  -2  -1  -2  132.19    6.52
  -2  -1  -2  131.32    6.45
  -2  -1  -2  131.05    6.41
   2   1   2  135.52    6.45
   2   1   2  109.04    6.38
   2   1   2  134.18    6.39
   2   1   2  131.65    6.52
  -3  -1  -2   13.88    0.77
  -3  -1  -2   13.49    0.87
  -3  -1  -2   13.50    1.02
   3   1   2   13.45    1.00
   3   1   2   13.33    0.75
   3   1   2   13.71    0.82
  -4  -1  -2  196.80    9.73
  -4  -1  -2  192.77    9.85
  -4  -1  -2  196.40    9.68
   4   1   2  195.76    9.85
  -5  -1  -2   57.62    2.91
  -5  -1  -2   56.72    3.15
  -5  -1  -2   55.74    2.97
   5   1   2   58.65    3.17
  -6  -1  -2    0.46    0.27
  -6  -1  -2    0.12    0.33
  -6  -1  -2   -0.09    0.52
   6   1   2    0.76    0.57
  -7  -1  -2    6.30    0.86
  -7  -1  -2    5.49    0.63
  -7  -1  -2    5.39    0.60
   7   1   2    6.55    0.91
  -8  -1  -2   27.25    1.62
  -8  -1  -2   28.04    2.12
  -8  -1  -2   28.01    1.70
   8   1   2   30.47    2.26
  -9  -1  -2   -0.08    0.50
  -9  -1  -2    1.33    0.88
  -9  -1  -2   -0.40    0.49
   9   1   2   -1.05    0.99
 -10  -1  -2    1.42    0.68
 -10  -1  -2    2.83    0.62
 -10  -1  -2    2.30    1.00
 -11  -1  -2    3.14    0.74
 -11  -1  -2    4.45    0.90
 -11  -1  -2    2.83    1.22
 -12  -1  -2   -1.19    1.34
 -12  -1  -2    0.61    1.36
 -12  -1  -2    0.00    0.73
 -13   2   2   28.55    2.02
 -13   2   2   23.54    2.90
 -12   2   2    0.88    0.43
 -12   2   2   -0.48    0.43
 -12   2   2    1.51    0.96
 -12   2   2   -0.36    1.11
 -12   2   2    0.57    0.58
 -11   2   2   14.30    1.68
 -11   2   2   12.45    0.94
 -11   2   2   14.57    1.48
 -11   2   2   14.70    1.12
 -11   2   2   11.59    0.99
 -10   2   2    2.80    0.44
 -10   2   2    3.38    0.85
 -10   2   2    4.28    0.56
 -10   2   2    2.18    0.75
 -10   2   2    3.79    0.43
  -9   2   2   20.10    1.54
  -9   2   2   16.99    1.46
  -9   2   2   18.06    1.15
  -9   2   2   18.22    1.12
  -9   2   2   18.27    1.05
  -8   2   2    0.96    0.53
  -8   2   2    0.63    0.47
  -8   2   2    0.64    0.34
  -7   2   2   32.51    1.92
  -7   2   2   32.03    1.88
  -6   2   2    8.52    0.83
  -6   2   2    8.41    0.75
  -5   2   2   77.94    4.04
  -5   2   2   79.92    4.06
  -4   2   2    0.83    0.29
   3  -2  -2    3.80    0.38
  -3   2   2    3.39    0.38
   1  -2  -2  241.30   11.86
   1  -2  -2  242.90   11.83
   1  -2  -2  242.34   11.87
  -1   2   2  238.77   11.86
  -1   2   2  236.95   11.87
  -1   2   2  236.88   11.84
   0  -2  -2   15.20    0.88
   0  -2  -2   14.81    0.91
   0  -2  -2   16.19    0.97
   0   2   2   14.95    0.88
   0   2   2   16.84    0.95
  -1  -2  -2  185.19    9.13
  -1  -2  -2  185.36    9.06
  -1  -2  -2  179.69    9.07
   1   2   2  183.73    9.13
   1   2   2  181.22    9.08
   1   2   2  182.34    9.05
  -2  -2  -2   47.92    2.55
  -2  -2  -2   49.95    2.65
  -2  -2  -2   50.31    2.52
   2   2   2   50.16    2.57
   2   2   2   49.22    2.65
   2   2   2   49.64    2.50
  -3  -2  -2   13.09    0.75
  -3  -2  -2   12.18    0.82
  -3  -2  -2   10.93    0.97
   3   2   2   12.81    1.01
   3   2   2   11.80    0.81
   3   2   2   11.86    0.72
  -4  -2  -2    3.73    0.55
  -4  -2  -2    3.21    0.39
  -4  -2  -2    3.69    0.42
   4   2   2    3.31    0.56
   4   2   2    2.90    0.31
   4   2   2    3.14    0.38
  -5  -2  -2    1.36    0.29
  -5  -2  -2    1.15    0.34
  -5  -2  -2    1.12    0.48
   5   2   2    0.81    0.50
  -6  -2  -2   50.89    2.68
  -6  -2  -2   53.67    2.97
  -6  -2  -2   49.80    2.73
   6   2   2   52.22    3.01
  -7  -2  -2    4.96    0.85
  -7  -2  -2    5.85    0.69
  -7  -2  -2    5.86    0.62
   7   2   2    6.47    1.00
  -8  -2  -2   10.90    1.20
  -8  -2  -2   11.04    0.99
  -8  -2  -2   12.22    1.06
   8   2   2   11.49    1.33
  -9  -2  -2    0.37    0.54
  -9  -2  -2   -0.81    0.85
  -9  -2  -2    0.12    0.56
   9   2   2    0.73    1.09
 -10  -2  -2    3.46    0.72
 -10  -2  -2    3.45    1.12
 -10  -2  -2    3.04    0.80
  10   2   2   -0.86    1.35
 -11  -2  -2   16.80    1.56
 -11  -2  -2   19.08    1.81
 -11  -2  -2   15.59    1.77
 -12  -2  -2    7.14    1.04
 -12  -2  -2    4.90    1.36
 -12  -2  -2    8.34    1.42
 -13   3   2    1.23    1.40
 -13   3   2    0.83    0.86
 -12   3   2    3.63    0.50
 -12   3   2    5.10    0.75
 -12   3   2    5.64    0.52
 -12   3   2    7.35    1.29
 -12   3   2    5.42    1.08
 -11   3   2   10.78    1.03
 -11   3   2   10.14    1.25
 -11   3   2    8.70    0.78
 -11   3   2   10.98    1.23
 -11   3   2    9.22    0.81
 -10   3   2   25.37    1.99
 -10   3   2   27.69    1.61
 -10   3   2   24.66    1.96
  -9   3   2    1.08    0.42
  -9   3   2    1.13    0.64
  -9   3   2    1.29    0.64
  -8   3   2    0.30    0.33
  -8   3   2   -0.84    0.44
  -8   3   2    0.05    0.55
  -7   3   2   11.66    1.08
  -7   3   2   13.06    0.83
  -7   3   2   11.98    1.01
  -6   3   2   51.25    2.74
  -6   3   2   51.18    2.77
  -5   3   2   32.18    1.78
  -4   3   2   11.38    0.80
   3  -3  -2   96.08    4.84
  -3   3   2   98.28    4.78
  -3   3   2   95.90    4.81
  -3   3   2   96.27    4.87
   2  -3  -2  372.46   18.73
   2  -3  -2  377.86   18.71
   2  -3  -2  390.37   18.68
  -2   3   2  375.08   18.74
  -2   3   2  381.55   18.69
  -2   3   2  379.49   18.73
   1  -3  -2   87.32    4.36
   1  -3  -2   89.23    4.32
   1  -3  -2   84.53    4.36
  -1   3   2   85.75    4.35
  -1   3   2   86.13    4.32
   0  -3  -2    3.77    0.42
   0  -3  -2    3.32    0.38
   0   3   2    4.13    0.49
   0   3   2    2.68    0.29
   0   3   2    2.92    0.30
  -1  -3  -2  565.89   27.47
  -1  -3  -2  559.36   27.48
  -1  -3  -2  558.20   27.53
   1   3   2  543.20   27.49
   1   3   2  564.94   27.45
   1   3   2  552.30   27.54
  -2  -3  -2   75.81    3.94
  -2  -3  -2   78.17    3.84
  -2  -3  -2   77.03    3.86
   2   3   2   74.74    3.82
   2   3   2   74.99    3.88
   2   3   2   75.42    3.96
  -3  -3  -2    8.46    0.82
  -3  -3  -2    7.45    0.66
  -3  -3  -2    8.16    0.61
   3   3   2    8.22    0.87
   3   3   2    7.69    0.69
   3   3   2    8.27    0.58
  -4  -3  -2    1.64    0.31
  -4  -3  -2    0.98    0.42
  -4  -3  -2    1.41    0.33
   4   3   2    0.75    0.47
   4   3   2    1.19    0.28
   4   3   2    1.84    0.37
  -5  -3  -2   29.85    1.65
  -5  -3  -2   29.61    1.70
  -5  -3  -2   32.05    1.91
   5   3   2   30.17    1.63
   5   3   2   29.95    1.97
   5   3   2   29.10    1.68
  -6  -3  -2    1.21    0.41
  -6  -3  -2    1.13    0.38
  -6  -3  -2    1.25    0.59
   6   3   2    1.90    0.71
  -7  -3  -2    3.24    0.55
  -7  -3  -2    3.25    0.54
  -7  -3  -2    3.34    0.76
   7   3   2    4.20    0.95
  -8  -3  -2    4.63    0.66
  -8  -3  -2    4.10    0.90
  -8  -3  -2    4.86    0.64
   8   3   2    3.66    1.10
  -9  -3  -2    1.22    0.90
  -9  -3  -2    0.76    0.63
  -9  -3  -2    0.69    0.55
   9   3   2    1.06    1.21
 -10  -3  -2   -0.30    0.77
 -10  -3  -2   -1.34    1.02
 -10  -3  -2    0.31    0.66
  10   3   2   -1.49    1.48
 -11  -3  -2   10.09    1.11
 -11  -3  -2   15.60    1.80
 -11  -3  -2    9.35    1.55
 -13   4   2   -0.57    1.39
 -13   4   2    1.83    0.96
 -12   4   2    3.90    1.25
 -12   4   2    5.70    0.85
 -12   4   2    4.76    1.20
 -11   4   2    3.52    0.68
 -11   4   2    2.83    1.00
 -11   4   2    2.81    0.96
 -10   4   2    0.25    0.74
 -10   4   2    0.30    0.53
 -10   4   2   -0.33    0.73
  -9   4   2    2.15    0.62
  -9   4   2    0.84    0.67
  -9   4   2    1.57    0.46
  -8   4   2   -0.11    0.33
  -8   4   2    0.05    0.52
  -8   4   2    0.22    0.48
  -7   4   2   20.68    1.36
  -7   4   2   20.19    1.43
  -7   4   2   21.42    1.22
  -6   4   2    0.44    0.34
  -5   4   2   75.95    3.91
   4  -4  -2   20.34    1.11
  -4   4   2   19.72    1.21
  -4   4   2   20.16    1.07
   3  -4  -2   61.95    3.17
  -3   4   2   62.36    3.20
  -3   4   2   63.73    3.12
  -3   4   2   61.59    3.17
   2  -4  -2    5.84    0.52
   2  -4  -2    6.20    0.41
   2  -4  -2    5.10    0.51
  -2   4   2    6.03    0.41
  -2   4   2    4.80    0.53
  -2   4   2    3.85    0.50
   1  -4  -2   12.28    0.81
   1  -4  -2   13.66    0.76
   1  -4  -2   12.45    0.82
  -1   4   2   12.56    0.75
   0  -4  -2  195.60    9.79
   0  -4  -2  204.83    9.81
   0   4   2  192.78    9.86
   0   4   2  196.75    9.79
  -1  -4  -2    3.68    0.38
  -1  -4  -2    2.90    0.42
  -1  -4  -2    3.16    0.34
   1   4   2    2.99    0.45
   1   4   2    3.32    0.39
   1   4   2    3.07    0.36
  -2  -4  -2   86.67    4.31
  -2  -4  -2   81.32    4.39
  -2  -4  -2   84.79    4.31
   2   4   2   82.58    4.33
   2   4   2   81.24    4.42
   2   4   2   93.75    4.23
   2   4   2   83.64    4.28
  -3  -4  -2   14.64    1.12
  -3  -4  -2   15.51    0.97
  -3  -4  -2   15.48    0.94
   3   4   2   14.20    0.80
   3   4   2   14.80    1.16
   3   4   2   14.69    1.00
   3   4   2   15.39    0.90
  -4  -4  -2   10.01    0.99
  -4  -4  -2   11.04    0.81
  -4  -4  -2   10.55    0.77
   4   4   2   10.10    1.12
   4   4   2    9.92    0.73
   4   4   2   10.13    0.84
  -5  -4  -2   25.85    1.50
  -5  -4  -2   25.52    1.74
  -5  -4  -2   25.31    1.54
   5   4   2   25.72    1.48
   5   4   2   27.23    1.57
   5   4   2   27.24    1.89
  -6  -4  -2    0.93    0.41
  -6  -4  -2    0.27    0.56
  -6  -4  -2   -0.12    0.40
   6   4   2    0.75    0.76
   6   4   2    0.65    0.36
   6   4   2    0.15    0.37
  -7  -4  -2   56.58    3.14
  -7  -4  -2   58.68    3.17
  -7  -4  -2   57.14    3.40
   7   4   2   63.93    3.63
  -8  -4  -2   -0.24    0.57
  -8  -4  -2    0.61    0.73
  -8  -4  -2    0.34    0.55
   8   4   2    1.11    1.12
  -9  -4  -2   -0.05    0.68
  -9  -4  -2   -0.04    0.61
  -9  -4  -2    0.79    0.89
   9   4   2   -1.77    1.32
 -10  -4  -2    4.55    0.98
 -10  -4  -2    6.14    0.92
 -10  -4  -2    5.88    1.30
  10   4   2    5.50    1.84
 -11  -4  -2   -0.48    0.86
 -11  -4  -2    0.19    1.35
 -11  -4  -2    2.37    1.10
  11   4   2    1.75    2.36
 -13   5   2    0.47    1.08
 -13   5   2    0.88    1.40
 -12   5   2    0.98    1.14
 -12   5   2    0.11    0.77
 -12   5   2    1.64    1.11
 -11   5   2    1.59    0.67
 -11   5   2    0.49    1.01
 -11   5   2    1.10    0.91
 -10   5   2    1.28    0.84
 -10   5   2    2.49    0.76
 -10   5   2    1.12    0.59
  -9   5   2   32.53    2.27
  -9   5   2   35.99    1.98
  -9   5   2   33.91    2.16
  -8   5   2    2.91    0.59
  -8   5   2    3.31    0.47
  -8   5   2    1.65    0.64
  -7   5   2   26.00    1.44
  -7   5   2   23.78    1.63
  -7   5   2   24.72    1.56
  -6   5   2    1.41    0.40
  -6   5   2    2.31    0.36
  -5   5   2  103.14    5.25
   4  -5  -2   15.30    0.86
  -4   5   2   14.69    0.92
  -4   5   2   14.89    0.80
  -4   5   2   13.68    0.97
   3  -5  -2    0.33    0.22
  -3   5   2    0.53    0.19
  -3   5   2    0.29    0.27
  -3   5   2    0.37    0.30
   2  -5  -2   18.05    0.98
   2  -5  -2   17.75    1.04
   2  -5  -2   17.14    1.05
  -2   5   2   18.11    1.02
  -2   5   2   17.06    0.98
   1  -5  -2  476.23   23.41
   1  -5  -2  477.17   23.44
   1  -5  -2  482.57   23.45
  -1   5   2  461.64   23.42
  -1   5   2  476.00   23.42
   0  -5  -2   33.84    1.80
   0   5   2   33.47    1.81
   0   5   2   34.18    1.91
   0   5   2   34.51    1.79
  -1  -5  -2   89.68    4.52
  -1  -5  -2   90.32    4.53
   1   5   2   94.88    4.47
   1   5   2   90.34    4.50
   1   5   2   84.82    4.61
   1   5   2   85.42    4.53
  -2  -5  -2   12.50    0.88
  -2  -5  -2   13.11    1.02
  -2  -5  -2   12.81    0.87
   2   5   2   13.09    0.82
   2   5   2   12.99    1.04
   2   5   2   13.46    0.75
   2   5   2   12.42    0.90
  -3  -5  -2   13.71    1.11
  -3  -5  -2   13.71    0.95
  -3  -5  -2   15.12    0.96
   3   5   2   13.82    0.81
   3   5   2   14.28    0.89
   3   5   2   14.15    1.01
   3   5   2   14.30    1.21
  -4  -5  -2   21.43    1.28
  -4  -5  -2   22.94    1.48
  -4  -5  -2   21.97    1.30
   4   5   2   20.65    1.57
   4   5   2   19.49    1.23
   4   5   2   19.73    1.35
  -5  -5  -2    1.14    0.44
  -5  -5  -2    0.75    0.40
  -5  -5  -2    1.21    0.57
   5   5   2    1.05    0.36
   5   5   2    0.22    0.45
   5   5   2    0.25    0.64
  -6  -5  -2   13.68    1.16
  -6  -5  -2   16.09    1.19
  -6  -5  -2   16.61    1.48
   6   5   2   15.56    1.11
   6   5   2   18.01    1.73
   6   5   2   14.95    1.18
  -7  -5  -2    0.06    0.48
  -7  -5  -2   -0.01    0.54
  -7  -5  -2   -0.47    0.74
   7   5   2    0.71    0.95
  -8  -5  -2    3.04    0.93
  -8  -5  -2    2.41    0.72
  -8  -5  -2    2.57    0.65
   8   5   2    2.94    1.29
  -9  -5  -2    5.70    0.89
  -9  -5  -2    5.62    1.14
  -9  -5  -2    7.10    0.98
   9   5   2    7.43    1.73
 -10  -5  -2    1.86    1.05
 -10  -5  -2   -0.23    0.86
 -10  -5  -2    1.19    1.11
 -11  -5  -2   14.09    1.43
 -13   6   2    3.87    1.45
 -13   6   2    2.48    0.87
 -13   6   2    0.14    1.14
 -12   6   2    1.48    1.16
 -12   6   2    3.66    0.88
 -12   6   2    2.25    1.26
 -11   6   2   69.39    3.73
 -11   6   2   68.20    4.00
 -11   6   2   67.86    4.11
 -10   6   2    1.18    0.91
 -10   6   2    1.85    0.77
 -10   6   2    1.29    0.61
  -9   6   2    7.52    0.89
  -9   6   2    6.69    0.84
  -9   6   2    5.61    0.95
  -8   6   2    0.53    0.58
  -8   6   2   -0.63    0.49
  -8   6   2    0.00    0.38
  -7   6   2   30.89    1.89
  -7   6   2   32.35    1.78
  -6   6   2   16.11    1.14
  -6   6   2   16.23    1.03
  -5   6   2    4.33    0.34
  -5   6   2    4.13    0.53
  -5   6   2    3.15    0.48
  -5   6   2    2.29    0.41
   4  -6  -2   93.48    4.65
  -4   6   2   92.91    4.63
  -4   6   2   94.79    4.69
  -4   6   2   90.02    4.71
   3  -6  -2  354.11   17.35
   3  -6  -2  340.36   17.31
   3  -6  -2  354.36   17.34
  -3   6   2  345.77   17.32
  -3   6   2  358.70   17.35
  -3   6   2  352.50   17.35
   2  -6  -2  157.10    7.71
   2  -6  -2  157.88    7.76
   2  -6  -2  154.91    7.74
  -2   6   2  152.30    7.71
  -2   6   2  152.67    7.72
   1  -6  -2   57.14    2.95
   1  -6  -2   58.52    2.99
  -1   6   2   56.49    2.95
  -1   6   2   57.69    2.95
   0  -6  -2   38.01    2.06
   0   6   2   37.32    2.07
   0   6   2   37.76    2.17
   0   6   2   38.47    2.04
   0   6   2   41.89    2.03
  -1  -6  -2   14.99    1.00
  -1  -6  -2   14.62    0.96
   1   6   2   13.78    0.98
   1   6   2   16.62    0.88
   1   6   2   14.84    0.91
   1   6   2   14.79    1.12
  -2  -6  -2   12.38    0.87
  -2  -6  -2   12.36    0.90
   2   6   2   11.84    1.07
   2   6   2   12.93    0.76
   2   6   2   12.09    0.91
   2   6   2   12.25    0.82
  -3  -6  -2    1.97    0.41
  -3  -6  -2    2.15    0.37
   3   6   2    2.27    0.56
   3   6   2    1.90    0.34
   3   6   2    1.56    0.30
   3   6   2    2.25    0.44
  -4  -6  -2    4.52    0.55
  -4  -6  -2    5.88    0.74
  -4  -6  -2    5.75    0.62
   4   6   2    6.69    0.68
   4   6   2    5.56    0.65
   4   6   2    4.35    0.78
  -5  -6  -2   10.65    1.16
  -5  -6  -2    7.90    0.87
  -5  -6  -2    6.22    0.73
   5   6   2    8.18    0.82
   5   6   2    8.55    0.82
   5   6   2    8.48    1.07
  -6  -6  -2   19.09    1.34
  -6  -6  -2   18.46    1.60
  -6  -6  -2   18.31    1.37
   6   6   2   19.06    1.39
   6   6   2   15.69    1.92
   6   6   2   16.07    1.27
  -7  -6  -2    5.07    0.70
  -7  -6  -2    4.72    0.94
  -7  -6  -2    5.16    0.78
   7   6   2    5.00    1.18
   7   6   2    6.03    0.68
   7   6   2    5.68    0.70
  -8  -6  -2    5.00    0.82
  -8  -6  -2    7.67    1.13
  -8  -6  -2    4.92    0.93
   8   6   2    4.82    1.43
  -9  -6  -2   10.16    1.13
  -9  -6  -2    9.26    1.20
   9   6   2   12.13    2.01
 -10  -6  -2   55.43    3.23
 -10  -6  -2   46.56    3.26
  10   6   2   55.86    4.40
 -11  -6  -2    5.08    1.19
 -13   7   2    2.00    1.09
 -13   7   2    1.14    1.43
 -13   7   2    3.18    1.39
 -12   7   2    0.15    1.17
 -12   7   2    2.86    0.90
 -12   7   2    3.30    1.17
 -11   7   2    1.53    0.95
 -11   7   2    1.65    0.71
 -11   7   2    0.80    1.12
 -10   7   2    2.45    0.83
 -10   7   2    3.22    1.00
 -10   7   2    4.34    0.74
  -9   7   2    8.23    1.07
  -9   7   2    9.51    0.97
  -9   7   2    8.51    1.00
  -8   7   2    1.68    0.49
  -8   7   2    1.08    0.58
  -7   7   2    0.32    0.38
  -7   7   2    0.97    0.49
  -6   7   2   57.56    3.10
  -6   7   2   61.66    3.06
  -6   7   2   56.44    2.93
  -6   7   2   57.06    3.01
  -5   7   2    0.62    0.35
  -5   7   2    1.23    0.32
  -5   7   2    1.47    0.24
  -5   7   2    0.70    0.41
   4  -7  -2   69.59    3.57
  -4   7   2   76.14    3.64
  -4   7   2   69.12    3.57
  -4   7   2   68.91    3.60
  -4   7   2   69.73    3.63
   3  -7  -2    9.13    0.73
   3  -7  -2    8.84    0.66
   3  -7  -2    9.43    0.69
  -3   7   2    9.70    0.66
  -3   7   2    8.86    0.70
  -3   7   2    9.83    0.70
   2  -7  -2   15.28    0.95
   2  -7  -2   15.97    1.05
   2  -7  -2   15.41    1.01
  -2   7   2   15.75    0.97
  -2   7   2   15.28    0.96
  -2   7   2   16.72    0.97
   1  -7  -2   25.96    1.49
   1  -7  -2   24.86    1.42
  -1   7   2   24.23    1.43
  -1   7   2   26.94    1.41
  -1   7   2   24.63    1.40
   0  -7  -2    0.31    0.29
   0   7   2    0.09    0.27
   0   7   2    0.33    0.25
   0   7   2    0.63    0.38
   0   7   2    0.58    0.25
  -1  -7  -2    2.00    0.40
  -1  -7  -2    1.79    0.34
   1   7   2    1.61    0.45
   1   7   2    1.67    0.33
   1   7   2    2.27    0.40
   1   7   2    2.62    0.34
  -2  -7  -2    7.71    0.74
  -2  -7  -2    8.90    0.81
   2   7   2    8.76    0.64
   2   7   2    7.87    0.86
   2   7   2    8.77    0.82
   2   7   2    8.96    0.70
  -3  -7  -2    0.14    0.33
  -3  -7  -2   -0.05    0.38
   3   7   2    0.82    0.42
   3   7   2   -0.48    0.29
   3   7   2    0.47    0.31
   3   7   2    0.09    0.52
  -4  -7  -2   45.70    2.40
  -4  -7  -2   36.43    2.38
   4   7   2   46.07    2.71
   4   7   2   40.90    2.26
   4   7   2   45.36    2.49
   4   7   2   45.76    2.37
  -5  -7  -2   10.90    1.08
  -5  -7  -2   11.52    1.03
   5   7   2   10.51    1.24
   5   7   2   10.40    1.19
   5   7   2   10.37    0.98
  -6  -7  -2   16.66    1.40
  -6  -7  -2   17.04    1.33
   6   7   2   15.51    1.47
   6   7   2   18.09    2.02
   6   7   2   16.10    1.30
  -7  -7  -2    5.44    0.88
  -7  -7  -2    6.05    0.85
   7   7   2    4.74    0.74
   7   7   2    6.07    1.35
   7   7   2    5.97    0.83
  -8  -7  -2    7.03    0.98
  -8  -7  -2    6.72    1.06
   8   7   2    8.68    1.67
  -9  -7  -2    2.83    1.02
  -9  -7  -2   -0.30    0.86
 -10  -7  -2    2.95    1.07
  10   7   2    0.75    1.81
 -13   8   2    7.07    1.62
 -13   8   2    5.59    1.62
 -13   8   2    4.75    1.21
 -12   8   2    1.49    1.30
 -12   8   2   -1.84    1.11
 -12   8   2    0.69    0.86
 -11   8   2    1.91    1.14
 -11   8   2    1.68    0.77
 -11   8   2   -0.25    0.91
 -10   8   2    2.31    1.00
 -10   8   2    1.93    0.73
 -10   8   2    1.38    0.82
  -9   8   2   22.04    1.69
  -9   8   2   20.61    1.86
  -9   8   2   21.81    1.49
  -8   8   2    3.00    0.57
  -8   8   2    2.47    0.67
  -8   8   2    2.76    0.31
  -7   8   2    0.59    0.41
  -7   8   2    0.49    0.52
  -7   8   2    0.74    0.43
  -7   8   2    0.70    0.24
  -6   8   2  205.54   10.46
  -6   8   2  211.76   10.50
  -6   8   2  216.84   10.56
  -6   8   2  210.16   10.56
  -5   8   2   55.95    2.93
  -5   8   2   55.75    2.97
  -5   8   2   59.07    2.98
  -5   8   2   55.34    2.89
   4  -8  -2  187.11    9.41
  -4   8   2  189.50    9.44
  -4   8   2  193.16    9.48
  -4   8   2  188.42    9.42
   3  -8  -2    3.00    0.44
   3  -8  -2    2.74    0.39
   3  -8  -2    2.88    0.38
  -3   8   2    3.42    0.37
  -3   8   2    3.02    0.39
  -3   8   2    2.37    0.36
   2  -8  -2   65.88    3.43
   2  -8  -2   67.58    3.46
   2  -8  -2   64.50    3.48
  -2   8   2   67.71    3.44
  -2   8   2   65.03    3.42
  -2   8   2   69.52    3.44
   1  -8  -2   33.01    1.79
   1  -8  -2   32.19    1.85
  -1   8   2   34.91    1.77
  -1   8   2   31.93    1.76
  -1   8   2   30.13    1.79
   0  -8  -2   61.27    3.21
   0   8   2   65.64    3.18
   0   8   2   59.56    3.34
   0   8   2   60.12    3.17
   0   8   2   60.48    3.22
  -1  -8  -2    0.10    0.36
  -1  -8  -2   -0.22    0.29
   1   8   2   -0.35    0.41
   1   8   2    0.08    0.27
   1   8   2   -0.13    0.29
   1   8   2    0.27    0.35
  -2  -8  -2    3.59    0.53
  -2  -8  -2    2.90    0.47
   2   8   2    3.32    0.44
   2   8   2    3.79    0.51
   2   8   2    3.88    0.54
   2   8   2    3.15    0.63
  -3  -8  -2   40.29    2.24
  -3  -8  -2   39.25    2.27
   3   8   2   39.31    2.30
   3   8   2   39.69    2.14
   3   8   2   38.76    2.50
   3   8   2   40.58    2.20
  -4  -8  -2  104.26    5.17
  -4  -8  -2  101.96    5.15
   4   8   2   89.20    5.01
   4   8   2   97.57    5.11
   4   8   2  102.58    5.22
   4   8   2  101.25    5.40
  -5  -8  -2   42.73    2.47
  -5  -8  -2   41.33    2.42
   5   8   2   41.03    2.54
   5   8   2   40.98    2.37
   5   8   2   41.30    2.85
  -6  -8  -2    6.11    0.81
  -6  -8  -2    3.97    0.84
   6   8   2    5.94    0.91
   6   8   2    4.04    1.27
   6   8   2    6.30    0.79
  -7  -8  -2    3.63    0.96
  -7  -8  -2    4.09    0.79
   7   8   2    4.11    0.90
   7   8   2    2.52    1.47
   7   8   2    2.93    0.76
  -8  -8  -2   22.89    1.92
  -8  -8  -2   20.94    2.06
   8   8   2   19.98    1.55
   8   8   2   21.53    1.53
  -9  -8  -2   21.19    2.12
   9   8   2   21.73    2.65
 -10  -8  -2   -1.51    1.08
 -13   9   2   -0.92    1.59
 -13   9   2   -0.17    1.15
 -13   9   2   -0.49    1.39
 -12   9   2   -1.55    1.37
 -12   9   2   -0.13    0.94
 -12   9   2    1.10    1.23
 -11   9   2    1.74    0.86
 -11   9   2    0.66    0.94
 -11   9   2    1.93    1.31
 -10   9   2    7.26    1.05
 -10   9   2    7.49    0.97
 -10   9   2    6.59    1.19
  -9   9   2   22.07    1.24
  -9   9   2   21.29    1.38
  -9   9   2   23.42    1.60
  -9   9   2   23.95    2.00
  -9   9   2   23.11    1.70
  -8   9   2   32.10    1.84
  -8   9   2   33.84    1.99
  -8   9   2   31.66    1.75
  -8   9   2   35.55    2.11
  -7   9   2   39.84    2.06
  -7   9   2   40.83    2.24
  -7   9   2   37.51    2.26
  -7   9   2   38.80    2.12
  -6   9   2    0.94    0.41
  -6   9   2    1.17    0.48
  -6   9   2    1.40    0.33
   5  -9  -2   37.16    1.93
  -5   9   2   37.70    2.00
  -5   9   2   37.81    2.08
  -5   9   2   37.47    2.04
  -5   9   2   36.84    2.03
   4  -9  -2   92.26    4.71
   4  -9  -2   95.08    4.72
   4  -9  -2   91.02    4.70
  -4   9   2   93.68    4.75
  -4   9   2   92.55    4.75
  -4   9   2   97.67    4.80
   3  -9  -2   26.33    1.61
   3  -9  -2   27.86    1.54
   3  -9  -2   26.84    1.54
  -3   9   2   27.74    1.56
  -3   9   2   27.22    1.53
  -3   9   2   26.60    1.52
   2  -9  -2    4.12    0.54
   2  -9  -2    3.79    0.45
   2  -9  -2    3.59    0.48
  -2   9   2    3.12    0.42
  -2   9   2    4.94    0.56
  -2   9   2    3.43    0.44
   1  -9  -2   98.83    5.14
   1  -9  -2  102.31    5.20
  -1   9   2   98.61    5.15
  -1   9   2   98.98    5.11
  -1   9   2  105.95    5.13
   0  -9  -2   70.42    3.69
   0   9   2   68.28    3.70
   0   9   2   69.72    3.65
   0   9   2   76.42    3.66
   0   9   2   68.02    3.84
  -1  -9  -2    2.06    0.55
  -1  -9  -2    2.04    0.43
   1   9   2    2.44    0.40
   1   9   2    2.08    0.67
   1   9   2    2.41    0.50
   1   9   2    1.58    0.39
  -2  -9  -2    2.63    0.51
  -2  -9  -2    2.35    0.56
   2   9   2    3.26    0.48
   2   9   2    2.49    0.55
   2   9   2    3.00    0.46
   2   9   2    2.99    0.71
  -3  -9  -2   29.61    1.77
  -3  -9  -2   32.03    1.85
   3   9   2   25.93    1.83
   3   9   2   28.41    1.71
   3   9   2   29.40    1.64
   3   9   2   22.98    2.02
  -4  -9  -2   65.80    3.49
  -4  -9  -2   68.67    3.54
   4   9   2   64.94    3.44
   4   9   2   67.49    3.58
   4   9   2   61.07    3.78
   4   9   2   57.21    3.33
  -5  -9  -2   23.03    1.65
  -5  -9  -2   20.68    1.72
   5   9   2   23.06    1.81
   5   9   2   22.50    2.25
   5   9   2   21.48    1.57
  -6  -9  -2    2.39    0.86
  -6  -9  -2    2.36    0.75
   6   9   2    5.10    1.35
   6   9   2    2.83    0.77
   6   9   2    3.23    0.92
  -7  -9  -2    1.80    1.00
  -7  -9  -2    0.65    0.77
   7   9   2    2.21    0.96
   7   9   2    1.12    0.82
  -8  -9  -2   28.68    2.61
  -8  -9  -2   32.61    2.51
   8   9   2   36.16    3.81
   8   9   2   36.85    2.18
   8   9   2   34.35    2.25
  -9  -9  -2   18.55    2.17
   9   9   2   19.94    2.44
 -13  10   2    1.33    1.27
 -13  10   2    4.15    1.72
 -12  10   2   -2.38    1.43
 -12  10   2   -2.16    1.10
 -12  10   2    0.68    1.03
 -11  10   2   -1.41    0.91
 -11  10   2   -0.79    1.22
 -11  10   2    0.52    0.84
 -10  10   2    3.36    0.43
 -10  10   2    5.33    1.20
 -10  10   2    3.98    0.93
 -10  10   2    3.29    0.90
  -9  10   2    2.58    0.73
  -9  10   2    2.03    0.77
  -9  10   2    1.86    0.39
  -8  10   2  122.03    6.30
  -8  10   2  127.97    6.43
  -8  10   2  120.82    6.28
  -8  10   2  131.22    6.46
  -7  10   2   17.51    1.27
  -7  10   2   16.05    1.04
  -7  10   2   15.72    1.29
  -7  10   2   15.81    1.11
  -6  10   2    4.55    0.53
  -6  10   2    4.48    0.50
  -6  10   2    5.01    0.68
  -6  10   2    4.99    0.59
   5 -10  -2   12.39    0.77
  -5  10   2   14.60    1.03
  -5  10   2   12.42    0.93
  -5  10   2   13.63    0.93
   4 -10  -2    3.72    0.51
   4 -10  -2    3.68    0.46
   4 -10  -2    3.61    0.40
  -4  10   2    4.53    0.48
  -4  10   2    4.73    0.59
  -4  10   2    4.27    0.48
   3 -10  -2    5.38    0.56
   3 -10  -2    6.38    0.70
   3 -10  -2    5.53    0.65
  -3  10   2    6.16    0.69
  -3  10   2    5.64    0.67
  -3  10   2    5.51    0.62
   2 -10  -2   -0.18    0.39
   2 -10  -2    0.56    0.48
   2 -10  -2    0.14    0.34
  -2  10   2    0.53    0.33
  -2  10   2    0.74    0.38
  -2  10   2    0.26    0.35
   1 -10  -2   27.94    1.64
   1 -10  -2   28.55    1.74
  -1  10   2   26.91    1.65
  -1  10   2   25.97    1.58
  -1  10   2   28.90    1.62
   0 -10  -2   53.13    2.87
   0 -10  -2   56.01    2.94
   0  10   2   50.72    2.87
   0  10   2   56.08    2.83
   0  10   2   50.22    3.04
   0  10   2   51.41    2.81
  -1 -10  -2  109.57    5.34
  -1 -10  -2  101.52    5.29
   1  10   2  100.41    5.24
   1  10   2  103.51    5.24
   1  10   2   97.94    5.31
  -2 -10  -2  167.03    8.34
  -2 -10  -2  169.97    8.38
   2  10   2  166.38    8.38
   2  10   2  156.80    8.51
   2  10   2  163.95    8.27
   2  10   2  161.65    8.29
  -3 -10  -2    0.84    0.53
   3  10   2    0.97    0.65
   3  10   2    1.62    0.51
   3  10   2    1.46    0.50
   3  10   2    1.08    0.85
  -4 -10  -2   14.17    1.33
  -4 -10  -2   14.86    1.45
   4  10   2   12.39    1.45
   4  10   2   15.38    1.26
   4  10   2   16.68    1.90
   4  10   2   11.65    1.07
  -5 -10  -2   18.12    1.69
  -5 -10  -2   16.12    1.52
   5  10   2   16.91    1.47
   5  10   2   14.43    1.20
   5  10   2   15.19    1.74
   5  10   2   21.43    1.74
  -6 -10  -2    9.55    1.21
  -6 -10  -2   10.11    1.14
   6  10   2    9.46    1.10
   6  10   2   10.23    1.30
  -7 -10  -2    0.62    0.86
  -7 -10  -2    1.11    0.95
   7  10   2    0.41    1.76
   7  10   2    0.63    0.92
   7  10   2   -0.61    1.10
  -8 -10  -2   38.25    2.81
   8  10   2   38.53    2.59
   8  10   2   34.15    4.25
  -9 -10  -2    4.75    1.39
   9  10   2    2.78    2.42
 -12  11   2    3.48    1.04
 -12  11   2    2.67    1.14
 -12  11   2    0.92    1.53
 -11  11   2   -0.93    0.91
 -11  11   2   -1.36    0.92
 -11  11   2    0.19    0.37
 -11  11   2    0.06    0.35
 -11  11   2   -0.55    1.36
 -10  11   2    0.35    0.38
 -10  11   2    0.29    0.43
 -10  11   2    0.40    1.18
 -10  11   2   -0.12    0.82
 -10  11   2    0.08    0.86
  -9  11   2   40.24    2.47
  -9  11   2   38.24    2.14
  -9  11   2   42.65    2.42
  -9  11   2   38.01    2.15
  -8  11   2   16.08    1.32
  -8  11   2   15.05    1.05
  -8  11   2   13.81    1.06
  -8  11   2   16.43    1.37
  -7  11   2   11.75    1.17
  -7  11   2   11.58    0.94
  -7  11   2   14.06    1.07
  -7  11   2   12.68    0.97
  -6  11   2    8.93    1.00
  -6  11   2    9.54    0.83
  -6  11   2    7.99    0.82
   5 -11  -2    3.10    0.36
  -5  11   2    3.39    0.48
  -5  11   2    3.33    0.57
  -5  11   2    3.32    0.48
   4 -11  -2    3.66    0.49
   4 -11  -2    2.86    0.55
   4 -11  -2    2.94    0.38
  -4  11   2    2.60    0.46
  -4  11   2    2.54    0.45
  -4  11   2    2.47    0.51
   3 -11  -2   18.96    1.24
   3 -11  -2   18.05    1.25
   3 -11  -2   18.79    1.40
  -3  11   2   19.60    1.21
  -3  11   2   18.11    1.26
  -3  11   2   18.65    1.27
   2 -11  -2   16.36    1.33
   2 -11  -2   16.77    1.18
   2 -11  -2   15.96    1.23
  -2  11   2   17.73    1.18
  -2  11   2   15.57    1.10
  -2  11   2   15.47    1.17
   1 -11  -2   41.59    2.34
   1 -11  -2   41.48    2.44
  -1  11   2   42.39    2.31
  -1  11   2   40.53    2.27
  -1  11   2   40.92    2.35
   0 -11  -2    2.17    0.59
   0 -11  -2    2.33    0.52
   0  11   2    2.20    0.74
   0  11   2    2.00    0.45
   0  11   2    2.29    0.51
   0  11   2    1.67    0.48
  -1 -11  -2    4.61    0.67
   1  11   2    5.08    0.60
   1  11   2    5.07    0.97
   1  11   2    4.61    0.70
   1  11   2    4.43    0.63
  -2 -11  -2   13.21    1.22
   2  11   2   12.49    1.10
   2  11   2   11.41    1.25
   2  11   2   12.26    1.30
   2  11   2   11.17    1.05
  -3 -11  -2    1.26    0.62
   3  11   2    0.71    0.74
   3  11   2    0.55    0.53
   3  11   2    0.92    0.55
   3  11   2    0.78    0.86
  -4 -11  -2   23.19    1.70
   4  11   2   18.94    1.85
   4  11   2   23.07    1.64
   4  11   2   18.58    1.46
   4  11   2   23.22    2.31
  -5 -11  -2   -0.58    0.74
  -5 -11  -2    0.22    0.92
   5  11   2    1.39    0.96
   5  11   2    0.42    0.63
   5  11   2    0.31    0.74
  -6 -11  -2    0.05    0.88
  -6 -11  -2   -0.17    0.85
   6  11   2    1.25    1.63
   6  11   2    0.06    1.11
   6  11   2    2.41    0.95
  -7 -11  -2    7.17    1.27
   7  11   2    5.27    2.03
   7  11   2    6.70    1.24
   7  11   2    4.52    1.36
  -8 -11  -2    3.14    1.29
   8  11   2    4.52    1.06
   8  11   2    7.58    2.07
 -12  12   2    2.44    1.26
 -12  12   2    3.07    1.66
 -11  12   2    0.54    0.43
 -11  12   2    0.20    0.38
 -11  12   2    0.54    0.86
 -11  12   2    0.71    1.43
 -11  12   2    0.62    1.06
 -10  12   2    0.62    0.49
 -10  12   2   -0.37    0.74
 -10  12   2    0.72    0.87
 -10  12   2    0.43    0.42
  -9  12   2   24.23    1.50
  -9  12   2   26.18    1.71
  -9  12   2   24.56    1.55
  -9  12   2   26.70    1.96
  -8  12   2   14.70    1.09
  -8  12   2   13.73    1.04
  -8  12   2   13.84    1.40
  -7  12   2    2.86    0.70
  -7  12   2    2.50    0.52
  -7  12   2    2.42    0.49
  -6  12   2    9.29    1.11
  -6  12   2    8.85    0.93
  -6  12   2    9.14    0.86
  -5  12   2   16.60    1.16
  -5  12   2   18.16    1.33
  -5  12   2   15.88    1.21
   4 -12  -2    4.35    0.59
   4 -12  -2    5.61    0.61
   4 -12  -2    4.36    0.65
  -4  12   2    4.73    0.68
  -4  12   2    4.17    0.53
  -4  12   2    3.77    0.60
   3 -12  -2   10.69    1.20
   3 -12  -2   10.05    0.94
   3 -12  -2   10.53    1.00
  -3  12   2    9.66    0.90
  -3  12   2   10.22    1.00
  -3  12   2   10.19    0.98
   2 -12  -2   47.36    2.69
   2 -12  -2   48.60    2.78
   2 -12  -2   46.33    2.66
  -2  12   2   45.99    2.65
  -2  12   2   47.46    2.58
  -2  12   2   49.29    2.66
   1 -12  -2   73.96    3.88
  -1  12   2   71.26    3.87
  -1  12   2   75.09    3.85
  -1  12   2   70.38    4.09
  -1  12   2   70.69    3.80
   0 -12  -2  153.03    7.77
   0 -12  -2  155.61    7.83
   0  12   2  157.12    7.73
   0  12   2  146.56    7.94
   0  12   2  147.36    7.70
  -1 -12  -2    5.88    0.80
   1  12   2    6.75    0.86
   1  12   2    6.14    0.71
   1  12   2    7.00    0.80
   1  12   2    5.55    1.09
  -2 -12  -2    0.02    0.61
   2  12   2    1.00    0.89
   2  12   2   -0.43    0.52
   2  12   2    0.21    0.59
   2  12   2    0.09    0.70
  -3 -12  -2    2.09    0.74
   3  12   2    2.43    0.67
   3  12   2    2.16    1.43
   3  12   2    1.76    0.68
  -4 -12  -2    0.37    0.83
  -4 -12  -2   -0.87    0.71
   4  12   2    0.54    0.68
   4  12   2   -0.01    0.69
  -5 -12  -2    1.50    0.91
  -5 -12  -2    0.89    0.88
   5  12   2    2.57    0.90
   5  12   2    2.27    1.49
   5  12   2    1.27    0.74
  -6 -12  -2   32.17    2.56
   6  12   2   31.79    2.54
   6  12   2   29.55    3.54
  -7 -12  -2    0.16    1.13
   7  12   2    0.59    1.90
   7  12   2    0.48    1.27
   7  12   2   -3.99    1.87
  -8 -12  -2    2.99    1.35
   8  12   2    0.91    1.78
 -12  13   2    1.48    1.35
 -12  13   2    0.19    1.79
 -11  13   2    1.90    1.19
 -11  13   2    2.60    0.51
 -11  13   2    3.23    1.61
 -10  13   2    1.02    1.01
 -10  13   2    0.05    0.46
 -10  13   2    0.79    0.59
  -9  13   2   36.16    2.48
  -9  13   2   34.41    2.02
  -9  13   2   37.17    2.11
  -8  13   2    3.00    0.60
  -8  13   2    3.83    0.93
  -8  13   2    2.02    0.52
  -7  13   2   -0.21    0.46
  -7  13   2   -0.74    0.65
  -7  13   2    0.84    0.51
  -6  13   2    3.49    0.81
  -6  13   2    4.18    0.61
  -6  13   2    4.00    0.57
  -5  13   2    7.09    0.77
  -5  13   2    6.75    0.83
  -5  13   2    6.50    0.69
   4 -13  -2   10.76    0.83
   4 -13  -2   11.54    1.07
   4 -13  -2   10.65    1.20
  -4  13   2   10.00    1.08
  -4  13   2   10.99    1.14
  -4  13   2    9.58    0.97
   3 -13  -2   12.34    1.12
   3 -13  -2    8.85    1.03
   3 -13  -2    7.89    0.81
  -3  13   2    9.72    0.98
  -3  13   2    8.66    1.04
  -3  13   2    7.95    0.91
   2 -13  -2    0.76    0.55
   2 -13  -2    1.09    0.63
   2 -13  -2    1.31    0.77
  -2  13   2    0.37    0.55
  -2  13   2    1.02    0.47
  -2  13   2    2.19    0.65
   1 -13  -2   29.28    1.94
   1 -13  -2   27.94    1.87
   1 -13  -2   27.77    2.06
  -1  13   2   27.32    1.82
  -1  13   2   28.27    1.90
  -1  13   2   28.32    1.76
   0 -13  -2   45.95    2.62
   0 -13  -2   45.34    2.75
   0  13   2   40.28    2.91
   0  13   2   44.10    2.55
   0  13   2   42.81    2.51
  -1 -13  -2    6.76    0.87
   1  13   2    6.47    0.87
   1  13   2    6.61    0.80
  -2 -13  -2    0.99    0.71
   2  13   2    1.56    0.66
   2  13   2    2.65    0.74
  -3 -13  -2    0.74    0.73
   3  13   2   -0.79    1.14
   3  13   2   -0.62    0.69
   3  13   2   -0.31    0.84
   3  13   2    0.15    0.69
  -4 -13  -2    2.02    0.93
  -4 -13  -2    0.83    0.91
   4  13   2    2.89    0.84
   4  13   2    0.70    0.86
   4  13   2    1.86    1.08
   4  13   2   -0.14    1.31
  -5 -13  -2   12.42    1.41
   5  13   2   10.96    1.35
   5  13   2   10.79    1.59
   5  13   2   11.17    1.95
   5  13   2   10.94    1.33
  -6 -13  -2    5.80    1.37
   6  13   2    5.72    1.30
   6  13   2    7.23    1.64
   6  13   2    2.24    1.79
  -7 -13  -2    1.77    1.41
   7  13   2    1.40    1.48
 -11  14   2    9.29    0.85
 -11  14   2   10.92    1.96
 -11  14   2   13.28    1.67
 -10  14   2    2.39    0.54
 -10  14   2    1.81    0.70
 -10  14   2    3.04    1.14
  -9  14   2    9.12    0.92
  -9  14   2    9.22    0.83
  -9  14   2   11.23    1.39
  -8  14   2   -0.21    0.52
  -8  14   2    0.72    0.94
  -8  14   2    0.92    0.54
  -7  14   2   19.34    1.65
  -7  14   2   16.14    1.27
  -7  14   2   18.71    1.40
  -6  14   2    2.44    0.55
  -6  14   2    2.23    0.60
  -6  14   2    2.59    0.83
  -5  14   2    2.80    0.66
  -5  14   2    2.19    0.74
  -5  14   2    2.94    0.56
   4 -14  -2    1.75    0.76
   4 -14  -2    1.49    0.61
  -4  14   2    1.36    0.53
  -4  14   2    2.20    0.70
  -4  14   2    1.96    0.62
   3 -14  -2   10.37    1.23
   3 -14  -2    9.30    1.18
   3 -14  -2   10.24    1.09
  -3  14   2    9.84    1.05
  -3  14   2   10.36    1.01
  -3  14   2   10.21    1.23
   2 -14  -2    6.04    0.85
   2 -14  -2    4.97    1.02
   2 -14  -2    6.29    0.87
  -2  14   2    4.29    0.72
  -2  14   2    4.69    0.81
  -2  14   2    5.51    0.82
   1 -14  -2   10.26    1.10
   1 -14  -2    8.56    1.16
   1 -14  -2    7.87    0.94
  -1  14   2    7.79    0.87
  -1  14   2    8.52    0.99
   0 -14  -2   44.96    2.67
   0  14   2   42.82    2.54
   0  14   2   42.05    2.58
  -1 -14  -2    0.34    0.85
  -1 -14  -2    1.43    0.80
   1  14   2    1.57    0.80
   1  14   2    0.79    0.66
   1  14   2    2.91    0.79
   1  14   2   -0.06    1.11
  -2 -14  -2    2.38    0.87
  -2 -14  -2    1.63    0.97
   2  14   2    2.75    0.97
   2  14   2    3.23    0.85
   2  14   2    2.43    0.79
   2  14   2    1.83    1.22
  -3 -14  -2    1.82    0.97
   3  14   2    2.79    1.08
   3  14   2    2.88    1.40
   3  14   2    2.97    0.91
   3  14   2    3.29    0.90
  -4 -14  -2    4.54    1.16
   4  14   2    7.74    1.32
   4  14   2    8.41    1.70
   4  14   2    4.72    1.14
   4  14   2    7.62    1.12
  -5 -14  -2    1.01    1.17
   5  14   2    0.03    0.83
   5  14   2    0.24    1.17
   5  14   2    2.69    1.63
   5  14   2    3.81    1.42
  -6 -14  -2   14.80    1.82
   6  14   2   12.27    1.76
   6  14   2   12.12    1.67
  -7 -14  -2    8.67    1.36
   7  14   2    9.68    1.86
 -11  15   2    5.40    0.57
 -11  15   2    9.59    1.61
 -11  15   2    7.52    2.03
 -10  15   2    2.69    0.72
 -10  15   2    0.72    1.29
 -10  15   2    0.01    0.58
  -9  15   2   15.50    2.03
  -9  15   2   14.84    1.54
  -9  15   2   17.05    1.28
  -8  15   2    0.82    0.58
  -8  15   2    0.87    1.07
  -8  15   2    1.14    0.69
  -7  15   2    0.75    0.57
  -7  15   2    1.50    0.68
  -7  15   2    0.69    0.93
  -6  15   2   11.74    1.26
  -6  15   2    8.60    1.09
  -6  15   2    7.48    0.84
   5 -15  -2   13.75    1.17
   5 -15  -2   14.75    1.19
  -5  15   2   12.95    1.52
  -5  15   2   10.15    1.17
  -5  15   2   12.70    1.36
   4 -15  -2   -0.53    0.63
   4 -15  -2    2.14    0.88
  -4  15   2   -0.31    0.56
  -4  15   2    0.99    0.67
  -4  15   2    0.75    0.78
   3 -15  -2   30.13    2.07
   3 -15  -2   30.00    2.30
   3 -15  -2   29.65    1.89
  -3  15   2   32.07    2.07
  -3  15   2   26.88    2.03
  -3  15   2   25.04    1.84
   2 -15  -2    6.75    1.00
   2 -15  -2    5.08    1.10
   2 -15  -2    5.30    0.99
  -2  15   2    6.74    0.97
  -2  15   2    7.27    1.00
  -2  15   2    5.93    0.81
   1 -15  -2   13.08    1.46
   1 -15  -2   12.10    1.26
   1 -15  -2   14.90    1.70
  -1  15   2   14.38    1.48
  -1  15   2   11.71    1.52
  -1  15   2   13.41    1.34
   0 -15  -2    4.56    0.93
   0  15   2    5.50    0.98
   0  15   2    0.68    0.89
   0  15   2    2.75    1.27
   0  15   2    3.74    0.82
  -1 -15  -2    7.47    1.34
  -1 -15  -2    8.46    1.15
   1  15   2    7.49    1.01
   1  15   2    5.68    1.12
   1  15   2    8.11    1.14
   1  15   2    8.52    1.50
  -2 -15  -2    8.61    1.25
  -2 -15  -2    6.13    1.28
   2  15   2    6.26    1.67
   2  15   2   12.24    1.33
   2  15   2    8.22    1.13
   2  15   2    8.86    1.24
  -3 -15  -2   -1.35    1.01
   3  15   2   -1.19    0.93
   3  15   2   -1.00    0.95
   3  15   2    2.12    1.43
   3  15   2    2.20    0.98
  -4 -15  -2    1.38    1.23
   4  15   2    2.43    1.09
   4  15   2    2.83    1.21
   4  15   2    1.88    1.71
   4  15   2    1.00    1.29
  -5 -15  -2    4.23    1.48
   5  15   2    3.46    1.40
  -6 -15  -2   -0.76    1.30
   6  15   2    0.18    1.64
 -10  16   2   -0.50    0.68
 -10  16   2    1.22    1.47
 -10  16   2    0.69    0.71
  -9  16   2   -0.79    0.61
  -9  16   2    0.80    1.29
  -9  16   2    0.71    0.88
  -8  16   2    0.85    0.85
  -8  16   2    0.62    1.19
  -8  16   2    1.59    0.68
  -7  16   2   -0.27    0.63
  -7  16   2    1.85    1.05
  -7  16   2    1.10    0.77
  -6  16   2   10.22    1.25
  -6  16   2   10.32    1.11
  -6  16   2   13.13    1.46
   5 -16  -2   28.10    1.84
   5 -16  -2   29.12    1.88
  -5  16   2   26.09    2.16
  -5  16   2   25.31    2.02
  -5  16   2   26.95    1.83
   4 -16  -2    7.33    1.17
   4 -16  -2    6.64    0.99
  -4  16   2    7.26    1.11
  -4  16   2    4.82    0.94
  -4  16   2    6.35    0.83
   3 -16  -2   10.53    1.06
   3 -16  -2   11.84    1.25
   3 -16  -2   12.42    1.45
  -3  16   2   11.20    1.36
  -3  16   2    8.18    1.10
  -3  16   2    9.14    1.01
   2 -16  -2   45.04    2.75
   2 -16  -2   44.64    2.71
   2 -16  -2   42.67    3.02
  -2  16   2   37.77    2.66
  -2  16   2   38.77    2.48
  -2  16   2   40.17    2.66
  -2  16   2   32.45    3.08
   1 -16  -2    0.82    1.11
   1 -16  -2    0.89    1.41
   1 -16  -2    0.06    0.91
  -1  16   2   -0.77    0.89
  -1  16   2    0.30    0.72
  -1  16   2   -0.23    0.83
  -1  16   2   -0.64    1.13
   0 -16  -2    2.48    1.29
   0 -16  -2    1.13    0.96
   0  16   2    1.38    0.90
   0  16   2    1.18    0.95
   0  16   2   -1.10    1.16
   0  16   2    0.07    0.77
  -1 -16  -2    3.20    1.36
  -1 -16  -2    7.41    1.24
   1  16   2    6.74    1.06
   1  16   2    4.30    1.47
   1  16   2    8.57    1.24
   1  16   2    6.83    1.05
  -2 -16  -2   41.78    2.87
   2  16   2   36.82    2.67
   2  16   2   34.56    2.63
   2  16   2   28.55    3.27
  -3 -16  -2   10.40    1.56
   3  16   2   11.47    1.51
   3  16   2    8.70    1.44
  -4 -16  -2   41.89    3.27
   4  16   2   34.82    2.72
   4  16   2   37.96    3.09
  -5 -16  -2    3.85    1.48
   5  16   2   -1.46    1.50
 -10  17   2   -0.24    0.79
 -10  17   2    2.46    1.54
  -9  17   2    1.30    0.94
  -9  17   2   -0.64    0.76
  -9  17   2    1.50    1.46
  -8  17   2    1.08    0.77
  -8  17   2    1.46    1.32
  -8  17   2    0.32    0.97
  -7  17   2    0.87    0.91
  -7  17   2    0.46    0.74
  -7  17   2    1.92    1.30
  -6  17   2    0.53    0.77
  -6  17   2    2.04    1.24
  -6  17   2    1.23    0.89
   5 -17  -2    3.91    0.85
   5 -17  -2    3.60    0.89
  -5  17   2    3.17    0.83
  -5  17   2    3.29    0.96
  -5  17   2    5.84    1.23
   4 -17  -2    8.11    1.33
   4 -17  -2    8.52    1.13
  -4  17   2    8.44    1.34
  -4  17   2    8.42    1.14
  -4  17   2    5.99    0.96
   3 -17  -2   -0.10    1.00
   3 -17  -2   -0.15    1.29
   3 -17  -2   -0.74    0.73
  -3  17   2   -0.43    0.72
  -3  17   2    0.40    1.03
  -3  17   2    0.78    0.85
   2 -17  -2    4.14    1.13
   2 -17  -2    6.79    1.21
  -2  17   2    6.34    1.28
  -2  17   2    2.71    1.24
  -2  17   2    4.32    0.93
  -2  17   2    4.46    0.92
   1 -17  -2   -1.93    1.00
   1 -17  -2    1.18    1.31
   1 -17  -2    0.74    1.46
  -1  17   2    0.68    0.90
  -1  17   2   -1.93    1.22
  -1  17   2    0.15    1.09
  -1  17   2    0.66    0.81
   0 -17  -2    2.29    1.31
   0 -17  -2    3.40    1.47
   0 -17  -2    5.48    1.22
   0  17   2    2.75    1.18
   0  17   2    3.18    1.02
  -1 -17  -2    2.52    1.23
   1  17   2    1.74    1.05
   1  17   2    4.04    1.28
  -2 -17  -2    4.47    1.44
   2  17   2    5.99    1.41
   2  17   2    4.94    1.31
  -3 -17  -2   19.01    2.02
   3  17   2   15.70    1.85
   3  17   2   17.65    1.96
  -4 -17  -2   -0.92    1.40
   4  17   2   -3.22    1.50
  -9  18   2    0.71    1.07
  -9  18   2    1.50    1.41
  -9  18   2   -0.87    0.86
  -8  18   2    0.46    1.41
  -8  18   2   -0.72    0.82
  -8  18   2    0.83    0.96
  -7  18   2    1.93    1.38
  -7  18   2    2.24    0.88
  -7  18   2    3.84    0.96
  -6  18   2    3.76    0.99
  -6  18   2    6.08    1.48
  -6  18   2    6.80    1.11
   5 -18  -2    8.25    0.98
   5 -18  -2    8.74    1.05
  -5  18   2    7.57    1.52
  -5  18   2    5.19    1.04
  -5  18   2    8.23    1.11
   4 -18  -2   12.55    1.46
   4 -18  -2   12.12    1.61
  -4  18   2   13.76    1.71
  -4  18   2    9.93    1.20
   3 -18  -2    2.85    1.25
   3 -18  -2    3.29    0.81
   3 -18  -2    4.64    1.64
  -3  18   2    2.82    1.28
  -3  18   2    3.45    0.99
   2 -18  -2    8.66    1.31
   2 -18  -2    6.15    1.45
   2 -18  -2    6.71    1.80
  -2  18   2    6.53    1.18
  -2  18   2    6.68    1.47
   1 -18  -2    7.25    1.79
   1 -18  -2    8.75    1.62
   1 -18  -2    8.96    1.50
  -1  18   2    6.25    1.21
  -1  18   2    7.67    1.54
   0 -18  -2   29.11    3.22
   0 -18  -2   33.10    3.05
   0  18   2   33.53    2.78
   0  18   2   31.73    2.60
  -1 -18  -2   -0.18    1.40
   1  18   2    1.98    1.46
   1  18   2   -2.98    1.17
  -2 -18  -2    4.82    1.56
   2  18   2    6.99    1.75
   2  18   2    6.21    1.51
  -3 -18  -2   11.55    1.79
   3  18   2   17.89    2.24
   3  18   2   11.19    1.73
  -8  19   2    2.96    1.29
  -8  19   2    0.16    0.93
  -7  19   2    0.45    0.93
  -7  19   2    3.11    1.64
  -6  19   2   -0.24    1.57
  -6  19   2   -0.96    0.94
  -5  19   2   64.53    4.01
  -5  19   2   74.68    4.46
   4 -19  -2    1.60    1.34
   4 -19  -2    0.59    1.32
  -4  19   2    0.29    1.01
  -4  19   2    0.16    1.45
   3 -19  -2   12.44    1.71
  -3  19   2   13.36    1.86
   2 -19  -2   28.04    2.79
   2 -19  -2   36.20    3.12
  -2  19   2   31.60    2.93
  -2  19   2   25.40    2.52
   1 -19  -2    0.76    1.50
   1 -19  -2    3.16    1.85
  -1  19   2    2.85    1.28
  -1  19   2    1.74    1.57
   0 -19  -2   24.24    2.40
   0  19   2   26.31    2.96
   0  19   2   22.70    2.55
  -1 -19  -2   10.81    1.98
   1  19   2    7.21    1.46
   1  19   2    8.47    1.95
  -2 -19  -2    4.85    1.50
   2  19   2    5.01    1.84
   2  19   2    1.27    1.10
  -7  20   2   -2.50    1.07
  -6  20   2   22.87    2.51
  -6  20   2   15.59    1.67
  -5  20   2    1.09    1.16
  -5  20   2    0.14    1.62
   4 -20  -2   -0.41    1.36
  -4  20   2    0.43    1.16
  -4  20   2    1.01    1.71
   3 -20  -2    2.43    1.64
  -3  20   2    3.31    1.80
  -3  20   2    0.20    1.23
   2 -20  -2   16.52    2.28
   2 -20  -2   12.21    2.12
  -2  20   2   15.27    2.17
  -2  20   2   14.38    1.66
   1 -20  -2   -1.01    1.74
  -1  20   2   -0.75    1.20
  -1  20   2    3.19    1.78
   0 -20  -2   10.50    2.09
   0  20   2    8.48    2.17
  -2  22  -3    1.46    1.92
  -2  22  -3   -1.23    1.12
   2 -22   3    1.29    2.15
  -3  22  -3    5.96    1.86
   3 -22   3    5.25    1.80
  -4  22  -3   -1.68    1.18
  -4  22  -3   -0.86    1.28
   1  21  -3    2.43    2.18
   1  21  -3   -0.88    1.25
  -1 -21   3   -2.00    1.88
   0  21  -3   14.23    2.42
   0  21  -3   12.01    1.76
   0 -21   3   13.57    2.24
  -1  21  -3   -1.35    1.41
  -1  21  -3    5.94    1.99
   1 -21   3    6.16    1.77
   1 -21   3   -1.22    1.82
  -2  21  -3    2.63    1.86
  -2  21  -3    1.36    1.31
   2 -21   3    3.90    1.54
   2 -21   3   -3.12    1.72
  -3  21  -3   12.91    2.14
  -3  21  -3   10.86    1.60
   3 -21   3   13.38    1.95
  -4  21  -3    2.02    1.19
  -4  21  -3    3.67    1.83
   4 -21   3    3.33    1.18
  -5  21  -3    1.68    1.74
  -5  21  -3    2.75    1.20
  -6  21  -3    3.20    1.10
  -6  21  -3    8.38    1.72
   3  20  -3    8.07    1.70
   3  20  -3   11.96    2.31
  -3 -20   3   11.55    1.76
  -3 -20   3   11.41    1.80
   2  20  -3    5.72    1.66
   2  20  -3    9.36    2.16
  -2 -20   3    9.14    1.57
  -2 -20   3    5.52    1.95
   1  20  -3   -2.06    1.42
   1  20  -3   -1.20    1.78
  -1 -20   3    3.08    1.15
  -1 -20   3   -1.72    1.67
   0  20  -3    7.71    1.88
   0  20  -3    5.33    1.43
   0 -20   3    6.57    1.81
   0 -20   3    5.73    1.08
  -1  20  -3    1.82    1.63
  -1  20  -3   -1.08    1.19
   1 -20   3   -0.89    1.49
   1 -20   3   -0.49    0.62
   1 -20   3   -1.16    1.54
  -2  20  -3   19.09    2.31
  -2  20  -3   23.22    2.80
   2 -20   3   26.94    3.00
   2 -20   3   25.84    2.90
  -3  20  -3    0.99    1.11
  -3  20  -3    3.90    1.56
   3 -20   3    2.26    1.49
   3 -20   3    3.06    1.43
  -4  20  -3    2.00    1.06
  -4  20  -3    3.07    1.60
   4 -20   3    0.93    1.26
   4 -20   3    1.60    1.03
  -5  20  -3    3.51    1.07
  -5  20  -3    6.23    1.68
  -6  20  -3    1.98    1.55
  -6  20  -3   -0.73    0.87
  -7  20  -3   -0.55    0.96
  -7  20  -3    1.30    1.46
  -8  20  -3   -0.09    1.34
  -8  20  -3    0.21    1.02
   4  19  -3    4.67    1.84
   4  19  -3    0.36    1.61
  -4 -19   3    1.50    1.61
  -4 -19   3    2.48    1.54
   3  19  -3   -2.03    1.53
   3  19  -3   -0.20    1.82
  -3 -19   3   -1.82    1.61
  -3 -19   3    3.43    1.36
   2  19  -3    7.51    1.86
   2  19  -3    5.24    1.49
  -2 -19   3    7.20    1.77
  -2 -19   3    6.41    1.31
   1  19  -3   -0.56    1.17
   1  19  -3   -1.58    1.44
  -1 -19   3    0.40    1.48
  -1 -19   3    0.34    0.99
   0  19  -3    3.85    1.56
   0  19  -3    3.06    1.17
   0 -19   3    4.09    1.51
   0 -19   3    5.67    0.98
  -1  19  -3    1.66    1.03
  -1  19  -3    1.47    1.45
   1 -19   3   -0.71    0.86
   1 -19   3    1.44    0.72
   1 -19   3    2.19    1.31
   1 -19   3    3.38    1.38
  -2  19  -3    1.54    1.01
  -2  19  -3    2.37    1.36
   2 -19   3    2.23    1.33
  -3  19  -3    1.34    0.94
  -3  19  -3    0.18    1.34
  -3  19  -3    1.74    0.84
   3 -19   3    1.25    1.23
   3 -19   3    1.74    1.28
  -4  19  -3    4.77    1.43
  -4  19  -3    1.63    0.91
  -4  19  -3    0.33    0.90
   4 -19   3    2.63    1.15
   4 -19   3    3.34    1.06
  -5  19  -3    0.23    0.89
  -5  19  -3    0.13    1.25
  -5  19  -3    0.61    0.86
  -6  19  -3   -0.65    0.84
  -6  19  -3    1.08    1.51
  -6  19  -3   -0.30    0.87
  -7  19  -3   13.52    1.31
  -7  19  -3   12.47    1.83
  -7  19  -3   14.21    1.64
  -8  19  -3   -1.05    0.98
  -8  19  -3   -0.31    0.84
  -8  19  -3   -0.48    1.53
  -9  19  -3    8.60    1.17
  -9  19  -3    7.65    1.55
   5  18  -3   14.07    2.65
   5  18  -3   14.10    2.12
  -5 -18   3   16.71    1.97
  -5 -18   3    7.43    1.84
   4  18  -3    1.43    1.52
   4  18  -3    2.29    1.68
  -4 -18   3    1.87    1.56
  -4 -18   3    1.32    1.36
   3  18  -3    5.41    1.73
   3  18  -3    7.94    1.70
   3  18  -3    5.32    1.50
  -3 -18   3    6.64    1.61
  -3 -18   3    9.25    1.35
   2  18  -3    5.59    1.59
   2  18  -3    3.42    1.31
   2  18  -3    4.45    1.40
  -2 -18   3    4.74    1.47
  -2 -18   3    6.40    1.08
   1  18  -3    4.62    1.17
   1  18  -3    1.91    1.46
   1  18  -3    3.71    1.30
  -1 -18   3    5.42    0.98
  -1 -18   3    5.93    1.11
  -1 -18   3    4.25    1.42
   0  18  -3    3.71    0.85
   0  18  -3    2.28    1.01
   0  18  -3    4.31    1.35
   0 -18   3    6.15    1.38
   0 -18   3    3.15    1.18
   0 -18   3    5.41    0.87
  -1  18  -3   -0.46    0.72
  -1  18  -3   -0.01    1.12
  -1  18  -3   -0.60    0.84
   1 -18   3    0.45    1.14
   1 -18   3    1.18    0.63
  -2  18  -3    3.28    1.21
  -2  18  -3    2.16    0.88
  -2  18  -3    1.40    0.79
   2 -18   3    3.25    1.14
   2 -18   3    3.44    1.18
  -3  18  -3    3.30    0.94
  -3  18  -3    3.88    1.34
  -3  18  -3    3.60    0.90
   3 -18   3    5.28    1.14
   3 -18   3    3.47    1.15
  -4  18  -3    1.01    1.14
  -4  18  -3   -0.41    0.72
  -4  18  -3    0.33    0.85
   4 -18   3    0.63    0.91
   4 -18   3   -0.56    0.93
  -5  18  -3    5.06    0.88
  -5  18  -3    5.73    1.36
  -5  18  -3    7.59    1.08
  -6  18  -3   28.82    2.61
  -6  18  -3   30.95    2.22
  -6  18  -3   28.37    2.06
  -7  18  -3    0.03    0.76
  -7  18  -3    0.53    1.20
  -7  18  -3    0.59    0.89
  -8  18  -3    1.27    0.97
  -8  18  -3    0.70    0.81
  -8  18  -3   -0.24    1.30
  -9  18  -3    0.83    1.47
  -9  18  -3   -0.01    0.87
  -9  18  -3    0.16    0.86
   6  17  -3   18.23    2.31
  -6 -17   3   19.90    2.08
  -6 -17   3   19.34    2.17
   5  17  -3    2.19    1.63
   5  17  -3    3.46    1.46
   5  17  -3    0.35    1.73
  -5 -17   3    0.80    1.55
  -5 -17   3    1.78    1.30
   4  17  -3    0.57    1.68
   4  17  -3    0.99    1.42
   4  17  -3    3.68    1.38
  -4 -17   3    0.84    1.42
  -4 -17   3    0.91    1.06
   3  17  -3    7.39    1.75
   3  17  -3   10.28    1.44
   3  17  -3    5.56    1.11
   3  17  -3    8.82    1.56
  -3 -17   3    9.35    1.23
  -3 -17   3   10.05    1.58
   2  17  -3   -0.25    0.99
   2  17  -3    0.42    0.84
   2  17  -3   -1.96    1.25
   2  17  -3    1.37    1.23
  -2 -17   3   -0.25    1.07
  -2 -17   3    0.00    0.80
  -2 -17   3   -0.18    0.94
   1  17  -3    4.65    1.41
   1  17  -3    4.10    0.90
   1  17  -3    4.96    1.04
   1  17  -3    3.18    1.19
  -1 -17   3    4.41    0.82
  -1 -17   3    3.76    1.08
  -1 -17   3    3.52    1.16
   0  17  -3    2.07    1.14
   0  17  -3    0.77    0.84
   0  17  -3    0.29    0.71
   0 -17   3    1.86    0.65
   0 -17   3    0.37    0.89
   0 -17   3    2.71    1.05
  -1  17  -3    0.94    1.04
  -1  17  -3    1.40    0.76
  -1  17  -3    0.38    0.72
   1 -17   3    0.02    0.54
   1 -17   3    1.18    0.96
  -2  17  -3    0.52    1.05
  -2  17  -3    0.38    0.71
  -2  17  -3    0.69    0.74
   2 -17   3    1.10    0.86
   2 -17   3    2.10    1.00
  -3  17  -3    4.39    1.07
  -3  17  -3    5.16    0.92
  -3  17  -3    3.53    0.78
   3 -17   3    4.27    1.02
   3 -17   3    5.71    1.00
  -4  17  -3   12.37    1.37
  -4  17  -3   13.63    1.77
  -4  17  -3   10.63    1.17
   4 -17   3   15.14    1.45
   4 -17   3   13.80    1.53
  -5  17  -3   54.88    3.19
  -5  17  -3   57.43    3.57
  -5  17  -3   57.49    3.28
  -6  17  -3    2.10    1.15
  -6  17  -3    2.67    0.69
  -6  17  -3    3.52    0.83
  -7  17  -3   10.44    1.46
  -7  17  -3    8.73    1.08
  -7  17  -3   12.40    1.28
  -8  17  -3   15.96    1.75
  -8  17  -3   16.46    2.22
  -8  17  -3   14.44    1.44
  -9  17  -3    2.94    0.90
  -9  17  -3    6.78    1.61
  -9  17  -3    4.54    0.83
 -10  17  -3   -2.65    1.83
 -10  17  -3    2.03    0.77
 -10  17  -3    1.09    1.51
   7  16  -3   15.78    2.32
  -7 -16   3   14.55    1.74
  -7 -16   3   12.94    1.92
   6  16  -3    1.54    0.99
   6  16  -3    0.46    1.75
   6  16  -3   -1.30    1.26
   6  16  -3    1.19    1.59
  -6 -16   3    0.20    1.39
  -6 -16   3   -0.46    1.49
   5  16  -3   -1.05    1.01
   5  16  -3    1.42    1.32
   5  16  -3   -3.40    1.22
   5  16  -3    1.93    1.79
  -5 -16   3    1.38    1.32
  -5 -16   3    0.40    1.07
   4  16  -3    5.88    1.60
   4  16  -3    6.62    1.05
   4  16  -3    3.47    1.29
   4  16  -3    3.49    1.30
  -4 -16   3    3.74    1.01
  -4 -16   3    5.22    1.33
   3  16  -3   -0.28    1.25
   3  16  -3   -0.39    1.06
   3  16  -3    1.48    1.00
   3  16  -3   -0.21    0.93
  -3 -16   3    1.22    0.78
  -3 -16   3    1.89    1.07
  -3 -16   3    2.77    0.87
   2  16  -3   44.87    2.91
   2  16  -3   42.67    2.80
   2  16  -3   41.72    2.99
  -2 -16   3   46.82    3.07
  -2 -16   3   45.64    2.66
  -2 -16   3   45.87    2.88
   1  16  -3    6.89    1.25
   1  16  -3    7.18    1.02
   1  16  -3    5.52    0.92
  -1 -16   3    8.14    0.85
  -1 -16   3    6.23    1.14
   0  16  -3   16.00    1.54
   0  16  -3   13.21    1.71
   0 -16   3   16.31    1.24
   0 -16   3   13.74    1.45
  -1  16  -3    5.75    0.87
  -1  16  -3    4.61    0.83
  -1  16  -3    6.52    1.12
   1 -16   3    5.96    1.05
   1 -16   3    6.54    0.99
   1 -16   3    6.39    0.66
  -2  16  -3   27.96    2.04
  -2  16  -3   29.03    1.99
   2 -16   3   31.88    2.08
   2 -16   3   30.74    2.25
  -3  16  -3    6.12    0.82
  -3  16  -3    5.78    1.08
  -3  16  -3    6.37    0.86
   3 -16   3    5.37    0.91
   3 -16   3    5.21    0.97
  -4  16  -3  142.86    7.47
  -4  16  -3  139.81    7.48
  -4  16  -3  146.34    7.70
   4 -16   3  149.88    7.49
   4 -16   3  151.17    7.44
  -5  16  -3    0.42    0.56
  -5  16  -3   -0.11    0.63
  -5  16  -3    0.06    0.96
  -6  16  -3   25.99    2.20
  -6  16  -3   23.93    1.83
  -6  16  -3   26.35    1.72
  -7  16  -3    4.63    0.84
  -7  16  -3    5.73    0.75
  -7  16  -3    4.85    1.17
  -8  16  -3    4.25    1.21
  -8  16  -3    4.98    0.77
  -8  16  -3    3.42    0.88
  -9  16  -3    1.23    1.58
  -9  16  -3    1.14    1.30
  -9  16  -3    1.03    0.77
  -9  16  -3    1.01    0.67
 -10  16  -3   -0.44    1.83
 -10  16  -3    2.62    1.44
 -10  16  -3    1.55    0.67
 -10  16  -3    1.44    0.74
   7  15  -3   -0.57    1.68
   7  15  -3    0.27    1.71
   7  15  -3    1.28    1.17
  -7 -15   3   -1.79    1.35
  -7 -15   3    1.32    1.48
   6  15  -3    0.26    1.77
   6  15  -3   -1.37    1.04
   6  15  -3    0.56    1.21
   6  15  -3    0.90    1.35
  -6 -15   3   -0.68    1.20
  -6 -15   3   -1.75    1.08
   5  15  -3   11.74    1.92
   5  15  -3   11.27    1.54
   5  15  -3   13.24    1.54
   5  15  -3   11.36    1.47
  -5 -15   3   14.37    1.45
  -5 -15   3   12.87    1.58
   4  15  -3    3.85    1.00
   4  15  -3    4.15    1.12
   4  15  -3    4.28    1.13
  -4 -15   3    4.08    0.87
  -4 -15   3    4.59    1.13
  -4 -15   3    3.08    0.87
   3  15  -3   15.09    1.79
   3  15  -3   20.17    1.86
   3  15  -3   16.85    1.75
  -3 -15   3   16.08    1.52
  -3 -15   3   18.13    1.91
  -3 -15   3   18.70    1.73
   2  15  -3   79.16    4.37
   2  15  -3   71.56    4.39
  -2 -15   3   82.67    4.48
  -2 -15   3   80.74    4.20
   1  15  -3    7.89    0.99
   1  15  -3    8.43    1.16
  -1 -15   3    7.46    1.09
  -1 -15   3    8.24    0.82
   0  15  -3   12.41    1.56
   0  15  -3   14.57    1.39
   0 -15   3   14.97    1.45
   0 -15   3   15.26    1.12
   0 -15   3   16.56    1.64
  -1  15  -3    0.76    0.58
  -1  15  -3    2.56    0.87
  -1  15  -3    1.27    0.62
   1 -15   3    1.93    0.79
   1 -15   3    1.99    0.47
   1 -15   3    2.31    0.73
  -2  15  -3    2.33    0.82
  -2  15  -3    1.65    0.59
  -2  15  -3    2.01    0.65
   2 -15   3    2.20    0.79
  -3  15  -3   22.79    1.86
  -3  15  -3   24.39    1.57
  -3  15  -3   21.21    1.61
   3 -15   3   22.94    1.78
   3 -15   3   22.83    1.64
  -4  15  -3  108.19    6.06
  -4  15  -3  112.01    5.88
  -4  15  -3  112.96    5.85
   4 -15   3  119.57    5.81
   4 -15   3  115.08    5.86
  -5  15  -3    7.24    0.76
  -5  15  -3    8.50    1.21
  -5  15  -3    7.03    0.83
  -6  15  -3    0.08    0.94
  -6  15  -3   -0.06    0.50
  -6  15  -3    0.12    0.58
  -7  15  -3   -0.54    0.47
  -7  15  -3   -0.76    0.59
  -7  15  -3    0.05    0.95
  -8  15  -3    0.07    1.10
  -8  15  -3    0.24    0.67
  -8  15  -3    0.18    0.51
  -9  15  -3    1.65    1.25
  -9  15  -3    1.75    0.60
  -9  15  -3    2.00    0.76
  -9  15  -3    1.35    1.49
 -10  15  -3    2.73    1.33
 -10  15  -3    1.05    1.63
 -10  15  -3    2.54    0.62
 -10  15  -3    1.29    0.69
 -11  15  -3    9.31    1.69
 -11  15  -3    9.45    2.13
   8  14  -3   37.99    3.34
  -8 -14   3   39.52    3.35
  -8 -14   3   41.21    3.41
   7  14  -3    0.24    1.43
   7  14  -3    0.96    1.32
   7  14  -3    2.12    2.06
  -7 -14   3    1.93    1.28
  -7 -14   3    1.04    1.25
   6  14  -3    1.06    1.10
   6  14  -3   -0.89    0.94
   6  14  -3   -0.52    1.14
  -6 -14   3    0.05    0.96
  -6 -14   3    0.41    1.07
   5  14  -3   20.62    2.20
   5  14  -3   25.43    2.05
   5  14  -3   20.43    2.01
   5  14  -3   26.22    2.56
  -5 -14   3   24.93    1.97
  -5 -14   3   22.81    2.16
  -5 -14   3   20.83    1.85
   4  14  -3   -0.31    0.94
   4  14  -3    0.45    1.02
   4  14  -3    0.46    0.88
   4  14  -3   -0.29    0.87
  -4 -14   3    0.04    0.80
  -4 -14   3   -0.91    0.64
  -4 -14   3   -0.38    0.74
   3  14  -3    2.53    0.80
   3  14  -3    2.03    0.90
   3  14  -3    2.38    0.98
  -3 -14   3    3.01    0.68
  -3 -14   3    4.74    0.93
   2  14  -3    0.18    0.82
   2  14  -3    0.74    0.65
   2  14  -3    0.44    0.78
  -2 -14   3    0.72    0.51
  -2 -14   3    0.63    0.68
   1  14  -3    0.77    0.58
   1  14  -3    1.79    0.75
  -1 -14   3    1.89    0.71
  -1 -14   3    0.45    0.62
  -1 -14   3    0.97    0.46
   0  14  -3   43.80    2.54
   0  14  -3   41.46    2.68
   0 -14   3   43.95    2.53
   0 -14   3   43.00    2.38
   0 -14   3   45.51    2.70
  -1  14  -3   92.88    4.70
  -1  14  -3   86.56    4.82
  -1  14  -3   89.28    4.69
   1 -14   3   90.38    4.55
   1 -14   3   92.77    4.82
   1 -14   3   83.81    4.67
  -2  14  -3    0.47    0.47
  -2  14  -3    0.37    0.53
  -2  14  -3   -0.06    0.64
   2 -14   3    1.07    0.68
   2 -14   3   -0.21    0.57
  -3  14  -3    4.47    0.67
  -3  14  -3    4.64    0.65
  -3  14  -3    5.77    0.97
   3 -14   3    5.18    0.77
   3 -14   3    5.09    0.67
  -4  14  -3    6.55    0.76
  -4  14  -3    6.52    0.69
  -4  14  -3    7.90    1.08
   4 -14   3    6.40    0.73
   4 -14   3    7.54    0.83
  -5  14  -3    4.56    0.59
  -5  14  -3    4.98    0.71
  -5  14  -3    5.37    0.95
  -6  14  -3    4.94    0.96
  -6  14  -3    5.23    0.64
  -6  14  -3    5.09    0.72
  -7  14  -3    0.56    0.43
  -7  14  -3    0.39    0.58
  -7  14  -3    1.38    0.94
  -8  14  -3    2.24    0.65
  -8  14  -3    2.12    0.54
  -8  14  -3    4.01    1.13
  -9  14  -3    9.36    1.62
  -9  14  -3    8.64    1.31
  -9  14  -3    7.85    0.93
  -9  14  -3    9.51    0.98
 -10  14  -3    2.78    1.61
 -10  14  -3    1.04    0.64
 -10  14  -3    2.28    1.21
 -10  14  -3   -0.24    0.57
 -11  14  -3   10.52    2.12
 -11  14  -3   13.09    1.40
 -11  14  -3    9.27    1.67
  -9 -13   3    5.87    1.42
  -9 -13   3    4.75    1.52
   8  13  -3   15.40    1.82
   8  13  -3   15.34    1.81
  -8 -13   3   15.53    1.84
  -8 -13   3   15.68    1.80
   7  13  -3   16.15    2.08
   7  13  -3   15.36    1.60
   7  13  -3   14.12    1.68
  -7 -13   3   15.54    1.71
  -7 -13   3   17.35    1.74
   6  13  -3    0.63    1.32
   6  13  -3    2.31    0.91
   6  13  -3    1.54    1.02
  -6 -13   3    1.35    0.87
  -6 -13   3    2.46    0.89
  -6 -13   3    2.98    1.01
   5  13  -3    1.71    0.89
   5  13  -3   -0.16    0.84
   5  13  -3    1.23    1.14
  -5 -13   3    0.93    0.82
  -5 -13   3    1.81    0.86
  -5 -13   3    0.52    0.68
   4  13  -3   25.28    2.19
   4  13  -3   23.77    1.94
   4  13  -3   26.19    2.04
   4  13  -3   27.09    1.93
  -4 -13   3   27.15    1.82
  -4 -13   3   27.68    2.00
   3  13  -3    6.94    0.82
   3  13  -3    6.93    1.00
   3  13  -3    6.00    0.90
   3  13  -3    5.75    1.01
  -3 -13   3    7.01    0.77
  -3 -13   3    6.34    0.93
   2  13  -3    5.55    0.91
   2  13  -3    5.52    0.74
   2  13  -3    5.97    0.81
   2  13  -3    5.32    0.95
  -2 -13   3    6.93    0.71
  -2 -13   3    7.82    0.90
  -2 -13   3    6.15    0.77
  -2 -13   3    6.59    0.88
   1  13  -3    4.48    0.66
   1  13  -3    3.66    0.65
   1  13  -3    4.40    0.82
  -1 -13   3    5.16    0.65
  -1 -13   3    4.36    0.54
  -1 -13   3    4.07    0.76
  -1 -13   3    4.30    0.66
   0  13  -3   27.32    1.78
   0  13  -3   26.57    1.78
   0  13  -3   27.40    1.94
   0 -13   3   27.68    1.63
   0 -13   3   31.37    1.77
   0 -13   3   28.74    1.93
   0 -13   3   30.42    1.77
  -1  13  -3   16.59    1.25
  -1  13  -3   16.99    1.46
  -1  13  -3   15.30    1.27
   1 -13   3   16.71    1.09
   1 -13   3   17.96    1.29
   1 -13   3   16.92    1.48
   1 -13   3   20.49    1.31
  -2  13  -3   76.48    4.07
  -2  13  -3   77.39    4.08
  -2  13  -3   75.20    4.21
   2 -13   3   78.19    4.18
   2 -13   3   80.91    4.07
  -3  13  -3   88.53    5.12
  -3  13  -3  100.42    5.29
  -3  13  -3  101.28    5.12
   3 -13   3  105.27    5.11
   3 -13   3  102.64    5.20
  -4  13  -3    0.32    0.46
  -4  13  -3    0.18    0.37
  -4  13  -3    0.49    0.61
   4 -13   3    0.34    0.47
   4 -13   3    0.81    0.38
  -5  13  -3    5.61    0.69
  -5  13  -3    6.32    0.93
  -5  13  -3    5.06    0.59
  -6  13  -3   41.01    2.56
  -6  13  -3   40.89    2.23
  -6  13  -3   39.50    2.32
  -7  13  -3   17.89    1.64
  -7  13  -3   16.10    1.17
  -7  13  -3   18.72    1.35
  -8  13  -3   20.38    1.52
  -8  13  -3   20.49    1.92
  -8  13  -3   23.51    2.37
  -8  13  -3   20.04    1.31
  -9  13  -3   -0.10    0.68
  -9  13  -3   -0.44    0.46
  -9  13  -3    1.06    1.25
  -9  13  -3    0.03    0.99
 -10  13  -3   29.44    3.21
 -10  13  -3   31.74    2.52
 -10  13  -3   31.47    1.96
 -10  13  -3   28.17    1.82
 -11  13  -3    6.67    2.08
 -11  13  -3   10.72    1.01
 -11  13  -3   11.44    1.65
  -9 -12   3    0.92    1.48
  -9 -12   3   -2.70    1.20
   8  12  -3   10.97    1.19
   8  12  -3    9.23    1.47
   8  12  -3    9.73    1.87
  -8 -12   3    7.73    1.38
  -8 -12   3    8.97    1.39
   7  12  -3   16.46    1.81
   7  12  -3   13.70    1.53
   7  12  -3   14.04    1.78
  -7 -12   3   13.48    1.47
  -7 -12   3   14.30    1.46
  -7 -12   3   14.61    1.59
   6  12  -3    1.77    0.93
   6  12  -3    2.42    0.84
   6  12  -3    3.03    0.81
   6  12  -3    3.59    1.19
  -6 -12   3    1.43    0.79
  -6 -12   3    1.32    0.82
  -6 -12   3    1.05    0.80
   5  12  -3    0.44    0.78
   5  12  -3   -0.27    0.70
   5  12  -3    2.02    0.92
   5  12  -3    2.06    0.77
  -5 -12   3    1.08    0.73
  -5 -12   3   -0.13    0.60
  -5 -12   3    1.40    0.73
   4  12  -3   42.12    2.58
   4  12  -3   37.43    2.52
   4  12  -3   40.84    2.50
   4  12  -3   40.64    2.70
  -4 -12   3   45.40    2.47
  -4 -12   3   44.33    2.60
   3  12  -3    0.37    0.63
   3  12  -3    0.61    0.58
   3  12  -3    0.97    0.52
   3  12  -3    0.36    0.65
  -3 -12   3    0.76    0.46
  -3 -12   3    0.59    0.47
  -3 -12   3    0.29    0.58
   2  12  -3    4.59    0.67
   2  12  -3    3.59    0.59
   2  12  -3    2.93    0.72
  -2 -12   3    4.65    0.59
  -2 -12   3    3.75    0.61
  -2 -12   3    5.28    0.75
  -2 -12   3    4.68    0.57
   1  12  -3    1.76    0.62
   1  12  -3    1.57    0.49
   1  12  -3    2.15    0.51
  -1 -12   3    2.28    0.43
  -1 -12   3    2.34    0.51
  -1 -12   3    2.75    0.53
  -1 -12   3    1.95    0.60
   0  12  -3   17.64    1.33
   0  12  -3   18.59    1.49
   0  12  -3   19.17    1.35
   0 -12   3   20.22    1.33
   0 -12   3   21.57    1.51
   0 -12   3   22.86    1.35
   0 -12   3   20.67    1.22
  -1  12  -3   32.70    1.91
  -1  12  -3   33.83    1.92
  -1  12  -3   31.50    2.03
   1 -12   3   33.20    1.89
   1 -12   3   36.32    1.94
   1 -12   3   31.02    1.78
   1 -12   3   31.69    2.03
  -2  12  -3   85.79    4.53
  -2  12  -3   90.30    4.66
  -2  12  -3   88.38    4.52
   2 -12   3   93.92    4.63
   2 -12   3   74.16    4.52
   2 -12   3   94.43    4.52
  -3  12  -3   44.12    2.47
  -3  12  -3   43.75    2.65
  -3  12  -3   43.82    2.51
   3 -12   3   43.67    2.55
   3 -12   3   52.97    2.59
   3 -12   3   46.70    2.46
  -4  12  -3    1.18    0.43
  -4  12  -3    0.81    0.63
  -4  12  -3    1.28    0.38
   4 -12   3    0.99    0.29
   4 -12   3    0.81    0.40
  -5  12  -3    2.67    0.72
  -5  12  -3    3.79    0.56
  -5  12  -3    4.52    0.49
  -6  12  -3    3.99    0.48
  -6  12  -3    3.16    0.77
  -6  12  -3    3.40    0.59
  -7  12  -3    0.48    0.52
  -7  12  -3    0.15    0.75
  -7  12  -3    0.71    0.36
  -8  12  -3    3.02    0.93
  -8  12  -3    3.78    0.51
  -8  12  -3    4.19    0.67
  -8  12  -3    2.09    1.11
  -9  12  -3    0.35    0.91
  -9  12  -3   -0.30    0.63
  -9  12  -3   -0.57    0.42
  -9  12  -3    1.30    1.26
 -10  12  -3    8.24    0.90
 -10  12  -3    7.98    1.37
 -10  12  -3    7.56    0.74
 -10  12  -3    5.14    1.53
 -10  12  -3    8.93    0.87
 -11  12  -3    9.37    1.50
 -11  12  -3    7.33    0.75
 -11  12  -3    8.75    0.86
 -11  12  -3   11.36    1.97
 -11  12  -3    6.42    0.69
 -12  12  -3    2.87    1.99
 -12  12  -3    0.35    1.37
 -10 -11   3    0.49    1.36
   9  11  -3    9.17    1.51
  -9 -11   3    8.92    1.38
  -9 -11   3    9.16    1.56
   8  11  -3    0.61    1.48
   8  11  -3   -0.90    1.01
   8  11  -3    1.52    0.91
  -8 -11   3    1.06    1.03
  -8 -11   3    0.25    0.97
  -8 -11   3    1.96    0.89
   7  11  -3    5.40    1.35
   7  11  -3    2.08    0.88
   7  11  -3    3.36    0.98
  -7 -11   3    4.61    0.93
  -7 -11   3    4.47    0.98
  -7 -11   3    3.22    0.96
   6  11  -3    1.19    0.68
   6  11  -3    1.84    0.81
   6  11  -3    0.66    0.88
  -6 -11   3   -0.80    0.70
  -6 -11   3    0.46    0.69
  -6 -11   3   -0.64    0.68
   5  11  -3    5.05    0.84
   5  11  -3    4.75    0.94
   5  11  -3    5.03    0.88
   5  11  -3    4.88    0.77
  -5 -11   3    4.45    0.78
  -5 -11   3    5.23    0.76
  -5 -11   3    6.15    0.80
   4  11  -3   24.16    1.88
   4  11  -3   23.01    1.64
   4  11  -3   21.02    1.68
   4  11  -3   26.22    1.77
  -4 -11   3   24.66    1.64
  -4 -11   3   27.09    1.46
  -4 -11   3   26.39    1.76
   3  11  -3   -0.15    0.51
   3  11  -3    0.45    0.44
   3  11  -3    0.71    0.58
   3  11  -3   -0.51    0.55
  -3 -11   3    0.15    0.39
  -3 -11   3   -0.34    0.45
  -3 -11   3    0.44    0.49
   2  11  -3    4.12    0.62
   2  11  -3    3.97    0.54
   2  11  -3    3.14    0.66
  -2 -11   3    3.20    0.58
  -2 -11   3    3.50    0.53
  -2 -11   3    4.56    0.54
   1  11  -3   -0.21    0.35
   1  11  -3    0.12    0.40
   1  11  -3    0.06    0.49
  -1 -11   3    0.33    0.38
  -1 -11   3    0.27    0.46
  -1 -11   3   -0.22    0.28
  -1 -11   3   -0.01    0.38
   0  11  -3    8.71    0.86
   0  11  -3   10.39    1.02
   0  11  -3   10.22    0.89
   0 -11   3    8.96    0.82
   0 -11   3   11.30    0.86
   0 -11   3    9.42    0.72
   0 -11   3    9.11    1.00
  -1  11  -3   14.51    1.02
  -1  11  -3   13.92    1.15
  -1  11  -3   12.47    1.02
   1 -11   3   14.44    0.99
   1 -11   3   16.46    1.06
   1 -11   3   13.30    1.13
   1 -11   3   13.42    0.88
  -2  11  -3    9.59    0.85
  -2  11  -3    9.41    0.81
  -2  11  -3   10.14    0.98
   2 -11   3    9.47    0.80
   2 -11   3   10.74    0.90
   2 -11   3    9.75    0.95
  -3  11  -3    2.21    0.45
  -3  11  -3    2.30    0.56
  -3  11  -3    2.15    0.40
   3 -11   3    2.96    0.38
   3 -11   3    3.03    0.50
   3 -11   3    2.14    0.48
  -4  11  -3    0.36    0.38
  -4  11  -3   -0.57    0.48
  -4  11  -3    0.04    0.30
  -5  11  -3    0.24    0.41
  -5  11  -3    0.50    0.31
  -5  11  -3    0.69    0.53
  -6  11  -3   32.86    1.90
  -6  11  -3   32.07    2.06
  -6  11  -3   31.78    1.76
  -7  11  -3    0.03    0.67
  -7  11  -3   -0.18    0.33
  -7  11  -3    0.39    0.50
  -8  11  -3   41.06    2.85
  -8  11  -3   40.00    2.15
  -8  11  -3   36.30    2.44
  -8  11  -3   37.93    2.19
  -8  11  -3   35.22    2.03
  -9  11  -3   -0.01    0.58
  -9  11  -3   -0.73    0.75
  -9  11  -3   -0.61    0.38
  -9  11  -3    0.36    0.61
  -9  11  -3    0.62    1.13
 -10  11  -3    7.67    0.88
 -10  11  -3    7.61    0.73
 -10  11  -3    8.75    1.61
 -10  11  -3    7.83    1.28
 -10  11  -3    9.29    0.98
 -11  11  -3    5.45    1.81
 -11  11  -3    4.40    1.25
 -11  11  -3    3.85    0.62
 -11  11  -3    5.32    0.98
 -11  11  -3    3.40    0.66
 -12  11  -3   -1.35    1.86
 -12  11  -3    1.22    1.35
 -10 -10   3   -1.22    1.19
 -10 -10   3    1.03    1.38
   9  10  -3    3.15    1.41
  -9 -10   3    2.97    1.11
  -9 -10   3   -0.09    1.02
  -9 -10   3    2.03    1.17
   8  10  -3   52.22    3.66
   8  10  -3   58.18    3.28
   8  10  -3   55.20    3.15
  -8 -10   3   56.56    3.44
  -8 -10   3   48.41    3.25
  -8 -10   3   58.51    3.38
   7  10  -3   34.66    2.37
   7  10  -3   36.48    2.27
   7  10  -3   39.22    2.72
  -7 -10   3   36.49    2.38
  -7 -10   3   32.44    2.37
  -7 -10   3   33.19    2.28
   6  10  -3    7.02    0.97
   6  10  -3    5.79    1.03
   6  10  -3    5.85    0.82
  -6 -10   3    7.66    0.92
  -6 -10   3    5.67    0.79
  -6 -10   3    7.29    0.91
   5  10  -3    9.59    1.14
   5  10  -3   12.65    1.28
   5  10  -3   12.78    1.45
   5  10  -3   12.83    1.16
  -5 -10   3   12.82    0.85
  -5 -10   3   11.75    1.15
  -5 -10   3   13.01    1.24
   4  10  -3    0.61    0.58
   4  10  -3    0.49    0.46
   4  10  -3    0.61    0.54
   4  10  -3    0.70    0.58
  -4 -10   3    1.35    0.53
  -4 -10   3    0.74    0.45
  -4 -10   3    0.84    0.36
   3  10  -3    6.69    0.77
   3  10  -3    7.17    0.92
   3  10  -3    7.37    0.83
   3  10  -3    7.87    0.83
  -3 -10   3    8.63    0.71
  -3 -10   3    7.06    0.81
  -3 -10   3    6.94    0.75
   2  10  -3   49.30    3.00
   2  10  -3   53.08    2.93
   2  10  -3   52.69    2.98
  -2 -10   3   53.94    3.01
  -2 -10   3   63.26    2.91
  -2 -10   3   57.29    2.92
   1  10  -3   14.07    1.14
   1  10  -3   14.09    1.03
   1  10  -3   15.26    1.09
  -1 -10   3   14.48    0.95
  -1 -10   3   16.84    1.02
  -1 -10   3   15.22    1.01
  -1 -10   3   14.54    1.14
   0  10  -3  134.55    7.10
   0  10  -3  139.16    7.12
   0  10  -3  134.67    7.18
   0 -10   3  138.44    7.17
   0 -10   3  145.70    7.08
   0 -10   3  136.68    7.04
   0 -10   3  156.76    7.11
  -1  10  -3  111.97    5.93
  -1  10  -3  111.68    5.84
  -1  10  -3  110.07    5.85
   1 -10   3  129.43    5.87
   1 -10   3  118.53    5.81
   1 -10   3  112.21    5.76
   1 -10   3  113.70    5.91
  -2  10  -3    1.00    0.49
  -2  10  -3    1.09    0.32
  -2  10  -3    1.41    0.37
   2 -10   3    1.42    0.39
   2 -10   3    1.37    0.42
   2 -10   3    1.18    0.32
  -3  10  -3    0.02    0.42
  -3  10  -3   -0.17    0.26
  -3  10  -3    0.20    0.33
   3 -10   3   -0.07    0.37
   3 -10   3    0.12    0.36
   3 -10   3   -0.06    0.23
  -4  10  -3    0.54    0.38
  -4  10  -3    0.87    0.29
  -4  10  -3    0.42    0.49
   4 -10   3    0.56    0.45
  -5  10  -3    8.98    0.97
  -5  10  -3    8.56    0.85
  -5  10  -3    7.78    0.66
  -6  10  -3    9.05    1.09
  -6  10  -3    9.61    0.72
  -6  10  -3   10.23    0.93
  -7  10  -3    3.81    0.79
  -7  10  -3    3.00    0.39
  -7  10  -3    2.30    0.81
  -7  10  -3    3.02    0.51
  -7  10  -3    3.16    0.59
  -8  10  -3   53.46    2.82
  -8  10  -3   55.19    3.50
  -8  10  -3   56.11    2.95
  -8  10  -3   53.37    3.14
  -8  10  -3   54.63    2.92
  -9  10  -3   12.27    1.16
  -9  10  -3   10.31    1.09
  -9  10  -3   10.00    1.17
  -9  10  -3    8.78    0.88
  -9  10  -3   11.14    1.50
 -10  10  -3    1.51    0.74
 -10  10  -3    0.72    0.67
 -10  10  -3    0.08    0.93
 -10  10  -3    0.35    0.54
 -10  10  -3    1.45    1.30
 -11  10  -3    1.80    1.63
 -11  10  -3    1.01    1.06
 -11  10  -3    0.48    0.66
 -11  10  -3    0.67    0.90
 -12  10  -3    6.98    1.97
 -12  10  -3    5.70    1.11
 -12  10  -3    4.46    1.49
 -11  -9   3   -2.01    1.21
 -10  -9   3   -0.34    1.27
 -10  -9   3   -1.48    1.00
   9   9  -3    5.81    1.35
  -9  -9   3    3.24    0.98
  -9  -9   3    6.14    1.05
  -9  -9   3    5.57    1.26
   8   9  -3    5.92    0.88
   8   9  -3    4.29    1.19
   8   9  -3    6.56    0.79
  -8  -9   3    4.79    0.91
  -8  -9   3    6.05    0.89
  -8  -9   3    4.37    0.97
   7   9  -3   18.33    1.86
   7   9  -3   16.78    1.41
   7   9  -3   17.18    1.56
  -7  -9   3   17.76    1.46
  -7  -9   3   17.67    1.59
  -7  -9   3   17.39    1.53
   6   9  -3  145.75    7.72
   6   9  -3  151.25    7.67
   6   9  -3  148.95    7.58
  -6  -9   3  149.52    7.57
  -6  -9   3  149.48    7.66
  -6  -9   3  148.87    7.64
   5   9  -3   29.23    2.02
   5   9  -3   33.71    2.11
   5   9  -3   33.39    2.18
   5   9  -3   35.47    2.01
  -5  -9   3   34.72    2.00
  -5  -9   3   36.79    1.83
  -5  -9   3   34.86    2.07
   4   9  -3    2.45    0.57
   4   9  -3    2.90    0.51
   4   9  -3    2.88    0.61
   4   9  -3    3.52    0.61
  -4  -9   3    3.34    0.49
  -4  -9   3    4.04    0.54
  -4  -9   3    4.50    0.61
   3   9  -3    7.90    0.90
   3   9  -3    6.45    0.86
   3   9  -3    7.48    0.77
   3   9  -3    7.91    0.86
  -3  -9   3    8.88    0.77
  -3  -9   3    8.90    0.69
  -3  -9   3    7.05    0.85
   2   9  -3   46.82    2.88
   2   9  -3   52.66    2.87
   2   9  -3   52.50    2.82
  -2  -9   3   60.58    2.81
  -2  -9   3   52.86    2.89
  -2  -9   3   54.36    2.81
   1   9  -3  147.30    7.56
   1   9  -3  144.56    7.53
   1   9  -3  137.32    7.59
  -1  -9   3  149.10    7.59
  -1  -9   3  153.53    7.51
  -1  -9   3  150.23    7.50
  -1  -9   3  167.60    7.54
   0   9  -3    9.52    0.75
   0   9  -3    8.16    0.86
   0   9  -3    8.31    0.75
   0  -9   3    9.74    0.75
   0  -9   3    9.35    0.70
   0  -9   3    9.66    0.85
   0  -9   3    8.92    0.65
  -1   9  -3    3.49    0.57
  -1   9  -3    3.41    0.43
  -1   9  -3    3.99    0.44
   1  -9   3    3.99    0.48
   1  -9   3    3.57    0.43
   1  -9   3    3.67    0.49
   1  -9   3    4.65    0.49
  -2   9  -3   -0.05    0.30
  -2   9  -3   -0.08    0.38
  -2   9  -3   -0.22    0.25
   2  -9   3   -0.26    0.28
   2  -9   3   -0.47    0.22
   2  -9   3    0.46    0.36
  -3   9  -3   28.49    1.61
  -3   9  -3   28.82    1.69
  -3   9  -3   28.59    1.77
   3  -9   3   29.73    1.57
   3  -9   3   34.35    1.72
   3  -9   3   29.01    1.67
  -4   9  -3    6.32    0.56
  -4   9  -3    6.81    0.72
  -4   9  -3    5.95    0.80
   4  -9   3    7.93    0.74
  -5   9  -3    4.06    0.51
  -5   9  -3    3.56    0.38
  -5   9  -3    3.30    0.62
  -6   9  -3    1.29    0.44
  -6   9  -3    0.87    0.28
  -6   9  -3    1.42    0.35
  -6   9  -3    1.20    0.56
  -7   9  -3   32.18    1.75
  -7   9  -3   32.51    1.84
  -7   9  -3   32.95    1.91
  -7   9  -3   33.88    2.07
  -7   9  -3   34.68    2.34
  -8   9  -3   16.60    1.47
  -8   9  -3   16.20    1.06
  -8   9  -3   17.60    1.23
  -8   9  -3   15.92    1.84
  -8   9  -3   18.19    1.24
  -9   9  -3   12.35    1.55
  -9   9  -3   12.78    1.14
  -9   9  -3   12.71    1.38
  -9   9  -3   12.26    0.99
  -9   9  -3   12.25    1.16
 -10   9  -3    2.01    0.68
 -10   9  -3    3.53    1.35
 -10   9  -3    2.06    0.91
 -10   9  -3    2.04    0.69
 -11   9  -3    1.77    1.49
 -11   9  -3    4.12    1.10
 -11   9  -3    5.03    0.95
 -12   9  -3    0.36    1.75
 -12   9  -3    3.03    1.19
 -12   9  -3    1.09    1.16
 -11  -8   3    1.68    1.36
 -11  -8   3   -3.10    1.04
  10   8  -3    5.33    1.10
 -10  -8   3    8.51    1.24
 -10  -8   3    4.90    1.31
 -10  -8   3    5.25    1.01
   9   8  -3    7.45    1.26
  -9  -8   3    7.09    1.18
  -9  -8   3    5.93    0.95
  -9  -8   3    5.65    1.04
   8   8  -3    1.57    0.61
   8   8  -3    1.81    0.50
   8   8  -3    2.90    0.96
  -8  -8   3    1.75    0.70
  -8  -8   3    2.52    0.73
  -8  -8   3    2.53    0.89
   7   8  -3  120.29    6.29
   7   8  -3  114.20    6.07
   7   8  -3  120.08    6.15
  -7  -8   3  122.22    6.17
  -7  -8   3  116.93    6.22
  -7  -8   3  119.01    6.10
   6   8  -3    3.09    0.74
   6   8  -3    3.03    0.64
   6   8  -3    2.19    0.52
  -6  -8   3    2.76    0.57
  -6  -8   3    2.24    0.57
  -6  -8   3    2.96    0.64
  -6  -8   3    3.03    0.34
   5   8  -3    1.05    0.45
   5   8  -3    1.69    0.58
   5   8  -3    1.21    0.51
   5   8  -3    1.33    0.54
  -5  -8   3    1.72    0.45
  -5  -8   3    2.06    0.50
  -5  -8   3    1.92    0.35
   4   8  -3    1.17    0.44
   4   8  -3    0.74    0.43
   4   8  -3    0.64    0.35
   4   8  -3    0.99    0.48
  -4  -8   3    0.74    0.41
  -4  -8   3    1.02    0.38
  -4  -8   3    0.63    0.31
   3   8  -3    0.47    0.38
   3   8  -3    0.55    0.38
   3   8  -3    0.84    0.43
   3   8  -3    0.38    0.32
  -3  -8   3    0.86    0.31
  -3  -8   3    0.41    0.33
  -3  -8   3   -0.23    0.35
   2   8  -3   15.81    1.08
   2   8  -3   15.40    1.01
   2   8  -3   14.18    1.09
  -2  -8   3   15.50    0.99
  -2  -8   3   17.75    1.00
   1   8  -3  119.50    6.37
   1   8  -3  125.16    6.40
   1   8  -3  115.70    6.43
  -1  -8   3  133.76    6.36
  -1  -8   3  126.97    6.34
  -1  -8   3  139.31    6.38
  -1  -8   3  126.39    6.43
   0   8  -3   66.02    3.44
   0   8  -3   65.37    3.43
   0   8  -3   63.72    3.50
   0  -8   3   65.45    3.38
   0  -8   3   65.85    3.49
   0  -8   3   67.33    3.40
   0  -8   3   72.63    3.45
  -1   8  -3   23.51    1.32
  -1   8  -3   21.83    1.41
  -1   8  -3   22.08    1.34
   1  -8   3   23.34    1.27
   1  -8   3   22.13    1.24
   1  -8   3   26.46    1.36
   1  -8   3   22.24    1.40
  -2   8  -3  106.89    5.50
  -2   8  -3  107.28    5.55
  -2   8  -3  112.09    5.46
   2  -8   3  104.99    5.51
   2  -8   3  111.78    5.43
  -3   8  -3  108.21    5.51
  -3   8  -3  106.01    5.45
  -3   8  -3  105.18    5.56
   3  -8   3  103.90    5.44
   3  -8   3  107.27    5.41
   3  -8   3  122.61    5.53
  -4   8  -3   -0.22    0.36
  -4   8  -3    0.13    0.22
  -4   8  -3    0.01    0.33
   4  -8   3    0.01    0.30
  -5   8  -3    5.76    0.68
  -5   8  -3    3.70    0.45
  -5   8  -3    4.69    0.53
  -5   8  -3    4.45    0.44
  -6   8  -3    0.07    0.38
  -6   8  -3   -0.33    0.51
  -6   8  -3    0.01    0.28
  -6   8  -3   -0.16    0.48
  -6   8  -3    0.14    0.24
  -7   8  -3   15.10    1.61
  -7   8  -3   14.50    1.26
  -7   8  -3   15.14    1.02
  -7   8  -3   16.56    1.09
  -7   8  -3   15.33    0.92
  -8   8  -3  126.97    6.86
  -8   8  -3  132.24    6.64
  -8   8  -3  136.49    6.71
  -8   8  -3  136.22    7.15
  -8   8  -3  133.89    6.74
  -9   8  -3   40.77    2.63
  -9   8  -3   42.98    2.50
  -9   8  -3   46.05    2.42
  -9   8  -3   47.39    3.13
 -10   8  -3   -0.55    0.80
 -10   8  -3    0.91    0.67
 -10   8  -3   -2.22    1.16
 -11   8  -3    5.29    0.99
 -11   8  -3    5.64    1.10
 -11   8  -3    7.97    1.64
 -12   8  -3    6.35    1.79
 -12   8  -3    3.74    1.19
 -11  -7   3    1.45    1.05
 -11  -7   3   -2.71    1.02
 -11  -7   3    0.65    1.33
  10   7  -3   19.00    2.07
 -10  -7   3   20.98    1.83
 -10  -7   3   18.30    2.23
 -10  -7   3   23.08    1.91
   9   7  -3    7.59    1.11
  -9  -7   3    5.39    0.90
  -9  -7   3    4.60    0.86
  -9  -7   3    3.79    0.98
   8   7  -3    0.39    0.79
  -8  -7   3    0.82    0.72
  -8  -7   3   -0.46    0.58
  -8  -7   3    0.88    0.63
   7   7  -3    3.10    0.54
   7   7  -3    3.74    0.63
   7   7  -3    1.93    0.75
  -7  -7   3    3.42    0.63
  -7  -7   3    3.48    0.68
  -7  -7   3    3.78    0.62
   6   7  -3   32.80    1.94
   6   7  -3   33.32    2.03
   6   7  -3   35.90    2.16
  -6  -7   3   30.38    1.96
  -6  -7   3   37.10    1.79
  -6  -7   3   36.50    2.03
  -6  -7   3   33.11    2.05
   5   7  -3   20.57    1.44
   5   7  -3   20.19    1.33
   5   7  -3   22.07    1.49
  -5  -7   3   22.69    1.36
  -5  -7   3   23.37    1.23
  -5  -7   3   20.51    1.38
   4   7  -3    1.22    0.44
   4   7  -3    1.84    0.37
   4   7  -3    1.80    0.50
   4   7  -3    2.03    0.44
  -4  -7   3    1.88    0.38
  -4  -7   3    2.10    0.37
  -4  -7   3    2.22    0.35
   3   7  -3   10.57    0.84
   3   7  -3    8.65    0.85
   3   7  -3   10.92    0.77
   3   7  -3   10.13    0.85
  -3  -7   3   10.93    0.74
  -3  -7   3   10.88    0.84
  -3  -7   3   10.82    0.77
   2   7  -3   30.52    1.75
   2   7  -3   30.47    1.69
   2   7  -3   28.34    1.77
  -2  -7   3   32.61    1.69
  -2  -7   3   31.86    1.69
  -2  -7   3   31.92    1.69
   1   7  -3    4.78    0.57
   1   7  -3    5.13    0.53
   1   7  -3    4.52    0.55
  -1  -7   3    5.01    0.54
  -1  -7   3    5.32    0.62
  -1  -7   3    4.86    0.50
  -1  -7   3    4.64    0.49
   0   7  -3   12.48    0.82
   0   7  -3   10.14    0.90
   0   7  -3   12.55    0.82
   0  -7   3   12.27    0.90
   0  -7   3   12.26    0.76
   0  -7   3   12.75    0.83
   0  -7   3   12.81    0.76
  -1   7  -3   60.59    3.32
  -1   7  -3   62.64    3.24
  -1   7  -3   61.12    3.27
   1  -7   3   64.40    3.21
   1  -7   3   70.81    3.28
   1  -7   3   60.94    3.30
  -2   7  -3  224.84   11.68
  -2   7  -3  232.99   11.59
  -2   7  -3  231.66   11.64
   2  -7   3  237.29   11.56
   2  -7   3  258.82   11.65
   2  -7   3  218.51   11.63
  -3   7  -3   50.18    2.63
  -3   7  -3   48.49    2.70
  -3   7  -3   50.40    2.76
   3  -7   3   57.38    2.71
  -4   7  -3   59.75    3.12
  -4   7  -3   57.61    3.19
  -4   7  -3   60.11    3.26
   4  -7   3   69.89    3.22
  -5   7  -3    2.12    0.54
  -5   7  -3    2.52    0.49
  -5   7  -3    2.77    0.29
  -5   7  -3    2.24    0.38
  -6   7  -3  118.16    5.85
  -6   7  -3  111.55    5.78
  -6   7  -3  119.43    6.16
  -6   7  -3  117.08    5.97
  -7   7  -3   24.49    1.34
  -7   7  -3   25.36    1.95
  -7   7  -3   24.71    1.43
  -7   7  -3   24.75    1.61
  -8   7  -3    4.81    0.49
  -8   7  -3    4.36    0.96
  -8   7  -3    4.57    0.57
  -8   7  -3    4.63    0.75
  -9   7  -3    1.58    0.97
  -9   7  -3    0.70    0.56
  -9   7  -3    1.51    0.72
 -10   7  -3    4.47    0.76
 -10   7  -3    3.93    0.66
 -10   7  -3    4.38    0.93
 -10   7  -3    3.19    1.27
 -11   7  -3    1.69    0.69
 -11   7  -3    2.67    0.91
 -11   7  -3    4.72    1.01
 -11   7  -3    0.72    1.42
 -12   7  -3    0.45    1.64
 -12   7  -3    2.10    0.97
 -12   7  -3    1.12    1.06
 -12   7  -3    4.51    0.84
 -12  -6   3    2.21    1.16
 -12  -6   3    1.26    1.20
 -11  -6   3   -0.52    0.93
 -11  -6   3   -0.87    1.25
 -11  -6   3   -1.21    0.99
  10   6  -3   30.78    2.20
 -10  -6   3   30.00    2.12
 -10  -6   3   27.96    2.07
 -10  -6   3   30.49    2.49
   9   6  -3    0.31    0.76
  -9  -6   3    0.66    0.65
  -9  -6   3    1.12    0.86
  -9  -6   3    0.17    0.65
   8   6  -3   -0.38    0.67
  -8  -6   3   -0.87    0.59
  -8  -6   3   -0.45    0.50
  -8  -6   3   -0.29    0.54
   7   6  -3   61.43    3.12
   7   6  -3   59.79    3.07
   7   6  -3   58.78    3.30
  -7  -6   3   54.75    3.15
  -7  -6   3   59.30    3.30
  -7  -6   3   61.35    3.21
   6   6  -3  101.93    5.23
   6   6  -3  101.17    5.17
   6   6  -3  103.67    5.30
  -6  -6   3  102.90    5.23
  -6  -6   3  104.00    5.09
  -6  -6   3   98.96    5.28
  -6  -6   3   99.97    5.20
   5   6  -3   72.67    3.88
   5   6  -3   73.46    3.89
   5   6  -3   74.19    3.80
  -5  -6   3   74.79    3.84
  -5  -6   3   74.21    3.75
  -5  -6   3   75.00    3.82
   4   6  -3   19.84    1.32
   4   6  -3   20.79    1.34
   4   6  -3   21.61    1.31
   4   6  -3   20.71    1.23
  -4  -6   3   21.31    1.28
  -4  -6   3   21.16    1.21
  -4  -6   3   23.23    1.27
   3   6  -3   11.30    0.94
   3   6  -3   12.87    0.88
   3   6  -3   12.51    0.82
   3   6  -3   13.11    0.92
  -3  -6   3   12.43    0.82
  -3  -6   3   13.10    0.89
  -3  -6   3   13.14    0.85
   2   6  -3   -0.06    0.35
   2   6  -3    0.26    0.24
   2   6  -3    0.19    0.28
  -2  -6   3   -0.15    0.25
  -2  -6   3    0.01    0.23
  -2  -6   3   -0.06    0.27
  -2  -6   3    0.16    0.23
   1   6  -3   62.13    3.14
   1   6  -3   61.40    3.16
   1   6  -3   55.39    3.19
  -1  -6   3   61.13    3.12
  -1  -6   3   61.61    3.18
  -1  -6   3   63.27    3.13
  -1  -6   3   63.81    3.16
   0   6  -3   23.70    1.33
   0   6  -3   23.68    1.33
   0   6  -3   22.54    1.39
   0  -6   3   23.53    1.28
   0  -6   3   24.26    1.38
   0  -6   3   24.72    1.34
   0  -6   3   24.30    1.28
  -1   6  -3  162.21    8.50
  -1   6  -3  165.47    8.47
  -1   6  -3  167.46    8.44
   1  -6   3  175.40    8.41
   1  -6   3  179.70    8.47
   1  -6   3  173.19    8.40
   1  -6   3  164.44    8.48
  -2   6  -3   73.46    3.91
  -2   6  -3   75.80    3.86
  -2   6  -3   73.98    3.95
   2  -6   3   74.41    3.90
   2  -6   3   78.08    3.82
   2  -6   3   84.64    3.92
  -3   6  -3   12.26    0.92
  -3   6  -3   12.76    0.75
  -3   6  -3   12.34    0.86
   3  -6   3   13.86    0.85
  -4   6  -3   11.85    0.69
  -4   6  -3   11.83    1.07
  -4   6  -3   11.28    0.89
  -4   6  -3   10.96    0.80
   4  -6   3   13.00    0.82
  -5   6  -3  117.37    5.79
  -5   6  -3  116.08    5.84
  -5   6  -3  117.27    5.94
  -5   6  -3  116.13    6.10
  -6   6  -3   13.68    1.31
  -6   6  -3   12.58    0.74
  -6   6  -3   12.45    0.99
  -6   6  -3   12.13    0.81
  -7   6  -3   15.49    1.51
  -7   6  -3   14.12    1.13
  -8   6  -3    7.85    0.82
  -8   6  -3    7.46    1.00
  -8   6  -3    7.40    1.11
  -8   6  -3    8.92    0.68
  -9   6  -3   18.34    1.53
  -9   6  -3   18.35    1.36
  -9   6  -3   23.43    1.45
  -9   6  -3   21.92    2.11
 -10   6  -3   -0.36    0.63
 -10   6  -3    1.87    0.52
 -10   6  -3    0.20    0.61
 -10   6  -3   -1.27    0.67
 -10   6  -3    0.78    1.17
 -11   6  -3    0.70    0.91
 -11   6  -3    1.29    0.70
 -11   6  -3    0.22    1.38
 -11   6  -3   -0.79    0.87
 -11   6  -3   -0.10    0.64
 -12   6  -3    8.03    1.31
 -12   6  -3   11.14    0.91
 -12   6  -3    8.21    0.96
 -12   6  -3    8.36    1.75
 -12  -5   3    0.62    1.49
 -12  -5   3   -0.09    1.03
 -12  -5   3   -0.91    0.99
 -11  -5   3    3.38    0.90
 -11  -5   3    2.13    0.94
 -11  -5   3    6.50    1.32
 -10  -5   3    3.98    1.03
 -10  -5   3    4.16    0.82
 -10  -5   3    3.63    0.80
   9   5  -3   10.98    1.36
  -9  -5   3   11.73    1.18
  -9  -5   3   10.42    1.15
  -9  -5   3   11.34    1.17
   8   5  -3   -0.69    0.60
  -8  -5   3   -1.13    0.55
  -8  -5   3    0.86    0.50
  -8  -5   3   -0.50    0.48
   7   5  -3  172.80    8.49
  -7  -5   3  167.83    8.52
  -7  -5   3  162.62    8.28
  -7  -5   3  164.08    8.41
  -7  -5   3  169.56    8.43
   6   5  -3  100.51    5.11
   6   5  -3   99.58    4.99
   6   5  -3   98.92    5.04
  -6  -5   3  102.84    5.05
  -6  -5   3   93.30    4.96
  -6  -5   3  100.62    5.05
  -6  -5   3   97.26    5.12
   5   5  -3   50.30    2.64
   5   5  -3   47.83    2.62
   5   5  -3   48.59    2.55
  -5  -5   3   49.60    2.59
  -5  -5   3   46.63    2.54
  -5  -5   3   50.38    2.65
  -5  -5   3   49.56    2.59
   4   5  -3    1.32    0.37
   4   5  -3    1.41    0.28
   4   5  -3    1.21    0.33
  -4  -5   3    1.57    0.33
  -4  -5   3    1.63    0.32
  -4  -5   3    1.58    0.36
  -4  -5   3    1.01    0.30
   3   5  -3   47.99    2.60
   3   5  -3   44.25    2.61
   3   5  -3   50.87    2.57
   3   5  -3   52.06    2.54
  -3  -5   3   50.15    2.58
  -3  -5   3   50.43    2.58
  -3  -5   3   51.54    2.57
  -3  -5   3   46.30    2.56
   2   5  -3   87.29    4.43
   2   5  -3   90.08    4.38
   2   5  -3   77.52    4.43
  -2  -5   3   85.71    4.40
  -2  -5   3   89.97    4.39
  -2  -5   3   91.16    4.40
   1   5  -3   22.36    1.25
   1   5  -3   21.09    1.32
   1   5  -3   23.32    1.29
  -1  -5   3   22.39    1.24
  -1  -5   3   23.46    1.24
  -1  -5   3   22.09    1.27
  -1  -5   3   23.50    1.30
   0   5  -3   72.47    3.61
   0   5  -3   70.88    3.54
   0   5  -3   69.42    3.61
   0   5  -3   66.65    3.64
   0  -5   3   71.35    3.64
   0  -5   3   73.80    3.58
   0  -5   3   71.09    3.58
   0  -5   3   72.43    3.62
  -1   5  -3    2.57    0.39
  -1   5  -3    3.67    0.33
  -1   5  -3    2.77    0.35
  -1   5  -3    2.59    0.28
   1  -5   3    3.00    0.39
   1  -5   3    3.26    0.33
   1  -5   3    2.52    0.32
   1  -5   3    3.07    0.30
  -2   5  -3    0.44    0.19
  -2   5  -3    0.35    0.31
  -2   5  -3    0.58    0.27
  -2   5  -3    0.22    0.17
   2  -5   3    0.45    0.25
   2  -5   3    0.47    0.12
   2  -5   3    0.21    0.24
  -3   5  -3   66.65    3.65
  -3   5  -3   69.88    3.71
  -3   5  -3   72.32    3.60
   3  -5   3   79.16    3.67
  -4   5  -3  125.09    6.45
  -4   5  -3  127.14    6.69
  -4   5  -3  125.62    6.57
  -4   5  -3  128.18    6.50
   4  -5   3  145.54    6.53
  -5   5  -3   67.40    3.22
  -5   5  -3   61.99    3.52
  -5   5  -3   64.66    3.24
  -5   5  -3   62.54    3.35
  -6   5  -3   15.91    1.14
  -6   5  -3   19.13    1.45
  -7   5  -3    0.58    0.64
  -7   5  -3    0.31    0.34
  -7   5  -3    0.18    0.45
  -8   5  -3   16.79    0.99
  -8   5  -3   18.37    1.74
  -8   5  -3   15.58    1.26
  -8   5  -3   16.69    1.18
  -9   5  -3    0.98    0.61
  -9   5  -3    1.09    0.55
  -9   5  -3    2.09    0.91
  -9   5  -3    1.65    0.38
 -10   5  -3    2.53    0.62
 -10   5  -3    2.84    0.56
 -10   5  -3    2.66    0.78
 -10   5  -3    2.45    1.20
 -10   5  -3    3.27    0.76
 -11   5  -3   -0.60    0.58
 -11   5  -3    0.42    0.87
 -11   5  -3    0.25    0.63
 -11   5  -3   -0.93    1.36
 -11   5  -3    0.35    0.75
 -12   5  -3    1.16    0.48
 -12   5  -3    0.97    1.19
 -12   5  -3   -0.27    1.47
 -12  -4   3   -0.20    0.85
 -12  -4   3    1.18    0.97
 -12  -4   3   -1.67    1.40
 -11  -4   3    3.53    0.85
 -11  -4   3    2.95    1.13
 -11  -4   3    3.43    0.83
 -10  -4   3   -0.22    0.85
 -10  -4   3   -0.36    0.63
 -10  -4   3   -0.24    0.60
  -9  -4   3   30.75    2.14
  -9  -4   3   30.76    1.90
  -9  -4   3   30.26    1.87
   8   4  -3   61.51    3.44
  -8  -4   3   64.91    3.56
  -8  -4   3   63.30    3.38
  -8  -4   3   65.48    3.38
   7   4  -3    2.67    0.50
  -7  -4   3    2.18    0.37
  -7  -4   3    2.91    0.48
  -7  -4   3    3.19    0.57
  -7  -4   3    2.23    0.43
   6   4  -3   16.20    1.09
  -6  -4   3   12.75    0.95
  -6  -4   3   15.91    1.01
  -6  -4   3   15.52    1.03
  -6  -4   3   16.54    1.14
   5   4  -3    0.58    0.33
   5   4  -3    0.59    0.22
   5   4  -3    0.15    0.34
  -5  -4   3    0.23    0.31
  -5  -4   3    0.56    0.30
  -5  -4   3    1.22    0.30
  -5  -4   3    0.46    0.32
   4   4  -3    1.51    0.36
   4   4  -3    1.37    0.25
   4   4  -3    1.50    0.30
  -4  -4   3    1.79    0.36
  -4  -4   3    1.74    0.33
  -4  -4   3    1.67    0.33
  -4  -4   3    1.39    0.29
   3   4  -3   27.64    1.56
   3   4  -3   27.20    1.47
   3   4  -3   29.30    1.49
   3   4  -3   24.63    1.56
  -3  -4   3   28.34    1.53
  -3  -4   3   29.87    1.52
  -3  -4   3   29.77    1.54
  -3  -4   3   25.50    1.52
   2   4  -3   24.71    1.55
   2   4  -3   27.84    1.46
   2   4  -3   27.80    1.53
  -2  -4   3   28.15    1.50
  -2  -4   3   29.38    1.50
  -2  -4   3   29.13    1.51
  -2  -4   3   26.10    1.51
   1   4  -3  147.75    7.26
   1   4  -3  132.69    7.28
   1   4  -3  147.43    7.21
   1   4  -3  146.86    7.24
  -1  -4   3  147.35    7.24
  -1  -4   3  140.03    7.26
  -1  -4   3  152.25    7.27
  -1  -4   3  149.08    7.24
   0   4  -3  230.47   11.33
   0   4  -3  215.19   11.40
   0   4  -3  229.73   11.37
   0   4  -3  231.45   11.38
   0  -4   3  229.36   11.35
   0  -4   3  236.01   11.39
   0  -4   3  236.21   11.35
   0  -4   3  227.11   11.39
  -1   4  -3   12.62    0.82
  -1   4  -3   12.72    0.74
  -1   4  -3   12.68    0.85
  -1   4  -3   12.09    0.76
   1  -4   3   12.80    0.80
   1  -4   3   13.93    0.71
   1  -4   3   12.13    0.74
   1  -4   3   11.81    0.83
  -2   4  -3   67.67    3.42
  -2   4  -3   65.63    3.45
  -2   4  -3   70.46    3.38
   2  -4   3   70.71    3.42
   2  -4   3   70.76    3.33
   2  -4   3   58.34    3.35
  -3   4  -3  101.14    5.18
  -3   4  -3  101.05    5.33
  -3   4  -3   99.19    5.23
  -3   4  -3  101.72    5.15
   3  -4   3  114.81    5.21
  -4   4  -3    5.95    0.63
  -4   4  -3    6.73    0.73
  -4   4  -3    6.13    0.47
  -4   4  -3    6.49    0.46
   4  -4   3    7.10    0.53
  -5   4  -3    8.16    0.75
  -5   4  -3   10.11    1.03
  -5   4  -3    8.95    0.56
  -5   4  -3    9.99    0.62
  -6   4  -3   15.21    0.92
  -6   4  -3   13.44    1.01
  -6   4  -3   14.36    1.30
  -7   4  -3    1.58    0.43
  -7   4  -3    1.54    0.50
  -7   4  -3    0.98    0.68
  -8   4  -3   25.95    1.98
  -8   4  -3   22.58    1.48
  -8   4  -3   21.95    1.50
  -9   4  -3    9.05    1.26
  -9   4  -3    8.54    1.09
  -9   4  -3   10.37    1.05
 -10   4  -3    1.58    0.52
 -10   4  -3    1.62    0.67
 -10   4  -3    0.83    0.59
 -10   4  -3    1.19    1.11
 -11   4  -3    2.78    0.69
 -11   4  -3    1.03    1.35
 -11   4  -3    1.29    0.72
 -11   4  -3    2.15    0.60
 -11   4  -3    0.93    0.90
 -12   4  -3   -3.17    1.41
 -12   4  -3    0.08    0.46
 -12   4  -3   -0.42    1.07
 -12  -3   3   -1.26    0.83
 -12  -3   3    1.12    1.41
 -12  -3   3   -1.99    0.76
 -11  -3   3    1.71    0.66
 -11  -3   3    0.77    0.74
 -11  -3   3    1.47    1.13
 -10  -3   3    5.40    0.73
 -10  -3   3    7.49    1.12
 -10  -3   3    5.18    0.73
  -9  -3   3   87.45    4.39
  -9  -3   3   70.27    4.56
  -9  -3   3   88.02    4.41
  -9  -3   3   90.63    4.40
  -8  -3   3   46.58    2.57
  -8  -3   3   37.74    2.26
  -8  -3   3   44.22    2.36
  -8  -3   3   44.04    2.39
  -8  -3   3   43.79    2.35
   7   3  -3   20.47    1.29
  -7  -3   3   19.77    1.38
  -7  -3   3   16.88    1.20
  -7  -3   3   21.49    1.23
  -7  -3   3   20.10    1.25
  -7  -3   3   21.11    1.29
   6   3  -3    4.47    0.50
  -6  -3   3    5.83    0.63
  -6  -3   3    4.99    0.60
  -6  -3   3    6.03    0.63
  -6  -3   3    4.44    0.61
  -6  -3   3    4.80    0.47
   5   3  -3    1.64    0.30
   5   3  -3    2.04    0.23
   5   3  -3    2.11    0.33
  -5  -3   3    2.50    0.32
  -5  -3   3    2.41    0.32
  -5  -3   3    2.03    0.35
  -5  -3   3    3.00    0.42
  -5  -3   3    1.93    0.38
   4   3  -3  190.79    9.16
   4   3  -3  189.10    9.22
   4   3  -3  191.29    9.19
  -4  -3   3  188.19    9.22
  -4  -3   3  188.22    9.25
  -4  -3   3  188.02    9.20
  -4  -3   3  160.14    9.21
   3   3  -3   51.97    2.59
   3   3  -3   53.66    2.59
   3   3  -3   51.65    2.66
  -3  -3   3   53.86    2.62
  -3  -3   3   44.07    2.64
  -3  -3   3   51.53    2.66
  -3  -3   3   50.99    2.65
   2   3  -3  181.25    9.79
   2   3  -3  198.41    9.78
   2   3  -3  205.12    9.74
  -2  -3   3  203.93    9.78
  -2  -3   3  202.40    9.77
  -2  -3   3  207.75    9.77
  -2  -3   3  178.53    9.78
   1   3  -3  157.37    7.71
   1   3  -3  142.54    7.72
   1   3  -3  153.55    7.69
   1   3  -3  159.96    7.68
  -1  -3   3  143.76    7.71
  -1  -3   3  157.32    7.70
  -1  -3   3  162.95    7.71
  -1  -3   3  160.45    7.70
   0   3  -3    2.09    0.36
   0   3  -3    2.88    0.30
   0   3  -3    3.41    0.35
   0   3  -3    2.38    0.31
   0  -3   3    2.76    0.29
   0  -3   3    3.15    0.34
   0  -3   3    2.96    0.37
   0  -3   3    3.09    0.39
  -1   3  -3  260.86   12.91
  -1   3  -3  241.38   12.91
  -1   3  -3  268.83   12.88
  -1   3  -3  268.54   12.88
  -1   3  -3  262.25   12.94
   1  -3   3  267.94   12.90
   1  -3   3  265.49   12.86
   1  -3   3  249.66   12.90
  -2   3  -3   44.68    2.58
  -2   3  -3   50.31    2.53
  -2   3  -3   51.77    2.56
  -2   3  -3   49.42    2.67
   2  -3   3   50.03    2.48
   2  -3   3   51.38    2.47
   2  -3   3   51.39    2.56
  -3   3  -3  157.76    7.78
  -3   3  -3  157.99    7.94
  -3   3  -3  146.84    7.83
  -3   3  -3  155.42    7.78
   3  -3   3  166.85    7.80
  -4   3  -3   51.22    2.62
  -4   3  -3   47.60    2.68
  -4   3  -3   49.89    2.59
  -4   3  -3   50.66    2.85
   4  -3   3   57.70    2.63
  -5   3  -3    4.31    0.62
  -5   3  -3    4.16    0.37
  -5   3  -3    5.09    0.52
  -6   3  -3   13.65    0.93
  -6   3  -3   12.75    0.94
  -6   3  -3   12.94    1.28
  -6   3  -3   12.76    0.75
  -7   3  -3    7.32    0.82
  -7   3  -3    6.10    0.82
  -7   3  -3    7.95    0.57
  -7   3  -3    8.23    0.97
  -8   3  -3   21.77    1.40
  -8   3  -3   19.93    1.40
  -8   3  -3   20.08    1.83
  -8   3  -3   20.29    1.19
  -9   3  -3   12.56    1.09
  -9   3  -3   11.69    1.33
  -9   3  -3   11.18    0.91
  -9   3  -3   10.60    1.10
 -10   3  -3   12.81    1.17
 -10   3  -3   13.42    1.58
 -10   3  -3   13.74    1.19
 -11   3  -3    3.89    0.80
 -11   3  -3    5.64    1.06
 -11   3  -3    5.29    1.42
 -11   3  -3    7.00    0.75
 -12   3  -3    9.99    1.82
 -12   3  -3    8.01    1.36
 -12   3  -3    8.58    0.99
 -13  -2   3   -3.47    1.40
 -13  -2   3    2.48    0.73
 -12  -2   3    8.65    1.64
 -12  -2   3    7.19    0.96
 -12  -2   3    7.24    0.89
 -11  -2   3   41.70    2.45
 -11  -2   3   42.18    3.00
 -11  -2   3   40.57    2.43
 -11  -2   3   42.17    2.44
 -10  -2   3    3.04    0.63
 -10  -2   3    3.38    0.95
 -10  -2   3    4.22    0.69
 -10  -2   3    3.30    0.58
  -9  -2   3   12.80    0.97
  -9  -2   3   10.39    0.93
  -9  -2   3    9.42    1.07
  -9  -2   3   12.94    1.12
  -9  -2   3   11.14    1.01
  -9  -2   3   12.48    0.76
  -8  -2   3   19.72    1.18
  -8  -2   3   18.16    1.41
  -8  -2   3   15.24    1.22
  -8  -2   3   20.03    1.23
  -8  -2   3   19.76    1.31
  -7  -2   3    4.32    0.51
  -7  -2   3    4.81    0.47
  -7  -2   3    4.50    0.57
  -7  -2   3    5.06    0.63
  -7  -2   3    5.07    0.56
   6   2  -3   55.95    2.89
  -6  -2   3   58.81    2.88
  -6  -2   3   56.48    3.00
  -6  -2   3   58.43    2.92
  -6  -2   3   58.72    2.91
  -6  -2   3   47.70    2.92
   5   2  -3    4.54    0.45
  -5  -2   3    4.77    0.53
  -5  -2   3    5.34    0.50
  -5  -2   3    4.57    0.47
  -5  -2   3    5.60    0.55
  -5  -2   3    3.75    0.48
   4   2  -3   43.61    2.21
   4   2  -3   44.05    2.18
   4   2  -3   42.71    2.20
  -4  -2   3   47.15    2.20
  -4  -2   3   44.50    2.22
  -4  -2   3   36.71    2.28
  -4  -2   3   43.74    2.31
  -4  -2   3   43.38    2.27
   3   2  -3  128.93    6.13
   3   2  -3  122.42    6.19
   3   2  -3  126.86    6.13
  -3  -2   3  126.09    6.20
  -3  -2   3  105.51    6.20
  -3  -2   3  126.60    6.22
  -3  -2   3  130.38    6.17
   2   2  -3  740.98   34.55
  -2  -2   3  735.67   34.55
  -2  -2   3  626.90   34.55
   1   2  -3  609.96   28.67
   1   2  -3  520.18   28.68
  -1  -2   3  546.43   28.68
  -1  -2   3  575.40   28.67
  -1  -2   3  631.59   28.67
  -1  -2   3  606.50   28.67
   0   2  -3  347.71   19.64
   0   2  -3  402.97   19.63
   0   2  -3  419.57   19.64
   0   2  -3  396.40   19.64
   0   2  -3  414.04   19.64
   0  -2   3  368.49   19.64
   0  -2   3  401.37   19.63
   0  -2   3  415.13   19.65
   0  -2   3  411.68   19.64
   0  -2   3  401.67   19.63
  -1   2  -3  114.75    5.66
  -1   2  -3  114.29    5.71
  -1   2  -3  115.33    5.65
  -1   2  -3  114.11    5.65
   1  -2   3  103.04    5.65
   1  -2   3  114.58    5.64
   1  -2   3  112.72    5.63
   1  -2   3  116.49    5.70
  -2   2  -3  469.08   25.35
  -2   2  -3  526.49   25.43
  -2   2  -3  523.23   25.34
  -2   2  -3  524.23   25.33
   2  -2   3  531.30   25.42
   2  -2   3  510.47   25.34
  -3   2  -3   18.38    1.14
  -3   2  -3   20.44    1.31
  -3   2  -3   20.48    1.13
  -3   2  -3   19.95    1.07
   3  -2   3   21.38    1.09
   3  -2   3   19.56    1.28
  -4   2  -3    4.47    0.53
  -4   2  -3    4.72    0.40
  -4   2  -3    4.38    0.61
  -4   2  -3    5.51    0.55
   4  -2   3    4.56    0.58
   4  -2   3    5.84    0.40
  -5   2  -3   11.19    0.80
  -5   2  -3    9.64    0.77
  -5   2  -3   10.26    0.63
  -5   2  -3   10.19    1.05
   5  -2   3   10.93    1.02
  -6   2  -3   58.59    3.14
  -6   2  -3   53.42    2.76
  -6   2  -3   50.92    2.85
  -6   2  -3   55.24    2.87
   6  -2   3   55.89    3.10
  -7   2  -3   29.57    1.60
  -7   2  -3   30.59    1.75
  -7   2  -3   27.73    1.71
  -7   2  -3   32.77    2.11
  -8   2  -3    0.97    0.79
  -8   2  -3    0.97    0.36
  -8   2  -3    1.20    0.50
  -8   2  -3    1.02    0.52
  -9   2  -3    0.14    0.44
  -9   2  -3    0.14    0.88
  -9   2  -3    0.40    0.50
 -10   2  -3    0.28    1.00
 -10   2  -3   -0.08    0.55
 -11   2  -3   20.18    2.06
 -11   2  -3   20.90    1.54
 -12   2  -3    2.37    0.59
 -12   2  -3   -1.85    1.13
 -12   2  -3    1.93    1.54
 -13  -1   3   -1.11    1.57
 -13  -1   3    1.49    0.61
 -12  -1   3   50.62    3.60
 -12  -1   3   51.34    2.86
 -12  -1   3   47.78    2.83
 -12  -1   3   53.17    2.88
 -11  -1   3   14.43    1.18
 -11  -1   3   14.93    1.57
 -11  -1   3   13.68    1.33
 -11  -1   3   12.21    1.24
 -10  -1   3    3.23    0.52
 -10  -1   3    3.49    0.46
 -10  -1   3    2.12    0.83
 -10  -1   3    2.64    0.63
 -10  -1   3    2.45    0.55
 -10  -1   3    3.38    0.72
  -9  -1   3   22.82    1.66
  -9  -1   3   27.41    1.74
  -9  -1   3   26.42    1.90
  -9  -1   3   27.90    1.58
  -9  -1   3   27.91    1.61
  -9  -1   3   28.89    1.48
  -8  -1   3    5.89    0.63
  -8  -1   3    5.93    0.66
  -8  -1   3    5.99    0.60
  -8  -1   3    6.38    0.80
  -7  -1   3   29.59    1.70
  -7  -1   3   30.35    1.64
  -7  -1   3   30.41    1.75
  -7  -1   3   31.58    1.85
  -6  -1   3   50.77    2.61
  -6  -1   3   49.25    2.70
  -6  -1   3   49.70    2.63
  -6  -1   3   50.06    2.56
  -5  -1   3    3.65    0.37
  -5  -1   3    3.47    0.40
  -5  -1   3    3.48    0.45
  -5  -1   3    4.35    0.40
  -4  -1   3    5.46    0.41
  -4  -1   3    5.34    0.57
  -4  -1   3    5.51    0.53
  -4  -1   3    6.06    0.43
   3   1  -3  129.50    6.55
   3   1  -3  132.44    6.60
   3   1  -3  135.14    6.52
  -3  -1   3  130.26    6.59
  -3  -1   3  130.31    6.62
  -3  -1   3  135.44    6.56
   2   1  -3   81.50    4.08
   2   1  -3   82.31    4.04
   2   1  -3   80.61    4.07
  -2  -1   3   82.37    4.06
  -2  -1   3   81.00    4.08
  -2  -1   3   78.47    4.10
   1   1  -3   64.06    3.14
   1   1  -3   62.88    3.13
   1   1  -3   63.15    3.10
   1   1  -3   61.86    3.14
  -1  -1   3   62.43    3.14
  -1  -1   3   61.78    3.10
  -1  -1   3   53.02    3.15
  -1  -1   3   64.36    3.16
  -1  -1   3   62.89    3.14
   0   1  -3    2.83    0.35
   0   1  -3    3.74    0.45
   0   1  -3    3.94    0.43
   0   1  -3    3.64    0.43
   0   1  -3    3.62    0.43
   0  -1   3    4.05    0.41
   0  -1   3    3.96    0.41
   0  -1   3    2.99    0.41
   0  -1   3    4.35    0.48
   0  -1   3    4.00    0.38
  -1   1  -3  275.82   13.57
  -1   1  -3  287.49   13.56
  -1   1  -3  241.53   13.56
  -1   1  -3  276.80   13.61
   1  -1   3  255.94   13.56
   1  -1   3  286.89   13.61
   1  -1   3  279.24   13.56
   1  -1   3  290.58   13.54
  -2   1  -3    3.34    0.43
  -2   1  -3    3.86    0.48
  -2   1  -3    3.69    0.38
  -2   1  -3    3.93    0.39
   2  -1   3    4.23    0.29
   2  -1   3    3.76    0.38
   2  -1   3    3.48    0.38
   2  -1   3    4.15    0.48
  -3   1  -3    0.18    0.35
  -3   1  -3    0.71    0.28
  -3   1  -3    0.58    0.26
   3  -1   3    0.69    0.18
   3  -1   3    0.41    0.33
  -4   1  -3    9.60    0.96
  -4   1  -3    9.47    0.63
  -4   1  -3    8.93    0.69
  -4   1  -3    9.85    0.77
   4  -1   3   10.95    0.58
   4  -1   3   11.49    0.98
  -5   1  -3    7.90    0.98
  -5   1  -3    7.13    0.64
  -5   1  -3    8.43    0.58
  -5   1  -3    9.41    0.77
   5  -1   3   10.23    1.01
  -6   1  -3   52.00    2.99
  -6   1  -3   58.84    3.30
  -6   1  -3   61.87    3.08
  -6   1  -3   60.14    2.97
   6  -1   3   59.85    3.31
  -7   1  -3    0.01    0.35
  -7   1  -3   -0.08    0.30
  -7   1  -3   -0.52    0.60
  -7   1  -3    0.08    0.43
   7  -1   3    0.21    0.72
  -8   1  -3    5.27    0.64
  -8   1  -3    6.62    0.99
  -8   1  -3    4.78    0.55
   8  -1   3    5.58    1.05
  -9   1  -3   10.94    1.05
  -9   1  -3    9.46    0.98
  -9   1  -3   10.40    1.33
 -10   1  -3    2.83    0.71
 -10   1  -3    4.93    1.19
 -10   1  -3    2.94    0.66
 -11   1  -3   -0.18    1.32
 -11   1  -3    1.25    0.66
 -12   1  -3   29.31    2.80
 -12   1  -3   31.99    1.94
 -12   1  -3   27.86    3.22
 -13   0   3    4.76    1.66
 -12   0   3    5.93    1.47
 -12   0   3    8.24    0.93
 -12   0   3    7.18    0.81
 -12   0   3    8.06    0.81
 -11   0   3   19.50    1.62
 -11   0   3   20.60    1.51
 -11   0   3   22.19    2.13
 -11   0   3   23.66    1.45
 -11   0   3   26.18    1.40
 -11   0   3   21.45    1.73
 -10   0   3   60.65    2.98
 -10   0   3   55.93    3.01
 -10   0   3   55.23    3.03
 -10   0   3   57.11    3.21
  -9   0   3   18.60    1.44
  -9   0   3   20.52    1.14
  -9   0   3   18.74    1.26
  -9   0   3   18.09    1.17
  -9   0   3   19.48    1.56
  -8   0   3   69.30    3.62
  -8   0   3   72.21    3.80
  -8   0   3   69.52    3.72
  -8   0   3   70.28    3.57
  -7   0   3   67.97    3.57
  -7   0   3   65.95    3.50
  -7   0   3   67.49    3.63
  -7   0   3   71.01    3.44
  -6   0   3   12.85    0.72
  -6   0   3   12.21    0.81
  -6   0   3   11.80    0.94
  -6   0   3   11.51    0.90
  -5   0   3    0.41    0.23
  -5   0   3    0.58    0.32
  -5   0   3    0.29    0.28
  -5   0   3    0.86    0.18
  -4   0   3    2.19    0.26
  -4   0   3    2.84    0.29
  -4   0   3    4.11    0.44
   3   0  -3   27.10    1.45
  -3   0   3   28.52    1.39
  -3   0   3   25.76    1.49
  -3   0   3   25.58    1.41
   2   0  -3  200.44   10.08
   2   0  -3  203.44   10.04
   2   0  -3  199.61   10.03
  -2   0   3  208.13   10.06
  -2   0   3  201.92   10.02
  -2   0   3  204.09   10.10
  -2   0   3  204.96   10.06
   1   0  -3  125.34    6.37
   1   0  -3  129.33    6.36
   1   0  -3  125.16    6.38
  -1   0   3  128.99    6.35
  -1   0   3  130.13    6.37
  -1   0   3  130.63    6.39
  -1   0   3  125.03    6.37
   0   0  -3   35.56    1.91
   0   0  -3   37.71    1.93
   0   0  -3   35.37    1.91
   0   0   3   36.55    1.90
   0   0   3   36.35    1.92
   0   0   3   36.49    1.91
  -1   0  -3    4.36    0.49
  -1   0  -3    4.29    0.42
  -1   0  -3    4.30    0.39
   1   0   3    3.71    0.39
   1   0   3    3.53    0.42
   1   0   3    4.53    0.41
   1   0   3    4.51    0.48
  -2   0  -3  417.84   20.25
  -2   0  -3  414.21   20.14
  -2   0  -3  416.30   20.18
   2   0   3  370.70   20.13
   2   0   3  416.94   20.11
   2   0   3  408.54   20.25
   2   0   3  414.96   20.17
  -3   0  -3   20.33    1.36
  -3   0  -3   20.22    1.21
  -3   0  -3   20.31    1.13
   3   0   3   20.72    1.35
   3   0   3   20.78    1.08
   3   0   3   20.20    1.14
   3   0   3   21.33    1.07
  -4   0  -3   99.49    5.35
  -4   0  -3  101.62    5.16
  -4   0  -3  100.49    5.22
   4   0   3  112.61    5.10
   4   0   3  100.35    5.35
  -5   0  -3    5.64    0.74
  -5   0  -3    7.05    0.70
  -5   0  -3    6.48    0.54
   5   0   3    6.29    0.76
  -6   0  -3  101.43    5.27
  -6   0  -3  100.26    5.06
  -6   0  -3   94.52    4.97
   6   0   3  100.17    5.28
  -7   0  -3    6.15    0.69
  -7   0  -3    7.17    0.68
  -7   0  -3    6.43    0.92
   7   0   3    7.87    1.01
  -8   0  -3    7.76    0.91
  -8   0  -3    6.90    0.83
  -8   0  -3    8.31    1.09
   8   0   3    8.55    1.20
  -9   0  -3   66.78    3.84
  -9   0  -3   58.30    3.36
  -9   0  -3   63.81    3.39
   9   0   3   66.20    3.99
 -10   0  -3    2.29    0.64
 -10   0  -3    2.18    1.09
 -10   0  -3    1.01    0.70
 -11   0  -3   11.10    1.72
 -11   0  -3   15.52    1.39
 -12   0  -3   32.86    2.13
 -12   0  -3   36.98    2.93
 -12   0  -3   32.02    3.20
 -13   1   3   20.42    1.34
 -13   1   3   14.17    2.12
 -12   1   3    1.10    0.76
 -12   1   3    1.89    1.30
 -12   1   3    1.58    0.52
 -12   1   3   -0.77    0.53
 -12   1   3   -0.37    0.52
 -12   1   3   -0.89    0.79
 -11   1   3   16.08    1.93
 -11   1   3   16.07    1.23
 -11   1   3   16.18    1.15
 -11   1   3   18.49    1.19
 -11   1   3   16.96    1.59
 -10   1   3   16.31    1.08
 -10   1   3   15.32    1.15
 -10   1   3   15.30    1.46
 -10   1   3   16.98    1.66
 -10   1   3   17.83    1.10
  -9   1   3    0.11    0.34
  -9   1   3   -0.21    0.31
  -9   1   3   -0.07    0.57
  -9   1   3    0.76    0.41
  -9   1   3    0.15    0.60
  -8   1   3    1.17    0.28
  -8   1   3    0.64    0.49
  -8   1   3    0.72    0.53
  -8   1   3    1.30    0.39
  -7   1   3   23.39    1.31
  -7   1   3   22.79    1.51
  -7   1   3   22.26    1.47
  -7   1   3   24.32    1.24
  -6   1   3   19.76    1.09
  -6   1   3   20.07    1.28
  -6   1   3   20.00    1.24
  -5   1   3  103.66    5.23
  -5   1   3  101.72    5.17
   4  -1  -3    4.89    0.48
  -4   1   3    4.69    0.35
  -4   1   3    4.67    0.50
  -4   1   3    5.36    0.32
   3  -1  -3   20.17    1.14
  -3   1   3   18.36    1.19
  -3   1   3   19.32    1.06
  -3   1   3   22.44    1.07
   2  -1  -3  464.91   22.93
   2  -1  -3  462.95   22.88
  -2   1   3  468.75   22.91
  -2   1   3  455.36   22.94
  -2   1   3  471.12   22.89
   1  -1  -3   23.40    1.26
   1  -1  -3   23.08    1.24
   1  -1  -3   22.38    1.30
   1  -1  -3   23.24    1.28
  -1   1   3   22.09    1.30
  -1   1   3   21.49    1.32
  -1   1   3   24.52    1.26
  -1   1   3   23.13    1.25
   0  -1  -3   80.23    4.16
   0  -1  -3   80.79    4.17
   0  -1  -3   85.29    4.18
   0  -1  -3   83.56    4.15
   0   1   3   84.16    4.16
   0   1   3   81.06    4.15
   0   1   3   81.19    4.18
  -1  -1  -3    0.21    0.32
  -1  -1  -3   -0.08    0.21
  -1  -1  -3   -0.12    0.24
   1   1   3   -0.13    0.19
   1   1   3    0.16    0.29
   1   1   3    0.24    0.23
  -2  -1  -3   12.38    0.97
  -2  -1  -3   13.21    0.84
   2   1   3   10.96    0.72
   2   1   3   13.11    0.95
   2   1   3   13.14    0.71
   2   1   3   12.54    0.83
  -3  -1  -3  336.19   16.72
  -3  -1  -3  343.38   16.58
  -3  -1  -3  340.42   16.63
   3   1   3  315.89   16.52
   3   1   3  336.98   16.61
   3   1   3  333.25   16.55
   3   1   3  343.89   16.73
  -4  -1  -3  542.47   27.71
  -4  -1  -3  569.43   27.77
  -4  -1  -3  566.32   27.89
   4   1   3  552.17   27.68
   4   1   3  581.57   27.91
   4   1   3  561.68   27.72
  -5  -1  -3   48.69    2.56
  -5  -1  -3   48.70    2.62
  -5  -1  -3   51.46    2.82
   5   1   3   48.30    2.85
  -6  -1  -3   66.11    3.37
  -6  -1  -3   64.32    3.58
  -6  -1  -3   59.84    3.29
   6   1   3   66.59    3.64
  -7  -1  -3   46.47    2.59
  -7  -1  -3   49.19    2.66
  -7  -1  -3   49.11    2.94
   7   1   3   50.81    3.06
  -8  -1  -3   29.06    1.76
  -8  -1  -3   28.12    1.79
  -8  -1  -3   29.45    2.19
   8   1   3   31.41    2.45
  -9  -1  -3    2.60    0.94
  -9  -1  -3    0.26    0.61
  -9  -1  -3    1.79    0.60
   9   1   3    0.82    1.17
 -10  -1  -3   23.98    1.71
 -10  -1  -3   21.69    1.81
 -10  -1  -3   26.89    2.39
 -11  -1  -3    1.54    1.37
 -11  -1  -3    2.58    0.79
 -12  -1  -3    1.39    1.25
 -12  -1  -3    1.24    1.49
 -12  -1  -3    0.36    0.77
 -13   2   3    5.27    1.56
 -12   2   3    0.55    1.20
 -12   2   3    0.92    0.49
 -12   2   3   -0.15    0.79
 -12   2   3    1.58    0.62
 -12   2   3    1.33    0.49
 -11   2   3   35.08    1.94
 -11   2   3   35.74    2.61
 -11   2   3   33.40    2.32
 -11   2   3   38.67    2.05
 -11   2   3   33.99    2.00
 -10   2   3   38.84    2.03
 -10   2   3   36.84    2.43
 -10   2   3   35.46    2.01
 -10   2   3   35.93    2.30
 -10   2   3   35.02    1.94
  -9   2   3   -0.32    0.59
  -9   2   3   -0.20    0.35
  -9   2   3    0.13    0.62
  -9   2   3    0.39    0.39
  -9   2   3    0.25    0.27
  -8   2   3    5.40    0.72
  -8   2   3    5.59    0.69
  -7   2   3    0.13    0.39
  -7   2   3    0.69    0.43
  -6   2   3    6.98    0.73
  -6   2   3    5.51    0.59
  -5   2   3   87.04    4.47
   4  -2  -3   26.66    1.46
  -4   2   3   26.71    1.54
  -4   2   3   27.14    1.37
   3  -2  -3  309.06   15.25
  -3   2   3  301.43   15.21
  -3   2   3  308.75   15.18
  -3   2   3  313.25   15.28
   1  -2  -3  317.81   15.52
   1  -2  -3  317.09   15.57
   1  -2  -3  319.69   15.56
  -1   2   3  306.56   15.56
  -1   2   3  316.67   15.57
  -1   2   3  307.29   15.53
  -1   2   3  316.60   15.56
   0  -2  -3   30.16    1.66
   0  -2  -3   31.17    1.64
   0  -2  -3   31.69    1.71
   0   2   3   30.08    1.64
   0   2   3   31.20    1.65
   0   2   3   31.06    1.70
  -1  -2  -3   68.02    3.35
  -1  -2  -3   63.99    3.42
  -1  -2  -3   67.33    3.34
   1   2   3   64.40    3.31
   1   2   3   64.81    3.36
   1   2   3   64.87    3.42
  -2  -2  -3    1.64    0.28
  -2  -2  -3    1.25    0.30
  -2  -2  -3    2.01    0.43
   2   2   3    1.47    0.33
   2   2   3    1.98    0.24
   2   2   3    1.85    0.42
  -3  -2  -3    1.45    0.30
  -3  -2  -3    1.11    0.32
  -3  -2  -3    0.40    0.39
   3   2   3    0.90    0.45
   3   2   3    0.76    0.32
   3   2   3    1.15    0.22
  -4  -2  -3   20.12    1.24
  -4  -2  -3   20.01    1.43
  -4  -2  -3   20.46    1.19
   4   2   3   19.89    1.13
   4   2   3   21.28    1.23
   4   2   3   20.82    1.48
  -5  -2  -3   23.32    1.38
  -5  -2  -3   22.99    1.60
  -5  -2  -3   23.59    1.31
   5   2   3   21.56    1.26
   5   2   3   22.63    1.67
   5   2   3   21.13    1.23
  -6  -2  -3    0.49    0.62
  -6  -2  -3    0.25    0.37
  -6  -2  -3   -0.01    0.37
   6   2   3    0.13    0.68
  -7  -2  -3    5.85    0.92
  -7  -2  -3    5.30    0.62
  -7  -2  -3    4.58    0.63
   7   2   3    4.72    1.03
  -8  -2  -3   10.27    1.25
  -8  -2  -3   13.23    1.13
  -8  -2  -3   10.32    1.08
   8   2   3   11.78    1.40
  -9  -2  -3    0.94    0.60
  -9  -2  -3   -0.12    0.61
  -9  -2  -3   -0.84    0.88
   9   2   3   -0.56    1.24
 -10  -2  -3    1.47    1.15
 -10  -2  -3    0.21    0.82
 -10  -2  -3    0.97    0.69
 -11  -2  -3    3.63    0.94
 -11  -2  -3    4.46    1.43
 -13   3   3    6.93    0.89
 -13   3   3    8.77    1.59
 -12   3   3   -0.46    0.41
 -12   3   3   -0.54    0.37
 -12   3   3   -0.35    0.88
 -12   3   3    0.47    1.12
 -12   3   3    1.45    0.67
 -11   3   3   24.87    1.50
 -11   3   3   21.04    1.38
 -11   3   3   19.60    2.05
 -11   3   3   21.42    1.29
 -11   3   3   21.67    1.89
 -10   3   3    5.41    0.85
 -10   3   3    3.65    0.92
 -10   3   3    5.65    0.63
 -10   3   3    4.84    0.55
  -9   3   3    0.24    0.55
  -9   3   3    0.25    0.63
  -9   3   3   -0.15    0.38
  -8   3   3    0.56    0.54
  -8   3   3    0.56    0.51
  -7   3   3   50.93    2.80
  -7   3   3   51.67    2.82
  -6   3   3   28.10    1.67
  -5   3   3   43.53    2.36
   4  -3  -3    6.44    0.55
  -4   3   3    6.32    0.39
  -4   3   3    5.46    0.67
  -4   3   3    7.16    0.49
   3  -3  -3    7.68    0.62
  -3   3   3    8.23    0.50
  -3   3   3    7.86    0.64
  -3   3   3    8.60    0.73
   2  -3  -3  515.01   24.97
   2  -3  -3  507.98   25.02
   2  -3  -3  506.15   25.03
  -2   3   3  512.25   25.03
  -2   3   3  505.32   25.04
  -2   3   3  495.85   24.98
   1  -3  -3   29.38    1.53
   1  -3  -3   28.73    1.61
   1  -3  -3   27.96    1.60
  -1   3   3   29.28    1.59
  -1   3   3   29.94    1.62
  -1   3   3   29.81    1.56
   0  -3  -3   80.13    4.04
   0  -3  -3   80.80    4.11
   0  -3  -3   81.35    4.08
   0   3   3   78.29    4.04
   0   3   3   79.18    4.06
   0   3   3   81.26    4.11
  -1  -3  -3    6.97    0.59
  -1  -3  -3    7.06    0.58
   1   3   3    7.04    0.52
   1   3   3    6.93    0.73
   1   3   3    6.30    0.59
  -2  -3  -3  153.04    7.45
  -2  -3  -3  146.57    7.55
  -2  -3  -3  147.53    7.46
   2   3   3  149.35    7.41
   2   3   3  149.89    7.49
   2   3   3  147.52    7.57
  -3  -3  -3    0.31    0.28
  -3  -3  -3    0.28    0.29
  -3  -3  -3    0.03    0.38
   3   3   3    0.13    0.44
   3   3   3    0.48    0.34
   3   3   3    0.56    0.11
   3   3   3    0.85    0.22
  -4  -3  -3  119.79    6.17
  -4  -3  -3  122.60    6.01
  -4  -3  -3  117.79    6.03
   4   3   3  120.23    6.05
   4   3   3  116.23    5.96
   4   3   3  118.41    6.21
  -5  -3  -3    2.18    0.60
  -5  -3  -3    2.19    0.42
  -5  -3  -3    1.93    0.43
   5   3   3    2.81    0.45
   5   3   3    0.77    0.63
   5   3   3    2.35    0.35
  -6  -3  -3    7.22    0.69
  -6  -3  -3    7.11    0.90
  -6  -3  -3    6.42    0.68
   6   3   3    8.24    1.04
  -7  -3  -3   34.76    2.10
  -7  -3  -3   36.30    2.43
  -7  -3  -3   36.38    2.11
   7   3   3   37.74    2.66
  -8  -3  -3    0.04    0.50
  -8  -3  -3    0.23    0.56
  -8  -3  -3    0.28    0.83
   8   3   3    1.46    1.11
  -9  -3  -3    2.09    0.78
  -9  -3  -3    4.59    1.11
  -9  -3  -3    3.39    0.71
   9   3   3    2.02    1.40
 -10  -3  -3    4.22    1.02
 -10  -3  -3    4.63    0.87
 -10  -3  -3    3.84    1.37
 -11  -3  -3    2.73    0.93
 -11  -3  -3    2.06    1.44
 -13   4   3    4.21    0.90
 -13   4   3    1.87    1.38
 -13   4   3    2.65    0.71
 -12   4   3    1.97    1.00
 -12   4   3    4.43    0.80
 -12   4   3    4.69    1.25
 -11   4   3    0.81    0.93
 -11   4   3    0.73    0.63
 -11   4   3    0.38    0.90
 -10   4   3    1.55    0.74
 -10   4   3    3.42    0.60
 -10   4   3    3.40    0.87
  -9   4   3    8.68    0.93
  -9   4   3    7.76    0.79
  -9   4   3    6.38    0.85
  -8   4   3   -0.19    0.48
  -8   4   3    0.16    0.53
  -8   4   3    0.00    0.33
  -7   4   3    1.07    0.47
  -7   4   3    0.93    0.47
  -6   4   3   61.91    3.29
   5  -4  -3    3.56    0.37
  -5   4   3    3.03    0.47
  -5   4   3    3.23    0.26
  -5   4   3    3.26    0.38
   4  -4  -3   27.32    1.49
  -4   4   3   27.71    1.40
  -4   4   3   26.72    1.50
  -4   4   3   26.61    1.57
   3  -4  -3    0.19    0.11
   3  -4  -3    0.14    0.17
   3  -4  -3   -0.08    0.25
  -3   4   3    0.08    0.31
  -3   4   3   -0.11    0.16
  -3   4   3   -0.22    0.28
   2  -4  -3    1.00    0.33
   2  -4  -3    1.25    0.32
   2  -4  -3    1.15    0.20
  -2   4   3    0.90    0.21
  -2   4   3    0.97    0.33
  -2   4   3    0.95    0.30
   1  -4  -3   41.63    2.24
   1  -4  -3   41.75    2.17
   1  -4  -3   42.57    2.25
  -1   4   3   41.92    2.19
  -1   4   3   43.60    2.27
  -1   4   3   41.58    2.20
   0  -4  -3    0.02    0.21
   0  -4  -3    0.20    0.27
   0   4   3   -0.09    0.30
   0   4   3   -0.24    0.21
   0   4   3   -0.11    0.21
  -1  -4  -3    1.77    0.29
  -1  -4  -3    2.32    0.44
   1   4   3    2.22    0.43
   1   4   3    1.82    0.33
   1   4   3    2.44    0.28
  -2  -4  -3   22.21    1.29
  -2  -4  -3   21.79    1.30
  -2  -4  -3   22.89    1.43
   2   4   3   21.26    1.33
   2   4   3   22.22    1.47
   2   4   3   21.97    1.22
  -3  -4  -3   40.97    2.27
  -3  -4  -3   40.90    2.40
  -3  -4  -3   42.21    2.26
   3   4   3   42.51    2.46
   3   4   3   40.31    2.19
   3   4   3   41.02    2.31
   3   4   3   45.77    2.12
  -4  -4  -3   36.92    1.97
  -4  -4  -3   35.09    2.15
  -4  -4  -3   34.86    1.98
   4   4   3   34.77    1.89
   4   4   3   34.91    2.02
   4   4   3   36.10    2.25
  -5  -4  -3   22.34    1.43
  -5  -4  -3   23.95    1.69
  -5  -4  -3   24.10    1.45
   5   4   3   23.18    1.85
   5   4   3   21.75    1.33
   5   4   3   22.90    1.48
  -6  -4  -3   32.33    1.97
  -6  -4  -3   35.94    2.27
  -6  -4  -3   33.39    1.96
   6   4   3   35.40    2.40
   6   4   3   32.07    1.90
   6   4   3   33.24    1.85
  -7  -4  -3   48.84    2.93
  -7  -4  -3   43.19    2.61
  -7  -4  -3   46.80    2.61
   7   4   3   46.66    3.16
  -8  -4  -3    1.54    0.91
  -8  -4  -3    2.15    0.62
  -8  -4  -3    0.38    0.65
   8   4   3    1.72    1.24
  -9  -4  -3   13.46    1.69
  -9  -4  -3   17.47    1.55
  -9  -4  -3   20.40    2.17
   9   4   3   19.14    2.17
 -10  -4  -3    4.77    1.35
 -10  -4  -3    4.03    0.89
 -10  -4  -3    5.03    1.19
  10   4   3    3.90    2.05
 -11  -4  -3    3.33    1.06
 -11  -4  -3    5.19    1.52
 -13   5   3    3.59    1.07
 -13   5   3    4.57    1.55
 -13   5   3    6.19    0.92
 -12   5   3    5.70    1.30
 -12   5   3    3.92    1.17
 -12   5   3    6.66    0.90
 -11   5   3    2.61    0.95
 -11   5   3    2.65    1.01
 -11   5   3    3.40    0.73
 -10   5   3    7.66    0.96
 -10   5   3    7.32    1.03
 -10   5   3    8.71    1.06
  -9   5   3   33.19    2.18
  -9   5   3   32.49    2.20
  -9   5   3   34.78    1.93
  -8   5   3    9.78    0.81
  -8   5   3    7.85    0.90
  -8   5   3   10.85    1.08
  -7   5   3    8.00    0.94
  -6   5   3    9.37    0.89
  -6   5   3    9.45    0.54
   5  -5  -3   25.20    1.43
  -5   5   3   26.36    1.35
  -5   5   3   26.50    1.47
  -5   5   3   26.51    1.57
   4  -5  -3   98.51    4.95
  -4   5   3   97.66    4.96
  -4   5   3   98.73    5.00
  -4   5   3   97.66    4.89
   3  -5  -3    5.83    0.42
   3  -5  -3    5.49    0.51
   3  -5  -3    5.09    0.57
  -3   5   3    5.01    0.53
  -3   5   3    4.82    0.50
  -3   5   3    5.36    0.46
   2  -5  -3  125.29    6.36
   2  -5  -3  125.14    6.36
   2  -5  -3  128.66    6.29
  -2   5   3  127.19    6.33
  -2   5   3  124.94    6.31
   1  -5  -3  109.91    5.40
   1  -5  -3  109.61    5.46
   1  -5  -3  106.81    5.46
  -1   5   3  108.01    5.42
  -1   5   3  106.12    5.50
  -1   5   3  106.18    5.42
   0  -5  -3   74.76    3.68
   0  -5  -3   70.60    3.63
   0   5   3   72.06    3.63
   0   5   3   68.19    3.73
   0   5   3   70.47    3.66
  -1  -5  -3   -0.31    0.24
   1   5   3   -0.09    0.23
   1   5   3   -0.28    0.33
   1   5   3    0.09    0.27
  -2  -5  -3   40.20    2.17
  -2  -5  -3   37.50    2.14
  -2  -5  -3   40.48    2.28
   2   5   3   42.42    2.04
   2   5   3   39.35    2.31
   2   5   3   40.04    2.19
   2   5   3   37.84    2.09
  -3  -5  -3   14.62    1.19
  -3  -5  -3   14.54    1.03
  -3  -5  -3   14.51    1.01
   3   5   3   14.51    1.27
   3   5   3   15.37    0.82
   3   5   3   14.15    0.91
   3   5   3   13.79    1.08
  -4  -5  -3   25.93    1.46
  -4  -5  -3   22.71    1.46
  -4  -5  -3   21.92    1.62
   4   5   3   23.79    1.36
   4   5   3   24.02    1.53
   4   5   3   22.08    1.74
  -5  -5  -3   51.25    2.87
  -5  -5  -3   48.48    2.66
  -5  -5  -3   49.19    2.66
   5   5   3   48.44    2.71
   5   5   3   46.53    2.99
   5   5   3   46.39    2.57
  -6  -5  -3    1.15    0.56
  -6  -5  -3    1.09    0.51
  -6  -5  -3    0.87    0.70
   6   5   3    0.97    0.53
   6   5   3    1.34    0.87
   6   5   3    0.38    0.43
  -7  -5  -3    0.89    0.80
  -7  -5  -3   -0.67    0.48
  -7  -5  -3    0.14    0.62
   7   5   3   -0.66    1.08
  -8  -5  -3   13.33    1.49
  -8  -5  -3   12.45    1.34
  -8  -5  -3   14.49    1.50
   8   5   3   12.42    1.81
  -9  -5  -3    5.50    1.25
  -9  -5  -3    4.04    1.00
  -9  -5  -3    3.81    0.87
 -10  -5  -3   18.08    1.79
 -10  -5  -3   12.28    1.53
 -10  -5  -3   17.21    1.81
  10   5   3   17.30    2.49
 -11  -5  -3    3.27    1.09
 -13   6   3    4.32    1.04
 -13   6   3    2.77    1.14
 -13   6   3    6.45    1.61
 -12   6   3   12.07    1.53
 -12   6   3   12.16    1.61
 -12   6   3   13.71    1.42
 -11   6   3    7.76    0.94
 -11   6   3    7.17    1.13
 -11   6   3    7.51    1.25
 -10   6   3   -0.06    0.55
 -10   6   3   -0.21    0.73
 -10   6   3    0.19    0.79
  -9   6   3    3.11    0.57
  -9   6   3    2.40    0.76
  -9   6   3    2.65    0.74
  -8   6   3   18.78    1.54
  -8   6   3   18.25    1.48
  -8   6   3   21.22    1.29
  -7   6   3   13.82    1.17
  -7   6   3   14.01    0.98
  -6   6   3    0.00    0.18
  -6   6   3   -0.08    0.38
  -6   6   3   -0.05    0.40
   5  -6  -3    1.44    0.30
  -5   6   3    1.02    0.21
  -5   6   3    1.28    0.43
  -5   6   3    0.75    0.38
   4  -6  -3   29.68    1.64
  -4   6   3   30.98    1.72
  -4   6   3   30.20    1.58
  -4   6   3   28.95    1.67
   3  -6  -3   19.63    1.07
   3  -6  -3   18.61    1.16
   3  -6  -3   20.42    1.16
  -3   6   3   19.55    1.19
  -3   6   3   18.52    1.09
  -3   6   3   18.48    1.16
   2  -6  -3    2.94    0.33
   2  -6  -3    1.99    0.41
   2  -6  -3    2.26    0.40
  -2   6   3    2.45    0.33
   1  -6  -3    2.74    0.45
   1  -6  -3    2.39    0.32
   1  -6  -3    2.70    0.44
  -1   6   3    2.69    0.44
  -1   6   3    2.07    0.34
  -1   6   3    2.34    0.35
   0  -6  -3    2.92    0.36
   0  -6  -3    3.64    0.49
   0   6   3    3.36    0.38
   0   6   3    2.63    0.45
   0   6   3    3.59    0.43
  -1  -6  -3   15.13    0.99
   1   6   3   14.87    1.03
   1   6   3   15.47    0.95
   1   6   3   15.64    0.89
   1   6   3   14.64    1.17
  -2  -6  -3   10.75    0.87
  -2  -6  -3    9.54    0.79
   2   6   3    8.91    1.04
   2   6   3    9.99    0.72
   2   6   3    9.54    0.64
   2   6   3    9.77    0.87
  -3  -6  -3    0.46    0.42
  -3  -6  -3    0.32    0.34
  -3  -6  -3    0.72    0.48
   3   6   3    0.37    0.42
   3   6   3    0.67    0.25
   3   6   3    0.66    0.58
   3   6   3    0.64    0.29
  -4  -6  -3   35.95    2.16
  -4  -6  -3   31.96    1.95
  -4  -6  -3   34.59    1.99
   4   6   3   35.23    2.33
   4   6   3   32.17    1.87
   4   6   3   34.47    2.05
  -5  -6  -3   42.25    2.67
  -5  -6  -3   41.74    2.49
  -5  -6  -3   43.19    2.46
   5   6   3   44.46    2.40
   5   6   3   45.72    2.88
   5   6   3   45.52    2.57
  -6  -6  -3   11.49    1.23
  -6  -6  -3   11.75    1.25
  -6  -6  -3   12.31    1.17
   6   6   3   11.87    1.07
   6   6   3   11.50    1.45
   6   6   3   13.19    1.28
  -7  -6  -3    3.74    0.69
  -7  -6  -3    3.82    0.97
  -7  -6  -3    2.96    0.79
   7   6   3    2.39    0.64
   7   6   3    4.61    1.27
   7   6   3    3.18    0.61
  -8  -6  -3    5.29    0.86
  -8  -6  -3    5.45    0.99
  -8  -6  -3    8.21    1.25
   8   6   3    4.76    1.64
  -9  -6  -3    1.27    1.04
  -9  -6  -3    2.81    1.24
  -9  -6  -3    1.06    0.80
   9   6   3    2.28    2.00
 -10  -6  -3    1.44    0.99
  10   6   3    0.65    1.89
 -13   7   3    0.70    1.44
 -13   7   3   -3.54    1.16
 -13   7   3   -0.85    1.01
 -12   7   3   17.66    1.61
 -12   7   3   12.67    1.61
 -12   7   3   15.43    1.69
 -11   7   3    8.32    1.00
 -11   7   3    6.60    1.20
 -11   7   3    5.54    1.16
 -10   7   3    3.05    0.89
 -10   7   3    3.53    0.94
 -10   7   3    3.51    0.68
  -9   7   3   16.40    1.59
  -9   7   3   14.13    1.15
  -9   7   3   14.86    1.47
  -8   7   3    1.76    0.63
  -8   7   3    0.45    0.50
  -8   7   3    1.57    0.49
  -7   7   3    0.97    0.48
  -7   7   3    1.28    0.44
  -7   7   3    1.56    0.25
  -7   7   3    1.08    0.54
  -6   7   3    3.60    0.57
  -6   7   3    3.70    0.34
  -6   7   3    3.15    0.47
  -6   7   3    2.72    0.50
   5  -7  -3    0.03    0.25
  -5   7   3    0.39    0.41
  -5   7   3   -0.04    0.22
  -5   7   3   -0.12    0.36
   4  -7  -3    0.30    0.28
  -4   7   3    0.53    0.32
  -4   7   3   -0.04    0.22
  -4   7   3    0.29    0.38
   3  -7  -3   43.00    2.39
   3  -7  -3   44.85    2.32
   3  -7  -3   45.47    2.40
  -3   7   3   45.25    2.34
   2  -7  -3    0.85    0.38
   2  -7  -3    0.99    0.36
   2  -7  -3    0.48    0.26
  -2   7   3    0.70    0.28
  -2   7   3    0.76    0.31
   1  -7  -3   57.91    3.02
   1  -7  -3   55.55    2.94
   1  -7  -3   56.96    3.02
  -1   7   3   54.55    2.96
  -1   7   3   58.57    3.09
  -1   7   3   56.49    2.94
   0  -7  -3   -0.16    0.34
   0  -7  -3    0.05    0.28
   0   7   3    0.39    0.32
   0   7   3    0.10    0.27
   0   7   3   -0.17    0.41
   0   7   3   -0.24    0.23
  -1  -7  -3   33.27    1.87
   1   7   3   36.40    1.80
   1   7   3   33.92    2.07
   1   7   3   32.81    1.92
   1   7   3   31.73    1.82
  -2  -7  -3    5.57    0.59
  -2  -7  -3    5.46    0.64
   2   7   3    5.66    0.62
   2   7   3    7.08    0.80
   2   7   3    6.70    0.54
   2   7   3    5.72    0.74
  -3  -7  -3   45.82    2.48
  -3  -7  -3   43.63    2.41
   3   7   3   43.08    2.36
   3   7   3   43.62    2.28
   3   7   3   43.97    2.50
   3   7   3   42.04    2.68
  -4  -7  -3    0.11    0.51
  -4  -7  -3   -0.26    0.41
   4   7   3   -0.13    0.32
   4   7   3    0.41    0.71
   4   7   3   -0.29    0.55
  -5  -7  -3   10.23    1.04
  -5  -7  -3    9.94    1.18
   5   7   3    9.34    0.99
   5   7   3    7.95    0.94
   5   7   3    7.96    1.27
  -6  -7  -3   -1.08    0.66
  -6  -7  -3    0.32    0.55
   6   7   3    0.03    0.68
   6   7   3   -0.16    0.53
   6   7   3   -0.69    1.09
  -7  -7  -3   13.40    1.44
  -7  -7  -3   13.62    1.37
   7   7   3   15.36    1.33
   7   7   3   15.14    1.48
   7   7   3   15.10    1.86
  -8  -7  -3   13.25    1.54
  -8  -7  -3   10.36    1.36
  -9  -7  -3    4.87    1.01
  -9  -7  -3    0.18    1.10
   9   7   3    7.25    2.24
 -10  -7  -3   -2.17    1.03
 -13   8   3    5.55    1.59
 -13   8   3    2.71    1.10
 -13   8   3    2.65    1.34
 -12   8   3   14.76    1.62
 -12   8   3   10.20    1.59
 -12   8   3   12.38    1.62
 -11   8   3   -0.40    1.11
 -11   8   3    0.70    0.85
 -11   8   3    0.41    0.99
 -10   8   3    5.34    1.17
 -10   8   3    8.65    0.94
 -10   8   3   10.12    1.16
  -9   8   3    0.71    0.74
  -9   8   3    1.20    0.57
  -9   8   3    1.48    0.28
  -9   8   3    0.86    0.56
  -8   8   3    4.96    0.63
  -8   8   3    3.95    0.63
  -8   8   3    4.11    0.75
  -8   8   3    4.68    0.41
  -7   8   3    0.25    0.26
  -7   8   3   -1.35    0.43
  -7   8   3    0.04    0.52
  -7   8   3    0.25    0.42
  -6   8   3    2.19    0.48
  -6   8   3    2.92    0.35
  -6   8   3    2.27    0.54
  -6   8   3    2.40    0.47
   5  -8  -3   50.24    2.70
  -5   8   3   54.42    2.77
  -5   8   3   51.75    2.69
  -5   8   3   53.97    2.76
  -5   8   3   50.20    2.80
   4  -8  -3   28.67    1.59
   4  -8  -3   29.40    1.56
   4  -8  -3   28.90    1.63
  -4   8   3   29.70    1.66
  -4   8   3   29.47    1.61
   3  -8  -3  117.14    5.86
   3  -8  -3  115.34    5.93
   3  -8  -3  116.03    5.91
  -3   8   3  113.09    5.89
  -3   8   3  115.35    5.88
  -3   8   3  123.07    5.90
   2  -8  -3    3.20    0.39
   2  -8  -3    2.93    0.48
   2  -8  -3    2.83    0.50
  -2   8   3    3.05    0.41
  -2   8   3    3.00    0.39
  -2   8   3    3.33    0.43
   1  -8  -3    2.41    0.39
   1  -8  -3    2.57    0.48
   1  -8  -3    1.79    0.47
  -1   8   3    1.99    0.37
  -1   8   3    2.29    0.37
  -1   8   3    2.51    0.56
  -1   8   3    1.84    0.38
   0  -8  -3    4.73    0.53
   0  -8  -3    6.16    0.67
   0   8   3    6.14    0.70
   0   8   3    4.48    0.64
   0   8   3    5.63    0.54
   0   8   3    5.16    0.51
  -1  -8  -3    1.83    0.40
   1   8   3    1.56    0.34
   1   8   3    1.35    0.59
   1   8   3    1.72    0.43
   1   8   3    2.42    0.36
  -2  -8  -3   89.23    4.64
  -2  -8  -3   85.49    4.59
   2   8   3   85.32    4.80
   2   8   3   87.11    4.55
   2   8   3   93.74    4.51
   2   8   3   91.19    4.67
  -3  -8  -3    0.74    0.44
  -3  -8  -3    0.47    0.52
   3   8   3    0.59    0.39
   3   8   3    0.69    0.54
   3   8   3    0.04    0.34
   3   8   3   -0.23    0.65
  -4  -8  -3    1.04    0.53
  -4  -8  -3    1.05    0.63
   4   8   3    2.25    0.89
   4   8   3    1.55    0.66
   4   8   3    1.98    0.49
   4   8   3    1.19    0.41
  -5  -8  -3    6.87    0.88
  -5  -8  -3    6.63    0.81
   5   8   3    7.60    0.94
   5   8   3    4.41    1.13
   5   8   3    5.25    0.71
  -6  -8  -3    1.78    0.65
  -6  -8  -3    0.76    0.86
   6   8   3    1.21    0.64
   6   8   3   -0.03    1.23
   6   8   3    2.16    0.90
  -7  -8  -3    3.73    1.01
  -7  -8  -3    0.19    0.75
   7   8   3    1.08    0.78
   7   8   3    1.51    0.87
  -8  -8  -3    2.28    1.00
  -8  -8  -3    1.70    0.93
   8   8   3    3.84    1.89
  -9  -8  -3    0.49    1.04
   9   8   3    0.96    2.06
 -13   9   3    2.09    1.49
 -13   9   3    5.10    1.20
 -13   9   3    3.53    1.64
 -12   9   3    2.14    1.38
 -12   9   3    0.31    0.93
 -12   9   3    0.10    1.21
 -11   9   3    2.62    0.92
 -11   9   3    2.27    1.17
 -11   9   3    2.03    1.01
 -10   9   3    7.57    1.11
 -10   9   3    8.03    0.70
 -10   9   3    9.62    1.07
 -10   9   3    6.64    1.20
 -10   9   3   10.94    1.01
  -9   9   3    0.20    0.62
  -9   9   3   -0.02    0.52
  -9   9   3    0.24    0.30
  -9   9   3   -0.01    0.72
  -8   9   3   -0.39    0.65
  -8   9   3   -0.46    0.47
  -8   9   3    0.31    0.31
  -8   9   3    0.42    0.53
  -7   9   3   14.33    1.12
  -7   9   3   14.96    1.08
  -7   9   3   14.29    1.24
  -7   9   3   13.80    0.93
  -6   9   3   55.29    2.99
  -6   9   3   54.42    2.89
  -6   9   3   56.33    3.01
  -6   9   3   57.50    2.95
   5  -9  -3   28.80    1.63
  -5   9   3   30.55    1.66
  -5   9   3   28.32    1.74
  -5   9   3   31.17    1.73
   4  -9  -3   92.95    4.75
   4  -9  -3   92.32    4.79
   4  -9  -3   93.83    4.79
  -4   9   3   94.32    4.79
  -4   9   3   93.30    4.80
  -4   9   3   97.97    4.83
   3  -9  -3    0.63    0.45
   3  -9  -3    0.64    0.39
   3  -9  -3    1.21    0.33
  -3   9   3    1.02    0.35
  -3   9   3    0.62    0.35
  -3   9   3    1.17    0.36
   2  -9  -3   39.23    2.28
   2  -9  -3   40.42    2.18
   2  -9  -3   41.31    2.25
  -2   9   3   41.56    2.17
  -2   9   3   39.08    2.16
  -2   9   3   38.41    2.19
   1  -9  -3   12.33    0.96
   1  -9  -3   13.02    1.08
   1  -9  -3   13.03    1.13
  -1   9   3   12.30    0.99
  -1   9   3   14.48    0.92
  -1   9   3   13.20    0.93
  -1   9   3   12.78    1.23
   0  -9  -3   21.02    1.46
   0  -9  -3   20.92    1.31
   0   9   3   20.94    1.57
   0   9   3   19.65    1.25
   0   9   3   20.85    1.23
   0   9   3   19.97    1.36
  -1  -9  -3   36.08    2.03
  -1  -9  -3   32.74    1.93
   1   9   3   31.76    1.99
   1   9   3   30.59    2.17
   1   9   3   35.41    1.85
   1   9   3   32.47    1.87
  -2  -9  -3   32.58    2.00
   2   9   3   34.19    2.08
   2   9   3   32.38    1.94
   2   9   3   35.15    2.30
   2   9   3   35.93    1.88
  -3  -9  -3  137.67    6.79
  -3  -9  -3  132.93    6.83
   3   9   3  128.26    7.01
   3   9   3  132.29    6.66
   3   9   3  130.62    6.72
   3   9   3  131.40    6.85
  -4  -9  -3   20.73    1.64
  -4  -9  -3   20.47    1.48
   4   9   3   18.22    1.36
   4   9   3   17.03    1.22
   4   9   3   19.09    1.63
   4   9   3   22.33    2.04
  -5  -9  -3   22.53    1.69
  -5  -9  -3   22.14    1.87
   5   9   3   20.27    1.58
   5   9   3   22.50    1.89
   5   9   3   21.58    2.38
  -6  -9  -3    2.36    0.94
  -6  -9  -3    1.92    0.78
   6   9   3    1.77    1.01
   6   9   3    1.20    0.72
  -7  -9  -3    9.88    1.27
  -7  -9  -3   14.12    1.65
   7   9   3   10.30    2.01
   7   9   3   12.10    1.38
   7   9   3   12.01    1.22
  -8  -9  -3    0.67    1.03
   8   9   3   -0.24    0.76
   8   9   3   -0.58    2.05
   8   9   3    3.11    0.86
  -9  -9  -3    0.67    1.20
   9   9   3   -1.12    2.03
 -13  10   3    7.29    1.35
 -13  10   3    2.44    1.66
 -12  10   3   -0.02    1.01
 -12  10   3    0.34    1.19
 -12  10   3    2.38    1.40
 -11  10   3    2.14    0.44
 -11  10   3    1.45    1.22
 -11  10   3    2.12    0.97
 -11  10   3    2.11    1.08
 -10  10   3   -0.24    0.77
 -10  10   3   -0.12    0.99
 -10  10   3   -0.02    0.39
 -10  10   3   -0.36    0.87
  -9  10   3   11.23    1.25
  -9  10   3   10.29    0.98
  -9  10   3   11.69    0.87
  -9  10   3   11.55    1.39
  -8  10   3    7.86    0.75
  -8  10   3    8.37    0.90
  -8  10   3    7.75    1.02
  -7  10   3    3.78    0.48
  -7  10   3    4.33    0.66
  -7  10   3    4.64    0.69
  -6  10   3   55.14    2.96
  -6  10   3   55.69    2.93
  -6  10   3   56.51    3.03
  -6  10   3   55.63    2.99
   5 -10  -3   52.90    2.77
  -5  10   3   55.81    2.89
  -5  10   3   53.27    2.83
  -5  10   3   51.69    2.84
   4 -10  -3   12.78    1.04
   4 -10  -3   13.67    0.94
   4 -10  -3   12.34    0.96
  -4  10   3   11.61    0.95
  -4  10   3   13.37    0.98
  -4  10   3   13.99    1.01
   3 -10  -3    2.73    0.59
   3 -10  -3    2.94    0.46
   3 -10  -3    2.93    0.53
  -3  10   3    4.00    0.55
  -3  10   3    3.15    0.47
  -3  10   3    3.39    0.51
   2 -10  -3    4.02    0.51
   2 -10  -3    3.25    0.63
   2 -10  -3    4.14    0.67
  -2  10   3    4.01    0.52
  -2  10   3    3.93    0.51
  -2  10   3    3.76    0.51
   1 -10  -3   56.66    3.05
   1 -10  -3   55.11    2.95
   1 -10  -3   56.05    3.08
  -1  10   3   55.43    2.98
  -1  10   3   57.83    2.92
  -1  10   3   53.43    2.91
  -1  10   3   49.48    3.12
   0 -10  -3    9.16    0.93
   0 -10  -3    8.24    0.91
   0  10   3    9.67    1.07
[truncated: 1,705,406 more chars]
