# Supplementary material for: Copper(II) Complexes with Isomeric Morpholine-Substituted 2-Formylpyridine Thiosemicarbazone Hybrids as Potential Anticancer Drugs Inhibiting Both Ribonucleotide Reductase and Tubulin Polymerization: The Morpholine Position Matters
Source: J Med Chem. 2024 May 21;67(11):9069–90. doi: 10.1021/acs.jmedchem.4c00259 (PMC11181322; doi:10.1021/acs.jmedchem.4c00259)
Supplement: Supplementary file 6 — jm4c00259_si_006.zip [file jm4c00259_si_006.zip › mimi038.cif]

 
data_mimi038
 
_audit_creation_method            SHELXL-2014
_chemical_name_systematic
;
 ?
;
_chemical_name_common             ?
_chemical_melting_point           ?
_chemical_formula_moiety          'C20 H25 N5 O2 S, C2 H6 O'
_chemical_formula_sum
 'C22 H31 N5 O3 S' 
_chemical_formula_weight          445.58

loop_
 _atom_type_symbol
 _atom_type_description
 _atom_type_scat_dispersion_real
 _atom_type_scat_dispersion_imag
 _atom_type_scat_source
 'C'  'C'   0.0033   0.0016
 'International Tables Vol C Tables 4.2.6.8 and 6.1.1.4'
 'H'  'H'   0.0000   0.0000
 'International Tables Vol C Tables 4.2.6.8 and 6.1.1.4'
 'N'  'N'   0.0061   0.0033
 'International Tables Vol C Tables 4.2.6.8 and 6.1.1.4'
 'O'  'O'   0.0106   0.0060
 'International Tables Vol C Tables 4.2.6.8 and 6.1.1.4'
 'S'  'S'   0.1246   0.1234
 'International Tables Vol C Tables 4.2.6.8 and 6.1.1.4'
 
_space_group_crystal_system       monoclinic
_space_group_IT_number            14
_space_group_name_H-M_alt         'P 21/n'
_space_group_name_Hall            '-P 2yn'
 
_shelx_space_group_comment
;
The symmetry employed for this shelxl refinement is uniquely defined
by the following loop, which should always be used as a source of
symmetry information in preference to the above space-group names.
They are only intended as comments.
;
 
loop_
 _space_group_symop_operation_xyz
 'x, y, z'
 '-x+1/2, y+1/2, -z+1/2'
 '-x, -y, -z'
 'x-1/2, -y-1/2, z-1/2'
 
_cell_length_a                    12.9352(14)
_cell_length_b                    9.3015(12)
_cell_length_c                    19.932(2)
_cell_angle_alpha                 90
_cell_angle_beta                  98.112(5)
_cell_angle_gamma                 90
_cell_volume                      2374.1(5)
_cell_formula_units_Z             4
_cell_measurement_temperature     100(2)
_cell_measurement_reflns_used     5232 
_cell_measurement_theta_min       2.707 
_cell_measurement_theta_max       26.064
 
_exptl_crystal_description        plate 
_exptl_crystal_colour             'light-brown' 
_exptl_crystal_density_meas       ? 
_exptl_crystal_density_method     ?              
_exptl_crystal_density_diffrn     1.247          
_exptl_crystal_F_000              952
_exptl_transmission_factor_min    ?                                             
_exptl_transmission_factor_max    ?                                             
_exptl_crystal_size_max           0.250
_exptl_crystal_size_mid           0.165
_exptl_crystal_size_min           0.026
_exptl_absorpt_coefficient_mu     0.168
_shelx_estimated_absorpt_T_min    0.959
_shelx_estimated_absorpt_T_max    0.996
_exptl_absorpt_correction_type    multi-scan 
_exptl_absorpt_correction_T_min   0.6920
_exptl_absorpt_correction_T_max   0.7453
_exptl_absorpt_process_details    SADABS
 
_exptl_special_details
;
 ?
;
 
_diffrn_ambient_temperature       100(2)
_diffrn_radiation_wavelength      0.71073
_diffrn_radiation_type            MoK\a
_diffrn_source                    ?                       
_diffrn_measurement_device_type   'Bruker D8 Venture' 
_diffrn_measurement_method        '\f and \w scans' 
_diffrn_detector_area_resol_mean  ? 
_diffrn_reflns_number             17963
_diffrn_reflns_av_unetI/netI      0.0407
_diffrn_reflns_av_R_equivalents   0.0492
_diffrn_reflns_limit_h_min        -15
_diffrn_reflns_limit_h_max        15
_diffrn_reflns_limit_k_min        -11
_diffrn_reflns_limit_k_max        10
_diffrn_reflns_limit_l_min        -24
_diffrn_reflns_limit_l_max        23
_diffrn_reflns_theta_min          2.816
_diffrn_reflns_theta_max          26.107
_diffrn_reflns_theta_full         25.242
_diffrn_measured_fraction_theta_max   0.990
_diffrn_measured_fraction_theta_full  0.997
_diffrn_reflns_Laue_measured_fraction_max    0.990
_diffrn_reflns_Laue_measured_fraction_full   0.997
_diffrn_reflns_point_group_measured_fraction_max   0.990
_diffrn_reflns_point_group_measured_fraction_full  0.997
_reflns_number_total              4671
_reflns_number_gt                 3571
_reflns_threshold_expression      'I > 2\s(I)'
_reflns_Friedel_coverage          0.000
_reflns_Friedel_fraction_max      .
_reflns_Friedel_fraction_full     .
 
_reflns_special_details
;
 Reflections were merged by SHELXL according to the crystal
 class for the calculation of statistics and refinement.
 
 _reflns_Friedel_fraction is defined as the number of unique
 Friedel pairs measured divided by the number that would be
 possible theoretically, ignoring centric projections and
 systematic absences.
;
 
_computing_data_collection        'Bruker APEX3'
_computing_cell_refinement        'Bruker SAINT v8.37A'
_computing_data_reduction         'Bruker SAINT v8.37A'
_computing_structure_solution     'SHELXS-2014 (Sheldrick, 2014)'
_computing_structure_refinement   'SHELXL-2014 (Sheldrick, 2014)'
_computing_molecular_graphics     'Bruker SHELXTL'
_computing_publication_material   'Bruker SHELXTL'
 
_refine_special_details
;
 ?
;
_refine_ls_structure_factor_coef  Fsqd
_refine_ls_matrix_type            full
_refine_ls_weighting_scheme       calc
_refine_ls_weighting_details
'w=1/[\s^2^(Fo^2^)+(0.0392P)^2^+1.3201P] where P=(Fo^2^+2Fc^2^)/3'
_atom_sites_solution_primary      ?
_atom_sites_solution_secondary    ?
_atom_sites_solution_hydrogens    geom
_refine_ls_hydrogen_treatment     constr
_refine_ls_extinction_method      none
_refine_ls_extinction_coef        .
_refine_ls_number_reflns          4671
_refine_ls_number_parameters      295
_refine_ls_number_restraints      12
_refine_ls_R_factor_all           0.0646
_refine_ls_R_factor_gt            0.0429
_refine_ls_wR_factor_ref          0.1005
_refine_ls_wR_factor_gt           0.0920
_refine_ls_goodness_of_fit_ref    1.026
_refine_ls_restrained_S_all       1.029
_refine_ls_shift/su_max           0.001
_refine_ls_shift/su_mean          0.000
 
loop_
 _atom_site_label
 _atom_site_type_symbol
 _atom_site_fract_x
 _atom_site_fract_y
 _atom_site_fract_z
 _atom_site_U_iso_or_equiv
 _atom_site_adp_type
 _atom_site_occupancy
 _atom_site_site_symmetry_order  
 _atom_site_calc_flag
 _atom_site_refinement_flags_posn
 _atom_site_refinement_flags_adp
 _atom_site_refinement_flags_occupancy
 _atom_site_disorder_assembly
 _atom_site_disorder_group
S1 S 0.17095(3) 0.94918(5) 0.03226(3) 0.02319(13) Uani 1 1 d . . . . .
O1 O -0.14096(10) 2.07909(14) 0.34156(7) 0.0264(3) Uani 1 1 d . . . . .
O2 O 0.65754(9) 1.06017(16) 0.07542(7) 0.0270(3) Uani 1 1 d . . . . .
H20 H 0.6776 1.0765 0.0379 0.041 Uiso 1 1 calc R U . . .
N1 N 0.03016(11) 1.59581(18) 0.11009(8) 0.0253(4) Uani 1 1 d . . . . .
N2 N 0.05171(11) 1.31994(17) 0.07036(8) 0.0215(4) Uani 1 1 d . . . . .
N3 N 0.06275(11) 1.18057(17) 0.05185(8) 0.0222(4) Uani 1 1 d . . . . .
H3A H 0.0073 1.1271 0.0392 0.027 Uiso 1 1 calc R U . . .
N4 N 0.24001(11) 1.21401(17) 0.07149(8) 0.0205(4) Uani 1 1 d . . . . .
H4A H 0.2254 1.3019 0.0835 0.025 Uiso 1 1 calc R U . . .
N5 N -0.13621(11) 1.96465(16) 0.20883(8) 0.0192(3) Uani 1 1 d . . . . .
C1 C 0.01714(14) 1.7314(2) 0.12923(10) 0.0253(4) Uani 1 1 d . . . . .
H1 H 0.0776 1.7839 0.1475 0.030 Uiso 1 1 calc R U . . .
C2 C -0.07860(14) 1.8013(2) 0.12433(9) 0.0212(4) Uani 1 1 d . . . . .
C3 C -0.16552(14) 1.7242(2) 0.09629(9) 0.0220(4) Uani 1 1 d . . . . .
H3 H -0.2325 1.7681 0.0906 0.026 Uiso 1 1 calc R U . . .
C4 C -0.15463(14) 1.5831(2) 0.07649(10) 0.0227(4) Uani 1 1 d . . . . .
H4 H -0.2141 1.5291 0.0577 0.027 Uiso 1 1 calc R U . . .
C5 C -0.05571(14) 1.5208(2) 0.08426(10) 0.0216(4) Uani 1 1 d . . . . .
C6 C -0.04109(14) 1.3721(2) 0.06429(10) 0.0228(4) Uani 1 1 d . . . . .
H6 H -0.0995 1.3145 0.0470 0.027 Uiso 1 1 calc R U . . .
C7 C 0.16064(13) 1.1244(2) 0.05311(9) 0.0207(4) Uani 1 1 d . . . . .
C8 C -0.08651(15) 1.9542(2) 0.14757(10) 0.0234(4) Uani 1 1 d . . . . .
H8A H -0.0156 1.9963 0.1565 0.028 Uiso 1 1 calc R U . . .
H8B H -0.1274 2.0108 0.1110 0.028 Uiso 1 1 calc R U . . .
C9 C -0.06766(15) 1.9094(2) 0.26809(10) 0.0245(4) Uani 1 1 d . . . . .
H9A H 0.0003 1.9599 0.2725 0.029 Uiso 1 1 calc R U . . .
H9B H -0.0548 1.8056 0.2619 0.029 Uiso 1 1 calc R U . . .
C10 C -0.11673(17) 1.9313(2) 0.33163(10) 0.0284(5) Uani 1 1 d . . . . .
H10A H -0.1815 1.8736 0.3287 0.034 Uiso 1 1 calc R U . . .
H10B H -0.0681 1.8967 0.3712 0.034 Uiso 1 1 calc R U . . .
C11 C -0.21016(15) 2.1299(2) 0.28444(10) 0.0259(5) Uani 1 1 d . . . . .
H11A H -0.2271 2.2321 0.2914 0.031 Uiso 1 1 calc R U . . .
H11B H -0.2760 2.0742 0.2800 0.031 Uiso 1 1 calc R U . . .
C12 C -0.16171(15) 2.1153(2) 0.22056(10) 0.0229(4) Uani 1 1 d . . . . .
H12A H -0.2109 2.1515 0.1817 0.027 Uiso 1 1 calc R U . . .
H12B H -0.0974 2.1741 0.2242 0.027 Uiso 1 1 calc R U . . .
C13 C 0.34803(13) 1.1759(2) 0.07297(9) 0.0185(4) Uani 1 1 d . . . . .
C14 C 0.39437(14) 1.0756(2) 0.11900(10) 0.0223(4) Uani 1 1 d . . . . .
H14 H 0.3549 1.0329 0.1505 0.027 Uiso 1 1 calc R U . . .
C15 C 0.49880(14) 1.0369(2) 0.11941(10) 0.0224(4) Uani 1 1 d . . . . .
C16 C 0.55468(13) 1.1019(2) 0.07288(9) 0.0196(4) Uani 1 1 d . . . . .
C17 C 0.51095(13) 1.2078(2) 0.02789(9) 0.0188(4) Uani 1 1 d . . . . .
C18 C 0.40610(13) 1.2426(2) 0.02866(9) 0.0188(4) Uani 1 1 d . . . . .
H18 H 0.3741 1.3134 -0.0018 0.023 Uiso 1 1 calc R U . . .
C19 C 0.54909(16) 0.9249(2) 0.16783(12) 0.0352(5) Uani 1 1 d . . . . .
H19A H 0.5058 0.9090 0.2037 0.053 Uiso 1 1 calc R U . . .
H19B H 0.6185 0.9581 0.1880 0.053 Uiso 1 1 calc R U . . .
H19C H 0.5557 0.8348 0.1434 0.053 Uiso 1 1 calc R U . . .
C20 C 0.57520(15) 1.2826(2) -0.01889(10) 0.0278(5) Uani 1 1 d . . . . .
H20A H 0.5312 1.3511 -0.0473 0.042 Uiso 1 1 calc R U . . .
H20B H 0.6033 1.2114 -0.0477 0.042 Uiso 1 1 calc R U . . .
H20C H 0.6330 1.3341 0.0079 0.042 Uiso 1 1 calc R U . . .
O3 O 0.23869(10) 1.51786(16) 0.09870(9) 0.0366(4) Uani 1 1 d . . . . .
H30 H 0.1744 1.5270 0.1001 0.055 Uiso 1 1 calc R U . . .
C21 C 0.29572(16) 1.5934(3) 0.15373(12) 0.0414(6) Uani 1 1 d . . . . .
H21C H 0.2726 1.6948 0.1544 0.050 Uiso 0.5 1 calc R U P A 2
H21D H 0.3715 1.5911 0.1509 0.050 Uiso 0.5 1 calc R U P A 2
H21A H 0.2851 1.6970 0.1437 0.050 Uiso 0.5 1 calc R U P B 1
H21B H 0.3705 1.5734 0.1520 0.050 Uiso 0.5 1 calc R U P B 1
C22 C 0.2704(13) 1.5102(15) 0.2187(8) 0.069(4) Uani 0.5 1 d . U P C 2
H22A H 0.1968 1.5245 0.2237 0.103 Uiso 0.5 1 calc R U P C 2
H22B H 0.3146 1.5472 0.2590 0.103 Uiso 0.5 1 calc R U P C 2
H22C H 0.2840 1.4074 0.2137 0.103 Uiso 0.5 1 calc R U P C 2
C22X C 0.2794(12) 1.5732(14) 0.2246(9) 0.072(4) Uani 0.5 1 d . U P C 1
H22D H 0.2055 1.5888 0.2286 0.108 Uiso 0.5 1 calc R U P C 1
H22E H 0.3223 1.6422 0.2534 0.108 Uiso 0.5 1 calc R U P C 1
H22F H 0.2993 1.4752 0.2390 0.108 Uiso 0.5 1 calc R U P C 1
 
loop_
 _atom_site_aniso_label
 _atom_site_aniso_U_11
 _atom_site_aniso_U_22
 _atom_site_aniso_U_33
 _atom_site_aniso_U_23
 _atom_site_aniso_U_13
 _atom_site_aniso_U_12
S1 0.0163(2) 0.0216(3) 0.0317(3) -0.0036(2) 0.00360(19) 0.00094(19)
O1 0.0313(7) 0.0222(8) 0.0235(7) -0.0024(6) -0.0032(6) -0.0020(6)
O2 0.0150(6) 0.0340(9) 0.0308(8) -0.0035(7) -0.0011(6) 0.0066(6)
N1 0.0147(8) 0.0276(10) 0.0333(10) -0.0030(7) 0.0026(7) 0.0020(7)
N2 0.0186(8) 0.0208(9) 0.0261(9) -0.0024(7) 0.0070(7) 0.0013(6)
N3 0.0140(7) 0.0214(9) 0.0320(9) -0.0046(7) 0.0057(7) -0.0012(6)
N4 0.0156(7) 0.0172(9) 0.0290(9) -0.0026(7) 0.0042(7) 0.0026(6)
N5 0.0193(8) 0.0174(8) 0.0202(8) 0.0015(7) -0.0001(6) 0.0019(6)
C1 0.0188(9) 0.0261(12) 0.0308(11) -0.0029(9) 0.0030(8) -0.0022(8)
C2 0.0193(9) 0.0252(11) 0.0196(9) 0.0023(8) 0.0043(8) 0.0006(8)
C3 0.0163(9) 0.0263(11) 0.0235(10) 0.0013(8) 0.0034(8) 0.0047(8)
C4 0.0146(9) 0.0273(11) 0.0259(10) -0.0025(8) 0.0021(8) -0.0003(8)
C5 0.0172(9) 0.0259(11) 0.0223(10) -0.0017(8) 0.0050(8) 0.0011(8)
C6 0.0138(9) 0.0284(11) 0.0266(10) -0.0016(9) 0.0042(8) 0.0006(8)
C7 0.0164(9) 0.0257(11) 0.0209(10) 0.0006(8) 0.0055(7) 0.0011(8)
C8 0.0226(9) 0.0219(11) 0.0256(10) 0.0027(9) 0.0025(8) 0.0003(8)
C9 0.0246(10) 0.0198(11) 0.0271(11) 0.0029(8) -0.0037(8) 0.0020(8)
C10 0.0386(11) 0.0204(11) 0.0242(10) 0.0024(8) -0.0023(9) -0.0011(9)
C11 0.0247(10) 0.0225(11) 0.0284(11) -0.0034(9) -0.0034(8) 0.0008(8)
C12 0.0235(10) 0.0169(10) 0.0260(10) 0.0006(8) -0.0046(8) 0.0014(8)
C13 0.0132(8) 0.0180(10) 0.0240(10) -0.0047(8) 0.0013(7) 0.0011(7)
C14 0.0212(9) 0.0233(11) 0.0224(10) 0.0013(8) 0.0027(8) -0.0008(8)
C15 0.0199(9) 0.0184(10) 0.0269(10) -0.0021(8) -0.0044(8) 0.0026(8)
C16 0.0125(8) 0.0192(10) 0.0258(10) -0.0086(8) -0.0019(7) 0.0021(7)
C17 0.0167(9) 0.0195(10) 0.0199(9) -0.0062(8) 0.0012(7) -0.0016(7)
C18 0.0169(9) 0.0158(10) 0.0224(10) -0.0019(8) -0.0021(7) 0.0007(7)
C19 0.0266(11) 0.0336(13) 0.0423(13) 0.0105(10) -0.0055(10) 0.0046(9)
C20 0.0189(9) 0.0335(12) 0.0311(11) -0.0005(9) 0.0040(8) -0.0003(8)
O3 0.0158(7) 0.0295(9) 0.0648(11) -0.0088(8) 0.0067(7) 0.0011(6)
C21 0.0216(11) 0.0604(17) 0.0414(14) 0.0066(12) 0.0017(10) 0.0035(11)
C22 0.029(4) 0.140(11) 0.038(4) 0.024(7) 0.003(3) -0.008(7)
C22X 0.029(5) 0.115(10) 0.076(7) 0.046(7) 0.020(5) 0.021(6)
 
_geom_special_details
;
 All esds (except the esd in the dihedral angle between two l.s. planes)
 are estimated using the full covariance matrix.  The cell esds are taken
 into account individually in the estimation of esds in distances, angles
 and torsion angles; correlations between esds in cell parameters are only
 used when they are defined by crystal symmetry.  An approximate (isotropic)
 treatment of cell esds is used for estimating esds involving l.s. planes.
;
 
loop_
 _geom_bond_atom_site_label_1
 _geom_bond_atom_site_label_2
 _geom_bond_distance
 _geom_bond_site_symmetry_2
 _geom_bond_publ_flag
S1 C7 1.692(2) . ?
O1 C11 1.426(2) . ?
O1 C10 1.430(2) . ?
O2 C16 1.380(2) . ?
O2 H20 0.8400 . ?
N1 C1 1.335(3) . ?
N1 C5 1.351(2) . ?
N2 C6 1.284(2) . ?
N2 N3 1.361(2) . ?
N3 C7 1.367(2) . ?
N3 H3A 0.8800 . ?
N4 C7 1.333(2) . ?
N4 C13 1.438(2) . ?
N4 H4A 0.8800 . ?
N5 C8 1.461(2) . ?
N5 C12 1.466(2) . ?
N5 C9 1.466(2) . ?
C1 C2 1.390(3) . ?
C1 H1 0.9500 . ?
C2 C3 1.383(3) . ?
C2 C8 1.503(3) . ?
C3 C4 1.384(3) . ?
C3 H3 0.9500 . ?
C4 C5 1.393(2) . ?
C4 H4 0.9500 . ?
C5 C6 1.459(3) . ?
C6 H6 0.9500 . ?
C8 H8A 0.9900 . ?
C8 H8B 0.9900 . ?
C9 C10 1.508(3) . ?
C9 H9A 0.9900 . ?
C9 H9B 0.9900 . ?
C10 H10A 0.9900 . ?
C10 H10B 0.9900 . ?
C11 C12 1.502(3) . ?
C11 H11A 0.9900 . ?
C11 H11B 0.9900 . ?
C12 H12A 0.9900 . ?
C12 H12B 0.9900 . ?
C13 C18 1.384(3) . ?
C13 C14 1.384(3) . ?
C14 C15 1.397(3) . ?
C14 H14 0.9500 . ?
C15 C16 1.392(3) . ?
C15 C19 1.504(3) . ?
C16 C17 1.396(3) . ?
C17 C18 1.397(2) . ?
C17 C20 1.505(3) . ?
C18 H18 0.9500 . ?
C19 H19A 0.9800 . ?
C19 H19B 0.9800 . ?
C19 H19C 0.9800 . ?
C20 H20A 0.9800 . ?
C20 H20B 0.9800 . ?
C20 H20C 0.9800 . ?
O3 C21 1.419(3) . ?
O3 H30 0.8400 . ?
C21 C22X 1.469(19) . ?
C21 C22 1.582(15) . ?
C21 H21C 0.9900 . ?
C21 H21D 0.9900 . ?
C21 H21A 0.9900 . ?
C21 H21B 0.9900 . ?
C22 H22A 0.9800 . ?
C22 H22B 0.9800 . ?
C22 H22C 0.9800 . ?
C22X H22D 0.9800 . ?
C22X H22E 0.9800 . ?
C22X H22F 0.9800 . ?
 
loop_
 _geom_angle_atom_site_label_1
 _geom_angle_atom_site_label_2
 _geom_angle_atom_site_label_3
 _geom_angle
 _geom_angle_site_symmetry_1
 _geom_angle_site_symmetry_3
 _geom_angle_publ_flag
C11 O1 C10 109.48(14) . . ?
C16 O2 H20 109.5 . . ?
C1 N1 C5 117.84(16) . . ?
C6 N2 N3 117.81(16) . . ?
N2 N3 C7 119.46(15) . . ?
N2 N3 H3A 120.3 . . ?
C7 N3 H3A 120.3 . . ?
C7 N4 C13 124.06(16) . . ?
C7 N4 H4A 118.0 . . ?
C13 N4 H4A 118.0 . . ?
C8 N5 C12 109.42(15) . . ?
C8 N5 C9 111.24(14) . . ?
C12 N5 C9 109.31(14) . . ?
N1 C1 C2 124.67(18) . . ?
N1 C1 H1 117.7 . . ?
C2 C1 H1 117.7 . . ?
C3 C2 C1 116.83(18) . . ?
C3 C2 C8 121.87(17) . . ?
C1 C2 C8 121.30(17) . . ?
C2 C3 C4 119.83(17) . . ?
C2 C3 H3 120.1 . . ?
C4 C3 H3 120.1 . . ?
C3 C4 C5 119.45(17) . . ?
C3 C4 H4 120.3 . . ?
C5 C4 H4 120.3 . . ?
N1 C5 C4 121.36(18) . . ?
N1 C5 C6 117.55(16) . . ?
C4 C5 C6 121.09(17) . . ?
N2 C6 C5 119.18(17) . . ?
N2 C6 H6 120.4 . . ?
C5 C6 H6 120.4 . . ?
N4 C7 N3 116.19(17) . . ?
N4 C7 S1 125.85(14) . . ?
N3 C7 S1 117.96(14) . . ?
N5 C8 C2 112.19(16) . . ?
N5 C8 H8A 109.2 . . ?
C2 C8 H8A 109.2 . . ?
N5 C8 H8B 109.2 . . ?
C2 C8 H8B 109.2 . . ?
H8A C8 H8B 107.9 . . ?
N5 C9 C10 110.53(16) . . ?
N5 C9 H9A 109.5 . . ?
C10 C9 H9A 109.5 . . ?
N5 C9 H9B 109.5 . . ?
C10 C9 H9B 109.5 . . ?
H9A C9 H9B 108.1 . . ?
O1 C10 C9 111.87(16) . . ?
O1 C10 H10A 109.2 . . ?
C9 C10 H10A 109.2 . . ?
O1 C10 H10B 109.2 . . ?
C9 C10 H10B 109.2 . . ?
H10A C10 H10B 107.9 . . ?
O1 C11 C12 110.90(15) . . ?
O1 C11 H11A 109.5 . . ?
C12 C11 H11A 109.5 . . ?
O1 C11 H11B 109.5 . . ?
C12 C11 H11B 109.5 . . ?
H11A C11 H11B 108.0 . . ?
N5 C12 C11 110.59(16) . . ?
N5 C12 H12A 109.5 . . ?
C11 C12 H12A 109.5 . . ?
N5 C12 H12B 109.5 . . ?
C11 C12 H12B 109.5 . . ?
H12A C12 H12B 108.1 . . ?
C18 C13 C14 120.11(16) . . ?
C18 C13 N4 119.33(16) . . ?
C14 C13 N4 120.55(16) . . ?
C13 C14 C15 120.37(18) . . ?
C13 C14 H14 119.8 . . ?
C15 C14 H14 119.8 . . ?
C16 C15 C14 118.46(17) . . ?
C16 C15 C19 120.69(17) . . ?
C14 C15 C19 120.84(18) . . ?
O2 C16 C15 116.20(16) . . ?
O2 C16 C17 121.55(17) . . ?
C15 C16 C17 122.20(16) . . ?
C16 C17 C18 117.57(17) . . ?
C16 C17 C20 121.00(16) . . ?
C18 C17 C20 121.43(17) . . ?
C13 C18 C17 121.21(17) . . ?
C13 C18 H18 119.4 . . ?
C17 C18 H18 119.4 . . ?
C15 C19 H19A 109.5 . . ?
C15 C19 H19B 109.5 . . ?
H19A C19 H19B 109.5 . . ?
C15 C19 H19C 109.5 . . ?
H19A C19 H19C 109.5 . . ?
H19B C19 H19C 109.5 . . ?
C17 C20 H20A 109.5 . . ?
C17 C20 H20B 109.5 . . ?
H20A C20 H20B 109.5 . . ?
C17 C20 H20C 109.5 . . ?
H20A C20 H20C 109.5 . . ?
H20B C20 H20C 109.5 . . ?
C21 O3 H30 109.5 . . ?
O3 C21 C22X 123.4(6) . . ?
O3 C21 C22 104.2(6) . . ?
O3 C21 H21C 110.9 . . ?
C22 C21 H21C 110.9 . . ?
O3 C21 H21D 110.9 . . ?
C22 C21 H21D 110.9 . . ?
H21C C21 H21D 108.9 . . ?
O3 C21 H21A 106.5 . . ?
C22X C21 H21A 106.5 . . ?
O3 C21 H21B 106.5 . . ?
C22X C21 H21B 106.5 . . ?
H21A C21 H21B 106.5 . . ?
C21 C22 H22A 109.5 . . ?
C21 C22 H22B 109.5 . . ?
H22A C22 H22B 109.5 . . ?
C21 C22 H22C 109.5 . . ?
H22A C22 H22C 109.5 . . ?
H22B C22 H22C 109.5 . . ?
C21 C22X H22D 109.5 . . ?
C21 C22X H22E 109.5 . . ?
H22D C22X H22E 109.5 . . ?
C21 C22X H22F 109.5 . . ?
H22D C22X H22F 109.5 . . ?
H22E C22X H22F 109.5 . . ?
 
loop_
 _geom_torsion_atom_site_label_1
 _geom_torsion_atom_site_label_2
 _geom_torsion_atom_site_label_3
 _geom_torsion_atom_site_label_4
 _geom_torsion
 _geom_torsion_site_symmetry_1
 _geom_torsion_site_symmetry_2
 _geom_torsion_site_symmetry_3
 _geom_torsion_site_symmetry_4
 _geom_torsion_publ_flag
C6 N2 N3 C7 175.45(17) . . . . ?
C5 N1 C1 C2 -0.2(3) . . . . ?
N1 C1 C2 C3 -1.3(3) . . . . ?
N1 C1 C2 C8 179.54(18) . . . . ?
C1 C2 C3 C4 1.8(3) . . . . ?
C8 C2 C3 C4 -179.10(18) . . . . ?
C2 C3 C4 C5 -0.8(3) . . . . ?
C1 N1 C5 C4 1.2(3) . . . . ?
C1 N1 C5 C6 -179.21(17) . . . . ?
C3 C4 C5 N1 -0.7(3) . . . . ?
C3 C4 C5 C6 179.71(18) . . . . ?
N3 N2 C6 C5 179.44(16) . . . . ?
N1 C5 C6 N2 -1.7(3) . . . . ?
C4 C5 C6 N2 177.90(18) . . . . ?
C13 N4 C7 N3 -177.24(16) . . . . ?
C13 N4 C7 S1 3.4(3) . . . . ?
N2 N3 C7 N4 -1.4(2) . . . . ?
N2 N3 C7 S1 177.99(13) . . . . ?
C12 N5 C8 C2 -168.04(15) . . . . ?
C9 N5 C8 C2 71.07(19) . . . . ?
C3 C2 C8 N5 71.0(2) . . . . ?
C1 C2 C8 N5 -109.9(2) . . . . ?
C8 N5 C9 C10 175.71(16) . . . . ?
C12 N5 C9 C10 54.8(2) . . . . ?
C11 O1 C10 C9 58.4(2) . . . . ?
N5 C9 C10 O1 -56.8(2) . . . . ?
C10 O1 C11 C12 -59.4(2) . . . . ?
C8 N5 C12 C11 -178.35(15) . . . . ?
C9 N5 C12 C11 -56.31(19) . . . . ?
O1 C11 C12 N5 59.4(2) . . . . ?
C7 N4 C13 C18 114.3(2) . . . . ?
C7 N4 C13 C14 -66.9(2) . . . . ?
C18 C13 C14 C15 -2.4(3) . . . . ?
N4 C13 C14 C15 178.76(17) . . . . ?
C13 C14 C15 C16 0.3(3) . . . . ?
C13 C14 C15 C19 -178.23(18) . . . . ?
C14 C15 C16 O2 179.90(16) . . . . ?
C19 C15 C16 O2 -1.5(3) . . . . ?
C14 C15 C16 C17 2.4(3) . . . . ?
C19 C15 C16 C17 -179.02(18) . . . . ?
O2 C16 C17 C18 179.71(16) . . . . ?
C15 C16 C17 C18 -2.9(3) . . . . ?
O2 C16 C17 C20 -1.1(3) . . . . ?
C15 C16 C17 C20 176.21(18) . . . . ?
C14 C13 C18 C17 1.9(3) . . . . ?
N4 C13 C18 C17 -179.31(16) . . . . ?
C16 C17 C18 C13 0.8(3) . . . . ?
C20 C17 C18 C13 -178.38(17) . . . . ?
 
loop_
 _geom_hbond_atom_site_label_D 
 _geom_hbond_atom_site_label_H 
 _geom_hbond_atom_site_label_A 
 _geom_hbond_distance_DH 
 _geom_hbond_distance_HA 
 _geom_hbond_distance_DA 
 _geom_hbond_angle_DHA 
 _geom_hbond_site_symmetry_A 
O2 H20 S1  0.84 2.57 3.2985(14) 145.2 3_675
N3 H3A S1  0.88 2.63 3.4605(16) 157.5 3_575
N4 H4A O3  0.88 2.03 2.878(2) 160.2 .
C6 H6 S1  0.95 2.99 3.813(2) 145.5 3_575
C8 H8B S1  0.99 2.86 3.707(2) 144.7 3_585
O3 H30 N1  0.84 2.01 2.833(2) 166.6 .
O3 H30 N2  0.84 2.51 3.029(2) 120.7 .
 
_refine_diff_density_max    0.369
_refine_diff_density_min   -0.267
_refine_diff_density_rms    0.047

_shelxl_version_number 2014-3

_shelx_res_file
;
TITL mo_vlar_mimi038_P21n in P2(1)/n
CELL 0.71073 12.9352 9.3015 19.9316 90 98.1115 90
ZERR 4 0.0014 0.0012 0.0021 0 0.0046 0
LATT 1
SYMM 0.5-X,0.5+Y,0.5-Z
SFAC C H N O S
UNIT 88 124 20 12 4
ISOR 0.01 0.02 C22 C22X

L.S. 24
ACTA
PLAN  20
SIZE 0.026 0.165 0.25
TEMP -173.15
BOND $H
HTAB
CONF
fmap 2
OMIT 1 1 2
EQIV $1 -x+1, -y+2, -z
HTAB O2 S1_$1
EQIV $2 -x, -y+2, -z
HTAB N3 S1_$2
HTAB N4 O3
HTAB C6 S1_$2
EQIV $3 -x, -y+3, -z
HTAB C8 S1_$3
HTAB O3 N1
HTAB O3 N2

WGHT    0.039200    1.320100
FVAR       0.20491
S1    5    0.170948    0.949177    0.032263    11.00000    0.01631    0.02159 =
         0.03173   -0.00365    0.00360    0.00094
O1    4   -0.140959    2.079095    0.341558    11.00000    0.03132    0.02221 =
         0.02352   -0.00242   -0.00325   -0.00201
O2    4    0.657544    1.060173    0.075423    11.00000    0.01502    0.03403 =
         0.03084   -0.00346   -0.00107    0.00665
AFIX 147
H20   2    0.677582    1.076527    0.037861    11.00000   -1.50000
AFIX   0
N1    3    0.030157    1.595808    0.110093    11.00000    0.01465    0.02759 =
         0.03333   -0.00297    0.00264    0.00200
N2    3    0.051708    1.319944    0.070357    11.00000    0.01855    0.02085 =
         0.02609   -0.00238    0.00700    0.00127
N3    3    0.062749    1.180569    0.051854    11.00000    0.01404    0.02137 =
         0.03197   -0.00460    0.00571   -0.00123
AFIX  43
H3A   2    0.007321    1.127065    0.039186    11.00000   -1.20000
AFIX   0
N4    3    0.240011    1.214010    0.071493    11.00000    0.01560    0.01725 =
         0.02899   -0.00263    0.00422    0.00259
AFIX  43
H4A   2    0.225376    1.301936    0.083466    11.00000   -1.20000
AFIX   0
N5    3   -0.136213    1.964650    0.208834    11.00000    0.01929    0.01736 =
         0.02022    0.00149   -0.00014    0.00185
C1    1    0.017145    1.731427    0.129227    11.00000    0.01883    0.02609 =
         0.03084   -0.00289    0.00303   -0.00222
AFIX  43
H1    2    0.077643    1.783875    0.147489    11.00000   -1.20000
AFIX   0
C2    1   -0.078596    1.801328    0.124332    11.00000    0.01925    0.02519 =
         0.01962    0.00228    0.00430    0.00058
C3    1   -0.165523    1.724237    0.096291    11.00000    0.01633    0.02628 =
         0.02349    0.00130    0.00335    0.00474
AFIX  43
H3    2   -0.232522    1.768079    0.090641    11.00000   -1.20000
AFIX   0
C4    1   -0.154633    1.583064    0.076486    11.00000    0.01457    0.02732 =
         0.02591   -0.00253    0.00214   -0.00025
AFIX  43
H4    2   -0.214117    1.529091    0.057744    11.00000   -1.20000
AFIX   0
C5    1   -0.055715    1.520769    0.084264    11.00000    0.01720    0.02589 =
         0.02226   -0.00171    0.00505    0.00110
C6    1   -0.041092    1.372071    0.064288    11.00000    0.01381    0.02838 =
         0.02658   -0.00163    0.00416    0.00059
AFIX  43
H6    2   -0.099490    1.314511    0.047005    11.00000   -1.20000
AFIX   0
C7    1    0.160637    1.124365    0.053107    11.00000    0.01640    0.02572 =
         0.02091    0.00056    0.00553    0.00109
C8    1   -0.086507    1.954168    0.147568    11.00000    0.02262    0.02185 =
         0.02557    0.00274    0.00248    0.00029
AFIX  23
H8A   2   -0.015616    1.996296    0.156529    11.00000   -1.20000
H8B   2   -0.127365    2.010769    0.110958    11.00000   -1.20000
AFIX   0
C9    1   -0.067664    1.909395    0.268087    11.00000    0.02458    0.01985 =
         0.02705    0.00287   -0.00366    0.00201
AFIX  23
H9A   2    0.000337    1.959882    0.272532    11.00000   -1.20000
H9B   2   -0.054792    1.805641    0.261894    11.00000   -1.20000
AFIX   0
C10   1   -0.116728    1.931313    0.331635    11.00000    0.03864    0.02036 =
         0.02423    0.00239   -0.00230   -0.00114
AFIX  23
H10A  2   -0.181507    1.873573    0.328679    11.00000   -1.20000
H10B  2   -0.068147    1.896686    0.371180    11.00000   -1.20000
AFIX   0
C11   1   -0.210155    2.129915    0.284438    11.00000    0.02472    0.02249 =
         0.02842   -0.00345   -0.00340    0.00085
AFIX  23
H11A  2   -0.227147    2.232129    0.291404    11.00000   -1.20000
H11B  2   -0.275992    2.074227    0.279992    11.00000   -1.20000
AFIX   0
C12   1   -0.161707    2.115295    0.220559    11.00000    0.02351    0.01688 =
         0.02597    0.00058   -0.00456    0.00145
AFIX  23
H12A  2   -0.210884    2.151484    0.181652    11.00000   -1.20000
H12B  2   -0.097366    2.174107    0.224225    11.00000   -1.20000
AFIX   0
C13   1    0.348029    1.175939    0.072970    11.00000    0.01320    0.01801 =
         0.02398   -0.00473    0.00134    0.00112
C14   1    0.394369    1.075628    0.119004    11.00000    0.02120    0.02332 =
         0.02239    0.00125    0.00272   -0.00078
AFIX  43
H14   2    0.354930    1.032900    0.150494    11.00000   -1.20000
AFIX   0
C15   1    0.498802    1.036879    0.119413    11.00000    0.01986    0.01837 =
         0.02687   -0.00213   -0.00444    0.00260
C16   1    0.554684    1.101947    0.072875    11.00000    0.01250    0.01923 =
         0.02583   -0.00860   -0.00194    0.00209
C17   1    0.510952    1.207753    0.027893    11.00000    0.01671    0.01950 =
         0.01994   -0.00618    0.00122   -0.00162
C18   1    0.406103    1.242622    0.028659    11.00000    0.01687    0.01579 =
         0.02244   -0.00194   -0.00205    0.00070
AFIX  43
H18   2    0.374053    1.313396   -0.001788    11.00000   -1.20000
AFIX   0
C19   1    0.549090    0.924938    0.167835    11.00000    0.02659    0.03362 =
         0.04234    0.01050   -0.00547    0.00456
AFIX 137
H19A  2    0.505804    0.908995    0.203729    11.00000   -1.50000
H19B  2    0.618493    0.958083    0.187973    11.00000   -1.50000
H19C  2    0.555745    0.834790    0.143357    11.00000   -1.50000
AFIX   0
C20   1    0.575202    1.282621   -0.018892    11.00000    0.01893    0.03348 =
         0.03107   -0.00047    0.00400   -0.00030
AFIX 137
H20A  2    0.531223    1.351147   -0.047341    11.00000   -1.50000
H20B  2    0.603276    1.211372   -0.047731    11.00000   -1.50000
H20C  2    0.632953    1.334106    0.007925    11.00000   -1.50000
AFIX   0
O3    4    0.238694    1.517857    0.098699    11.00000    0.01579    0.02953 =
         0.06485   -0.00876    0.00674    0.00113
AFIX 147
H30   2    0.174427    1.526975    0.100100    11.00000   -1.50000
AFIX   0

C21   1    0.295718    1.593401    0.153726    11.00000    0.02163    0.06043 =
         0.04145    0.00662    0.00172    0.00354
PART 2
AFIX  23
H21C  2    0.272582    1.694783    0.154390    10.50000   -1.20000
H21D  2    0.371509    1.591145    0.150929    10.50000   -1.20000
AFIX  23
PART 0
PART 1
H21A  2    0.285082    1.697020    0.143692    10.50000   -1.20000
H21B  2    0.370468    1.573440    0.151978    10.50000   -1.20000
AFIX   0

PART 2
C22   1    0.270366    1.510199    0.218713    10.50000    0.02890    0.13990 =
         0.03759    0.02435    0.00273   -0.00823
AFIX 137
H22A  2    0.196772    1.524454    0.223702    10.50000   -1.50000
H22B  2    0.314646    1.547234    0.258954    10.50000   -1.50000
H22C  2    0.283981    1.407384    0.213730    10.50000   -1.50000
AFIX   0
PART 0
PART 1
C22X  1    0.279352    1.573225    0.224584    10.50000    0.02875    0.11458 =
         0.07624    0.04604    0.01968    0.02143
AFIX 137
H22D  2    0.205542    1.588827    0.228580    10.50000   -1.50000
H22E  2    0.322283    1.642225    0.253412    10.50000   -1.50000
H22F  2    0.299315    1.475168    0.239020    10.50000   -1.50000
AFIX   0
HKLF 4

REM  mo_vlar_mimi038_P21n in P2(1)/n
REM R1 =  0.0429 for    3571 Fo > 4sig(Fo)  and  0.0646 for all    4671 data
REM    295 parameters refined using     12 restraints

END

WGHT      0.0388      1.3930

REM Instructions for potential hydrogen bonds
HTAB O2 S1_$1
HTAB N3 S1_$2
HTAB N4 O3
HTAB C6 S1_$2
HTAB C8 S1_$3
HTAB O3 N1
HTAB O3 N2

REM Highest difference peak  0.369,  deepest hole -0.267,  1-sigma level  0.047
Q1    1   0.1814  1.0358  0.0537  11.00000  0.05    0.37
Q2    1   0.2360  1.4687  0.1429  11.00000  0.05    0.26
Q3    1   0.4623  1.2378  0.0360  11.00000  0.05    0.25
Q4    1   0.1622  0.9550 -0.0228  11.00000  0.05    0.23
Q5    1   0.5388  1.1097  0.1193  11.00000  0.05    0.23
Q6    1   0.4599  1.0915  0.1329  11.00000  0.05    0.22
Q7    1  -0.0397  1.7564  0.1261  11.00000  0.05    0.21
Q8    1  -0.1441  2.0384  0.2147  11.00000  0.05    0.20
Q9    1   0.5321  1.1816  0.0637  11.00000  0.05    0.20
Q10   1  -0.1123  1.9345  0.2360  11.00000  0.05    0.20
Q11   1  -0.1113  1.5364  0.0888  11.00000  0.05    0.20
Q12   1   0.5645  0.9671  0.2139  11.00000  0.05    0.19
Q13   1   0.3755  1.1985  0.0493  11.00000  0.05    0.19
Q14   1  -0.1207  1.7751  0.1082  11.00000  0.05    0.18
Q15   1   0.0029  1.3355  0.0840  11.00000  0.05    0.17
Q16   1   0.3939  1.2541  0.0731  11.00000  0.05    0.17
Q17   1   0.0934  0.8972  0.0106  11.00000  0.05    0.17
Q18   1   0.3724  1.1224  0.0867  11.00000  0.05    0.17
Q19   1   0.5946  1.0930  0.0709  11.00000  0.05    0.17
Q20   1   0.5224  0.9976  0.1397  11.00000  0.05    0.17
;
_shelx_res_checksum   41221

_shelx_hkl_file
;
  -2   0   0   68.84    1.43
   2   0   0   69.74    1.44
   2   0   0   66.50    1.41
  -2   0   0   69.78    1.44
   3   0   0    0.34    0.17
  -3   0   0    0.20    0.17
  -3   0   0    0.74    0.19
  -4   0   0   49.87    1.30
  -4   0   0   49.12    1.29
   4   0   0   48.85    1.26
  -5   0   0   -0.01    0.23
  -5   0   0    0.43    0.23
   5   0   0    0.03    0.21
   6   0   0   42.09    1.32
  -6   0   0   43.33    1.35
  -6   0   0   42.91    1.37
  -7   0   0   -0.03    0.32
  -7   0   0    0.26    0.33
   7   0   0    0.34    0.34
  -8   0   0   32.10    1.34
   8   0   0   33.32    1.31
  -8   0   0   32.02    1.33
   9   0   0   -0.53    0.45
  -9   0   0    0.41    0.46
  -9   0   0    0.41    0.45
  10   0   0  166.16    3.94
 -10   0   0  166.90    4.17
 -10   0   0  174.15    4.16
 -11   0   0    0.82    0.68
  11   0   0   -0.16    0.58
 -11   0   0   -0.14    0.58
  12   0   0   71.70    2.33
 -12   0   0   73.64    2.70
 -12   0   0   65.48    2.54
 -13   0   0   -0.21    0.94
 -13   0   0    1.29    0.83
  13   0   0   -0.59    0.71
  14   0   0    0.93    0.78
 -14   0   0    1.85    1.58
 -14   0   0    0.29    1.00
 -15   0   0    0.13    1.32
  15   0   0    1.76    0.77
 -15   0   0    1.42    1.21
   2  -1   0   94.10    1.92
  -2  -1   0   96.51    2.01
   2   1   0   90.31    1.90
   2   1   0   97.47    2.01
  -2   1   0   88.18    1.93
  -3  -1   0  920.81   16.85
  -3  -1   0  949.47   16.94
   3   1   0  961.27   16.95
   4  -1   0   53.37    1.37
  -4  -1   0   56.09    1.49
  -4  -1   0   58.23    1.43
  -4   1   0   53.51    1.43
   4   1   0   56.30    1.42
   4   1   0   58.51    1.50
  -5  -1   0   10.39    0.66
  -5  -1   0    9.95    0.59
   5  -1   0   10.07    0.59
   5   1   0   10.06    0.59
   5   1   0    9.20    0.66
  -5   1   0    9.41    0.60
  -6  -1   0   41.95    1.40
  -6  -1   0   40.96    1.33
   6  -1   0   43.97    1.32
  -6   1   0   44.18    1.40
  -6   1   0   46.57    1.44
   6   1   0   40.80    1.38
   6   1   0   39.97    1.34
  -7  -1   0    1.02    0.39
   7  -1   0    0.91    0.37
  -7  -1   0    1.31    0.39
   7   1   0    1.69    0.37
  -7   1   0    1.24    0.41
  -7   1   0    1.56    0.40
   7   1   0    1.51    0.43
  -8  -1   0    7.24    0.79
  -8  -1   0    8.76    0.84
   8  -1   0    8.29    0.78
  -8   1   0    7.39    0.79
   8   1   0    7.26    0.83
   8   1   0    7.03    0.78
  -8   1   0    7.57    0.85
  -9  -1   0    0.01    0.43
   9  -1   0    0.05    0.46
  -9  -1   0   -0.11    0.45
  -9   1   0    0.63    0.50
   9   1   0   -0.19    0.48
  -9   1   0    0.61    0.46
  10  -1   0   26.39    1.34
 -10  -1   0   27.62    1.49
 -10  -1   0   26.66    1.46
 -10   1   0   28.83    1.57
  10   1   0   24.94    1.40
 -10   1   0   27.14    1.48
  11  -1   0   26.55    1.42
 -11  -1   0   22.40    1.54
 -11  -1   0   27.21    1.63
 -11   1   0   26.64    1.62
  11   1   0   26.49    1.47
 -11   1   0   23.86    1.62
 -12  -1   0   42.49    2.15
  12  -1   0   42.35    1.82
 -12  -1   0   48.24    2.19
 -12   1   0   44.99    2.14
 -12   1   0   41.76    2.14
  12   1   0   41.48    1.88
 -13  -1   0    3.92    1.07
 -13  -1   0    5.24    1.17
  13  -1   0    5.48    0.92
 -13   1   0    7.28    1.29
  13   1   0    5.07    0.97
 -13   1   0    5.69    1.11
  14  -1   0    2.22    0.84
 -14  -1   0    4.25    1.14
 -14  -1   0    0.44    1.31
 -14   1   0   -1.61    1.09
  14   1   0    2.97    0.85
 -14   1   0    1.21    1.01
  15  -1   0    0.48    0.74
 -15  -1   0    1.01    1.21
 -15  -1   0    0.71    1.34
  15   1   0    0.99    0.79
 -15   1   0   -0.38    1.15
 -15   1   0   -2.02    1.31
   0  -2   0  450.85    8.42
   1  -2   0    6.23    0.48
  -1  -2   0    6.30    0.50
   1  -2   0    6.63    0.46
  -1   2   0    5.31    0.45
   1   2   0    5.80    0.47
  -2  -2   0  179.22    3.71
   2  -2   0  173.89    3.58
  -2   2   0  183.49    3.67
   2   2   0  175.08    3.69
   3  -2   0  192.31    3.91
  -3  -2   0  195.96    4.08
   3   2   0  195.82    4.06
  -3   2   0  199.00    4.01
   4  -2   0   60.09    1.56
  -4  -2   0   60.10    1.70
   4   2   0   61.11    1.56
  -4   2   0   58.94    1.63
   4   2   0   60.08    1.70
   5  -2   0  312.30    6.11
  -5  -2   0  316.51    6.33
   5   2   0  316.20    6.32
  -5   2   0  322.98    6.29
   5   2   0  306.67    6.13
  -6  -2   0  111.67    2.80
   6  -2   0  111.18    2.58
   6   2   0  110.68    2.63
  -6   2   0  108.88    2.73
   6   2   0  109.37    2.77
   7  -2   0   52.35    1.60
  -7  -2   0   52.25    1.77
   7   2   0   51.82    1.77
   7   2   0   48.97    1.61
  -7   2   0   52.74    1.72
  -8  -2   0    1.57    0.51
   8  -2   0    2.52    0.52
   8   2   0    3.15    0.53
  -8   2   0    1.68    0.47
   8   2   0    3.49    0.64
   9  -2   0    0.68    0.48
  -9  -2   0   -0.02    0.49
  -9   2   0    0.91    0.58
   9   2   0   -0.47    0.52
   9   2   0    0.27    0.42
  -9   2   0    0.33    0.43
 -10  -2   0   16.39    1.29
  10  -2   0   16.47    1.18
 -10   2   0   15.62    1.26
  10   2   0   15.84    1.19
  10   2   0   18.02    1.28
 -10   2   0   14.80    1.36
 -11  -2   0   14.32    1.42
  11  -2   0   17.97    1.28
 -11   2   0   18.04    1.43
  11   2   0   14.95    1.36
 -11   2   0   16.92    1.56
 -12  -2   0   -0.67    0.75
  12  -2   0   -0.69    0.64
  12   2   0    0.10    0.73
 -12   2   0    1.14    0.80
 -12   2   0    1.00    0.91
  13  -2   0    1.66    0.79
 -13  -2   0    1.20    0.94
 -13   2   0    1.87    0.94
  13   2   0    2.30    0.89
  14  -2   0    4.58    0.93
 -14  -2   0    4.47    1.24
 -14   2   0    2.74    1.10
  14   2   0    2.43    1.00
 -14   2   0    1.60    1.39
 -15  -2   0    0.37    1.26
  15  -2   0    0.78    0.67
  15  -2   0    0.53    0.77
  15   2   0    0.31    0.86
 -15   2   0   -0.32    1.26
 -15   2   0    2.70    1.46
   0  -3   0   -0.30    0.24
   0  -3   0    0.41    0.26
  -1  -3   0    3.39    0.49
   1  -3   0    2.12    0.37
   1  -3   0    2.56    0.39
  -1   3   0    2.47    0.40
   1   3   0    3.56    0.49
   2  -3   0    1.92    0.37
   2  -3   0    2.02    0.36
  -2  -3   0    3.42    0.51
   2   3   0    3.72    0.53
  -2   3   0    1.97    0.38
   3  -3   0    0.07    0.27
  -3  -3   0    0.07    0.29
   3   3   0    0.26    0.30
  -3   3   0    0.04    0.25
   4  -3   0    5.12    0.55
  -4  -3   0    5.41    0.66
  -4   3   0    3.88    0.51
   4   3   0    5.51    0.65
  -5  -3   0    0.34    0.38
   5  -3   0    0.41    0.33
  -5   3   0    0.15    0.32
   5   3   0    0.24    0.39
   5   3   0    0.46    0.29
   6  -3   0   32.10    1.24
  -6  -3   0   32.70    1.41
   6   3   0   34.87    1.47
  -6   3   0   32.68    1.37
   6   3   0   34.13    1.27
  -7  -3   0   87.64    2.57
   7  -3   0   83.18    2.28
   7   3   0   84.76    2.54
  -7   3   0   82.84    2.48
   7   3   0   90.35    2.38
   8  -3   0   26.47    1.24
  -8  -3   0   27.52    1.46
   8   3   0   23.65    1.39
  -8   3   0   26.76    1.38
   8   3   0   26.63    1.25
   9  -3   0    8.11    0.95
  -9  -3   0   10.76    1.13
   9   3   0   10.56    1.18
   9   3   0    8.96    0.94
  -9   3   0    8.37    1.03
 -10  -3   0    0.45    0.63
  10  -3   0    0.43    0.54
  10   3   0    0.37    0.67
  10   3   0    0.21    0.53
 -10   3   0    1.04    0.63
 -11  -3   0    1.04    0.78
  11  -3   0    0.40    0.67
 -11   3   0   -1.21    0.82
 -11   3   0    1.48    0.80
  11   3   0    0.14    0.71
  11   3   0    0.38    0.65
 -12  -3   0    4.59    1.06
  12  -3   0    4.16    0.89
  12   3   0    2.06    0.95
 -12   3   0    3.15    1.12
 -12   3   0    2.32    0.96
  12   3   0    4.50    0.98
  13  -3   0   13.50    1.47
 -13  -3   0    8.86    1.39
  13   3   0   11.81    1.34
 -13   3   0   11.70    1.51
  14  -3   0    3.88    0.97
 -14  -3   0    3.75    1.33
  14  -3   0    2.96    0.83
 -14   3   0    4.21    1.48
 -14   3   0    4.22    1.28
  14   3   0    3.56    1.11
  15  -3   0    7.97    0.91
 -15  -3   0    6.88    1.62
  15  -3   0    7.68    0.98
 -15   3   0    8.00    1.79
 -15   3   0    5.56    1.54
  15   3   0    7.76    1.13
   0  -4   0    4.28    0.59
   0  -4   0    5.12    0.66
  -1  -4   0   78.37    2.32
   1  -4   0   80.36    2.28
   1  -4   0   82.53    2.34
   1   4   0   81.29    2.35
  -2  -4   0    5.67    0.71
   2  -4   0    3.90    0.56
   2  -4   0    4.93    0.60
  -2   4   0    4.36    0.57
   2   4   0    4.63    0.64
   3  -4   0    6.27    0.71
  -3  -4   0    4.83    0.65
   3  -4   0    4.15    0.59
  -3   4   0    6.05    0.73
   3   4   0    5.29    0.75
   4  -4   0   19.42    1.03
   4  -4   0   18.68    1.07
  -4  -4   0   17.61    1.10
   4   4   0   18.02    1.16
  -4   4   0   19.85    1.12
   5  -4   0  112.96    2.84
  -5  -4   0  111.54    3.08
  -5   4   0  110.02    3.04
   5   4   0  111.54    3.08
  -6  -4   0   25.95    1.42
   6  -4   0   26.23    1.24
   6   4   0   26.22    1.20
   6   4   0   25.83    1.44
  -6   4   0   27.76    1.40
   7  -4   0   58.12    1.89
  -7  -4   0   58.43    2.14
   7   4   0   59.25    2.21
  -7   4   0   60.62    2.17
   7   4   0   54.80    1.87
   8  -4   0   41.19    1.65
  -8  -4   0   39.64    1.89
   8   4   0   45.21    1.70
  -8   4   0   44.09    1.92
   8   4   0   45.12    1.97
   9  -4   0   -0.02    0.55
  -9  -4   0   -0.71    0.63
  -9   4   0   -0.13    0.56
   9   4   0    0.72    0.72
   9   4   0    0.42    0.48
  10  -4   0    7.98    0.98
 -10  -4   0    7.45    1.12
 -10   4   0   10.34    1.32
  10   4   0    9.42    1.08
  10   4   0    8.31    1.12
  11  -4   0  124.95    3.31
 -11  -4   0  115.58    3.79
 -11   4   0  116.36    3.81
  11   4   0  121.62    3.65
  11   4   0  123.50    3.56
 -12  -4   0   38.87    2.36
  12  -4   0   41.04    1.97
  12  -4   0   44.17    1.98
  12   4   0   47.38    2.35
  12   4   0   43.36    2.22
 -12   4   0   42.40    2.44
  13  -4   0    9.35    1.09
 -13  -4   0    6.29    1.29
  13  -4   0    9.14    1.18
 -13   4   0    9.46    1.64
 -13   4   0    8.33    1.42
  13   4   0    7.29    1.22
  13   4   0    8.97    1.37
 -14  -4   0    1.40    1.22
  14  -4   0   -0.84    0.85
  14  -4   0    0.40    0.96
  14   4   0    2.04    1.16
 -14   4   0    1.86    1.31
  14   4   0    1.57    1.15
 -14   4   0    2.04    1.58
   0  -5   0   -0.14    0.43
   0  -5   0    0.34    0.44
   1  -5   0   -0.41    0.40
  -1  -5   0   -0.56    0.41
  -1  -5   0   -0.29    0.38
   1  -5   0   -0.12    0.45
   2  -5   0    0.15    0.48
  -2  -5   0    0.11    0.47
   2  -5   0    0.92    0.48
   2   5   0    1.05    0.52
  -2   5   0    0.49    0.41
   3  -5   0   43.62    1.78
  -3  -5   0   41.78    1.81
   3  -5   0   44.37    1.74
   3   5   0   44.08    1.88
  -3   5   0   47.21    1.86
   4  -5   0    0.43    0.48
  -4  -5   0   -0.22    0.47
   4  -5   0    0.34    0.51
  -4   5   0    0.36    0.50
   4   5   0    1.78    0.61
   5  -5   0   36.71    1.60
   5  -5   0   43.04    1.79
  -5  -5   0   43.97    1.90
   5   5   0   42.68    1.91
  -5   5   0   38.12    1.80
   6  -5   0    7.88    0.98
   6  -5   0    6.50    0.81
  -6  -5   0    7.39    1.00
   6   5   0    6.41    0.98
  -6   5   0    7.85    1.06
   7  -5   0   24.29    1.37
   7  -5   0   25.27    1.47
  -7  -5   0   24.32    1.60
   7   5   0   23.29    1.31
  -7   5   0   25.06    1.60
   7   5   0   23.87    1.66
  -8  -5   0    4.33    0.91
   8  -5   0    4.94    0.83
   8  -5   0    5.86    0.91
   8   5   0    6.08    1.06
   8   5   0    6.45    0.87
  -8   5   0    5.13    0.97
   9  -5   0    2.76    0.74
  -9  -5   0    3.29    0.94
   9  -5   0    3.86    0.87
   9   5   0    4.15    1.01
   9   5   0    2.32    0.65
  -9   5   0    1.53    0.78
  10  -5   0   12.85    1.43
 -10  -5   0   12.24    1.49
  10  -5   0   11.84    1.35
 -10   5   0   10.82    1.43
  10   5   0   11.62    1.43
  10   5   0   12.09    1.30
  11  -5   0    1.82    0.85
  11  -5   0    2.28    0.86
 -11  -5   0    1.85    1.09
 -11   5   0    2.47    1.06
  11   5   0    2.22    0.88
  11   5   0    3.28    1.14
 -12  -5   0   17.30    2.09
  12  -5   0   15.85    1.66
  12  -5   0   16.82    1.61
  12   5   0   19.46    1.78
  12   5   0   15.26    1.72
 -12   5   0   19.38    2.19
 -13  -5   0    5.28    1.44
  13  -5   0    5.11    1.14
  13  -5   0    4.30    1.07
 -13   5   0    5.76    1.47
  13   5   0    5.27    1.33
  13   5   0    5.52    1.19
  14  -5   0    0.88    1.13
 -14  -5   0    1.53    1.44
  14  -5   0    1.78    1.04
  14   5   0    0.69    1.23
 -14   5   0   -0.20    1.46
 -14   5   0    2.25    1.88
   0  -6   0  153.74    4.13
  -1  -6   0    3.06    0.71
   1  -6   0    2.55    0.72
   1  -6   0    2.60    0.71
  -1  -6   0    2.92    0.74
   2  -6   0   -0.76    0.48
  -2  -6   0   -0.25    0.53
   2  -6   0    0.17    0.53
   3  -6   0    0.90    0.61
   3  -6   0    0.97    0.62
  -3  -6   0   -0.23    0.58
  -3   6   0    1.70    0.62
  -4  -6   0   40.24    1.94
   4  -6   0   38.92    1.90
   4  -6   0   40.95    1.86
   4   6   0   39.37    2.06
   5  -6   0   62.46    2.40
  -5  -6   0   60.73    2.46
   5  -6   0   61.72    2.27
  -5   6   0   61.45    2.47
   5   6   0   61.47    2.53
   6  -6   0   21.34    1.45
  -6  -6   0   22.56    1.65
   6  -6   0   21.60    1.55
  -6   6   0   22.09    1.65
   6   6   0   20.91    1.76
   7  -6   0  139.03    4.04
   7  -6   0  146.42    3.87
  -7  -6   0  144.78    4.27
  -7   6   0  144.70    4.32
   7   6   0  150.66    3.93
   7   6   0  151.08    4.34
   8  -6   0    0.42    0.73
   8  -6   0   -0.19    0.68
  -8  -6   0    0.94    0.87
   8   6   0    1.21    1.02
   8   6   0    1.06    0.64
  -8   6   0    1.15    0.88
   9  -6   0    1.45    0.80
  -9  -6   0    0.21    0.93
   9  -6   0    1.64    0.82
   9   6   0    1.23    1.06
  -9   6   0    2.43    1.01
   9   6   0    2.12    0.77
  10  -6   0    0.95    0.90
  10  -6   0    1.28    0.90
 -10  -6   0    2.20    1.08
  10   6   0    1.38    1.16
  10   6   0    2.98    0.84
 -10   6   0    2.40    1.04
 -11  -6   0    1.58    1.21
  11  -6   0    1.48    0.96
  11  -6   0    2.64    1.10
 -11   6   0    1.54    1.16
  11   6   0    2.75    1.31
  11   6   0    2.56    0.95
 -12  -6   0    1.59    1.29
  12  -6   0    2.23    1.05
  12  -6   0    3.18    1.16
 -12   6   0    2.88    1.36
  12   6   0    2.55    1.02
  12   6   0    4.18    1.48
 -13  -6   0   12.91    1.88
  13  -6   0   12.16    1.50
  13  -6   0   12.14    1.50
 -13   6   0   11.58    2.01
  13   6   0   12.57    1.59
   0  -7   0    0.93    0.70
   0  -7   0    0.82    0.73
   1  -7   0   -0.03    0.69
  -1  -7   0   -0.19    0.65
   1  -7   0    0.69    0.78
  -1  -7   0   -0.34    0.67
  -2  -7   0    5.27    1.02
  -2  -7   0    4.35    0.87
   2  -7   0    4.74    0.93
   2  -7   0    6.07    1.09
   3  -7   0    5.49    1.01
  -3  -7   0    6.32    1.11
   3  -7   0    6.41    1.05
   4  -7   0   90.67    3.21
   4  -7   0   91.54    3.13
  -4  -7   0   93.52    3.28
  -4   7   0   98.99    3.41
   5  -7   0   14.91    1.58
  -5  -7   0   11.68    1.46
   5  -7   0   14.73    1.55
  -5   7   0   13.67    1.59
  -6  -7   0    1.15    0.85
   6  -7   0    0.76    0.84
   6  -7   0    1.50    0.85
  -6   7   0    2.00    0.95
   7  -7   0   24.01    1.88
   7  -7   0   23.80    1.78
  -7  -7   0   26.62    2.10
  -7   7   0   25.45    2.04
  -8  -7   0    2.08    1.14
   8  -7   0    2.99    0.99
   8  -7   0    2.17    0.99
   8   7   0    3.04    0.88
  -8   7   0    1.87    0.94
   9  -7   0   -0.50    0.90
   9  -7   0   -0.39    0.96
  -9  -7   0    1.95    1.12
   9   7   0    1.02    0.84
  -9   7   0    2.55    1.15
  10  -7   0   17.70    1.85
 -10  -7   0   16.19    1.95
  10  -7   0   17.19    1.95
  10   7   0   15.21    1.72
 -10   7   0   16.58    1.95
  11  -7   0    1.08    1.18
  11  -7   0    0.14    1.13
 -11  -7   0    0.80    1.34
  11   7   0    1.77    1.00
 -11   7   0    2.09    1.43
 -12  -7   0    0.89    1.57
  12  -7   0    0.86    1.21
  12  -7   0    1.20    1.23
 -12   7   0    2.93    1.54
  12   7   0    0.63    1.14
   0  -8   0   72.50    3.14
   0  -8   0   80.95    3.15
   1  -8   0   -0.24    0.93
  -1  -8   0   -0.02    0.83
  -1  -8   0   -1.25    0.87
   1  -8   0   -0.36    0.88
   2  -8   0    1.84    1.00
   2  -8   0    2.86    1.10
  -2  -8   0    0.28    0.92
   3  -8   0    0.99    1.01
   3  -8   0    0.73    0.87
  -3  -8   0    0.47    0.91
   4  -8   0   33.28    2.22
  -4  -8   0   32.61    2.18
   4  -8   0   34.29    2.25
   5  -8   0   27.59    2.14
   5  -8   0   28.40    2.13
  -5  -8   0   26.29    2.18
  -5   8   0   31.63    2.29
  -6  -8   0    5.73    1.31
   6  -8   0    6.99    1.32
   6  -8   0    3.56    1.17
  -6   8   0    6.89    1.44
  -7  -8   0    2.37    1.18
   7  -8   0    1.18    1.09
   7  -8   0   -1.09    1.09
  -7   8   0    1.99    1.03
   8  -8   0    1.78    1.21
  -8  -8   0    0.84    1.28
   8  -8   0    1.39    1.14
   8   8   0    2.30    0.98
  -8   8   0    2.59    1.23
   9  -8   0   12.50    1.58
  -9  -8   0    8.43    1.68
   9  -8   0   10.06    1.61
   9   8   0   10.29    1.45
  -9   8   0    8.21    1.60
  10  -8   0    4.13    1.43
 -10  -8   0    2.66    1.52
  10  -8   0    2.76    1.29
  10   8   0    2.88    1.16
 -10   8   0    1.15    1.39
 -11  -8   0    3.03    1.68
  11  -8   0    1.94    1.32
  11  -8   0    3.09    1.51
 -11   8   0    2.02    1.57
  11   8   0    1.60    1.20
   0  -9   0    1.58    1.11
   1  -9   0   10.50    1.56
  -1  -9   0    8.96    1.42
  -2  -9   0    6.05    1.41
   2  -9   0    2.92    1.14
  -3  -9   0    0.72    1.06
   3  -9   0    0.79    1.10
   4  -9   0    0.46    1.15
  -4  -9   0    2.05    1.14
  -5  -9   0    2.74    1.30
   5  -9   0    1.23    1.17
   6  -9   0   22.15    2.47
  -6  -9   0   19.16    2.06
  -6   9   0   26.76    2.52
  -7  -9   0   -0.49    1.34
   7  -9   0    1.86    1.34
  -7   9   0   -1.11    1.31
   8  -9   0    5.76    1.61
  -8  -9   0    4.20    1.74
  -8   9   0    5.86    1.70
  -9  -9   0    1.60    1.64
   9  -9   0    4.01    1.60
  -9   9   0    1.85    1.49
   9   9   0    3.62    1.27
   0 -10   0    0.61    1.28
   0 -10   0   -3.00    1.48
  -1 -10   0    1.57    1.36
  -1 -10   0   -1.17    1.55
   1 -10   0   -1.76    1.30
   1 -10   0   -0.30    1.60
  -2 -10   0    6.42    1.54
   2 -10   0    8.31    1.70
   2 -10   0    7.22    1.72
  -2 -10   0    4.67    1.64
  -3 -10   0    2.89    1.44
  -3 -10   0    4.04    1.79
   3 -10   0    2.78    1.59
   3 -10   0    1.00    1.34
   4 -10   0   13.00    1.98
   4 -10   0   12.53    1.87
  -4 -10   0   13.21    2.14
  -4 -10   0   17.46    2.24
   5 -10   0    2.61    1.54
  -5 -10   0   -0.57    1.71
  -5 -10   0    1.11    1.46
   5 -10   0    0.64    1.46
   6 -10   0   21.99    2.36
  -6 -10   0   16.94    2.31
   6 -10   0   18.54    2.24
  -7 -10   0    0.57    1.77
   7 -10   0    2.98    1.67
   7 -10   0    2.59    1.65
   0 -11   0    3.02    1.73
   0 -11   0    1.05    2.05
  -1 -11   0    3.48    1.68
  -1 -11   0    3.89    2.21
   1 -11   0    1.80    1.96
   1 -11   0    3.12    1.80
   2 -11   0   13.73    2.22
   2 -11   0   11.99    2.24
  -2 -11   0   10.42    2.00
  -2 -11   0    8.40    2.38
   3 -11   0   18.68    2.70
   3 -11   0   22.31    2.59
  -3 -11   0   25.38    3.16
  -3 -11   0   15.82    2.91
   4 -11   0    3.72    2.10
  -4 -11   0    5.32    1.99
   4 -11   0    3.63    1.88
 -15   0   1   62.32    3.11
  15   0  -1   58.14    2.48
 -15   0   1   58.25    3.10
  14   0  -1    0.93    0.97
 -14   0   1    1.79    1.08
 -13   0   1   33.95    2.12
  13   0  -1   32.62    1.87
 -13   0   1   29.87    2.01
 -12   0   1    0.76    0.76
  12   0  -1    0.27    0.75
 -12   0   1    0.37    0.75
 -11   0   1    6.63    0.90
  11   0  -1    7.52    0.95
 -11   0   1    5.97    0.91
 -10   0   1   -0.43    0.51
  10   0  -1    0.53    0.59
 -10   0   1    0.52    0.54
   9   0  -1  136.80    3.38
  -9   0   1  135.02    3.48
  -9   0   1  138.73    3.36
   8   0  -1   -0.48    0.40
  -8   0   1   -0.08    0.38
  -8   0   1    0.02    0.37
  -7   0   1   61.70    1.87
  -7   0   1   61.34    1.78
   7   0  -1   64.67    1.86
  -6   0   1   -0.24    0.27
   6   0  -1   -0.02    0.29
  -6   0   1   -0.10    0.24
  -5   0   1  438.06    8.13
  -5   0   1  437.19    8.24
   5   0  -1  428.47    8.20
   4   0  -1   -0.16    0.19
  -4   0   1    0.25    0.21
  -4   0   1    0.00    0.16
  -3   0   1  748.24   13.51
  -3   0   1  756.76   13.62
   3   0  -1  765.19   13.61
   2   0  -1    0.03    0.10
  -2   0   1    0.02    0.08
  -2   0   1   -0.05    0.12
  -2   0  -1    0.06    0.10
   2   0   1    0.13    0.12
   2   0   1    0.01    0.07
  -2   0  -1    0.17    0.11
  -3   0  -1  442.55    8.11
  -3   0  -1  446.42    7.99
   3   0   1  432.95    7.94
   4   0   1   -0.04    0.16
  -4   0  -1    0.02    0.17
  -4   0  -1   -0.09    0.17
  -5   0  -1    0.50    0.25
   5   0   1    0.32    0.23
  -5   0  -1    0.32    0.26
  -6   0  -1    0.06    0.27
   6   0   1   -0.22    0.25
  -6   0  -1   -0.02    0.25
   7   0   1    7.55    0.63
  -7   0  -1    7.24    0.66
  -7   0  -1    6.19    0.70
  -8   0  -1    0.30    0.38
   8   0   1   -0.09    0.36
  -8   0  -1   -0.07    0.34
  -9   0  -1  143.06    3.54
   9   0   1  144.39    3.30
  -9   0  -1  145.45    3.60
 -10   0  -1   -0.34    0.60
 -10   0  -1    0.77    0.54
  10   0   1    0.52    0.47
 -11   0  -1   26.17    1.62
 -11   0  -1   25.52    1.55
  11   0   1   26.48    1.29
 -12   0  -1    0.17    0.73
  12   0   1    0.57    0.56
 -12   0  -1   -0.02    0.78
 -13   0  -1   13.56    1.60
  13   0   1   12.86    1.02
  14   0   1    0.09    0.12
 -14   0  -1    0.76    1.26
 -14   0  -1   -1.44    0.96
 -15   0  -1   28.49    2.64
 -15   0  -1   30.20    2.50
 -15  -1   1    2.69    1.42
  15  -1  -1    3.28    1.09
 -15  -1   1    2.19    1.27
 -15   1   1    1.21    1.20
 -15   1   1    2.03    1.35
  15   1  -1    0.23    1.07
 -14  -1   1    3.01    1.18
  14  -1  -1    5.06    1.12
 -14   1   1    2.42    1.06
  14   1  -1    3.76    1.05
  13  -1  -1    1.01    0.83
 -13  -1   1   -1.52    0.86
 -13  -1   1   -0.67    0.90
 -13   1   1    0.68    0.97
 -13   1   1    0.41    0.85
  13   1  -1   -1.05    0.85
 -12  -1   1   61.86    2.51
  12  -1  -1   61.44    2.27
 -12  -1   1   60.49    2.39
 -12   1   1   57.83    2.46
 -12   1   1   58.73    2.41
  12   1  -1   61.33    2.35
 -11  -1   1    4.54    0.86
  11  -1  -1    3.48    0.80
 -11  -1   1    3.89    0.77
 -11   1   1    2.79    0.77
 -11   1   1    3.11    0.81
  11   1  -1    4.18    0.83
 -10  -1   1    4.56    0.82
  10  -1  -1    6.30    0.83
 -10  -1   1    5.05    0.77
 -10   1   1    4.49    0.74
 -10   1   1    5.37    0.84
  10   1  -1    5.47    0.86
   9  -1  -1    1.74    0.56
  -9  -1   1    0.81    0.50
  -9  -1   1    1.18    0.50
   9   1  -1    1.05    0.57
  -9   1   1   -0.03    0.52
  -9   1   1    1.72    0.50
  -8  -1   1    3.76    0.61
   8  -1  -1    3.77    0.60
  -8  -1   1    3.97    0.57
  -8   1   1    4.00    0.59
   8   1  -1    3.80    0.65
  -8   1   1    4.68    0.63
   7  -1  -1    3.54    0.51
  -7  -1   1    3.75    0.49
  -7  -1   1    3.46    0.54
  -7   1   1    4.10    0.57
   7   1  -1    3.06    0.57
   7   1  -1    3.78    0.49
  -7   1   1    3.86    0.54
  -6  -1   1  468.45    8.91
  -6  -1   1  456.50    8.71
   6  -1  -1  460.11    8.77
  -6   1   1  467.56    8.89
   6   1  -1  460.05    8.88
   6   1  -1  456.68    8.75
   5  -1  -1   37.99    1.18
  -5  -1   1   36.73    1.24
  -5  -1   1   37.15    1.12
   5   1  -1   36.00    1.24
   5   1  -1   37.30    1.13
  -5   1   1   39.19    1.24
   4  -1  -1  261.01    5.06
  -4  -1   1  256.62    5.14
  -4  -1   1  260.57    4.98
   4   1  -1  262.27    5.16
  -4   1   1  265.20    5.12
   4   1  -1  258.96    4.98
   3  -1  -1   47.58    1.23
  -3  -1   1   49.32    1.30
  -3   1   1   48.61    1.26
   3   1  -1   47.86    1.15
   3   1  -1   48.39    1.30
  -2  -1   1  166.46    3.27
   2  -1  -1  163.64    3.22
   2   1  -1  165.76    3.27
  -2   1   1  162.81    3.24
  -1  -1   1  405.93    7.38
  -1   1   1  404.36    7.39
   1  -1   1   14.27    0.46
   1  -1   1   14.13    0.42
  -1  -1  -1   12.74    0.46
  -1   1  -1   13.53    0.46
  -1   1  -1   14.55    0.45
  -2  -1  -1  191.48    3.64
   2  -1   1  186.54    3.51
   2   1   1  191.85    3.61
   2   1   1  186.30    3.61
  -2   1  -1  186.24    3.55
   3  -1   1    6.11    0.34
  -3  -1  -1    5.03    0.39
  -3  -1  -1    5.55    0.44
  -3   1  -1    6.42    0.39
   3   1   1    5.13    0.39
   3   1   1    4.91    0.38
  -4  -1  -1   56.21    1.47
   4  -1   1   54.65    1.32
  -4  -1  -1   57.34    1.47
   4   1   1   58.29    1.44
   4   1   1   58.06    1.48
  -4   1  -1   53.64    1.39
  -5  -1  -1    9.83    0.64
   5  -1   1    9.87    0.54
  -5  -1  -1    9.79    0.63
   5   1   1   10.38    0.61
   5   1   1   10.97    0.62
  -5   1  -1    8.17    0.57
  -6  -1  -1    5.13    0.59
   6  -1   1    5.63    0.51
  -6  -1  -1    4.93    0.58
  -6   1  -1    4.90    0.61
   6   1   1    6.39    0.58
   6   1   1    6.22    0.59
  -6   1  -1    5.36    0.57
   7  -1   1  108.43    2.49
  -7  -1  -1  108.96    2.70
  -7  -1  -1  104.25    2.67
  -7   1  -1  112.12    2.79
   7   1   1  107.87    2.58
   7   1   1  105.31    2.71
  -7   1  -1  106.44    2.64
  -8  -1  -1   37.80    1.48
  -8  -1  -1   36.66    1.47
   8  -1   1   39.04    1.30
   8   1   1   36.56    1.35
  -8   1  -1   36.64    1.54
  -8   1  -1   38.38    1.44
   8   1   1   36.03    1.48
   9  -1   1    0.40    0.43
  -9  -1  -1   -0.45    0.48
  -9  -1  -1   -0.05    0.44
  -9   1  -1   -0.64    0.48
  -9   1  -1   -0.03    0.41
   9   1   1   -0.35    0.42
  10  -1   1   13.34    0.96
 -10  -1  -1   13.72    1.16
 -10  -1  -1   14.53    1.24
 -10   1  -1   14.78    1.19
 -10   1  -1   13.92    1.26
  10   1   1   13.40    1.00
 -11  -1  -1   74.14    2.58
  11  -1   1   75.22    2.14
 -11  -1  -1   77.04    2.61
 -11   1  -1   77.07    2.67
 -11   1  -1   72.28    2.56
  11   1   1   75.56    2.22
  12  -1   1   72.70    2.11
 -12  -1  -1   78.33    2.80
 -12  -1  -1   75.14    2.72
  12   1   1   73.70    2.20
 -12   1  -1   74.46    2.79
 -12   1  -1   76.14    2.73
  13  -1   1    9.48    0.97
 -13  -1  -1    8.11    1.22
 -13   1  -1    8.69    1.22
  13   1   1    9.24    0.88
 -14  -1  -1    0.09    1.33
 -14  -1  -1    0.82    1.05
 -14   1  -1   -0.82    0.90
 -14   1  -1   -0.09    1.32
 -15  -1  -1    0.08    1.19
 -15  -1  -1   -0.54    1.31
 -15   1  -1   -2.20    1.14
 -15   1  -1    0.20    1.39
 -15  -2   1   10.97    1.76
  15  -2  -1   10.70    1.34
  15   2  -1    9.00    1.42
 -15   2   1   12.48    1.76
 -15   2   1    8.73    1.61
 -14  -2   1    2.42    1.18
  14  -2  -1    2.18    1.00
 -14   2   1    1.33    1.10
 -14   2   1    0.44    1.20
  14   2  -1    1.46    1.05
  13  -2  -1   17.56    1.65
 -13  -2   1   19.54    1.87
 -13   2   1   14.69    1.77
 -13   2   1   16.58    1.69
  13   2  -1   18.34    1.78
 -12  -2   1    1.26    0.83
  12  -2  -1    1.91    0.86
 -12   2   1    1.85    0.91
  12   2  -1    1.00    0.91
 -12   2   1    2.05    0.95
  11  -2  -1   26.81    1.56
 -11  -2   1   24.80    1.63
 -11   2   1   25.55    1.64
 -11   2   1   22.56    1.64
  11   2  -1   25.55    1.67
  10  -2  -1   19.76    1.27
 -10  -2   1   18.76    1.36
  10   2  -1   17.96    1.42
  10   2  -1   19.59    1.23
 -10   2   1   15.74    1.37
 -10   2   1   17.32    1.30
  -9  -2   1   31.89    1.55
   9  -2  -1   29.78    1.39
  -9   2   1   29.05    1.47
   9   2  -1   29.43    1.54
  -9   2   1   30.07    1.51
   9   2  -1   30.95    1.38
   8  -2  -1    1.39    0.50
  -8  -2   1    1.26    0.50
   8   2  -1    1.09    0.52
  -8   2   1    1.47    0.53
   8   2  -1    2.02    0.48
   7  -2  -1    0.90    0.42
  -7  -2   1    0.65    0.39
   7   2  -1    0.74    0.47
   7   2  -1    0.53    0.31
  -7   2   1    1.19    0.44
   6  -2  -1   23.64    1.05
  -6  -2   1   24.97    1.15
  -6   2   1   24.79    1.11
   6   2  -1   25.13    0.98
   6   2  -1   25.64    1.19
  -5  -2   1    6.39    0.66
   5  -2  -1    6.71    0.59
   5   2  -1    6.87    0.51
   5   2  -1    7.10    0.69
  -5   2   1    7.52    0.64
   4  -2  -1   49.14    1.41
  -4  -2   1   49.43    1.52
  -4   2   1   49.47    1.48
   4   2  -1   50.89    1.55
   4   2  -1   51.40    1.34
  -3  -2   1  514.17    9.74
   3  -2  -1  517.16    9.64
  -3   2   1  525.70    9.73
   3   2  -1  518.36    9.77
   2  -2  -1  164.64    3.42
  -2  -2   1  165.58    3.49
   2   2  -1  166.86    3.51
  -1  -2   1    2.29    0.35
   1  -2  -1    1.86    0.30
  -1   2   1    1.80    0.29
   1   2  -1    1.92    0.31
   0  -2   1  278.81    5.36
   0  -2   1  277.27    5.34
   0  -2  -1  272.74    5.35
   0   2  -1  280.05    5.39
  -1  -2  -1   28.46    0.95
   1  -2   1   29.35    0.91
   1  -2   1   27.22    0.92
  -1   2  -1   26.67    0.92
  -1   2  -1   28.47    0.93
  -2  -2  -1  311.00    5.97
   2  -2   1  308.34    5.90
   2  -2   1  299.78    5.81
   2   2   1  308.56    5.93
  -2   2  -1  312.45    5.91
  -3  -2  -1   91.01    2.21
   3  -2   1   91.80    2.02
  -3   2  -1   92.21    2.12
   3   2   1   89.93    2.15
   4  -2   1  110.34    2.37
  -4  -2  -1  108.16    2.58
   4   2   1  110.10    2.54
   4   2   1  107.18    2.46
  -4   2  -1  107.89    2.48
  -5  -2  -1    4.93    0.57
   5  -2   1    4.80    0.49
   5   2   1    5.24    0.51
   5   2   1    5.08    0.59
  -5   2  -1    4.22    0.53
   6  -2   1  172.86    3.56
  -6  -2  -1  167.52    3.82
  -6   2  -1  173.17    3.76
   6   2   1  169.29    3.73
   6   2   1  162.86    3.71
  -7  -2  -1    1.14    0.42
   7  -2   1    0.54    0.34
   7   2   1    0.22    0.32
  -7   2  -1   -0.06    0.32
   7   2   1    0.22    0.39
   8  -2   1   16.65    0.91
  -8  -2  -1   17.34    1.07
  -8  -2  -1   14.99    1.06
   8   2   1   14.62    0.98
  -8   2  -1   16.45    1.03
   8   2   1   15.55    1.02
  -9  -2  -1    2.08    0.65
   9  -2   1    1.56    0.49
  -9  -2  -1    0.84    0.52
   9   2   1    1.84    0.56
  -9   2  -1    1.15    0.50
  -9   2  -1    0.56    0.62
   9   2   1    1.77    0.58
 -10  -2  -1   11.05    1.22
 -10  -2  -1   10.32    1.19
  10  -2   1   10.15    0.95
 -10   2  -1   10.03    1.28
  10   2   1   11.58    1.07
 -10   2  -1   12.92    1.16
  10   2   1   10.95    1.09
 -11  -2  -1    7.32    1.03
  11  -2   1    7.83    0.98
  11   2   1    8.24    0.93
 -11   2  -1    7.13    1.10
 -11   2  -1    8.25    1.01
  12  -2   1    2.31    0.65
 -12  -2  -1    1.38    0.84
 -12   2  -1    1.09    0.78
  12   2   1    2.24    0.72
 -12   2  -1    2.97    1.07
 -13  -2  -1    2.83    0.99
  13  -2   1    3.81    0.68
  13  -2   1    3.44    0.64
 -13   2  -1    4.01    1.02
  13   2   1    4.13    0.76
 -14  -2  -1    1.51    1.12
 -14   2  -1    1.17    1.29
 -14   2  -1    1.73    1.07
 -15  -2  -1    7.57    1.45
 -15   2  -1    9.98    1.76
 -15   2  -1    6.06    1.53
  15  -3  -1    8.80    1.32
 -15  -3   1    9.23    1.76
 -15   3   1    9.09    1.90
  15   3  -1   10.31    1.53
 -15   3   1    5.79    1.58
 -14  -3   1    5.20    1.33
  14  -3  -1    5.10    1.17
 -14   3   1    5.60    1.51
 -14   3   1    4.79    1.35
  14   3  -1    2.72    1.26
 -13  -3   1   10.12    1.43
  13  -3  -1   12.41    1.33
 -13   3   1    9.72    1.41
  13   3  -1   11.17    1.42
  12  -3  -1    0.07    0.79
 -12  -3   1    0.54    0.88
  12   3  -1    0.84    0.73
 -12   3   1   -0.23    0.96
 -12   3   1    0.31    0.91
  12   3  -1    0.22    0.92
  11  -3  -1   22.09    1.49
 -11  -3   1   24.02    1.72
  11   3  -1   21.48    1.46
 -11   3   1   22.50    1.66
  11   3  -1   23.04    1.76
 -11   3   1   21.18    1.73
 -10  -3   1    0.12    0.66
  10  -3  -1    0.15    0.60
  10   3  -1   -0.29    0.75
  10   3  -1    0.37    0.55
 -10   3   1    0.75    0.62
   9  -3  -1    0.25    0.54
  -9  -3   1   -0.21    0.57
  -9   3   1    0.53    0.51
   9   3  -1   -0.71    0.39
   9   3  -1    0.03    0.63
   8  -3  -1    7.28    0.80
  -8  -3   1    4.96    0.75
   8   3  -1    6.00    0.73
   8   3  -1    7.39    0.94
  -8   3   1    6.22    0.86
   7  -3  -1   45.26    1.58
  -7  -3   1   45.03    1.76
   7   3  -1   42.76    1.78
   7   3  -1   43.63    1.49
  -7   3   1   43.67    1.71
   6  -3  -1  173.94    3.89
  -6  -3   1  175.97    4.13
   6   3  -1  172.94    3.81
  -6   3   1  170.80    4.07
   6   3  -1  177.02    4.16
   5  -3  -1   68.47    1.97
  -5  -3   1   72.69    2.14
   5   3  -1   73.15    2.18
  -5   3   1   66.47    2.08
   5   3  -1   74.25    1.92
   4  -3  -1   34.30    1.25
  -4  -3   1   34.95    1.36
  -4   3   1   33.19    1.30
   4   3  -1   32.67    1.36
  -3  -3   1   37.24    1.36
   3  -3  -1   35.72    1.26
  -3   3   1   37.12    1.33
   3   3  -1   36.35    1.38
  -2  -3   1   24.55    1.07
   2  -3  -1   27.32    1.07
   2   3  -1   27.71    1.15
  -2   3   1   25.95    1.07
  -1  -3   1   79.30    2.08
   1  -3  -1   75.60    2.03
  -1   3   1   76.51    2.05
   0  -3   1   -0.05    0.26
   0  -3  -1    0.06    0.23
   0  -3  -1   -0.06    0.24
   0  -3   1    0.65    0.30
   0   3  -1   -0.25    0.28
   1  -3   1  355.95    6.92
   1  -3   1  354.01    6.97
  -1  -3  -1  362.39    7.03
  -1   3  -1  346.75    6.96
  -2  -3  -1    8.64    0.68
   2  -3   1    8.29    0.60
   2  -3   1    7.44    0.63
  -2   3  -1    8.62    0.64
   2   3   1    9.66    0.69
   3  -3   1    1.53    0.35
  -3  -3  -1    2.10    0.42
   3  -3   1    1.58    0.37
   3   3   1    1.62    0.40
  -3   3  -1    1.56    0.33
   4  -3   1   15.24    0.83
  -4  -3  -1   14.19    0.89
   4  -3   1   13.92    0.75
  -4   3  -1   14.51    0.83
   4   3   1   14.36    0.88
  -5  -3  -1   19.75    1.08
   5  -3   1   20.02    0.90
  -5   3  -1   20.55    1.03
   5   3   1   19.04    0.92
   5   3   1   20.52    1.07
  -6  -3  -1   18.57    1.10
   6  -3   1   17.36    0.90
   6   3   1   20.33    0.98
   6   3   1   19.15    1.11
  -6   3  -1   18.91    1.03
  -7  -3  -1   28.93    1.41
   7  -3   1   28.40    1.16
   7   3   1   29.18    1.36
  -7   3  -1   26.65    1.31
   7   3   1   29.38    1.27
   8  -3   1   17.20    0.99
  -8  -3  -1   15.64    1.17
  -8   3  -1   17.26    1.13
   8   3   1   15.77    1.02
   8   3   1   16.38    1.16
  -9  -3  -1   -0.31    0.54
   9  -3   1   -0.15    0.45
  -9   3  -1   -0.12    0.48
   9   3   1    0.09    0.56
   9   3   1   -0.18    0.48
  10  -3   1   14.12    1.06
 -10  -3  -1   15.91    1.37
  10   3   1   14.38    1.28
 -10   3  -1   15.36    1.33
  10   3   1   14.14    1.22
 -11  -3  -1    9.32    1.19
  11  -3   1    9.60    0.94
  11  -3   1    9.52    1.09
 -11   3  -1   10.25    1.26
  11   3   1    9.77    1.07
  11   3   1   10.41    1.21
 -11   3  -1   11.43    1.39
  12  -3   1    0.54    0.57
  12  -3   1    0.56    0.65
 -12  -3  -1    0.88    0.89
  12   3   1    0.96    0.79
  12   3   1   -0.78    0.69
 -12   3  -1   -0.46    0.76
  13  -3   1   12.68    1.12
  13  -3   1   14.01    1.21
 -13  -3  -1   14.22    1.80
 -13   3  -1   12.56    1.51
  13   3   1   11.81    1.38
 -14  -3  -1   11.48    1.54
 -14   3  -1    8.32    1.49
 -14   3  -1    7.67    1.68
 -15  -3  -1   14.19    1.81
 -15   3  -1   11.94    2.06
 -15   3  -1   12.65    1.93
 -14  -4   1    1.35    1.32
  14  -4  -1    2.66    1.21
  14  -4  -1    3.64    1.10
 -14   4   1    6.12    1.50
  14   4  -1    2.24    1.38
 -14   4   1    1.24    1.52
 -13  -4   1    0.30    1.06
  13  -4  -1    1.12    1.05
 -13   4   1    1.74    1.16
  13   4  -1   -0.27    1.18
 -13   4   1   -0.98    1.25
  13   4  -1   -1.39    0.90
 -12  -4   1    5.58    1.25
  12  -4  -1    7.57    1.13
 -12   4   1    5.45    1.18
  12   4  -1    7.06    1.32
  12   4  -1    7.52    1.16
 -11  -4   1    9.24    1.25
  11  -4  -1   11.58    1.40
  11   4  -1   14.17    1.34
 -11   4   1   13.85    1.65
  11   4  -1   12.54    1.49
  10  -4  -1    7.66    0.97
 -10  -4   1    8.21    1.15
  10   4  -1    6.47    0.93
  10   4  -1    6.80    1.15
 -10   4   1    5.34    0.94
   9  -4  -1   -0.26    0.57
  -9  -4   1    0.79    0.65
   9   4  -1    0.23    0.74
  -9   4   1   -0.80    0.57
   9   4  -1   -0.63    0.44
   8  -4  -1    0.47    0.52
  -8  -4   1    0.80    0.58
   8   4  -1   -0.68    0.59
  -8   4   1    0.16    0.53
   8   4  -1    0.47    0.40
   7  -4  -1    7.49    0.90
  -7  -4   1    7.97    1.02
   7   4  -1    6.77    0.96
  -7   4   1    6.42    0.86
   7   4  -1    7.02    0.75
   6  -4  -1   17.27    1.10
  -6  -4   1   17.13    1.21
  -6   4   1   18.75    1.19
   6   4  -1   16.21    1.26
   6   4  -1   17.23    0.97
   5  -4  -1   30.57    1.34
  -5  -4   1   32.86    1.50
  -5   4   1   32.14    1.48
   5   4  -1   31.85    1.55
  -4  -4   1    0.79    0.44
   4  -4  -1   -0.51    0.31
   4   4  -1    0.10    0.48
  -4   4   1   -0.11    0.33
  -3  -4   1   88.84    2.55
   3  -4  -1   90.85    2.47
   3   4  -1   86.54    2.59
  -3   4   1   93.58    2.57
   2  -4  -1    1.28    0.41
   2  -4  -1    1.73    0.46
  -2  -4   1    1.72    0.49
  -2   4   1    2.66    0.54
   2   4  -1    1.07    0.41
   1  -4  -1   21.96    1.12
   1  -4  -1   21.40    1.11
  -1  -4   1   22.07    1.14
   1   4  -1   22.62    1.18
   0  -4  -1    1.40    0.46
   0  -4   1    0.59    0.37
   0  -4  -1    0.89    0.37
   0  -4   1    0.65    0.39
   0   4  -1    0.84    0.41
   1  -4   1   48.30    1.66
   1  -4   1   49.31    1.66
  -1  -4  -1   47.87    1.71
  -2  -4  -1   20.35    1.10
   2  -4   1   19.50    1.03
   2  -4   1   18.86    1.04
  -2   4  -1   18.74    1.05
   3  -4   1    7.57    0.74
   3  -4   1    7.52    0.74
  -3  -4  -1    6.85    0.79
   3   4   1    7.71    0.82
  -3   4  -1    6.63    0.72
   4  -4   1   14.19    0.88
  -4  -4  -1   13.95    1.02
   4  -4   1   13.88    0.93
  -4   4  -1   14.80    0.99
   4   4   1   12.92    1.03
   5  -4   1    1.82    0.47
   5  -4   1    2.08    0.51
  -5  -4  -1    2.46    0.60
  -5   4  -1    2.29    0.54
   5   4   1    2.21    0.58
  -6  -4  -1    0.89    0.51
   6  -4   1    1.12    0.45
   6  -4   1    0.49    0.41
   6   4   1    0.68    0.52
   6   4   1    0.61    0.36
  -6   4  -1    0.80    0.45
  -7  -4  -1    9.55    1.06
   7  -4   1    8.63    0.89
   7  -4   1    8.69    0.85
   7   4   1    7.32    0.83
   7   4   1    8.26    0.93
  -7   4  -1    7.05    0.85
   8  -4   1    5.37    0.70
  -8  -4  -1    3.38    0.81
   8  -4   1    3.45    0.67
   8   4   1    2.83    0.61
  -8   4  -1    5.09    0.85
   8   4   1    3.63    0.76
   9  -4   1    2.22    0.63
  -9  -4  -1    0.79    0.66
   9  -4   1    2.21    0.58
   9   4   1    2.17    0.74
   9   4   1    2.12    0.60
  -9   4  -1    2.30    0.70
  10  -4   1    7.16    0.89
 -10  -4  -1    4.57    0.98
  10  -4   1    5.71    0.80
  10   4   1    5.93    0.96
  10   4   1    5.21    0.90
 -10   4  -1    6.64    0.99
 -11  -4  -1    1.29    0.89
  11  -4   1    0.00    0.60
  11  -4   1    0.78    0.65
  11   4   1   -0.16    0.68
 -11   4  -1    0.55    0.79
  11   4   1    0.92    0.83
  12  -4   1   13.87    1.26
 -12  -4  -1   12.39    1.46
  12  -4   1   13.45    1.34
  12   4   1   14.69    1.59
 -12   4  -1   12.40    1.52
  12   4   1    9.27    1.24
 -13  -4  -1    1.11    1.15
  13  -4   1    0.46    0.77
  13  -4   1    0.44    0.71
 -13   4  -1    0.35    1.05
 -13   4  -1    0.02    1.39
  13   4   1   -0.69    0.90
  14  -4   1    0.40    0.63
 -14  -4  -1    1.69    1.29
  14   4   1   -2.50    1.06
 -14   4  -1    2.26    1.70
 -14   4  -1    1.26    1.30
 -14  -5   1    6.72    1.59
  14  -5  -1    5.61    1.25
  14  -5  -1    4.10    1.34
 -14   5   1    5.75    1.65
  14   5  -1    4.87    1.67
 -14   5   1    5.98    1.84
  14   5  -1    3.13    1.29
  13  -5  -1    4.11    1.27
 -13  -5   1    0.87    1.21
  13  -5  -1    2.75    1.15
 -13   5   1    4.25    1.38
  13   5  -1    2.05    1.45
  13   5  -1    0.49    1.02
  12  -5  -1    0.15    1.07
 -12  -5   1   -0.15    1.04
  12  -5  -1   -0.06    0.89
 -12   5   1    1.00    1.10
  12   5  -1    0.12    0.85
  12   5  -1    1.70    1.28
 -11  -5   1   38.79    2.32
  11  -5  -1   37.44    2.06
  11   5  -1   38.76    2.47
  11   5  -1   39.36    2.00
 -11   5   1   29.49    2.22
  10  -5  -1    2.56    0.82
 -10  -5   1    3.56    0.95
  10   5  -1    2.60    0.74
  10   5  -1    1.64    1.11
 -10   5   1    2.23    0.94
   9  -5  -1    0.44    0.68
  -9  -5   1   -0.66    0.76
   9   5  -1    0.15    0.89
   9   5  -1    0.14    0.52
  -9   5   1   -0.28    0.75
   8  -5  -1   10.97    1.20
  -8  -5   1   10.15    1.22
  -8   5   1   12.10    1.37
   8   5  -1   12.63    1.53
   8   5  -1   12.45    1.07
  -7  -5   1   39.03    1.92
   7  -5  -1   38.75    1.73
  -7   5   1   40.07    1.95
   7   5  -1   37.78    2.01
   7   5  -1   39.81    1.65
  -6  -5   1    0.98    0.62
   6  -5  -1    0.32    0.53
   6   5  -1    0.15    0.66
  -6   5   1    0.89    0.59
  -5  -5   1   43.09    1.90
   5  -5  -1   40.61    1.71
   5   5  -1   43.61    1.97
  -5   5   1   40.78    1.86
   4  -5  -1    0.40    0.46
  -4  -5   1    0.15    0.51
   4  -5  -1    0.60    0.49
   4   5  -1    0.42    0.58
  -4   5   1    0.09    0.45
  -3  -5   1    1.21    0.52
   3  -5  -1    0.23    0.43
   3  -5  -1    0.90    0.52
  -3   5   1    1.34    0.55
   3   5  -1    0.38    0.50
   2  -5  -1   11.62    1.01
  -2  -5   1   12.96    1.08
   2  -5  -1   12.25    1.06
   2   5  -1   14.88    1.18
  -2   5   1   12.42    1.02
   1  -5  -1   29.72    1.48
  -1  -5   1   27.61    1.43
   1  -5  -1   28.25    1.43
  -1  -5   1   27.83    1.47
   1   5  -1   29.80    1.51
   0  -5   1   10.39    1.02
   0  -5  -1   11.30    1.05
   0  -5  -1   12.68    1.04
   0  -5   1   11.32    0.99
  -1  -5  -1  338.26    7.02
   1  -5   1  316.96    6.92
  -1  -5  -1  321.59    7.01
   1  -5   1  325.42    6.90
  -2  -5  -1    0.17    0.46
   2  -5   1    0.36    0.45
   2  -5   1    0.14    0.44
  -2   5  -1    0.03    0.39
   3  -5   1   39.97    1.60
  -3  -5  -1   36.40    1.70
   3  -5   1   37.93    1.65
  -3   5  -1   37.43    1.67
   4  -5   1    1.44    0.52
   4  -5   1    1.07    0.50
  -4  -5  -1    0.96    0.53
  -4   5  -1    1.37    0.50
   4   5   1    1.15    0.58
   5  -5   1   17.85    1.21
   5  -5   1   19.84    1.20
  -5  -5  -1   20.84    1.40
   5   5   1   20.33    1.39
  -5   5  -1   19.50    1.33
   6  -5   1   10.42    1.05
   6  -5   1   11.13    1.01
  -6  -5  -1   11.40    1.22
   6   5   1   12.69    1.29
  -6   5  -1   12.43    1.20
  -7  -5  -1   79.04    2.81
   7  -5   1   84.15    2.46
   7  -5   1   82.65    2.62
   7   5   1   78.18    2.74
  -7   5  -1   83.82    2.83
   7   5   1   85.88    2.58
   8  -5   1   13.39    1.20
   8  -5   1   15.16    1.17
  -8  -5  -1   16.30    1.51
   8   5   1   16.13    1.48
  -8   5  -1   14.91    1.41
   8   5   1   14.17    1.19
   9  -5   1    0.35    0.63
  -9  -5  -1   -0.34    0.72
   9  -5   1   -0.28    0.60
  -9   5  -1   -0.93    0.70
   9   5   1    0.91    0.82
   9   5   1    0.23    0.58
 -10  -5  -1    5.16    1.14
  10  -5   1    6.50    0.95
  10  -5   1    7.24    0.93
 -10   5  -1    6.90    1.19
  10   5   1    6.21    1.09
  10   5   1    6.28    0.99
  11  -5   1    7.31    1.01
  11  -5   1    6.13    0.96
 -11  -5  -1    8.19    1.38
  11   5   1   11.10    1.34
  11   5   1    8.47    1.28
 -11   5  -1    5.28    1.18
  12  -5   1    0.30    0.79
  12  -5   1    0.12    0.79
 -12  -5  -1    1.47    1.14
 -12   5  -1    0.29    1.08
  12   5   1    1.83    0.95
 -13  -5  -1   15.16    1.87
  13  -5   1   12.54    1.48
  13  -5   1   14.98    1.56
 -13   5  -1   14.90    2.09
 -13   5  -1   15.03    1.88
  13   5   1   14.38    1.69
  14  -5   1    2.79    0.82
 -14  -5  -1    2.80    1.48
  14  -5   1    1.52    0.85
 -14   5  -1    3.47    2.00
  14   5   1    3.18    1.35
 -14   5  -1    3.19    1.49
  13  -6  -1    9.92    1.49
 -13  -6   1    9.58    1.75
  13  -6  -1    4.92    1.46
  13   6  -1    9.00    1.45
 -13   6   1    9.06    1.87
  13   6  -1   10.09    1.92
  12  -6  -1    4.33    1.23
 -12  -6   1    3.22    1.33
  12  -6  -1    3.30    1.12
 -12   6   1    3.68    1.27
  12   6  -1    4.51    1.11
  12   6  -1    4.61    1.61
  11  -6  -1   49.20    2.40
 -11  -6   1   48.29    2.81
  11  -6  -1   50.41    2.55
  11   6  -1   54.84    2.39
  11   6  -1   50.06    2.96
 -11   6   1   43.22    2.81
  10  -6  -1   31.11    1.98
  10  -6  -1   35.81    2.17
 -10  -6   1   30.46    2.29
  10   6  -1   31.79    1.82
  10   6  -1   34.38    2.52
 -10   6   1   31.04    2.32
   9  -6  -1    7.63    1.16
  -9  -6   1    8.70    1.36
   9  -6  -1    4.74    0.97
   9   6  -1    6.17    0.93
   9   6  -1    7.77    1.38
  -9   6   1    6.70    1.29
  -8  -6   1   71.54    2.92
   8  -6  -1   72.18    2.63
   8  -6  -1   69.93    2.77
   8   6  -1   73.22    3.01
  -8   6   1   70.24    2.94
   8   6  -1   70.39    2.48
   7  -6  -1   46.49    2.08
  -7  -6   1   44.20    2.28
   7  -6  -1   45.42    2.18
   7   6  -1   45.81    2.40
  -7   6   1   46.97    2.36
   6  -6  -1    6.23    1.06
   6  -6  -1    7.55    1.03
  -6  -6   1    5.18    0.94
  -6   6   1    6.98    1.14
   6   6  -1    4.43    1.08
   5  -6  -1   55.82    2.20
   5  -6  -1   57.36    2.34
  -5  -6   1   57.12    2.36
   5   6  -1   56.20    2.47
  -5   6   1   53.07    2.33
  -4  -6   1    8.32    1.09
   4  -6  -1   10.81    1.20
   4  -6  -1   12.67    1.29
  -4   6   1    9.56    1.17
   4   6  -1   11.97    1.46
   3  -6  -1   18.39    1.37
   3  -6  -1   17.53    1.34
  -3  -6   1   18.59    1.41
   3   6  -1   19.56    1.58
  -3   6   1   18.35    1.39
   2  -6  -1   51.65    2.14
   2  -6  -1   53.94    2.19
  -2  -6   1   55.21    2.23
   2   6  -1   53.92    2.30
  -1  -6   1  117.73    3.46
  -1  -6   1  115.64    3.42
   1  -6  -1  119.80    3.49
   1  -6  -1  115.29    3.42
   0  -6  -1   10.72    1.15
   0  -6   1   11.19    1.12
   0  -6  -1    9.26    1.18
   0  -6   1   11.08    1.20
   1  -6   1    3.63    0.77
  -1  -6  -1    4.10    0.83
   1  -6   1    2.51    0.69
  -1  -6  -1    4.13    0.87
   2  -6   1   30.05    1.61
   2  -6   1   29.81    1.65
  -2  -6  -1   31.32    1.71
  -3  -6  -1    0.96    0.60
   3  -6   1    0.59    0.55
   3  -6   1   -1.10    0.51
  -3   6  -1    0.54    0.56
  -4  -6  -1   50.71    2.25
   4  -6   1   56.68    2.13
   4  -6   1   56.20    2.21
  -4   6  -1   57.01    2.31
   5  -6   1   22.02    1.49
   5  -6   1   19.16    1.37
  -5  -6  -1   22.96    1.62
  -5   6  -1   21.48    1.56
   6  -6   1    7.95    1.02
  -6  -6  -1    7.66    1.19
   6  -6   1    7.28    0.94
  -6   6  -1    7.93    1.13
   7  -6   1   63.95    2.48
   7  -6   1   64.59    2.30
  -7  -6  -1   63.22    2.66
  -7   6  -1   68.18    2.75
   7   6   1   61.85    2.35
   8  -6   1    7.66    1.10
   8  -6   1    9.03    1.05
  -8  -6  -1    8.93    1.26
   8   6   1    8.17    1.06
  -8   6  -1    6.79    1.15
  -9  -6  -1    0.96    0.94
   9  -6   1    2.68    0.88
   9  -6   1    3.50    0.84
  -9   6  -1    3.46    1.00
   9   6   1    2.93    0.79
  10  -6   1   22.71    1.62
  10  -6   1   21.67    1.71
 -10  -6  -1   25.77    2.13
 -10   6  -1   16.43    1.96
  10   6   1   17.57    1.61
 -11  -6  -1    8.26    1.50
  11  -6   1    5.58    1.07
  11  -6   1    5.77    1.08
  11   6   1    6.71    1.16
 -11   6  -1    7.48    1.48
  12  -6   1    0.55    1.00
  12  -6   1    1.30    0.96
 -12  -6  -1    0.47    1.28
  12   6   1    1.21    0.93
 -12   6  -1   -0.26    1.19
  13  -6   1    2.99    1.08
 -13  -6  -1    0.70    1.49
  13  -6   1    1.07    0.99
  13   6   1   -0.70    1.06
 -13   6  -1   -2.25    1.41
  12  -7  -1    1.69    1.28
  12  -7  -1   -1.81    1.30
 -12  -7   1    0.60    1.60
 -12   7   1   -0.91    1.47
  12   7  -1    1.15    1.10
  12   7  -1    1.93    1.81
  11  -7  -1    2.69    1.25
  11  -7  -1    2.01    1.27
 -11  -7   1    0.35    1.39
  11   7  -1    4.67    1.16
  11   7  -1    6.70    1.76
 -11   7   1    2.91    1.46
  10  -7  -1    2.61    1.17
 -10  -7   1    1.86    1.23
  10  -7  -1    2.86    1.17
 -10   7   1    1.53    1.31
  10   7  -1    1.86    0.94
  10   7  -1    1.32    1.44
   9  -7  -1    1.15    0.96
   9  -7  -1    2.54    1.05
  -9  -7   1    0.66    1.15
   9   7  -1    1.99    0.82
   9   7  -1    1.49    1.37
  -9   7   1    0.13    1.00
   8  -7  -1   -0.98    0.86
   8  -7  -1    0.25    0.89
  -8  -7   1    0.33    1.02
   8   7  -1   -0.08    0.71
   8   7  -1   -0.05    1.25
  -8   7   1   -0.80    0.88
   7  -7  -1   15.80    1.71
   7  -7  -1   16.27    1.75
  -7  -7   1   15.22    1.83
  -7   7   1   15.99    1.84
   7   7  -1   16.95    2.10
   6  -7  -1    1.03    0.77
   6  -7  -1    3.53    0.98
  -6  -7   1    3.47    1.12
  -6   7   1    1.30    0.84
   6   7  -1    2.65    1.13
  -5  -7   1  115.81    3.77
   5  -7  -1  111.85    3.53
   5  -7  -1  111.04    3.68
   5   7  -1  116.95    3.88
  -5   7   1  111.88    3.79
   4  -7  -1    8.42    1.23
  -4  -7   1    5.69    0.98
   4  -7  -1    6.23    1.03
  -4   7   1    8.08    1.20
   4   7  -1    6.52    1.24
   3  -7  -1   -0.27    0.72
   3  -7  -1   -0.16    0.72
  -3  -7   1   -0.18    0.66
  -2  -7   1    8.55    1.30
  -2  -7   1    6.31    0.99
   2  -7  -1    7.39    1.18
   2  -7  -1    7.10    1.18
   1  -7  -1    1.63    0.78
  -1  -7   1   -0.18    0.72
  -1  -7   1    0.81    0.70
   1  -7  -1    0.64    0.84
   0  -7   1   38.59    2.03
   0  -7  -1   37.37    2.03
   0  -7  -1   40.91    2.15
   0  -7   1   41.62    2.15
   1  -7   1   25.25    1.70
   1  -7   1   27.66    1.87
  -1  -7  -1   25.51    1.82
  -1  -7  -1   27.39    1.78
  -2  -7  -1    1.03    0.73
   2  -7   1   -0.03    0.80
  -2  -7  -1    0.00    0.79
   2  -7   1   -0.19    0.68
   3  -7   1  152.90    4.31
  -3  -7  -1  156.78    4.48
   3  -7   1  147.37    4.18
   4  -7   1   71.78    2.71
   4  -7   1   72.42    2.77
  -4  -7  -1   76.27    2.97
  -4   7  -1   68.25    2.83
   5  -7   1   52.98    2.32
  -5  -7  -1   54.24    2.57
   5  -7   1   53.20    2.39
  -5   7  -1   51.79    2.52
  -6  -7  -1   21.64    1.91
   6  -7   1   23.02    1.78
   6  -7   1   21.30    1.75
  -6   7  -1   24.70    1.94
   7  -7   1    2.62    0.95
  -7  -7  -1    3.36    1.12
   7  -7   1    4.30    0.96
  -7   7  -1    1.17    0.89
  -8  -7  -1    0.64    1.06
   8  -7   1    1.42    0.87
   8  -7   1    2.55    0.94
   8   7   1    1.59    0.84
  -8   7  -1    2.37    1.01
  -9  -7  -1   -0.36    1.06
   9  -7   1    0.55    0.94
   9  -7   1    0.51    0.85
  -9   7  -1    1.42    1.12
   9   7   1    0.42    0.76
 -10  -7  -1   -0.10    1.22
  10  -7   1   -0.95    0.91
  10  -7   1    0.78    1.00
  10   7   1   -1.50    0.82
 -10   7  -1   -0.70    1.17
  11  -7   1    2.25    1.14
  11  -7   1    0.31    1.11
 -11  -7  -1    2.69    1.37
  11   7   1   -0.61    1.02
 -11   7  -1    1.20    1.31
 -12  -7  -1   10.98    2.00
  12  -7   1   10.74    1.45
  12  -7   1    9.67    1.45
 -12   7  -1   12.09    2.00
  12   7   1    9.66    1.53
 -11  -8   1    7.53    1.87
  11  -8  -1   10.59    1.91
  11  -8  -1    5.75    1.61
 -11   8   1    7.26    1.73
  11   8  -1   11.48    1.55
  10  -8  -1    0.88    1.26
 -10  -8   1    2.41    1.47
  10  -8  -1    1.04    1.29
  10   8  -1    2.15    1.11
 -10   8   1    3.89    1.47
   9  -8  -1   16.76    1.92
   9  -8  -1   13.95    1.70
  -9  -8   1   14.36    1.80
   9   8  -1   17.22    1.88
  -9   8   1   14.68    2.05
   8  -8  -1    8.10    1.47
   8  -8  -1    8.05    1.51
  -8  -8   1    9.16    1.66
  -8   8   1    6.46    1.52
   7  -8  -1    6.71    1.39
   7  -8  -1    5.95    1.32
  -7  -8   1    5.90    1.28
  -7   8   1    7.99    1.50
  -6  -8   1   -0.17    1.11
   6  -8  -1   -1.00    1.00
   6  -8  -1    0.41    0.96
  -6   8   1    1.87    1.03
  -5  -8   1    1.23    1.02
   5  -8  -1    1.26    0.99
   5  -8  -1    2.70    1.06
  -5   8   1   -0.13    0.89
   4  -8  -1    5.15    1.22
   4  -8  -1    3.05    1.15
  -4  -8   1    4.30    1.11
   3  -8  -1   13.09    1.61
   3  -8  -1   11.22    1.45
  -3  -8   1   10.76    1.46
  -2  -8   1    2.27    1.10
  -2  -8   1    4.52    1.07
   2  -8  -1    1.83    0.96
   2  -8  -1    2.66    1.12
   1  -8  -1   -0.12    0.81
   1  -8  -1    0.09    0.95
  -1  -8   1   -0.90    0.89
  -1  -8   1   -0.25    0.85
   0  -8   1   16.01    1.75
   0  -8   1   16.19    1.78
   0  -8  -1   14.81    1.71
   0  -8  -1   14.76    1.75
   1  -8   1    0.41    0.90
   1  -8   1    0.06    0.85
  -1  -8  -1    0.13    0.94
  -1  -8  -1   -0.50    0.79
   2  -8   1    0.79    0.85
  -2  -8  -1    1.12    0.96
   2  -8   1   -0.59    0.93
   3  -8   1    1.46    0.97
   3  -8   1    2.02    1.00
  -3  -8  -1   -0.14    0.91
   4  -8   1    5.68    1.17
  -4  -8  -1    5.98    1.21
   4  -8   1    8.01    1.31
  -5  -8  -1    0.65    1.01
   5  -8   1    0.24    0.91
   5  -8   1    2.79    0.99
  -5   8  -1    1.56    0.92
   6  -8   1   37.37    2.31
   6  -8   1   35.72    2.32
  -6  -8  -1   34.73    2.45
  -6   8  -1   38.42    2.59
   7  -8   1   47.32    2.60
   7  -8   1   44.76    2.42
  -7  -8  -1   50.19    2.85
  -7   8  -1   47.64    2.82
   8  -8   1   26.91    2.14
   8  -8   1   25.75    2.25
  -8  -8  -1   26.99    2.52
   8   8   1   27.35    2.05
  -8   8  -1   25.91    2.44
   9  -8   1    3.88    1.29
  -9  -8  -1    3.05    1.38
   9  -8   1    1.08    1.13
  -9   8  -1    2.28    1.35
   9   8   1    1.50    1.12
  10  -8   1    1.28    1.28
 -10  -8  -1    0.91    1.46
  10  -8   1   -0.50    1.14
 -10   8  -1   -0.37    1.43
  10   8   1    0.23    1.05
  11  -8   1   11.45    1.74
 -11  -8  -1    6.23    1.72
  11  -8   1    7.45    1.46
  11   8   1   12.01    1.68
 -11   8  -1    7.05    1.78
   9  -9  -1    1.43    1.48
   9  -9  -1    1.88    1.68
  -9  -9   1    2.26    1.69
  -9   9   1    2.10    1.59
   9   9  -1    3.10    1.27
  -8  -9   1    7.19    1.71
   8  -9  -1    5.38    1.65
  -8   9   1    4.97    1.66
   7  -9  -1   -0.05    1.35
  -7  -9   1   -0.69    1.39
  -7   9   1    2.28    1.32
   6  -9  -1   44.91    2.89
  -6  -9   1   39.90    2.83
  -6   9   1   38.32    2.85
  -5  -9   1    2.08    1.21
   5  -9  -1   -0.20    1.14
  -4  -9   1   14.17    1.81
   4  -9  -1   14.73    1.89
  -3  -9   1    1.40    1.07
   3  -9  -1   -0.34    1.10
  -2  -9   1    3.75    1.16
   2  -9  -1    2.35    1.23
   1  -9  -1    2.96    1.28
  -1  -9   1    1.90    1.16
   0  -9   1   40.83    2.56
   0  -9  -1   45.93    2.69
   1  -9   1    6.06    1.34
  -1  -9  -1    6.47    1.41
   2  -9   1    1.79    1.10
   2  -9   1   -0.18    1.12
  -2  -9  -1   -0.14    1.08
   3  -9   1    1.29    1.10
  -3  -9  -1    0.66    1.21
   3  -9   1    0.40    1.10
   4  -9   1    2.05    1.26
   4  -9   1    0.68    1.10
  -4  -9  -1    2.03    1.21
   5  -9   1   -1.69    1.10
  -5  -9  -1   -0.19    1.19
   5  -9   1   -0.63    1.13
   6  -9   1    7.53    1.42
  -6  -9  -1    9.84    1.78
   6  -9   1    6.55    1.49
  -7  -9  -1    2.15    1.44
   7  -9   1    3.10    1.36
   7  -9   1    4.78    1.36
  -7   9  -1    5.08    1.34
   8  -9   1   19.80    2.42
  -8  -9  -1   17.92    2.22
   8  -9   1   21.33    2.12
  -8   9  -1   23.54    2.54
   8   9   1   18.63    2.08
  -9  -9  -1    5.40    1.77
   9  -9   1    3.24    1.55
   9  -9   1    5.16    1.49
   9   9   1    5.00    1.38
  -9   9  -1    5.03    1.69
   7 -10  -1    5.19    1.77
  -7 -10   1    5.33    1.88
   7 -10  -1    5.95    1.88
  -6 -10   1    0.60    1.66
   6 -10  -1   -1.55    1.48
   6 -10  -1   -0.97    1.63
  -5 -10   1    5.15    1.64
  -5 -10   1    6.01    2.13
   5 -10  -1    5.34    1.60
   5 -10  -1    5.60    1.70
  -4 -10   1   17.26    2.12
   4 -10  -1   16.12    2.13
   4 -10  -1   15.07    2.08
  -4 -10   1   17.33    2.45
   3 -10  -1    2.62    1.44
   3 -10  -1    0.81    1.55
  -3 -10   1    1.23    1.75
  -3 -10   1    4.36    1.48
  -2 -10   1    1.47    1.55
   2 -10  -1    0.86    1.62
  -2 -10   1    0.49    1.25
   2 -10  -1   -1.24    1.27
  -1 -10   1   -2.06    1.48
  -1 -10   1    1.00    1.24
   1 -10  -1    0.04    1.35
   1 -10  -1   -1.83    1.61
   0 -10  -1    6.29    1.65
   0 -10  -1    5.91    1.74
   0 -10   1    8.14    1.90
   0 -10   1    7.86    1.70
   1 -10   1    1.38    1.34
  -1 -10  -1   -0.03    1.49
   1 -10   1    1.43    1.57
  -1 -10  -1   -0.35    1.30
  -2 -10  -1    4.89    1.43
   2 -10   1    3.89    1.73
  -2 -10  -1    2.69    1.73
   2 -10   1    4.46    1.45
  -3 -10  -1    7.23    1.85
  -3 -10  -1    8.03    1.69
   3 -10   1    9.93    1.71
   3 -10   1    9.78    1.97
   4 -10   1    6.27    1.56
  -4 -10  -1    6.20    2.08
   4 -10   1    3.57    1.77
  -4 -10  -1    5.42    1.54
  -5 -10  -1    5.95    1.75
   5 -10   1    8.03    1.79
  -5 -10  -1    6.20    2.13
   5 -10   1    4.49    1.78
   6 -10   1   -0.48    1.58
  -6 -10  -1    0.25    1.50
   6 -10   1    0.66    1.70
   7 -10   1    2.77    1.82
  -7 -10  -1   -2.29    1.73
   7 -10   1    0.25    1.62
   4 -11  -1    0.35    1.96
   4 -11  -1    1.02    1.79
  -4 -11   1    2.25    1.85
   3 -11  -1   -1.60    1.69
   3 -11  -1    0.65    1.93
  -3 -11   1   -1.88    2.16
  -3 -11   1    0.29    1.74
  -2 -11   1    4.16    2.19
   2 -11  -1    0.64    2.05
   2 -11  -1    5.17    1.91
  -2 -11   1    4.93    1.84
   1 -11  -1    2.05    2.05
  -1 -11   1    0.17    1.64
  -1 -11   1    2.35    2.13
   1 -11  -1    2.80    1.70
   0 -11   1    9.77    2.11
   0 -11   1   17.33    2.33
   0 -11  -1   14.38    2.27
   0 -11  -1   13.70    2.61
   1 -11   1    0.76    1.73
  -1 -11  -1    1.52    2.09
   1 -11   1    0.11    1.88
  -1 -11  -1    0.75    1.72
  -2 -11  -1    9.02    2.48
   2 -11   1   12.85    2.09
  -2 -11  -1   12.53    2.09
   2 -11   1   10.12    2.29
   3 -11   1   19.04    2.35
  -3 -11  -1   16.19    2.40
  -3 -11  -1    8.54    2.58
   3 -11   1   14.51    2.31
   4 -11   1    2.06    1.93
   4 -11   1    0.58    1.78
  -4 -11  -1    3.01    1.72
  15   0  -2    0.63    1.22
 -15   0   2    0.12    1.20
 -15   0   2   -0.36    1.30
 -14   0   2   14.65    1.68
 -14   0   2   15.59    1.65
  14   0  -2   17.95    1.96
 -13   0   2    0.23    0.86
  13   0  -2    0.66    0.93
 -13   0   2    0.23    0.84
 -12   0   2   55.14    2.23
 -12   0   2   58.08    2.45
  12   0  -2   54.23    2.32
 -11   0   2   -0.54    0.61
 -11   0   2    0.59    0.70
  11   0  -2    0.33    0.72
 -10   0   2   10.95    1.05
  10   0  -2   11.03    1.23
 -10   0   2   11.13    1.17
  -9   0   2   -0.13    0.41
   9   0  -2   -0.60    0.50
  -9   0   2   -0.60    0.39
   8   0  -2    7.04    0.85
  -8   0   2    6.70    0.71
  -8   0   2    8.19    0.84
   7   0  -2    0.16    0.36
  -7   0   2   -0.27    0.34
  -7   0   2   -0.03    0.28
   6   0  -2  249.39    5.17
  -6   0   2  247.40    5.20
  -6   0   2  260.28    5.02
  -5   0   2    0.06    0.26
  -5   0   2    0.36    0.20
   5   0  -2   -0.15    0.25
  -4   0   2    0.17    0.20
   4   0  -2   -0.26    0.20
  -4   0   2    0.34    0.16
  -3   0   2    0.21    0.12
  -3   0   2   -0.16    0.17
   3   0  -2    0.32    0.20
  -2   0   2  120.95    2.31
   2   0  -2  120.78    2.31
  -2   0   2   97.98    2.09
   1   0  -2   -0.02    0.07
  -1   0   2    0.04    0.08
   1   0   2    0.13    0.09
  -1   0  -2    0.06    0.08
  -2   0  -2  113.96    2.32
   2   0   2  112.39    2.32
  -3   0  -2   -0.01    0.13
  -3   0  -2    0.16    0.19
   3   0   2    0.23    0.21
  -4   0  -2    9.90    0.58
  -4   0  -2   10.80    0.49
   4   0   2    9.44    0.34
  -5   0  -2    0.04    0.25
   5   0   2   -0.02    0.17
  -5   0  -2   -0.02    0.19
   6   0   2   12.01    0.56
  -6   0  -2   13.24    0.81
  -6   0  -2   13.35    0.71
   7   0   2    0.27    0.24
  -7   0  -2   -0.29    0.34
  -7   0  -2   -0.15    0.29
   8   0   2  228.20    4.53
  -8   0  -2  230.61    4.90
  -8   0  -2  230.14    5.04
   9   0   2    0.27    0.31
  -9   0  -2    0.34    0.43
  -9   0  -2    0.20    0.46
 -10   0  -2  105.91    3.09
  10   0   2  106.16    2.40
 -10   0  -2  106.94    2.97
 -11   0  -2   -0.04    0.66
  11   0   2   -0.04    0.34
 -11   0  -2   -0.13    0.56
 -12   0  -2  111.10    3.32
 -12   0  -2  108.58    3.42
 -13   0  -2    0.13    0.81
 -14   0  -2   18.42    2.28
 -14   0  -2   20.34    1.99
 -15   0  -2    2.19    1.45
 -15   0  -2    1.16    1.23
 -15  -1   2   21.95    2.38
  15  -1  -2   18.57    2.15
  15   1  -2   18.32    1.86
 -15   1   2   18.90    2.03
 -15   1   2   20.04    2.35
  14  -1  -2    2.43    1.12
 -14  -1   2    0.86    1.11
 -14  -1   2    0.53    1.06
  14   1  -2    1.55    1.15
 -14   1   2   -1.58    0.96
  13  -1  -2    1.03    0.96
 -13  -1   2    0.40    0.87
 -13  -1   2    1.22    0.90
 -13   1   2   -0.02    0.92
  13   1  -2    1.65    0.96
 -13   1   2   -0.30    0.90
 -12  -1   2   10.14    1.26
  12  -1  -2    8.74    1.20
 -12  -1   2   10.87    1.19
 -12   1   2    7.24    1.07
 -12   1   2    8.46    1.14
  12   1  -2    9.03    1.19
 -11  -1   2   37.53    1.90
 -11  -1   2   35.69    1.74
  11  -1  -2   41.74    1.90
 -11   1   2   39.67    1.84
 -11   1   2   37.05    1.88
  11   1  -2   36.07    1.92
 -10  -1   2    9.41    1.13
  10  -1  -2    9.00    1.00
 -10  -1   2    8.98    1.00
 -10   1   2    8.95    1.08
 -10   1   2    8.22    1.03
  10   1  -2    9.65    1.19
  -9  -1   2   28.31    1.29
   9  -1  -2   28.53    1.40
  -9  -1   2   28.64    1.44
  -9   1   2   29.44    1.45
   9   1  -2   28.55    1.49
  -9   1   2   28.69    1.35
  -8  -1   2    1.85    0.50
   8  -1  -2    2.16    0.53
  -8  -1   2    2.00    0.46
  -8   1   2    2.35    0.51
   8   1  -2    1.85    0.57
  -8   1   2    2.46    0.52
  -7  -1   2    3.31    0.47
   7  -1  -2    4.50    0.59
  -7  -1   2    2.52    0.51
  -7   1   2    3.81    0.58
   7   1  -2    3.62    0.60
   7   1  -2    3.10    0.44
  -7   1   2    3.77    0.54
   6  -1  -2  120.07    2.78
  -6  -1   2  115.56    2.61
  -6  -1   2  112.87    2.81
   6   1  -2  112.84    2.84
   6   1  -2  115.23    2.62
  -6   1   2  119.69    2.84
  -5  -1   2  156.25    3.25
   5  -1  -2  159.39    3.43
  -5  -1   2  159.45    3.50
   5   1  -2  160.51    3.52
   5   1  -2  161.73    3.28
  -5   1   2  158.17    3.48
  -4  -1   2    6.09    0.53
  -4  -1   2    6.38    0.39
   4  -1  -2    5.53    0.49
  -4   1   2    5.58    0.51
   4   1  -2    6.51    0.55
   4   1  -2    6.75    0.39
  -3  -1   2   80.85    1.88
   3  -1  -2   77.30    1.83
   3   1  -2   77.77    1.66
  -3   1   2   80.09    1.87
   3   1  -2   81.75    1.90
  -2  -1   2   30.49    0.91
   2  -1  -2   31.69    0.90
  -2   1   2   31.04    0.91
   2   1  -2   30.95    0.92
  -1  -1   2  305.83    5.58
   1  -1  -2  295.09    5.60
   1   1  -2  303.81    5.60
   0  -1  -2    1.74    0.21
   0  -1   2    1.32    0.16
   0   1  -2    1.69    0.21
  -1   1  -2  133.06    2.52
   2  -1   2   54.74    1.11
  -2  -1  -2   53.75    1.24
  -2   1  -2   54.46    1.22
   2   1   2   56.64    1.33
  -2   1  -2   60.13    1.19
  -3  -1  -2    3.77    0.37
  -3  -1  -2    3.80    0.37
   3  -1   2    3.68    0.22
  -3   1  -2    3.80    0.30
   3   1   2    3.71    0.37
  -4  -1  -2    1.51    0.27
   4  -1   2    1.53    0.21
   4  -1   2    1.41    0.20
  -4  -1  -2    1.67    0.30
  -4   1  -2    1.64    0.26
   4   1   2    1.87    0.30
   4   1   2    1.52    0.23
   5  -1   2  223.17    4.22
  -5  -1  -2  224.63    4.50
  -5  -1  -2  221.49    4.58
  -5   1  -2  221.49    4.41
   5   1   2  226.84    4.62
   5   1   2  223.88    4.32
  -6  -1  -2    5.20    0.56
  -6  -1  -2    3.63    0.48
   6  -1   2    4.08    0.41
  -6   1  -2    4.91    0.52
  -6   1  -2    4.59    0.58
   6   1   2    4.11    0.46
   6   1   2    4.37    0.57
  -7  -1  -2    1.31    0.40
   7  -1   2    0.95    0.29
  -7  -1  -2    1.81    0.41
  -7   1  -2    1.08    0.36
   7   1   2    2.11    0.45
  -7   1  -2    1.82    0.52
   7   1   2    1.06    0.32
  -8  -1  -2   10.02    0.91
  -8  -1  -2   10.61    0.86
   8  -1   2    9.70    0.64
  -8   1  -2    8.69    0.93
   8   1   2   10.78    0.92
   8   1   2    9.60    0.70
  -8   1  -2    9.69    0.82
   9  -1   2    7.42    0.64
  -9  -1  -2    8.14    0.98
  -9  -1  -2    8.14    0.89
  -9   1  -2    9.07    0.89
   9   1   2    7.78    0.71
  -9   1  -2   10.00    1.10
  10  -1   2   10.71    0.72
 -10  -1  -2   11.27    1.18
 -10  -1  -2   11.30    1.10
  10   1   2    9.12    0.77
 -10   1  -2   10.87    1.16
 -10   1  -2   11.40    1.08
 -11  -1  -2   57.88    2.33
  11  -1   2   58.81    1.50
 -11  -1  -2   59.78    2.25
 -11   1  -2   57.23    2.39
 -11   1  -2   59.30    2.21
  11   1   2   60.91    1.61
 -12  -1  -2   17.27    1.50
 -12  -1  -2   18.49    1.74
 -12   1  -2   16.52    1.45
 -12   1  -2   14.10    1.72
 -13  -1  -2    2.88    0.98
 -13   1  -2    2.32    0.91
 -14  -1  -2    1.14    1.30
 -14  -1  -2   -0.80    1.01
 -14   1  -2    1.79    1.00
 -14   1  -2   -1.37    1.24
 -15  -1  -2    2.77    1.50
 -15  -1  -2    3.16    1.39
 -15   1  -2    1.04    1.51
 -15   1  -2    1.51    1.24
  15  -2  -2   12.82    1.59
 -15  -2   2   10.30    1.64
 -15   2   2   11.94    1.71
 -15   2   2   15.53    1.86
  15   2  -2   13.65    1.71
 -14  -2   2    2.65    1.21
  14  -2  -2    2.47    1.17
  14   2  -2    2.33    1.19
 -14   2   2    4.87    1.26
 -13  -2   2    1.39    0.97
  13  -2  -2    0.04    0.94
 -13   2   2    1.58    0.95
 -13   2   2    1.28    1.05
  13   2  -2   -0.60    1.01
  12  -2  -2    2.73    0.88
 -12  -2   2    1.54    0.90
  12   2  -2    2.40    0.95
 -12   2   2    2.32    0.88
 -12   2   2    1.09    0.82
 -11  -2   2    3.99    0.91
  11  -2  -2    4.81    0.93
  11   2  -2    4.70    0.97
 -11   2   2    5.02    0.94
 -11   2   2    4.29    0.90
  10  -2  -2   25.07    1.47
 -10  -2   2   26.71    1.59
  10   2  -2   25.20    1.60
 -10   2   2   24.80    1.55
  10   2  -2   27.21    1.38
 -10   2   2   25.80    1.51
   9  -2  -2    2.44    0.65
  -9  -2   2    3.28    0.70
   9   2  -2    3.06    0.58
  -9   2   2    3.45    0.71
  -9   2   2    3.07    0.70
   9   2  -2    3.09    0.76
   8  -2  -2    1.41    0.52
  -8  -2   2    1.35    0.52
   8   2  -2    1.78    0.58
  -8   2   2    1.14    0.49
   8   2  -2    1.13    0.43
  -7  -2   2   17.94    1.07
   7  -2  -2   16.61    1.00
  -7   2   2   16.41    1.03
   7   2  -2   17.19    0.86
   7   2  -2   16.91    1.15
  -6  -2   2   35.56    1.40
   6  -2  -2   37.91    1.36
  -6   2   2   38.93    1.44
   6   2  -2   36.96    1.49
   6   2  -2   37.50    1.20
  -5  -2   2    0.49    0.32
   5  -2  -2    0.59    0.31
   5   2  -2    0.43    0.22
   5   2  -2    0.01    0.36
  -5   2   2    0.46    0.31
   4  -2  -2   77.45    1.97
  -4  -2   2   76.79    2.03
   4   2  -2   76.21    2.07
  -4   2   2   73.58    1.99
   4   2  -2   78.22    1.80
  -3  -2   2  138.67    3.11
   3  -2  -2  138.78    3.06
  -3   2   2  143.32    3.13
   3   2  -2  142.73    3.16
  -2  -2   2   10.89    0.63
   2  -2  -2   11.19    0.62
   2   2  -2   11.46    0.67
  -1  -2   2   31.48    1.02
   1   2  -2   32.11    1.06
   0  -2  -2  349.05    6.57
   0  -2   2  342.54    6.52
   0  -2   2  343.89    6.52
   0   2  -2  344.92    6.56
   1  -2   2   92.49    2.04
   1  -2   2   93.82    2.08
  -1   2  -2   92.64    2.12
  -1   2  -2   93.64    2.10
  -2  -2  -2  258.55    5.17
   2  -2   2  265.58    5.08
   2  -2   2  263.07    4.99
  -2   2  -2  260.70    5.14
  -2   2  -2  273.69    5.12
   3  -2   2    8.34    0.51
  -3  -2  -2    8.29    0.58
   3  -2   2    8.51    0.44
   3   2   2    8.37    0.53
  -3   2  -2    8.48    0.51
  -4  -2  -2   84.27    2.12
   4  -2   2   82.61    1.94
   4  -2   2   85.10    1.85
  -4   2  -2   84.08    2.00
   4   2   2   80.89    2.05
   4   2   2   85.68    2.00
  -5  -2  -2    7.23    0.66
   5  -2   2    7.65    0.55
   5  -2   2    8.32    0.50
   5   2   2    7.85    0.59
   5   2   2    7.31    0.59
  -5   2  -2    7.70    0.60
   6  -2   2  173.66    3.69
  -6  -2  -2  177.03    3.96
   6  -2   2  180.68    3.60
   6   2   2  180.29    3.94
   6   2   2  179.45    3.78
  -6   2  -2  178.62    3.85
   7  -2   2    6.32    0.56
  -7  -2  -2    6.85    0.76
  -7  -2  -2    7.56    0.80
   7   2   2    6.40    0.66
  -7   2  -2    6.28    0.68
   7   2   2    6.76    0.70
  -8  -2  -2   62.88    2.07
   8  -2   2   64.24    1.67
  -8  -2  -2   64.43    2.06
   8   2   2   61.69    1.80
   8   2   2   64.27    2.06
  -8   2  -2   60.41    1.97
  -8   2  -2   62.19    2.14
  -9  -2  -2    1.59    0.55
  -9  -2  -2    1.38    0.65
   9  -2   2    1.18    0.41
  -9   2  -2    0.99    0.69
   9   2   2    0.05    0.42
   9   2   2    0.65    0.43
  -9   2  -2    1.35    0.51
  10  -2   2    6.14    0.69
 -10  -2  -2    5.56    0.94
  10  -2   2    5.65    0.71
 -10  -2  -2    5.09    0.82
  10   2   2    5.36    0.66
 -10   2  -2    5.90    0.87
 -10   2  -2    5.41    0.93
  10   2   2    4.36    0.78
 -11  -2  -2   -0.25    0.63
 -11  -2  -2    1.43    0.86
  11  -2   2    0.31    0.41
  11  -2   2    0.17    0.40
 -11   2  -2   -0.41    0.82
 -11   2  -2   -0.01    0.60
  11   2   2    0.74    0.50
 -12  -2  -2    9.91    1.19
 -12   2  -2    8.77    1.16
 -12   2  -2   10.99    1.42
 -13  -2  -2    2.95    0.96
 -13   2  -2    0.49    1.09
 -13   2  -2    0.98    0.87
 -14  -2  -2   36.24    2.43
 -14   2  -2   33.09    2.62
 -14   2  -2   36.98    2.46
 -15  -2  -2    1.64    1.36
 -15   2  -2    2.03    1.56
 -15   2  -2   -0.73    1.25
  15  -3  -2   10.20    1.56
 -15  -3   2   11.65    1.82
 -15   3   2   12.64    1.92
 -15   3   2   12.62    1.87
  15   3  -2   12.94    1.79
  14  -3  -2   -0.04    1.10
 -14  -3   2    0.27    1.18
 -14   3   2    1.30    1.32
 -14   3   2    0.11    1.14
  14   3  -2   -1.10    1.25
 -13  -3   2    5.58    1.26
  13  -3  -2    5.38    1.19
 -13   3   2    5.80    1.28
 -13   3   2    6.77    1.37
  13   3  -2    8.48    1.50
  12  -3  -2    9.67    1.21
 -12  -3   2    9.48    1.25
 -12   3   2    8.09    1.33
  12   3  -2    9.90    1.38
  12   3  -2    9.93    1.13
 -12   3   2   10.04    1.37
  11  -3  -2   34.27    1.80
 -11  -3   2   31.85    1.91
  11   3  -2   32.16    1.69
  11   3  -2   28.70    1.98
 -11   3   2   31.59    1.90
 -11   3   2   30.79    1.89
 -10  -3   2    2.28    0.76
  10  -3  -2    2.29    0.72
  10   3  -2    1.71    0.60
 -10   3   2    2.47    0.74
  10   3  -2    0.79    0.79
  -9  -3   2   45.23    1.97
   9  -3  -2   47.46    1.83
   9   3  -2   45.56    2.05
   9   3  -2   44.79    1.69
  -9   3   2   47.21    2.01
  -8  -3   2    0.91    0.52
   8  -3  -2    1.01    0.51
   8   3  -2    1.75    0.43
  -8   3   2    1.00    0.51
   8   3  -2    1.46    0.68
  -7  -3   2   41.83    1.70
   7  -3  -2   39.98    1.56
   7   3  -2   40.98    1.40
  -7   3   2   39.86    1.67
   7   3  -2   42.17    1.79
   6  -3  -2   39.76    1.47
  -6  -3   2   37.64    1.55
   6   3  -2   39.76    1.32
   6   3  -2   39.24    1.65
  -6   3   2   38.69    1.55
   5  -3  -2   92.18    2.40
  -5  -3   2   90.23    2.52
   5   3  -2   90.64    2.60
  -5   3   2   89.95    2.52
   4  -3  -2    4.11    0.55
  -4  -3   2    3.79    0.54
  -4   3   2    4.00    0.56
   4   3  -2    3.96    0.64
  -3  -3   2   24.53    1.08
   3  -3  -2   20.55    0.99
  -3   3   2   22.68    1.04
   3   3  -2   25.71    1.18
  -2  -3   2  106.79    2.64
   2  -3  -2  107.75    2.63
   2   3  -2  108.44    2.70
  -2   3   2  104.98    2.63
   1  -3  -2   46.01    1.44
  -1  -3   2   41.34    1.38
   1   3  -2   41.51    1.43
  -1   3   2   43.01    1.41
   0  -3   2   25.35    1.04
   0  -3   2   26.30    1.06
   0  -3  -2   27.32    1.09
   0   3  -2   26.02    1.08
   1  -3   2  125.05    2.90
   1  -3   2  126.07    2.87
  -1  -3  -2  124.80    2.96
  -1   3  -2  127.09    2.96
  -1   3  -2  131.68    2.96
  -2  -3  -2   19.83    0.97
   2  -3   2   22.02    0.89
   2  -3   2   22.60    0.94
  -2   3  -2   21.00    0.92
   3  -3   2   81.73    2.00
   3  -3   2   83.81    2.12
  -3  -3  -2   80.89    2.21
  -3   3  -2   82.87    2.15
   4  -3   2   22.70    0.98
  -4  -3  -2   23.06    1.10
   4  -3   2   23.52    0.90
   4   3   2   23.68    1.04
   4   3   2   22.91    0.98
  -4   3  -2   23.33    1.03
   5  -3   2   10.28    0.71
   5  -3   2   11.50    0.66
  -5  -3  -2    9.66    0.81
  -5   3  -2   11.57    0.78
   5   3   2    9.65    0.71
   5   3   2    9.66    0.76
   6  -3   2    7.75    0.67
   6  -3   2    8.08    0.64
  -6  -3  -2    7.55    0.81
  -6   3  -2    7.69    0.75
   6   3   2    6.74    0.66
   6   3   2    7.36    0.76
   7  -3   2    8.52    0.73
  -7  -3  -2    8.19    0.92
   7  -3   2    9.54    0.72
  -7   3  -2    9.73    0.85
   7   3   2    8.96    0.83
   7   3   2    9.88    0.83
   8  -3   2    2.70    0.51
  -8  -3  -2    2.08    0.64
   8  -3   2    1.62    0.42
   8   3   2    2.50    0.55
   8   3   2    2.76    0.59
  -8   3  -2    2.50    0.59
   9  -3   2   -0.77    0.36
  -9  -3  -2    0.39    0.55
   9  -3   2    0.31    0.42
   9   3   2    0.22    0.50
   9   3   2    0.37    0.51
  -9   3  -2    0.65    0.53
  10  -3   2   15.06    0.96
  10  -3   2   15.57    0.98
 -10  -3  -2   14.93    1.36
  10   3   2   15.24    1.13
 -10   3  -2   16.88    1.62
  10   3   2   15.16    1.25
 -10   3  -2   16.56    1.38
  11  -3   2   -0.31    0.44
 -11  -3  -2    0.02    0.75
  11  -3   2   -0.03    0.49
  11   3   2    0.75    0.67
 -11   3  -2    1.36    0.76
 -11   3  -2    1.08    0.96
  11   3   2    0.76    0.57
 -12  -3  -2    0.93    0.84
  12  -3   2    0.36    0.44
 -12   3  -2    0.84    0.85
  12   3   2    0.83    0.79
 -13  -3  -2    1.35    0.96
 -13   3  -2    1.49    1.03
 -13   3  -2    0.99    1.17
 -14  -3  -2   -0.66    1.12
 -14   3  -2    0.06    1.16
 -14   3  -2    1.13    1.49
 -15  -3  -2    3.11    1.38
 -15   3  -2    0.22    1.42
 -15   3  -2   -2.83    1.75
  14  -4  -2    4.80    1.42
 -14  -4   2    4.10    1.44
 -14   4   2    7.17    1.59
  14   4  -2    1.63    1.51
 -14   4   2    3.99    1.59
  13  -4  -2    0.01    1.06
 -13  -4   2    0.29    1.17
  13   4  -2   -0.58    1.18
  13   4  -2    1.38    0.94
 -13   4   2    2.68    1.18
 -12  -4   2   22.19    2.01
  12  -4  -2   19.32    1.89
 -12   4   2   24.73    2.06
  12   4  -2   19.86    1.65
  12   4  -2   22.50    2.20
  11  -4  -2   98.63    3.11
 -11  -4   2   98.04    3.43
  11   4  -2   94.29    2.97
 -11   4   2   97.61    3.46
  11   4  -2  102.30    3.56
 -10  -4   2   27.03    1.83
  10  -4  -2   28.88    1.68
  10   4  -2   30.86    2.04
 -10   4   2   28.40    1.85
  10   4  -2   30.46    1.55
  -9  -4   2    9.72    1.14
   9  -4  -2   10.31    1.17
   9   4  -2    8.28    0.94
   9   4  -2    8.95    1.23
  -9   4   2    8.37    1.04
   8  -4  -2   12.36    1.13
  -8  -4   2   11.98    1.24
  -8   4   2   12.58    1.25
   8   4  -2   10.85    0.91
   8   4  -2   12.13    1.38
  -7  -4   2    0.39    0.52
   7  -4  -2    0.86    0.52
   7   4  -2    0.66    0.63
  -7   4   2    0.73    0.53
   7   4  -2    1.02    0.41
  -6  -4   2    4.91    0.73
   6  -4  -2    5.02    0.74
  -6   4   2    5.77    0.82
   6   4  -2    4.39    0.82
   5  -4  -2   36.43    1.49
  -5  -4   2   34.77    1.56
  -5   4   2   38.36    1.63
   5   4  -2   36.69    1.68
   4  -4  -2   27.64    1.28
  -4  -4   2   30.22    1.38
  -4   4   2   25.73    1.32
   4   4  -2   28.99    1.45
  -3  -4   2  238.57    5.24
   3  -4  -2  243.10    5.15
   3   4  -2  230.56    5.27
  -3   4   2  233.38    5.22
  -2  -4   2  143.37    3.55
   2   4  -2  149.60    3.67
  -2   4   2  148.00    3.60
  -1  -4   2  242.06    5.23
   1   4  -2  240.66    5.30
   0  -4   2   86.53    2.39
   0  -4   2   84.54    2.37
   0  -4  -2   84.91    2.42
   0  -4  -2   84.95    2.41
   0   4  -2   84.32    2.43
   1  -4   2  334.68    6.84
  -1  -4  -2  333.66    6.94
   1  -4   2  338.55    6.82
  -1   4  -2  336.42    6.93
  -2  -4  -2    3.73    0.59
   2  -4   2    4.02    0.56
   2  -4   2    3.62    0.54
  -2   4  -2    3.77    0.55
   3  -4   2   11.87    0.84
   3  -4   2   11.10    0.80
  -3  -4  -2   10.74    0.91
  -3   4  -2   10.08    0.82
  -4  -4  -2   43.34    1.71
   4  -4   2   44.90    1.58
   4  -4   2   44.61    1.47
  -4   4  -2   44.11    1.65
   5  -4   2    1.08    0.39
   5  -4   2    1.92    0.47
  -5  -4  -2    1.37    0.48
   5   4   2    2.24    0.52
  -5   4  -2    2.19    0.54
  -6  -4  -2    3.97    0.69
   6  -4   2    4.12    0.61
   6  -4   2    5.47    0.63
   6   4   2    4.45    0.69
   6   4   2    4.09    0.64
  -6   4  -2    4.15    0.66
   7  -4   2   63.86    1.87
   7  -4   2   61.84    1.99
  -7  -4  -2   63.48    2.27
   7   4   2   63.55    2.09
  -7   4  -2   64.23    2.21
   7   4   2   63.19    2.11
   8  -4   2    0.73    0.48
   8  -4   2    1.00    0.49
  -8  -4  -2    0.66    0.61
  -8   4  -2    0.43    0.55
   8   4   2    0.09    0.50
   8   4   2    0.46    0.57
  -9  -4  -2    0.54    0.66
   9  -4   2    0.67    0.51
   9  -4   2    0.88    0.50
   9   4   2    2.13    0.68
  -9   4  -2    1.30    0.67
   9   4   2    1.51    0.68
  10  -4   2    0.07    0.51
  10  -4   2   -0.07    0.51
 -10  -4  -2   -0.53    0.70
  10   4   2    0.32    0.61
 -10   4  -2    1.05    0.68
 -11  -4  -2   11.61    1.39
  11  -4   2   10.53    1.03
  11  -4   2    8.66    1.03
  11   4   2    9.44    1.15
 -11   4  -2   11.82    1.51
  12  -4   2    4.14    0.65
  12  -4   2    4.65    0.67
 -12  -4  -2    4.23    1.10
  12   4   2    4.13    1.08
 -12   4  -2    5.93    1.24
 -13  -4  -2    4.48    1.29
  13   4   2    8.18    1.37
 -13   4  -2    4.80    1.60
 -13   4  -2    5.64    1.34
 -14  -4  -2    2.54    1.34
 -14   4  -2    2.27    1.67
 -14   4  -2    4.16    1.45
 -14  -5   2    5.54    1.63
  14  -5  -2    2.84    1.33
  14  -5  -2    2.42    1.39
 -14   5   2    7.07    1.69
  14   5  -2    2.62    1.79
 -14   5   2    5.29    1.86
  14   5  -2    3.11    1.25
 -13  -5   2    1.30    1.21
  13  -5  -2   -1.19    1.14
  13   5  -2   -0.13    1.00
  13   5  -2    0.18    1.53
 -13   5   2   -0.77    1.21
  12  -5  -2   -0.31    0.99
 -12  -5   2   -2.42    1.03
 -12   5   2   -0.58    1.09
  12   5  -2   -0.72    1.29
  12   5  -2    0.77    0.89
  11  -5  -2    1.97    0.98
 -11  -5   2    1.84    1.03
  11   5  -2    3.23    1.25
  11   5  -2    4.07    0.90
 -11   5   2    3.10    1.15
 -10  -5   2    5.83    1.11
  10  -5  -2    7.05    1.07
  10   5  -2    4.89    1.23
  10   5  -2    5.21    0.89
 -10   5   2    6.32    1.22
  -9  -5   2   10.05    1.25
   9  -5  -2   10.37    1.21
   9   5  -2    8.31    1.06
   9   5  -2    9.71    1.35
  -9   5   2    9.21    1.22
   8  -5  -2   17.15    1.39
  -8  -5   2   17.12    1.50
   8   5  -2   16.10    1.17
   8   5  -2   17.61    1.72
  -8   5   2   15.93    1.51
  -7  -5   2    0.91    0.64
   7  -5  -2    0.99    0.61
   7   5  -2    1.27    0.80
  -7   5   2    1.18    0.64
   7   5  -2    0.56    0.46
   6  -5  -2    2.13    0.66
  -6  -5   2    2.17    0.72
   6   5  -2    3.09    0.89
  -6   5   2    2.48    0.68
  -5  -5   2    0.71    0.58
   5  -5  -2    0.41    0.53
  -5   5   2    1.44    0.60
   5   5  -2    0.86    0.68
  -4  -5   2    8.01    0.97
   4  -5  -2    8.28    0.97
  -4   5   2    9.04    0.97
   4   5  -2    9.20    1.15
  -3  -5   2   25.38    1.39
   3  -5  -2   25.45    1.37
   3   5  -2   24.37    1.50
  -3   5   2   24.19    1.37
   2  -5  -2   69.65    2.35
  -2  -5   2   69.23    2.31
   2  -5  -2   72.14    2.33
   2   5  -2   67.64    2.41
  -2   5   2   72.08    2.35
  -1  -5   2   -0.24    0.42
   1  -5  -2   -0.26    0.44
  -1  -5   2   -0.19    0.45
   1  -5  -2    0.26    0.47
   1   5  -2   -0.61    0.44
   0  -5   2  176.16    4.27
   0  -5  -2  174.86    4.31
   0  -5   2  171.64    4.24
   0  -5  -2  179.98    4.36
   0   5  -2  179.35    4.38
  -1  -5  -2   28.63    1.46
  -1  -5  -2   31.68    1.52
   1  -5   2   26.94    1.36
   1  -5   2   24.10    1.35
   2  -5   2   68.82    2.23
  -2  -5  -2   71.42    2.36
   2  -5   2   66.02    2.16
  -2   5  -2   65.90    2.24
   3  -5   2    0.03    0.44
   3  -5   2    1.20    0.48
  -3  -5  -2    1.06    0.55
  -3   5  -2    0.33    0.42
  -4  -5  -2   30.89    1.61
   4  -5   2   30.81    1.45
   4  -5   2   30.47    1.37
  -4   5  -2   29.43    1.53
  -5  -5  -2   16.85    1.30
   5  -5   2   15.16    1.04
   5  -5   2   14.73    1.10
  -5   5  -2   15.10    1.19
  -6  -5  -2    6.59    0.96
   6  -5   2    5.84    0.74
   6  -5   2    6.38    0.79
   6   5   2    7.22    0.88
  -6   5  -2    7.72    1.04
   7  -5   2   83.31    2.57
  -7  -5  -2   81.51    2.83
   7  -5   2   83.82    2.37
   7   5   2   81.50    2.58
  -7   5  -2   79.69    2.76
   8  -5   2   23.85    1.27
  -8  -5  -2   20.46    1.63
   8  -5   2   23.08    1.37
  -8   5  -2   22.15    1.62
   8   5   2   22.21    1.41
   9  -5   2    2.64    0.66
   9  -5   2    2.45    0.72
  -9  -5  -2    3.39    0.97
  -9   5  -2    2.15    0.83
   9   5   2    2.62    0.78
  10  -5   2   80.81    2.39
  10  -5   2   81.18    2.54
 -10  -5  -2   81.79    3.10
 -10   5  -2   79.87    3.09
  10   5   2   79.89    2.81
  11  -5   2    0.20    0.65
 -11  -5  -2    1.37    1.01
  11  -5   2    1.09    0.69
  11   5   2    1.01    0.80
 -11   5  -2    0.81    0.94
  12  -5   2    4.31    0.79
  12  -5   2    5.12    0.82
 -12  -5  -2    5.47    1.32
  12   5   2    5.30    1.17
 -12   5  -2    6.99    1.34
 -13  -5  -2    2.48    1.32
 -13   5  -2    1.16    1.64
  13   5   2    4.41    1.25
 -13   5  -2    2.13    1.32
  14   5   2   -1.08    1.25
 -14   5  -2    0.89    2.00
 -13  -6   2   -2.91    1.43
  13  -6  -2   -0.35    1.32
  13  -6  -2    2.52    1.35
  13   6  -2    1.15    1.75
  13   6  -2    1.16    1.08
 -13   6   2   -1.78    1.44
  12  -6  -2    4.92    1.28
  12  -6  -2    4.61    1.31
 -12  -6   2    3.95    1.37
  12   6  -2    6.35    1.70
 -12   6   2    3.80    1.36
  12   6  -2    4.66    1.13
  11  -6  -2   26.83    2.25
  11  -6  -2   26.78    2.10
 -11  -6   2   29.48    2.44
 -11   6   2   28.19    2.47
  11   6  -2   27.54    2.73
  11   6  -2   27.80    1.84
  10  -6  -2    9.20    1.24
 -10  -6   2   10.46    1.57
  10   6  -2   11.39    1.35
  10   6  -2    9.96    1.65
 -10   6   2    8.53    1.47
   9  -6  -2   10.74    1.26
  -9  -6   2   12.07    1.53
   9   6  -2   12.51    1.67
  -9   6   2   10.92    1.48
   9   6  -2   10.76    1.17
   8  -6  -2   42.17    2.09
  -8  -6   2   38.33    2.21
  -8   6   2   41.60    2.35
   8   6  -2   40.94    1.84
   8   6  -2   33.01    2.30
  -7  -6   2   15.13    1.57
   7  -6  -2   16.58    1.50
  -7   6   2   14.40    1.61
   7   6  -2   16.71    1.86
  -6  -6   2   10.47    1.34
   6  -6  -2    8.53    1.15
  -6   6   2    7.57    1.18
   6   6  -2    8.03    1.21
  -5  -6   2   49.47    2.21
   5  -6  -2   50.60    2.25
   5  -6  -2   50.43    2.14
  -5   6   2   48.48    2.22
   5   6  -2   50.05    2.43
   4  -6  -2    0.10    0.57
   4  -6  -2   -0.07    0.53
  -4  -6   2    0.60    0.59
  -4   6   2   -0.57    0.55
   4   6  -2    0.04    0.67
   3  -6  -2   22.73    1.50
  -3  -6   2   24.58    1.55
   3  -6  -2   22.47    1.53
   3   6  -2   24.03    1.69
  -3   6   2   23.78    1.55
  -2  -6   2    0.10    0.53
   2  -6  -2    0.91    0.53
   2  -6  -2    1.60    0.76
   2   6  -2    0.21    0.71
   1  -6  -2   14.74    1.25
  -1  -6   2   11.80    1.26
   1  -6  -2   11.86    1.29
  -1  -6   2   13.58    1.23
   1   6  -2   12.49    1.34
   0  -6  -2    4.82    0.86
   0  -6   2    5.70    0.85
   0  -6  -2    3.64    0.73
   0  -6   2    6.30    0.94
  -1  -6  -2  188.43    4.79
  -1  -6  -2  187.78    4.81
   1  -6   2  186.38    4.66
   1  -6   2  182.43    4.62
  -2  -6  -2   38.11    1.87
   2  -6   2   39.99    1.82
   2  -6   2   35.32    1.75
  -3  -6  -2    4.23    0.79
   3  -6   2    6.45    0.90
   3  -6   2    4.66    0.82
  -3   6  -2    6.58    0.99
  -4  -6  -2    9.78    1.18
   4  -6   2    8.59    1.09
   4  -6   2   10.06    1.15
  -4   6  -2    9.14    1.11
  -5  -6  -2   86.51    3.01
   5  -6   2   85.18    2.78
   5  -6   2   88.89    2.65
  -5   6  -2   84.04    2.98
   6  -6   2    6.53    0.89
   6  -6   2    6.91    0.94
  -6  -6  -2    5.06    0.93
  -6   6  -2    7.48    1.07
   7  -6   2  155.14    4.15
  -7  -6  -2  162.75    4.54
   7  -6   2  156.44    3.90
   7   6   2  154.93    4.14
  -7   6  -2  157.56    4.50
   8  -6   2   20.72    1.40
  -8  -6  -2   26.41    1.96
   8  -6   2   21.43    1.54
   8   6   2   25.10    1.60
  -8   6  -2   24.56    1.90
   9  -6   2    1.41    0.79
  -9  -6  -2    3.33    1.09
   9  -6   2    0.01    0.67
   9   6   2    0.26    0.69
  -9   6  -2    0.57    0.89
  10  -6   2    1.82    0.78
 -10  -6  -2    0.97    1.00
  10  -6   2    0.34    0.77
 -10   6  -2   -0.70    0.92
  10   6   2    0.12    0.84
  11  -6   2   11.96    1.42
 -11  -6  -2   11.38    1.65
  11  -6   2   11.41    1.19
  11   6   2   11.13    1.39
 -11   6  -2   10.45    1.60
  12  -6   2   11.14    1.12
  12  -6   2    9.85    1.09
 -12  -6  -2   11.81    1.75
  12   6   2    9.68    1.41
 -12   6  -2    9.59    1.64
  13  -6   2   27.37    1.50
 -13  -6  -2   38.48    2.96
  13  -6   2   28.59    1.55
  13   6   2   32.07    2.54
 -13   6  -2   31.52    3.02
 -12  -7   2    4.86    1.66
  12  -7  -2    6.66    1.53
  12  -7  -2    4.22    1.45
  12   7  -2    4.32    1.21
 -12   7   2    3.56    1.59
  11  -7  -2    0.69    1.26
  11  -7  -2    3.38    1.33
 -11  -7   2    3.99    1.59
  11   7  -2    7.99    2.18
  11   7  -2    3.57    1.08
 -11   7   2    5.60    1.52
 -10  -7   2    1.90    1.26
  10  -7  -2    5.47    1.37
  10  -7  -2    3.33    1.12
  10   7  -2    1.96    0.94
 -10   7   2    1.38    1.32
  10   7  -2    6.48    1.67
   9  -7  -2    1.26    1.11
   9  -7  -2   -0.17    0.95
  -9  -7   2    0.93    1.08
  -9   7   2   -1.06    0.95
   9   7  -2    0.13    0.74
   9   7  -2    0.47    1.33
  -8  -7   2   43.40    2.49
   8  -7  -2   44.50    2.37
   8  -7  -2   43.78    2.47
  -8   7   2   42.72    2.58
   8   7  -2   43.47    2.81
   8   7  -2   46.94    2.16
  -7  -7   2   62.09    2.88
   7  -7  -2   64.79    2.87
   7  -7  -2   64.99    2.70
  -7   7   2   65.10    3.00
   7   7  -2   70.87    3.20
  -6  -7   2    6.05    1.20
   6  -7  -2    6.29    1.15
   6  -7  -2    4.38    1.00
  -6   7   2    1.95    0.94
   6   7  -2    4.52    1.24
   5  -7  -2    7.13    1.11
  -5  -7   2    7.09    1.13
   5  -7  -2    8.41    1.16
  -5   7   2    7.70    1.24
   5   7  -2    7.44    1.43
  -4  -7   2   40.24    2.19
   4  -7  -2   48.39    2.29
   4  -7  -2   36.37    2.08
   4   7  -2   45.07    2.48
  -4   7   2   43.70    2.25
   3  -7  -2   14.00    1.46
  -3  -7   2   15.20    1.49
   3  -7  -2   16.02    1.60
   3   7  -2   13.97    1.71
  -2  -7   2   47.28    2.24
  -2  -7   2   50.27    2.39
   2  -7  -2   46.99    2.30
   2  -7  -2   49.62    2.33
   2   7  -2   51.89    2.52
  -1  -7   2   10.86    1.34
   1  -7  -2    9.55    1.23
  -1  -7   2    8.49    1.13
   1  -7  -2   12.46    1.55
   0  -7   2    1.03    0.73
   0  -7  -2    0.63    0.71
   0  -7   2    0.52    0.74
   0  -7  -2    1.28    0.74
   1  -7   2   22.95    1.64
   1  -7   2   21.33    1.79
  -1  -7  -2   27.73    1.88
  -1  -7  -2   26.89    1.80
   2  -7   2    2.49    0.91
   2  -7   2    2.66    0.78
  -2  -7  -2    3.68    1.01
  -2  -7  -2    3.41    0.92
   3  -7   2    3.12    0.86
   3  -7   2    3.24    0.88
  -3  -7  -2    2.34    0.81
  -4  -7  -2  150.99    4.47
   4  -7   2  150.89    4.22
   4  -7   2  151.83    4.10
  -4   7  -2  148.80    4.42
   5  -7   2   45.40    2.12
  -5  -7  -2   49.59    2.49
   5  -7   2   45.92    2.19
  -5   7  -2   44.54    2.37
  -6  -7  -2   59.25    2.78
   6  -7   2   61.40    2.53
   6  -7   2   59.31    2.36
  -6   7  -2   61.01    2.78
   7  -7   2    1.93    0.83
  -7  -7  -2    0.32    0.96
   7  -7   2    0.38    0.82
  -7   7  -2    1.32    0.84
   7   7   2    2.05    0.85
   8  -7   2    5.26    1.05
   8  -7   2    4.93    0.99
  -8  -7  -2    3.41    1.09
   8   7   2    3.32    0.89
  -8   7  -2    3.28    1.14
  -9  -7  -2   10.10    1.65
   9  -7   2   12.22    1.39
   9  -7   2    9.76    1.20
   9   7   2   11.10    1.36
  -9   7  -2   11.44    1.77
  10  -7   2    5.48    1.11
  10  -7   2    4.32    1.08
 -10  -7  -2    5.71    1.50
  10   7   2    6.26    1.22
 -10   7  -2    4.13    1.37
  11  -7   2    3.74    1.04
  11  -7   2    2.23    1.03
 -11  -7  -2    1.77    1.44
  11   7   2   -0.45    1.02
 -11   7  -2    2.48    1.46
 -12  -7  -2    0.19    1.60
  12  -7   2    1.08    1.04
  12  -7   2    1.41    1.07
 -12   7  -2    3.79    1.55
  12   7   2    2.02    1.17
  11  -8  -2    8.32    1.76
 -11  -8   2    6.03    1.83
  11   8  -2    6.52    1.38
  11   8  -2    3.75    2.19
 -11   8   2    4.77    1.85
 -10  -8   2    2.19    1.51
  10  -8  -2    7.30    1.60
  10   8  -2    2.41    1.83
 -10   8   2    3.59    1.38
  10   8  -2    5.63    1.22
   9  -8  -2    1.72    1.28
  -9  -8   2    3.70    1.43
  -9   8   2    1.50    1.39
   9   8  -2    1.73    0.96
  -8  -8   2    0.51    1.16
   8  -8  -2    2.70    1.15
   8  -8  -2    1.80    1.18
  -8   8   2    1.38    1.24
   7  -8  -2   21.12    2.18
   7  -8  -2   24.33    2.21
  -7  -8   2   26.49    2.33
  -7   8   2   19.59    2.18
  -6  -8   2   48.17    2.70
   6  -8  -2   45.06    2.63
   6  -8  -2   42.28    2.49
  -6   8   2   39.57    2.66
   6   8  -2   43.20    2.93
   5  -8  -2   32.98    2.29
  -5  -8   2   26.33    2.15
   5  -8  -2   36.50    2.35
   5   8  -2   32.35    2.68
  -5   8   2   26.30    2.14
   4  -8  -2   -1.42    0.86
   4  -8  -2   -0.80    0.97
  -4  -8   2   -0.23    0.86
   4   8  -2   -0.88    1.11
  -3  -8   2   -1.08    1.04
  -3  -8   2    1.06    0.94
   3  -8  -2    0.82    1.03
   3  -8  -2    0.45    0.86
   2  -8  -2    1.22    0.95
  -2  -8   2    0.52    0.87
  -2  -8   2    3.08    1.06
   2  -8  -2    1.29    1.01
  -1  -8   2   -0.32    0.87
   1  -8  -2    0.02    0.84
  -1  -8   2    0.13    0.84
   1  -8  -2    0.15    1.02
   0  -8   2   17.38    1.93
   0  -8  -2   18.40    2.05
   0  -8   2   15.68    1.73
   0  -8  -2   19.76    1.84
   1  -8   2   28.36    2.16
   1  -8   2   29.28    2.02
  -1  -8  -2   27.60    2.12
   2  -8   2   35.01    2.22
  -2  -8  -2   37.40    2.31
   2  -8   2   35.67    2.19
  -3  -8  -2   -0.08    0.91
   3  -8   2    0.15    0.89
   3  -8   2    1.01    0.89
  -4  -8  -2    0.75    0.97
   4  -8   2   -0.23    0.88
   4  -8   2    1.48    0.99
   5  -8   2    0.05    0.93
   5  -8   2   -0.07    0.90
  -5  -8  -2   -0.67    1.01
  -5   8  -2    0.27    0.87
   6  -8   2   18.62    1.91
   6  -8   2   15.79    1.82
  -6  -8  -2   19.39    2.12
  -6   8  -2   18.50    2.12
  -7  -8  -2   15.62    1.79
   7  -8   2   14.27    1.79
   7  -8   2   15.15    1.90
  -7   8  -2   15.05    1.96
  -8  -8  -2   35.67    2.73
   8  -8   2   38.12    2.34
   8  -8   2   35.86    2.23
   8   8   2   38.77    2.29
  -8   8  -2   33.05    2.62
   9  -8   2    0.52    1.06
  -9  -8  -2    0.53    1.33
   9  -8   2    0.06    1.07
   9   8   2   -0.26    0.95
  -9   8  -2   -0.42    1.29
  10  -8   2   -1.34    1.19
  10  -8   2    1.16    1.14
 -10  -8  -2    0.61    1.56
  10   8   2    0.25    1.04
 -10   8  -2    0.35    1.43
  11  -8   2    0.44    1.26
  11  -8   2   -1.15    1.21
 -11  -8  -2    1.12    1.59
  11   8   2   -1.11    1.15
 -11   8  -2   -0.06    1.56
   9  -9  -2    5.71    1.75
   9  -9  -2   10.41    1.96
  -9  -9   2   11.45    1.90
   9   9  -2    7.69    1.35
  -9   9   2    7.56    1.73
  -8  -9   2    0.02    1.40
   8  -9  -2    3.84    1.62
   8  -9  -2    1.17    1.57
  -8   9   2    1.14    1.43
   7  -9  -2    0.39    1.36
   7  -9  -2    1.33    1.39
  -7  -9   2    1.00    1.35
  -7   9   2   -1.34    1.30
   6  -9  -2    7.84    1.60
  -6  -9   2    9.47    1.64
  -6   9   2    5.98    1.33
   5  -9  -2    9.27    1.64
  -5  -9   2    6.45    1.45
   4  -9  -2    2.59    1.35
  -4  -9   2    1.93    1.15
  -4  -9   2    0.77    1.33
  -3  -9   2   -0.06    1.54
  -3  -9   2    1.53    1.10
   3  -9  -2    0.71    1.19
  -2  -9   2   12.62    1.57
   2  -9  -2   11.97    1.75
  -1  -9   2   10.98    1.51
   1  -9  -2    9.21    1.53
   0  -9   2    3.25    1.10
   0  -9  -2    2.58    1.21
   1  -9   2    4.20    1.24
   1  -9   2    5.09    1.48
  -1  -9  -2    2.36    1.15
   2  -9   2    1.52    1.15
   2  -9   2    1.40    1.08
  -2  -9  -2    2.26    1.23
   3  -9   2    2.94    1.25
   3  -9   2    5.47    1.32
  -3  -9  -2    2.72    1.24
  -4  -9  -2    0.90    1.87
   4  -9   2    1.13    1.29
  -4  -9  -2    1.92    1.34
   4  -9   2    2.96    1.25
   5  -9   2   14.07    1.69
   5  -9   2   14.60    1.80
  -5  -9  -2   16.28    1.92
   6  -9   2   10.20    1.62
   6  -9   2    9.71    1.60
  -6  -9  -2    8.84    1.53
   7  -9   2    2.40    1.24
   7  -9   2    4.82    1.37
  -7  -9  -2    4.58    1.46
  -7   9  -2    2.59    1.34
   8  -9   2    3.74    1.47
   8  -9   2    3.60    1.35
  -8  -9  -2    2.85    1.57
  -8   9  -2    2.33    1.50
   8   9   2    2.99    1.26
   9  -9   2   14.10    1.81
   9  -9   2   12.77    1.75
  -9  -9  -2    9.80    2.07
  -9   9  -2   16.28    2.27
   9   9   2   13.60    1.76
  -7 -10   2    0.85    1.66
   7 -10  -2   -2.10    1.68
   7 -10  -2    0.95    1.69
  -6 -10   2    6.33    1.68
   6 -10  -2    4.72    1.80
   6 -10  -2    4.22    1.82
  -5 -10   2    0.37    1.86
   5 -10  -2   -1.76    1.50
   5 -10  -2    0.08    1.50
  -5 -10   2   -0.95    1.44
   4 -10  -2   34.11    3.11
  -4 -10   2   35.86    3.48
  -4 -10   2   37.36    2.98
   4 -10  -2   43.98    3.17
   3 -10  -2    8.09    1.83
  -3 -10   2    8.97    2.16
  -3 -10   2   10.30    1.77
   3 -10  -2    8.88    1.79
   2 -10  -2    3.52    1.60
  -2 -10   2    6.13    1.65
  -2 -10   2    2.04    1.59
   2 -10  -2    1.52    1.53
  -1 -10   2    1.26    1.67
   1 -10  -2    3.46    1.50
   1 -10  -2    6.80    1.84
  -1 -10   2    3.57    1.44
   0 -10   2    3.36    1.27
   0 -10   2    1.61    1.69
   0 -10  -2    2.73    1.69
   0 -10  -2    3.07    1.48
  -1 -10  -2    9.96    1.73
  -1 -10  -2   10.88    2.12
   1 -10   2    6.90    1.89
   1 -10   2    8.80    1.60
   2 -10   2    3.96    1.78
   2 -10   2    8.86    1.65
  -2 -10  -2    4.65    1.82
  -2 -10  -2   11.76    2.04
   3 -10   2   11.35    1.81
  -3 -10  -2    0.92    1.66
   3 -10   2    6.25    1.74
  -3 -10  -2   11.31    2.01
   4 -10   2   -0.64    1.37
  -4 -10  -2   -0.19    1.58
   4 -10   2   -0.41    1.40
  -4 -10  -2    1.38    1.43
   5 -10   2    2.65    1.58
   5 -10   2    6.57    1.68
  -5 -10  -2    4.02    1.60
  -5 -10  -2    4.23    1.96
  -6 -10  -2   12.27    2.01
   6 -10   2   22.26    2.68
   6 -10   2   12.95    1.91
   7 -10   2    2.81    1.64
   7 -10   2    2.30    1.74
  -7 -10  -2    6.59    1.92
   4 -11  -2    5.19    2.04
   4 -11  -2    1.14    2.02
  -4 -11   2    0.82    1.92
  -3 -11   2   12.77    2.71
  -3 -11   2   15.12    2.28
   3 -11  -2   14.49    2.59
   3 -11  -2   14.86    2.28
   2 -11  -2    5.60    1.78
  -2 -11   2    6.54    1.97
  -2 -11   2    4.70    2.23
   2 -11  -2    1.88    2.00
   1 -11  -2    7.38    2.24
  -1 -11   2    6.74    1.85
   1 -11  -2    9.37    2.16
  -1 -11   2    9.35    2.29
   0 -11  -2    2.83    2.08
   0 -11   2    2.65    2.03
   0 -11  -2    1.44    1.66
   0 -11   2    0.29    1.68
   1 -11   2    0.32    1.81
   1 -11   2    3.03    1.60
  -1 -11  -2   -1.74    1.68
  -1 -11  -2    2.52    2.32
  -2 -11  -2    7.59    1.83
   2 -11   2    1.69    1.92
  -2 -11  -2    0.15    2.40
   2 -11   2    4.60    1.76
   3 -11   2    0.53    1.63
  -3 -11  -2   -0.95    1.76
   3 -11   2    0.53    1.88
   4 -11   2    1.43    1.73
  -4 -11  -2    2.06    1.75
   4 -11   2   -2.77    1.81
 -15   0   3    4.45    1.37
  15   0  -3    4.94    1.53
 -14   0   3    1.52    1.07
 -14   0   3    0.41    1.03
  14   0  -3    2.34    1.23
  13   0  -3    1.29    1.08
 -13   0   3    0.29    0.85
 -13   0   3    0.37    0.89
 -12   0   3    0.32    0.72
  12   0  -3    0.15    0.88
 -12   0   3    0.32    0.72
 -11   0   3   16.35    1.41
  11   0  -3   12.05    1.46
 -11   0   3   11.65    1.13
 -10   0   3    0.77    0.50
  10   0  -3    0.45    0.61
 -10   0   3   -0.34    0.52
   9   0  -3    4.09    0.75
  -9   0   3    5.73    0.77
  -9   0   3    4.85    0.66
  -8   0   3    0.20    0.41
  -8   0   3   -0.17    0.31
   8   0  -3    0.31    0.47
  -7   0   3    8.32    0.77
   7   0  -3   10.59    0.85
  -7   0   3    9.26    0.65
  -6   0   3    0.97    0.36
  -6   0   3    0.42    0.25
   6   0  -3    0.02    0.32
   5   0  -3  246.75    5.00
  -5   0   3  242.60    5.00
  -5   0   3  245.81    4.70
  -4   0   3    0.02    0.13
   4   0  -3   -0.21    0.22
  -4   0   3   -0.04    0.21
   3   0  -3  308.74    5.85
  -3   0   3  304.19    5.84
  -3   0   3  306.79    5.55
  -2   0   3    0.02    0.04
   2   0  -3    0.16    0.16
  -2   0   3    0.85    0.21
   1   0  -3  532.27    9.58
  -1   0   3  535.78    9.57
   0   0   3    0.14    0.09
   0   0  -3    0.18    0.08
   0   0  -3    0.10    0.07
   1   0   3  286.98    5.30
  -1   0  -3  287.17    5.29
   2   0   3   -0.11    0.15
  -2   0  -3    0.08    0.16
   3   0   3  221.89    4.42
  -3   0  -3  224.66    4.41
  -4   0  -3    0.02    0.20
  -4   0  -3    0.03    0.16
  -5   0  -3    6.64    0.48
  -5   0  -3    8.08    0.64
  -6   0  -3   -0.27    0.23
  -6   0  -3    0.16    0.33
  -7   0  -3    9.02    0.67
  -7   0  -3    9.01    0.82
  -8   0  -3    0.54    0.46
  -8   0  -3   -0.22    0.34
  -9   0  -3   37.98    1.49
  -9   0  -3   35.77    1.67
 -10   0  -3    0.33    0.64
 -10   0  -3   -0.45    0.48
 -11   0  -3    4.77    0.98
 -11   0  -3    2.96    0.75
 -12   0  -3    1.25    0.79
 -12   0  -3    0.86    0.88
 -14   0  -3    0.69    1.27
 -14   0  -3    0.22    1.04
 -15   0  -3   -1.97    1.10
 -15   0  -3    0.66    1.54
  15  -1  -3    8.63    1.56
 -15  -1   3    9.50    1.60
  15   1  -3    8.54    1.66
 -15   1   3    8.85    1.52
  14  -1  -3    8.06    1.44
 -14  -1   3    5.08    1.29
 -14  -1   3    5.50    1.35
  14   1  -3    5.51    1.35
 -14   1   3    7.58    1.38
 -14   1   3    8.26    1.30
  13  -1  -3    5.08    1.27
 -13  -1   3    5.17    1.05
 -13  -1   3    6.42    1.12
 -13   1   3    5.07    1.10
  13   1  -3    4.02    1.24
 -13   1   3    5.59    1.14
  12  -1  -3    3.22    0.99
 -12  -1   3    2.65    0.94
 -12  -1   3    3.54    0.87
 -12   1   3    2.96    0.90
 -12   1   3    2.99    0.82
  12   1  -3    3.59    1.04
 -11  -1   3   43.53    2.01
 -11  -1   3   40.02    1.75
  11  -1  -3   38.32    1.93
  11   1  -3   39.76    2.06
 -11   1   3   38.72    1.93
 -11   1   3   36.27    1.74
  10  -1  -3  103.47    3.04
 -10  -1   3  106.87    3.18
 -10  -1   3  108.80    2.86
  10   1  -3  111.98    3.22
 -10   1   3  103.39    3.15
 -10   1   3  105.35    2.89
  -9  -1   3    2.41    0.53
   9  -1  -3    1.88    0.62
  -9  -1   3    1.26    0.55
   9   1  -3    2.01    0.70
  -9   1   3    1.43    0.51
  -9   1   3    2.14    0.55
  -8  -1   3   78.92    2.10
   8  -1  -3   77.13    2.33
  -8  -1   3   77.62    2.38
  -8   1   3   80.17    2.41
   8   1  -3   77.81    2.42
  -8   1   3   80.99    2.18
  -7  -1   3   56.29    1.58
  -7  -1   3   54.85    1.83
   7  -1  -3   56.84    1.81
   7   1  -3   55.39    1.87
  -7   1   3   59.15    1.67
   7   1  -3   55.72    1.60
  -7   1   3   59.35    1.89
  -6  -1   3   87.89    2.38
  -6  -1   3   90.05    2.11
   6  -1  -3   94.35    2.37
  -6   1   3   91.50    2.40
   6   1  -3   90.66    2.43
   6   1  -3   91.71    2.14
  -5  -1   3   56.41    1.41
  -5  -1   3   57.85    1.69
   5  -1  -3   57.53    1.65
   5   1  -3   57.62    1.71
   5   1  -3   58.06    1.43
  -5   1   3   59.87    1.71
   4  -1  -3   41.83    1.27
  -4  -1   3   42.66    1.30
   4   1  -3   44.40    1.06
   4   1  -3   42.92    1.33
  -4   1   3   39.54    1.27
   3  -1  -3  222.29    4.42
  -3  -1   3  219.32    4.42
   3   1  -3  221.10    4.45
  -3   1   3  228.61    4.47
   3   1  -3  220.95    4.12
  -2  -1   3    2.51    0.30
   2  -1  -3    2.24    0.30
   2   1  -3    2.07    0.28
  -2   1   3    1.63    0.27
  -1  -1   3   59.11    1.33
   1  -1  -3   57.34    1.36
  -1   1   3   59.38    1.37
   1   1  -3   57.28    1.34
   0  -1   3  201.62    3.73
   0  -1  -3  196.90    3.79
   0  -1   3  204.93    3.69
   0   1  -3  197.12    3.73
  -1   1  -3   87.56    1.71
  -1   1  -3   87.93    1.71
   1   1   3   91.71    1.88
  -3  -1  -3   53.79    1.26
  -3  -1  -3   55.39    1.43
   3   1   3   55.86    1.42
  -3   1  -3   52.77    1.16
  -4  -1  -3   42.50    1.18
  -4  -1  -3   43.59    1.31
  -4   1  -3   46.92    1.10
   4   1   3   42.23    1.29
  -5  -1  -3   16.98    0.84
  -5  -1  -3   16.34    0.75
   5   1   3   16.22    0.82
  -5   1  -3   15.53    0.67
  -5   1  -3   15.31    0.88
  -6  -1  -3   33.68    1.28
  -6  -1  -3   33.67    1.17
   6   1   3   33.61    1.29
  -6   1  -3   34.86    1.11
  -6   1  -3   33.80    1.34
  -7  -1  -3   83.31    2.29
  -7  -1  -3   76.30    2.10
  -7   1  -3   76.30    2.05
   7   1   3   82.24    2.32
  -7   1  -3   82.83    2.36
  -8  -1  -3  163.04    3.87
  -8  -1  -3  158.89    3.69
   8   1   3  160.58    3.91
  -8   1  -3  158.24    3.63
  -8   1  -3  163.08    3.94
  -9  -1  -3    0.80    0.51
  -9  -1  -3    0.38    0.45
  -9   1  -3    0.34    0.42
  -9   1  -3    0.32    0.55
 -10  -1  -3   37.00    1.81
 -10  -1  -3   37.25    1.64
 -10   1  -3   37.04    1.86
 -10   1  -3   36.05    1.60
 -11  -1  -3    6.49    0.93
 -11  -1  -3    8.37    1.12
 -11   1  -3    6.58    1.04
 -11   1  -3    7.09    0.94
 -12  -1  -3   27.96    2.01
 -12  -1  -3   25.57    1.68
 -12   1  -3   27.57    2.32
 -12   1  -3   24.35    1.67
 -13  -1  -3    0.63    1.04
 -13  -1  -3    4.56    1.08
 -13   1  -3    1.58    1.14
 -14  -1  -3   -0.13    0.98
 -14  -1  -3    2.52    1.39
 -14   1  -3    2.13    1.02
 -14   1  -3    2.32    1.30
 -15  -1  -3    2.78    1.32
 -15  -1  -3    3.89    1.63
 -15   1  -3    4.67    1.35
 -15   1  -3    6.16    1.74
  15  -2  -3    4.19    1.52
 -15  -2   3    5.40    1.57
 -15   2   3    6.64    1.62
  15   2  -3    4.81    1.59
 -15   2   3    4.31    1.42
  14  -2  -3   21.59    2.28
 -14  -2   3   21.72    2.24
  14   2  -3   20.11    2.34
 -14   2   3   20.64    2.19
 -14   2   3   18.29    2.23
  13  -2  -3   34.08    2.25
 -13  -2   3   32.92    2.25
 -13   2   3   34.36    2.27
 -13   2   3   36.91    2.13
  13   2  -3   38.07    2.41
  12  -2  -3    7.34    1.16
 -12  -2   3    4.83    1.01
 -12   2   3    6.00    1.07
  12   2  -3    4.13    1.25
 -12   2   3    5.32    1.03
 -11  -2   3   43.31    2.13
  11  -2  -3   45.69    2.05
 -11   2   3   44.36    1.96
  11   2  -3   43.90    2.26
 -11   2   3   43.69    2.14
 -10  -2   3   45.15    1.99
  10  -2  -3   40.81    1.87
  10   2  -3   43.99    2.08
 -10   2   3   41.78    1.94
  10   2  -3   44.71    1.71
 -10   2   3   43.90    1.82
  -9  -2   3    1.40    0.60
   9  -2  -3    2.42    0.65
   9   2  -3    1.51    0.71
  -9   2   3    1.49    0.58
   9   2  -3    1.76    0.49
  -8  -2   3   35.05    1.54
   8  -2  -3   32.46    1.46
   8   2  -3   31.93    1.59
  -8   2   3   31.36    1.50
   8   2  -3   32.82    1.26
  -7  -2   3    7.10    0.83
   7  -2  -3    6.32    0.79
  -7   2   3    7.14    0.79
   7   2  -3    6.64    0.82
   7   2  -3    6.60    0.59
  -6  -2   3    0.65    0.36
   6  -2  -3    0.28    0.38
   6   2  -3    0.62    0.26
  -6   2   3    0.81    0.40
   6   2  -3    0.32    0.42
  -5  -2   3   26.60    1.14
   5  -2  -3   27.10    1.12
   5   2  -3   27.32    0.90
   5   2  -3   27.50    1.22
  -5   2   3   25.70    1.12
   4  -2  -3   53.57    1.59
  -4  -2   3   56.80    1.66
  -4   2   3   55.46    1.65
   4   2  -3   55.63    1.70
   3  -2  -3   99.11    2.36
  -3  -2   3   99.81    2.39
  -3   2   3  100.30    2.40
   3   2  -3   99.52    2.43
   2  -2  -3   32.03    1.07
  -2  -2   3   29.63    1.03
  -2   2   3   33.17    1.09
   2   2  -3   31.08    1.09
  -1  -2   3  287.62    5.56
   1  -2  -3  286.76    5.63
   1   2  -3  291.86    5.63
   0  -2  -3  376.88    7.16
   0  -2   3  380.04    7.06
   0  -2   3  377.85    7.09
   0   2  -3  378.01    7.13
   1  -2   3  453.83    8.26
   1  -2   3  450.87    8.26
  -1   2  -3  452.90    8.37
  -1   2  -3  445.17    8.35
   2  -2   3   49.97    1.27
   2  -2   3   56.07    1.25
  -2   2  -3   55.15    1.43
  -2   2  -3   58.29    1.41
   3  -2   3    3.22    0.28
   3  -2   3    2.91    0.33
  -3  -2  -3    3.18    0.41
  -3   2  -3    3.30    0.38
   3   2   3    3.16    0.39
   4  -2   3    0.27    0.19
   4  -2   3    0.51    0.17
  -4  -2  -3    0.40    0.28
   4   2   3    0.46    0.23
  -4   2  -3    0.55    0.24
  -5  -2  -3   98.99    2.43
   5  -2   3   99.27    2.06
   5  -2   3   99.29    2.00
  -5   2  -3   98.96    2.31
   5   2   3   95.09    2.43
  -6  -2  -3   39.15    1.40
   6  -2   3   40.64    1.05
   6  -2   3   41.82    1.00
  -6  -2  -3   37.11    1.44
   6   2   3   38.28    1.41
  -6   2  -3   42.33    1.33
  -7  -2  -3   13.98    0.99
   7  -2   3   12.08    0.53
  -7  -2  -3   13.88    0.91
   7  -2   3   12.04    0.56
  -7   2  -3   11.56    0.82
   7   2   3   12.37    0.89
   8  -2   3    1.30    0.27
  -8  -2  -3    1.85    0.54
  -8  -2  -3    1.44    0.49
   8   2   3    1.91    0.49
  -8   2  -3    1.40    0.63
  -8   2  -3    0.92    0.42
  -9  -2  -3    0.63    0.55
  -9  -2  -3   -0.36    0.47
  -9   2  -3   -0.71    0.39
   9   2   3    0.82    0.52
  -9   2  -3    0.89    0.67
 -10  -2  -3    9.62    1.17
 -10  -2  -3    7.35    0.93
 -10   2  -3    6.92    0.87
  10   2   3    9.73    1.12
 -10   2  -3    8.30    1.16
 -11  -2  -3   12.82    1.32
 -11  -2  -3   13.57    1.46
 -11   2  -3   13.67    1.30
 -11   2  -3   12.51    1.46
 -12  -2  -3    5.30    0.97
 -12   2  -3    5.03    0.93
 -13  -2  -3    4.26    1.06
 -13   2  -3    0.63    1.32
 -13   2  -3    4.54    1.09
 -14  -2  -3    0.07    1.00
 -14   2  -3    1.73    1.10
 -14   2  -3    0.27    1.40
 -15  -2  -3    2.33    1.31
 -15   2  -3   -0.81    1.22
 -15   2  -3    3.13    1.73
  15  -3  -3    3.11    1.55
 -15  -3   3    4.41    1.55
 -15   3   3    2.88    1.53
  15   3  -3    3.61    1.69
 -15   3   3    3.42    1.53
  14  -3  -3   15.90    1.77
 -14  -3   3   17.71    1.95
  14   3  -3   17.04    1.99
 -14   3   3   17.82    2.27
 -13  -3   3   -1.11    1.02
  13  -3  -3    1.01    1.05
 -13   3   3    0.32    1.04
  13   3  -3    0.23    1.15
 -13   3   3   -0.82    1.07
 -12  -3   3    5.93    1.10
  12  -3  -3    5.68    1.11
  12   3  -3    4.60    1.28
  12   3  -3    5.05    0.94
 -12   3   3    4.93    1.10
 -12   3   3    6.27    1.18
  11  -3  -3    0.90    0.78
 -11  -3   3    0.34    0.76
 -11   3   3    0.32    0.84
  11   3  -3    1.97    1.15
 -11   3   3    0.40    0.82
  11   3  -3    0.61    0.57
 -10  -3   3   20.82    1.57
  10  -3  -3   23.79    1.54
  10   3  -3   20.14    1.74
 -10   3   3   18.96    1.51
  10   3  -3   22.25    1.29
   9  -3  -3   22.68    1.41
  -9  -3   3   22.37    1.49
  -9   3   3   22.15    1.47
   9   3  -3   22.42    1.61
   9   3  -3   23.22    1.19
   8  -3  -3    3.81    0.69
  -8  -3   3    6.38    0.88
  -8   3   3    3.18    0.67
   8   3  -3    5.29    0.88
   8   3  -3    5.12    0.61
   7  -3  -3    6.55    0.83
  -7  -3   3    5.91    0.76
   7   3  -3    6.75    0.62
   7   3  -3    7.51    0.96
  -7   3   3    4.63    0.68
  -6  -3   3   37.49    1.55
   6  -3  -3   38.29    1.50
   6   3  -3   37.87    1.64
  -6   3   3   38.76    1.58
   6   3  -3   38.26    1.26
   5  -3  -3   77.44    2.16
  -5  -3   3   74.71    2.23
  -5   3   3   76.44    2.26
   5   3  -3   73.62    2.30
  -4  -3   3    8.78    0.76
   4  -3  -3    6.93    0.70
  -4   3   3    8.09    0.72
   4   3  -3    8.48    0.81
   3  -3  -3  146.01    3.39
  -3  -3   3  147.35    3.42
   3   3  -3  152.67    3.53
  -3   3   3  145.31    3.45
   2  -3  -3   13.82    0.82
  -2  -3   3   13.49    0.80
   2   3  -3   14.01    0.90
  -2   3   3   15.02    0.82
  -1  -3   3    0.54    0.31
   1  -3  -3    0.01    0.26
   1   3  -3    0.46    0.32
  -1   3   3   -0.14    0.22
   0  -3  -3    5.58    0.60
   0  -3   3    5.87    0.56
   0  -3   3    5.66    0.57
   0   3  -3    4.79    0.59
   1  -3   3  226.00    4.56
   1  -3   3  222.55    4.55
  -1   3  -3  219.44    4.66
  -1   3  -3  222.44    4.63
  -2  -3  -3   47.53    1.52
   2  -3   3   48.74    1.42
   2  -3   3   48.43    1.35
  -2   3  -3   47.55    1.48
  -2   3  -3   46.58    1.51
  -3  -3  -3    0.34    0.31
   3  -3   3    0.62    0.28
   3  -3   3    0.14    0.23
  -3   3  -3    0.23    0.27
   4  -3   3   10.85    0.60
  -4  -3  -3   12.77    0.84
   4  -3   3   11.74    0.68
   4   3   3   10.90    0.72
  -4   3  -3   10.99    0.72
   5  -3   3    0.45    0.31
   5  -3   3    0.59    0.25
  -5  -3  -3    0.11    0.35
  -5   3  -3    0.35    0.31
   5   3   3    0.46    0.31
   6  -3   3    9.00    0.59
  -6  -3  -3    9.62    0.88
   6  -3   3    9.50    0.67
  -6   3  -3    9.02    0.78
   6   3   3    8.67    0.76
  -7  -3  -3    1.55    0.54
   7  -3   3    2.15    0.42
   7  -3   3    2.03    0.38
   7   3   3    1.54    0.43
  -7   3  -3    1.99    0.49
  -8  -3  -3   69.64    2.27
   8  -3   3   68.82    1.78
   8  -3   3   69.51    1.70
   8   3   3   67.96    2.24
  -8   3  -3   69.86    2.20
  -9  -3  -3    4.59    0.78
   9  -3   3    3.36    0.43
   9  -3   3    3.41    0.45
   9   3   3    3.20    0.67
  -9   3  -3    3.16    0.66
 -10  -3  -3   -1.09    0.60
  10   3   3    0.43    0.66
 -10   3  -3    0.53    0.60
 -10   3  -3    0.01    0.82
 -11  -3  -3    6.97    1.04
  11   3   3    9.29    1.17
 -11   3  -3    8.35    1.33
 -11   3  -3    9.27    1.15
 -12  -3  -3    3.71    0.99
 -12   3  -3    2.93    0.97
  12   3   3    2.70    0.99
 -13  -3  -3    9.74    1.37
 -13   3  -3   11.51    1.68
 -13   3  -3    9.53    1.44
 -14  -3  -3    3.32    1.27
 -14   3  -3    3.30    1.63
 -14   3  -3    1.97    1.24
 -14  -4   3   22.01    2.55
  14  -4  -3   20.20    2.35
 -14   4   3   18.73    2.09
 -14   4   3   18.28    2.08
  14   4  -3   22.08    2.81
  13  -4  -3    0.94    1.09
 -13  -4   3   -0.87    1.07
 -13   4   3    0.55    1.06
  13   4  -3   -1.22    1.26
  13   4  -3   -0.25    0.91
 -12  -4   3   12.65    1.52
  12  -4  -3   10.94    1.38
 -12   4   3   13.20    1.65
  12   4  -3   12.09    1.44
  12   4  -3   12.19    1.68
  11  -4  -3    1.35    0.86
 -11  -4   3    2.05    0.95
  11   4  -3   -1.57    0.98
 -11   4   3    0.87    0.81
  11   4  -3    0.61    0.61
  10  -4  -3   14.59    1.51
 -10  -4   3   13.68    1.59
 -10   4   3   13.29    1.52
  10   4  -3   17.02    1.77
  10   4  -3   14.62    1.18
   9  -4  -3    0.02    0.63
  -9  -4   3   -0.46    0.70
   9   4  -3    0.85    0.84
  -9   4   3    0.25    0.61
   9   4  -3    0.10    0.47
  -8  -4   3   47.28    2.05
   8  -4  -3   45.70    1.86
  -8   4   3   43.29    2.00
   8   4  -3   44.51    2.16
   8   4  -3   43.88    1.62
  -7  -4   3    4.48    0.75
   7  -4  -3    7.07    0.89
  -7   4   3    5.81    0.86
   7   4  -3    6.12    0.68
   7   4  -3    5.84    0.94
  -6  -4   3   18.90    1.23
   6  -4  -3   17.65    1.15
  -6   4   3   16.29    1.19
   6   4  -3   16.25    1.35
   5  -4  -3   55.00    1.91
  -5  -4   3   52.09    1.92
  -5   4   3   55.29    2.00
   5   4  -3   52.68    2.07
  -4  -4   3   95.06    2.71
   4  -4  -3   96.76    2.66
  -4   4   3   93.77    2.75
   4   4  -3   97.63    2.84
  -3  -4   3    4.96    0.64
   3  -4  -3    6.54    0.78
   3   4  -3    4.44    0.72
  -3   4   3    6.52    0.75
  -2  -4   3  134.31    3.30
   2  -4  -3  132.93    3.31
  -2   4   3  134.15    3.36
   2   4  -3  130.85    3.40
  -1  -4   3  131.82    3.26
   1  -4  -3  136.36    3.34
   1   4  -3  131.11    3.36
   0  -4   3   81.28    2.30
   0  -4   3   79.41    2.27
   0  -4  -3   86.15    2.41
   0   4  -3   84.23    2.43
   1  -4   3  102.47    2.58
   1  -4   3   96.84    2.56
  -1  -4  -3   94.38    2.64
  -1   4  -3   97.26    2.67
   2  -4   3   21.09    1.05
  -2  -4  -3   20.39    1.12
   2  -4   3   21.45    1.04
  -2   4  -3   22.38    1.13
  -2   4  -3   20.30    1.14
   3  -4   3   15.54    0.90
   3  -4   3   15.48    0.86
  -3  -4  -3   13.98    0.99
  -3   4  -3   15.33    0.96
   4  -4   3   26.06    1.16
   4  -4   3   27.11    1.09
  -4  -4  -3   28.14    1.36
  -4   4  -3   29.03    1.30
   5  -4   3    1.37    0.43
  -5  -4  -3    1.54    0.56
   5  -4   3    1.01    0.38
   5   4   3    2.01    0.45
  -5   4  -3    1.34    0.47
   6  -4   3    0.34    0.36
  -6  -4  -3    1.03    0.53
   6  -4   3    0.96    0.40
  -6   4  -3    0.45    0.43
   6   4   3    0.35    0.36
   7  -4   3   37.86    1.41
   7  -4   3   38.62    1.32
  -7  -4  -3   40.15    1.80
   7   4   3   41.59    1.65
  -7   4  -3   37.94    1.67
   8  -4   3   21.34    1.01
   8  -4   3   22.69    1.09
  -8  -4  -3   22.38    1.50
   8   4   3   18.77    1.28
  -8   4  -3   21.51    1.41
   9  -4   3   22.28    1.09
  -9  -4  -3   22.69    1.59
   9  -4   3   22.67    1.01
  -9   4  -3   19.91    1.47
   9   4   3   20.09    1.40
 -10  -4  -3    1.08    0.79
  10  -4   3    1.65    0.49
  10  -4   3    1.04    0.45
  10   4   3    0.96    0.69
 -10   4  -3    0.67    0.68
 -11  -4  -3   -0.70    0.80
  11   4   3    0.27    0.75
 -11   4  -3    1.27    0.82
 -12  -4  -3   17.90    1.86
  12   4   3   17.18    1.76
 -12   4  -3   13.24    1.78
 -12   4  -3   15.39    1.84
 -13  -4  -3    4.09    1.18
 -13   4  -3    0.71    1.48
  13   4   3    4.02    1.16
 -13   4  -3    3.25    1.23
 -14  -4  -3   -0.71    1.24
 -14   4  -3    1.04    1.63
 -14   4  -3   -0.84    1.28
 -14  -5   3   10.55    1.82
  14  -5  -3   16.35    1.87
  14   5  -3   15.17    1.74
  14   5  -3   11.88    2.16
 -14   5   3   12.14    2.07
 -14   5   3   19.04    2.21
  13  -5  -3    1.31    1.26
 -13  -5   3    1.74    1.32
 -13   5   3   -3.25    1.16
  13   5  -3   -0.30    0.99
  13   5  -3   -0.55    1.55
  12  -5  -3   22.60    2.05
 -12  -5   3   20.53    2.20
  12   5  -3   17.73    2.04
 -12   5   3   21.25    2.23
  12   5  -3   18.94    1.68
 -11  -5   3   67.85    3.00
  11  -5  -3   64.03    2.65
  11   5  -3   65.32    3.15
  11   5  -3   65.19    2.42
 -11   5   3   63.73    3.01
 -10  -5   3    2.22    1.03
  10  -5  -3    3.77    0.96
  10   5  -3    4.41    1.23
 -10   5   3    3.35    0.96
  10   5  -3    2.93    0.75
  -9  -5   3   25.96    1.83
   9  -5  -3   20.74    1.57
   9   5  -3   21.49    1.32
   9   5  -3   19.83    1.96
  -9   5   3   21.30    1.77
  -8  -5   3    0.25    0.70
   8  -5  -3    1.03    0.74
  -8   5   3    1.73    0.77
   8   5  -3    0.81    0.49
   8   5  -3    1.77    0.92
   7  -5  -3   18.98    1.41
  -7  -5   3   17.23    1.43
   7   5  -3   18.74    1.15
   7   5  -3   18.84    1.73
  -7   5   3   19.47    1.51
  -6  -5   3    0.46    0.58
   6  -5  -3    0.90    0.61
   6   5  -3   -0.86    0.67
  -6   5   3    0.95    0.57
  -5  -5   3  105.73    3.15
   5  -5  -3  111.67    3.10
  -5   5   3  103.25    3.21
   5   5  -3  107.61    3.32
  -4  -5   3   62.77    2.25
   4  -5  -3   63.60    2.20
   4   5  -3   60.96    2.37
  -4   5   3   64.49    2.30
   3  -5  -3   19.69    1.28
  -3  -5   3   19.86    1.27
  -3   5   3   19.46    1.27
   3   5  -3   22.72    1.47
  -2  -5   3   23.38    1.32
   2  -5  -3   23.20    1.36
   2   5  -3   24.12    1.45
  -2   5   3   23.43    1.30
  -1  -5   3   12.85    1.03
  -1  -5   3   13.65    1.11
   1  -5  -3   14.35    1.11
   1  -5  -3   12.75    1.11
   1   5  -3   13.94    1.21
   0  -5   3   28.81    1.45
   0  -5   3   30.88    1.42
   0  -5  -3   29.02    1.49
   0  -5  -3   27.63    1.45
   0   5  -3   29.13    1.53
  -1  -5  -3  400.01    8.53
  -1  -5  -3  409.24    8.51
   1  -5   3  410.12    8.36
   1  -5   3  422.43    8.44
  -1   5  -3  417.66    8.58
  -2  -5  -3   41.20    1.76
   2  -5   3   38.71    1.61
   2  -5   3   39.93    1.59
  -3  -5  -3    9.56    1.03
   3  -5   3    9.35    0.91
   3  -5   3    9.62    0.89
  -3   5  -3   10.29    0.99
   4  -5   3    9.77    0.88
   4  -5   3    8.89    0.90
  -4  -5  -3    7.55    0.90
  -4   5  -3    8.78    0.98
   5  -5   3   10.62    0.91
  -5  -5  -3   10.83    1.16
   5  -5   3   11.35    0.98
  -5   5  -3   10.02    1.07
  -6  -5  -3    3.01    0.76
   6  -5   3    3.47    0.62
   6  -5   3    3.22    0.63
  -6   5  -3    3.04    0.74
   6   5   3    4.03    0.70
  -7  -5  -3   41.44    2.02
   7  -5   3   41.53    1.53
   7  -5   3   41.41    1.67
  -7   5  -3   43.11    1.98
   7   5   3   44.01    1.82
  -8  -5  -3   12.17    1.44
   8  -5   3   12.18    1.09
   8  -5   3   11.93    0.98
  -8   5  -3   12.88    1.38
   8   5   3   13.86    1.26
  -9  -5  -3   22.34    1.80
   9  -5   3   22.85    1.28
   9  -5   3   20.20    1.19
   9   5   3   23.94    1.58
  -9   5  -3   23.73    1.73
 -10  -5  -3    9.02    1.34
  10  -5   3    7.76    0.81
  10  -5   3    8.09    0.96
  10   5   3   12.20    1.40
 -10   5  -3    7.93    1.20
  11  -5   3    8.47    0.95
  11  -5   3    6.99    0.89
 -11  -5  -3    7.57    1.26
  11   5   3    8.55    1.19
 -11   5  -3    8.85    1.36
 -12  -5  -3    3.57    1.22
  12   5   3    4.25    1.17
 -12   5  -3    3.61    1.24
 -13  -5  -3    8.07    1.49
 -13   5  -3    7.45    1.56
 -13   5  -3    5.10    1.90
  13   5   3    5.21    1.25
  13  -6  -3    5.17    1.54
  13  -6  -3    5.72    1.57
 -13  -6   3    2.05    1.57
 -13   6   3    7.16    1.73
  13   6  -3    6.63    1.32
  12  -6  -3    1.14    1.25
 -12  -6   3    2.29    1.35
  12   6  -3   -2.38    1.63
  12   6  -3    1.09    0.92
 -12   6   3    1.53    1.37
  11  -6  -3    5.54    1.24
 -11  -6   3    8.14    1.49
 -11   6   3    4.08    1.31
  11   6  -3    7.36    1.73
  11   6  -3    7.07    1.14
  10  -6  -3   46.49    2.42
 -10  -6   3   49.17    2.73
  10   6  -3   49.96    2.13
 -10   6   3   44.23    2.69
  10   6  -3   49.77    3.01
  -9  -6   3    8.38    1.35
   9  -6  -3    7.72    1.22
   9   6  -3   10.19    1.13
  -9   6   3    8.41    1.31
   9   6  -3    8.53    1.52
  -8  -6   3   54.92    2.63
   8  -6  -3   56.43    2.43
   8   6  -3   53.75    2.82
   8   6  -3   60.47    2.21
  -8   6   3   56.92    2.69
   7  -6  -3    0.56    0.73
  -7  -6   3    0.79    0.74
  -7   6   3    0.16    0.82
   7   6  -3    0.60    0.90
   6  -6  -3    0.64    0.68
  -6  -6   3    1.09    0.72
  -6   6   3    0.02    0.64
   6   6  -3    1.61    0.89
  -5  -6   3    3.64    0.80
   5  -6  -3    2.43    0.77
  -5   6   3    3.46    0.79
   5   6  -3    4.92    1.01
   4  -6  -3   -0.05    0.65
  -4  -6   3    0.05    0.62
   4   6  -3    1.26    0.86
  -4   6   3    0.79    0.51
   3  -6  -3   23.10    1.56
   3  -6  -3   22.01    1.56
  -3  -6   3   23.09    1.49
  -3   6   3   24.37    1.55
   3   6  -3   21.04    1.66
   2  -6  -3   40.40    1.97
  -2  -6   3   42.21    1.91
   2  -6  -3   42.32    1.96
   2   6  -3   40.80    2.07
   1  -6  -3    1.43    0.62
   1  -6  -3    2.18    0.68
  -1  -6   3    3.62    0.81
  -1  -6   3    1.79    0.63
   1   6  -3    4.75    0.93
   0  -6   3   76.79    2.65
   0  -6   3   79.03    2.62
   0  -6  -3   77.86    2.73
   0   6  -3   77.91    2.77
  -1  -6  -3   25.11    1.65
   1  -6   3   29.42    1.58
  -1  -6  -3   27.58    1.64
   1  -6   3   27.99    1.59
   2  -6   3   81.91    2.67
   2  -6   3   84.07    2.66
  -2  -6  -3   81.94    2.84
   3  -6   3   67.00    2.38
  -3  -6  -3   68.73    2.59
   3  -6   3   70.97    2.34
  -3   6  -3   67.44    2.50
  -4  -6  -3   33.29    1.86
   4  -6   3   32.32    1.59
   4  -6   3   30.81    1.61
  -4   6  -3   36.89    1.85
  -5  -6  -3    9.22    1.21
   5  -6   3    7.46    0.96
   5  -6   3    8.42    1.07
  -5   6  -3   11.03    1.32
   6  -6   3    1.35    0.62
   6  -6   3    2.19    0.66
  -6  -6  -3    2.85    0.83
  -6   6  -3    1.54    0.71
   7  -6   3   15.36    1.27
  -7  -6  -3   12.49    1.41
   7  -6   3   11.78    1.14
   7   6   3   13.99    1.34
  -7   6  -3   13.47    1.50
   8  -6   3    6.62    0.94
  -8  -6  -3    5.80    1.14
   8  -6   3    6.35    0.87
  -8   6  -3    5.42    1.11
   8   6   3    6.27    0.98
   9  -6   3    7.32    0.88
  -9  -6  -3    6.39    1.20
   9  -6   3    7.76    0.96
  -9   6  -3    6.23    1.24
   9   6   3    5.49    0.95
  10  -6   3   16.17    1.36
  10  -6   3   16.91    1.33
 -10  -6  -3   17.97    1.98
 -10   6  -3   16.38    2.01
  10   6   3   19.15    1.71
  11  -6   3   31.61    1.53
 -11  -6  -3   33.41    2.47
  11  -6   3   29.17    1.46
  11   6   3   28.97    2.05
 -11   6  -3   28.85    2.43
 -12  -6  -3    1.17    1.33
  12   6   3    0.75    1.08
 -12   6  -3   -0.90    1.15
 -13  -6  -3    5.26    1.67
  13   6   3    8.09    1.48
 -13   6  -3    8.29    1.77
  12  -7  -3    7.03    1.62
 -12  -7   3    0.87    1.54
  12   7  -3    2.81    2.03
 -12   7   3    3.80    1.71
  12   7  -3    2.70    1.14
  11  -7  -3   11.45    1.74
 -11  -7   3   11.61    1.86
 -11   7   3   12.30    1.96
  11   7  -3   13.07    1.48
 -10  -7   3    5.40    1.38
  10  -7  -3   10.30    1.66
  10  -7  -3    9.63    1.49
 -10   7   3   11.42    1.81
  10   7  -3    8.45    1.18
   9  -7  -3    2.03    1.11
   9  -7  -3    3.48    1.19
  -9  -7   3    2.81    1.15
   9   7  -3    2.27    0.85
   9   7  -3    0.59    1.41
  -9   7   3    1.96    1.02
  -8  -7   3   19.64    1.99
   8  -7  -3   17.00    1.91
   8  -7  -3   17.45    2.02
   8   7  -3   19.94    2.37
  -8   7   3   20.23    2.07
  -7  -7   3   -0.49    0.91
   7  -7  -3    0.74    1.00
   7  -7  -3    1.35    0.98
  -7   7   3   -1.07    0.81
   7   7  -3   -0.89    1.13
  -6  -7   3   30.59    2.08
   6  -7  -3   32.22    2.06
   6  -7  -3   32.44    2.16
  -6   7   3   33.27    2.17
   6   7  -3   30.21    2.35
  -5  -7   3   26.06    1.92
   5  -7  -3   27.81    1.96
   5  -7  -3   25.67    1.90
  -5   7   3   27.13    1.91
   5   7  -3   25.37    2.17
  -4  -7   3   35.66    2.09
   4  -7  -3   37.46    2.13
   4  -7  -3   36.50    2.09
   4   7  -3   36.30    2.30
  -4   7   3   35.62    2.09
   3  -7  -3   20.55    1.79
  -3  -7   3   27.80    1.80
   3  -7  -3   25.12    1.77
   3   7  -3   30.83    2.14
  -2  -7   3    0.05    0.67
   2  -7  -3    0.45    0.69
  -2  -7   3    1.46    0.80
   2  -7  -3   -0.97    0.68
   2   7  -3    0.13    0.83
  -1  -7   3   35.97    1.91
   1  -7  -3   35.47    2.02
  -1  -7   3   32.21    2.00
   1  -7  -3   39.34    2.13
   1   7  -3   35.21    2.19
   0  -7  -3   28.16    1.87
   0  -7   3   29.33    1.95
   0  -7   3   26.50    1.71
   0  -7  -3   29.02    1.96
  -1  -7  -3   11.65    1.45
   1  -7   3   13.19    1.40
  -1  -7  -3   12.66    1.55
   1  -7   3   12.01    1.31
   2  -7   3    8.77    1.11
   2  -7   3    9.53    1.17
  -2  -7  -3    7.42    1.33
  -2  -7  -3    8.25    1.27
   3  -7   3    0.81    0.70
  -3  -7  -3   -0.10    0.73
   3  -7   3    0.58    0.74
   4  -7   3   18.80    1.54
  -4  -7  -3   20.33    1.79
   4  -7   3   17.63    1.54
  -4   7  -3   17.06    1.61
   5  -7   3    3.33    0.87
   5  -7   3    3.47    0.89
  -5  -7  -3    3.91    1.05
  -5   7  -3    1.84    0.93
   6  -7   3   42.18    1.95
   6  -7   3   39.51    2.06
  -6  -7  -3   45.16    2.44
  -6   7  -3   43.15    2.35
  -7  -7  -3   13.20    1.65
   7  -7   3   12.89    1.48
   7  -7   3   15.36    1.44
  -7   7  -3   12.21    1.51
   7   7   3   14.23    1.52
  -8  -7  -3    0.25    1.01
   8  -7   3   -0.69    0.80
   8  -7   3   -0.16    0.72
   8   7   3    0.97    0.80
  -8   7  -3    1.41    0.95
   9  -7   3    2.98    0.91
  -9  -7  -3    2.90    1.31
   9  -7   3    2.82    0.94
  -9   7  -3    2.19    1.21
   9   7   3    1.04    0.92
  10  -7   3    5.31    1.03
  10  -7   3    5.23    0.98
 -10  -7  -3    4.71    1.41
  10   7   3    3.60    1.16
 -10   7  -3    3.41    1.39
  11  -7   3    3.93    0.98
  11  -7   3    4.46    0.95
 -11  -7  -3    4.55    1.50
 -11   7  -3    1.66    1.35
  11   7   3    1.43    1.12
  12  -7   3    9.52    1.00
 -12  -7  -3    6.57    1.70
  12  -7   3    6.66    0.93
  12   7   3    8.75    1.58
 -12   7  -3    7.83    1.78
  11  -8  -3   -0.50    1.56
  11  -8  -3   -1.07    1.42
 -11  -8   3    4.29    1.72
 -11   8   3    1.64    1.62
  11   8  -3    2.60    2.10
  11   8  -3   -1.17    1.09
 -10  -8   3    2.32    1.48
  10  -8  -3    0.13    1.37
  10  -8  -3   -1.35    1.32
  10   8  -3   -0.61    1.02
  10   8  -3   -1.99    2.13
 -10   8   3   -0.28    1.37
  -9  -8   3    5.48    1.51
   9  -8  -3    5.08    1.47
   9   8  -3    3.57    1.86
   9   8  -3    5.60    1.15
  -9   8   3    0.96    1.34
   8  -8  -3    9.90    1.57
  -8  -8   3    9.71    1.56
  -8   8   3    6.19    1.55
   7  -8  -3   12.05    1.64
  -7  -8   3   13.41    1.62
  -7   8   3   14.97    1.97
  -6  -8   3    0.34    1.05
   6  -8  -3    0.10    0.97
   6  -8  -3   -0.64    0.98
  -6   8   3   -0.45    0.97
   5  -8  -3    5.18    1.32
  -5  -8   3    3.44    1.13
   5  -8  -3    3.30    1.17
  -5   8   3    4.69    1.11
   5   8  -3    5.64    1.51
   4  -8  -3    9.45    1.38
   4  -8  -3   10.00    1.54
  -4  -8   3   10.50    1.42
   4   8  -3   10.60    1.68
   3  -8  -3    0.72    0.89
   3  -8  -3   -0.20    0.96
  -3  -8   3    0.05    0.99
  -3  -8   3    0.49    0.88
   3   8  -3    0.83    1.20
  -2  -8   3    2.73    1.13
   2  -8  -3    2.99    1.09
   2  -8  -3    3.70    1.22
  -2  -8   3    3.34    0.98
   1  -8  -3   22.14    2.39
  -1  -8   3   18.01    1.74
  -1  -8   3   16.08    1.95
   1  -8  -3   16.72    1.85
   0  -8   3   21.28    1.99
   0  -8  -3   20.62    1.96
   0  -8   3   23.31    1.81
  -1  -8  -3   20.88    1.91
   1  -8   3   20.11    2.00
   1  -8   3   18.96    1.75
   2  -8   3   13.87    1.67
   2  -8   3   14.84    1.79
  -2  -8  -3   15.63    1.75
  -3  -8  -3   40.29    2.41
   3  -8   3   38.96    2.22
  -3  -8  -3   35.86    2.51
   3  -8   3   34.15    2.17
   4  -8   3    4.70    1.12
  -4  -8  -3    4.65    1.29
   4  -8   3    5.50    1.12
   5  -8   3    8.22    1.26
  -5  -8  -3    6.95    1.34
   5  -8   3    7.87    1.25
  -5   8  -3    6.51    1.25
  -6  -8  -3    0.96    1.07
   6  -8   3    0.85    0.88
   6  -8   3    2.03    0.94
  -6   8  -3    0.38    1.14
  -7  -8  -3    1.18    1.25
   7  -8   3    1.42    0.96
   7  -8   3    0.63    0.99
   7   8   3    1.58    0.93
  -7   8  -3    0.74    1.10
   8  -8   3    4.66    1.12
  -8  -8  -3    2.88    1.43
   8  -8   3    4.94    1.14
  -8   8  -3    4.16    1.34
   8   8   3    1.04    1.05
   9  -8   3    4.10    1.13
   9  -8   3    5.00    1.19
  -9  -8  -3    2.15    1.35
   9   8   3    4.65    1.14
  -9   8  -3    2.37    1.37
  10  -8   3    1.85    1.11
  10  -8   3    3.37    1.19
 -10  -8  -3    2.47    1.59
  10   8   3   -0.24    1.08
 -10   8  -3    2.00    1.57
  -9  -9   3    1.31    1.62
   9  -9  -3    2.00    1.59
   9  -9  -3    1.71    1.60
   9   9  -3    1.78    1.14
  -9   9   3    1.92    1.41
   9   9  -3   -0.70    2.12
   8  -9  -3    5.43    1.56
   8  -9  -3    5.78    1.58
  -8  -9   3    2.09    1.45
  -8   9   3    3.26    1.47
   8   9  -3    3.99    1.99
  -7  -9   3   26.61    2.69
   7  -9  -3   27.36    2.69
   7  -9  -3   21.11    2.33
  -7   9   3   24.16    2.67
   7   9  -3   24.35    2.82
   6  -9  -3    1.76    1.33
   6  -9  -3    0.98    1.25
  -6  -9   3    1.76    1.38
  -6   9   3    3.72    1.21
   6   9  -3    2.10    1.92
   5  -9  -3    1.40    1.22
  -5  -9   3    1.48    1.27
   5  -9  -3   -0.04    1.20
   4  -9  -3   20.90    2.43
  -3  -9   3    0.50    1.77
  -3  -9   3    8.37    1.57
   3  -9  -3    4.52    1.47
   2  -9  -3   12.51    1.63
  -2  -9   3   11.79    1.57
   1  -9  -3    0.32    1.10
  -1  -9   3    1.34    1.00
   0  -9   3    1.55    1.24
   0  -9  -3    0.72    1.10
   0  -9   3   -0.79    0.96
  -1  -9  -3   -0.29    1.11
   1  -9   3    0.59    1.25
   1  -9   3   -0.52    0.95
   2  -9   3    1.95    1.24
   2  -9   3    1.84    1.07
  -2  -9  -3   -0.27    1.10
  -3  -9  -3   -1.56    1.07
   3  -9   3    0.57    1.03
   3  -9   3    0.19    1.16
  -4  -9  -3    1.39    1.58
   4  -9   3    5.04    1.31
   4  -9   3    2.32    1.24
  -4  -9  -3    4.00    1.30
   5  -9   3    1.68    1.11
  -5  -9  -3   -0.32    1.28
   5  -9   3    2.05    1.23
   6  -9   3   11.13    1.66
   6  -9   3   12.46    1.66
  -6  -9  -3    8.73    1.62
  -7  -9  -3    8.32    1.74
   7  -9   3    9.07    1.48
   7  -9   3    9.55    1.55
  -7   9  -3    8.88    1.66
  -8  -9  -3    9.38    1.77
   8  -9   3    7.17    1.51
   8  -9   3    6.58    1.43
  -8   9  -3    9.96    1.95
   8   9   3    7.29    1.39
   9  -9   3   -0.36    1.32
  -9  -9  -3    1.05    1.69
   9  -9   3    0.90    1.25
   9   9   3    2.25    1.25
  -9   9  -3    0.39    1.60
  -7 -10   3    6.87    1.92
   7 -10  -3    8.48    2.12
   7 -10  -3   10.38    2.08
   6 -10  -3   -0.79    1.61
   6 -10  -3    0.36    1.65
  -6 -10   3    3.47    1.68
  -5 -10   3    4.01    2.03
   5 -10  -3    1.35    1.70
   5 -10  -3    1.94    1.52
  -5 -10   3    1.83    1.49
  -4 -10   3   22.91    2.53
   4 -10  -3   26.21    3.02
   4 -10  -3   36.18    3.01
  -4 -10   3   26.96    2.83
   3 -10  -3    0.33    1.46
  -3 -10   3   -1.40    1.30
   3 -10  -3    0.67    1.60
  -3 -10   3    1.45    1.56
   2 -10  -3    1.36    1.68
   2 -10  -3    5.86    1.60
  -2 -10   3    4.89    1.84
  -2 -10   3    0.52    1.29
  -1 -10   3    1.10    1.76
   1 -10  -3    2.15    1.63
  -1 -10   3    6.77    1.60
   1 -10  -3    2.90    1.51
   0 -10   3    1.14    1.29
   0 -10  -3    1.54    1.33
   0 -10  -3    0.96    1.63
   0 -10   3   -0.57    1.69
   1 -10   3   -0.69    1.18
   1 -10   3    0.81    1.60
  -1 -10  -3    0.58    1.34
  -1 -10  -3   -0.76    1.50
   2 -10   3    0.44    1.22
  -2 -10  -3    1.46    1.35
  -2 -10  -3   -0.99    1.66
   2 -10   3   -0.34    1.47
  -3 -10  -3    3.02    1.53
  -3 -10  -3    2.66    1.87
   3 -10   3    4.77    1.44
   3 -10   3    2.34    1.55
   4 -10   3    1.73    1.30
  -4 -10  -3    2.63    1.64
  -4 -10  -3   -0.58    1.70
   4 -10   3    0.68    1.69
   5 -10   3   26.72    2.66
  -5 -10  -3   30.11    3.01
  -5 -10  -3   23.84    2.78
  -6 -10  -3    4.52    1.67
   6 -10   3    2.11    1.45
   7 -10   3   -2.00    1.46
  -7 -10  -3    3.29    1.94
   4 -11  -3   10.47    2.42
   4 -11  -3    9.75    2.38
  -4 -11   3    3.13    2.53
  -4 -11   3   11.16    2.06
  -3 -11   3    0.27    2.29
  -3 -11   3    0.16    1.70
   3 -11  -3    4.08    1.98
   3 -11  -3   -1.88    1.96
   2 -11  -3    1.42    2.00
  -2 -11   3    3.47    1.82
  -2 -11   3    1.63    2.15
   2 -11  -3   -0.91    1.79
   1 -11  -3    4.94    2.20
  -1 -11   3    2.80    2.05
   1 -11  -3    5.84    1.85
  -1 -11   3    3.17    1.63
   0 -11  -3    2.23    1.90
   0 -11   3   -0.12    1.62
   0 -11  -3    0.86    2.05
   0 -11   3   -2.35    1.94
  -1 -11  -3    0.36    1.76
   1 -11   3   -0.99    1.64
  -1 -11  -3    3.10    2.28
   1 -11   3    0.77    1.92
  -2 -11  -3   16.80    2.91
   2 -11   3   29.84    2.90
   2 -11   3   24.11    2.50
  -2 -11  -3   32.24    3.38
  -3 -11  -3   27.70    2.92
   3 -11   3   17.42    2.27
   3 -11   3   20.39    2.46
 -15   0   4   -0.90    1.19
  15   0  -4   -1.29    1.38
 -14   0   4   15.30    1.74
 -14   0   4   15.07    1.85
  14   0  -4   14.51    1.77
 -13   0   4    0.34    0.82
  13   0  -4   -0.54    1.06
 -13   0   4   -0.70    0.86
 -12   0   4    1.62    0.71
  12   0  -4    0.04    0.94
 -12   0   4    0.11    0.78
  11   0  -4    0.35    0.80
 -11   0   4    1.26    0.72
 -11   0   4    0.86    0.59
 -10   0   4    2.54    0.70
  10   0  -4    3.73    0.86
 -10   0   4    2.96    0.61
   9   0  -4    1.04    0.60
  -9   0   4   -0.61    0.44
  -9   0   4    0.34    0.39
  -8   0   4   12.16    0.98
   8   0  -4   12.17    1.03
  -8   0   4   12.38    0.78
  -7   0   4   -0.08    0.25
  -7   0   4    0.06    0.36
   7   0  -4    0.16    0.39
  -6   0   4  129.53    2.72
   6   0  -4  128.18    3.09
  -6   0   4  128.26    3.09
  -5   0   4    0.13    0.16
  -5   0   4    0.02    0.25
   5   0  -4    0.16    0.28
   4   0  -4  266.95    5.31
  -4   0   4  265.39    5.31
  -4   0   4  267.41    4.91
   3   0  -4    0.10    0.20
  -3   0   4   -0.03    0.08
  -3   0   4    0.83    0.26
  -2   0   4   42.76    1.13
   2   0  -4   43.33    1.13
  -1   0   4   -0.08    0.08
  -1   0   4   -0.04    0.12
   1   0  -4    0.09    0.13
   1   0  -4   -0.02    0.06
   0   0   4  261.39    4.80
   0   0  -4  260.25    4.72
   0   0  -4  263.72    4.78
   1   0   4   -0.03    0.14
  -1   0  -4    0.03    0.15
  -2   0  -4  229.23    4.43
   2   0   4  227.65    4.45
  -3   0  -4    0.15    0.20
  -4   0  -4   32.37    1.13
  -4   0  -4   34.47    0.80
  -5   0  -4    0.01    0.27
  -5   0  -4   -0.08    0.19
  -6   0  -4   19.57    0.81
  -6   0  -4   21.76    1.07
  -7   0  -4    0.05    0.40
  -7   0  -4    0.00    0.29
  -8   0  -4   99.14    2.50
  -8   0  -4  101.07    2.81
  -9   0  -4   -0.27    0.39
  -9   0  -4    0.07    0.53
 -10   0  -4   19.89    1.49
 -10   0  -4   19.02    1.20
 -11   0  -4    0.29    0.74
 -11   0  -4   -0.33    0.58
 -12   0  -4   16.21    1.40
 -13   0  -4   -0.02    0.81
 -13   0  -4   -0.68    1.13
 -14   0  -4    7.55    1.54
 -14   0  -4    7.52    1.30
 -15   0  -4    0.52    1.61
 -15   0  -4    0.05    1.18
  15  -1  -4   17.00    1.93
 -15  -1   4   18.06    2.05
  15   1  -4   17.98    2.00
 -15   1   4   17.31    1.92
 -14  -1   4    2.13    1.18
  14  -1  -4    5.48    1.42
  14   1  -4    5.77    1.46
 -14   1   4    4.63    1.25
 -14   1   4    4.99    1.15
  13  -1  -4   17.28    1.97
 -13  -1   4   20.41    1.65
 -13  -1   4   20.58    1.95
 -13   1   4   14.94    1.59
  13   1  -4   17.61    2.02
 -13   1   4   18.14    1.89
 -12  -1   4    9.12    1.04
 -12  -1   4    7.45    1.21
  12  -1  -4    9.98    1.31
 -12   1   4   10.12    1.27
 -12   1   4    8.08    1.18
  12   1  -4    8.15    1.29
 -11  -1   4   19.19    1.53
  11  -1  -4   12.94    1.47
 -11  -1   4   16.82    1.24
 -11   1   4   14.88    1.26
  11   1  -4   18.74    1.72
 -11   1   4   16.14    1.46
 -10  -1   4   78.15    2.60
 -10  -1   4   77.73    2.23
  10  -1  -4   71.38    2.49
 -10   1   4   72.50    2.57
  10   1  -4   77.76    2.68
 -10   1   4   71.26    2.23
  -9  -1   4   46.37    1.58
  -9  -1   4   46.38    1.91
   9  -1  -4   46.45    1.89
  -9   1   4   50.47    1.68
   9   1  -4   49.43    2.02
  -9   1   4   49.18    1.93
   8  -1  -4   15.06    1.09
  -8  -1   4   13.85    1.04
  -8  -1   4   14.74    0.83
  -8   1   4   15.77    1.09
  -8   1   4   15.53    0.90
   8   1  -4   14.13    1.14
  -7  -1   4   81.07    2.37
   7  -1  -4   80.32    2.32
  -7  -1   4   79.91    2.00
   7   1  -4   82.82    2.05
  -7   1   4   85.96    2.11
   7   1  -4   83.02    2.42
  -7   1   4   84.40    2.40
  -6  -1   4   44.14    1.56
  -6  -1   4   48.31    1.28
   6  -1  -4   46.36    1.55
   6   1  -4   45.18    1.61
   6   1  -4   46.16    1.28
  -6   1   4   46.97    1.60
  -5  -1   4   28.58    1.12
   5  -1  -4   27.55    1.12
   5   1  -4   28.89    1.17
  -5   1   4   28.36    1.12
   5   1  -4   27.62    0.84
   4  -1  -4   13.24    0.72
  -4  -1   4   12.98    0.72
  -4   1   4   13.59    0.74
   4   1  -4   12.22    0.46
   4   1  -4   13.50    0.76
   3  -1  -4    0.01    0.21
  -3  -1   4    0.63    0.24
  -3   1   4    0.46    0.25
   3   1  -4    0.46    0.13
   3   1  -4    0.43    0.26
   2  -1  -4   87.76    2.00
  -2  -1   4   84.41    1.95
   2   1  -4   85.79    1.99
  -2   1   4   91.67    2.02
  -1  -1   4  963.78   17.36
   1  -1  -4 1000.00   17.46
  -1   1   4  972.49   17.44
   1   1  -4  966.01   17.40
   0  -1   4  711.50   12.54
   0  -1   4  755.07   12.50
   0  -1  -4  675.57   12.63
   0   1  -4  680.67   12.56
  -1   1  -4   70.65    1.36
  -1   1  -4   70.92    1.38
   1   1   4   71.09    1.59
  -2  -1  -4    2.88    0.35
   2   1   4    2.56    0.30
  -3  -1  -4   37.78    1.14
  -3   1  -4   37.37    0.78
   3   1   4   37.29    1.13
  -3   1  -4   36.31    0.81
  -4  -1  -4  222.74    4.59
  -4  -1  -4  227.00    4.30
   4   1   4  224.79    4.60
  -4   1  -4  221.67    4.17
  -5  -1  -4  165.49    3.67
  -5  -1  -4  167.92    3.43
  -5   1  -4  169.78    3.31
   5   1   4  162.87    3.68
  -5   1  -4  166.06    3.73
  -6  -1  -4    5.46    0.68
  -6  -1  -4    6.08    0.60
  -6   1  -4    5.09    0.51
  -6   1  -4    5.52    0.68
   6   1   4    6.27    0.68
  -7  -1  -4   21.22    0.99
  -7  -1  -4   21.72    1.15
  -7   1  -4   21.14    0.93
   7   1   4   20.21    1.12
  -7   1  -4   22.21    1.22
  -8  -1  -4   12.23    0.87
  -8  -1  -4   13.08    1.06
  -8   1  -4    9.61    0.78
  -8   1  -4    9.78    1.05
  -9  -1  -4   12.27    0.96
  -9  -1  -4   12.23    1.18
  -9   1  -4   12.63    0.94
  -9   1  -4   12.76    1.23
 -10  -1  -4    1.32    0.69
 -10  -1  -4    0.51    0.51
 -10   1  -4   -0.47    0.69
 -10   1  -4    1.20    0.54
 -11  -1  -4    8.30    1.01
 -11  -1  -4    9.12    1.20
 -11   1  -4    5.94    1.09
 -11   1  -4    8.23    0.98
 -12  -1  -4    1.88    0.77
 -12   1  -4    2.62    0.79
 -13  -1  -4   -0.17    1.16
 -13  -1  -4   -0.61    0.83
 -13   1  -4    1.15    0.86
 -14  -1  -4    1.06    1.05
 -14  -1  -4    3.37    1.50
 -14   1  -4   -0.78    1.36
 -14   1  -4    0.71    1.03
 -15  -1  -4    9.02    1.95
 -15  -1  -4    6.27    1.39
 -15   1  -4    8.02    1.92
 -15   1  -4    7.20    1.49
 -15  -2   4    6.91    1.65
  15  -2  -4    6.03    1.71
 -15   2   4   -0.21    1.96
  15   2  -4    7.71    1.80
 -15   2   4    4.28    1.50
 -14  -2   4   14.01    1.66
  14  -2  -4   20.72    2.30
 -14   2   4   12.14    1.52
 -14   2   4   13.43    1.67
  14   2  -4   15.31    1.90
  13  -2  -4   40.25    2.39
 -13  -2   4   40.49    2.38
  13   2  -4   41.78    2.55
 -13   2   4   40.86    2.42
 -13   2   4   40.43    2.19
 -12  -2   4    7.22    1.23
  12  -2  -4    8.57    1.22
 -12   2   4    6.87    1.19
  12   2  -4    9.87    1.45
 -12   2   4    7.96    1.06
  11  -2  -4    6.85    1.14
 -11  -2   4    8.04    1.13
  11   2  -4    8.69    1.26
 -11   2   4    7.84    1.02
 -11   2   4    7.22    1.07
 -10  -2   4   35.83    1.85
  10  -2  -4   32.88    1.76
  10   2  -4   34.96    1.98
 -10   2   4   35.86    1.86
 -10   2   4   34.72    1.61
  10   2  -4   34.90    1.50
   9  -2  -4   30.16    1.55
  -9  -2   4   33.37    1.64
   9   2  -4   29.97    1.71
  -9   2   4   29.88    1.59
   9   2  -4   30.31    1.28
  -8  -2   4    7.29    0.93
   8  -2  -4    8.05    0.88
   8   2  -4    6.91    0.66
   8   2  -4    7.23    0.92
  -8   2   4    6.80    0.83
   7  -2  -4    2.09    0.52
  -7  -2   4    1.37    0.46
   7   2  -4    1.94    0.37
   7   2  -4    1.95    0.62
  -7   2   4    1.61    0.47
   6  -2  -4   11.32    0.86
  -6  -2   4   11.24    0.87
  -6   2   4   10.76    0.85
   6   2  -4   11.09    0.61
   6   2  -4   12.59    0.99
   5  -2  -4    5.77    0.65
  -5  -2   4    4.67    0.58
  -5   2   4    5.04    0.62
   5   2  -4    5.23    0.42
   5   2  -4    5.08    0.62
  -4  -2   4  203.60    4.35
   4  -2  -4  200.54    4.31
  -4   2   4  209.71    4.42
   4   2  -4  201.99    4.40
  -3  -2   4   46.25    1.41
  -3   2   4   45.76    1.44
   3   2  -4   47.19    1.47
   2  -2  -4    0.33    0.24
  -2  -2   4    0.47    0.25
   2   2  -4    0.18    0.25
  -2   2   4    0.26    0.22
   1  -2  -4    9.24    0.60
  -1  -2   4    7.69    0.51
   1   2  -4    7.96    0.58
  -1   2   4   10.16    0.59
   0  -2   4   88.46    1.97
   0  -2  -4   94.64    2.13
   0  -2   4   90.88    2.04
   0   2  -4   88.63    2.07
   1  -2   4  330.83    6.40
   1  -2   4  356.47    6.45
  -1   2  -4  357.12    6.60
  -1   2  -4  355.46    6.60
   2  -2   4  340.95    6.30
   2  -2   4  361.24    6.33
   2   2   4  342.50    6.69
  -2   2  -4  351.67    6.60
  -2   2  -4  357.48    6.57
  -3  -2  -4   24.55    0.89
   3   2   4   26.01    0.95
  -3   2  -4   24.08    0.81
  -3   2  -4   25.15    0.88
  -4  -2  -4  147.88    3.22
   4   2   4  149.77    3.30
  -4   2  -4  149.10    3.08
  -5  -2  -4    3.14    0.47
   5   2   4    2.21    0.37
  -5   2  -4    2.39    0.37
  -6  -2  -4  117.68    2.92
  -6  -2  -4  111.63    2.76
  -6   2  -4  111.33    2.61
   6   2   4  113.83    2.87
  -7  -2  -4    7.53    0.88
  -7  -2  -4    6.15    0.75
  -7   2  -4    5.83    0.63
   7   2   4    7.26    0.78
  -8  -2  -4   36.99    1.66
  -8  -2  -4   35.00    1.46
  -8   2  -4   35.70    1.72
   8   2   4   36.50    1.58
  -8   2  -4   33.76    1.36
  -9  -2  -4   39.62    1.84
  -9  -2  -4   48.27    1.80
   9   2   4   47.01    1.93
  -9   2  -4   49.60    1.74
 -10  -2  -4    1.70    0.74
 -10  -2  -4    1.95    0.65
 -10   2  -4    1.64    0.59
 -10   2  -4    2.51    0.90
  10   2   4    1.84    0.72
 -11  -2  -4   18.54    1.73
 -11  -2  -4   18.74    1.44
 -11   2  -4   14.22    1.74
 -11   2  -4   18.13    1.42
 -12  -2  -4   -0.45    0.71
 -12   2  -4    0.92    0.70
 -13  -2  -4    5.01    1.14
 -13   2  -4    7.23    1.17
 -13   2  -4    7.72    1.52
 -14  -2  -4   41.38    2.49
 -14   2  -4   36.04    2.92
 -14   2  -4   37.02    2.45
 -15   2  -4    3.50    1.88
 -15  -3   4    3.04    1.55
  15  -3  -4    3.75    1.62
 -15   3   4    2.32    1.52
  15   3  -4    7.32    1.83
 -15   3   4    0.52    1.45
  14  -3  -4   24.16    2.45
 -14  -3   4   22.73    2.21
  14   3  -4   19.50    2.14
 -14   3   4   23.50    2.39
  13  -3  -4    0.44    1.10
 -13  -3   4   -0.82    1.01
  13   3  -4    1.31    1.24
 -13   3   4   -0.68    0.98
 -13   3   4   -0.56    1.03
 -12  -3   4   14.20    1.74
  12  -3  -4    9.40    1.30
  12   3  -4   12.15    1.33
  12   3  -4   11.56    1.56
 -12   3   4   12.86    1.63
 -12   3   4    8.03    1.30
 -11  -3   4   15.86    1.60
  11  -3  -4   14.79    1.63
  11   3  -4   13.95    1.25
 -11   3   4   15.55    1.60
  11   3  -4   13.88    1.56
 -11   3   4   18.20    1.58
  10  -3  -4   27.68    1.70
 -10  -3   4   28.95    1.79
 -10   3   4   26.16    1.73
  10   3  -4   30.08    1.42
  10   3  -4   30.33    2.01
  -9  -3   4    3.34    0.78
   9  -3  -4    3.28    0.76
   9   3  -4    2.97    0.89
   9   3  -4    3.17    0.57
  -9   3   4    3.07    0.73
  -8  -3   4    2.26    0.67
   8  -3  -4    0.76    0.57
  -8   3   4    1.52    0.64
   8   3  -4    2.06    0.78
   8   3  -4    1.99    0.44
   7  -3  -4   19.73    1.20
  -7  -3   4   21.75    1.27
   7   3  -4   18.79    0.91
   7   3  -4   19.37    1.40
  -7   3   4   20.78    1.28
  -6  -3   4   16.12    1.07
   6  -3  -4   19.10    1.12
   6   3  -4   15.84    1.22
  -6   3   4   18.30    1.12
   6   3  -4   16.77    0.80
   5  -3  -4   54.75    1.80
  -5  -3   4   54.89    1.84
   5   3  -4   53.45    1.94
  -5   3   4   54.53    1.86
  -4  -3   4  107.75    2.75
   4  -3  -4  104.53    2.72
   4   3  -4  109.51    2.89
  -4   3   4  103.98    2.80
   3  -3  -4   12.10    0.81
  -3  -3   4   12.53    0.81
  -3   3   4   11.48    0.82
   3   3  -4   10.97    0.87
   2  -3  -4    1.25    0.37
  -2  -3   4    1.46    0.36
  -2   3   4    1.36    0.37
   2   3  -4    1.74    0.42
   1  -3  -4    5.53    0.62
  -1  -3   4    6.50    0.59
   1   3  -4    5.72    0.65
  -1   3   4    6.65    0.60
   0  -3   4    1.96    0.39
   0  -3  -4    1.96    0.41
   0  -3   4    2.57    0.38
   0   3  -4    1.68    0.42
   1  -3   4   18.80    0.81
   1  -3   4   18.44    0.81
  -1   3  -4   18.11    0.92
   2  -3   4   10.40    0.62
   2  -3   4    9.94    0.58
  -2   3  -4   10.64    0.74
  -2   3  -4   10.12    0.69
  -3  -3  -4   17.47    0.91
   3  -3   4   16.95    0.67
   3  -3   4   17.65    0.74
  -3   3  -4   16.71    0.91
  -3   3  -4   17.30    0.87
   4  -3   4    9.71    0.56
  -4  -3  -4   10.01    0.77
   4  -3   4   10.38    0.52
   4   3   4   11.13    0.74
  -4   3  -4    9.72    0.68
  -5  -3  -4    0.05    0.34
   5  -3   4    0.08    0.20
   5  -3   4    0.03    0.23
  -5   3  -4   -0.05    0.28
   5   3   4   -0.20    0.26
   6  -3   4    1.77    0.27
  -6  -3  -4    1.41    0.47
   6  -3   4    1.29    0.25
   6   3   4    2.13    0.49
  -6   3  -4    1.65    0.43
  -7  -3  -4    4.22    0.73
  -7   3  -4    3.92    0.60
   7   3   4    4.04    0.67
  -8  -3  -4   13.93    1.15
  -8   3  -4   16.01    1.08
   8   3   4   15.84    1.14
  -9  -3  -4   19.56    1.37
  -9   3  -4   22.04    1.32
   9   3   4   18.31    1.33
 -10  -3  -4    3.97    0.84
 -10   3  -4    3.60    1.00
 -10   3  -4    4.52    0.82
  10   3   4    4.91    0.86
 -11  -3  -4    1.00    0.77
 -11   3  -4    2.16    0.78
  11   3   4    0.69    0.77
 -12  -3  -4   33.66    2.05
  12   3   4   31.85    2.10
 -12   3  -4   34.36    2.04
 -13  -3  -4   10.61    1.40
 -13   3  -4    9.59    1.40
 -13   3  -4    9.79    1.74
 -14  -3  -4    3.02    1.24
 -14   3  -4    0.46    1.63
 -14   3  -4    4.02    1.30
 -14  -4   4   -1.30    1.27
  14  -4  -4   -0.31    1.34
 -14   4   4    0.79    1.30
 -14   4   4    0.24    1.46
  14   4  -4    0.49    1.58
  13  -4  -4   19.32    2.20
 -13  -4   4   20.77    2.18
 -13   4   4   22.36    2.30
  13   4  -4   18.08    1.80
  13   4  -4   19.49    2.12
 -13   4   4   19.19    2.18
  12  -4  -4    8.02    1.29
 -12  -4   4    7.92    1.34
 -12   4   4    4.55    1.19
  12   4  -4    7.69    1.04
  12   4  -4    9.27    1.61
  11  -4  -4   12.95    1.63
 -11  -4   4   15.23    1.75
 -11   4   4   11.30    1.45
  11   4  -4   13.72    1.67
  11   4  -4   12.96    1.22
 -10  -4   4   25.63    1.85
  10  -4  -4   25.98    1.76
 -10   4   4   26.73    1.86
  10   4  -4   25.00    1.38
  10   4  -4   26.71    2.09
   9  -4  -4    1.17    0.71
  -9  -4   4    1.33    0.70
  -9   4   4    1.20    0.81
   9   4  -4    1.15    0.51
   9   4  -4    2.18    0.91
   8  -4  -4    2.82    0.71
  -8  -4   4    0.99    0.65
   8   4  -4    1.84    0.47
   8   4  -4    2.51    0.89
  -8   4   4    1.18    0.62
  -7  -4   4   17.29    1.31
   7  -4  -4   18.91    1.31
  -7   4   4   16.65    1.29
   7   4  -4   18.39    0.97
   7   4  -4   17.47    1.48
  -6  -4   4    0.83    0.53
   6  -4  -4    1.09    0.50
  -6   4   4    1.39    0.58
   6   4  -4    0.84    0.66
   5  -4  -4    3.36    0.61
  -5  -4   4    3.08    0.60
   5   4  -4    3.69    0.77
  -5   4   4    3.66    0.62
  -4  -4   4   80.72    2.41
   4  -4  -4   79.27    2.38
  -4   4   4   80.21    2.48
   4   4  -4   80.38    2.57
  -3  -4   4   19.42    1.09
   3  -4  -4   20.76    1.16
   3   4  -4   21.28    1.29
  -3   4   4   20.99    1.15
  -2  -4   4    4.29    0.59
   2  -4  -4    3.41    0.58
   2   4  -4    2.92    0.61
  -2   4   4    2.86    0.55
   1  -4  -4   27.36    1.30
  -1  -4   4   26.90    1.20
   1   4  -4   27.19    1.33
   0  -4   4   10.70    0.85
   0  -4  -4   11.27    0.92
   0  -4   4   11.80    0.81
   0   4  -4   10.14    0.93
   1  -4   4   19.35    1.02
   1  -4   4   19.95    1.00
  -1   4  -4   17.80    1.10
   2  -4   4   12.93    0.81
  -2  -4  -4   10.57    0.88
   2  -4   4   11.09    0.77
  -2   4  -4   11.17    0.93
  -2   4  -4   11.78    0.90
   3  -4   4    3.38    0.50
  -3  -4  -4    3.69    0.60
   3  -4   4    4.43    0.52
  -3   4  -4    3.00    0.61
  -3   4  -4    4.11    0.64
  -4  -4  -4    1.55    0.49
   4  -4   4    1.35    0.39
   4  -4   4    1.37    0.36
  -4   4  -4    0.35    0.37
  -5  -4  -4    3.43    0.62
   5  -4   4    4.45    0.50
   5  -4   4    3.94    0.54
  -5   4  -4    5.17    0.68
   5   4   4    3.73    0.56
  -6  -4  -4    0.36    0.52
   6  -4   4    0.69    0.33
   6  -4   4    0.07    0.35
   6   4   4    0.44    0.44
  -6   4  -4    1.12    0.48
  -7  -4  -4   -0.87    0.50
   7  -4   4    0.52    0.33
   7  -4   4    0.28    0.37
  -7   4  -4    0.20    0.46
   7   4   4    0.58    0.45
   8  -4   4    0.97    0.33
  -8  -4  -4    1.26    0.62
   8  -4   4    1.51    0.39
  -8   4  -4    0.96    0.57
   8   4   4    0.36    0.48
  -9  -4  -4   58.13    2.37
  -9   4  -4   56.14    2.22
   9   4   4   60.18    2.28
 -10  -4  -4   11.54    1.30
 -10   4  -4    6.17    1.01
  10   4   4    8.99    1.10
 -11  -4  -4    9.64    1.26
 -11   4  -4    8.06    1.20
  11   4   4   10.08    1.33
 -12  -4  -4    0.61    0.99
 -12   4  -4    2.21    1.06
 -12   4  -4    4.52    1.35
  12   4   4   -0.11    0.94
 -13  -4  -4   10.17    1.51
  13   4   4   10.89    1.50
 -13   4  -4   12.31    1.94
 -13   4  -4   10.29    1.54
 -14  -4  -4    4.29    1.47
 -14   4  -4    5.90    1.49
 -14   4  -4    3.54    2.02
 -14  -5   4   23.47    2.81
  14  -5  -4   19.82    2.08
 -14   5   4   13.22    2.03
  14   5  -4   17.71    2.12
 -14   5   4   19.33    2.14
 -13  -5   4    0.57    1.33
  13  -5  -4    2.33    1.31
 -13   5   4    2.46    1.35
  13   5  -4    4.04    1.77
  13   5  -4    1.05    0.99
  12  -5  -4    0.56    1.12
 -12  -5   4   -0.75    1.07
  12   5  -4    0.75    0.80
 -12   5   4   -0.20    1.13
  12   5  -4   -0.39    1.37
 -11  -5   4    8.02    1.39
  11  -5  -4   11.40    1.42
  11   5  -4    9.05    1.07
  11   5  -4    6.40    1.53
 -11   5   4   10.08    1.50
  10  -5  -4   12.11    1.55
 -10  -5   4   11.62    1.42
  10   5  -4   10.23    1.60
 -10   5   4    7.93    1.25
  10   5  -4   10.65    1.17
  -9  -5   4   -0.05    0.76
   9  -5  -4    0.70    0.76
   9   5  -4    0.06    0.54
  -9   5   4    1.35    0.75
   9   5  -4    0.34    1.03
  -8  -5   4   64.35    2.61
   8  -5  -4   68.15    2.51
  -8   5   4   66.45    2.73
   8   5  -4   68.67    2.87
   8   5  -4   65.23    2.15
   7  -5  -4    1.06    0.76
  -7  -5   4    1.07    0.68
  -7   5   4    0.67    0.65
   7   5  -4    1.01    0.87
  -6  -5   4   15.45    1.26
   6  -5  -4   17.85    1.34
   6   5  -4   17.20    1.56
  -6   5   4   13.80    1.30
  -5  -5   4    0.93    0.55
   5  -5  -4    3.14    0.75
   5   5  -4    2.25    0.74
  -5   5   4    1.88    0.56
   4  -5  -4   19.53    1.31
  -4  -5   4   19.27    1.26
  -4   5   4   18.66    1.31
   4   5  -4   18.84    1.45
   3  -5  -4    0.45    0.53
  -3  -5   4   -0.43    0.42
  -3   5   4   -0.30    0.37
   3   5  -4    0.35    0.57
   2  -5  -4   13.32    1.13
  -2  -5   4   13.75    1.07
   2   5  -4   12.26    1.20
  -2   5   4   12.84    1.05
  -1  -5   4    0.56    0.45
   1  -5  -4    1.89    0.65
  -1  -5   4    0.58    0.51
   1   5  -4    1.96    0.69
   0  -5   4   35.87    1.51
   0  -5  -4   32.82    1.61
   0  -5   4   34.05    1.54
   0  -5  -4   32.77    1.60
   0   5  -4   32.11    1.63
   1  -5   4   46.05    1.71
   1  -5   4   46.48    1.74
  -1  -5  -4   42.55    1.83
  -1  -5  -4   44.23    1.82
  -1   5  -4   45.00    1.89
   2  -5   4    8.29    0.84
   2  -5   4    6.72    0.85
  -2  -5  -4    7.79    0.95
  -2   5  -4    6.47    0.85
   3  -5   4   31.38    1.38
  -3  -5  -4   32.04    1.60
   3  -5   4   32.21    1.37
  -3   5  -4   30.61    1.52
  -4  -5  -4    7.78    0.99
   4  -5   4    7.84    0.79
   4  -5   4    6.34    0.75
  -4   5  -4    6.56    0.89
   5  -5   4   -0.04    0.42
  -5  -5  -4    0.31    0.59
   5  -5   4    1.06    0.44
  -5   5  -4    1.47    0.61
   5   5   4    0.60    0.49
   6  -5   4    4.89    0.63
   6  -5   4    4.35    0.66
  -6  -5  -4    5.30    0.88
   6   5   4    4.33    0.73
  -6   5  -4    4.47    0.83
   7  -5   4    9.56    0.83
   7  -5   4    8.19    0.88
  -7  -5  -4   10.78    1.19
   7   5   4   11.51    1.11
  -7   5  -4   10.11    1.21
   8  -5   4   14.60    1.01
   8  -5   4   14.88    0.92
  -8  -5  -4   12.98    1.46
  -8   5  -4   15.62    1.44
   8   5   4   14.89    1.30
  -9  -5  -4    0.73    0.83
   9  -5   4    0.40    0.42
   9  -5   4    0.85    0.48
  -9   5  -4    0.15    0.74
   9   5   4   -0.06    0.61
 -10  -5  -4   65.54    2.80
  10   5   4   69.20    2.67
 -10   5  -4   60.75    2.69
 -11  -5  -4    0.72    1.01
  11   5   4   -1.81    0.75
 -11   5  -4   -0.48    0.97
 -12  -5  -4    4.37    1.27
  12   5   4    4.17    1.12
 -12   5  -4    4.02    1.32
 -13  -5  -4    2.63    1.39
 -13   5  -4    2.96    1.45
  13   5   4    4.79    1.27
 -13   5  -4    3.24    1.86
 -13  -6   4   12.65    1.96
 -13   6   4   16.30    2.24
  13   6  -4   13.61    1.54
 -12  -6   4   25.35    2.54
  12  -6  -4   27.51    3.32
 -12   6   4   16.59    1.97
  12   6  -4   14.47    1.70
  11  -6  -4   28.27    2.26
 -11  -6   4   32.51    2.45
 -11   6   4   25.79    2.46
  11   6  -4   28.01    1.84
  11   6  -4   31.20    2.99
 -10  -6   4    2.36    1.13
  10  -6  -4    4.13    1.14
 -10   6   4    3.46    1.19
  10   6  -4    3.86    1.40
  10   6  -4    3.07    0.81
   9  -6  -4    0.39    0.88
  -9  -6   4    1.14    0.96
  -9   6   4    1.03    0.95
   9   6  -4    1.44    1.21
   9   6  -4    1.56    0.69
  -8  -6   4   -0.05    0.89
   8  -6  -4    0.50    0.83
  -8   6   4   -0.12    0.79
   8   6  -4   -0.30    1.08
   8   6  -4    0.68    0.60
  -7  -6   4   17.56    1.60
   7  -6  -4   11.91    1.48
  -7   6   4   15.92    1.68
   7   6  -4   15.51    1.78
  -6  -6   4    3.50    0.89
   6  -6  -4    4.47    0.91
  -6   6   4    3.70    0.94
   6   6  -4    1.89    1.04
   5  -6  -4   10.68    1.31
  -5  -6   4    9.09    1.12
  -5   6   4   10.33    1.30
   5   6  -4   10.22    1.31
   4  -6  -4   11.28    1.36
  -4  -6   4   13.61    1.30
  -4   6   4   12.74    1.31
   4   6  -4   12.71    1.61
   3  -6  -4   15.15    1.40
  -3  -6   4   15.86    1.31
  -3   6   4   15.41    1.30
   3   6  -4   14.81    1.58
  -2  -6   4   32.00    1.67
   2  -6  -4   32.92    1.79
   2   6  -4   32.21    1.91
   1  -6  -4    0.68    0.64
  -1  -6   4    0.24    0.54
   1  -6  -4    1.10    0.58
  -1  -6   4    0.36    0.60
   1   6  -4    1.02    0.77
   0  -6   4    8.85    1.11
   0  -6   4    7.11    0.88
   0  -6  -4    6.24    1.02
   0  -6  -4    7.59    1.12
   0   6  -4    5.47    0.98
  -1  -6  -4    9.20    1.14
   1  -6   4    9.10    1.16
   1  -6   4    9.77    1.06
  -1  -6  -4    9.18    1.16
  -1   6  -4   10.85    1.34
   2  -6   4    1.54    0.60
   2  -6   4    1.75    0.56
  -2  -6  -4    2.20    0.75
   3  -6   4   16.83    1.24
  -3  -6  -4   17.29    1.44
   3  -6   4   15.31    1.19
  -3   6  -4   18.84    1.38
   4  -6   4   38.74    1.66
   4  -6   4   37.01    1.69
  -4  -6  -4   38.19    1.99
  -4   6  -4   36.04    1.88
   5  -6   4   16.96    1.21
   5  -6   4   17.19    1.28
  -5  -6  -4   19.45    1.58
  -5   6  -4   19.38    1.51
  -6  -6  -4   19.04    1.64
   6  -6   4   19.11    1.22
   6  -6   4   17.44    1.26
   6   6   4   20.40    1.43
  -6   6  -4   17.90    1.51
  -7  -6  -4   13.43    1.58
   7  -6   4   13.03    1.08
   7  -6   4   11.85    1.16
   7   6   4   14.61    1.38
  -7   6  -4   12.41    1.52
   8  -6   4   18.67    1.25
   8  -6   4   16.72    1.15
  -8  -6  -4   19.10    1.79
   8   6   4   15.32    1.52
  -8   6  -4   18.10    1.79
   9  -6   4    3.84    0.72
  -9  -6  -4    2.98    1.12
   9  -6   4    2.64    0.67
  -9   6  -4    2.63    0.98
   9   6   4    4.38    1.00
  10  -6   4    0.68    0.54
 -10  -6  -4    0.70    1.06
  10  -6   4   -0.45    0.55
 -10   6  -4    1.08    1.02
  10   6   4   -0.28    0.86
 -11  -6  -4   13.56    1.79
  11   6   4   14.42    1.78
 -11   6  -4    8.98    1.58
 -12  -6  -4    3.80    1.42
  12   6   4    3.77    1.18
 -12   6  -4    4.63    1.51
 -12  -7   4    3.02    1.60
  12  -7  -4    2.24    1.44
  12  -7  -4    2.08    1.54
  12   7  -4    3.95    2.14
 -12   7   4    3.62    1.53
  12   7  -4    0.44    1.05
 -11  -7   4   -2.48    1.38
  11   7  -4    1.02    1.78
 -11   7   4   -0.40    1.39
  11   7  -4    0.19    0.88
 -10  -7   4   17.47    1.92
  10   7  -4   13.83    1.62
 -10   7   4   12.68    1.81
   9  -7  -4   29.67    2.30
  -9  -7   4   24.34    2.28
   9   7  -4   24.83    1.76
  -9   7   4   33.01    2.48
   8  -7  -4   13.97    1.53
  -8  -7   4   16.42    1.90
  -8   7   4   14.93    1.84
   8   7  -4   16.02    2.07
  -7  -7   4    0.46    0.88
   7  -7  -4    0.62    0.95
  -7   7   4    0.35    0.90
   7   7  -4    0.03    1.15
   6  -7  -4    3.12    0.95
  -6  -7   4    3.46    0.97
   6   7  -4    0.58    1.11
  -6   7   4    2.23    0.92
   5  -7  -4    1.51    0.88
  -5  -7   4    0.88    0.87
   5   7  -4    1.48    1.05
  -5   7   4    1.43    0.76
   4  -7  -4   -0.96    0.71
   4  -7  -4    0.09    0.81
  -4  -7   4    0.28    0.75
   4   7  -4   -0.34    0.96
  -4   7   4    0.61    0.74
   3  -7  -4   29.07    1.92
  -3  -7   4   32.69    1.91
   3  -7  -4   26.29    1.92
   3   7  -4   29.60    2.16
   2  -7  -4   20.55    1.69
  -2  -7   4   23.17    1.83
  -2  -7   4   22.02    1.62
   2  -7  -4   23.59    1.84
   2   7  -4   21.04    1.95
   1  -7  -4   14.98    1.48
  -1  -7   4   14.47    1.46
   1  -7  -4   11.44    1.41
  -1  -7   4   15.72    1.60
   1   7  -4   10.05    1.40
   0  -7   4   -0.35    0.63
   0  -7   4    0.28    0.82
   0  -7  -4    0.03    0.67
   0  -7  -4    1.00    0.75
   0   7  -4    0.11    0.88
   1  -7   4   -0.06    0.66
  -1  -7  -4    0.42    0.77
   1  -7   4    0.57    0.75
  -1  -7  -4   -0.36    0.79
   2  -7   4    0.28    0.71
  -2  -7  -4    0.57    0.77
   2  -7   4    0.21    0.65
  -2  -7  -4    0.19    0.80
   3  -7   4   25.20    1.62
   3  -7   4   26.07    1.67
  -3  -7  -4   22.26    1.80
   4  -7   4   23.24    1.56
  -4  -7  -4   22.65    1.84
   4  -7   4   20.69    1.53
  -4   7  -4   21.11    1.73
   5  -7   4   -0.85    0.63
  -5  -7  -4   -1.40    0.83
   5  -7   4   -0.03    0.69
  -5   7  -4   -0.46    0.76
   6  -7   4    2.63    0.80
   6  -7   4    4.00    0.89
  -6  -7  -4    0.71    0.90
  -6   7  -4    1.83    0.96
   7  -7   4    2.47    0.82
  -7  -7  -4    2.79    1.03
   7  -7   4    2.29    0.81
  -7   7  -4    2.47    1.05
   7   7   4    2.62    0.86
   8  -7   4    0.36    0.69
  -8  -7  -4   -1.27    0.99
   8  -7   4   -0.39    0.72
  -8   7  -4    0.29    0.96
   8   7   4   -0.87    0.76
  -9  -7  -4    5.82    1.49
   9  -7   4    3.58    0.85
   9  -7   4    4.53    0.91
  -9   7  -4    4.68    1.31
   9   7   4    4.36    1.12
  10  -7   4    0.15    0.72
  10  -7   4    0.12    0.76
 -10  -7  -4   -1.70    1.26
 -10   7  -4    0.91    1.23
  10   7   4    0.54    0.98
  11  -7   4    6.22    0.72
 -11  -7  -4    4.89    1.53
  11  -7   4    5.91    0.73
  11   7   4    8.84    1.51
 -11   7  -4    5.48    1.60
  11  -8  -4   23.22    2.79
 -11  -8   4   29.88    3.04
  11  -8  -4   32.35    3.02
 -11   8   4   27.22    3.16
  11   8  -4   27.78    3.07
  11   8  -4   25.41    2.26
  10  -8  -4   11.10    1.93
  10  -8  -4   17.85    2.15
 -10  -8   4   11.00    1.89
 -10   8   4   14.30    2.09
  10   8  -4   11.69    1.50
  10   8  -4   16.08    2.45
   9  -8  -4    0.46    1.35
  -9  -8   4    0.64    1.33
   9  -8  -4    0.85    1.40
  -9   8   4   -1.46    1.08
   9   8  -4    2.45    2.04
   9   8  -4    2.25    0.98
  -8  -8   4    0.39    1.23
   8  -8  -4    2.19    1.26
   8   8  -4   -1.57    1.49
  -8   8   4    1.66    1.04
  -7  -8   4   10.09    1.55
   7  -8  -4   11.07    1.59
  -7   8   4   10.51    1.53
   6  -8  -4   58.27    3.01
  -6  -8   4   54.23    2.84
  -6   8   4   52.32    2.93
  -5  -8   4   27.74    2.11
   5  -8  -4   28.46    2.28
   5  -8  -4   34.25    2.39
  -5   8   4   25.26    2.16
   4  -8  -4   15.48    1.73
   4  -8  -4   18.00    2.00
  -4  -8   4   16.19    1.84
   4   8  -4   19.61    2.42
   3  -8  -4   14.58    1.72
  -3  -8   4   14.61    1.77
  -3  -8   4   14.14    1.79
   3  -8  -4   14.46    1.84
  -2  -8   4    1.68    0.91
  -2  -8   4    0.97    0.95
   2  -8  -4    0.12    0.83
  -1  -8   4   20.00    1.79
   1  -8  -4   19.08    1.92
  -1  -8   4   19.18    1.96
   0  -8   4    0.12    1.05
   0  -8  -4    2.46    1.07
   0  -8   4    2.78    0.96
   1  -8   4    0.80    0.85
  -1  -8  -4   -0.96    0.87
   1  -8   4   -0.14    0.93
   2  -8   4   10.62    1.32
  -2  -8  -4    9.73    1.36
   2  -8   4    7.74    1.25
  -2  -8  -4   10.97    1.63
   3  -8   4   20.62    1.89
   3  -8   4   19.34    1.69
  -3  -8  -4   16.04    1.97
  -3  -8  -4   22.10    2.23
  -4  -8  -4   10.30    1.47
   4  -8   4    7.54    1.23
   4  -8   4    7.50    1.19
   5  -8   4    1.56    0.92
  -5  -8  -4    1.17    1.05
   5  -8   4    2.03    0.93
  -6  -8  -4    1.88    1.15
   6  -8   4    1.52    1.01
   6  -8   4    2.48    1.01
  -6   8  -4    2.87    1.13
   7  -8   4   10.98    1.30
  -7  -8  -4   11.45    1.76
   7  -8   4   11.61    1.33
   7   8   4   11.05    1.42
  -7   8  -4    9.95    1.58
  -8  -8  -4    2.21    1.39
   8  -8   4    0.55    0.90
   8  -8   4    1.32    0.91
   8   8   4    3.64    1.10
  -8   8  -4    3.30    1.31
   9  -8   4   16.11    1.69
   9  -8   4   13.88    1.66
  -9  -8  -4   16.62    2.12
   9   8   4   16.21    2.01
  -9   8  -4   14.99    2.02
 -10  -8  -4    0.14    1.55
  10  -8   4    0.96    0.98
  10  -8   4    0.20    0.91
  10   8   4    0.26    1.14
 -10   8  -4    1.20    1.38
   9  -9  -4    4.96    1.80
  -9  -9   4    3.07    1.68
   9  -9  -4    6.97    1.81
   9   9  -4    8.34    2.43
  -9   9   4    8.36    1.93
   9   9  -4    3.27    1.22
   8  -9  -4    3.70    1.54
  -8  -9   4    5.85    1.59
   8  -9  -4    2.73    1.64
   8   9  -4    4.28    2.01
  -8   9   4    1.71    1.42
   7  -9  -4   10.65    1.78
  -7  -9   4   13.81    1.96
   7  -9  -4   13.15    1.97
   7   9  -4   12.38    2.27
  -7   9   4   10.73    1.73
   6  -9  -4    0.64    1.37
  -6  -9   4   -1.63    1.24
   6  -9  -4    0.56    1.29
   6   9  -4    3.11    1.86
  -6   9   4   -0.75    1.10
   5  -9  -4    1.17    1.34
  -5  -9   4    2.59    1.28
   5  -9  -4    0.92    1.43
   5   9  -4    0.50    1.72
  -4  -9   4   -0.49    1.37
   4  -9  -4   -1.98    1.18
   4  -9  -4    3.37    1.30
  -4  -9   4    2.85    1.22
   4   9  -4    1.03    1.66
   3  -9  -4    0.13    1.15
  -3  -9   4    0.18    1.14
   3  -9  -4    0.68    1.17
   2  -9  -4    6.42    1.47
  -2  -9   4    9.48    1.52
   1  -9  -4    2.53    1.27
  -1  -9   4    1.45    1.05
   0  -9   4    2.92    1.26
   0  -9  -4    3.40    1.27
   0  -9   4    3.04    1.11
  -1  -9  -4    1.82    1.18
   1  -9   4   -0.65    1.19
   1  -9   4   -0.40    0.96
  -2  -9  -4    8.49    1.66
   2  -9   4    8.55    1.36
   2  -9   4    5.35    1.39
  -3  -9  -4    7.47    1.57
   3  -9   4    8.59    1.49
  -3  -9  -4    7.50    1.64
   3  -9   4    8.46    1.37
  -4  -9  -4   13.62    1.99
   4  -9   4   15.00    1.66
  -4  -9  -4   11.72    1.86
   4  -9   4   15.11    1.73
   5  -9   4    0.43    1.03
   5  -9   4    1.18    1.21
  -5  -9  -4    1.79    1.27
  -6  -9  -4    0.70    1.26
   6  -9   4   -0.03    1.11
   6  -9   4   -0.10    1.09
   7  -9   4   -0.95    1.11
   7  -9   4   -1.00    1.11
  -7  -9  -4   -1.90    1.35
   7   9   4   -0.67    1.10
  -7   9  -4   -1.09    1.36
  -8  -9  -4    0.69    1.58
   8  -9   4    3.15    1.23
   8  -9   4    1.53    1.22
   8   9   4    3.06    1.31
  -8   9  -4    0.07    1.49
   9  -9   4    3.21    1.27
   9  -9   4    3.09    1.29
  -9  -9  -4    2.94    1.75
   9   9   4    1.89    1.37
  -9   9  -4    4.47    1.69
   7 -10  -4    0.91    1.79
  -7 -10   4    3.70    1.75
   7 -10  -4    1.25    1.92
   6 -10  -4    1.77    1.75
   6 -10  -4    1.27    1.73
  -6 -10   4    1.59    1.64
   5 -10  -4    2.32    1.59
   5 -10  -4    3.86    1.77
  -5 -10   4    2.26    1.78
  -5 -10   4    3.01    1.53
  -4 -10   4   22.77    2.68
  -4 -10   4   21.81    2.62
   4 -10  -4   23.64    2.56
   4 -10  -4   20.33    2.30
   3 -10  -4   20.67    2.30
  -3 -10   4   27.93    3.23
   3 -10  -4   22.23    2.53
  -3 -10   4   25.06    2.63
  -2 -10   4    0.67    1.35
   2 -10  -4   -1.33    1.45
  -2 -10   4    0.79    1.57
   2 -10  -4   -0.56    1.35
  -1 -10   4    1.97    1.76
   1 -10  -4    4.92    1.85
   1 -10  -4    7.75    1.74
  -1 -10   4    3.01    1.49
   0 -10  -4    4.67    1.91
   0 -10  -4    5.77    1.70
   0 -10   4    9.81    2.15
   0 -10   4    7.32    1.65
  -1 -10  -4   -0.90    1.30
   1 -10   4   -0.09    1.54
  -1 -10  -4   -0.11    1.66
   1 -10   4   -0.98    1.24
  -2 -10  -4   21.56    2.71
  -2 -10  -4   12.93    2.35
  -3 -10  -4    0.26    1.83
  -3 -10  -4    0.95    1.43
   3 -10   4    1.48    1.29
  -4 -10  -4    8.48    2.11
   4 -10   4    5.77    1.50
  -4 -10  -4    6.75    1.84
  -5 -10  -4    0.32    2.08
  -5 -10  -4    1.92    1.67
   5 -10   4    2.39    1.36
   6 -10   4    8.93    1.61
   6 -10   4   10.86    2.03
  -6 -10  -4    3.54    1.85
  -6 -10  -4   10.04    2.46
   4 -11  -4    0.81    2.32
  -4 -11   4    3.03    1.89
   4 -11  -4    2.38    1.99
  -4 -11   4    1.14    2.37
  -3 -11   4   -2.26    2.14
   3 -11  -4    0.82    2.24
   3 -11  -4    2.40    1.92
  -3 -11   4    5.54    1.86
  -2 -11   4   -0.09    2.10
   2 -11  -4   -0.33    1.86
   2 -11  -4    0.22    2.19
  -2 -11   4    0.95    1.76
   1 -11  -4    6.04    2.29
  -1 -11   4    7.95    2.32
   1 -11  -4   10.91    2.21
  -1 -11   4    9.70    2.03
   0 -11   4    0.70    1.98
   0 -11   4   -1.30    1.57
   0 -11  -4    1.98    2.26
   0 -11  -4    5.25    1.92
   1 -11   4    3.47    1.97
  -1 -11  -4    2.87    2.37
   1 -11   4    3.80    1.72
  -1 -11  -4    9.01    2.14
   2 -11   4   -3.58    1.63
  -2 -11  -4    2.28    1.77
   2 -11   4    2.86    1.91
   3 -11   4   19.00    2.32
  -3 -11  -4   19.50    2.67
   3 -11   4   16.56    2.43
 -15   0   5    0.92    1.20
 -15   0   5   -0.62    1.22
  15   0  -5    0.13    1.52
  14   0  -5   -0.53    1.32
 -14   0   5   -0.28    0.96
 -14   0   5   -1.05    1.06
 -13   0   5    5.24    1.00
 -13   0   5    3.20    1.07
  13   0  -5    4.47    1.30
  12   0  -5    0.31    0.91
 -12   0   5    0.06    0.80
 -12   0   5   -0.39    0.63
 -11   0   5   11.37    1.38
 -11   0   5   11.40    1.09
  11   0  -5   11.86    1.33
 -10   0   5   -0.26    0.43
 -10   0   5    0.36    0.63
  10   0  -5    0.77    0.71
  -9   0   5   46.45    1.90
  -9   0   5   47.58    1.51
   9   0  -5   43.79    1.90
   8   0  -5    0.31    0.49
  -8   0   5    0.12    0.40
  -8   0   5   -0.38    0.29
   7   0  -5  107.28    2.89
  -7   0   5  111.83    2.43
  -7   0   5  106.31    2.87
  -6   0   5   -0.53    0.30
   6   0  -5    0.07    0.36
  -6   0   5   -0.04    0.19
   5   0  -5   21.25    1.01
  -5   0   5   23.16    1.02
  -5   0   5   22.75    0.67
  -4   0   5    0.30    0.24
   4   0  -5    0.15    0.28
  -4   0   5    0.29    0.12
  -3   0   5   25.20    0.91
   3   0  -5   25.63    0.93
   2   0  -5    0.51    0.22
  -2   0   5    0.40    0.19
  -1   0   5   16.24    0.56
   1   0  -5   16.83    0.59
   1   0  -5   17.15    0.44
   0   0   5    0.58    0.15
   0   0  -5    0.96    0.14
   0   0  -5    0.82    0.16
   1   0   5  998.53   17.84
   2   0   5    0.53    0.24
  -2   0  -5    0.46    0.23
  -3   0  -5  337.77    6.51
  -4   0  -5    0.39    0.26
  -5   0  -5    0.13    0.29
  -5   0  -5    0.28    0.20
  -6   0  -5    0.19    0.37
  -6   0  -5   -0.11    0.24
  -7   0  -5  239.82    4.80
  -7   0  -5  238.08    5.24
  -8   0  -5    0.75    0.56
  -8   0  -5    0.08    0.33
  -9   0  -5    0.69    0.42
  -9   0  -5    0.61    0.55
 -10   0  -5    0.45    0.50
 -10   0  -5    1.16    0.75
 -11   0  -5  124.84    3.39
 -11   0  -5  130.31    3.78
 -12   0  -5    0.03    0.71
 -13   0  -5   13.98    1.74
 -13   0  -5   12.35    1.36
 -14   0  -5    0.00    0.96
 -14   0  -5    0.93    1.37
 -15   0  -5    3.34    1.33
 -15   0  -5    1.16    1.80
  15  -1  -5    0.19    1.50
 -15  -1   5    1.67    1.35
  15   1  -5    0.94    1.61
 -15   1   5   -1.55    1.23
 -15   1   5   -0.51    1.20
  14  -1  -5    0.53    1.31
 -14  -1   5   -0.04    1.12
 -14   1   5    0.92    1.10
  14   1  -5    2.09    1.39
 -14   1   5    0.59    0.97
 -13  -1   5    1.64    1.09
  13  -1  -5    0.95    1.10
  13   1  -5    2.35    1.22
 -13   1   5    2.02    1.04
 -13   1   5    1.09    0.82
 -12  -1   5    0.41    0.84
  12  -1  -5    2.21    0.97
  12   1  -5    0.35    1.00
 -12   1   5    2.10    0.88
 -12   1   5    1.99    0.77
 -11  -1   5   60.62    2.03
 -11  -1   5   61.14    2.46
  11  -1  -5   57.77    2.41
 -11   1   5   56.95    2.02
  11   1  -5   61.12    2.59
 -11   1   5   59.48    2.46
 -10  -1   5  107.52    2.76
 -10  -1   5  110.88    3.28
  10  -1  -5  105.29    3.18
 -10   1   5  105.76    2.79
 -10   1   5  106.93    3.26
  10   1  -5  108.05    3.32
   9  -1  -5    2.25    0.72
  -9  -1   5    1.70    0.46
  -9  -1   5    2.27    0.61
   9   1  -5    1.92    0.73
  -9   1   5    1.33    0.58
  -9   1   5    1.73    0.49
  -8  -1   5   26.38    1.03
   8  -1  -5   26.28    1.40
  -8  -1   5   25.78    1.35
  -8   1   5   26.84    1.09
   8   1  -5   26.73    1.47
  -8   1   5   27.53    1.40
   7  -1  -5   49.68    1.76
  -7  -1   5   48.28    1.75
  -7   1   5   50.33    1.79
  -7   1   5   50.92    1.45
   7   1  -5   47.86    1.82
  -6  -1   5    7.32    0.73
   6  -1  -5    6.29    0.74
  -6   1   5    6.00    0.68
   6   1  -5    5.52    0.69
   6   1  -5    6.57    0.48
  -5  -1   5   30.05    1.18
   5  -1  -5   29.54    1.18
  -5   1   5   30.94    1.21
   5   1  -5   29.94    0.84
   5   1  -5   27.58    1.20
  -4  -1   5    1.99    0.37
   4  -1  -5    2.01    0.39
  -4   1   5    2.22    0.39
   4   1  -5    2.08    0.23
   4   1  -5    1.93    0.40
   3  -1  -5  144.20    3.09
  -3  -1   5  136.32    3.02
  -3   1   5  144.91    3.10
   3   1  -5  137.04    3.07
  -2  -1   5  541.85    9.92
   2  -1  -5  544.68   10.00
   2   1  -5  546.07    9.97
  -2   1   5  529.34    9.98
   1  -1  -5  326.00    6.19
  -1  -1   5  339.53    6.09
  -1   1   5  318.31    6.16
   1   1  -5  330.23    6.14
   0  -1   5   47.73    0.95
   0  -1  -5   39.74    1.07
   0   1  -5   45.76    1.03
   0   1   5   40.88    1.05
  -1   1  -5   11.71    0.35
   1   1   5   13.52    0.55
  -1   1  -5   11.44    0.32
  -2  -1  -5  464.29    8.59
   2   1   5  459.58    8.59
  -3  -1  -5   37.52    1.18
   3   1   5   37.23    1.18
  -4  -1  -5   31.33    0.85
  -4  -1  -5   32.82    1.17
  -4   1  -5   34.80    1.24
  -4   1  -5   33.18    0.80
  -4   1  -5   31.95    0.75
   4   1   5   32.51    1.17
  -5  -1  -5    0.49    0.26
  -5  -1  -5    0.37    0.31
   5   1   5    0.50    0.34
  -5   1  -5    0.44    0.20
  -5   1  -5    0.64    0.37
  -6  -1  -5   36.41    1.40
  -6  -1  -5   36.58    1.19
  -6   1  -5   35.28    1.07
   6   1   5   36.17    1.41
  -6   1  -5   36.65    1.47
  -7  -1  -5   32.41    1.20
  -7  -1  -5   34.13    1.45
  -7   1  -5   31.47    1.12
  -7   1  -5   32.87    1.50
   7   1   5   33.51    1.44
  -8  -1  -5   68.18    2.29
  -8  -1  -5   69.47    1.98
  -8   1  -5   67.07    2.32
  -8   1  -5   69.40    1.90
  -9  -1  -5    5.42    0.88
  -9  -1  -5    4.62    0.66
  -9   1  -5    4.42    0.85
  -9   1  -5    4.79    0.65
 -10  -1  -5    7.58    1.04
 -10  -1  -5    6.33    0.82
 -10   1  -5    7.21    1.11
 -10   1  -5    6.59    0.83
 -11  -1  -5   14.92    1.26
 -11  -1  -5   17.83    1.65
 -11   1  -5   18.40    1.29
 -11   1  -5   19.21    1.76
 -12  -1  -5    0.78    0.68
 -12   1  -5    0.63    0.69
 -13  -1  -5    3.73    0.97
 -13  -1  -5    4.48    1.34
 -13   1  -5    4.35    1.00
 -13   1  -5    3.41    1.27
 -14  -1  -5   61.64    2.76
 -14  -1  -5   57.67    3.29
 -14   1  -5   59.25    3.27
 -14   1  -5   61.94    2.75
 -15  -1  -5    1.56    1.88
 -15   1  -5    2.22    2.21
 -15  -2   5   -1.92    1.32
  15  -2  -5    1.96    1.55
  15   2  -5    0.44    1.62
 -15   2   5   -1.91    1.34
 -14  -2   5   20.18    2.27
  14  -2  -5   18.38    2.37
  14   2  -5   22.96    2.62
 -14   2   5   18.12    1.95
 -14   2   5   21.75    2.26
 -13  -2   5   52.41    2.70
  13  -2  -5   49.73    2.63
 -13   2   5   46.83    2.58
 -13   2   5   48.22    2.26
  13   2  -5   45.45    2.83
  12  -2  -5   10.37    1.34
 -12  -2   5   11.70    1.42
 -12   2   5   13.18    1.64
 -12   2   5   11.38    1.42
  12   2  -5   12.60    1.56
  11  -2  -5   83.59    2.93
 -11  -2   5   85.27    3.01
 -11   2   5   82.36    2.59
  11   2  -5   80.21    3.08
 -11   2   5   82.42    3.00
 -10  -2   5   23.47    1.62
  10  -2  -5   22.95    1.64
 -10   2   5   24.17    1.61
  10   2  -5   23.02    1.81
 -10   2   5   22.89    1.37
  -9  -2   5    1.16    0.62
   9  -2  -5    1.04    0.62
   9   2  -5    1.55    0.44
   9   2  -5    1.34    0.74
  -9   2   5    1.38    0.58
  -8  -2   5    3.71    0.68
   8  -2  -5    3.22    0.69
   8   2  -5    4.25    0.82
   8   2  -5    4.07    0.52
  -8   2   5    3.62    0.72
   7  -2  -5   74.01    2.26
  -7  -2   5   72.97    2.27
   7   2  -5   70.47    2.37
   7   2  -5   73.18    1.86
  -7   2   5   74.02    2.33
   6  -2  -5   14.45    0.97
  -6  -2   5   11.93    0.92
  -6   2   5   13.63    0.95
   6   2  -5   14.00    0.65
   6   2  -5   12.77    1.03
   5  -2  -5   35.54    1.38
  -5  -2   5   36.25    1.37
   5   2  -5   37.84    1.04
   5   2  -5   36.17    1.46
  -5   2   5   34.03    1.38
   4  -2  -5    4.78    0.61
  -4  -2   5    4.68    0.57
  -4   2   5    4.69    0.58
   4   2  -5    5.21    0.63
  -3  -2   5   86.46    2.17
   3  -2  -5   85.27    2.21
  -3   2   5   89.20    2.25
   3   2  -5   87.35    2.25
   2  -2  -5   13.40    0.74
  -2  -2   5   13.67    0.69
   2   2  -5   12.32    0.72
  -2   2   5   12.70    0.72
  -1  -2   5   99.18    2.24
   1  -2  -5  104.22    2.40
   1   2  -5  102.49    2.35
  -1   2   5  101.77    2.36
   0  -2   5   58.96    1.38
   0  -2   5   58.96    1.45
   0  -2  -5   58.83    1.56
   0   2  -5   59.24    1.50
   1  -2   5  217.76    4.12
   1  -2   5  223.52    4.10
  -1   2  -5  223.73    4.37
  -1   2  -5  223.52    4.33
  -2   2  -5   38.73    1.04
   2   2   5   34.25    1.12
  -2   2  -5   35.98    1.03
  -3   2  -5    0.03    0.22
   3   2   5    0.02    0.18
  -3   2  -5    0.14    0.18
  -4  -2  -5   40.94    1.23
   4   2   5   39.58    1.34
  -4   2  -5   39.25    1.19
  -4   2  -5   40.03    1.11
  -5  -2  -5   61.63    1.73
   5   2   5   62.18    1.86
  -5   2  -5   63.17    1.59
  -6  -2  -5   65.55    1.87
  -6  -2  -5   65.12    2.04
   6   2   5   68.02    2.03
  -6   2  -5   63.27    1.72
  -7  -2  -5    1.49    0.52
  -7  -2  -5    2.05    0.47
  -7   2  -5    1.20    0.36
  -7   2  -5    1.08    0.56
   7   2   5    0.87    0.41
  -8  -2  -5    9.39    1.08
  -8  -2  -5   10.89    0.92
  -8   2  -5   10.12    1.19
  -8   2  -5   12.17    0.84
   8   2   5   10.01    1.02
  -9  -2  -5    5.93    0.77
  -9  -2  -5    6.09    0.93
   9   2   5    7.03    0.98
  -9   2  -5    6.62    1.04
  -9   2  -5    6.49    0.77
 -10  -2  -5   -0.85    0.54
 -10  -2  -5   -0.69    0.71
  10   2   5   -0.32    0.65
 -10   2  -5   -0.71    0.75
 -10   2  -5   -0.25    0.50
 -11  -2  -5    6.47    0.96
 -11  -2  -5    6.35    1.40
 -11   2  -5    7.30    0.95
 -12  -2  -5    7.13    1.07
 -12  -2  -5    1.20    1.03
 -12   2  -5    7.27    1.02
 -13  -2  -5    1.21    0.96
 -13   2  -5    1.91    1.39
 -13   2  -5    2.27    0.99
 -14  -2  -5    1.06    1.09
 -14   2  -5   -0.43    1.05
 -14   2  -5    2.35    1.57
  15  -3  -5    3.66    1.65
 -15  -3   5    5.56    1.65
 -15   3   5    4.04    1.48
 -15   3   5    0.64    1.56
 -14  -3   5    0.92    1.30
  14  -3  -5    1.82    1.36
 -14   3   5    1.40    1.28
 -14   3   5    3.11    1.33
  14   3  -5    1.45    1.59
  13  -3  -5    0.56    1.10
 -13  -3   5   -0.48    1.08
 -13   3   5    2.08    1.12
  13   3  -5    0.32    1.28
 -13   3   5    0.59    1.12
 -12  -3   5    2.28    1.00
  12  -3  -5    4.07    1.13
  12   3  -5    3.43    1.30
 -12   3   5    3.64    1.12
 -12   3   5    2.39    1.04
  11  -3  -5   14.68    1.63
 -11  -3   5    8.57    1.20
 -11   3   5   12.94    1.48
 -11   3   5   10.77    1.20
  11   3  -5   11.74    1.14
  11   3  -5   10.02    1.45
 -10  -3   5   31.93    1.88
  10  -3  -5   26.26    1.71
 -10   3   5   28.54    1.84
  10   3  -5   31.30    1.41
  10   3  -5   29.67    2.08
   9  -3  -5   17.39    1.38
  -9  -3   5   15.94    1.39
   9   3  -5   15.67    0.96
   9   3  -5   13.33    1.44
  -9   3   5   12.64    1.33
   8  -3  -5   -0.20    0.54
  -8  -3   5   -0.65    0.47
   8   3  -5    0.06    0.66
   8   3  -5    0.45    0.34
  -8   3   5    1.49    0.59
   7  -3  -5    1.85    0.55
  -7  -3   5    0.73    0.50
  -7   3   5    1.14    0.48
   7   3  -5    1.51    0.37
   7   3  -5    1.98    0.71
   6  -3  -5   62.65    2.05
  -6  -3   5   62.16    2.08
   6   3  -5   61.09    2.21
   6   3  -5   63.73    1.68
  -6   3   5   60.95    2.13
  -5  -3   5  116.69    3.03
   5  -3  -5  117.90    3.04
  -5   3   5  117.92    3.12
   5   3  -5  118.92    3.19
  -4  -3   5  108.11    2.74
   4  -3  -5  103.69    2.75
  -4   3   5  107.77    2.84
   4   3  -5  105.25    2.86
  -3  -3   5   68.20    1.97
   3  -3  -5   70.84    2.05
   3   3  -5   68.37    2.09
  -2  -3   5   11.18    0.73
   2  -3  -5   12.67    0.85
   2   3  -5   10.59    0.85
  -2   3   5   12.61    0.81
  -1  -3   5  114.25    2.67
   1  -3  -5  113.33    2.82
  -1   3   5  117.44    2.80
   1   3  -5  116.10    2.83
   0  -3   5   62.63    1.66
   0  -3   5   63.14    1.73
   0  -3  -5   64.01    1.85
   0   3  -5   62.92    1.83
   1  -3   5   12.54    0.64
   1  -3   5   11.66    0.66
  -1   3  -5   12.80    0.80
   2  -3   5  195.00    3.85
   2  -3   5  194.97    3.86
  -2   3  -5  200.52    4.20
  -2   3  -5  194.85    4.15
   3  -3   5   54.17    1.24
  -3  -3  -5   55.09    1.66
   3  -3   5   54.02    1.27
  -3   3  -5   51.70    1.57
   3   3   5   55.22    1.65
  -3   3  -5   52.25    1.63
  -4  -3  -5   19.90    1.02
  -4   3  -5   18.37    0.98
  -4   3  -5   21.15    0.94
   4   3   5   18.03    0.94
  -5  -3  -5    7.56    0.76
   5   3   5    6.87    0.68
  -5   3  -5    7.19    0.67
  -6  -3  -5   11.39    0.94
  -6   3  -5   12.55    0.83
   6   3   5   11.45    0.90
  -7  -3  -5    7.39    0.83
   7   3   5    7.19    0.86
  -7   3  -5    6.99    0.75
  -8  -3  -5    6.21    0.84
  -8   3  -5    7.09    0.79
   8   3   5    7.97    0.99
  -9  -3  -5  156.15    3.98
  -9   3  -5  154.19    4.30
   9   3   5  154.86    4.12
  -9   3  -5  160.78    3.92
 -10  -3  -5    1.03    0.67
 -10   3  -5    0.73    0.62
 -10   3  -5    1.19    1.01
  10   3   5    0.82    0.74
 -11  -3  -5    2.85    0.86
  11   3   5    2.54    0.82
 -11   3  -5    3.09    0.84
 -12  -3  -5    0.14    0.85
  12   3   5   -0.79    0.84
 -12   3  -5    0.23    1.13
 -12   3  -5    0.56    0.82
 -13  -3  -5   24.53    2.09
 -13   3  -5   27.99    2.73
 -13   3  -5   21.73    2.05
 -14  -3  -5    2.02    1.14
 -14   3  -5    0.03    1.76
 -14   3  -5    1.83    1.19
  14  -4  -5    1.14    1.66
 -14  -4   5   -1.57    1.34
 -14   4   5    1.93    1.36
  13  -4  -5    4.02    1.33
 -13  -4   5    3.42    1.25
 -13   4   5    2.61    1.31
  13   4  -5    4.45    1.03
 -13   4   5    4.39    1.37
  13   4  -5    4.99    1.65
  12  -4  -5   20.28    2.04
 -12  -4   5   20.90    2.10
 -12   4   5   20.27    2.07
  12   4  -5   19.94    2.49
  12   4  -5   20.39    1.55
 -11  -4   5   -0.41    0.86
  11  -4  -5    2.10    0.93
  11   4  -5    2.23    1.25
  11   4  -5    0.16    0.61
 -11   4   5    1.74    0.92
 -10  -4   5    3.44    0.95
  10  -4  -5    5.05    1.03
 -10   4   5    4.66    1.03
  10   4  -5    3.85    1.18
  10   4  -5    5.88    0.78
   9  -4  -5   13.03    1.40
  -9  -4   5   13.09    1.44
  -9   4   5   13.55    1.51
   9   4  -5   12.54    1.42
   9   4  -5   11.02    0.96
   8  -4  -5   48.02    2.06
  -8  -4   5   48.60    2.08
   8   4  -5   46.43    2.31
   8   4  -5   47.23    1.62
  -8   4   5   45.81    2.11
   7  -4  -5    5.21    0.81
  -7  -4   5    5.23    0.84
   7   4  -5    6.45    0.68
  -7   4   5    7.87    0.99
   7   4  -5    6.63    1.05
  -6  -4   5    0.21    0.45
   6  -4  -5    0.52    0.55
  -6   4   5    0.67    0.54
   6   4  -5    0.51    0.60
   5  -4  -5   41.14    1.72
  -5  -4   5   41.95    1.70
  -5   4   5   43.80    1.81
   5   4  -5   42.18    1.89
   4  -4  -5    8.92    0.92
  -4  -4   5    9.35    0.88
   4   4  -5   10.49    1.07
  -4   4   5    9.13    0.92
   3  -4  -5    1.79    0.48
  -3  -4   5    2.40    0.50
   3   4  -5    1.95    0.58
  -3   4   5    1.52    0.45
  -2  -4   5   39.69    1.49
   2  -4  -5   36.16    1.54
  -2   4   5   38.34    1.55
   2   4  -5   40.57    1.67
   1  -4  -5    6.59    0.83
  -1  -4   5    7.88    0.72
   1   4  -5    5.32    0.71
   0  -4  -5  110.41    2.91
   0  -4   5  106.14    2.76
   0  -4   5  107.78    2.69
   0   4  -5  108.32    2.91
   1  -4   5   47.80    1.56
   1  -4   5   44.32    1.48
  -1  -4  -5   47.13    1.71
  -1   4  -5   47.19    1.72
   2  -4   5    2.31    0.43
   2  -4   5    2.36    0.43
  -2   4  -5    2.91    0.58
  -2   4  -5    2.55    0.50
  -3  -4  -5   -0.22    0.35
   3  -4   5    0.11    0.28
   3  -4   5    0.58    0.32
  -3   4  -5   -0.04    0.44
  -3   4  -5   -0.14    0.36
   4  -4   5   34.16    1.14
   4  -4   5   32.55    1.06
  -4  -4  -5   33.40    1.49
   4   4   5   35.55    1.42
  -4   4  -5   33.05    1.41
   5  -4   5    4.57    0.48
  -5  -4  -5    4.72    0.71
   5  -4   5    3.75    0.46
   5   4   5    3.48    0.58
  -5   4  -5    4.87    0.67
  -6  -4  -5   78.16    2.47
   6  -4   5   75.52    1.71
   6  -4   5   75.95    1.66
  -6   4  -5   74.76    2.33
   6   4   5   71.67    2.31
  -7  -4  -5   14.85    1.23
  -7   4  -5   14.18    1.10
   7   4   5   11.71    1.06
  -8  -4  -5   27.95    1.64
   8   4   5   29.50    1.56
  -8   4  -5   26.49    1.51
  -9  -4  -5   12.38    1.41
   9   4   5   11.53    1.27
  -9   4  -5   14.63    1.32
 -10  -4  -5    0.93    0.84
  10   4   5    1.77    0.78
 -10   4  -5    1.32    0.74
 -11  -4  -5   -0.59    0.82
  11   4   5    0.12    0.77
 -11   4  -5   -0.12    1.20
 -11   4  -5    0.63    0.81
 -12  -4  -5   19.26    2.02
 -12   4  -5   20.13    2.00
  12   4   5   19.79    1.92
 -12   4  -5   21.14    2.50
 -13  -4  -5   10.23    1.58
 -13   4  -5   14.96    1.75
  13   4   5   11.05    1.51
 -13   4  -5    9.97    1.96
 -14  -4  -5    2.28    1.37
 -14   4  -5    6.99    1.51
 -14  -5   5    3.41    1.65
  14   5  -5   -1.04    1.94
 -14   5   5    1.01    1.51
 -14   5   5   -0.84    1.57
  14   5  -5    0.77    1.13
 -13  -5   5   -0.91    1.30
  13   5  -5    1.07    0.98
 -13   5   5    0.73    1.32
  12  -5  -5    1.11    1.15
 -12  -5   5    2.94    1.26
  12   5  -5    2.52    2.04
 -12   5   5    2.36    1.26
  12   5  -5    1.76    0.89
 -11  -5   5    1.17    1.02
  11  -5  -5    1.49    1.02
  11   5  -5    0.37    1.32
  11   5  -5    0.10    0.64
 -11   5   5    0.25    1.04
  10  -5  -5    1.23    0.95
 -10  -5   5    1.77    0.96
 -10   5   5    0.72    0.93
  10   5  -5    1.80    1.21
  10   5  -5    2.04    0.65
   9  -5  -5   30.86    1.95
  -9  -5   5   34.35    2.05
   9   5  -5   32.61    2.37
  -9   5   5   31.14    2.16
   9   5  -5   34.79    1.54
  -8  -5   5   24.44    1.71
   8  -5  -5   18.86    1.56
  -8   5   5   23.17    1.77
   8   5  -5   20.64    1.98
   8   5  -5   25.22    1.30
  -7  -5   5    0.50    0.68
   7  -5  -5    1.81    0.74
   7   5  -5    0.54    0.85
  -7   5   5    2.19    0.75
  -6  -5   5   13.60    1.26
   6  -5  -5   16.40    1.41
  -6   5   5   14.60    1.34
   6   5  -5   15.45    1.65
  -5  -5   5   11.96    1.17
   5  -5  -5   14.11    1.28
   5   5  -5   11.79    1.46
  -5   5   5   12.63    1.23
  -4  -5   5    9.57    1.00
   4  -5  -5   10.13    1.10
   4   5  -5    9.50    1.16
  -4   5   5    8.11    1.04
  -3  -5   5   54.53    2.02
   3  -5  -5   56.34    2.12
   3   5  -5   58.04    2.29
  -3   5   5   54.66    2.10
   2  -5  -5   24.00    1.41
  -2  -5   5   19.26    1.19
   2   5  -5   20.27    1.43
  -2   5   5   23.27    1.33
  -1  -5   5   45.20    1.73
   1  -5  -5   46.08    1.90
  -1  -5   5   47.17    1.86
   1   5  -5   49.38    2.01
   0  -5  -5   12.60    1.14
   0  -5   5   10.54    1.02
   0  -5   5   11.19    0.96
   0   5  -5   10.58    1.14
  -1  -5  -5   61.95    2.22
   1  -5   5   59.49    1.95
  -1  -5  -5   60.48    2.20
   1  -5   5   59.36    2.01
  -1   5  -5   61.60    2.23
  -2  -5  -5    4.37    0.77
   2  -5   5    3.45    0.61
   2  -5   5    3.74    0.59
  -2   5  -5    2.99    0.69
  -3  -5  -5   96.70    2.97
   3  -5   5   96.79    2.60
   3  -5   5   98.18    2.55
  -3   5  -5  104.77    2.96
  -3   5  -5   95.97    2.96
   4  -5   5    9.28    0.82
   4  -5   5    9.29    0.82
  -4  -5  -5    9.13    1.05
  -4   5  -5    7.99    0.95
   5  -5   5   19.05    1.02
  -5  -5  -5   19.11    1.40
   5  -5   5   17.61    0.94
  -5   5  -5   18.86    1.31
   5   5   5   18.40    1.19
   6  -5   5   41.77    1.35
   6  -5   5   44.09    1.47
  -6  -5  -5   44.08    2.02
  -6   5  -5   46.33    1.97
   6   5   5   43.18    1.82
   7  -5   5    8.68    0.69
   7  -5   5    8.44    0.79
  -7  -5  -5    9.91    1.20
  -7   5  -5   10.16    1.22
   7   5   5    9.95    1.12
   8  -5   5   20.90    0.83
   8  -5   5   20.96    0.78
  -8  -5  -5   18.83    1.61
  -8   5  -5   22.40    1.60
   8   5   5   17.99    1.43
  -9  -5  -5  141.61    4.16
  -9   5  -5  142.98    4.15
   9   5   5  138.98    3.99
 -10  -5  -5    6.19    1.17
 -10   5  -5    4.18    1.10
  10   5   5    4.36    0.95
 -11  -5  -5   -0.28    1.00
  11   5   5    0.76    0.93
 -11   5  -5    0.99    1.06
 -12  -5  -5    5.80    1.34
  12   5   5    2.92    1.25
 -12   5  -5    5.73    1.32
 -12   5  -5    4.87    1.64
 -13  -5  -5    3.27    1.51
 -13   5  -5    4.01    2.09
  13   5   5    5.41    1.41
 -13   5  -5    3.58    1.43
  13  -6  -5    1.28    1.52
 -13  -6   5    0.76    1.48
  13   6  -5    3.39    2.08
  13   6  -5    0.82    1.06
 -13   6   5    1.37    1.49
 -12  -6   5    1.83    1.40
  12   6  -5    0.38    1.74
  12   6  -5    1.73    0.93
 -12   6   5    1.01    1.28
 -11  -6   5    2.96    1.25
  11   6  -5    0.37    0.78
 -11   6   5    0.28    1.21
  10  -6  -5    1.74    1.11
 -10  -6   5    4.24    1.19
  10   6  -5    3.74    0.86
 -10   6   5    3.74    1.29
  10   6  -5    1.53    1.55
   9  -6  -5   -0.44    0.88
  -9  -6   5    1.28    0.94
   9   6  -5   -0.08    1.20
   9   6  -5    1.24    0.63
  -9   6   5   -0.05    0.91
   8  -6  -5    7.89    1.26
  -8  -6   5    7.67    1.25
   8   6  -5    9.24    1.08
   8   6  -5    6.69    1.49
  -7  -6   5   42.45    2.20
   7  -6  -5   46.64    2.26
   7   6  -5   45.23    2.60
  -7   6   5   47.07    2.39
  -6  -6   5   66.71    2.64
   6  -6  -5   66.38    2.61
  -6   6   5   65.89    2.71
   6   6  -5   69.09    2.96
   5  -6  -5   12.80    1.43
  -5  -6   5   12.12    1.30
   5   6  -5   11.77    1.38
  -5   6   5   13.63    1.39
   4  -6  -5    0.17    0.63
  -4  -6   5    0.71    0.61
  -4   6   5    0.11    0.60
   4   6  -5    1.74    0.90
   3  -6  -5    3.59    0.83
  -3  -6   5    3.20    0.74
   3   6  -5    4.12    0.98
  -3   6   5    4.05    0.85
   2  -6  -5   16.15    1.48
  -2  -6   5   18.14    1.32
   2   6  -5   19.73    1.64
  -1  -6   5    5.83    0.87
  -1  -6   5    9.60    1.19
   1  -6  -5    8.08    1.16
   1   6  -5    7.24    1.06
   0  -6   5    0.03    0.55
   0  -6  -5   -0.38    0.51
   0  -6  -5    0.06    0.66
   0  -6   5    0.48    0.60
   0   6  -5    0.62    0.74
   1  -6   5    2.96    0.68
  -1  -6  -5    2.06    0.75
   1  -6   5    2.34    0.71
  -1  -6  -5    4.72    0.89
  -1   6  -5    1.98    0.77
   2  -6   5   13.87    1.19
  -2  -6  -5   13.76    1.35
   2  -6   5   12.33    1.09
  -2  -6  -5   10.66    1.35
  -2   6  -5   14.33    1.48
  -3  -6  -5    1.91    0.73
   3  -6   5    0.97    0.58
   3  -6   5    0.01    0.50
   4  -6   5   21.08    1.29
   4  -6   5   24.39    1.37
  -4  -6  -5   26.00    1.69
  -4   6  -5   23.74    1.62
   5  -6   5    9.12    0.99
   5  -6   5    8.22    1.00
  -5  -6  -5    9.40    1.25
  -5   6  -5   12.24    1.34
   6  -6   5   98.05    2.73
  -6  -6  -5  100.96    3.40
   6  -6   5  101.82    2.64
   6   6   5  100.95    3.13
  -6   6  -5  102.53    3.36
   7  -6   5    0.22    0.52
   7  -6   5    0.21    0.47
  -7  -6  -5    0.14    0.79
  -7   6  -5    0.47    0.75
   7   6   5   -0.30    0.64
   8  -6   5   24.09    1.13
  -8  -6  -5   20.59    1.95
   8  -6   5   23.88    1.19
  -8   6  -5   24.82    1.91
   8   6   5   23.95    1.72
   9  -6   5    0.84    0.44
   9  -6   5    1.19    0.47
  -9  -6  -5    3.23    1.13
  -9   6  -5   -0.16    0.89
   9   6   5    0.57    0.78
 -10  -6  -5    7.08    1.39
  10   6   5    6.05    1.19
 -10   6  -5    6.71    1.34
 -11  -6  -5    1.78    1.24
 -11   6  -5    4.71    1.34
  11   6   5    4.31    1.12
 -12  -6  -5    1.08    1.40
  12   6   5    3.58    1.28
 -12   6  -5    2.15    1.41
  12  -7  -5   -0.14    1.49
 -12  -7   5   -0.99    1.59
  12   7  -5   -3.58    1.95
  12   7  -5    0.23    1.02
 -12   7   5   -1.88    1.60
  11  -7  -5   -1.48    1.32
 -11  -7   5    1.36    1.40
 -11   7   5    2.05    1.45
  11   7  -5    0.62    0.92
  11   7  -5   -1.21    1.84
 -10  -7   5    0.34    1.20
  10   7  -5    2.18    0.90
  10   7  -5    0.72    1.67
 -10   7   5    0.47    1.21
  -9  -7   5    1.93    1.23
   9   7  -5    0.12    0.72
  -9   7   5    1.27    1.18
  -8  -7   5    0.52    1.02
   8  -7  -5    1.39    1.06
  -8   7   5    0.11    0.95
   7  -7  -5    7.05    1.33
  -7  -7   5    4.66    1.09
   7   7  -5    4.99    1.56
  -7   7   5    3.37    1.07
   6  -7  -5   20.60    1.88
  -6  -7   5   21.25    1.81
   6   7  -5   19.26    2.17
  -6   7   5   16.64    1.78
   5  -7  -5    2.98    1.05
  -5  -7   5    2.28    0.85
  -5   7   5    3.09    0.89
   5   7  -5    3.16    1.14
  -4  -7   5    9.62    1.18
   4  -7  -5    9.02    1.34
   4   7  -5   10.05    1.60
  -4   7   5    9.78    1.28
  -3  -7   5   78.88    2.92
   3  -7  -5   80.26    3.04
   3   7  -5   79.43    3.25
   2  -7  -5   47.56    2.35
   2  -7  -5   46.42    2.37
  -2  -7   5   47.68    2.22
  -2  -7   5   46.70    2.36
   2   7  -5   46.16    2.53
  -1  -7   5    5.13    1.07
   1  -7  -5    7.15    1.16
   1  -7  -5    5.15    1.11
  -1  -7   5    4.48    0.94
   1   7  -5    4.14    1.10
   0  -7   5    2.76    0.85
   0  -7  -5    4.17    0.97
   0  -7  -5    6.28    1.17
   0  -7   5    3.58    0.87
   0   7  -5    3.77    1.09
   1  -7   5    3.01    0.89
   1  -7   5    0.75    0.68
  -1  -7  -5    2.55    0.93
  -1  -7  -5    2.20    0.93
  -1   7  -5    0.37    0.92
   2  -7   5   36.57    1.84
  -2  -7  -5   35.83    2.20
   2  -7   5   36.77    1.92
  -2  -7  -5   33.78    2.11
   3  -7   5    4.75    0.85
   3  -7   5    5.93    0.93
  -3  -7  -5    6.83    1.15
   4  -7   5   21.10    1.50
  -4  -7  -5   20.13    1.85
   4  -7   5   22.40    1.54
   5  -7   5   87.17    2.73
   5  -7   5   90.07    2.80
  -5  -7  -5   88.79    3.33
  -5   7  -5   85.95    3.28
   6  -7   5   88.76    2.71
  -6  -7  -5   83.79    3.33
   6  -7   5   81.23    2.53
  -6   7  -5   80.63    3.22
   6   7   5   81.60    2.98
   7  -7   5  102.63    2.87
  -7  -7  -5  107.48    3.84
   7  -7   5  105.86    3.00
  -7   7  -5  102.27    3.78
   7   7   5  110.67    3.56
   8  -7   5    6.40    0.91
  -8  -7  -5    6.09    1.41
   8  -7   5    7.66    0.92
  -8   7  -5    6.27    1.27
   8   7   5    6.58    1.12
   9  -7   5   12.86    1.14
  -9  -7  -5   13.03    1.70
   9  -7   5   12.17    1.10
  -9   7  -5   13.67    1.70
   9   7   5   10.66    1.36
 -10  -7  -5    2.00    1.34
  10   7   5    3.41    1.10
 -10   7  -5    2.54    1.33
 -11  -7  -5    0.12    1.32
 -11   7  -5    1.34    1.43
  11   7   5    4.34    1.34
 -11  -8   5   -0.61    1.61
  11  -8  -5   -0.93    1.49
  11  -8  -5    1.58    1.73
  11   8  -5    5.01    2.32
 -11   8   5    4.13    1.79
  11   8  -5    3.13    1.17
 -10  -8   5    0.03    1.48
  10  -8  -5   -0.14    1.47
  10  -8  -5   -2.51    1.39
  10   8  -5   -1.72    1.88
  10   8  -5    0.53    0.96
 -10   8   5    0.09    1.40
   9  -8  -5    1.96    1.47
   9  -8  -5    0.47    1.34
  -9  -8   5    0.59    1.39
   9   8  -5   -0.44    0.84
   9   8  -5   -0.40    1.79
  -9   8   5   -0.07    1.30
  -8  -8   5   -1.07    1.18
   8  -8  -5   -1.95    1.13
   8  -8  -5    2.33    1.23
  -8   8   5    1.77    1.30
   8   8  -5    1.18    1.80
   7  -8  -5   22.94    2.40
  -7  -8   5   24.28    2.26
  -7   8   5   23.45    2.32
  -6  -8   5   18.40    1.99
   6  -8  -5   17.27    2.21
  -6   8   5   16.88    1.89
  -5  -8   5   16.22    1.89
   5  -8  -5   15.41    1.87
  -5   8   5   12.63    1.53
   4  -8  -5   42.30    2.98
  -4  -8   5   43.71    2.44
   4  -8  -5   40.58    2.58
   3  -8  -5    0.13    0.89
  -3  -8   5    1.85    1.04
  -3  -8   5    0.54    0.94
  -2  -8   5    1.93    0.92
   2  -8  -5    2.21    1.05
  -2  -8   5    0.63    0.97
  -1  -8   5   39.02    2.25
   1  -8  -5   40.63    2.45
  -1  -8   5   34.37    2.35
   0  -8   5    5.52    1.20
   0  -8   5    6.40    1.13
   0  -8  -5    6.43    1.19
   0   8  -5    8.13    1.55
  -1  -8  -5   14.80    1.88
   1  -8   5   11.70    1.49
  -1  -8  -5   12.66    1.71
   1  -8   5   14.70    1.60
   2  -8   5    5.65    1.08
  -2  -8  -5    3.81    1.16
   2  -8   5    5.99    1.26
  -2  -8  -5    4.93    1.25
   3  -8   5   44.37    2.28
  -3  -8  -5   39.48    2.57
   3  -8   5   42.00    2.19
  -3  -8  -5   38.02    2.65
   4  -8   5   18.97    1.69
  -4  -8  -5   19.08    2.12
   4  -8   5   19.06    1.86
   5  -8   5   -0.95    0.80
  -5  -8  -5    1.50    1.11
   5  -8   5    0.98    0.88
   6  -8   5   -0.48    0.79
  -6  -8  -5    1.38    1.21
   6  -8   5    1.20    0.88
  -6   8  -5    0.65    1.05
   7  -8   5    8.55    1.13
  -7  -8  -5   10.13    1.68
   7  -8   5    9.54    1.18
   7   8   5   13.59    1.75
  -7   8  -5    8.59    1.52
  -8  -8  -5   -1.91    1.24
   8  -8   5    1.35    0.86
   8  -8   5    0.46    0.94
  -8   8  -5    1.24    1.21
   8   8   5   -1.67    0.94
   9  -8   5    1.36    0.83
  -9  -8  -5    1.24    1.44
   9  -8   5    0.64    0.85
   9   8   5    0.00    1.11
  -9   8  -5   -1.65    1.21
  10  -8   5    5.43    0.84
  10  -8   5    4.33    0.81
 -10  -8  -5    6.22    1.83
 -10   8  -5    6.06    1.77
  10   8   5    7.97    1.52
   9  -9  -5   -0.80    1.56
  -9  -9   5   -0.98    1.55
   9  -9  -5    0.88    1.67
   9   9  -5    3.61    2.36
   9   9  -5    1.01    1.15
  -9   9   5    1.40    1.49
   8  -9  -5    6.95    1.80
   8  -9  -5   12.51    2.02
  -8  -9   5   11.36    1.84
  -8   9   5   10.32    1.99
   8   9  -5   14.44    2.51
  -7  -9   5   34.33    2.79
   7  -9  -5   44.78    3.13
   7  -9  -5   37.19    3.10
  -7   9   5   36.54    3.02
   7   9  -5   35.11    3.77
   6  -9  -5   16.11    1.96
  -6  -9   5   13.03    1.81
   6  -9  -5   15.41    1.96
   6   9  -5   20.64    2.62
  -5  -9   5    5.99    1.41
   5  -9  -5    3.61    1.54
   5  -9  -5    7.43    1.66
   5   9  -5    5.11    1.92
   4  -9  -5   12.50    1.89
   4  -9  -5   15.10    1.88
  -4  -9   5   18.32    2.22
   4   9  -5   16.65    2.33
  -3  -9   5    0.79    1.05
   3  -9  -5    2.22    1.23
   3  -9  -5    0.34    1.34
  -2  -9   5    3.22    1.24
   2  -9  -5    4.98    1.34
  -1  -9   5    2.18    1.14
   1  -9  -5    1.25    1.16
  -1  -9   5    3.65    1.57
   0  -9  -5    2.67    1.29
   0  -9   5    0.59    1.29
   0  -9   5    0.08    1.03
   1  -9   5   22.65    2.04
   1  -9   5   22.46    2.40
  -1  -9  -5   20.42    2.31
  -2  -9  -5   24.15    2.49
   2  -9   5   19.45    2.26
   2  -9   5   20.34    2.09
   3  -9   5    0.37    1.12
   3  -9   5   -0.20    1.04
  -3  -9  -5    0.38    1.22
  -3  -9  -5   -2.75    1.49
   4  -9   5   13.61    1.57
   4  -9   5   12.79    1.59
  -4  -9  -5   11.21    1.87
  -4  -9  -5   12.62    2.04
  -5  -9  -5    9.71    1.65
   5  -9   5   15.59    1.95
   5  -9   5   13.09    1.59
   6  -9   5   -0.30    1.06
   6  -9   5   -1.41    1.08
  -6  -9  -5   -1.07    1.37
   7  -9   5   -0.89    1.09
   7  -9   5    1.25    1.14
  -7  -9  -5   -3.54    1.43
  -7   9  -5   -0.21    1.29
   7   9   5   -0.76    1.12
   8  -9   5    4.05    1.20
  -8  -9  -5    3.16    1.68
   8  -9   5    1.91    1.14
  -8   9  -5    4.06    1.71
   8   9   5    5.73    1.42
   7 -10  -5   12.83    2.33
  -7 -10   5   14.62    2.13
   7 -10  -5   22.05    2.59
   7  10  -5   11.96    2.92
   6 -10  -5    2.18    1.81
   6 -10  -5    4.08    1.88
  -6 -10   5    2.92    1.74
   6  10  -5    1.06    2.43
  -5 -10   5    0.16    1.41
   5 -10  -5    2.74    1.69
  -5 -10   5    0.41    2.00
   5 -10  -5    0.54    1.66
   5  10  -5    3.40    2.24
   4 -10  -5    0.91    1.61
  -4 -10   5    3.82    1.78
  -4 -10   5   -1.94    1.35
   4 -10  -5   -1.78    1.64
   3 -10  -5   -1.36    1.56
   3 -10  -5   -1.62    1.54
  -3 -10   5   -2.70    1.54
  -3 -10   5    0.19    1.50
   2 -10  -5    2.32    1.79
  -2 -10   5    0.44    1.33
  -2 -10   5    5.44    1.71
   2 -10  -5    5.29    1.81
   1 -10  -5   29.19    2.98
  -1 -10   5   33.26    2.70
   1 -10  -5   30.32    3.30
  -1 -10   5   35.47    3.42
   0 -10  -5    3.60    1.50
   0 -10   5    5.11    1.73
   0 -10   5    0.86    1.34
   0 -10  -5    0.87    1.70
   1 -10   5    4.10    1.64
  -1 -10  -5    2.81    1.74
  -1 -10  -5    0.06    1.58
   1 -10   5   -0.46    1.27
  -2 -10  -5    6.14    2.12
  -2 -10  -5    4.79    1.74
   2 -10   5    8.35    1.56
   3 -10   5    6.25    1.51
  -3 -10  -5    6.90    1.92
  -3 -10  -5    7.08    1.77
  -4 -10  -5   -0.96    1.61
   4 -10   5    0.34    1.79
   4 -10   5   -0.19    1.35
  -4 -10  -5    1.11    1.91
  -5 -10  -5    8.91    2.19
   5 -10   5    8.93    1.61
  -5 -10  -5   13.20    2.18
   5 -10   5    9.36    1.80
  -6 -10  -5   -3.21    2.17
   6 -10   5    2.19    1.48
  -6 -10  -5    3.28    1.70
   6 -10   5    0.97    1.39
   3 -11  -5    3.06    2.06
  -3 -11   5    5.05    2.35
  -3 -11   5    6.23    1.92
   2 -11  -5    0.37    1.97
  -2 -11   5    4.57    2.24
  -2 -11   5    3.91    1.80
   2 -11  -5    8.05    2.10
  -1 -11   5    2.51    1.65
   1 -11  -5   -0.21    2.18
   1 -11  -5    0.48    1.84
  -1 -11   5    1.18    2.06
   0 -11   5    4.72    1.78
   0 -11  -5    3.28    2.05
   0 -11   5    1.82    2.06
   0 -11  -5    3.26    2.75
   1 -11   5    4.12    1.73
  -1 -11  -5    7.80    2.08
   1 -11   5    3.58    1.99
   2 -11   5    9.98    2.18
   2 -11   5   10.93    2.00
  -2 -11  -5   10.78    2.26
 -15   0   6   -1.49    1.13
 -15   0   6    0.95    1.33
 -14   0   6    0.27    1.12
  14   0  -6    2.65    1.45
 -14   0   6    0.87    0.98
 -13   0   6   -0.44    0.76
 -13   0   6    1.29    0.98
  13   0  -6    1.08    1.20
 -12   0   6    0.40    0.85
 -12   0   6    0.49    0.63
  12   0  -6    1.40    1.07
 -11   0   6    0.22    0.48
  11   0  -6    1.39    0.87
 -11   0   6   -0.22    0.71
 -10   0   6    5.26    0.87
  10   0  -6    3.70    0.90
 -10   0   6    5.43    0.65
   9   0  -6    0.46    0.65
  -9   0   6    0.21    0.51
  -9   0   6    0.08    0.35
  -8   0   6    7.76    0.93
   8   0  -6    7.90    0.92
  -8   0   6    8.04    0.60
  -7   0   6   -0.09    0.22
   7   0  -6    0.15    0.45
  -7   0   6    0.39    0.43
   6   0  -6   25.56    1.24
  -6   0   6   27.77    0.80
  -6   0   6   26.95    1.21
   5   0  -6   -0.18    0.29
  -5   0   6    0.58    0.35
  -5   0   6    0.12    0.14
  -4   0   6  206.04    4.35
   4   0  -6  206.17    4.36
  -4   0   6  210.49    3.74
  -3   0   6    0.19    0.20
   3   0  -6   -0.08    0.23
  -2   0   6  239.77    4.67
   2   0  -6  238.05    4.69
   1   0  -6    0.27    0.18
  -1   0   6    0.25    0.17
   1   0  -6    0.20    0.10
   0   0   6  427.32    7.83
   0   0  -6  433.36    7.74
   0   0  -6  425.76    7.80
  -1   0  -6    0.08    0.18
   1   0   6    0.34    0.20
  -2   0  -6   29.46    0.97
  -3   0  -6    0.29    0.26
  -4   0  -6   25.73    1.06
  -5   0  -6   -0.42    0.29
  -6   0  -6   18.07    0.71
  -6   0  -6   19.81    1.10
  -7   0  -6    0.05    0.29
  -7   0  -6   -0.18    0.49
  -8   0  -6   10.37    0.75
  -8   0  -6    7.71    0.92
  -9   0  -6    0.62    0.41
  -9   0  -6    1.18    0.65
 -10   0  -6  440.99    9.21
 -10   0  -6  430.76    8.65
 -11   0  -6    0.84    0.63
 -12   0  -6    4.04    0.87
 -12   0  -6   -1.07    0.97
 -13   0  -6   -0.81    0.76
 -13   0  -6    0.77    1.17
 -14   0  -6   -0.19    1.48
 -14   0  -6    0.24    1.01
 -15  -1   6    7.06    1.59
 -15   1   6    5.38    1.35
 -15   1   6    5.99    1.49
  14  -1  -6    2.30    1.44
 -14  -1   6    1.63    1.20
  14   1  -6    0.67    1.47
 -14   1   6    1.46    1.11
 -14   1   6    0.24    0.98
 -13  -1   6   35.12    2.33
  13  -1  -6   36.19    2.47
  13   1  -6   33.52    2.55
 -13   1   6   35.63    2.32
 -13   1   6   35.29    1.85
  12  -1  -6    4.25    1.12
 -12  -1   6    2.36    0.97
  12   1  -6    1.40    1.07
 -12   1   6    1.60    0.94
 -12   1   6    1.51    0.74
 -11  -1   6   30.61    1.86
  11  -1  -6   27.33    1.86
 -11   1   6   29.29    1.83
 -11   1   6   31.39    1.45
  11   1  -6   23.56    1.94
  10  -1  -6   30.52    1.82
 -10  -1   6   33.20    1.79
 -10   1   6   30.72    1.78
  10   1  -6   32.82    1.96
 -10   1   6   34.04    1.40
  -9  -1   6   49.46    2.00
   9  -1  -6   47.17    1.99
  -9   1   6   50.53    1.59
  -9   1   6   47.65    1.97
   9   1  -6   46.53    2.07
   8  -1  -6    2.64    0.65
  -8  -1   6    2.06    0.58
  -8   1   6    1.91    0.60
  -8   1   6    3.26    0.47
   8   1  -6    2.34    0.65
   7  -1  -6  124.41    3.18
  -7  -1   6  119.28    3.17
  -7   1   6  120.04    3.18
  -7   1   6  127.08    2.71
   7   1  -6  120.21    3.22
  -6  -1   6    3.17    0.52
   6  -1  -6    3.16    0.57
   6   1  -6    3.84    0.64
  -6   1   6    3.23    0.52
   5  -1  -6   25.77    1.15
  -5  -1   6   25.70    1.13
  -5   1   6   26.91    1.16
   5   1  -6   25.90    1.19
   5   1  -6   26.52    0.74
  -4  -1   6   13.79    0.77
   4  -1  -6   11.60    0.76
   4   1  -6   12.22    0.80
   4   1  -6   14.02    0.41
  -4   1   6   10.97    0.72
  -3  -1   6  205.74    4.23
   3  -1  -6  210.55    4.30
  -3   1   6  201.35    4.28
   3   1  -6  209.66    4.29
  -2  -1   6  426.92    8.04
   2  -1  -6  440.86    8.16
   2   1  -6  431.24    8.10
  -2   1   6  429.33    8.13
   1  -1  -6  701.42   12.56
  -1  -1   6  689.38   12.40
   1   1  -6  698.03   12.49
  -1   1   6  672.12   12.49
   0  -1  -6  508.49    9.41
   0   1  -6  520.15    9.32
   0   1   6  522.70    9.41
  -1  -1  -6  105.90    2.34
   1   1   6  112.23    2.36
  -1   1  -6  110.07    2.03
  -1   1  -6  106.47    2.06
  -2  -1  -6   23.34    0.86
   2   1   6   22.77    0.85
  -3  -1  -6   86.78    2.10
   3   1   6   83.37    2.09
  -3   1  -6   81.71    2.12
  -4  -1  -6    1.11    0.33
  -4   1  -6    1.66    0.40
   4   1   6    1.01    0.33
  -5  -1  -6    9.11    0.52
  -5  -1  -6    8.84    0.75
  -5   1  -6    9.38    0.82
  -5   1  -6    9.23    0.42
   5   1   6    8.15    0.71
  -6  -1  -6    7.15    0.81
  -6  -1  -6    6.34    0.58
  -6   1  -6    7.28    0.50
   6   1   6    7.58    0.78
  -6   1  -6    6.22    0.76
  -7  -1  -6   10.08    0.76
  -7  -1  -6    8.57    0.94
  -7   1  -6   10.11    0.67
   7   1   6   11.82    0.96
  -7   1  -6   13.63    1.10
  -8  -1  -6   11.31    1.11
  -8  -1  -6   12.15    0.85
  -8   1  -6   12.59    0.79
  -8   1  -6   12.79    1.19
  -9  -1  -6    0.35    0.64
  -9  -1  -6    0.42    0.46
  -9   1  -6    0.26    0.40
  -9   1  -6   -0.11    0.65
 -10  -1  -6    0.50    0.77
 -10  -1  -6   -0.47    0.49
 -10   1  -6   -1.02    0.72
 -10   1  -6    1.14    0.51
 -11  -1  -6    2.06    0.70
 -11   1  -6    1.14    0.64
 -12  -1  -6    5.67    1.42
 -12   1  -6   10.75    1.57
 -13  -1  -6    8.37    1.59
 -13  -1  -6    6.71    1.14
 -13   1  -6    7.71    1.46
 -13   1  -6    6.53    1.09
 -14  -1  -6    0.87    1.13
 -14  -1  -6   -1.62    1.51
 -14   1  -6    1.94    1.53
 -14   1  -6   -0.28    0.98
 -15  -2   6    9.30    1.82
 -15   2   6    8.07    1.76
 -15   2   6    7.10    1.48
 -14  -2   6   -1.28    1.21
  14  -2  -6    1.05    1.40
 -14   2   6    1.17    1.04
 -14   2   6    0.87    1.22
  14   2  -6   -2.70    1.49
  13  -2  -6   21.82    2.17
 -13  -2   6   21.62    2.12
  13   2  -6   26.14    2.49
 -13   2   6   22.67    1.73
 -13   2   6   24.34    2.20
 -12  -2   6   27.76    2.00
  12  -2  -6   25.35    2.02
 -12   2   6   25.24    1.65
 -12   2   6   27.13    2.04
  12   2  -6   27.86    2.30
  11  -2  -6    4.34    1.04
 -11  -2   6    5.10    1.04
 -11   2   6    4.00    0.79
 -11   2   6    4.05    0.98
  11   2  -6    4.99    1.14
  10  -2  -6   46.96    2.16
 -10  -2   6   47.30    2.16
  10   2  -6   46.99    2.34
 -10   2   6   46.04    1.76
 -10   2   6   43.00    2.13
  -9  -2   6   28.01    1.59
   9  -2  -6   32.06    1.69
  -9   2   6   27.89    1.64
   9   2  -6   30.22    1.90
   9   2  -6   29.19    1.19
   8  -2  -6    1.13    0.59
  -8  -2   6    0.56    0.52
  -8   2   6    0.29    0.48
   8   2  -6    0.67    0.35
   8   2  -6    0.23    0.64
   7  -2  -6   10.06    0.96
  -7  -2   6    9.30    0.93
   7   2  -6   10.09    1.08
  -7   2   6   10.63    0.96
   7   2  -6    9.84    0.61
  -6  -2   6    0.41    0.37
   6  -2  -6    0.55    0.45
   6   2  -6   -0.02    0.45
   6   2  -6    0.10    0.23
  -6   2   6    0.34    0.35
   5  -2  -6   69.41    2.06
  -5  -2   6   67.91    2.02
   5   2  -6   68.62    1.57
   5   2  -6   67.00    2.12
  -5   2   6   68.28    2.09
  -4  -2   6   25.72    1.08
   4  -2  -6   24.78    1.12
  -4   2   6   23.33    1.10
   4   2  -6   25.21    1.18
   3  -2  -6   38.76    1.37
  -3  -2   6   41.75    1.32
   3   2  -6   42.26    1.42
  -3   2   6   39.63    1.39
   2  -2  -6    1.91    0.38
  -2  -2   6    2.25    0.35
   2   2  -6    1.98    0.40
  -2   2   6    1.83    0.34
  -1  -2   6    7.69    0.50
   1  -2  -6    8.13    0.60
  -1   2   6    7.59    0.56
   1   2  -6    8.20    0.59
   0  -2   6    1.01    0.21
   0  -2   6    1.22    0.24
   0  -2  -6    1.45    0.32
   0   2  -6    1.20    0.28
   1   2   6    2.83    0.36
  -1   2  -6    3.43    0.40
  -2   2  -6   79.85    1.78
  -2   2  -6   78.41    1.78
   2   2   6   79.40    1.97
  -3   2  -6    3.67    0.37
   3   2   6    4.02    0.49
  -3   2  -6    3.38    0.37
   4   2   6   14.59    0.82
  -4   2  -6   13.85    0.67
  -4   2  -6   13.87    0.60
  -5  -2  -6   50.19    1.49
  -5  -2  -6   49.91    1.71
  -5   2  -6   51.96    1.35
   5   2   6   51.33    1.68
  -6  -2  -6   17.61    1.09
  -6  -2  -6   17.94    0.95
   6   2   6   17.26    1.03
  -6   2  -6   15.37    0.78
  -7  -2  -6    0.44    0.49
  -7  -2  -6    0.39    0.42
  -7   2  -6    0.94    0.60
  -7   2  -6    0.38    0.33
   7   2   6    0.68    0.42
  -8  -2  -6    2.95    0.59
  -8  -2  -6    2.13    0.70
  -8   2  -6    2.60    0.82
  -8   2  -6    2.70    0.52
   8   2   6    2.67    0.66
  -9  -2  -6    1.34    0.55
  -9  -2  -6    1.49    0.77
  -9   2  -6    1.59    0.82
  -9   2  -6    1.45    0.50
   9   2   6    0.67    0.59
 -10  -2  -6   22.41    1.74
 -10  -2  -6   21.13    1.36
 -10   2  -6   20.01    1.26
  10   2   6   20.91    1.59
 -10   2  -6   18.72    1.77
 -11  -2  -6    2.63    0.81
 -11   2  -6    2.02    0.71
 -12  -2  -6   25.51    2.28
 -12  -2  -6   33.33    1.89
 -12   2  -6   28.27    1.80
 -12   2  -6   30.33    2.45
 -13  -2  -6    0.09    0.85
 -13   2  -6   -0.33    1.36
 -13   2  -6    0.76    0.92
 -14  -2  -6   14.34    1.58
 -14   2  -6   13.91    2.02
 -14   2  -6   14.73    1.69
 -15  -3   6    7.54    1.74
 -15   3   6   10.98    1.98
 -14  -3   6    0.24    1.35
 -14   3   6    2.81    1.22
 -14   3   6    2.53    1.35
 -13  -3   6   36.89    2.49
  13  -3  -6   41.51    2.63
 -13   3   6   40.85    2.27
  13   3  -6   42.98    2.92
 -13   3   6   40.30    2.69
  12  -3  -6   75.73    3.09
 -12  -3   6   74.75    3.10
 -12   3   6   79.78    2.75
 -12   3   6   74.50    3.18
  12   3  -6   77.26    3.40
 -11  -3   6    0.98    0.90
  11  -3  -6   -1.62    0.74
  11   3  -6   -0.32    1.03
 -11   3   6   -0.53    0.85
  11   3  -6    0.83    0.58
 -11   3   6   -0.01    0.75
 -10  -3   6   70.08    2.70
  10   3  -6   71.29    2.15
 -10   3   6   67.07    2.74
  10   3  -6   72.77    2.95
   9  -3  -6    0.23    0.69
  -9  -3   6    0.87    0.65
  -9   3   6    1.14    0.64
   9   3  -6    0.16    0.80
   9   3  -6    0.66    0.41
  -8  -3   6   26.53    1.52
   8  -3  -6   26.66    1.54
   8   3  -6   26.59    1.08
   8   3  -6   27.74    1.78
  -8   3   6   27.76    1.56
   7  -3  -6    2.09    0.62
  -7  -3   6    1.98    0.57
   7   3  -6    1.74    0.68
   7   3  -6    2.19    0.39
  -7   3   6    2.25    0.61
   6  -3  -6   19.93    1.22
  -6  -3   6   19.96    1.18
   6   3  -6   18.82    1.33
  -6   3   6   19.89    1.24
   6   3  -6   20.29    0.85
  -5  -3   6    1.30    0.47
   5  -3  -6    0.84    0.43
   5   3  -6    1.51    0.57
  -5   3   6    0.99    0.40
  -4  -3   6    0.48    0.38
   4  -3  -6    1.15    0.41
  -4   3   6    0.40    0.35
   4   3  -6    0.48    0.47
   3  -3  -6   36.56    1.41
  -3  -3   6   36.57    1.34
   3   3  -6   36.20    1.47
  -3   3   6   33.81    1.40
   2  -3  -6   56.19    1.79
  -2  -3   6   57.21    1.67
   2   3  -6   55.95    1.80
  -2   3   6   56.69    1.78
   1  -3  -6    2.61    0.49
  -1  -3   6    2.20    0.39
   1   3  -6    1.84    0.45
  -1   3   6    1.79    0.37
   0  -3   6  107.94    2.47
   0  -3   6  111.51    2.59
   0  -3  -6  113.87    2.76
   0   3  -6  110.87    2.71
   1  -3   6   13.10    0.61
   1  -3   6   12.31    0.62
  -1   3  -6   12.95    0.82
   2  -3   6   21.04    0.65
   2  -3   6   19.56    0.64
  -2   3  -6   19.24    0.96
  -2   3  -6   19.31    0.91
   3   3   6    6.40    0.61
  -3   3  -6    6.85    0.62
  -3   3  -6    5.27    0.65
  -4  -3  -6    0.32    0.34
   4   3   6    1.33    0.39
  -4   3  -6    0.53    0.37
  -4   3  -6    0.49    0.33
  -5  -3  -6   11.34    0.87
  -5   3  -6   12.42    0.79
   5   3   6   11.80    0.87
  -6  -3  -6    2.29    0.54
  -6   3  -6    3.77    0.54
   6   3   6    2.61    0.51
  -7  -3  -6    7.65    0.91
   7   3   6    6.19    0.76
  -7   3  -6    9.17    0.78
  -8  -3  -6   87.86    2.62
  -8   3  -6   87.73    2.49
   8   3   6   86.64    2.74
  -9  -3  -6    9.45    1.04
  -9   3  -6   10.11    1.37
   9   3   6    8.50    1.13
  -9   3  -6   10.99    1.06
 -10  -3  -6    0.45    0.65
 -10   3  -6    0.79    1.17
 -10   3  -6   -0.30    0.57
  10   3   6    0.27    0.66
 -11  -3  -6    8.37    1.12
  11   3   6    8.07    1.18
 -11   3  -6    8.09    1.07
 -12  -3  -6    2.31    0.95
 -12   3  -6    0.68    1.20
 -12   3  -6    1.80    0.89
  12   3   6    0.99    0.94
 -13  -3  -6    2.05    1.07
 -13   3  -6    4.22    1.19
 -13   3  -6    3.97    1.67
 -14  -3  -6    0.74    1.20
 -14   3  -6    0.22    1.22
 -14   3  -6    1.70    1.80
 -14  -4   6    1.46    1.40
  14   4  -6   -1.08    1.73
 -14   4   6    1.19    1.36
 -13  -4   6    0.43    1.24
 -13   4   6    1.30    1.13
  13   4  -6    0.22    0.88
 -13   4   6    0.62    1.19
 -12  -4   6    4.03    1.15
  12  -4  -6    4.92    1.24
  12   4  -6    3.41    1.47
  12   4  -6    2.43    0.84
 -12   4   6    3.68    1.12
  11  -4  -6    1.62    1.04
 -11  -4   6    2.21    1.03
  11   4  -6    1.21    1.25
 -11   4   6    0.55    0.95
  11   4  -6    3.11    0.72
 -10  -4   6    2.51    0.94
  10  -4  -6    2.85    0.95
  10   4  -6    1.43    0.58
 -10   4   6    1.47    0.87
  10   4  -6    2.95    1.19
  -9  -4   6   25.78    1.73
   9  -4  -6   29.12    1.77
   9   4  -6   26.93    2.07
   9   4  -6   26.98    1.26
  -9   4   6   24.79    1.81
  -8  -4   6    3.62    0.79
   8  -4  -6    1.96    0.80
   8   4  -6    3.55    0.53
  -8   4   6    1.80    0.68
   8   4  -6    2.75    1.01
  -7  -4   6    3.48    0.78
   7  -4  -6    3.73    0.86
   7   4  -6    5.60    0.63
   7   4  -6    5.16    1.06
  -7   4   6    4.72    0.83
  -6  -4   6    3.69    0.69
   6  -4  -6    5.72    0.89
  -6   4   6    4.95    0.84
   6   4  -6    5.61    0.93
  -5  -4   6    0.36    0.45
   5  -4  -6    0.93    0.55
  -5   4   6    0.15    0.42
   5   4  -6    1.32    0.67
  -4  -4   6   19.23    1.14
   4  -4  -6   18.50    1.19
  -4   4   6   22.62    1.28
   4   4  -6   20.48    1.38
   3  -4  -6   28.13    1.39
  -3  -4   6   28.32    1.31
   3   4  -6   28.47    1.47
  -3   4   6   28.77    1.39
   2  -4  -6   37.98    1.59
  -2  -4   6   38.36    1.44
   2   4  -6   38.30    1.65
  -2   4   6   36.39    1.53
   1  -4  -6    3.94    0.65
   1   4  -6    4.43    0.72
   0  -4  -6    6.04    0.75
   0  -4   6    4.46    0.60
   0  -4   6    5.16    0.60
   0   4  -6    5.45    0.75
   1  -4   6   25.60    1.04
   1  -4   6   28.22    1.14
  -1  -4  -6   25.63    1.29
  -1   4  -6   26.40    1.32
   2  -4   6   99.24    2.35
   2  -4   6  101.58    2.37
  -2   4  -6   97.28    2.66
  -2   4  -6  101.98    2.77
  -3  -4  -6   78.00    2.34
   3  -4   6   78.46    1.89
   3  -4   6   80.69    1.88
  -3   4  -6   77.18    2.27
  -3   4  -6   79.43    2.36
   4  -4   6    3.39    0.37
   4  -4   6    3.04    0.34
  -4  -4  -6    2.93    0.62
   4   4   6    3.47    0.58
  -4   4  -6    1.49    0.49
  -4   4  -6    3.47    0.66
  -5  -4  -6    2.46    0.60
   5   4   6    3.13    0.60
  -5   4  -6    3.53    0.61
  -6  -4  -6    2.05    0.63
  -6   4  -6    2.00    0.55
   6   4   6    3.73    0.69
  -7  -4  -6    0.35    0.59
  -7   4  -6    0.81    0.50
   7   4   6   -0.36    0.45
  -8  -4  -6   71.54    2.53
  -8   4  -6   70.90    2.41
   8   4   6   73.80    2.53
  -9  -4  -6   60.91    2.44
   9   4   6   61.31    2.43
  -9   4  -6   62.13    2.34
 -10  -4  -6    3.80    0.90
 -10   4  -6    3.14    0.83
  10   4   6    2.90    0.89
 -11  -4  -6    0.42    0.89
 -11   4  -6   -0.08    0.78
 -11   4  -6   -0.55    1.21
  11   4   6   -0.87    0.91
 -12  -4  -6    1.52    1.04
 -12   4  -6    0.07    1.39
  12   4   6    0.83    0.98
 -12   4  -6    0.76    1.00
 -13  -4  -6    2.07    1.17
 -13   4  -6    3.67    1.26
  13   4   6    3.37    1.28
 -13   4  -6    3.24    1.80
 -14  -5   6   13.05    1.93
  14  -5  -6   13.03    2.15
  14   5  -6    8.21    2.29
 -14   5   6   11.20    2.00
  14   5  -6    9.85    1.42
 -14   5   6    8.25    1.94
  13  -5  -6    2.29    1.37
 -13  -5   6    4.54    1.51
 -13   5   6    5.02    1.49
  13   5  -6    5.59    1.17
  13   5  -6    1.59    1.79
 -12  -5   6   20.15    2.22
 -12   5   6   18.13    2.27
  12   5  -6   16.63    1.54
 -11  -5   6    3.58    1.20
  11  -5  -6    3.43    1.16
 -11   5   6    4.41    1.15
  11   5  -6    3.84    2.34
  11   5  -6    3.15    0.78
  10  -5  -6    3.42    1.04
 -10  -5   6    4.37    1.11
 -10   5   6    5.35    1.17
  10   5  -6    5.25    1.44
  10   5  -6    4.36    0.76
  -9  -5   6   17.43    1.75
   9  -5  -6   19.47    1.74
  -9   5   6   21.26    1.84
   9   5  -6   19.68    2.18
   9   5  -6   20.62    1.24
  -8  -5   6   91.39    3.14
   8  -5  -6   90.65    3.11
   8   5  -6   95.73    2.62
  -8   5   6   94.63    3.32
   8   5  -6   91.59    3.49
  -7  -5   6   56.80    2.32
   7  -5  -6   59.43    2.34
   7   5  -6   43.41    2.41
  -7   5   6   56.56    2.42
  -6  -5   6   45.10    1.98
   6  -5  -6   43.46    1.99
   6   5  -6   43.42    2.27
  -6   5   6   43.17    2.06
  -5  -5   6   -0.66    0.49
   5  -5  -6    0.24    0.56
   5   5  -6   -0.20    0.74
  -5   5   6    0.00    0.50
   4  -5  -6    1.53    0.63
  -4  -5   6    1.01    0.55
   4   5  -6    2.00    0.77
  -4   5   6    0.93    0.49
  -3  -5   6    1.73    0.59
   3  -5  -6    1.66    0.60
   3   5  -6    0.80    0.68
  -3   5   6    1.04    0.49
  -2  -5   6   58.79    2.04
   2  -5  -6   59.78    2.22
   2   5  -6   62.63    2.33
  -1  -5   6    0.34    0.52
  -1  -5   6    0.70    0.45
   1  -5  -6    0.73    0.56
   1   5  -6    0.42    0.61
   0  -5  -6   69.16    2.38
   0  -5   6   66.96    2.06
   0  -5   6   65.97    2.19
   0   5  -6   66.04    2.37
   1  -5   6    6.14    0.69
  -1  -5  -6    6.47    0.92
   1  -5   6    7.35    0.89
  -1   5  -6    7.59    0.97
   2  -5   6   29.89    1.28
  -2  -5  -6   29.98    1.55
   2  -5   6   29.50    1.24
  -2   5  -6   27.49    1.58
   3  -5   6    0.11    0.36
  -3  -5  -6    0.22    0.53
   3  -5   6    0.19    0.37
  -3   5  -6    0.84    0.48
  -3   5  -6    0.50    0.60
   4  -5   6   94.41    2.29
  -4  -5  -6   92.71    2.91
   4  -5   6   91.79    2.33
  -4   5  -6   91.73    2.81
   5  -5   6    1.82    0.42
   5  -5   6    1.79    0.39
  -5  -5  -6    1.65    0.66
  -5   5  -6    1.70    0.59
   5   5   6    1.94    0.57
   6  -5   6   37.03    1.12
  -6  -5  -6   36.00    1.86
   6  -5   6   36.52    1.06
  -6   5  -6   37.06    1.80
   6   5   6   37.99    1.72
  -7  -5  -6    0.41    0.70
   7   5   6    0.76    0.61
  -7   5  -6    0.66    0.62
  -8  -5  -6   13.22    1.50
  -8   5  -6   11.68    1.36
   8   5   6   12.95    1.37
  -9  -5  -6    4.31    0.98
   9   5   6    5.33    1.03
  -9   5  -6    3.85    0.98
 -10  -5  -6   26.31    2.08
 -10   5  -6   26.29    1.94
  10   5   6   25.14    1.90
 -11  -5  -6    8.00    1.35
  11   5   6    5.80    1.18
 -11   5  -6    5.17    1.23
 -12  -5  -6   -0.94    1.15
 -12   5  -6   -0.39    1.09
 -12   5  -6   -1.89    1.55
  12   5   6    0.91    1.05
 -13  -5  -6    1.31    1.42
 -13   5  -6   -0.56    1.33
  13   5   6   -0.17    1.30
 -13  -6   6   -1.45    1.55
  13  -6  -6    4.21    1.63
 -13   6   6   -0.77    1.48
  13   6  -6    2.09    1.95
  13   6  -6    0.79    1.03
 -12  -6   6    3.83    1.53
  12  -6  -6    7.84    1.62
  12   6  -6    5.61    1.97
 -12   6   6    5.25    1.54
  12   6  -6    4.81    1.08
 -11  -6   6    7.80    1.49
  11   6  -6    7.01    1.09
  11   6  -6    0.97    1.60
 -11   6   6    5.34    1.48
 -10  -6   6    2.90    1.15
  10   6  -6    2.22    0.79
 -10   6   6    3.79    1.23
  -9  -6   6   36.47    2.32
   9  -6  -6   35.35    2.29
   9   6  -6   38.68    1.76
   9   6  -6   43.21    2.91
  -9   6   6   35.24    2.40
   8  -6  -6    0.66    0.91
  -8  -6   6   -0.77    0.81
  -8   6   6    2.05    0.91
   8   6  -6    1.61    1.19
  -7  -6   6   76.88    2.93
   7  -6  -6   72.90    2.87
   7   6  -6   76.80    3.33
  -7   6   6   75.85    3.04
   6  -6  -6   21.61    1.73
  -6  -6   6   18.43    1.57
  -6   6   6   23.51    1.74
   6   6  -6   20.44    1.98
   5  -6  -6   16.79    1.54
  -5  -6   6   15.55    1.42
   5   6  -6   15.91    1.76
  -5   6   6   15.61    1.44
  -4  -6   6   31.56    1.77
   4  -6  -6   32.58    1.90
   4   6  -6   36.02    2.14
  -4   6   6   32.19    1.84
   3  -6  -6    4.24    0.87
  -3  -6   6    3.25    0.76
  -3   6   6    2.94    0.81
   3   6  -6    3.97    0.99
  -2  -6   6    2.26    0.66
   2  -6  -6    3.07    0.82
   2   6  -6    1.02    0.86
   1  -6  -6    0.24    0.63
  -1  -6   6   -0.17    0.53
  -1  -6   6    0.10    0.60
   1   6  -6    0.28    0.79
   0  -6  -6   35.25    1.93
   0  -6   6   31.16    1.55
   0  -6   6   36.37    1.79
   0   6  -6   33.28    1.97
   1  -6   6   11.99    1.06
  -1  -6  -6   12.85    1.31
  -1  -6  -6   11.38    1.35
   1  -6   6    9.65    1.17
  -1   6  -6   11.12    1.43
  -2  -6  -6    1.52    0.78
   2  -6   6    0.03    0.51
   2  -6   6   -0.11    0.50
  -2  -6  -6    0.36    0.63
  -2   6  -6    0.03    0.73
  -3  -6  -6  247.53    6.08
   3  -6   6  250.83    5.47
   3  -6   6  252.36    5.50
  -3   6  -6  256.73    6.12
   4  -6   6   13.67    1.08
  -4  -6  -6   15.33    1.47
   4  -6   6   14.03    1.09
  -4   6  -6   15.05    1.42
   5  -6   6    8.62    0.93
  -5  -6  -6    9.27    1.19
   5  -6   6    9.30    0.90
  -5   6  -6    7.92    1.14
   5   6   6    7.90    1.03
  -6  -6  -6    0.95    0.80
   6  -6   6    0.30    0.44
   6  -6   6    0.26    0.47
  -6   6  -6   -0.26    0.67
   6   6   6    0.96    0.67
  -7  -6  -6   24.47    1.94
   7  -6   6   26.32    1.10
   7  -6   6   25.08    1.03
  -7   6  -6   23.97    1.78
   7   6   6   25.85    1.71
  -8  -6  -6    0.39    0.91
  -8   6  -6    2.19    0.91
   8   6   6    0.41    0.80
  -9  -6  -6   14.79    1.70
  -9   6  -6   15.56    1.89
   9   6   6   13.39    1.60
 -10  -6  -6    0.67    1.09
 -10   6  -6   -0.10    1.11
  10   6   6    0.34    0.89
 -11  -6  -6    2.51    1.31
  11   6   6    2.33    1.11
 -11   6  -6    3.32    1.30
 -12  -6  -6    2.56    1.45
  12   6   6    3.05    1.22
 -12   6  -6    1.67    1.41
 -12  -7   6    1.22    1.64
  12  -7  -6   -0.89    1.48
  12   7  -6   -0.23    1.02
  12   7  -6    2.55    2.09
 -12   7   6   -1.08    1.58
  11  -7  -6    2.08    1.41
 -11  -7   6   -1.96    1.35
  11   7  -6   -0.37    0.84
  11   7  -6    1.30    1.80
 -11   7   6   -0.91    1.32
  10  -7  -6   -0.06    1.27
 -10  -7   6    2.62    1.32
  10   7  -6    0.43    1.73
 -10   7   6    0.28    1.27
  10   7  -6   -1.19    0.77
  -9  -7   6   11.47    1.64
   9   7  -6   11.03    1.40
  -9   7   6    6.71    1.40
  -8  -7   6    1.63    1.09
  -8   7   6    1.05    1.05
  -7  -7   6   36.17    2.20
   7  -7  -6   34.18    2.33
  -7   7   6   33.65    2.34
  -6  -7   6   16.61    1.73
   6  -7  -6   17.23    1.86
   6   7  -6   16.32    1.90
  -6   7   6   19.29    1.86
  -5  -7   6    0.08    0.79
   5  -7  -6    0.71    0.91
  -5   7   6    1.52    0.86
   5   7  -6    2.41    1.18
   4  -7  -6    2.74    1.00
  -4  -7   6    0.77    0.78
  -4   7   6    1.89    0.85
   4   7  -6    3.01    1.41
  -3  -7   6   60.49    2.52
   3  -7  -6   58.56    2.67
   3   7  -6   61.13    2.88
  -2  -7   6   -0.34    0.66
   2  -7  -6    0.81    0.90
  -2  -7   6    0.64    0.86
   2   7  -6    1.26    1.01
   1  -7  -6    9.74    1.27
  -1  -7   6   11.12    1.35
   1  -7  -6    9.82    1.31
  -1  -7   6    8.57    1.10
   1   7  -6    9.42    1.48
   0  -7  -6   46.54    2.35
   0  -7   6   46.72    2.09
   0  -7  -6   44.91    2.42
   0  -7   6   45.23    2.20
   0   7  -6   47.28    2.54
   1  -7   6    3.67    0.77
  -1  -7  -6    4.11    1.02
   1  -7   6    3.81    0.93
  -1  -7  -6    3.56    0.95
  -1   7  -6    4.75    1.18
  -2  -7  -6    1.49    0.81
   2  -7   6    1.53    0.72
   2  -7   6    0.72    0.69
  -2  -7  -6   -0.57    0.81
  -2   7  -6    1.64    1.02
  -3  -7  -6   65.50    2.82
  -3  -7  -6   65.03    2.89
   3  -7   6   65.59    2.36
   3  -7   6   66.59    2.41
   4  -7   6    4.60    0.89
  -4  -7  -6    1.84    0.92
   4  -7   6    4.35    0.83
   5  -7   6    1.40    0.67
   5  -7   6    0.38    0.65
  -5  -7  -6    0.99    0.97
  -5   7  -6    2.17    0.94
  -6  -7  -6  110.82    3.83
   6  -7   6  108.45    2.82
   6  -7   6  107.04    2.89
   6   7   6   84.97    3.22
  -6   7  -6  106.77    3.71
   7  -7   6    7.73    0.84
  -7  -7  -6    5.81    1.33
   7  -7   6    6.38    0.85
   7   7   6    5.71    1.08
  -7   7  -6    7.66    1.37
   8  -7   6    3.47    0.63
  -8  -7  -6    5.16    1.35
   8  -7   6    5.80    0.68
  -8   7  -6    3.50    1.19
   8   7   6    5.34    1.14
  -9  -7  -6   -0.96    1.18
  -9   7  -6    1.86    1.19
   9   7   6    2.73    1.07
 -10  -7  -6    0.44    1.36
 -10   7  -6    1.35    1.29
  10   7   6    0.82    1.02
 -11  -7  -6   15.13    1.99
 -11   7  -6    8.83    1.84
  11   7   6   12.22    1.76
 -11  -8   6   -0.66    1.70
  11  -8  -6    0.62    1.68
 -11   8   6   -0.22    1.50
  11   8  -6   -0.07    2.24
  11   8  -6    1.55    1.07
 -10  -8   6   11.61    1.90
  10  -8  -6   10.28    1.86
  10   8  -6   12.68    2.51
  10   8  -6   11.24    1.43
 -10   8   6    8.60    1.80
  -9  -8   6    2.53    1.39
   9  -8  -6    3.43    1.53
   9   8  -6   -1.01    1.77
  -9   8   6    0.81    1.25
   9   8  -6    2.86    1.02
   8  -8  -6    1.77    1.36
  -8  -8   6    2.04    1.24
   8   8  -6   -0.50    1.72
  -8   8   6    1.37    1.24
   7  -8  -6   -0.49    1.23
  -7  -8   6    3.63    1.27
   7   8  -6    6.50    2.02
  -7   8   6    6.00    1.34
  -6  -8   6    4.90    1.28
   6   8  -6    0.27    1.50
  -6   8   6    2.60    1.14
   5  -8  -6    1.62    1.11
  -5  -8   6    0.41    1.04
  -5   8   6    1.22    1.02
   4  -8  -6    1.94    1.06
  -4  -8   6    3.54    1.17
   3  -8  -6   43.20    2.61
  -3  -8   6   45.46    2.73
  -3  -8   6   42.40    2.39
   2  -8  -6   28.17    2.25
  -2  -8   6   30.32    2.05
  -2  -8   6   29.48    2.35
  -1  -8   6    6.99    1.30
   1  -8  -6    6.97    1.33
  -1  -8   6    7.23    1.10
   1   8  -6    7.86    1.64
   0  -8   6    9.56    1.26
   0  -8  -6    8.81    1.58
   0  -8   6    8.19    1.36
   0  -8  -6    7.39    1.34
   0   8  -6    8.24    1.66
  -1  -8  -6    1.20    0.99
   1  -8   6    0.35    0.81
   1  -8   6    1.65    1.05
  -1  -8  -6    1.09    1.08
  -2  -8  -6   26.39    2.41
   2  -8   6   31.67    1.98
   2  -8   6   30.84    2.09
  -2  -8  -6   34.36    2.38
   3  -8   6   62.62    2.67
   3  -8   6   66.35    2.59
  -3  -8  -6   64.70    3.11
  -3  -8  -6   62.24    3.18
   4  -8   6    6.48    1.13
  -4  -8  -6    5.40    1.50
   4  -8   6    5.93    1.03
  -4  -8  -6    4.78    1.30
   5  -8   6   12.62    1.35
  -5  -8  -6   15.93    1.86
   5  -8   6   13.29    1.54
   6  -8   6    4.02    0.96
  -6  -8  -6    3.96    1.32
   6  -8   6    2.47    0.91
  -6   8  -6    2.63    1.10
   6   8   6    2.83    1.00
   7  -8   6    4.33    0.90
   7  -8   6    3.68    0.88
  -7  -8  -6    2.63    1.34
   7   8   6    4.72    1.13
  -7   8  -6    1.82    1.24
   8  -8   6    1.26    0.76
   8  -8   6    3.03    0.81
  -8  -8  -6    0.89    1.33
  -8   8  -6   -0.62    1.31
   8   8   6    2.09    1.13
   9  -8   6    9.53    1.06
   9  -8   6   10.44    1.05
  -9  -8  -6    7.70    1.72
   9   8   6    9.26    1.58
  -9   8  -6   10.02    1.75
 -10  -8  -6    9.32    1.87
  10   8   6    8.18    1.56
 -10   8  -6    6.25    1.84
   9  -9  -6    3.42    1.87
   9  -9  -6    4.93    1.85
  -9  -9   6    8.90    2.05
   9   9  -6    4.55    2.53
  -9   9   6    5.04    1.79
  -8  -9   6   -2.61    1.51
   8  -9  -6    0.34    1.60
   8  -9  -6   -3.61    1.50
  -8   9   6   -0.65    1.52
   8   9  -6    2.28    2.13
  -7  -9   6   37.80    2.90
   7  -9  -6   36.37    3.23
   7  -9  -6   42.99    3.30
  -7   9   6   41.65    3.09
   7   9  -6   37.69    3.86
  -6  -9   6    7.81    1.67
   6  -9  -6   13.78    2.04
   6  -9  -6    7.56    1.71
   6   9  -6    6.85    2.07
   5  -9  -6   10.50    1.87
  -5  -9   6    9.10    1.58
   5  -9  -6   10.37    1.75
   5   9  -6   11.46    2.19
  -4  -9   6    0.29    1.39
   4  -9  -6    6.78    1.65
  -4  -9   6    4.31    1.33
   4  -9  -6    4.26    1.40
   4   9  -6    5.99    2.00
  -3  -9   6   13.26    1.60
   3  -9  -6    8.48    1.53
   2  -9  -6    8.55    1.57
  -2  -9   6    4.64    1.28
   1  -9  -6   12.25    1.82
  -1  -9   6   11.62    1.83
  -1  -9   6   12.74    1.59
   0  -9   6   14.06    1.83
   0  -9   6   14.83    1.88
   0  -9  -6   11.80    1.67
  -1  -9  -6   -0.09    1.12
   1  -9   6    0.31    1.20
   1  -9   6   -0.25    0.99
  -1  -9  -6    1.41    1.49
   2  -9   6    0.67    1.14
   2  -9   6   -0.22    1.03
  -2  -9  -6    0.89    1.27
  -2  -9  -6    1.21    1.70
  -3  -9  -6   13.80    1.93
   3  -9   6   18.34    1.94
  -3  -9  -6   13.60    1.92
   3  -9   6   18.44    2.13
  -4  -9  -6    1.93    1.53
  -4  -9  -6    0.95    1.43
   4  -9   6   -0.76    1.05
   4  -9   6    0.45    1.05
  -5  -9  -6   11.15    1.95
   5  -9   6   14.95    1.64
  -5  -9  -6   12.44    1.99
   5  -9   6   13.46    1.49
   6  -9   6    0.82    1.06
  -6  -9  -6    0.85    1.54
   6  -9   6   -0.67    1.08
   7  -9   6    2.16    1.09
  -7  -9  -6   -0.39    1.47
   7  -9   6   -0.02    1.05
   7   9   6    0.03    1.20
   8  -9   6    2.86    1.06
   8  -9   6    1.31    1.00
  -8  -9  -6    0.13    1.67
  -8   9  -6    1.35    1.69
   8   9   6    1.02    1.28
   7 -10  -6    1.77    1.85
  -7 -10   6    6.13    1.92
   7 -10  -6    3.34    2.11
   7  10  -6    3.70    2.77
  -6 -10   6    0.77    1.71
   6 -10  -6    2.44    1.89
   6 -10  -6    0.44    1.67
   6  10  -6    0.24    2.43
  -5 -10   6   11.41    2.39
   5 -10  -6    9.27    2.13
  -5 -10   6   11.81    1.99
   5 -10  -6    8.09    2.02
   5  10  -6    9.24    2.59
  -4 -10   6   19.58    2.41
  -4 -10   6   31.84    2.81
   4 -10  -6   24.13    2.64
   4 -10  -6   24.83    3.06
   4  10  -6   20.64    2.89
   3 -10  -6    7.25    2.01
  -3 -10   6    5.59    1.80
  -3 -10   6    6.16    1.62
   3 -10  -6    5.01    1.74
   2 -10  -6    2.99    1.80
   2 -10  -6    0.73    1.69
  -2 -10   6    0.72    1.74
  -2 -10   6    4.20    1.45
  -1 -10   6   -0.29    1.81
  -1 -10   6    2.32    1.37
   1 -10  -6    5.03    1.68
   1 -10  -6    1.20    1.71
   0 -10  -6   13.35    2.02
   0 -10  -6   11.82    2.28
   0 -10   6   15.65    1.82
   0 -10   6   11.94    2.05
   1 -10   6    7.92    1.53
  -1 -10  -6    5.48    1.71
  -1 -10  -6    4.74    2.06
   2 -10   6   -0.38    1.28
  -2 -10  -6   -1.98    1.45
  -2 -10  -6    4.44    2.01
   3 -10   6    0.35    1.55
  -3 -10  -6    0.69    1.64
  -3 -10  -6    1.63    2.00
   3 -10   6    2.36    1.32
  -4 -10  -6   14.62    2.21
  -4 -10  -6   16.48    2.56
   4 -10   6   17.63    1.88
   4 -10   6   16.83    1.97
  -5 -10  -6   -1.37    2.14
   5 -10   6    1.40    1.35
  -5 -10  -6   -2.71    1.65
   5 -10   6    0.11    1.46
  -6 -10  -6    2.81    2.41
   6 -10   6    5.42    1.47
   6 -10   6    3.06    1.43
  -6 -10  -6    3.80    1.82
   2 -11  -6    0.48    1.83
  -2 -11   6    3.94    1.79
  -2 -11   6    2.26    2.30
   1 -11  -6    4.99    2.00
  -1 -11   6    0.84    2.16
  -1 -11   6    4.10    1.72
   0 -11   6    3.78    1.73
   0 -11  -6    6.39    2.14
   0 -11   6    5.53    2.21
   1 -11   6    1.38    1.98
  -1 -11  -6    4.46    2.11
   1 -11   6    2.15    1.71
 -15   0   7   -0.11    1.32
  15   0  -7   -0.97    1.86
 -14   0   7    0.22    0.92
 -14   0   7   -0.15    1.16
  13   0  -7   11.27    1.65
 -13   0   7   11.36    1.46
 -13   0   7    9.73    1.10
 -12   0   7   -0.36    0.59
 -12   0   7   -0.74    0.77
  12   0  -7    1.39    1.13
 -11   0   7   34.71    1.46
  11   0  -7   37.33    2.18
 -11   0   7   36.53    2.07
  10   0  -7    1.08    0.78
 -10   0   7    0.61    0.44
 -10   0   7    0.46    0.61
   9   0  -7   76.83    2.67
  -9   0   7   81.22    2.65
  -9   0   7   80.62    2.03
  -8   0   7    0.63    0.49
  -8   0   7    0.16    0.26
   8   0  -7    0.57    0.62
  -7   0   7   38.52    1.60
  -7   0   7   40.42    1.08
   7   0  -7   38.82    1.65
  -6   0   7    0.10    0.17
   6   0  -7   -0.03    0.37
  -6   0   7   -0.13    0.34
  -5   0   7   32.52    1.28
  -5   0   7   31.84    0.73
   5   0  -7   32.49    1.31
  -4   0   7    0.47    0.32
   4   0  -7   -0.10    0.30
   3   0  -7  143.78    3.13
  -3   0   7  137.53    3.07
   2   0  -7    0.80    0.26
  -2   0   7    1.03    0.27
   1   0  -7   43.31    1.01
   1   0  -7   46.27    1.19
  -1   0   7   44.84    1.11
   0   0  -7    1.45    0.23
  -1   0  -7  345.03    6.51
  -2   0  -7   -0.11    0.19
  -3   0  -7    0.38    0.28
  -4   0  -7   -0.18    0.31
  -5   0  -7   70.36    2.07
  -6   0  -7   -0.57    0.39
  -6   0  -7   -0.25    0.22
  -7   0  -7  102.44    2.32
  -7   0  -7  103.10    2.89
  -8   0  -7    0.60    0.62
  -8   0  -7   -0.43    0.30
  -9   0  -7  121.38    3.49
  -9   0  -7  120.17    2.91
 -10   0  -7    3.67    1.15
 -11   0  -7  206.88    4.76
 -12   0  -7   -2.03    1.09
 -12   0  -7    0.16    0.69
 -13   0  -7    1.85    1.29
 -13   0  -7    1.30    0.86
 -14   0  -7   -1.05    1.00
 -14   0  -7   -1.42    1.61
 -15  -1   7    3.50    1.55
  15  -1  -7   -1.49    1.68
  15   1  -7    0.32    1.77
 -15   1   7    4.32    1.23
 -15   1   7    5.27    1.58
 -14  -1   7    3.41    1.35
 -14   1   7    5.93    1.16
 -14   1   7    5.02    1.43
  13  -1  -7    3.23    1.29
 -13  -1   7    2.70    1.14
 -13   1   7    0.08    0.85
 -13   1   7    1.39    1.06
  13   1  -7    2.22    1.40
  12  -1  -7    5.32    1.25
 -12  -1   7    7.68    1.20
 -12   1   7    4.87    1.16
  12   1  -7    5.28    1.34
 -12   1   7    7.99    0.93
 -11  -1   7   17.25    1.62
  11  -1  -7   13.70    1.42
 -11   1   7   15.39    1.13
 -11   1   7   14.46    1.59
  11   1  -7   15.96    1.85
 -10  -1   7    0.25    0.60
  10  -1  -7    1.59    0.79
  10   1  -7    0.48    0.82
 -10   1   7    0.86    0.68
 -10   1   7    1.92    0.52
   9  -1  -7    1.80    0.81
  -9  -1   7    2.10    0.65
  -9   1   7    2.52    0.68
   9   1  -7    1.11    0.81
  -9   1   7    2.39    0.49
   8  -1  -7   -0.59    0.50
  -8  -1   7    0.31    0.46
   8   1  -7    0.29    0.55
  -8   1   7    0.39    0.33
  -8   1   7    0.04    0.47
   7  -1  -7    1.88    0.58
  -7  -1   7    2.01    0.52
  -7   1   7    1.01    0.51
   7   1  -7    2.01    0.58
  -7   1   7    1.35    0.31
  -6  -1   7    0.11    0.34
   6  -1  -7    0.70    0.44
   6   1  -7   -0.22    0.43
  -6   1   7    0.28    0.34
   5  -1  -7    2.83    0.49
  -5  -1   7    2.27    0.45
  -5   1   7    2.40    0.47
   5   1  -7    3.18    0.57
  -4  -1   7  143.04    3.26
   4  -1  -7  143.38    3.31
  -4   1   7  141.92    3.32
   4   1  -7  147.76    3.35
   3  -1  -7   15.55    0.81
  -3  -1   7   16.01    0.77
  -3   1   7   14.56    0.78
   3   1  -7   15.37    0.83
  -2  -1   7  266.10    5.23
   2  -1  -7  276.47    5.36
  -2   1   7  269.76    5.33
   2   1  -7  266.33    5.30
  -1  -1   7  442.60    8.09
   1  -1  -7  446.63    8.29
  -1   1   7  435.59    8.06
  -1   1   7  441.00    8.19
   1   1  -7  448.55    8.21
   0  -1  -7    3.36    0.37
   0   1   7    3.65    0.35
   0   1  -7    4.54    0.35
  -1  -1  -7    4.38    0.42
   1   1   7    4.41    0.41
  -1   1  -7    4.30    0.25
  -1   1  -7    4.43    0.28
  -2  -1  -7    8.63    0.58
   2   1   7    8.18    0.55
  -2   1  -7    8.28    0.62
  -3  -1  -7   72.88    1.92
  -3   1  -7   71.39    1.95
   3   1   7   69.98    1.90
  -4  -1  -7  152.08    3.50
   4   1   7  153.27    3.52
  -4   1  -7  156.90    3.56
  -5  -1  -7    6.97    0.75
  -5   1  -7    6.62    0.80
   5   1   7    7.29    0.72
  -6  -1  -7  248.17    5.49
  -6  -1  -7  251.78    4.95
  -6   1  -7  261.15    5.59
  -6   1  -7  262.88    4.82
   6   1   7  249.72    5.54
  -7  -1  -7   16.29    1.23
  -7  -1  -7   17.31    0.89
   7   1   7   15.50    1.14
  -7   1  -7   18.12    0.79
  -7   1  -7   17.26    1.25
  -8  -1  -7   40.06    1.40
  -8  -1  -7   33.21    1.70
  -8   1  -7   41.95    1.31
  -8   1  -7   34.42    1.76
  -9  -1  -7   32.09    1.36
  -9  -1  -7   29.69    1.75
  -9   1  -7   32.82    1.88
  -9   1  -7   31.70    1.27
 -10  -1  -7   44.21    2.35
 -10  -1  -7   43.30    1.70
 -10   1  -7   45.95    1.68
 -11  -1  -7    5.35    0.85
 -11   1  -7    4.00    0.77
 -12  -1  -7    1.11    1.17
 -12  -1  -7    1.57    0.78
 -12   1  -7    1.02    1.06
 -12   1  -7    3.09    0.81
 -13  -1  -7    1.77    0.85
 -13  -1  -7    0.71    1.48
 -13   1  -7    0.79    0.85
 -13   1  -7    1.24    1.34
 -14  -1  -7   17.56    2.27
 -14  -1  -7   20.19    2.04
 -14   1  -7   16.89    1.94
 -14   1  -7   18.56    2.18
  15  -2  -7    6.42    1.96
 -15  -2   7    8.47    1.83
 -15   2   7   11.05    1.49
  15   2  -7   10.41    2.15
 -15   2   7    7.93    1.77
 -14  -2   7    8.89    1.61
 -14   2   7   10.44    1.32
 -14   2   7    7.31    1.52
 -13  -2   7   12.43    1.55
  13  -2  -7   13.37    1.70
  13   2  -7   12.36    1.86
 -13   2   7   11.69    1.60
 -13   2   7   12.48    1.52
  12  -2  -7    0.57    1.07
 -12  -2   7    0.93    0.95
 -12   2   7    1.07    1.03
  12   2  -7    2.98    1.23
 -12   2   7    0.92    0.73
 -11  -2   7    1.60    0.87
  11  -2  -7    1.48    0.94
 -11   2   7    2.13    0.71
 -11   2   7    3.32    0.98
  11   2  -7    3.73    1.17
 -10  -2   7    5.26    0.91
  10  -2  -7    3.14    0.83
 -10   2   7    6.67    1.06
 -10   2   7    4.94    0.75
  10   2  -7    5.90    1.16
   9  -2  -7    5.91    0.95
  -9  -2   7    3.67    0.74
   9   2  -7    6.12    1.05
  -9   2   7    6.10    0.99
   8  -2  -7    9.62    1.07
  -8  -2   7    8.36    1.06
  -8   2   7   10.72    1.08
   8   2  -7    9.26    1.08
   8   2  -7    9.06    0.67
   7  -2  -7    7.68    0.98
  -7  -2   7    7.32    0.89
   7   2  -7    8.04    0.94
  -7   2   7    8.98    0.96
   7   2  -7    7.85    0.56
   6  -2  -7   -0.39    0.42
  -6  -2   7    0.08    0.37
   6   2  -7    0.48    0.50
  -6   2   7   -0.29    0.33
   6   2  -7   -0.16    0.19
  -5  -2   7   53.99    1.76
   5  -2  -7   51.79    1.78
   5   2  -7   55.07    1.27
  -5   2   7   50.17    1.79
   5   2  -7   53.01    1.86
   4  -2  -7    0.92    0.39
  -4  -2   7    0.41    0.33
   4   2  -7   -0.22    0.38
  -4   2   7    0.68    0.33
   3  -2  -7   17.35    0.94
  -3  -2   7   19.65    0.90
   3   2  -7   20.29    1.01
  -3   2   7   17.29    0.93
  -2  -2   7    6.02    0.52
   2  -2  -7    5.82    0.60
   2   2  -7    5.21    0.60
  -2   2   7    5.23    0.56
  -1  -2   7   45.80    1.24
   1  -2  -7   45.64    1.43
   1   2  -7   47.96    1.39
  -1   2   7   46.14    1.37
   0  -2  -7   65.52    1.75
   0  -2   7   70.33    1.53
   0  -2   7   63.63    1.44
   0   2  -7   67.94    1.68
  -1   2  -7   34.36    1.01
   1   2   7   33.76    1.10
  -2   2  -7    0.41    0.22
   2   2   7    0.55    0.25
  -2   2  -7    0.64    0.23
   3   2   7   64.28    1.83
  -3   2  -7   66.00    1.52
  -3   2  -7   65.50    1.49
  -4   2  -7    1.17    0.30
  -4   2  -7    1.57    0.26
   4   2   7    1.24    0.37
  -5  -2  -7   34.61    1.44
  -5  -2  -7   34.46    1.15
  -5   2  -7   33.38    1.00
   5   2   7   34.10    1.37
  -5   2  -7   34.58    1.11
  -6  -2  -7   88.25    2.56
  -6  -2  -7   85.63    2.22
  -6   2  -7   89.51    2.65
   6   2   7   84.15    2.50
  -6   2  -7   88.39    2.05
  -7  -2  -7  194.27    4.62
  -7  -2  -7  190.23    4.21
  -7   2  -7  193.17    4.04
  -7   2  -7  196.96    4.71
   7   2   7  193.68    4.61
  -8  -2  -7    2.91    0.82
  -8  -2  -7    3.24    0.62
  -8   2  -7    2.36    0.49
  -8   2  -7    2.19    0.78
   8   2   7    3.10    0.73
  -9  -2  -7    4.32    0.94
  -9  -2  -7    5.21    0.76
   9   2   7    5.64    0.98
  -9   2  -7    5.85    0.72
  -9   2  -7    4.81    1.22
 -10  -2  -7    0.39    0.60
 -10  -2  -7    1.92    1.14
 -10   2  -7    0.63    0.52
 -11  -2  -7   -0.10    1.19
 -11  -2  -7    3.65    0.82
 -11   2  -7   -0.22    1.10
 -11   2  -7    2.53    0.75
 -12  -2  -7    0.69    1.20
 -12  -2  -7    1.76    0.82
 -12   2  -7    1.53    1.24
 -12   2  -7    0.42    0.77
 -13  -2  -7   -0.80    0.91
 -13   2  -7    3.04    1.60
 -13   2  -7    1.25    0.93
 -14  -2  -7   52.09    2.64
 -14   2  -7   54.98    2.74
 -14   2  -7   36.73    3.72
 -15  -3   7    5.10    1.69
  15  -3  -7    2.92    1.91
 -15   3   7    4.35    1.77
  15   3  -7    2.40    2.02
  14  -3  -7    1.54    1.56
 -14  -3   7    4.38    1.52
 -14   3   7    3.67    1.28
  14   3  -7    3.38    1.79
 -14   3   7    3.73    1.49
 -13  -3   7    5.40    1.30
 -13   3   7    8.13    1.50
 -13   3   7    6.60    1.24
 -12  -3   7   36.28    2.34
  12  -3  -7   35.65    2.40
  12   3  -7   33.87    2.70
 -12   3   7   35.84    2.41
 -12   3   7   36.47    1.99
 -11  -3   7    0.17    0.82
  11  -3  -7    0.07    0.87
  11   3  -7    0.56    0.55
 -11   3   7    0.59    0.91
  11   3  -7    0.68    1.13
 -11   3   7    0.50    0.72
 -10  -3   7    5.11    0.96
  10  -3  -7    4.27    1.00
 -10   3   7    4.74    1.03
  10   3  -7    4.08    1.22
  10   3  -7    6.87    0.77
  -9  -3   7    1.90    0.71
   9  -3  -7    1.68    0.79
   9   3  -7    2.53    0.48
   9   3  -7    3.65    0.96
  -9   3   7    2.88    0.79
  -8  -3   7    0.21    0.56
   8  -3  -7    2.12    0.72
  -8   3   7    0.38    0.55
   8   3  -7    0.36    0.76
   8   3  -7    0.93    0.33
  -7  -3   7    1.99    0.59
   7  -3  -7    2.62    0.68
   7   3  -7    2.71    0.81
   7   3  -7    3.02    0.41
  -7   3   7    2.54    0.64
  -6  -3   7    7.59    0.91
   6  -3  -7    6.57    0.80
   6   3  -7    7.01    0.54
  -6   3   7    5.51    0.75
   6   3  -7    7.46    0.95
   5  -3  -7   59.53    2.04
  -5  -3   7   60.49    1.99
   5   3  -7   62.71    2.19
  -5   3   7   62.66    2.11
   4  -3  -7   70.56    2.17
  -4  -3   7   68.29    2.06
   4   3  -7   69.05    2.22
  -4   3   7   69.35    2.18
  -3  -3   7   18.25    0.96
   3  -3  -7   18.37    1.06
   3   3  -7   17.98    1.13
  -3   3   7   19.59    1.07
   2  -3  -7   31.85    1.34
  -2  -3   7   33.02    1.20
  -2   3   7   34.27    1.32
   2   3  -7   33.10    1.38
  -1  -3   7    0.21    0.26
   1  -3  -7    0.53    0.37
   1   3  -7   -0.29    0.33
   0  -3   7   38.63    1.15
   0  -3   7   38.20    1.23
   0  -3  -7   41.89    1.46
   0   3  -7   40.38    1.41
   1  -3   7  160.38    3.20
  -1  -3  -7  161.84    3.61
   1  -3   7  155.04    3.14
  -1   3  -7  161.38    3.55
  -2   3  -7    0.53    0.33
  -2   3  -7    0.69    0.37
   2   3   7    0.17    0.26
  -3   3  -7  212.79    4.43
   3   3   7  209.37    4.55
  -3   3  -7  208.65    4.38
  -4   3  -7  124.05    2.82
  -4   3  -7  120.36    2.88
   4   3   7  116.97    2.99
  -5  -3  -7   20.66    1.09
  -5   3  -7   20.21    1.08
   5   3   7   19.42    1.10
  -5   3  -7   21.88    0.98
  -6  -3  -7   -0.38    0.43
   6   3   7    0.19    0.39
  -6   3  -7    0.15    0.31
  -7  -3  -7    2.30    0.56
   7   3   7    2.25    0.59
  -7   3  -7    1.77    0.50
  -8  -3  -7   -0.25    0.51
  -8   3  -7    0.06    0.46
   8   3   7    0.17    0.50
  -9  -3  -7   48.86    1.98
   9   3   7   51.61    2.23
  -9   3  -7   49.34    1.85
 -10  -3  -7   -0.43    0.68
  10   3   7    0.60    0.77
 -10   3  -7    0.13    0.61
 -11  -3  -7   45.78    2.13
 -11   3  -7   44.98    2.08
  11   3   7   44.06    2.32
 -12  -3  -7    7.09    1.18
 -12   3  -7    7.23    1.11
 -12   3  -7    5.66    1.44
 -13  -3  -7    1.31    1.05
 -13   3  -7   -0.67    1.55
 -13   3  -7    0.13    1.06
 -14  -4   7    0.28    1.57
  14  -4  -7    1.09    1.77
 -14   4   7    3.96    1.57
  14   4  -7    4.82    1.99
 -14   4   7    2.72    1.47
 -13  -4   7   -0.08    1.23
  13   4  -7    0.64    0.86
 -13   4   7    0.94    1.27
 -13   4   7   -0.24    1.15
  13   4  -7    3.39    1.68
 -12  -4   7   11.05    1.53
  12   4  -7    9.44    1.13
 -12   4   7   11.86    1.67
  11  -4  -7    0.65    0.99
 -11  -4   7    2.15    1.00
 -11   4   7    3.80    1.17
  11   4  -7    2.88    1.32
  11   4  -7    1.36    0.65
  10  -4  -7    0.43    0.90
 -10  -4   7    1.28    0.87
 -10   4   7    1.40    0.84
  10   4  -7    0.74    0.53
  10   4  -7    0.71    1.12
   9  -4  -7   18.81    1.61
  -9  -4   7   12.71    1.50
  -9   4   7   15.54    1.56
   9   4  -7   12.81    0.97
   9   4  -7   15.99    1.90
  -8  -4   7   53.19    2.20
   8  -4  -7   48.81    2.20
  -8   4   7   54.30    2.34
   8   4  -7   51.77    1.66
  -7  -4   7   31.12    1.65
   7  -4  -7   33.91    1.75
  -7   4   7   33.00    1.80
   7   4  -7   33.40    1.24
   7   4  -7   31.19    1.97
   6  -4  -7    6.88    0.92
  -6  -4   7    4.67    0.82
  -6   4   7    6.33    0.89
   6   4  -7    4.11    0.94
   5  -4  -7    0.92    0.57
  -5  -4   7   -0.16    0.44
  -5   4   7    0.23    0.52
   5   4  -7   -0.24    0.67
  -4  -4   7    7.20    0.83
   4  -4  -7    5.67    0.75
  -4   4   7    5.60    0.78
   4   4  -7    5.98    0.93
   3  -4  -7   21.51    1.28
  -3  -4   7   21.08    1.13
   3   4  -7   21.92    1.39
  -3   4   7   22.00    1.24
  -2  -4   7    0.07    0.36
   2  -4  -7   -0.20    0.39
   2   4  -7    0.53    0.52
  -2   4   7    0.17    0.35
  -1  -4   7    8.25    0.71
   1  -4  -7    8.42    0.94
   1   4  -7    8.23    0.94
   0  -4  -7  378.72    7.70
   0  -4   7  367.27    7.41
   0  -4   7  369.43    7.28
   0   4  -7  378.99    7.69
  -1  -4  -7   -0.39    0.40
   1  -4   7   -0.15    0.30
   1  -4   7    0.18    0.27
  -1   4  -7   -0.48    0.45
   2  -4   7   67.78    1.69
   2  -4   7   66.22    1.65
  -2   4  -7   67.55    2.13
   3  -4   7   56.56    1.33
   3  -4   7   55.43    1.31
  -3   4  -7   58.28    1.96
  -3   4  -7   55.91    1.87
   3   4   7   57.28    1.88
  -4  -4  -7    4.66    0.71
   4   4   7    3.83    0.58
  -4   4  -7    4.68    0.71
  -4   4  -7    3.59    0.58
  -5  -4  -7    3.98    0.69
  -5   4  -7    4.24    0.66
   5   4   7    4.14    0.70
  -6  -4  -7    0.55    0.55
  -6   4  -7    0.73    0.47
   6   4   7    0.21    0.42
  -7  -4  -7    3.91    0.79
   7   4   7    3.89    0.69
  -7   4  -7    3.90    0.70
  -8  -4  -7    5.55    0.92
   8   4   7    5.90    0.93
  -8   4  -7    6.61    0.90
  -9  -4  -7    0.53    0.71
  -9   4  -7    0.14    0.62
   9   4   7   -0.46    0.57
 -10  -4  -7    0.18    0.81
  10   4   7   -1.25    0.71
 -10   4  -7   -0.74    0.69
 -11  -4  -7    0.36    0.92
 -11   4  -7    0.55    0.85
 -11   4  -7    1.20    1.27
  11   4   7    1.83    0.89
 -12  -4  -7   22.11    2.08
 -12   4  -7   24.07    2.80
 -12   4  -7   21.37    1.97
  12   4   7   19.70    2.12
 -13  -4  -7    4.92    1.31
 -13   4  -7   -0.67    1.91
  13   4   7    3.18    1.35
 -13   4  -7   -0.07    1.16
 -14  -5   7    0.04    1.64
  14  -5  -7    3.18    1.72
 -14   5   7   -1.76    1.55
  14   5  -7    0.54    1.11
 -14   5   7    1.30    1.63
  14   5  -7   -1.75    1.97
  13  -5  -7    3.09    1.59
 -13  -5   7    3.09    1.53
  13   5  -7    1.51    0.95
 -13   5   7    1.22    1.46
  13   5  -7   -0.39    1.86
 -12  -5   7    1.93    1.26
  12  -5  -7    0.28    1.23
  12   5  -7    1.22    0.78
 -12   5   7    1.89    1.28
  12   5  -7   -1.98    1.51
 -11  -5   7    1.32    1.11
 -11   5   7    4.07    1.27
  11   5  -7    3.44    0.80
 -10  -5   7    1.82    1.01
  10  -5  -7    0.51    0.99
  10   5  -7    0.29    1.29
  10   5  -7    0.12    0.56
 -10   5   7   -0.25    0.94
  -9  -5   7   33.64    2.07
   9  -5  -7   36.72    2.17
   9   5  -7   30.02    2.45
  -9   5   7   39.09    2.30
   9   5  -7   36.29    1.54
   8  -5  -7   28.37    1.89
  -8  -5   7   28.46    1.87
   8   5  -7   26.14    2.19
   8   5  -7   29.03    1.32
  -8   5   7   28.10    1.92
   7  -5  -7    0.99    0.75
  -7  -5   7    1.36    0.74
  -7   5   7    0.52    0.71
   7   5  -7    2.58    1.01
  -6  -5   7    2.01    0.70
   6  -5  -7    1.95    0.75
  -6   5   7    2.10    0.79
   6   5  -7    3.42    1.03
  -5  -5   7   -0.68    0.52
   5  -5  -7   -0.13    0.58
   5   5  -7   -0.39    0.76
  -5   5   7   -0.05    0.54
   4  -5  -7    1.14    0.66
  -4  -5   7    0.50    0.50
   4   5  -7   -0.34    0.71
  -4   5   7    0.54    0.49
  -3  -5   7   27.97    1.44
   3  -5  -7   27.94    1.59
  -3   5   7   31.44    1.60
   3   5  -7   28.57    1.76
  -2  -5   7    2.20    0.57
   2  -5  -7    1.65    0.65
   2   5  -7    0.81    0.68
   1  -5  -7    7.60    1.00
  -1  -5   7    8.81    1.05
  -1  -5   7    7.07    0.83
   1   5  -7    7.76    1.00
   0  -5  -7    9.07    1.07
   0  -5   7    6.34    0.79
   0  -5   7    7.95    0.94
   0   5  -7    8.59    1.00
   1  -5   7    2.08    0.48
   1  -5   7    1.92    0.54
  -1  -5  -7    2.08    0.69
  -1   5  -7    1.73    0.69
   2  -5   7    5.40    0.65
   2  -5   7    6.03    0.68
  -2   5  -7    4.60    0.84
  -3  -5  -7   50.83    2.05
   3  -5   7   54.43    1.57
   3  -5   7   51.51    1.55
  -3   5  -7   52.59    2.09
  -3   5  -7   50.62    1.99
   4  -5   7    0.20    0.33
  -4  -5  -7    2.01    0.65
   4  -5   7    1.02    0.37
   4   5   7    1.52    0.55
  -4   5  -7    0.78    0.69
  -4   5  -7    0.00    0.54
   5  -5   7    0.34    0.25
   5  -5   7    0.31    0.26
  -5  -5  -7    0.38    0.61
  -5   5  -7   -0.13    0.52
   5   5   7    0.05    0.44
  -6  -5  -7   10.41    1.33
   6   5   7   12.71    1.20
  -6   5  -7   12.69    1.22
  -7  -5  -7    2.30    0.76
  -7   5  -7    0.91    0.70
   7   5   7    1.18    0.63
  -8  -5  -7    1.04    0.81
  -8   5  -7    0.00    0.68
   8   5   7   -0.61    0.67
  -9  -5  -7    0.42    0.91
   9   5   7    2.32    0.83
  -9   5  -7    1.75    0.81
 -10  -5  -7    0.08    0.97
  10   5   7    1.21    0.87
 -10   5  -7    2.39    1.00
 -11  -5  -7   19.03    2.09
  11   5   7   14.35    1.63
 -11   5  -7   17.61    1.97
 -12  -5  -7    3.32    1.32
 -12   5  -7    1.71    1.19
  12   5   7    3.03    1.26
 -12   5  -7   -1.75    1.71
 -13  -6   7    2.53    1.68
  13  -6  -7    0.87    1.56
  13   6  -7    1.03    2.14
 -13   6   7    0.07    1.53
  13   6  -7    1.25    1.02
  12  -6  -7   21.70    2.59
 -12  -6   7   23.26    2.29
 -12   6   7   20.95    2.27
  12   6  -7   23.50    2.62
  12   6  -7   25.57    1.84
 -11  -6   7   22.45    2.34
  11   6  -7   16.97    1.55
 -11   6   7   22.82    2.42
  11   6  -7   16.60    2.42
 -10  -6   7    2.51    1.16
  10   6  -7    2.33    0.71
 -10   6   7    3.95    1.24
  -9  -6   7   19.09    1.95
   9   6  -7   21.02    1.37
  -9   6   7   18.39    1.96
   8  -6  -7    2.55    1.06
  -8  -6   7    1.16    0.90
   8   6  -7    2.30    1.27
  -8   6   7    1.84    1.09
  -7  -6   7   14.33    1.62
   7  -6  -7   14.53    1.56
  -7   6   7   15.45    1.72
   7   6  -7   11.87    1.66
  -6  -6   7  118.66    3.68
   6  -6  -7  125.45    3.79
  -6   6   7  121.10    3.86
   6   6  -7  117.35    4.06
   5  -6  -7    3.76    1.00
  -5  -6   7    2.01    0.80
  -5   6   7    2.50    0.81
   5   6  -7    2.76    0.98
   4  -6  -7    1.60    0.74
  -4  -6   7    2.40    0.75
   4   6  -7    1.03    0.90
  -4   6   7    4.08    0.92
   3  -6  -7    4.35    0.86
  -3  -6   7    3.83    0.78
   3   6  -7    2.78    1.00
  -3   6   7    4.31    0.93
   2  -6  -7   28.62    1.78
  -2  -6   7   25.72    1.53
   2   6  -7   28.50    1.94
   1  -6  -7   14.59    1.58
  -1  -6   7   14.17    1.18
  -1  -6   7   16.60    1.44
   1   6  -7   15.26    1.68
   0  -6   7   47.20    1.85
   0  -6   7   47.54    2.00
   0  -6  -7   47.97    2.23
   0   6  -7   49.06    2.32
  -1  -6  -7   -0.14    0.65
   1  -6   7    0.35    0.59
   1  -6   7    0.86    0.54
  -1   6  -7   -1.17    0.71
   2  -6   7   29.38    1.38
  -2  -6  -7   29.87    1.79
  -2  -6  -7   27.01    1.85
   2  -6   7   28.64    1.45
  -2   6  -7   33.25    1.95
   3  -6   7  118.97    3.02
   3  -6   7  116.12    3.02
  -3  -6  -7  123.13    3.69
  -3   6  -7  120.45    3.71
   4  -6   7   43.08    1.55
   4  -6   7   43.55    1.55
  -4  -6  -7   46.76    2.24
  -4   6  -7   44.00    2.09
   5  -6   7    3.79    0.59
   5  -6   7    4.28    0.58
  -5  -6  -7    4.97    0.99
  -5   6  -7    3.30    0.87
   5   6   7    4.23    0.81
   6  -6   7    1.34    0.43
   6  -6   7    0.58    0.36
  -6  -6  -7    0.06    0.82
   6   6   7   -0.10    0.63
  -6   6  -7    2.17    0.81
  -7  -6  -7    9.97    1.33
  -7   6  -7   12.37    1.50
   7   6   7   10.68    1.38
  -8  -6  -7    0.92    0.99
  -8   6  -7    1.45    0.95
   8   6   7    0.54    0.80
  -9  -6  -7   -0.36    1.06
   9   6   7   -0.41    0.77
  -9   6  -7   -0.51    0.94
 -10  -6  -7    4.42    1.37
  10   6   7    3.26    1.06
 -10   6  -7    2.68    1.19
 -11  -6  -7    7.85    1.53
 -11   6  -7    5.43    1.46
  11   6   7    4.23    1.26
 -12  -6  -7    5.27    1.56
  12   6   7    3.40    1.36
 -12   6  -7    5.64    1.60
 -12  -7   7   17.11    2.19
  12  -7  -7   19.23    2.24
 -12   7   7   14.12    2.32
  12   7  -7   15.45    2.54
  12   7  -7   16.00    1.87
  11  -7  -7   12.26    1.83
 -11  -7   7   12.52    1.94
  11   7  -7   12.21    1.32
  11   7  -7    9.00    2.17
 -11   7   7   10.46    1.85
 -10  -7   7    0.54    1.27
  10  -7  -7    4.19    1.41
  10   7  -7    2.66    1.92
 -10   7   7    2.07    1.38
  10   7  -7    1.01    0.89
  -9  -7   7   27.61    2.30
   9   7  -7   28.27    1.78
   9   7  -7   24.38    3.13
  -9   7   7   25.18    2.43
  -8  -7   7    0.40    1.05
   8   7  -7    2.62    2.11
  -8   7   7    2.94    1.13
  -7  -7   7   -0.57    0.98
  -7   7   7   -2.22    0.94
  -6  -7   7   19.76    1.89
   6  -7  -7   21.37    1.99
   6   7  -7   22.60    2.67
  -6   7   7   19.65    1.90
  -5  -7   7    7.65    1.21
  -5   7   7    6.46    1.22
  -4  -7   7    0.12    0.76
  -4   7   7   -0.79    0.74
   3  -7  -7   90.32    3.42
  -3  -7   7   85.67    3.02
   3   7  -7   86.71    3.50
   2  -7  -7    8.23    1.24
  -2  -7   7    9.48    1.14
  -2  -7   7   10.96    1.39
   2   7  -7   10.51    1.59
  -1  -7   7   -0.29    0.65
   1  -7  -7    0.05    0.83
  -1  -7   7    1.36    0.91
   1   7  -7   -1.69    0.90
   0  -7   7   10.35    1.30
   0  -7  -7   11.49    1.46
   0  -7  -7    8.78    1.34
   0  -7   7    8.56    1.05
   0   7  -7    8.13    1.36
   1  -7   7   10.41    1.22
  -1  -7  -7   13.57    1.63
  -1  -7  -7   15.44    1.66
   1  -7   7   14.23    1.49
  -1   7  -7   13.89    1.64
   2  -7   7   -0.37    0.63
  -2  -7  -7    2.59    0.99
   2  -7   7   -0.32    0.69
  -2  -7  -7   -0.20    0.82
  -2   7  -7   -0.02    0.98
  -3  -7  -7    1.45    1.00
   3  -7   7    0.68    0.67
   3  -7   7    0.47    0.65
  -3  -7  -7    0.04    0.85
   4  -7   7   28.96    1.51
   4  -7   7   30.01    1.54
  -4  -7  -7   29.46    2.15
   5  -7   7   15.14    1.17
  -5  -7  -7   14.78    1.86
   5  -7   7   15.37    1.15
   5   7   7   16.42    1.56
  -5   7  -7   14.36    1.71
   6  -7   7    8.74    0.96
   6  -7   7    6.29    0.76
  -6  -7  -7    9.00    1.49
   6   7   7    9.04    1.14
  -6   7  -7    7.03    1.23
   7  -7   7   34.14    1.22
  -7  -7  -7   35.36    2.47
   7  -7   7   33.51    1.25
  -7   7  -7   33.99    2.36
   7   7   7   34.77    2.11
  -8  -7  -7    3.90    1.21
  -8   7  -7    4.48    1.25
   8   7   7    3.08    1.07
  -9  -7  -7    1.67    1.29
  -9   7  -7    3.47    1.36
   9   7   7    1.01    0.98
 -10  -7  -7    9.75    1.83
  10   7   7   11.47    1.64
 -10   7  -7   11.17    1.77
 -11  -7  -7    6.99    1.80
  11   7   7    5.16    1.48
 -11   7  -7    4.70    1.67
 -11  -8   7    2.08    1.78
  11  -8  -7    1.59    1.72
  11   8  -7   -2.91    2.32
  11   8  -7    2.82    1.13
 -11   8   7   -0.10    1.60
 -10  -8   7   -1.70    1.46
  10  -8  -7    0.33    1.56
 -10   8   7    1.66    1.48
  10   8  -7    0.05    1.00
  10   8  -7    0.55    2.11
  -9  -8   7   11.03    1.80
   9  -8  -7   12.01    1.91
   9   8  -7   16.21    2.47
   9   8  -7   12.88    1.48
  -9   8   7   14.02    1.92
   8  -8  -7   12.59    1.77
  -8  -8   7   13.34    1.84
  -8   8   7   12.63    1.85
   8   8  -7   14.68    2.44
   7  -8  -7   30.92    2.84
  -7  -8   7   29.48    2.44
   7   8  -7   28.81    3.21
  -7   8   7   32.88    2.59
   6  -8  -7   -0.46    1.12
  -6  -8   7    7.18    1.44
   6   8  -7    3.96    1.62
  -6   8   7    7.56    1.45
  -5  -8   7   -0.56    0.99
  -5   8   7    0.79    0.95
  -4  -8   7    8.74    1.33
   3  -8  -7   24.59    2.16
  -3  -8   7   24.18    2.01
  -3  -8   7   27.07    2.39
   2  -8  -7    3.57    1.10
  -2  -8   7    3.81    1.00
  -2  -8   7    3.77    1.19
   1  -8  -7    1.77    1.02
  -1  -8   7    2.20    0.92
   1  -8  -7    2.41    1.33
  -1  -8   7    2.98    1.04
   1   8  -7    1.36    1.24
   0  -8  -7   21.26    2.10
   0  -8   7   15.50    1.96
   0  -8  -7   24.34    2.39
   0  -8   7   25.06    1.78
   0   8  -7   22.15    2.48
   1  -8   7    0.38    0.80
  -1  -8  -7    1.91    1.21
  -1  -8  -7    2.84    1.19
   1  -8   7    2.32    1.05
  -1   8  -7    1.74    1.33
  -2  -8  -7   -1.00    1.05
  -2  -8  -7    0.94    1.09
   2  -8   7    0.44    0.95
   2  -8   7    0.33    0.78
   3  -8   7    0.20    0.79
  -3  -8  -7   -1.12    0.98
   3  -8   7   -0.54    0.82
  -3  -8  -7   -1.03    1.23
  -4  -8  -7    9.58    1.61
  -4  -8  -7   13.17    1.67
   4  -8   7    9.80    1.19
   4  -8   7   12.90    1.55
  -5  -8  -7    0.61    1.20
   5  -8   7   -0.40    0.74
   5  -8   7   -0.70    0.74
   6  -8   7    3.75    0.91
  -6  -8  -7    3.52    1.37
   6  -8   7    5.44    0.87
   6   8   7    4.21    1.19
  -6   8  -7    6.18    1.35
  -7  -8  -7    2.37    1.39
   7  -8   7    4.56    0.78
   7  -8   7    4.89    0.80
   7   8   7    3.41    1.11
  -7   8  -7    2.23    1.39
  -8  -8  -7    5.60    1.58
   8   8   7   10.60    1.61
  -8   8  -7    7.12    1.73
  -9  -8  -7    5.40    1.73
  -9   8  -7    5.36    1.72
   9   8   7    4.69    1.32
  -9  -9   7    0.03    1.64
   9  -9  -7   -0.92    1.91
   9  -9  -7    3.33    1.91
   9   9  -7    4.98    2.51
  -9   9   7    1.87    1.58
  -8  -9   7    1.64    1.64
   8  -9  -7    0.97    1.78
   8  -9  -7    1.06    1.67
   8   9  -7    2.27    2.17
  -8   9   7    0.52    1.53
   7  -9  -7    9.37    1.91
   7  -9  -7    7.79    1.88
  -7  -9   7    8.26    1.73
   7   9  -7    8.18    2.35
  -7   9   7    4.11    1.52
   6  -9  -7    1.04    1.43
  -6  -9   7    4.37    1.45
   6  -9  -7    1.81    1.51
   6   9  -7   -0.57    1.91
   5  -9  -7    2.55    1.44
   5  -9  -7    2.34    1.42
  -5  -9   7    3.66    1.33
   5   9  -7    1.07    1.80
   4  -9  -7    0.71    1.25
  -4  -9   7    2.06    1.49
  -4  -9   7    2.04    1.27
   4  -9  -7    1.15    1.33
   4   9  -7    2.21    1.71
  -3  -9   7   10.71    1.55
   3  -9  -7    9.76    1.67
  -2  -9   7    4.52    1.26
   2  -9  -7    8.28    1.55
  -1  -9   7    1.73    1.11
   1  -9  -7    1.17    1.32
  -1  -9   7    3.58    1.48
   1   9  -7   -0.51    1.69
   0  -9  -7    3.93    1.30
   0  -9  -7    1.48    1.57
   0  -9   7    1.97    1.36
   0  -9   7    2.70    1.06
   0   9  -7    3.05    1.97
  -1  -9  -7    8.61    1.62
   1  -9   7   12.46    1.53
  -1  -9  -7   11.02    1.98
   1  -9   7    8.49    1.54
   2  -9   7    2.48    1.17
  -2  -9  -7    1.24    1.34
   2  -9   7    0.67    1.03
  -2  -9  -7    3.02    1.67
   3  -9   7   -0.52    0.97
  -3  -9  -7   -1.39    1.25
  -3  -9  -7    0.88    1.48
   3  -9   7    0.22    1.11
   4  -9   7   22.37    1.95
  -4  -9  -7   31.92    2.75
   4  -9   7   25.74    2.21
  -4  -9  -7   21.26    2.45
   5  -9   7   13.94    1.75
  -5  -9  -7   15.36    2.27
  -5  -9  -7   19.92    2.29
   5  -9   7   17.64    1.97
  -6  -9  -7    3.03    1.57
   6  -9   7   -1.04    1.03
   6  -9   7    1.78    0.97
   6   9   7    1.08    1.18
  -7  -9  -7    2.07    1.60
   7  -9   7    6.23    1.07
   7  -9   7    2.20    0.96
   7   9   7    3.32    1.39
   8  -9   7    3.98    0.87
   8  -9   7    3.17    0.88
  -8  -9  -7    4.23    1.93
  -8   9  -7    5.51    1.81
   8   9   7    2.44    1.49
   6 -10  -7   -0.78    1.83
  -6 -10   7    2.91    1.75
   6 -10  -7   -1.06    1.88
   6  10  -7   -0.03    2.65
  -5 -10   7    1.19    2.03
  -5 -10   7   -0.05    1.49
   5 -10  -7    0.19    1.82
   5 -10  -7    1.87    1.68
   5  10  -7   -2.41    2.28
   4 -10  -7    8.98    1.90
  -4 -10   7   12.12    1.98
   4 -10  -7   14.65    2.30
  -4 -10   7    9.66    2.15
   4  10  -7    7.28    2.64
  -3 -10   7   10.34    2.21
   3 -10  -7   14.33    2.30
  -3 -10   7   11.25    1.80
   3 -10  -7    8.59    2.05
   3  10  -7   12.40    2.50
   2 -10  -7    7.83    1.95
  -2 -10   7    5.24    1.64
  -2 -10   7    6.62    1.95
   2 -10  -7    5.84    1.94
   2  10  -7    7.53    2.33
  -1 -10   7    7.23    1.90
  -1 -10   7    7.89    1.61
   1 -10  -7   10.85    2.22
   1 -10  -7    8.76    1.88
   0 -10  -7   -0.08    1.73
   0 -10  -7   -0.38    1.62
   0 -10   7    2.43    1.99
   0 -10   7    1.95    1.30
  -1 -10  -7    5.98    1.72
  -1 -10  -7    7.37    2.21
   1 -10   7    7.70    1.51
   2 -10   7   -0.14    1.33
  -2 -10  -7    3.08    1.98
   2 -10   7    4.12    1.80
  -2 -10  -7    2.45    1.72
  -3 -10  -7    0.76    1.72
   3 -10   7    0.30    1.28
  -3 -10  -7    0.06    1.85
   3 -10   7    2.97    1.52
   4 -10   7    1.01    1.48
   4 -10   7    1.36    1.32
  -4 -10  -7    2.88    1.78
  -4 -10  -7    1.91    2.04
  -5 -10  -7   15.62    2.28
   5 -10   7   20.16    2.46
   5 -10   7   15.93    1.71
  -5 -10  -7   13.44    2.72
  15   0  -8    3.54    2.01
 -15   0   8   -2.58    1.35
 -14   0   8    6.41    1.46
  14   0  -8    0.18    1.68
 -13   0   8   -1.06    0.95
 -13   0   8    0.11    0.70
 -12   0   8    4.74    0.77
 -12   0   8    3.61    1.04
  12   0  -8    3.26    1.21
  11   0  -8    0.65    0.95
 -11   0   8    0.30    0.73
 -11   0   8   -0.03    0.46
 -10   0   8   88.35    2.97
  10   0  -8   91.84    3.08
 -10   0   8   85.22    2.21
  -9   0   8    0.50    0.57
   9   0  -8   -1.41    0.67
  -9   0   8    0.27    0.33
  -8   0   8  394.77    8.30
  -8   0   8  392.85    7.40
   8   0  -8  404.27    8.34
  -7   0   8    1.32    0.25
   7   0  -8    1.77    0.61
  -7   0   8    2.33    0.54
  -6   0   8  138.85    3.44
   6   0  -8  136.28    3.43
   5   0  -8    0.85    0.40
  -5   0   8    0.27    0.33
  -4   0   8   58.95    1.76
   4   0  -8   59.34    1.80
  -3   0   8    0.50    0.27
   3   0  -8    0.33    0.31
  -2   0   8  531.00    9.84
   2   0  -8  531.59    9.90
   1   0  -8    1.12    0.27
  -1   0   8    1.19    0.22
   1   0  -8    0.83    0.18
   0   0  -8  118.95    2.42
   0   0  -8  117.75    2.47
  -1   0  -8    0.11    0.21
  -2   0  -8   26.16    0.98
  -3   0  -8    0.34    0.31
  -4   0  -8  264.69    5.50
  -5   0  -8    0.51    0.44
  -6   0  -8   20.42    1.21
  -7   0  -8   -0.07    0.29
  -7   0  -8   -0.05    0.49
  -8   0  -8  106.21    2.48
  -8   0  -8  108.02    3.17
  -9   0  -8    0.70    0.41
 -10   0  -8  197.32    4.39
 -11   0  -8    0.92    0.57
 -12   0  -8   13.33    1.73
 -12   0  -8   11.56    1.35
 -13   0  -8    3.16    1.44
 -13   0  -8   -0.89    0.82
 -14   0  -8    1.14    1.06
 -15  -1   8   -1.22    1.47
  15  -1  -8    0.89    1.82
 -15   1   8    1.90    1.41
  15   1  -8    4.04    1.82
 -15   1   8    1.08    1.11
  14  -1  -8   -0.18    1.65
 -14  -1   8    2.38    1.27
 -14   1   8    0.44    0.94
 -14   1   8   -1.05    1.12
  14   1  -8   -0.38    1.58
 -13  -1   8   25.87    2.22
 -13   1   8   25.26    1.58
 -13   1   8   26.58    2.22
  12  -1  -8    0.00    1.04
 -12  -1   8    0.99    0.93
 -12   1   8   -0.85    0.89
 -12   1   8    1.58    0.63
  12   1  -8    0.32    1.13
  11  -1  -8   45.21    2.41
 -11  -1   8   51.22    2.35
 -11   1   8   45.26    2.31
  11   1  -8   50.29    2.57
 -11   1   8   43.41    1.62
  10  -1  -8   30.20    1.91
 -10  -1   8   32.83    1.83
 -10   1   8   33.58    1.28
 -10   1   8   33.55    1.86
  10   1  -8   33.33    2.06
   9  -1  -8    1.00    0.70
  -9  -1   8    0.60    0.57
  -9   1   8    0.77    0.62
  -9   1   8   -0.06    0.37
   9   1  -8    1.29    0.76
   8  -1  -8   36.21    1.74
  -8  -1   8   40.72    1.75
  -8   1   8   34.60    1.68
   8   1  -8   39.34    1.88
  -8   1   8   35.32    1.14
   7  -1  -8    2.67    0.62
  -7  -1   8    3.06    0.64
  -7   1   8    3.61    0.38
  -7   1   8    2.06    0.57
   7   1  -8    2.62    0.65
  -6  -1   8   10.18    0.90
   6  -1  -8   10.88    0.97
   6   1  -8   10.80    1.01
  -6   1   8    9.43    0.89
  -5  -1   8  211.28    4.66
   5  -1  -8  209.18    4.68
   5   1  -8  215.31    4.74
  -5   1   8  217.68    4.74
  -4  -1   8   16.71    0.90
   4  -1  -8   21.86    1.05
  -4   1   8   20.61    1.00
   4   1  -8   16.24    0.99
  -3  -1   8   15.42    0.78
   3  -1  -8   16.59    0.87
  -3   1   8   17.15    0.86
   3   1  -8   15.07    0.85
   2  -1  -8   16.78    0.82
  -2  -1   8   16.86    0.73
  -2   1   8   15.81    0.54
   2   1  -8   17.06    0.81
  -2   1   8   16.45    0.78
  -1  -1   8  345.52    6.34
   1  -1  -8  347.06    6.59
  -1   1   8  341.13    6.35
   1   1  -8  343.42    6.51
  -1   1   8  338.65    6.43
   0  -1  -8    7.37    0.50
   0   1  -8    5.57    0.40
   0   1   8    6.49    0.45
  -1  -1  -8  118.72    2.60
  -1   1  -8  117.89    2.26
  -1   1  -8  115.49    2.60
   1   1   8  115.48    2.59
  -2  -1  -8    5.36    0.55
  -2   1  -8    6.16    0.59
   2   1   8    4.83    0.50
  -3  -1  -8    3.12    0.46
   3   1   8    3.11    0.45
  -3   1  -8    4.40    0.58
  -4  -1  -8    3.49    0.51
  -4   1  -8    5.05    0.64
   4   1   8    4.33    0.60
  -5  -1  -8   98.28    2.63
   5   1   8   96.21    2.64
  -5   1  -8   92.46    2.63
  -6  -1  -8    0.55    0.31
  -6  -1  -8    0.57    0.47
  -6   1  -8    1.37    0.58
  -6   1  -8    1.48    0.26
   6   1   8    1.67    0.52
  -7  -1  -8   37.39    1.71
  -7  -1  -8   37.76    1.25
  -7   1  -8   39.18    1.13
  -7   1  -8   39.40    1.76
  -8  -1  -8    0.88    0.61
  -8  -1  -8    0.62    0.42
  -8   1  -8    0.27    0.62
  -8   1  -8    0.14    0.32
  -9  -1  -8  156.11    3.62
  -9   1  -8  159.62    3.53
 -10  -1  -8    2.46    0.62
 -10   1  -8    2.61    0.61
 -11  -1  -8    2.17    0.70
 -11   1  -8    2.03    0.67
 -12  -1  -8    0.45    0.71
 -12  -1  -8    0.40    1.19
 -12   1  -8    0.25    0.73
 -12   1  -8    0.19    1.23
 -13  -1  -8   10.14    1.26
 -13  -1  -8    9.78    1.75
 -13   1  -8    7.96    1.69
 -13   1  -8   10.91    1.24
 -14  -1  -8   -0.46    1.10
 -14   1  -8    2.15    1.06
 -15  -2   8    4.35    1.68
  15  -2  -8   -0.85    1.76
 -15   2   8    4.22    1.23
  15   2  -8    2.95    2.01
 -15   2   8    1.68    1.64
  14  -2  -8    6.35    1.66
 -14  -2   8    5.73    1.51
 -14   2   8    6.08    1.20
 -14   2   8    4.65    1.45
  14   2  -8    6.33    1.85
 -13  -2   8    5.59    1.32
 -13   2   8    4.28    1.36
 -13   2   8    3.71    1.02
  12  -2  -8    0.78    1.10
 -12  -2   8    0.19    0.95
 -12   2   8    0.60    0.73
 -12   2   8    0.24    0.94
  12   2  -8    1.56    1.26
  11  -2  -8   19.97    1.92
 -11  -2   8   19.88    1.72
  11   2  -8   18.05    2.12
 -11   2   8   17.06    1.25
 -11   2   8   16.09    1.68
 -10  -2   8    4.33    0.93
  10  -2  -8    4.92    1.03
 -10   2   8    5.66    0.94
 -10   2   8    5.20    0.73
  10   2  -8    4.62    1.11
  -9  -2   8   29.65    1.69
   9  -2  -8   27.27    1.70
  -9   2   8   27.40    1.24
  -9   2   8   29.66    1.71
   9   2  -8   31.97    1.94
  -8  -2   8    8.08    0.96
   8  -2  -8    6.55    0.97
   8   2  -8    6.80    0.61
   8   2  -8    5.38    1.05
  -8   2   8    5.14    0.83
  -7  -2   8   12.62    1.03
   7  -2  -8   13.93    1.17
  -7   2   8   14.41    1.14
   7   2  -8   11.70    1.24
   7   2  -8   11.97    0.62
   6  -2  -8   37.91    1.62
  -6  -2   8   39.52    1.56
  -6   2   8   39.25    1.63
   6   2  -8   37.75    1.71
   6   2  -8   37.99    1.02
  -5  -2   8   48.83    1.67
   5  -2  -8   45.44    1.71
  -5   2   8   45.35    1.73
   5   2  -8   49.59    1.14
   5   2  -8   48.77    1.80
  -4  -2   8   23.88    1.09
   4  -2  -8   23.06    1.15
   4   2  -8   23.35    1.19
  -4   2   8   23.56    1.15
  -3  -2   8   -0.54    0.27
   3  -2  -8    0.65    0.35
  -3   2   8    0.27    0.30
   3   2  -8   -0.18    0.34
  -2  -2   8   54.03    1.49
   2  -2  -8   53.09    1.65
   2   2  -8   55.01    1.64
  -2   2   8   52.03    1.59
  -1  -2   8   58.23    1.47
   1  -2  -8   60.70    1.74
   1   2  -8   59.47    1.66
  -1   2   8   61.05    1.62
   0  -2   8    0.54    0.18
   0  -2  -8    0.18    0.29
   0  -2   8    0.56    0.16
   0   2   8    0.34    0.22
   0   2  -8    0.51    0.27
  -1  -2  -8    5.44    0.53
   1   2   8    5.39    0.50
  -1   2  -8    5.16    0.46
  -2   2  -8  124.07    2.57
   2   2   8  121.11    2.82
  -2   2  -8  120.47    2.50
  -3   2  -8   91.42    2.00
   3   2   8   98.94    2.46
  -3   2  -8   95.08    2.01
  -4   2  -8   52.32    1.31
   4   2   8   50.77    1.70
  -4   2  -8   54.50    1.27
  -5  -2  -8    0.18    0.44
  -5   2  -8    0.34    0.25
   5   2   8    0.08    0.38
  -5   2  -8    0.19    0.29
  -5   2  -8    0.80    0.55
  -6  -2  -8   -0.07    0.51
  -6  -2  -8    0.06    0.36
  -6   2  -8    0.22    0.52
   6   2   8    0.38    0.41
  -6   2  -8    0.71    0.29
  -7  -2  -8    3.73    0.58
  -7  -2  -8    4.07    0.82
  -7   2  -8    4.51    0.83
  -7   2  -8    4.77    0.53
   7   2   8    2.86    0.63
  -8  -2  -8    0.95    0.66
  -8  -2  -8    0.38    0.48
  -8   2  -8    1.10    0.40
  -8   2  -8    0.58    0.70
   8   2   8   -0.06    0.55
  -9  -2  -8    1.13    0.59
  -9   2  -8    0.77    0.47
   9   2   8    1.59    0.67
 -10  -2  -8    5.53    0.84
 -10   2  -8    6.10    0.83
 -11  -2  -8   13.30    1.35
 -11   2  -8   12.37    1.25
 -12  -2  -8   -1.19    1.27
 -12  -2  -8    1.06    0.79
 -12   2  -8    1.30    1.35
 -12   2  -8    0.03    0.73
 -13  -2  -8    3.36    1.05
 -13   2  -8    1.85    1.01
 -13   2  -8    4.94    1.73
  15  -3  -8   -1.28    1.71
 -15  -3   8   -0.18    1.64
 -15   3   8    0.96    1.29
  15   3  -8    1.69    2.02
 -15   3   8    0.72    1.65
  14  -3  -8    9.03    1.91
 -14  -3   8    5.52    1.53
 -14   3   8    6.43    1.35
  14   3  -8    9.76    2.11
 -14   3   8    8.72    1.70
 -13  -3   8    9.63    1.54
 -13   3   8    8.79    1.26
 -13   3   8   12.14    1.79
 -12  -3   8   36.17    2.34
 -12   3   8   39.57    2.54
 -12   3   8   37.21    2.00
 -11  -3   8    1.47    0.89
  11  -3  -8    0.42    0.96
 -11   3   8   -0.63    0.69
 -11   3   8    0.87    0.85
  11   3  -8    0.01    1.17
 -10  -3   8    2.51    0.84
  10  -3  -8    2.87    0.91
 -10   3   8    2.41    0.87
  10   3  -8    1.06    1.07
  10   3  -8    2.39    0.57
  -9  -3   8    6.36    0.98
   9  -3  -8    8.24    1.19
   9   3  -8    8.18    0.75
   9   3  -8   10.83    1.41
  -9   3   8    8.98    1.16
   8  -3  -8   68.30    2.49
  -8  -3   8   68.73    2.49
  -8   3   8   72.62    2.61
   8   3  -8   71.62    1.87
   8   3  -8   75.93    2.81
   7  -3  -8    0.51    0.56
  -7  -3   8   -0.53    0.52
   7   3  -8    0.18    0.27
  -7   3   8    0.06    0.51
   7   3  -8    0.06    0.69
  -6  -3   8  139.47    3.58
   6  -3  -8  138.45    3.64
  -6   3   8  136.42    3.70
   6   3  -8  137.23    2.95
   6   3  -8  143.81    3.83
   5  -3  -8    9.75    1.00
  -5  -3   8    9.43    0.88
  -5   3   8    7.36    0.89
   5   3  -8    8.86    1.05
  -4  -3   8   21.29    1.10
   4  -3  -8   22.40    1.24
  -4   3   8   23.45    1.25
   4   3  -8   20.53    1.29
  -3  -3   8   93.06    2.46
   3  -3  -8   98.71    2.68
  -3   3   8   92.71    2.61
   3   3  -8   98.82    2.71
  -2  -3   8   44.99    1.45
   2  -3  -8   47.64    1.68
   2   3  -8   48.49    1.70
  -2   3   8   47.29    1.62
   1  -3  -8   32.87    1.37
  -1  -3   8   36.98    1.17
   1   3  -8   34.81    1.37
   0  -3   8  144.15    3.13
   0  -3  -8  152.36    3.47
   0  -3   8  146.50    3.04
   0   3  -8  147.42    3.39
  -1  -3  -8  223.76    4.76
   1  -3   8  221.11    4.15
   1  -3   8  219.73    4.12
  -1   3  -8  225.19    4.66
  -2   3  -8   59.82    1.73
  -2   3  -8   59.41    1.72
   2   3   8   59.68    1.78
   3   3   8   36.00    1.38
  -3   3  -8   38.05    1.28
  -3   3  -8   37.05    1.33
   4   3   8   82.81    2.35
  -4   3  -8   83.42    2.12
  -4   3  -8   82.35    2.18
  -5  -3  -8   36.41    1.41
  -5   3  -8   38.47    1.31
  -5   3  -8   37.25    1.39
   5   3   8   38.33    1.54
  -6  -3  -8    3.17    0.60
   6   3   8    3.98    0.71
  -6   3  -8    3.15    0.50
  -7  -3  -8    0.66    0.54
   7   3   8    1.36    0.59
  -7   3  -8    0.61    0.40
  -8  -3  -8    9.39    1.04
  -8   3  -8    8.85    1.26
   8   3   8    6.95    0.97
  -8   3  -8    7.24    0.87
  -9  -3  -8    6.05    0.90
   9   3   8    9.14    1.21
  -9   3  -8    4.67    0.74
 -10  -3  -8    5.34    0.94
 -10   3  -8    4.98    0.87
  10   3   8    5.93    1.12
 -11  -3  -8    2.71    0.91
 -11   3  -8    0.85    0.72
  11   3   8    1.29    0.92
 -11   3  -8   -0.04    1.14
 -12  -3  -8   17.59    1.82
 -12   3  -8   20.90    1.73
 -12   3  -8   17.08    1.93
 -13  -3  -8    7.07    1.30
 -13   3  -8    6.57    1.32
 -13   3  -8    4.27    1.82
  14  -4  -8    6.36    1.74
 -14  -4   8    3.83    1.63
  14   4  -8    3.43    1.93
 -14   4   8    5.68    1.54
 -14   4   8    5.03    1.57
 -13  -4   8    4.54    1.44
  13  -4  -8    6.38    1.66
  13   4  -8    5.17    1.88
 -13   4   8    4.86    1.51
 -13   4   8    2.86    1.28
 -12  -4   8    6.46    1.33
  12   4  -8    6.40    0.94
 -12   4   8    5.91    1.37
 -11  -4   8    2.55    1.07
  11   4  -8    2.78    0.69
 -11   4   8    2.44    1.12
  10  -4  -8    0.44    0.96
 -10  -4   8    1.59    0.92
  10   4  -8   -1.29    1.04
 -10   4   8    0.66    0.82
  10   4  -8    0.82    0.49
  -9  -4   8   20.92    1.69
   9  -4  -8   21.02    1.71
   9   4  -8   21.50    1.11
   9   4  -8   21.15    2.08
  -9   4   8   26.01    1.84
   8  -4  -8    0.84    0.75
  -8  -4   8   -0.43    0.63
  -8   4   8    0.66    0.70
   8   4  -8    1.08    0.42
   8   4  -8    0.24    0.94
   7  -4  -8    0.29    0.67
  -7  -4   8    0.10    0.60
   7   4  -8    0.25    0.33
   7   4  -8    0.32    0.81
  -7   4   8    0.40    0.64
   6  -4  -8   72.11    2.54
  -6  -4   8   70.41    2.41
   6   4  -8   68.63    2.69
  -6   4   8   74.86    2.59
   5  -4  -8    1.16    0.60
  -5  -4   8    1.54    0.54
   5   4  -8    0.42    0.68
  -5   4   8    1.64    0.54
   4  -4  -8    0.59    0.47
  -4  -4   8    0.57    0.46
   4   4  -8   -0.16    0.57
  -4   4   8    0.57    0.45
   3  -4  -8   52.04    1.99
  -3  -4   8   53.55    1.81
   3   4  -8   53.11    2.07
  -3   4   8   51.40    1.93
   2  -4  -8   14.68    1.11
  -2  -4   8   13.03    0.90
   2   4  -8   14.40    1.17
  -2   4   8   14.26    1.03
   1  -4  -8  101.79    2.87
  -1  -4   8  100.22    2.67
  -1  -4   8   98.43    2.51
   1   4  -8  100.84    2.86
   0  -4   8   49.66    1.50
   0  -4   8   48.01    1.62
   0  -4  -8   54.98    1.91
   0   4  -8   50.84    1.87
   1  -4   8    6.94    0.63
   1  -4   8    5.84    0.55
  -1  -4  -8    6.58    0.83
  -1   4  -8    6.06    0.77
   2  -4   8   20.23    0.73
   2  -4   8   21.14    0.72
  -2   4  -8   20.73    1.22
  -3   4  -8   38.75    1.52
   3   4   8   37.68    1.50
  -3   4  -8   37.78    1.57
  -4  -4  -8    2.02    0.55
  -4   4  -8    2.62    0.56
  -4   4  -8    3.32    0.66
   4   4   8    1.50    0.46
  -5  -4  -8   26.43    1.40
  -5   4  -8   24.67    1.38
   5   4   8   27.28    1.37
  -5   4  -8   24.95    1.26
  -6  -4  -8    3.53    0.72
  -6   4  -8    2.98    0.64
   6   4   8    3.27    0.70
  -7  -4  -8    1.36    0.64
   7   4   8    2.31    0.69
  -7   4  -8    1.69    0.57
  -8  -4  -8    8.47    1.08
   8   4   8    9.56    1.17
  -8   4  -8    6.94    0.89
  -9  -4  -8   55.22    2.29
   9   4   8   42.84    2.19
  -9   4  -8   54.92    2.15
 -10  -4  -8    2.01    0.93
  10   4   8    2.53    0.88
 -10   4  -8    1.24    0.85
 -11  -4  -8   13.20    1.47
 -11   4  -8   13.89    1.59
  11   4   8   11.64    1.44
 -11   4  -8   13.25    1.94
 -12  -4  -8   -1.56    1.01
  12   4   8    1.30    1.07
 -12   4  -8    1.27    1.04
 -12   4  -8   -1.49    1.61
 -13  -4  -8    0.22    1.25
  13   4   8   -1.60    1.25
 -13   4  -8   -2.03    1.12
  13  -5  -8   11.32    1.90
 -13  -5   8    9.86    1.77
  13   5  -8   14.04    2.44
  13   5  -8   13.49    1.67
 -13   5   8   11.21    1.88
  12  -5  -8    2.42    1.62
 -12  -5   8    7.06    1.42
  12   5  -8    5.34    1.01
  12   5  -8    3.67    1.91
 -12   5   8    3.84    1.35
 -11  -5   8    8.04    1.40
  11   5  -8    7.90    0.98
 -11   5   8    7.44    1.45
 -10  -5   8    6.14    1.27
  10   5  -8    7.61    0.88
 -10   5   8    5.27    1.26
   9  -5  -8    7.05    1.30
  -9  -5   8    7.67    1.22
  -9   5   8    8.14    1.37
   9   5  -8    6.13    1.46
   9   5  -8    7.34    0.94
  -8  -5   8   49.61    2.31
   8  -5  -8   43.88    2.31
   8   5  -8   41.22    2.59
   8   5  -8   46.62    1.66
  -8   5   8   48.14    2.41
  -7  -5   8   12.66    1.43
   7  -5  -8   13.82    1.56
   7   5  -8   11.69    1.53
  -7   5   8   12.24    1.49
  -6  -5   8   49.52    2.11
   6  -5  -8   50.15    2.24
   6   5  -8   47.80    2.43
  -6   5   8   46.29    2.21
   5  -5  -8    0.09    0.68
  -5  -5   8    0.63    0.55
  -5   5   8   -0.08    0.53
   5   5  -8   -0.67    0.74
   4  -5  -8    2.50    0.82
  -4  -5   8    1.95    0.66
  -4   5   8    2.39    0.65
   4   5  -8    1.90    0.86
   3  -5  -8   27.50    1.64
  -3  -5   8   28.10    1.43
   3   5  -8   29.97    1.82
  -3   5   8   28.58    1.59
   2  -5  -8   15.75    1.34
  -2  -5   8   17.67    1.11
   2   5  -8   17.53    1.46
   1  -5  -8    0.22    0.52
  -1  -5   8    0.86    0.45
  -1  -5   8    0.27    0.53
   1   5  -8   -0.85    0.58
   0  -5   8   18.56    1.17
   0  -5  -8   19.87    1.39
   0  -5   8   18.95    1.05
   0   5  -8   19.05    1.43
   1  -5   8    0.47    0.45
  -1  -5  -8    0.97    0.62
   1  -5   8    1.04    0.39
  -1   5  -8    0.16    0.59
  -2  -5  -8    1.67    0.67
   2  -5   8    0.96    0.44
   2  -5   8    1.00    0.39
  -2   5  -8    0.80    0.63
   3  -5   8   -0.06    0.32
   3  -5   8    0.75    0.35
  -3  -5  -8    0.68    0.56
  -3   5  -8    0.29    0.63
  -4  -5  -8    9.58    1.16
  -4   5  -8   10.18    1.14
  -4   5  -8   11.56    1.13
   4   5   8    9.08    1.00
  -5  -5  -8   41.87    1.98
   5   5   8   43.26    1.85
  -5   5  -8   44.04    1.90
  -6  -5  -8    4.74    0.94
   6   5   8    4.22    0.78
  -6   5  -8    4.42    0.84
  -7  -5  -8   10.03    1.23
   7   5   8   12.62    1.33
  -7   5  -8   12.14    1.33
  -8  -5  -8    8.36    1.23
  -8   5  -8   10.70    1.35
   8   5   8    9.16    1.20
  -9  -5  -8    9.42    1.28
  -9   5  -8    9.29    1.23
   9   5   8    8.97    1.28
 -10  -5  -8    9.17    1.41
  10   5   8   11.22    1.48
 -10   5  -8    6.86    1.28
 -11  -5  -8    0.57    1.21
 -11   5  -8    0.06    1.05
 -11   5  -8    1.15    1.67
  11   5   8   -0.20    1.01
 -12  -5  -8   12.83    1.69
  12   5   8   13.09    1.83
 -12   5  -8   11.62    1.65
 -12   5  -8    8.16    2.32
 -13  -6   8   10.95    1.92
  13  -6  -8   12.95    1.96
 -13   6   8   11.24    2.20
  13   6  -8   10.72    2.44
  13   6  -8   14.74    1.90
 -12  -6   8    3.36    1.52
  12  -6  -8    3.10    1.57
  12   6  -8    3.47    1.91
  12   6  -8    2.35    0.94
 -12   6   8    3.59    1.62
 -11  -6   8    8.88    1.59
  11  -6  -8   12.10    1.76
  11   6  -8   10.43    2.27
 -11   6   8   10.74    1.69
  11   6  -8   10.67    1.16
 -10  -6   8    2.61    1.13
  10  -6  -8   -1.03    1.10
  10   6  -8   -3.24    1.49
 -10   6   8    1.38    1.23
  10   6  -8    1.95    0.73
  -9  -6   8   16.80    1.91
  -9   6   8   13.88    1.67
   9   6  -8   16.28    1.28
  -8  -6   8    0.52    0.89
   8  -6  -8    1.39    1.13
  -8   6   8    1.33    0.96
  -7  -6   8    0.29    0.88
   7  -6  -8   -0.60    0.88
   7   6  -8    0.75    1.25
  -7   6   8    1.04    0.94
   6  -6  -8   14.34    1.68
  -6  -6   8   16.38    1.57
  -6   6   8   15.12    1.63
   5  -6  -8   12.57    1.41
  -5  -6   8   13.00    1.37
  -5   6   8   15.40    1.53
   5   6  -8   10.80    1.50
   4  -6  -8   17.66    1.67
  -4  -6   8   21.35    1.50
  -4   6   8   21.15    1.68
   4   6  -8   24.12    2.02
  -3  -6   8    0.01    0.55
   3  -6  -8   -0.84    0.69
   3   6  -8   -0.32    0.80
  -2  -6   8   35.76    1.70
  -2  -6   8   32.20    1.86
   2  -6  -8   32.88    1.98
   2   6  -8   34.86    2.15
  -1  -6   8   21.90    1.53
  -1  -6   8   22.23    1.35
   1  -6  -8   16.58    1.61
   1   6  -8   21.46    1.79
   0  -6   8    9.60    1.24
   0  -6  -8    8.85    1.19
   0  -6   8    8.63    1.03
   0   6  -8   12.69    1.48
   1  -6   8    8.26    0.94
   1  -6   8    9.85    1.16
  -1  -6  -8    6.15    1.10
  -1   6  -8    8.15    1.17
   2  -6   8    6.50    0.75
   2  -6   8    7.36    0.84
  -2  -6  -8    6.40    1.10
  -2  -6  -8    5.19    1.09
  -2   6  -8    7.90    1.24
   3  -6   8   35.70    1.43
   3  -6   8   36.90    1.39
  -3  -6  -8   38.14    2.01
  -3   6  -8   33.85    2.10
   4  -6   8   42.48    1.38
   4  -6   8   40.76    1.35
  -4  -6  -8   41.28    2.17
   4   6   8   40.72    1.92
  -4   6  -8   40.50    2.04
  -4   6  -8   42.14    2.31
  -5  -6  -8   11.58    1.39
   5  -6   8   12.84    0.70
   5  -6   8   13.73    0.68
   5   6   8   14.22    1.36
  -5   6  -8   15.19    1.49
  -6  -6  -8    0.69    0.91
  -6   6  -8    1.44    0.77
   6   6   8    0.73    0.70
  -7  -6  -8   18.74    1.86
   7   6   8   19.71    1.63
  -7   6  -8   17.48    1.70
  -8  -6  -8   12.52    1.57
   8   6   8   14.09    1.54
  -8   6  -8   16.39    1.75
  -9  -6  -8    2.65    1.18
   9   6   8    2.98    1.06
  -9   6  -8    1.54    1.11
 -10  -6  -8    2.59    1.27
 -10   6  -8   -0.52    1.08
  10   6   8    0.86    1.11
 -11  -6  -8   16.56    1.96
  11   6   8   17.68    1.96
 -11   6  -8   17.81    2.00
 -12  -7   8   28.19    3.10
  12  -7  -8   27.76    3.08
  12   7  -8   24.10    3.04
  12   7  -8   22.92    2.01
 -12   7   8   33.46    3.29
 -11  -7   8    4.82    1.58
  11  -7  -8    0.21    1.47
  11   7  -8    4.14    2.09
  11   7  -8    2.49    0.95
 -11   7   8    0.53    1.57
 -10  -7   8    0.80    1.41
  10  -7  -8    2.95    1.45
  10   7  -8    0.12    0.81
  10   7  -8    2.73    1.98
 -10   7   8    0.70    1.29
  -9  -7   8   10.35    1.59
   9  -7  -8   10.90    1.75
   9   7  -8   12.17    2.17
  -9   7   8   12.60    1.91
   9   7  -8   12.87    1.45
   8  -7  -8    1.09    1.19
  -8  -7   8    2.82    1.20
  -8   7   8    1.22    1.09
   8   7  -8   -1.15    1.39
  -7  -7   8    1.26    1.06
  -7   7   8    0.82    0.95
  -6  -7   8    7.83    1.27
  -6   7   8    4.79    1.18
  -5  -7   8   27.05    1.94
  -5   7   8   27.05    2.16
  -4  -7   8   10.50    1.26
  -4   7   8   12.95    1.53
   3  -7  -8    1.31    0.93
  -3  -7   8    2.02    0.83
   3   7  -8    2.42    1.17
  -2  -7   8    0.30    0.67
   2  -7  -8    0.78    1.04
  -2  -7   8    1.28    0.89
   2   7  -8    0.92    1.08
   1  -7  -8    0.67    0.87
  -1  -7   8    1.34    0.74
  -1  -7   8    1.69    0.88
   1   7  -8    1.50    1.10
   0  -7   8    5.54    0.89
   0  -7  -8    5.56    1.22
   0  -7   8    3.75    0.99
   0   7  -8    5.88    1.28
   1  -7   8    2.24    0.71
  -1  -7  -8    1.32    0.97
   1  -7   8    1.44    0.82
  -1  -7  -8    1.67    0.92
  -1   7  -8    1.87    1.12
  -2  -7  -8    1.61    0.88
   2  -7   8    1.36    0.65
   2  -7   8    0.59    0.68
  -2  -7  -8    1.64    0.97
  -2   7  -8    1.32    1.08
   3  -7   8    6.11    0.84
   3  -7   8   10.13    1.06
  -3  -7  -8    7.09    1.25
  -3  -7  -8    8.99    1.48
  -3   7  -8    7.96    1.49
   4  -7   8   -0.32    0.58
  -4  -7  -8    0.64    0.98
   4  -7   8    1.05    0.59
   5  -7   8   10.59    0.99
  -5  -7  -8   11.78    1.55
   5  -7   8   10.82    0.96
   5   7   8    9.75    1.22
  -6  -7  -8   24.78    2.22
   6  -7   8   25.45    1.00
   6  -7   8   21.25    0.95
   6   7   8   20.77    1.77
  -6   7  -8   24.44    2.12
  -7  -7  -8    7.40    1.41
   7   7   8    9.80    1.37
  -7   7  -8    8.64    1.45
  -8  -7  -8    1.93    1.22
   8   7   8    4.54    1.14
  -8   7  -8    5.17    1.34
  -9  -7  -8   11.27    1.72
  -9   7  -8    5.32    1.47
   9   7   8    8.76    1.42
 -10  -7  -8    9.06    1.78
 -10   7  -8    6.69    1.62
  10   7   8    5.85    1.29
 -10  -8   8    7.46    1.80
  10  -8  -8    1.89    1.71
 -10   8   8    3.62    1.51
  10   8  -8    4.42    1.18
  10   8  -8    6.37    2.45
  -9  -8   8    1.26    1.45
   9  -8  -8   -0.91    1.54
   9   8  -8   -0.89    1.98
  -9   8   8    0.08    1.34
   8  -8  -8   -1.83    1.36
  -8  -8   8    0.86    1.35
   8   8  -8   -0.67    1.90
  -8   8   8   -1.07    1.24
  -7  -8   8   22.55    2.34
   7  -8  -8   23.81    2.40
  -7   8   8   19.65    2.37
   7   8  -8   19.48    2.40
   6  -8  -8    2.91    1.41
  -6  -8   8    1.15    1.15
  -6   8   8    3.00    1.31
   6   8  -8    1.96    1.64
  -5  -8   8   -0.15    1.01
  -4  -8   8    2.90    1.08
  -3  -8   8   11.84    1.42
  -3  -8   8   12.51    1.76
   2  -8  -8   21.63    2.32
  -2  -8   8   26.39    1.96
  -2  -8   8   25.11    2.30
   2   8  -8   26.75    2.63
   1  -8  -8   20.05    2.33
  -1  -8   8   17.41    1.69
  -1  -8   8   15.62    1.72
   1  -8  -8   16.48    2.03
   1   8  -8   15.73    1.99
   0  -8  -8    4.08    1.32
   0  -8  -8    4.56    1.35
   0  -8   8    3.97    1.19
   0  -8   8    3.62    0.95
   0   8  -8    3.85    1.45
   1  -8   8    1.30    0.80
  -1  -8  -8    2.17    1.13
   1  -8   8    2.61    1.04
  -1  -8  -8    0.38    1.16
  -1   8  -8    1.75    1.38
  -2  -8  -8   14.36    1.86
  -2  -8  -8   13.01    1.64
   2  -8   8   14.96    1.71
   2  -8   8   13.85    1.49
  -2   8  -8   13.93    1.99
  -3  -8  -8   26.48    2.33
   3  -8   8   23.98    1.79
  -3  -8  -8   21.45    2.39
   3  -8   8   23.13    1.63
  -4  -8  -8    2.86    1.24
   4  -8   8    4.06    0.87
   4  -8   8    6.37    1.02
  -4  -8  -8    6.81    1.61
  -5  -8  -8    0.39    1.24
   5  -8   8    1.93    0.75
   5  -8   8    1.23    0.73
   5   8   8    0.33    0.99
   6  -8   8    2.99    0.72
   6  -8   8    2.49    0.71
  -6  -8  -8    2.09    1.32
   6   8   8    1.93    0.98
  -7  -8  -8   -0.85    1.28
  -7   8  -8   -0.63    1.23
   7   8   8    1.20    1.06
  -8  -8  -8    0.04    1.45
   8   8   8   -0.11    1.16
  -8   8  -8   -0.24    1.42
  -9  -8  -8    1.68    1.59
  -9   8  -8    4.75    1.62
   9   8   8    2.37    1.34
  -9  -9   8    0.38    1.75
   9  -9  -8   -2.50    1.90
  -9   9   8   -1.80    1.62
   9   9  -8    2.17    2.69
  -8  -9   8    2.78    1.72
   8  -9  -8   -0.27    1.85
   8   9  -8    1.00    2.36
  -8   9   8    4.12    1.72
  -7  -9   8   25.82    2.82
   7  -9  -8   20.69    2.37
   7   9  -8   29.58    3.25
  -7   9   8   25.20    2.87
   6  -9  -8   15.39    2.14
   6  -9  -8   12.76    2.11
  -6  -9   8   14.58    1.95
   6   9  -8   16.40    2.61
   5  -9  -8    0.50    1.57
  -5  -9   8   -0.64    1.31
   5  -9  -8   -2.11    1.36
   5   9  -8   -0.83    1.86
  -4  -9   8    3.30    1.27
   4  -9  -8    0.64    1.38
  -4  -9   8    1.86    1.59
   4  -9  -8    2.40    1.41
   4   9  -8   -1.38    1.72
   3  -9  -8   -0.50    1.53
  -3  -9   8    1.71    1.18
   3  -9  -8    3.68    1.45
   3   9  -8   -0.18    1.67
   2  -9  -8    2.26    1.50
  -2  -9   8    1.49    1.19
   2  -9  -8   -2.36    1.50
   2   9  -8    1.45    1.75
  -1  -9   8   18.92    2.02
  -1  -9   8   15.48    2.04
   1  -9  -8   20.22    2.43
   1   9  -8   17.03    2.29
   0  -9   8   18.37    2.01
   0  -9  -8   16.65    2.05
   0  -9   8   14.02    1.59
   0  -9  -8   15.15    1.95
   0   9  -8   21.20    2.47
   1  -9   8   18.96    1.95
   1  -9   8   16.32    1.83
  -1  -9  -8   17.43    2.14
  -1  -9  -8   18.97    2.17
   2  -9   8    0.26    1.16
   2  -9   8    3.30    1.10
  -2  -9  -8    1.30    1.36
  -2  -9  -8    3.41    1.70
   3  -9   8    2.18    1.01
  -3  -9  -8    2.47    1.60
  -3  -9  -8    1.30    1.39
   3  -9   8    0.95    1.12
  -4  -9  -8   -0.42    1.43
   4  -9   8   -0.67    0.89
  -4  -9  -8    1.66    1.70
   4  -9   8    1.13    1.10
  -5  -9  -8   23.51    2.62
  -5  -9  -8   20.48    2.33
   5  -9   8   18.03    1.71
   5  -9   8   19.09    1.82
  -6  -9  -8    7.82    1.75
   6  -9   8    3.97    0.99
   6  -9   8    4.29    0.95
   6   9   8    4.66    1.40
   7  -9   8    1.96    0.77
   7  -9   8    2.50    0.80
  -7  -9  -8   -0.83    1.66
   7   9   8    0.73    1.32
  -6 -10   8    4.41    1.83
   6 -10  -8    6.02    2.19
   6 -10  -8    1.26    2.03
   6  10  -8    2.03    3.06
   5 -10  -8   -4.45    1.61
  -5 -10   8   -0.21    2.13
   5 -10  -8   -1.30    1.80
  -5 -10   8   -1.85    1.55
   5  10  -8   -1.76    2.50
  -4 -10   8    3.47    1.56
   4 -10  -8    1.14    1.80
   4 -10  -8    3.48    1.73
  -4 -10   8    2.12    1.97
   4  10  -8    0.49    2.37
  -3 -10   8    2.86    1.48
  -3 -10   8   -0.09    1.70
   3 -10  -8    2.50    1.64
   3 -10  -8    2.00    1.80
   3  10  -8    2.86    2.41
  -2 -10   8    0.86    1.74
   2 -10  -8    6.40    1.82
  -2 -10   8    2.20    1.46
   2 -10  -8    4.63    2.15
   2  10  -8    0.40    2.30
   1 -10  -8    1.05    1.70
   1 -10  -8    3.93    1.75
  -1 -10   8   -0.06    1.34
  -1 -10   8   -0.41    1.70
   1  10  -8   -1.02    2.13
   0 -10  -8    1.60    1.96
   0 -10  -8    0.38    1.58
   0 -10   8    0.30    1.36
   1 -10   8    9.13    1.64
  -1 -10  -8   15.87    2.56
  -1 -10  -8   16.47    2.38
  -2 -10  -8    0.56    1.74
   2 -10   8    5.21    1.58
   2 -10   8    4.00    1.42
  -2 -10  -8    1.90    2.08
  -3 -10  -8    1.21    2.13
   3 -10   8    1.18    1.49
   3 -10   8   -0.84    1.26
  -3 -10  -8    0.87    1.85
  -4 -10  -8    9.88    2.34
  -4 -10  -8   13.82    2.41
   4 -10   8   12.23    1.74
   4 -10   8   10.43    1.53
  -5 -10  -8    2.44    2.43
   5 -10   8    2.76    1.29
  -5 -10  -8    1.90    1.92
   5 -10   8    1.73    1.31
  15   0  -9    0.16    1.80
 -15   0   9   -0.07    1.44
 -14   0   9   -0.30    1.25
  14   0  -9    0.49    1.76
 -13   0   9    2.06    1.14
  12   0  -9   -0.23    1.12
 -12   0   9    0.13    0.90
 -11   0   9   25.27    1.87
 -11   0   9   24.81    1.17
  11   0  -9   27.81    2.10
 -10   0   9    0.34    0.72
 -10   0   9   -0.06    0.38
  10   0  -9    0.86    0.85
  -9   0   9    6.19    0.58
  -9   0   9    7.07    0.98
   9   0  -9    6.67    1.10
   8   0  -9    1.56    0.76
  -8   0   9    0.35    0.54
   7   0  -9  414.75    8.52
  -7   0   9  412.39    8.50
  -6   0   9    0.25    0.38
   6   0  -9    0.68    0.49
   5   0  -9  143.14    3.46
  -5   0   9  139.12    3.40
   4   0  -9   -0.12    0.33
  -4   0   9    0.12    0.31
  -3   0   9    5.45    0.57
   3   0  -9    4.18    0.52
  -2   0   9    0.41    0.26
   2   0  -9    0.64    0.29
   1   0  -9  187.95    3.59
  -1   0   9  180.33    3.52
   1   0  -9  187.72    3.79
   0   0  -9    0.29    0.20
   0   0  -9    0.09    0.19
  -1   0  -9  130.08    2.80
  -1   0  -9  124.15    2.42
  -2   0  -9    0.04    0.26
  -3   0  -9  169.46    3.75
  -4   0  -9    0.28    0.33
  -5   0  -9   75.28    2.26
  -6   0  -9    0.31    0.47
  -7   0  -9    3.38    0.40
  -7   0  -9    2.38    0.64
  -8   0  -9   -0.15    0.35
  -8   0  -9   -0.21    0.62
  -9   0  -9    1.52    0.48
 -10   0  -9   -0.16    0.49
 -11   0  -9    0.78    0.56
 -12   0  -9    1.14    1.23
 -12   0  -9   -1.20    0.72
 -13   0  -9    8.19    1.74
 -13   0  -9   13.43    1.57
 -15  -1   9    6.91    1.71
  15  -1  -9    8.67    2.01
 -15   1   9    5.76    1.67
  15   1  -9    5.19    2.05
 -15   1   9    4.95    1.22
  14  -1  -9    5.21    1.86
 -14  -1   9    4.43    1.49
  14   1  -9    5.47    1.94
 -14   1   9    5.46    1.37
 -14   1   9    6.31    1.09
 -13  -1   9    0.25    1.10
 -13   1   9    0.08    0.72
 -13   1   9   -1.10    0.99
  12  -1  -9    0.95    1.29
 -12  -1   9   -0.90    0.88
 -12   1   9   -0.72    0.59
  12   1  -9    0.13    1.33
 -12   1   9    1.24    0.93
 -11  -1   9   50.27    2.42
  11  -1  -9   44.36    2.51
  11   1  -9   49.81    2.60
 -11   1   9   48.47    1.61
 -11   1   9   49.69    2.42
 -10  -1   9    6.98    1.07
  10  -1  -9    6.85    1.09
  10   1  -9    6.03    1.16
 -10   1   9    6.62    1.04
 -10   1   9    5.91    0.72
  -9  -1   9    0.28    0.63
   9  -1  -9    1.07    0.73
   9   1  -9   -1.67    0.66
  -9   1   9   -0.08    0.60
  -9   1   9    0.55    0.34
  -8  -1   9   42.37    1.85
   8  -1  -9   39.89    1.91
  -8   1   9   42.36    1.20
   8   1  -9   44.33    2.01
  -8   1   9   44.21    1.89
  -7  -1   9   27.91    1.41
   7  -1  -9   24.20    1.43
  -7   1   9   23.92    1.37
  -7   1   9   24.74    0.80
   7   1  -9   25.46    1.52
  -6  -1   9   23.65    1.23
   6  -1  -9   23.32    1.29
   6   1  -9   23.27    1.36
  -6   1   9   22.58    1.25
   5  -1  -9    3.41    0.58
  -5  -1   9    4.46    0.62
  -5   1   9    4.43    0.64
   5   1  -9    4.67    0.65
  -4  -1   9  430.43    8.43
   4  -1  -9  437.75    8.54
   4   1  -9  430.51    8.51
  -4   1   9  433.14    8.52
  -3  -1   9   23.37    0.95
   3  -1  -9   18.90    0.99
  -3   1   9   19.56    0.94
   3   1  -9   22.64    1.03
  -3   1   9   20.23    0.59
  -2  -1   9    1.86    0.33
   2  -1  -9    1.49    0.37
  -2   1   9    1.80    0.34
  -2   1   9    1.67    0.24
   2   1  -9    1.99    0.39
   2   1  -9    1.52    0.21
   1  -1  -9   12.27    0.69
  -1  -1   9   10.40    0.49
   1   1  -9   10.76    0.53
   1   1  -9   11.27    0.65
  -1   1   9   12.40    0.57
  -1   1   9   11.84    0.54
   0  -1  -9   23.71    0.87
   0   1  -9   24.28    0.80
   0   1  -9   23.93    0.86
   0   1   9   22.33    0.83
  -1  -1  -9   49.66    1.28
  -1  -1  -9   54.44    1.51
   1   1   9   53.75    1.50
  -1   1  -9   55.35    1.21
  -1   1  -9   55.52    1.53
  -2  -1  -9   15.44    0.83
  -2   1  -9   15.91    0.86
   2   1   9   15.73    0.81
  -3  -1  -9  134.77    3.14
  -3   1  -9  134.43    3.17
   3   1   9  131.54    3.15
  -4  -1  -9    3.50    0.56
  -4   1  -9    3.33    0.57
   4   1   9    3.51    0.59
  -5  -1  -9   19.55    1.14
   5   1   9   19.16    1.12
  -5   1  -9   18.69    1.17
  -6  -1  -9    5.50    0.50
  -6  -1  -9    5.68    0.79
  -6   1  -9    6.55    0.90
   6   1   9    6.01    0.81
  -7  -1  -9   -0.12    0.36
  -7  -1  -9   -0.43    0.56
  -7   1  -9   -0.31    0.27
  -7   1  -9   -0.07    0.56
  -8  -1  -9   18.89    1.02
  -8  -1  -9   23.14    1.57
  -8   1  -9   22.22    0.94
  -8   1  -9   23.10    1.63
  -9  -1  -9   43.91    1.57
  -9   1  -9   46.77    1.50
 -10  -1  -9   15.27    1.15
 -10   1  -9   17.88    1.11
 -11  -1  -9   -0.18    0.61
 -11   1  -9    1.56    0.63
 -12  -1  -9   20.31    2.13
 -12  -1  -9   16.93    1.47
 -12   1  -9   21.47    2.42
 -12   1  -9   19.02    1.50
 -13  -1  -9    1.95    1.59
 -13  -1  -9    2.02    0.93
 -13   1  -9    1.48    0.91
 -13   1  -9   -0.16    1.49
  15  -2  -9    2.97    1.82
 -15  -2   9    1.32    1.59
  15   2  -9   -1.35    1.99
 -15   2   9    0.53    1.17
 -15   2   9    2.60    1.61
  14  -2  -9    3.68    1.67
 -14  -2   9    6.09    1.64
 -14   2   9    3.87    1.05
 -14   2   9    4.24    1.51
  14   2  -9    5.92    1.91
 -13  -2   9    0.75    1.25
  13  -2  -9   -0.47    1.30
 -13   2   9    3.49    0.88
  13   2  -9    0.45    1.51
 -13   2   9    1.81    1.18
 -12  -2   9   64.98    2.89
 -12   2   9   62.46    2.16
 -12   2   9   67.29    3.05
  11  -2  -9   94.51    3.39
 -11  -2   9   93.70    3.30
 -11   2   9   90.49    2.52
  11   2  -9   95.18    3.65
 -11   2   9   88.42    3.32
  10  -2  -9    1.45    0.86
 -10  -2   9    1.27    0.82
  10   2  -9    0.96    0.99
 -10   2   9    0.90    0.53
 -10   2   9    0.21    0.71
  -9  -2   9    3.17    0.79
   9  -2  -9    2.11    0.87
   9   2  -9    3.07    0.96
  -9   2   9    3.94    0.59
  -9   2   9    4.24    0.91
  -8  -2   9   28.40    1.58
   8  -2  -9   28.20    1.69
  -8   2   9   29.39    1.67
   8   2  -9   30.81    1.83
   7  -2  -9   32.11    1.64
  -7  -2   9   33.63    1.58
  -7   2   9   32.49    1.63
   7   2  -9   34.30    1.79
   7   2  -9   33.90    0.98
   6  -2  -9   29.61    1.48
  -6  -2   9   28.76    1.39
   6   2  -9   29.83    0.82
   6   2  -9   30.39    1.59
  -6   2   9   31.39    1.48
  -5  -2   9   76.94    2.26
   5  -2  -9   77.54    2.37
   5   2  -9   77.57    2.40
  -5   2   9   77.27    2.37
   5   2  -9   78.40    1.62
  -4  -2   9   43.90    1.53
   4  -2  -9   47.00    1.68
  -4   2   9   45.04    1.64
   4   2  -9   43.71    1.67
   3  -2  -9    5.53    0.70
  -3  -2   9    5.00    0.59
  -3   2   9    5.54    0.67
   3   2  -9    4.43    0.60
  -2  -2   9  107.41    2.48
   2  -2  -9  110.03    2.73
  -2   2   9  108.90    2.64
   2   2  -9  107.26    2.66
  -1  -2   9   89.54    1.96
   1  -2  -9   82.20    2.23
  -1   2   9   88.06    2.04
   1   2  -9   87.83    2.19
   0  -2  -9   39.22    1.31
   0   2   9   39.77    1.20
   0   2  -9   37.20    1.19
  -1  -2  -9   24.70    0.97
   1   2   9   25.19    0.98
  -1   2  -9   24.74    0.87
  -2   2  -9    2.31    0.34
   2   2   9    2.18    0.42
  -2   2  -9    2.58    0.32
   3   2   9    8.36    0.71
  -3   2  -9    7.27    0.47
  -3   2  -9    8.41    0.47
   4   2   9    4.73    0.62
  -4   2  -9    3.87    0.43
  -4   2  -9    4.55    0.39
  -5  -2  -9   10.61    1.01
   5   2   9    8.62    0.84
  -5   2  -9    9.22    0.62
  -5   2  -9    9.32    1.01
  -5   2  -9    9.25    0.52
  -6  -2  -9    2.11    0.61
  -6  -2  -9    1.72    0.45
  -6   2  -9    1.83    0.41
  -6   2  -9    2.34    0.70
  -6   2  -9    2.25    0.36
   6   2   9    1.73    0.55
  -7  -2  -9   60.21    2.25
  -7  -2  -9   56.98    1.79
   7   2   9   60.67    2.22
  -7   2  -9   61.90    2.35
  -7   2  -9   58.72    1.60
  -8  -2  -9    7.00    0.77
  -8  -2  -9    9.47    1.19
  -8   2  -9    6.74    1.08
   8   2   9    6.87    0.97
  -8   2  -9    6.96    0.73
  -9  -2  -9   15.62    1.17
   9   2   9   13.87    1.47
  -9   2  -9   14.00    0.99
 -10  -2  -9   51.61    1.98
 -10   2  -9   51.66    1.85
 -11  -2  -9    3.57    0.84
 -11   2  -9    5.17    0.86
 -12  -2  -9    4.48    0.94
 -12  -2  -9    1.97    1.39
 -12   2  -9    3.36    0.91
 -12   2  -9    4.50    1.51
 -13  -2  -9    1.82    0.98
 -13   2  -9    3.04    1.71
 -13   2  -9    1.64    1.04
 -14  -3   9   19.57    2.15
  14  -3  -9   17.92    2.17
  14   3  -9   15.81    2.36
 -14   3   9   17.62    1.98
 -14   3   9   16.09    2.08
  13  -3  -9    0.82    1.48
 -13  -3   9    4.13    1.37
 -13   3   9    4.61    1.07
  13   3  -9    0.71    1.82
 -13   3   9    4.35    1.38
 -12  -3   9    0.57    1.13
 -12   3   9    3.47    0.94
 -12   3   9    3.95    1.26
  11  -3  -9   67.53    2.99
 -11  -3   9   63.85    2.84
  11   3  -9   72.37    3.85
 -11   3   9   63.99    2.24
 -11   3   9   65.53    2.94
 -10  -3   9    0.07    0.82
  10  -3  -9   -0.36    0.86
  10   3  -9   -0.51    0.45
  10   3  -9   -1.47    1.03
 -10   3   9   -0.10    0.74
  -9  -3   9   30.34    1.77
   9  -3  -9   28.54    1.86
  -9   3   9   28.46    1.82
   9   3  -9   26.59    1.11
   9   3  -9   28.06    2.10
  -8  -3   9    4.48    0.81
   8  -3  -9    2.56    0.77
  -8   3   9    4.39    0.92
   8   3  -9    2.97    0.45
   8   3  -9    5.60    1.08
   7  -3  -9   19.14    1.40
  -7  -3   9   21.39    1.38
   7   3  -9   22.78    1.70
   7   3  -9   21.39    0.84
  -7   3   9   19.62    1.40
  -6  -3   9    1.14    0.56
   6  -3  -9    1.01    0.57
   6   3  -9    1.43    0.72
   6   3  -9    1.42    0.32
  -6   3   9    0.38    0.50
  -5  -3   9    1.49    0.51
   5  -3  -9    1.06    0.54
  -5   3   9    1.23    0.56
   5   3  -9    1.45    0.63
  -4  -3   9   64.01    2.00
   4  -3  -9   66.41    2.18
  -4   3   9   63.72    2.15
   4   3  -9   66.58    2.24
  -3  -3   9   14.24    0.89
   3  -3  -9   15.12    1.06
   3   3  -9   14.21    1.08
  -3   3   9   15.67    1.00
  -2  -3   9    0.40    0.32
   2  -3  -9   -0.07    0.42
   2   3  -9    0.06    0.42
  -2   3   9    0.26    0.34
   1  -3  -9   11.65    0.92
  -1  -3   9   13.13    0.71
   1   3  -9   12.89    0.94
   0  -3   9    8.93    0.58
   0  -3   9    8.58    0.51
   0  -3  -9    9.96    0.86
   0   3  -9    9.16    0.80
  -1  -3  -9   15.38    0.94
   1   3   9   14.44    0.84
  -1   3  -9   15.70    0.92
  -2   3  -9    4.09    0.57
   2   3   9    4.82    0.59
   3   3   9    0.12    0.32
  -3   3  -9    0.25    0.38
  -3   3  -9    0.66    0.33
   4   3   9    6.49    0.77
  -4   3  -9    6.92    0.68
  -4   3  -9    6.15    0.65
  -5  -3  -9    1.00    0.45
  -5   3  -9    0.63    0.39
  -5   3  -9    0.78    0.47
   5   3   9   -0.10    0.39
  -6  -3  -9   14.53    1.05
   6   3   9   14.09    1.13
  -6   3  -9   14.42    0.89
  -7  -3  -9    0.45    0.55
  -7   3  -9    0.32    0.74
  -7   3  -9    0.81    0.42
   7   3   9   -0.12    0.58
  -8  -3  -9    1.27    0.63
  -8   3  -9    2.64    1.02
   8   3   9    1.23    0.70
  -8   3  -9    1.82    0.54
  -9  -3  -9    2.67    0.74
  -9   3  -9    2.72    0.66
   9   3   9    1.36    0.82
 -10  -3  -9    2.75    0.84
  10   3   9    3.94    1.08
 -10   3  -9    2.27    0.76
 -11  -3  -9   -0.29    0.81
  11   3   9    1.23    0.95
 -11   3  -9    1.57    1.21
 -11   3  -9   -0.87    0.73
 -12  -3  -9    2.76    0.99
 -12   3  -9    3.72    1.04
 -12   3  -9    3.38    1.58
 -13  -3  -9   -0.66    1.04
 -13   3  -9    1.59    1.13
  14  -4  -9    5.93    1.81
 -14  -4   9    3.68    1.61
 -14   4   9    8.80    1.56
 -14   4   9    6.73    1.72
  14   4  -9    6.52    2.17
 -13  -4   9   -0.31    1.23
  13  -4  -9    0.36    1.40
  13   4  -9    1.25    1.80
 -13   4   9    2.78    1.26
 -13   4   9    1.87    1.42
 -12  -4   9   27.10    2.32
  12   4  -9   19.66    2.33
  12   4  -9   23.98    1.51
 -12   4   9   21.76    2.33
 -11  -4   9    7.27    1.31
  11   4  -9    5.91    0.82
 -11   4   9    2.40    1.10
 -10  -4   9    3.44    1.03
  10  -4  -9    4.60    1.17
  10   4  -9    2.53    0.61
 -10   4   9    3.51    1.10
  10   4  -9    1.45    1.25
  -9  -4   9    2.91    0.94
   9  -4  -9    2.43    1.01
   9   4  -9    3.86    1.27
  -9   4   9    1.61    0.84
   9   4  -9    2.59    0.54
   8  -4  -9   23.94    1.77
  -8  -4   9   28.62    1.77
   8   4  -9   28.41    1.14
  -8   4   9   28.03    1.85
   8   4  -9   27.71    2.11
   7  -4  -9    1.02    0.78
  -7  -4   9    1.75    0.69
  -7   4   9    2.22    0.80
   7   4  -9    2.55    0.45
   7   4  -9    1.95    0.96
   6  -4  -9   38.37    1.88
  -6  -4   9   35.80    1.71
   6   4  -9   36.58    2.05
  -6   4   9   37.06    1.86
   5  -4  -9   19.32    1.42
  -5  -4   9   18.94    1.27
  -5   4   9   21.43    1.42
   5   4  -9   20.83    1.58
  -4  -4   9    0.46    0.46
   4  -4  -9    0.24    0.53
   4   4  -9    0.58    0.67
  -4   4   9    0.51    0.47
   3  -4  -9   12.24    1.13
  -3  -4   9   14.82    0.98
  -3   4   9   10.98    0.99
   3   4  -9   13.52    1.28
   2  -4  -9    6.83    0.83
  -2  -4   9    8.11    0.78
   2   4  -9    8.77    1.05
  -2   4   9    7.86    0.86
  -1  -4   9    1.64    0.42
  -1  -4   9    2.42    0.55
   1  -4  -9    2.75    0.67
   1   4  -9    1.90    0.65
   0  -4  -9   82.84    2.51
   0  -4   9   80.52    2.14
   0  -4   9   81.04    2.01
   0   4  -9   80.13    2.48
   1  -4   9    0.13    0.26
   1  -4   9    0.37    0.30
  -1  -4  -9    0.30    0.47
  -1   4  -9    0.48    0.52
  -2   4  -9   10.55    1.03
   2   4   9   10.84    0.87
   3   4   9   60.20    1.98
  -3   4  -9   54.37    1.88
  -3   4  -9   57.99    2.00
   4   4   9    1.35    0.52
  -4   4  -9    0.73    0.57
  -4   4  -9    0.44    0.41
  -5  -4  -9    5.51    0.78
  -5   4  -9    5.53    0.83
  -5   4  -9    5.06    0.72
   5   4   9    6.51    0.83
  -6  -4  -9    2.74    0.67
  -6   4  -9    2.59    0.62
   6   4   9    2.11    0.67
  -7  -4  -9    6.70    0.95
   7   4   9    9.26    1.16
  -7   4  -9    8.60    0.94
  -8  -4  -9   39.91    1.97
  -8   4  -9   43.20    1.81
   8   4   9   41.90    2.05
  -9  -4  -9    1.75    0.83
  -9   4  -9    0.98    0.69
   9   4   9   -0.02    0.78
 -10  -4  -9    7.24    1.14
  10   4   9    7.08    1.19
 -10   4  -9    9.24    1.16
 -11  -4  -9    0.07    0.99
 -11   4  -9    0.25    1.42
  11   4   9    1.72    1.01
 -11   4  -9   -0.97    0.87
 -12  -4  -9   13.15    1.55
 -12   4  -9    8.57    1.40
  12   4   9    7.45    1.38
 -12   4  -9    4.03    1.98
  13  -5  -9    1.19    1.54
 -13  -5   9    0.99    1.45
  13   5  -9    2.73    0.99
  13   5  -9    2.21    2.07
 -13   5   9    0.92    1.40
 -12  -5   9   11.59    1.70
  12  -5  -9   11.82    1.80
  12   5  -9   12.20    1.21
  12   5  -9   13.50    2.19
 -12   5   9   10.91    1.84
 -11  -5   9   19.58    2.11
  11   5  -9   18.84    2.43
 -11   5   9   21.12    2.32
  11   5  -9   18.97    1.34
 -10  -5   9    0.82    1.05
  10   5  -9    0.77    0.59
 -10   5   9    0.78    1.04
   9  -5  -9    0.10    1.05
  -9  -5   9    0.96    0.87
  -9   5   9    0.56    0.92
   9   5  -9    0.14    0.47
  -8  -5   9   -1.67    0.76
   8  -5  -9    1.38    0.93
  -8   5   9    0.36    0.85
   8   5  -9    0.41    0.46
   8   5  -9   -0.86    1.12
   7  -5  -9    4.87    1.03
  -7  -5   9    2.52    0.81
   7   5  -9    4.50    1.25
  -7   5   9    4.28    0.97
  -6  -5   9   -0.04    0.63
   6  -5  -9    1.04    0.84
  -6   5   9   -0.44    0.61
   6   5  -9    0.44    0.96
   5  -5  -9   28.92    1.78
  -5  -5   9   31.19    1.68
  -5   5   9   33.43    1.82
   5   5  -9   33.26    2.09
   4  -5  -9   19.45    1.53
  -4  -5   9   17.37    1.32
  -4   5   9   19.65    1.44
   4   5  -9   21.38    1.75
  -3  -5   9    4.40    0.70
   3  -5  -9    5.50    0.97
   3   5  -9    3.42    0.96
  -3   5   9    4.02    0.77
  -2  -5   9   76.98    2.35
   2  -5  -9   81.32    2.76
   2   5  -9   79.63    2.80
   1  -5  -9   22.59    1.53
  -1  -5   9   22.57    1.33
  -1  -5   9   19.32    1.11
   1   5  -9   19.66    1.53
   0  -5   9    9.38    1.00
   0  -5  -9    9.35    1.11
   0  -5   9    8.98    0.81
   0   5  -9    8.38    1.06
   1  -5   9    0.53    0.43
   1  -5   9    0.44    0.41
  -1  -5  -9    0.40    0.60
  -1   5  -9    0.67    0.69
  -2  -5  -9    3.22    0.80
   2  -5   9    3.62    0.48
   2  -5   9    4.22    0.50
  -2   5  -9    2.78    0.82
  -3   5  -9    8.38    1.07
   3   5   9    9.55    0.99
  -4  -5  -9   -0.47    0.59
  -4   5  -9    0.34    0.71
   4   5   9    0.15    0.45
  -4   5  -9    1.23    0.63
  -5  -5  -9   63.49    2.44
  -5   5  -9   61.60    2.46
  -5   5  -9   64.62    2.33
   5   5   9   63.23    2.34
  -6  -5  -9   -0.07    0.73
   6   5   9    0.02    0.55
  -6   5  -9   -0.40    0.59
  -7  -5  -9    0.35    0.77
  -7   5  -9    0.08    0.70
   7   5   9    0.19    0.71
  -8  -5  -9   30.23    2.01
  -8   5  -9   32.19    1.90
   8   5   9   33.21    1.96
  -9  -5  -9   -1.01    0.88
   9   5   9   -0.55    0.80
  -9   5  -9   -0.08    0.83
 -10  -5  -9   -1.09    0.99
  10   5   9   -0.31    0.89
 -10   5  -9    0.05    0.94
 -11  -5  -9   60.97    2.96
  11   5   9   55.33    2.98
 -11   5  -9   52.73    3.47
 -11   5  -9   53.26    2.83
 -12  -5  -9    0.51    1.38
  12   5   9    1.80    1.36
 -12   5  -9    0.45    1.27
 -12  -6   9   16.86    2.03
  12  -6  -9   12.89    2.00
  12   6  -9   13.33    1.57
 -12   6   9   12.75    1.94
  12   6  -9    9.50    2.36
 -11  -6   9   19.58    2.35
  11  -6  -9   15.21    1.96
 -11   6   9   14.07    1.96
  11   6  -9   15.92    1.47
  11   6  -9   16.64    2.49
 -10  -6   9   17.80    2.20
  10  -6  -9   18.01    1.95
  10   6  -9   21.79    2.49
  10   6  -9   19.42    1.41
 -10   6   9   17.93    2.29
   9  -6  -9    1.59    1.20
  -9  -6   9    3.49    1.16
   9   6  -9    3.17    0.71
  -9   6   9    2.16    1.10
   9   6  -9   -0.80    1.43
  -8  -6   9   -0.18    0.90
  -8   6   9    1.34    0.95
  -7  -6   9    8.57    1.24
  -7   6   9    8.04    1.39
  -6  -6   9    1.25    0.88
  -6   6   9    1.05    0.79
   5  -6  -9   -0.24    0.84
  -5  -6   9    0.36    0.71
   5   6  -9    0.51    1.03
  -5   6   9    1.06    0.71
  -4  -6   9    8.26    1.06
   4  -6  -9    7.32    1.23
  -4   6   9    7.10    1.13
   4   6  -9    6.66    1.30
   3  -6  -9    9.09    1.23
  -3  -6   9   10.35    1.19
   3   6  -9   10.26    1.45
   2  -6  -9   12.15    1.42
  -2  -6   9   14.18    1.48
  -2  -6   9   14.42    1.22
   2   6  -9   15.02    1.69
   1  -6  -9  114.78    3.68
  -1  -6   9  117.49    3.42
  -1  -6   9  119.80    3.20
   1   6  -9  120.84    3.80
   0  -6   9   21.75    1.49
   0  -6  -9   22.29    1.78
   0  -6   9   22.29    1.27
   0   6  -9   19.73    1.87
   1  -6   9    1.15    0.52
  -1  -6  -9    2.05    0.85
   1  -6   9    1.73    0.63
  -1   6  -9    1.71    1.02
  -2  -6  -9   97.34    3.34
   2  -6   9   97.37    2.59
   2  -6   9   95.33    2.49
  -2   6  -9   98.61    3.37
   3  -6   9    1.20    0.43
  -3  -6  -9    1.41    0.84
  -3  -6  -9    1.73    0.82
   3  -6   9    0.18    0.43
  -3   6  -9    0.61    0.91
  -4  -6  -9    5.06    1.01
   4  -6   9    5.59    0.54
   4  -6   9    7.15    0.58
   4   6   9    6.20    0.92
  -4   6  -9    6.47    1.30
  -5  -6  -9   12.07    1.40
  -5   6  -9   12.93    1.44
   5   6   9   13.06    1.36
  -6  -6  -9   11.79    1.38
   6   6   9   10.42    1.26
  -6   6  -9   12.16    1.53
  -7  -6  -9    1.48    1.02
   7   6   9    2.59    0.83
  -7   6  -9    2.69    0.94
  -8  -6  -9   48.93    2.65
   8   6   9   51.62    2.52
  -8   6  -9   52.37    2.56
  -9  -6  -9    1.81    1.26
  -9   6  -9    2.70    1.16
   9   6   9    2.13    1.03
 -10  -6  -9    5.30    1.44
 -10   6  -9    5.35    1.35
  10   6   9    4.38    1.17
 -11  -6  -9   -0.55    1.38
  11   6   9    0.54    1.30
 -11   6  -9    0.24    1.37
 -11  -7   9    8.85    1.88
  11  -7  -9    8.19    1.84
  11   7  -9    7.03    2.44
  11   7  -9    8.30    1.18
 -11   7   9    5.98    1.72
  10  -7  -9    1.43    1.48
 -10  -7   9    3.10    1.42
  10   7  -9   -0.18    0.80
 -10   7   9    2.53    1.55
  10   7  -9    3.66    2.09
   9  -7  -9    1.05    1.36
  -9  -7   9    4.12    1.36
  -9   7   9    1.86    1.17
   9   7  -9    2.08    0.81
   9   7  -9    7.07    2.00
  -8  -7   9   14.03    1.70
   8  -7  -9   11.13    1.73
  -8   7   9   18.34    2.17
   8   7  -9   14.91    2.11
  -7  -7   9    2.48    1.12
   7  -7  -9    1.57    1.15
  -7   7   9    2.50    1.08
  -6  -7   9    2.33    1.04
  -6   7   9    0.12    0.87
  -5  -7   9    4.45    1.07
  -5   7   9    3.84    1.18
  -4  -7   9    8.73    1.18
   4   7  -9   12.52    2.50
   3  -7  -9    0.39    0.98
  -3  -7   9    1.20    0.84
   3   7  -9    0.88    1.25
  -2  -7   9   15.41    1.76
   2  -7  -9   15.78    1.76
  -2  -7   9   14.09    1.46
   2   7  -9   16.11    2.06
  -1  -7   9    2.48    0.96
  -1  -7   9    1.77    0.74
   1  -7  -9    2.34    1.09
   1   7  -9    2.63    1.16
   0  -7   9    0.05    0.65
   0  -7  -9    1.17    0.96
   0  -7   9    1.16    0.85
   0   7  -9   -0.88    1.02
   1  -7   9    0.11    0.68
  -1  -7  -9    2.28    0.97
  -1  -7  -9    0.25    1.00
   1  -7   9    0.38    0.65
  -1   7  -9   -0.62    0.98
  -2  -7  -9    0.22    0.90
   2  -7   9    0.18    0.67
  -2  -7  -9    1.27    1.00
   2  -7   9    1.08    0.60
  -2   7  -9    0.72    1.06
   3  -7   9    5.61    0.83
  -3  -7  -9    5.54    1.37
  -3  -7  -9    4.22    1.21
   3  -7   9    5.70    0.76
  -3   7  -9    6.29    1.38
  -4  -7  -9   10.46    1.49
   4  -7   9    7.61    0.91
   4  -7   9    7.96    0.87
   4   7   9    6.97    1.06
   5  -7   9   45.08    1.28
  -5  -7  -9   45.28    2.62
   5  -7   9   48.02    1.31
   5   7   9   46.72    2.31
  -6  -7  -9    4.29    1.29
   6   7   9    7.49    1.21
  -6   7  -9    4.74    1.22
  -7  -7  -9    2.07    1.25
   7   7   9    0.10    0.91
  -7   7  -9    4.32    1.28
  -8  -7  -9    4.73    1.50
  -8   7  -9    4.08    1.31
   8   7   9    4.08    1.15
  -9  -7  -9   22.04    2.63
   9   7   9   20.75    2.17
  -9   7  -9   24.78    2.50
 -10  -7  -9   13.40    2.03
  10   7   9   13.97    1.85
 -10   7  -9   11.58    1.95
  10  -8  -9    0.25    1.75
 -10  -8   9    0.83    1.64
  10   8  -9    0.90    0.94
 -10   8   9   -2.04    1.41
  10   8  -9   -0.36    2.26
  -9  -8   9    0.71    1.47
   9  -8  -9    1.27    1.66
  -9   8   9   -1.25    1.34
   9   8  -9    1.72    2.11
   8  -8  -9   -0.20    1.47
  -8  -8   9    0.93    1.40
  -8   8   9    1.24    1.20
   8   8  -9    1.30    1.99
   7  -8  -9    9.89    1.80
  -7  -8   9   12.17    1.63
   7   8  -9   11.50    2.13
  -7   8   9   14.57    1.90
  -6  -8   9    2.84    1.27
   6  -8  -9    0.17    1.22
  -6   8   9    1.41    1.20
   6   8  -9    0.95    1.97
  -5  -8   9   27.26    2.22
  -4  -8   9    7.74    1.31
  -3  -8   9   18.59    2.35
  -3  -8   9   20.40    1.97
  -2  -8   9    5.35    1.12
  -2  -8   9    5.27    1.33
   2  -8  -9    4.84    1.50
   2   8  -9    6.71    1.72
  -1  -8   9    1.21    0.88
   1  -8  -9    1.23    1.22
   1  -8  -9   -1.74    1.06
  -1  -8   9    1.92    1.13
   1   8  -9    1.41    1.35
   0  -8  -9    8.35    1.57
   0  -8   9    9.63    1.43
   0  -8  -9    8.05    1.48
   0  -8   9    8.72    1.15
   0   8  -9    7.53    1.65
  -1  -8  -9    1.16    1.11
   1  -8   9    3.17    1.08
  -1  -8  -9    4.13    1.42
   1  -8   9    1.13    0.85
  -1   8  -9    2.76    1.44
  -2  -8  -9    5.75    1.32
   2  -8   9    7.02    1.15
   2  -8   9    5.48    1.02
  -2  -8  -9    5.14    1.42
  -2   8  -9    9.79    1.88
   3  -8   9    0.56    0.74
   3  -8   9    1.33    0.88
  -3  -8  -9    3.73    1.36
  -3  -8  -9    0.97    1.14
  -4  -8  -9    4.73    1.51
   4  -8   9    4.74    0.86
  -4  -8  -9    3.27    1.28
   4  -8   9    4.88    0.83
   5  -8   9   17.32    1.18
   5  -8   9   16.97    1.23
  -5  -8  -9   16.19    1.92
   5   8   9   20.75    1.95
  -6  -8  -9    7.79    1.71
   6   8   9    8.20    1.43
  -7  -8  -9   -1.55    1.37
   7   8   9   -0.81    1.10
  -7   8  -9    1.69    1.38
  -8  -8  -9    1.72    1.55
  -8   8  -9    0.66    1.51
   8   8   9    2.45    1.28
   8  -9  -9   26.21    2.89
  -8  -9   9   31.79    3.07
  -8   9   9   39.23    3.47
   8   9  -9   27.82    3.47
   7  -9  -9   13.80    2.24
  -7  -9   9   21.03    2.68
  -7   9   9   18.59    2.37
   7   9  -9   13.88    2.60
  -6  -9   9    0.58    1.35
   6  -9  -9    3.47    1.64
   6   9  -9    0.05    2.05
   5  -9  -9    5.91    1.91
  -5  -9   9    5.39    1.57
   5   9  -9    6.18    2.03
   4  -9  -9   -1.28    1.40
  -4  -9   9    0.69    1.27
  -4  -9   9    0.26    1.59
   4  -9  -9   -2.35    1.39
   4   9  -9   -0.14    1.82
   3  -9  -9   -2.60    1.32
  -3  -9   9    1.07    1.24
   3  -9  -9    0.08    1.56
   3   9  -9   -1.54    1.72
  -2  -9   9   19.50    2.55
  -2  -9   9   15.20    1.74
   2  -9  -9   15.42    1.95
   2   9  -9   14.97    2.39
   1  -9  -9   -0.06    1.30
  -1  -9   9    1.97    1.46
  -1  -9   9    1.71    1.14
   1  -9  -9    2.13    1.58
   1   9  -9    4.76    1.91
   0  -9   9    4.72    1.26
   0  -9  -9    3.60    1.54
   0  -9   9    3.59    1.43
   0  -9  -9    3.06    1.63
   0   9  -9    4.21    1.89
   1  -9   9    0.11    1.02
  -1  -9  -9   -0.62    1.35
   1  -9   9   -1.22    1.18
  -1  -9  -9    0.03    1.53
  -1   9  -9    1.05    1.84
   2  -9   9    7.37    1.36
   2  -9   9    6.01    1.14
  -2  -9  -9    6.70    1.86
  -2  -9  -9    6.62    1.79
   3  -9   9   13.77    1.65
  -3  -9  -9   13.23    2.20
  -3  -9  -9   11.59    1.98
   3  -9   9   14.21    1.57
   4  -9   9    9.84    1.21
  -4  -9  -9    7.19    1.84
  -4  -9  -9   12.17    1.91
   4  -9   9    9.94    1.29
  -5  -9  -9   -0.71    1.76
   5  -9   9   -0.45    0.82
   5  -9   9    0.10    0.87
  -5  -9  -9    4.11    1.61
   5   9   9   -0.17    1.11
   6  -9   9    7.50    0.84
  -6  -9  -9    6.19    2.21
   6  -9   9    6.08    0.84
  -6  -9  -9    5.60    1.88
   6   9   9    8.48    1.51
  -7  -9  -9    5.81    1.91
   7   9   9    3.48    1.32
   5 -10  -9   16.91    2.54
  -5 -10   9   12.20    2.07
   5 -10  -9    5.97    2.24
  -5 -10   9    8.16    2.33
   5  10  -9    2.74    3.19
  -4 -10   9    1.16    1.92
   4 -10  -9   -1.33    1.94
   4 -10  -9    3.01    1.83
  -4 -10   9    0.70    1.64
   4  10  -9    3.67    2.59
  -3 -10   9    1.10    1.47
  -3 -10   9   -1.55    1.80
   3 -10  -9    2.81    1.78
   3 -10  -9    0.12    1.95
   3  10  -9   -0.11    2.43
  -2 -10   9    8.45    2.21
  -2 -10   9    4.09    1.60
   2 -10  -9    8.88    2.22
   2 -10  -9   10.29    2.05
   2  10  -9    6.39    2.62
  -1 -10   9    4.18    1.49
  -1 -10   9    2.05    1.81
   1 -10  -9    8.35    2.07
   1 -10  -9    3.50    2.07
   1  10  -9    3.31    2.33
   0 -10  -9    0.72    2.01
   0 -10   9    1.08    1.31
   0 -10  -9    2.72    1.88
  -1 -10  -9   27.45    3.27
  -1 -10  -9   25.70    2.91
   1 -10   9   23.56    2.86
   1 -10   9   22.41    2.39
  -2 -10  -9   -1.95    1.76
  -2 -10  -9   -0.69    2.14
   2 -10   9   -2.73    1.36
   2 -10   9   -0.92    1.28
   3 -10   9   -0.34    1.22
   3 -10   9    1.01    1.45
  -3 -10  -9   -1.25    2.13
  -3 -10  -9    0.17    1.82
   4 -10   9    0.45    1.17
   4 -10   9   -1.38    1.31
  -4 -10  -9    1.30    2.18
  -4 -10  -9    3.91    1.98
 -15   0  10    0.02    1.53
  15   0 -10    2.26    1.97
 -14   0  10    5.32    1.50
  14   0 -10    3.28    1.77
  13   0 -10    0.50    1.38
 -13   0  10    0.87    1.06
 -12   0  10   12.56    1.55
  11   0 -10    0.83    1.04
 -11   0  10   -0.63    0.78
  10   0 -10    1.60    0.97
 -10   0  10    1.58    0.75
   9   0 -10    0.28    0.75
  -9   0  10    1.22    0.68
  -8   0  10  237.36    5.60
   8   0 -10  245.12    5.70
   7   0 -10    0.40    0.56
  -7   0  10    0.10    0.48
   6   0 -10   24.73    1.37
  -6   0  10   23.89    1.27
   5   0 -10    0.37    0.45
  -5   0  10    0.69    0.40
  -4   0  10   11.16    0.80
   4   0 -10   12.00    0.91
   3   0 -10    0.40    0.36
  -3   0  10    0.65    0.31
   2   0 -10  150.22    3.33
  -2   0  10  149.18    3.17
   1   0 -10    0.26    0.24
   1   0 -10    0.02    0.17
   0   0 -10   62.24    1.57
   0   0 -10   63.17    1.54
  -1   0 -10    0.27    0.19
  -1   0 -10    0.20    0.27
  -2   0 -10    9.03    0.71
  -3   0 -10   -0.36    0.31
  -4   0 -10  149.01    3.55
  -5   0 -10    0.21    0.46
  -6   0 -10   44.91    1.85
  -7   0 -10   -0.50    0.59
  -7   0 -10    0.41    0.30
  -8   0 -10    4.63    0.53
  -8   0 -10    2.99    0.80
  -9   0 -10    0.33    0.42
 -10   0 -10    5.13    0.66
 -11   0 -10   -0.13    0.56
 -12   0 -10   24.48    2.53
 -12   0 -10   19.34    1.49
 -13   0 -10   -1.25    1.57
 -13   0 -10    1.68    0.92
  15  -1 -10    0.41    1.85
 -15  -1  10    1.88    1.62
  15   1 -10   -1.35    2.01
 -15   1  10   -0.25    1.57
 -15   1  10    0.46    1.00
  14  -1 -10    0.60    1.61
 -14  -1  10    0.13    1.29
  14   1 -10   -0.93    1.72
 -14   1  10    1.00    1.32
 -14   1  10    0.66    0.86
  13  -1 -10   -0.89    1.33
 -13  -1  10   -2.35    1.02
 -13   1  10   -0.23    1.10
  13   1 -10   -1.48    1.42
 -13   1  10    0.70    0.70
 -12  -1  10   -0.47    0.94
 -12   1  10    0.56    0.58
 -12   1  10    0.09    0.98
  11  -1 -10   21.34    2.05
 -11  -1  10   18.74    1.73
 -11   1  10   16.37    0.99
 -11   1  10   17.46    1.72
  11   1 -10   19.44    2.09
  10  -1 -10   31.43    2.09
 -10  -1  10   35.64    2.00
 -10   1  10   31.58    1.12
 -10   1  10   31.48    1.94
  10   1 -10   32.37    2.16
  -9  -1  10   11.64    1.29
   9  -1 -10    9.09    1.15
  -9   1  10    8.15    1.08
   9   1 -10   12.38    1.55
  -9   1  10    8.51    0.62
   8  -1 -10    0.80    0.67
  -8  -1  10   -0.30    0.58
  -8   1  10    1.00    0.65
  -8   1  10    1.29    0.28
   8   1 -10    0.47    0.68
   7  -1 -10   26.95    1.54
  -7  -1  10   25.44    1.43
  -7   1  10   26.57    1.46
   7   1 -10   26.68    1.62
  -7   1  10   26.85    0.75
  -6  -1  10   38.79    1.60
   6  -1 -10   40.77    1.70
   6   1 -10   39.54    1.72
  -6   1  10   40.73    1.68
   5  -1 -10    6.92    0.88
  -5  -1  10    6.68    0.77
   5   1 -10    5.81    0.81
  -5   1  10    6.17    0.78
  -4  -1  10    1.90    0.41
   4  -1 -10    1.75    0.47
  -4   1  10    1.72    0.18
   4   1 -10    1.13    0.46
  -4   1  10    1.43    0.43
  -3  -1  10   10.01    0.69
   3  -1 -10    8.57    0.77
  -3   1  10    8.25    0.40
   3   1 -10    8.13    0.77
  -3   1  10    8.21    0.69
  -2  -1  10    5.53    0.52
   2  -1 -10    4.57    0.57
  -2   1  10    5.28    0.39
   2   1 -10    4.83    0.36
   2   1 -10    6.09    0.64
  -2   1  10    5.26    0.56
   1  -1 -10   64.19    1.74
  -1  -1  10   63.91    1.37
  -1   1  10   63.74    1.56
   1   1 -10   63.51    1.53
   1   1 -10   62.97    1.68
   0  -1 -10  109.41    2.52
   0   1 -10  114.86    2.52
   0   1 -10  114.55    2.44
   0   1  10  112.15    2.53
  -1  -1 -10   83.12    1.94
  -1  -1 -10   86.22    2.16
  -1   1 -10   90.97    1.87
   1   1  10   88.03    2.18
  -1   1 -10   88.04    2.17
  -2  -1 -10    1.17    0.41
  -2   1 -10    1.29    0.40
   2   1  10    1.38    0.36
  -3  -1 -10   17.54    0.99
   3   1  10   17.65    0.97
  -3   1 -10   17.23    1.01
  -4  -1 -10   24.62    1.20
  -4   1 -10   22.45    1.21
   4   1  10   24.38    1.20
  -5  -1 -10    2.04    0.59
  -5   1 -10    2.23    0.60
   5   1  10    1.86    0.47
  -6  -1 -10    2.45    0.72
  -6   1 -10    2.72    0.75
  -7  -1 -10   14.78    0.81
  -7  -1 -10   12.29    1.31
  -7   1 -10   15.04    0.65
  -7   1 -10   13.71    1.36
  -8  -1 -10   24.80    1.67
  -8  -1 -10   24.78    1.12
  -8   1 -10   24.84    0.97
  -8   1 -10   24.57    1.75
  -9  -1 -10   32.68    1.35
  -9   1 -10   33.48    1.24
 -10  -1 -10    8.72    1.01
 -10   1 -10   11.15    0.97
 -11  -1 -10    1.80    0.68
 -11  -1 -10    2.16    1.55
 -11   1 -10   -1.75    1.45
 -11   1 -10    0.03    0.59
 -12  -1 -10   -0.26    0.70
 -12  -1 -10    2.92    1.59
 -12   1 -10    1.17    0.75
 -12   1 -10   -0.09    1.39
 -13  -1 -10    6.52    2.07
 -13  -1 -10   10.95    1.23
 -13   1 -10   12.20    1.27
 -13   1 -10    4.46    1.77
 -15  -2  10    1.83    1.63
  15  -2 -10    0.47    1.90
  15   2 -10   -0.03    2.11
 -15   2  10   -0.66    1.56
 -15   2  10    3.25    1.15
 -14  -2  10    1.46    1.40
  14  -2 -10    0.70    1.59
  14   2 -10    3.92    1.91
 -14   2  10    1.71    0.94
 -14   2  10   -1.45    1.35
 -13  -2  10   10.30    1.63
  13  -2 -10   10.90    1.95
 -13   2  10   10.41    1.55
  13   2 -10    6.10    1.88
 -13   2  10   10.32    1.10
 -12  -2  10    5.06    1.25
 -12   2  10    7.51    0.89
 -12   2  10    7.02    1.33
  11  -2 -10   32.53    2.73
 -11  -2  10   37.19    2.18
 -11   2  10   33.22    1.42
  11   2 -10   42.15    3.96
 -11   2  10   29.62    2.14
 -10  -2  10   91.53    3.19
  10  -2 -10   94.61    3.30
 -10   2  10   97.13    3.34
 -10   2  10   96.56    2.43
  10   2 -10   95.82    3.52
  -9  -2  10   61.66    2.41
   9  -2 -10   59.41    2.49
  -9   2  10   59.48    2.48
   9   2 -10   62.02    2.69
  -9   2  10   58.69    1.71
   8  -2 -10    2.09    0.79
  -8  -2  10    1.26    0.66
   8   2 -10    3.02    0.88
  -8   2  10    2.75    0.72
   7  -2 -10    5.02    0.84
  -7  -2  10    5.56    0.78
   7   2 -10    6.89    1.03
  -7   2  10    4.91    0.78
  -6  -2  10    0.31    0.44
   6  -2 -10    0.68    0.54
   6   2 -10    0.59    0.59
   6   2 -10    0.02    0.18
  -6   2  10   -0.02    0.47
  -5  -2  10    8.49    0.84
   5  -2 -10    9.26    0.97
   5   2 -10    7.31    0.88
  -5   2  10    9.51    0.94
   5   2 -10    7.19    0.35
   4  -2 -10   76.47    2.35
  -4  -2  10   78.93    2.21
  -4   2  10   79.21    2.34
   4   2 -10   81.05    2.39
   3  -2 -10   28.33    1.30
  -3  -2  10   29.03    1.14
  -3   2  10   27.97    1.23
   3   2 -10   29.59    1.32
   2  -2 -10   24.59    1.17
  -2  -2  10   26.20    0.99
   2   2 -10   26.90    1.18
  -2   2  10   24.05    0.87
  -2   2  10   26.56    1.09
  -1  -2  10   20.76    0.72
   1  -2 -10   17.64    0.97
  -1   2  10   17.91    0.78
   1   2 -10   19.72    0.95
   0  -2 -10    3.42    0.52
   0   2 -10    3.61    0.47
   0   2  10    4.46    0.48
  -1  -2 -10    3.16    0.46
  -1   2 -10    3.78    0.43
   1   2  10    4.11    0.53
   2   2  10    0.59    0.34
  -2   2 -10    0.71    0.27
  -3   2 -10   10.18    0.52
  -3   2 -10    9.93    0.55
   3   2  10   11.59    0.83
  -4   2 -10    6.50    0.81
  -4   2 -10    5.72    0.43
  -4   2 -10    5.67    0.45
   4   2  10    5.84    0.75
  -5   2 -10   12.08    0.58
   5   2  10   13.67    1.04
  -5   2 -10   11.68    1.13
  -5   2 -10   13.50    0.66
  -6  -2 -10   57.46    1.64
  -6  -2 -10   54.69    2.14
  -6   2 -10   57.10    1.54
  -6   2 -10   61.05    2.28
  -6   2 -10   58.76    1.45
   6   2  10   58.00    2.13
  -7  -2 -10    0.37    0.69
  -7  -2 -10    1.11    0.47
  -7   2 -10    0.54    0.35
  -7   2 -10    0.79    0.78
   7   2  10   -0.30    0.48
  -8  -2 -10   29.76    1.36
  -8  -2 -10   27.97    1.81
  -8   2 -10   31.68    1.94
   8   2  10   29.62    1.73
  -8   2 -10   29.13    1.16
  -9  -2 -10    3.40    0.70
  -9   2 -10    3.04    0.59
 -10  -2 -10   28.36    1.53
 -10   2 -10   29.27    1.40
 -11  -2 -10    1.89    1.29
 -11   2 -10    8.69    1.00
 -12  -2 -10   -0.26    0.82
 -12   2 -10    2.23    1.60
 -12   2 -10    1.26    0.83
 -13  -2 -10    0.35    0.95
 -13   2 -10    1.60    0.99
  14  -3 -10   30.17    3.17
 -14  -3  10   33.56    2.93
  14   3 -10   32.40    3.59
 -14   3  10   29.41    2.94
 -14   3  10   26.89    2.02
  13  -3 -10   34.50    2.98
 -13  -3  10   29.75    2.63
 -13   3  10   37.19    2.01
  13   3 -10   30.33    3.23
 -13   3  10   34.21    2.73
  12  -3 -10   -0.67    1.21
 -12  -3  10    5.91    1.29
  12   3 -10   -0.39    1.40
 -12   3  10    2.75    1.18
 -12   3  10    3.52    0.92
 -11  -3  10   16.68    1.89
 -11   3  10   19.66    1.97
 -11   3  10   18.44    1.38
 -10  -3  10    0.36    0.84
  10  -3 -10    1.10    0.96
  10   3 -10    1.08    1.18
 -10   3  10    1.42    0.91
  -9  -3  10    0.36    0.75
   9  -3 -10    0.07    0.79
   9   3 -10   -0.05    0.37
   9   3 -10    1.07    1.09
  -9   3  10    0.38    0.76
   8  -3 -10    0.70    0.72
  -8  -3  10    0.64    0.69
  -8   3  10    1.34    0.70
   8   3 -10    2.21    0.96
   8   3 -10    1.56    0.38
   7  -3 -10   27.62    1.67
  -7  -3  10   23.68    1.48
  -7   3  10   22.46    1.56
   7   3 -10   26.24    1.82
   7   3 -10   25.08    0.89
   6  -3 -10    8.48    1.03
  -6  -3  10   10.16    1.07
  -6   3  10    9.07    1.10
   6   3 -10    7.11    1.05
  -5  -3  10   32.84    1.48
   5  -3 -10   32.63    1.63
   5   3 -10   33.03    1.74
  -5   3  10   34.16    1.62
   4  -3 -10   10.21    1.03
  -4  -3  10    9.13    0.85
  -4   3  10   10.45    0.97
   4   3 -10    9.76    1.11
  -3  -3  10    0.62    0.39
   3  -3 -10    1.63    0.49
  -3   3  10    0.98    0.45
   3   3 -10    1.04    0.54
   2  -3 -10   31.68    1.44
  -2  -3  10   33.72    1.20
  -2   3  10   32.45    1.35
   2   3 -10   32.46    1.45
  -1  -3  10    4.81    0.52
  -1  -3  10    6.05    0.66
   1  -3 -10    6.27    0.77
   1   3 -10    5.84    0.71
   0  -3 -10   -0.34    0.41
   0  -3  10   -0.22    0.21
   0  -3  10    0.61    0.22
   0   3 -10    0.48    0.41
   0   3  10    0.21    0.28
  -1  -3 -10   39.53    1.48
   1   3  10   39.34    1.39
  -1   3 -10   38.15    1.39
  -2   3 -10    3.69    0.54
   2   3  10    2.44    0.46
  -3   3 -10    1.21    0.41
   3   3  10    1.93    0.47
  -3   3 -10    2.08    0.47
  -4   3 -10    1.27    0.41
  -4   3 -10    0.95    0.44
   4   3  10    0.64    0.42
  -5   3 -10   10.19    0.78
  -5   3 -10   11.49    0.93
   5   3  10   11.14    1.03
  -6  -3 -10   46.51    1.67
  -6   3 -10   44.59    1.50
  -6   3 -10   44.84    1.63
   6   3  10   48.16    1.93
  -7  -3 -10    2.21    0.62
   7   3  10    2.91    0.78
  -7   3 -10    2.95    0.53
  -7   3 -10    3.82    0.98
  -8  -3 -10   26.05    1.47
  -8   3 -10   25.15    1.28
   8   3  10   26.83    1.74
  -8   3 -10   22.97    1.93
  -9  -3 -10    4.18    0.87
   9   3  10    4.59    0.93
  -9   3 -10    4.94    0.75
 -10  -3 -10    0.37    0.76
 -10   3 -10    0.25    0.68
  10   3  10   -0.49    0.86
 -11  -3 -10    5.45    1.05
 -11   3 -10    4.71    1.45
 -11   3 -10    5.93    0.99
 -12  -3 -10    5.76    1.13
 -12   3 -10    3.23    1.05
 -12   3 -10    2.27    1.81
 -14  -4  10    1.84    1.64
  14  -4 -10   -2.63    1.66
 -14   4  10   -1.99    1.25
 -14   4  10   -0.74    1.55
  14   4 -10    1.78    2.27
 -13  -4  10    1.46    1.36
  13  -4 -10   -0.27    1.42
 -13   4  10    1.22    1.10
  13   4 -10    1.47    1.95
 -13   4  10    0.25    1.37
  12  -4 -10    0.76    1.35
 -12  -4  10    0.52    1.23
 -12   4  10    1.04    1.20
  12   4 -10    1.15    1.73
  11  -4 -10   -0.17    1.14
 -11  -4  10    1.77    1.09
 -11   4  10    2.61    1.12
  11   4 -10    1.51    1.36
  11   4 -10    4.60    0.71
 -10  -4  10   32.19    2.16
  10   4 -10   34.61    1.40
 -10   4  10   36.76    2.35
   9  -4 -10    1.30    0.99
  -9  -4  10    0.30    0.81
  -9   4  10   -1.45    0.75
   9   4 -10    1.10    1.18
   9   4 -10    0.83    0.45
  -8  -4  10   17.31    1.55
   8  -4 -10   16.29    1.65
   8   4 -10   16.03    0.88
  -8   4  10   12.30    1.56
   8   4 -10   19.18    2.17
  -7  -4  10   33.15    1.77
   7  -4 -10   32.65    1.90
   7   4 -10   28.88    1.13
  -7   4  10   34.36    1.92
   7   4 -10   30.09    2.11
  -6  -4  10    0.53    0.59
   6  -4 -10    1.27    0.75
   6   4 -10    1.25    0.82
  -6   4  10    1.59    0.72
  -5  -4  10    3.71    0.70
   5  -4 -10    4.08    0.89
   5   4 -10    4.51    1.01
  -5   4  10    5.41    0.86
   4  -4 -10    5.01    0.87
  -4  -4  10    4.93    0.73
   4   4 -10    4.34    0.90
  -4   4  10    5.50    0.88
   3  -4 -10   27.80    1.54
  -3  -4  10   25.68    1.25
  -3   4  10   27.32    1.43
   3   4 -10   27.27    1.60
  -2  -4  10    5.82    0.72
   2  -4 -10    4.89    0.77
   2   4 -10    4.70    0.83
   1  -4 -10   73.29    2.41
  -1  -4  10   74.96    2.16
  -1  -4  10   72.89    1.97
   1   4 -10   74.99    2.42
   0  -4  10   43.89    1.31
   0  -4  10   46.06    1.44
   0  -4 -10   46.35    1.84
   0   4 -10   45.23    1.83
   1  -4  10    4.30    0.40
  -1  -4 -10    5.38    0.77
   1  -4  10    5.03    0.41
   1   4  10    3.94    0.59
  -1   4 -10    5.09    0.79
  -2  -4 -10    2.04    0.64
   2   4  10    2.13    0.51
  -2   4 -10    1.80    0.60
   3   4  10   17.02    1.10
  -3   4 -10   15.33    1.21
  -4   4 -10    0.41    0.61
  -4   4 -10    0.59    0.48
   4   4  10    0.56    0.45
  -5  -4 -10   24.08    1.40
  -5   4 -10   25.43    1.46
   5   4  10   25.02    1.44
  -5   4 -10   24.89    1.29
  -6  -4 -10    0.10    0.60
   6   4  10    0.11    0.51
  -6   4 -10   -0.64    0.49
  -7  -4 -10    2.26    0.73
   7   4  10    2.32    0.81
  -7   4 -10    1.88    0.63
  -8  -4 -10   23.93    1.61
   8   4  10   18.44    1.60
  -8   4 -10   20.13    1.42
  -9  -4 -10   20.89    1.68
   9   4  10   22.23    1.85
  -9   4 -10   21.75    1.55
 -10  -4 -10    5.30    1.04
 -10   4 -10    4.91    1.01
  10   4  10    4.48    1.16
 -10   4 -10   -0.09    1.31
 -11  -4 -10    3.52    1.15
  11   4  10    3.98    1.16
 -11   4 -10    4.18    1.69
 -11   4 -10    3.66    1.06
 -12  -4 -10    0.59    1.11
 -12   4 -10    0.14    2.43
  12   4  10    2.25    1.35
 -12   4 -10    1.17    1.15
 -13  -5  10   -0.84    1.43
  13  -5 -10    0.41    1.70
 -13   5  10   -1.25    1.42
  13   5 -10   -0.09    0.92
  13   5 -10   -0.30    2.09
  12  -5 -10    6.87    1.68
 -12  -5  10    5.07    1.44
 -12   5  10    4.21    1.63
  12   5 -10    4.91    0.91
  12   5 -10    1.72    1.89
 -11  -5  10    3.80    1.27
  11  -5 -10    4.72    1.48
  11   5 -10    6.02    0.85
  11   5 -10    5.87    1.80
 -11   5  10    3.71    1.35
 -10  -5  10   11.70    1.52
  10   5 -10   10.64    1.06
  -9  -5  10   10.55    1.41
   9   5 -10   12.33    1.00
  -9   5  10    9.93    1.39
  -8  -5  10   22.62    1.81
   8   5 -10   21.34    1.14
  -8   5  10   25.62    2.03
  -7  -5  10   25.21    1.77
  -7   5  10   26.31    1.91
  -6  -5  10   28.36    1.72
   6  -5 -10   30.25    1.94
   6   5 -10   26.25    2.19
  -6   5  10   30.46    1.90
   5  -5 -10   35.43    1.97
  -5  -5  10   34.26    1.75
  -5   5  10   35.46    1.93
   5   5 -10   33.15    2.22
   4  -5 -10   38.52    1.99
  -4  -5  10   37.89    1.72
   4   5 -10   36.92    2.20
  -4   5  10   38.00    1.90
   3  -5 -10   22.49    1.65
  -3  -5  10   19.01    1.24
   3   5 -10   17.35    1.70
  -3   5  10   23.98    1.49
  -2  -5  10    0.49    0.45
   2  -5 -10    0.59    0.69
   2   5 -10   -0.06    0.71
  -1  -5  10    2.84    0.66
  -1  -5  10    1.40    0.47
   1  -5 -10    0.32    0.68
   1   5 -10    0.60    0.72
   0  -5  10    0.28    0.41
   0  -5  10    0.98    0.52
   0  -5 -10    0.24    0.63
   0   5 -10    0.58    0.69
  -1  -5 -10   26.55    1.66
   1  -5  10   26.96    1.11
   1  -5  10   26.69    1.04
  -1   5 -10   24.89    1.69
   2  -5  10  122.35    2.48
  -2  -5 -10  120.26    3.53
   2  -5  10  121.22    2.50
  -2   5 -10  120.08    3.49
   2   5  10  124.80    3.35
  -3   5 -10   -0.09    0.71
   3   5  10    0.90    0.57
  -4  -5 -10    1.52    0.71
  -4   5 -10    0.66    0.79
  -4   5 -10    1.17    0.64
   4   5  10    0.97    0.59
  -5  -5 -10   24.16    1.61
  -5   5 -10   19.70    1.70
  -5   5 -10   20.70    1.48
   5   5  10   24.52    1.51
  -6  -5 -10   25.19    1.72
   6   5  10   22.36    1.58
  -6   5 -10   19.85    1.47
  -7  -5 -10    5.21    1.07
   7   5  10    2.29    0.76
  -7   5 -10    5.21    0.95
  -8  -5 -10   19.60    1.81
   8   5  10   22.46    1.77
  -8   5 -10   18.46    1.63
  -9  -5 -10    0.56    0.95
   9   5  10    0.79    0.85
  -9   5 -10    1.04    0.92
 -10  -5 -10    1.05    1.11
 -10   5 -10   -1.18    1.56
  10   5  10   -0.49    1.01
 -10   5 -10    1.02    0.98
 -11  -5 -10    1.48    1.23
 -11   5 -10    1.43    1.18
  11   5  10    2.58    1.36
 -11   5 -10    2.12    1.89
  12  -6 -10    0.01    1.59
 -12  -6  10    2.25    1.61
 -12   6  10    0.75    1.53
  12   6 -10    0.71    0.87
  12   6 -10    3.12    2.19
 -11  -6  10    3.05    1.43
  11  -6 -10    6.87    1.70
  11   6 -10    5.32    2.04
 -11   6  10    3.65    1.55
  11   6 -10    2.91    0.83
  10  -6 -10   -0.69    1.32
 -10  -6  10    1.08    1.26
 -10   6  10    1.33    1.25
  10   6 -10    0.20    1.70
  10   6 -10    1.03    0.66
   9  -6 -10    2.37    1.30
  -9  -6  10    0.39    1.09
   9   6 -10   -0.83    1.62
   9   6 -10    1.99    0.67
  -9   6  10   -0.04    1.05
  -8  -6  10   -0.47    0.98
  -8   6  10    0.44    1.06
  -7  -6  10    2.55    1.00
  -7   6  10    2.26    0.97
  -6  -6  10    9.44    1.25
  -6   6  10    9.88    1.42
  -5  -6  10    3.34    0.93
   5  -6 -10    3.31    1.46
   5   6 -10    4.25    1.24
  -5   6  10    3.55    1.01
  -4  -6  10    1.05    0.72
   4  -6 -10   -0.49    0.78
  -4   6  10   -0.07    0.75
   4   6 -10    1.32    1.11
  -3  -6  10   11.77    1.22
   3  -6 -10   10.82    1.32
   3   6 -10    9.56    1.49
  -2  -6  10    0.04    0.72
   2  -6 -10    0.81    0.82
  -2  -6  10    0.26    0.62
   2   6 -10   -0.27    0.91
  -1  -6  10  150.09    3.99
   1  -6 -10  145.74    4.30
  -1  -6  10  154.62    3.78
   1   6 -10  152.78    4.46
   0  -6 -10    8.26    1.23
   0  -6  10    8.24    0.98
   0  -6  10    8.20    1.00
   0   6 -10    7.49    1.27
   1  -6  10   19.34    1.27
   1  -6  10   21.61    1.15
  -1  -6 -10   24.66    1.88
  -1   6 -10   21.98    1.89
   2  -6  10   35.61    1.29
   2  -6  10   37.48    1.39
  -2  -6 -10   39.82    2.21
  -2   6 -10   35.65    2.24
  -3  -6 -10    1.32    0.78
   3  -6  10    0.51    0.33
   3  -6  10    0.90    0.36
  -3  -6 -10    1.16    0.94
   3   6  10    1.34    0.70
  -3   6 -10    0.64    0.96
  -4  -6 -10    1.55    0.89
  -4   6 -10    3.09    1.15
   4   6  10    3.24    0.85
  -5  -6 -10   12.25    1.43
  -5   6 -10   13.02    1.40
   5   6  10   12.51    1.41
  -6  -6 -10    6.36    1.22
   6   6  10    6.94    1.14
  -6   6 -10    4.71    1.06
  -7  -6 -10    1.71    1.07
   7   6  10    1.64    0.91
  -7   6 -10    0.61    0.90
  -8  -6 -10    6.65    1.30
  -8   6 -10    7.23    1.39
   8   6  10    7.02    1.28
  -9  -6 -10   12.28    1.63
   9   6  10   11.07    1.49
  -9   6 -10   15.61    1.74
 -10  -6 -10    1.39    1.32
  10   6  10   -1.60    1.11
 -10   6 -10    2.69    1.32
  11  -7 -10    2.89    1.76
 -11  -7  10    3.48    1.66
  11   7 -10    3.81    1.01
  11   7 -10    7.53    2.35
 -11   7  10    9.45    2.06
 -10  -7  10    8.60    1.71
  10  -7 -10    7.39    1.81
  10   7 -10    7.46    2.11
 -10   7  10    5.39    1.57
  10   7 -10    5.60    1.00
  -9  -7  10    1.69    1.33
   9  -7 -10   -1.42    1.38
   9   7 -10    1.03    0.71
   9   7 -10    1.33    1.81
  -9   7  10   -0.06    1.16
  -8  -7  10   -0.14    1.10
   8  -7 -10    0.77    1.30
   8   7 -10   -0.08    1.70
  -8   7  10   -2.23    1.09
   7  -7 -10    5.51    2.03
  -7  -7  10    6.29    1.29
  -7   7  10    8.52    1.49
  -6  -7  10    1.59    1.04
  -6   7  10    2.47    1.09
  -5  -7  10    4.56    1.11
  -5   7  10    6.08    1.23
  -4  -7  10  131.60    3.88
   4   7 -10  126.59    4.57
  -3  -7  10   21.32    2.05
   3  -7 -10   25.93    2.22
  -3  -7  10   26.98    1.78
   3   7 -10   21.70    2.44
  -2  -7  10   10.16    1.17
   2  -7 -10   10.17    1.57
  -2  -7  10    9.24    1.31
   2   7 -10    9.57    1.64
  -1  -7  10    5.17    1.11
  -1  -7  10    4.12    0.86
   1  -7 -10    5.96    1.27
   1   7 -10    1.48    1.18
   0  -7 -10   34.91    2.42
   0  -7  10   34.32    1.69
   0  -7  10   32.90    1.94
   0   7 -10   32.17    2.47
   1  -7  10    9.50    1.10
  -1  -7 -10    8.98    1.43
   1  -7  10    8.15    1.06
  -1   7 -10    7.48    1.45
   2  -7  10   28.24    1.38
   2  -7  10   30.30    1.56
  -2  -7 -10   28.93    2.16
  -2  -7 -10   29.07    2.33
  -2   7 -10   34.05    2.51
   3  -7  10    2.50    0.56
   3  -7  10    1.65    0.59
  -3  -7 -10    2.29    1.06
  -3  -7 -10    2.63    1.15
  -3   7 -10    3.03    1.34
  -4  -7 -10   14.22    1.74
  -4  -7 -10   17.27    1.87
   4  -7  10   12.27    0.78
   4  -7  10   13.61    0.78
   4   7  10   17.14    1.63
  -4   7 -10   13.12    1.73
  -5  -7 -10    3.29    1.16
   5   7  10    1.30    0.83
  -6  -7 -10    5.39    1.38
   6   7  10    4.55    1.10
  -6   7 -10    8.09    1.35
  -7  -7 -10   17.76    1.98
  -7   7 -10   17.85    2.22
   7   7  10   17.78    1.91
  -8  -7 -10   21.94    2.49
  -8   7 -10   19.45    2.08
   8   7  10   19.70    2.09
  -9  -7 -10    3.03    1.49
   9   7  10    5.25    1.41
  -9   7 -10    4.94    1.53
  10  -8 -10    5.68    2.16
 -10  -8  10    7.97    1.91
  10   8 -10    6.57    2.69
 -10   8  10    5.80    1.92
  10   8 -10    7.98    1.29
   9  -8 -10    3.18    1.80
  -9  -8  10    3.53    1.65
   9   8 -10    5.81    2.51
  -9   8  10    2.95    1.55
   8  -8 -10   11.91    1.89
  -8  -8  10   14.37    1.93
  -8   8  10   13.15    2.03
   8   8 -10   14.42    2.60
  -7  -8  10    0.01    1.30
   7  -8 -10   -0.68    1.53
  -7   8  10    2.51    1.31
   7   8 -10    0.74    1.98
  -6  -8  10    1.17    1.18
   6  -8 -10   -1.05    1.27
  -6   8  10    2.09    1.18
   6   8 -10   -0.23    1.71
  -5  -8  10    2.28    1.17
  -4  -8  10   20.61    2.02
  -4  -8  10   17.09    1.99
  -3  -8  10    8.17    1.47
  -3  -8  10    7.99    1.33
   3   8 -10    9.18    1.90
  -2  -8  10    2.32    1.22
  -2  -8  10    0.36    0.92
   2  -8 -10    0.72    1.25
   2   8 -10    1.75    1.41
  -1  -8  10   16.26    1.65
  -1  -8  10   12.95    1.61
   1  -8 -10   14.09    1.86
   1   8 -10   14.54    1.97
   0  -8 -10   21.09    2.26
   0  -8  10   18.18    1.63
   0  -8  10   16.40    1.70
   0  -8 -10   20.88    2.30
   0   8 -10   15.22    2.05
  -1  -8 -10   -2.90    1.12
   1  -8  10    0.29    0.96
  -1  -8 -10    1.46    1.16
   1  -8  10    0.26    0.79
  -1   8 -10    0.29    1.40
   2  -8  10    1.59    0.89
  -2  -8 -10   -0.61    1.17
   2  -8  10    1.30    0.74
  -2  -8 -10    2.34    1.43
  -2   8 -10    3.46    1.61
   3  -8  10    4.85    0.83
  -3  -8 -10    7.83    1.60
   3  -8  10    5.99    0.96
  -3  -8 -10    4.78    1.56
  -3   8 -10    4.21    1.72
   4  -8  10   24.51    1.33
  -4  -8 -10   25.14    2.57
  -4  -8 -10   29.08    2.90
   4  -8  10   23.71    1.29
   4   8  10   20.90    1.99
  -5  -8 -10   18.19    2.19
  -5  -8 -10   13.93    1.93
   5   8  10   11.91    1.49
  -6  -8 -10    4.22    1.59
   6   8  10    4.02    1.17
  -7  -8 -10    2.88    1.60
   7   8  10   -0.56    1.10
  -8  -8 -10    0.91    1.61
  -8   8 -10    4.25    1.59
   8   8  10    0.64    1.24
  -8  -9  10    1.32    1.73
   8  -9 -10   -1.95    1.87
  -8   9  10    2.51    1.74
   7  -9 -10   19.82    2.50
  -7  -9  10   23.34    2.80
   7   9 -10   16.60    2.85
  -7   9  10   19.96    2.33
  -6  -9  10   18.06    2.03
   6  -9 -10   13.28    2.27
   6   9 -10   13.05    2.58
   5  -9 -10   -0.20    1.66
  -5  -9  10   -2.50    1.65
  -5  -9  10   -3.15    1.28
   5   9 -10   -0.69    2.08
  -4  -9  10    0.59    1.26
  -4  -9  10    0.10    1.65
   4  -9 -10    0.91    1.57
   4   9 -10    3.92    2.11
   3  -9 -10    0.27    1.44
   3  -9 -10   -0.86    1.45
  -3  -9  10    0.99    1.23
   3   9 -10   -2.52    1.85
  -2  -9  10   -0.77    1.50
   2  -9 -10   -0.55    1.52
   2  -9 -10   -1.36    1.43
  -2  -9  10    3.57    1.20
   2   9 -10    0.57    1.77
   1  -9 -10    2.30    1.63
  -1  -9  10    6.61    1.63
   1  -9 -10    6.83    1.75
  -1  -9  10    4.72    1.27
   1   9 -10    6.31    1.93
   0  -9  10   -0.95    1.29
   0  -9 -10   -2.28    1.36
   0  -9 -10    1.05    1.50
   0  -9  10    0.88    1.10
   0   9 -10   -0.81    1.75
  -1  -9 -10   27.00    2.79
   1  -9  10   30.83    2.09
  -1  -9 -10   33.28    3.00
   1  -9  10   21.18    2.23
  -1   9 -10   30.61    3.51
   2  -9  10    3.22    1.32
  -2  -9 -10    4.12    1.72
   2  -9  10    4.33    1.06
  -2  -9 -10    5.28    1.77
  -2   9 -10    2.28    1.87
  -3  -9 -10    1.82    1.48
   3  -9  10    1.61    0.90
   3  -9  10   -0.70    1.02
  -3  -9 -10    2.08    1.64
   4  -9  10    8.31    1.05
  -4  -9 -10   10.69    1.92
   4  -9  10    7.20    1.11
  -4  -9 -10    8.17    2.13
  -5  -9 -10    0.74    2.01
   5  -9  10    2.51    0.77
   5  -9  10    2.83    0.76
  -5  -9 -10   -0.34    1.52
   5   9  10    2.00    1.32
  -6  -9 -10    0.37    1.78
  -6  -9 -10    4.16    2.14
   6   9  10    2.82    1.26
  -5 -10  10    9.13    1.93
  -5 -10  10    6.15    2.33
   5 -10 -10    7.93    2.25
  -4 -10  10    1.79    2.03
   4 -10 -10    2.45    1.94
  -4 -10  10    2.08    1.65
   4  10 -10    0.43    3.01
   3 -10 -10   -0.17    2.09
  -3 -10  10    0.46    1.83
   3 -10 -10    0.25    1.90
  -3 -10  10    0.60    1.51
   3  10 -10   -1.88    2.57
  -2 -10  10    1.05    2.12
   2 -10 -10    7.01    1.98
   2 -10 -10    3.61    2.19
  -2 -10  10    2.96    1.50
   2  10 -10    1.75    2.63
   1 -10 -10   -2.67    1.97
  -1 -10  10    2.56    1.42
   1 -10 -10   -0.03    1.78
   1  10 -10   -1.89    2.44
   0 -10 -10    0.99    2.10
   0 -10 -10   -1.05    1.80
   0 -10  10    3.74    1.50
   0 -10  10    2.00    2.69
   0  10 -10    1.79    2.42
   1 -10  10    8.53    1.78
  -1 -10 -10    5.70    2.21
  -1 -10 -10    5.85    2.42
   1 -10  10    9.64    1.59
   2 -10  10    3.54    1.54
  -2 -10 -10    1.32    2.25
  -2 -10 -10    2.31    1.95
   2 -10  10    1.12    1.30
   3 -10  10    0.37    1.17
  -3 -10 -10    1.31    1.95
  -3 -10 -10   -1.53    2.43
   3 -10  10    0.05    1.33
 -15   0  11    1.07    1.67
  15   0 -11    3.78    2.18
 -14   0  11   -0.06    1.34
  14   0 -11    1.90    1.72
 -13   0  11   17.10    2.17
  13   0 -11   17.98    2.12
  12   0 -11    0.39    1.44
 -12   0  11   -0.06    1.01
 -11   0  11   24.37    1.91
 -10   0  11    1.46    0.85
  10   0 -11   -0.38    0.99
   9   0 -11   55.22    2.46
  -9   0  11   53.49    2.29
   8   0 -11    1.17    0.68
  -8   0  11    0.23    0.56
  -7   0  11    0.18    0.49
   7   0 -11    0.93    0.64
  -6   0  11   -0.28    0.44
   6   0 -11    0.52    0.58
  -5   0  11    6.01    0.77
   5   0 -11    6.22    0.79
  -4   0  11    0.62    0.39
   4   0 -11    0.19    0.38
  -3   0  11  267.01    5.45
   3   0 -11  267.60    5.57
   2   0 -11    0.62    0.34
  -2   0  11    0.15    0.25
   1   0 -11    0.06    0.27
   1   0 -11    0.07    0.21
   0   0 -11    0.35    0.25
   0   0 -11    0.48    0.26
  -1   0 -11  103.96    2.42
  -1   0 -11   97.78    2.11
  -2   0 -11   -0.07    0.33
  -3   0 -11   37.99    1.45
  -4   0 -11    0.52    0.47
  -5   0 -11    8.86    1.01
  -6   0 -11    0.13    0.54
  -7   0 -11   55.95    2.24
  -8   0 -11    0.81    0.72
  -8   0 -11    0.23    0.37
  -9   0 -11   30.00    1.18
 -10   0 -11   -0.68    0.46
 -11   0 -11    1.27    1.15
 -11   0 -11    0.95    0.63
 -12   0 -11   -0.32    1.45
 -12   0 -11   -0.20    0.77
 -13   0 -11   14.54    1.65
  15  -1 -11    4.59    2.21
 -15  -1  11    7.96    1.79
  15   1 -11    4.81    2.29
 -15   1  11    4.35    1.72
  14  -1 -11   15.87    2.17
 -14  -1  11   18.64    2.12
  14   1 -11   19.13    2.43
 -14   1  11   21.00    2.62
 -13  -1  11   -0.28    1.20
  13  -1 -11   -0.30    1.37
 -13   1  11    0.57    0.67
  13   1 -11    2.72    1.60
 -13   1  11    0.13    1.18
 -12  -1  11    7.68    1.30
  12  -1 -11   -0.85    1.25
 -12   1  11    6.21    1.30
 -11  -1  11   -1.68    0.82
 -11   1  11    0.00    0.43
 -11   1  11    0.97    0.88
 -10  -1  11    3.44    0.90
  10  -1 -11    5.57    1.17
  10   1 -11    2.81    1.11
 -10   1  11    6.33    0.62
 -10   1  11    6.31    1.18
  -9  -1  11   17.31    1.45
   9  -1 -11   17.09    1.63
   9   1 -11   18.20    1.75
  -9   1  11   16.88    1.52
  -9   1  11   15.19    0.66
  -8  -1  11    0.24    0.59
   8  -1 -11    0.83    0.69
  -8   1  11    0.89    0.57
   8   1 -11   -1.66    0.71
   7  -1 -11   11.82    1.23
  -7  -1  11   10.74    1.08
   7   1 -11    9.66    1.11
  -7   1  11   10.25    1.09
  -6  -1  11   54.14    1.93
   6  -1 -11   50.23    1.98
  -6   1  11   50.42    1.93
   6   1 -11   49.72    2.01
  -5  -1  11    0.38    0.39
   5  -1 -11    0.41    0.46
   5   1 -11   -0.04    0.49
  -5   1  11    0.19    0.40
  -4  -1  11    2.07    0.48
   4  -1 -11    2.15    0.53
  -4   1  11    2.27    0.51
   4   1 -11    2.30    0.56
  -3  -1  11    2.80    0.46
   3  -1 -11    4.53    0.63
  -3   1  11    4.27    0.55
   3   1 -11    2.24    0.52
   3   1 -11    2.20    0.24
   2  -1 -11    8.55    0.75
  -2  -1  11    8.42    0.59
  -2   1  11    8.91    0.50
   2   1 -11    8.03    0.73
   2   1 -11    8.23    0.44
  -2   1  11    8.17    0.63
   1  -1 -11  120.74    2.78
  -1   1  11  120.75    2.57
   1   1 -11  111.76    2.50
   1   1 -11  115.32    2.69
   0  -1 -11   84.25    2.06
   0   1 -11   83.93    1.97
   0   1  11   81.59    2.05
   0   1 -11   84.95    2.04
  -1  -1 -11   48.51    1.36
  -1   1 -11   53.43    1.56
  -1   1 -11   52.51    1.27
   1   1  11   49.26    1.53
  -2  -1 -11   10.85    0.81
   2   1  11   10.16    0.77
  -2   1 -11    9.88    0.79
  -3  -1 -11   29.93    1.30
  -3   1 -11   31.84    1.35
   3   1  11   29.83    1.30
  -4  -1 -11   59.45    1.97
   4   1  11   59.24    1.97
  -4   1 -11   56.62    1.96
  -5  -1 -11   20.20    1.29
   5   1  11   18.12    1.20
  -5   1 -11   18.47    1.30
  -6  -1 -11    0.58    0.59
  -6   1 -11    0.07    0.59
  -7  -1 -11   10.17    1.30
  -7  -1 -11   10.94    0.73
  -7   1 -11    9.77    1.24
  -8  -1 -11    0.64    0.47
  -8  -1 -11    0.73    0.81
  -8   1 -11    0.96    0.38
  -8   1 -11    0.99    0.84
  -9  -1 -11    1.72    0.55
  -9   1 -11    3.20    0.53
  -9   1 -11    1.21    1.08
 -10  -1 -11   21.10    1.23
 -10   1 -11   20.31    1.15
 -11  -1 -11    1.65    1.24
 -11  -1 -11    0.84    0.64
 -11   1 -11   -2.32    1.10
 -11   1 -11    0.65    0.62
 -12  -1 -11   29.30    1.68
 -12  -1 -11   26.31    2.88
 -12   1 -11   32.88    1.75
 -12   1 -11   31.15    2.87
 -13  -1 -11    7.73    1.18
 -13   1 -11    7.00    1.12
  14  -2 -11    6.29    1.95
 -14  -2  11    7.74    1.64
 -14   2  11    8.62    1.12
  14   2 -11    7.18    2.17
 -14   2  11    8.19    1.77
  13  -2 -11   12.52    1.96
 -13  -2  11   11.40    1.73
  13   2 -11   11.21    2.06
 -13   2  11   14.10    1.76
 -13   2  11   14.55    1.32
 -12  -2  11   26.65    2.31
 -12   2  11   22.58    2.23
 -12   2  11   25.08    1.34
 -11  -2  11   69.34    2.90
 -11   2  11   62.81    1.88
 -11   2  11   63.12    2.91
 -10  -2  11   24.87    1.92
  10  -2 -11   28.85    2.14
  10   2 -11   23.77    2.18
 -10   2  11   27.85    1.16
 -10   2  11   27.54    2.02
  -9  -2  11   33.99    1.91
   9  -2 -11   32.48    2.01
  -9   2  11   31.52    1.15
   9   2 -11   34.10    2.21
  -9   2  11   31.86    1.93
   8  -2 -11    2.49    0.81
  -8  -2  11    0.46    0.67
  -8   2  11    1.09    0.66
   8   2 -11    0.29    0.81
   7  -2 -11    0.85    0.62
  -7  -2  11   -0.38    0.54
   7   2 -11    0.45    0.69
  -7   2  11    0.63    0.61
  -6  -2  11   38.05    1.64
   6  -2 -11   34.79    1.74
   6   2 -11   36.34    1.84
  -6   2  11   38.00    1.74
   5  -2 -11    0.37    0.51
  -5  -2  11    0.62    0.45
   5   2 -11    0.31    0.55
  -5   2  11    0.67    0.47
  -4  -2  11  113.10    2.91
   4  -2 -11  120.14    3.14
  -4   2  11  116.42    3.07
   4   2 -11  118.50    3.15
  -3  -2  11   66.99    1.90
   3  -2 -11   67.30    2.14
   3   2 -11   69.69    2.14
  -3   2  11   66.45    2.02
  -3   2  11   69.02    1.65
   2  -2 -11  144.22    3.52
  -2  -2  11  152.64    3.22
  -2   2  11  150.65    3.14
  -2   2  11  148.78    3.36
   2   2 -11  148.91    3.49
  -1  -2  11  176.77    3.45
   1  -2 -11  169.36    3.92
  -1  -2  11  178.46    3.40
   1   2 -11  177.81    3.86
  -1   2  11  177.79    3.68
   0  -2 -11    4.19    0.57
   0   2  11    4.25    0.49
   0   2 -11    3.02    0.46
  -1  -2 -11  100.96    2.48
   1   2  11  104.65    2.55
  -1   2 -11  103.19    2.34
   2   2  11   77.49    2.14
  -2   2 -11   75.05    1.76
  -2   2 -11   72.49    2.15
   3   2  11   33.62    1.40
  -3   2 -11   36.35    1.51
  -3   2 -11   34.02    1.03
  -3   2 -11   34.73    0.97
  -4   2 -11   25.80    1.41
  -4   2 -11   25.55    0.80
  -4   2 -11   25.12    0.78
   4   2  11   24.39    1.27
   5   2  11    0.87    0.52
  -5   2 -11    0.85    0.27
  -5   2 -11    0.78    0.61
  -5   2 -11    1.23    0.33
  -6  -2 -11   26.28    1.59
   6   2  11   26.25    1.50
  -6   2 -11   26.25    0.88
  -6   2 -11   24.03    0.97
  -6   2 -11   28.10    1.66
  -7  -2 -11   48.50    1.61
  -7  -2 -11   48.06    2.16
   7   2  11   49.86    2.14
  -7   2 -11   49.34    1.38
  -7   2 -11   50.05    2.27
  -8  -2 -11    0.85    0.85
  -8  -2 -11    1.92    0.58
  -8   2 -11    1.34    0.42
   8   2  11    2.36    0.83
  -8   2 -11    0.59    0.92
  -9  -2 -11   -0.51    0.58
  -9   2 -11    0.45    0.98
  -9   2 -11    0.24    0.44
 -10  -2 -11    9.78    1.20
 -10   2 -11   12.28    1.08
 -11  -2 -11    3.82    1.45
 -11  -2 -11    4.18    0.85
 -11   2 -11   -0.38    1.32
 -11   2 -11    3.78    0.80
 -12  -2 -11    4.76    1.03
 -12   2 -11    7.14    1.03
 -12   2 -11    5.83    1.82
  14  -3 -11    6.66    1.97
 -14  -3  11   10.16    1.89
 -14   3  11    5.64    1.79
 -14   3  11    7.35    1.16
  14   3 -11    6.86    2.16
 -13  -3  11   11.57    1.77
  13  -3 -11   12.16    1.98
  13   3 -11   19.06    2.46
 -13   3  11   13.15    1.78
 -13   3  11   12.00    1.23
 -12  -3  11    6.21    1.41
  12  -3 -11    6.61    1.51
 -12   3  11    7.42    0.99
  12   3 -11    6.94    1.87
 -12   3  11    6.25    1.37
 -11  -3  11    9.85    1.37
 -11   3  11   11.75    1.51
 -11   3  11   11.55    1.21
 -10  -3  11    5.82    1.12
 -10   3  11    5.99    1.23
  -9  -3  11   24.67    1.81
   9  -3 -11   25.34    2.35
   9   3 -11   24.28    1.00
  -9   3  11   26.20    1.94
  -8  -3  11   10.61    1.28
   8  -3 -11    8.46    1.18
   8   3 -11    9.26    0.64
  -8   3  11    8.22    1.20
   8   3 -11    8.27    1.31
   7  -3 -11   31.22    1.80
  -7  -3  11   27.24    1.61
  -7   3  11   30.98    1.78
   7   3 -11   31.25    0.95
   7   3 -11   30.93    1.94
   6  -3 -11    7.83    1.08
  -6  -3  11    6.02    0.83
   6   3 -11    6.25    0.50
  -6   3  11    8.44    1.09
   6   3 -11    7.45    1.06
   5  -3 -11   10.53    1.19
  -5  -3  11    9.53    0.96
   5   3 -11   10.14    1.29
  -5   3  11   10.16    1.09
   4  -3 -11   15.10    1.24
  -4  -3  11   16.39    1.03
  -4   3  11   15.89    1.14
   4   3 -11   15.69    1.28
   3  -3 -11    0.97    0.51
  -3  -3  11    1.28    0.41
   3   3 -11    0.84    0.56
  -3   3  11    0.92    0.47
  -2  -3  11    9.19    0.71
   2  -3 -11    9.68    1.00
  -2   3  11    9.46    0.83
   2   3 -11    9.61    1.01
  -1  -3  11    1.49    0.39
  -1  -3  11    1.75    0.35
   1  -3 -11    2.10    0.56
   1   3 -11    1.52    0.53
  -1   3  11    2.48    0.42
   0  -3 -11    2.78    0.60
   0   3 -11    2.25    0.54
   0   3  11    2.20    0.42
  -1  -3 -11    1.41    0.49
  -1   3 -11    2.11    0.48
   1   3  11    1.50    0.41
  -2  -3 -11    1.27    0.48
   2   3  11    0.62    0.40
  -2   3 -11    1.92    0.48
   3   3  11   15.52    1.05
  -3   3 -11   14.88    0.92
  -3   3 -11   15.31    0.96
  -4   3 -11    1.39    0.47
   4   3  11    1.10    0.47
  -4   3 -11    1.33    0.41
   5   3  11    3.29    0.72
  -5   3 -11    3.84    0.53
  -5   3 -11    4.33    0.65
  -6  -3 -11    4.19    0.70
  -6   3 -11    6.35    1.11
   6   3  11    5.57    0.92
  -6   3 -11    6.78    0.76
  -6   3 -11    5.82    0.74
  -7  -3 -11   -0.23    0.57
  -7   3 -11    0.13    0.46
   7   3  11   -0.66    0.66
  -7   3 -11    0.63    0.92
  -8  -3 -11    0.73    0.67
  -8   3 -11    0.45    0.98
  -8   3 -11    0.91    0.52
   8   3  11    0.16    0.65
  -9  -3 -11    1.37    0.74
   9   3  11    1.61    0.92
  -9   3 -11    0.81    0.65
  -9   3 -11   -0.90    1.09
 -10  -3 -11    2.02    0.85
 -10   3 -11    2.10    0.75
 -10   3 -11    0.55    1.24
  10   3  11    1.77    1.03
 -11  -3 -11    5.32    1.08
 -11   3 -11    5.92    1.02
 -11   3 -11    5.85    1.62
 -12  -3 -11    1.23    1.02
 -12   3 -11    0.91    1.89
 -12   3 -11    0.85    0.97
  14  -4 -11    6.68    2.11
 -14  -4  11    6.65    1.86
 -14   4  11    8.70    1.99
 -14   4  11    6.30    1.43
  14   4 -11   11.75    2.54
  13  -4 -11    9.12    1.96
 -13  -4  11    7.38    1.71
 -13   4  11    9.21    1.72
  13   4 -11    5.70    2.18
 -13   4  11    8.93    1.39
 -12  -4  11    0.79    1.21
  12  -4 -11    0.05    1.38
  12   4 -11    0.90    1.71
 -12   4  11   -0.71    1.23
  11  -4 -11    4.05    1.55
 -11  -4  11    4.78    1.23
 -11   4  11    5.99    1.32
  11   4 -11    1.37    1.60
  11   4 -11    4.75    0.73
 -10  -4  11   49.64    2.57
  10   4 -11   48.71    1.63
 -10   4  11   48.14    2.68
  -9  -4  11   49.42    2.40
   9   4 -11   45.27    1.50
  -9   4  11   48.74    2.56
  -8  -4  11    3.11    0.91
  -8   4  11    3.73    0.92
   8   4 -11    2.21    0.44
   7  -4 -11   -0.27    0.78
  -7  -4  11   -0.09    0.63
  -7   4  11    0.82    0.74
   7   4 -11    0.55    0.35
   7   4 -11   -0.59    0.93
   6  -4 -11  156.57    4.27
  -6  -4  11  154.16    4.04
  -6   4  11  155.29    4.31
   6   4 -11  156.20    4.46
   5  -4 -11    0.30    0.69
  -5  -4  11    1.08    0.59
   5   4 -11    0.39    0.88
  -5   4  11    0.34    0.62
  -4  -4  11   43.59    1.71
   4  -4 -11   42.78    2.01
   4   4 -11   46.15    2.19
  -4   4  11   42.54    1.88
  -3  -4  11   20.48    1.14
   3  -4 -11   21.20    1.45
   3   4 -11   19.46    1.48
  -3   4  11   20.91    1.30
  -2  -4  11    8.40    0.78
   2  -4 -11    6.93    0.92
   2   4 -11    8.15    1.03
   1  -4 -11    8.07    0.93
  -1  -4  11    8.13    0.70
  -1  -4  11    8.04    0.85
   1   4 -11    8.18    0.96
   0  -4 -11   30.97    1.60
   0  -4  11   30.31    1.06
   0  -4  11   30.28    0.99
   0   4 -11   32.13    1.58
  -1  -4 -11   -0.31    0.52
   1   4  11    0.35    0.40
  -1   4 -11    0.84    0.59
  -2  -4 -11   61.77    2.21
  -2   4 -11   61.48    2.11
   2   4  11   63.90    2.07
  -3   4 -11    1.47    0.62
   3   4  11   -0.14    0.50
  -4   4 -11    2.38    0.62
   4   4  11    2.87    0.61
  -4   4 -11    2.19    0.69
  -5   4 -11    1.50    0.55
   5   4  11    2.65    0.65
  -5   4 -11    3.26    0.74
  -6  -4 -11   20.28    1.42
   6   4  11   23.56    1.52
  -6   4 -11   23.09    1.51
  -6   4 -11   20.84    1.29
  -7  -4 -11    3.61    0.84
  -7   4 -11    3.29    0.74
   7   4  11    4.14    0.83
  -8  -4 -11   25.31    1.73
   8   4  11   26.15    1.85
  -8   4 -11   25.34    1.54
  -8   4 -11   24.29    2.23
  -9  -4 -11    7.53    1.11
  -9   4 -11    7.30    1.05
  -9   4 -11    5.17    1.55
   9   4  11    3.30    0.95
 -10  -4 -11    0.40    0.95
  10   4  11    0.77    1.04
 -10   4 -11    0.86    0.82
 -10   4 -11    0.33    1.47
 -11  -4 -11    1.13    1.09
 -11   4 -11   -1.90    1.78
  11   4  11    0.92    1.10
 -11   4 -11    0.45    0.99
 -12  -4 -11    3.61    1.28
 -12   4 -11    1.15    1.17
  12   4  11    1.00    1.41
 -13  -5  11    1.94    1.56
  13  -5 -11    3.28    1.85
 -13   5  11    2.49    1.64
  13   5 -11    3.24    2.38
  13   5 -11    3.04    1.02
  12  -5 -11    0.53    1.55
  12   5 -11    1.87    2.08
 -12   5  11    1.45    1.36
  12   5 -11    2.00    0.80
 -11  -5  11   -0.49    1.25
  11  -5 -11    2.10    1.45
 -11   5  11    1.50    1.34
  11   5 -11    0.04    1.70
  11   5 -11    0.87    0.64
 -10  -5  11    2.58    1.12
  10  -5 -11   -0.35    1.32
  10   5 -11   -0.43    0.53
 -10   5  11    0.89    1.06
  10   5 -11   -0.61    1.53
   9  -5 -11    0.31    1.45
  -9  -5  11    0.04    1.01
   9   5 -11    0.89    0.49
  -9   5  11    0.31    1.06
  -8  -5  11   58.29    2.64
   8   5 -11   60.97    1.84
  -8   5  11   59.95    2.86
  -7  -5  11   94.84    3.21
  -7   5  11  102.38    3.56
  -6  -5  11   88.45    2.97
   6  -5 -11   93.42    3.26
   6   5 -11   88.67    3.49
  -6   5  11   91.70    3.22
   5  -5 -11   10.63    1.23
  -5  -5  11    9.64    1.24
   5   5 -11   10.22    1.46
  -5   5  11   11.51    1.39
   4  -5 -11   -0.01    0.74
  -4  -5  11    0.27    0.60
  -4   5  11    1.11    0.67
   4   5 -11   -0.01    0.87
   3  -5 -11   36.52    2.02
  -3  -5  11   33.95    1.56
  -3   5  11   32.89    1.74
   3   5 -11   33.85    2.06
   2  -5 -11    0.71    0.72
  -2  -5  11    0.54    0.48
  -2  -5  11    0.95    0.66
   2   5 -11    1.35    0.91
  -1  -5  11   30.62    1.50
   1  -5 -11   28.74    1.76
  -1  -5  11   29.66    1.28
   1   5 -11   28.18    1.81
   0  -5 -11   25.46    1.68
   0  -5  11   23.63    1.21
   0  -5  11   23.47    1.04
   0   5 -11   22.41    1.68
   1  -5  11    0.47    0.34
  -1  -5 -11    0.37    0.73
   1  -5  11    0.89    0.35
  -1   5 -11    0.66    0.75
  -2  -5 -11   36.77    1.94
   2   5  11   39.79    1.72
  -2   5 -11   35.71    1.91
  -3  -5 -11   11.23    1.40
   3   5  11    8.52    1.07
  -3   5 -11   10.34    1.23
   4   5  11    8.89    1.05
  -4   5 -11    7.63    1.15
  -5  -5 -11   14.13    1.44
  -5   5 -11   13.13    1.36
   5   5  11   15.82    1.38
  -5   5 -11   14.08    1.62
  -6  -5 -11   -0.38    0.76
   6   5  11   -0.01    0.73
  -6   5 -11    0.11    0.69
  -7  -5 -11    1.85    0.90
  -7   5 -11    4.03    0.92
   7   5  11    2.51    0.87
  -8  -5 -11    0.10    0.96
   8   5  11    1.07    0.93
  -8   5 -11   -0.34    0.81
  -9  -5 -11    4.40    1.14
  -9   5 -11    2.64    1.04
   9   5  11    2.34    1.04
 -10  -5 -11    2.31    1.24
 -10   5 -11    2.01    1.80
  10   5  11    2.34    1.13
 -10   5 -11    0.61    1.08
 -11  -5 -11   10.72    1.66
 -11   5 -11   11.86    1.64
  11   5  11   13.18    1.82
  12  -6 -11    1.08    1.73
 -12  -6  11   -0.32    1.58
  12   6 -11    2.81    2.33
 -12   6  11   -0.64    1.61
  12   6 -11    0.87    0.86
  11  -6 -11    3.94    1.65
 -11  -6  11    1.82    1.48
  11   6 -11    0.59    1.97
  11   6 -11    2.41    0.82
 -11   6  11    2.10    1.51
 -10  -6  11   18.52    2.32
  10  -6 -11   16.07    2.00
 -10   6  11   18.66    2.19
  10   6 -11   17.70    2.36
  10   6 -11   16.30    1.31
   9  -6 -11    3.47    1.32
  -9  -6  11    2.50    1.20
  -9   6  11    1.96    1.22
   9   6 -11    2.54    0.66
   9   6 -11    2.03    1.72
  -8  -6  11    1.80    1.06
  -8   6  11    3.49    1.20
  -7  -6  11    2.43    1.02
  -7   6  11    1.44    1.09
  -6  -6  11   12.08    1.38
  -6   6  11    9.80    1.36
  -5  -6  11   18.36    1.59
   5  -6 -11   20.88    1.95
   5   6 -11   20.68    2.29
  -5   6  11   16.02    1.72
  -4  -6  11   76.83    2.66
   4  -6 -11   73.91    3.02
   4   6 -11   76.05    3.32
  -4   6  11   78.42    2.93
  -3  -6  11   67.32    2.36
   3  -6 -11   61.94    2.77
   3   6 -11   65.66    3.00
  -2  -6  11   42.84    2.16
   2  -6 -11   49.42    2.45
  -2  -6  11   46.81    1.90
   2   6 -11   47.41    2.61
   1  -6 -11   40.22    2.23
  -1  -6  11   38.39    1.87
  -1  -6  11   38.40    1.63
   1   6 -11   32.76    2.25
   0  -6 -11   12.67    1.54
   0  -6  11   12.60    1.23
   0  -6  11   12.56    1.03
   0   6 -11   11.42    1.43
  -1  -6 -11   36.06    2.16
   1  -6  11   32.97    1.41
   1  -6  11   33.73    1.30
  -1   6 -11   33.58    2.19
   2  -6  11   21.78    0.95
  -2  -6 -11   22.70    1.92
   2  -6  11   22.25    0.90
  -2   6 -11   22.08    1.94
  -3  -6 -11   78.91    3.11
   3   6  11   80.89    2.78
  -3   6 -11   83.36    3.16
  -4  -6 -11    8.90    1.26
  -4   6 -11   12.20    1.50
   4   6  11    8.83    1.13
  -5  -6 -11    0.98    0.92
   5   6  11    0.19    0.69
  -5   6 -11   -0.37    1.09
  -6  -6 -11    9.05    1.27
   6   6  11   11.11    1.32
  -6   6 -11    8.08    1.26
  -7  -6 -11   11.72    1.57
   7   6  11    9.23    1.26
  -7   6 -11   11.42    1.49
  -8  -6 -11    6.15    1.40
  -8   6 -11    5.28    1.21
   8   6  11    3.99    1.19
  -9  -6 -11    4.45    1.36
  -9   6 -11    1.18    1.14
   9   6  11    2.01    1.08
 -10  -6 -11   21.35    2.51
 -10   6 -11   22.40    2.49
  10   6  11   18.15    2.32
  11  -7 -11    3.37    1.86
 -11  -7  11    3.20    1.74
  11   7 -11   -2.77    2.49
  11   7 -11    1.06    0.92
 -11   7  11   -0.31    1.71
 -10  -7  11   10.42    1.88
  10  -7 -11    8.58    1.85
  10   7 -11   10.37    1.17
  10   7 -11    7.95    2.56
 -10   7  11   10.38    1.85
  -9  -7  11    6.70    1.50
   9  -7 -11    6.12    1.75
   9   7 -11    7.50    1.01
  -9   7  11    4.78    1.47
   9   7 -11    4.91    2.14
   8  -7 -11    7.33    1.65
  -8  -7  11    6.69    1.48
  -8   7  11    5.54    1.48
   8   7 -11    4.04    1.96
  -7  -7  11    1.29    1.13
  -7   7  11    1.41    1.07
  -6  -7  11    0.05    0.92
  -6   7  11    0.50    1.12
  -5  -7  11    0.37    1.00
   5   7 -11    0.11    1.45
  -5   7  11   -0.04    0.98
  -4  -7  11    1.82    0.93
   4  -7 -11    0.39    1.06
   4   7 -11    2.06    1.48
   3  -7 -11    5.06    1.34
  -3  -7  11    2.93    0.91
  -3  -7  11    2.54    1.17
   3   7 -11    3.38    1.39
  -2  -7  11    9.04    1.44
  -2  -7  11    7.44    1.04
   2  -7 -11    9.57    1.49
   2   7 -11    7.93    1.53
  -1  -7  11    1.26    0.74
   1  -7 -11    1.39    1.02
  -1  -7  11    1.36    0.91
   1   7 -11    3.24    1.37
   0  -7  11    1.67    0.73
   0  -7  11    1.15    0.83
   0  -7 -11    2.35    1.18
   0   7 -11    1.77    1.31
  -1  -7 -11    4.68    1.28
   1  -7  11    4.25    0.86
   1  -7  11    3.10    0.69
  -1   7 -11    2.08    1.27
  -2  -7 -11    1.44    1.15
  -2  -7 -11    1.39    1.05
   2  -7  11    1.66    0.55
   2  -7  11    1.74    0.63
  -2   7 -11    1.61    1.23
   3  -7  11    0.37    0.42
  -3  -7 -11   -0.04    1.12
   3  -7  11   -0.12    0.42
  -3  -7 -11   -0.20    1.01
   3   7  11   -0.94    0.71
  -3   7 -11    0.25    1.19
  -4  -7 -11   16.18    2.04
  -4  -7 -11   13.84    1.78
   4   7  11   17.77    1.72
  -4   7 -11   16.82    2.00
  -5  -7 -11   11.73    1.70
   5   7  11   11.90    1.42
  -6  -7 -11    0.07    1.21
   6   7  11    0.69    0.94
  -7  -7 -11    1.54    1.32
  -7   7 -11    2.44    1.33
   7   7  11    1.81    1.08
  -8  -7 -11    1.28    1.40
   8   7  11    0.73    1.10
  -8   7 -11    1.16    1.30
  -9  -7 -11    7.80    1.74
   9   7  11    4.89    1.49
  -9   7 -11    4.54    1.50
   9  -8 -11    0.31    1.92
  -9  -8  11    2.77    1.66
   9   8 -11    1.85    2.51
  -9   8  11   -1.83    1.40
  -8  -8  11    3.09    1.51
   8  -8 -11   -0.93    1.56
   8   8 -11   -4.16    2.04
  -8   8  11    1.27    1.50
  -7  -8  11   13.88    1.76
   7  -8 -11   13.39    2.00
  -7   8  11   12.77    1.91
   7   8 -11    8.38    2.34
  -6  -8  11    4.94    1.43
   6  -8 -11    1.00    1.34
   6   8 -11    0.98    1.82
  -6   8  11    4.10    1.36
  -4  -8  11   25.93    2.71
  -4  -8  11   27.70    2.19
   4   8 -11   25.44    3.14
  -3  -8  11    0.30    1.04
  -3  -8  11    2.80    1.33
   3  -8 -11    1.17    1.36
   3   8 -11   -0.91    1.63
  -2  -8  11    0.69    1.18
  -2  -8  11    0.13    0.94
   2  -8 -11    0.95    1.35
   2   8 -11    2.30    1.64
   1  -8 -11    1.34    1.33
  -1  -8  11    2.11    0.89
  -1  -8  11   -0.07    1.15
   1   8 -11    1.25    1.51
   0  -8  11    3.98    1.18
   0  -8  11    5.05    1.01
   0  -8 -11    7.42    1.57
   0   8 -11    3.24    1.58
   1  -8  11   30.08    1.70
  -1  -8 -11   30.55    2.81
  -1  -8 -11   27.21    2.55
   1  -8  11   26.99    1.90
  -1   8 -11   31.87    2.94
   2  -8  11    3.72    0.81
  -2  -8 -11    6.52    1.67
   2  -8  11    5.28    0.99
  -2  -8 -11    2.98    1.28
  -2   8 -11    2.92    1.69
   3  -8  11    9.50    1.08
  -3  -8 -11    9.34    1.77
   3  -8  11    8.85    0.93
  -3  -8 -11   11.48    1.81
  -3   8 -11   10.66    1.99
  -4  -8 -11    2.45    1.51
  -4  -8 -11   -0.98    1.25
   4   8  11    0.84    1.05
  -5  -8 -11   46.14    3.61
  -5  -8 -11   46.20    3.18
   5   8  11   44.35    2.64
  -6  -8 -11    6.53    1.77
   6   8  11   10.86    1.62
  -7  -8 -11    2.91    1.69
   7   8  11   -0.04    1.18
  -7  -9  11   14.22    2.07
   7  -9 -11    7.61    2.54
   7   9 -11    7.54    2.68
   6  -9 -11    3.43    2.02
  -6  -9  11    9.19    1.80
   6   9 -11    3.97    2.37
  -5  -9  11    1.31    1.74
   5  -9 -11   -2.59    1.76
  -5  -9  11    3.26    1.48
   5   9 -11    1.05    2.26
   4  -9 -11    2.27    1.77
  -4  -9  11    4.24    1.72
  -4  -9  11    5.29    1.46
   4   9 -11    1.32    2.18
  -3  -9  11    1.56    1.26
   3  -9 -11    0.41    1.69
   3   9 -11    0.75    2.02
   2  -9 -11    9.10    2.04
  -2  -9  11    7.95    1.47
  -2  -9  11    8.52    1.76
   2  -9 -11   11.60    2.01
   2   9 -11    7.56    2.22
  -1  -9  11    2.97    1.46
  -1  -9  11    0.76    1.15
   1  -9 -11    2.37    1.60
   1  -9 -11    2.00    1.68
   1   9 -11    2.15    1.95
   0  -9 -11    0.70    1.40
   0  -9  11    1.51    1.30
   0  -9  11    1.93    1.03
   0  -9 -11    1.40    1.81
   0   9 -11   -0.01    2.00
  -1  -9 -11    3.35    1.89
  -1  -9 -11    3.71    1.67
   1  -9  11    3.48    1.28
   1  -9  11    2.08    1.03
  -1   9 -11    5.78    2.00
   2  -9  11   21.74    2.07
  -2  -9 -11   20.27    2.49
   2  -9  11   21.61    1.77
  -2  -9 -11   19.41    2.41
  -2   9 -11   20.54    2.73
  -3  -9 -11   10.29    2.19
   3  -9  11   12.25    1.48
   3  -9  11   11.25    1.27
  -3  -9 -11   12.00    2.04
  -4  -9 -11    0.33    1.62
   4  -9  11    2.00    0.72
  -4  -9 -11    1.52    2.00
   4  -9  11    1.48    0.79
   4   9  11    1.24    1.30
  -5  -9 -11   -3.30    1.67
  -5  -9 -11   -0.83    2.01
   5   9  11    0.30    1.28
  -4 -10  11   -1.90    1.63
   4 -10 -11   -0.27    1.89
  -4 -10  11    1.99    2.17
  -3 -10  11   -0.04    1.53
  -3 -10  11    4.40    2.03
   3 -10 -11    2.15    1.98
   2 -10 -11    0.26    2.22
  -2 -10  11   -0.28    1.46
   2 -10 -11   -2.41    1.79
  -2 -10  11   -1.62    1.86
   2  10 -11   -3.72    2.37
  -1 -10  11    0.58    1.45
   1 -10 -11    0.67    1.86
   1 -10 -11    0.03    2.16
   1  10 -11    4.38    2.73
   0 -10 -11    6.44    2.41
   0 -10 -11    4.33    1.97
   0 -10  11    4.11    1.42
   0 -10  11    3.76    1.71
   0  10 -11    5.32    2.75
  -1 -10 -11   10.28    2.76
  -1 -10 -11   20.34    2.68
   1 -10  11   20.84    2.31
   1 -10  11   19.09    2.07
  -1  10 -11   14.56    3.00
  -2 -10 -11   -0.77    2.36
  -2 -10 -11    1.90    1.96
   2 -10  11    1.95    1.31
   2 -10  11    2.63    1.44
  14   0 -12   12.54    2.23
 -14   0  12   13.37    1.94
 -13   0  12   -1.22    1.13
  13   0 -12   -1.79    1.52
 -12   0  12   -1.32    1.10
  12   0 -12    0.16    1.53
 -11   0  12   -1.86    0.90
 -10   0  12   20.69    1.81
  -9   0  12    0.57    0.73
  -8   0  12    5.05    0.93
   8   0 -12    7.19    1.12
  -7   0  12    0.08    0.56
   7   0 -12    0.28    0.64
  -6   0  12    6.54    0.83
   6   0 -12    6.80    0.90
   5   0 -12    0.22    0.51
  -5   0  12   -0.38    0.40
  -4   0  12   86.37    2.41
   4   0 -12   92.44    2.58
   3   0 -12    0.17    0.40
  -3   0  12    0.27    0.33
   2   0 -12   24.49    1.11
  -2   0  12   25.80    0.92
   1   0 -12    0.11    0.25
   1   0 -12   -0.25    0.30
   0   0 -12    7.13    0.60
   0   0 -12    7.61    0.61
  -1   0 -12    0.05    0.32
  -1   0 -12    0.03    0.25
  -2   0 -12    0.62    0.37
  -3   0 -12    0.49    0.42
  -4   0 -12   24.11    1.30
  -5   0 -12    0.28    0.50
  -6   0 -12   19.62    1.43
  -7   0 -12   -0.49    0.74
  -8   0 -12   13.05    1.59
  -8   0 -12   12.61    0.74
  -9   0 -12    1.15    0.96
  -9   0 -12   -0.07    0.44
 -11   0 -12   -1.61    1.24
 -11   0 -12   -0.11    0.60
 -12   0 -12   48.72    3.27
 -12   0 -12   48.34    1.99
  14  -1 -12    1.73    1.79
 -14  -1  12    1.80    1.48
  14   1 -12    1.01    1.93
 -14   1  12   -0.75    1.45
  13  -1 -12    1.86    1.60
 -13  -1  12    4.35    1.37
  13   1 -12    1.02    1.68
 -13   1  12    2.87    1.37
 -12  -1  12   12.66    1.60
  12  -1 -12   14.29    1.99
 -12   1  12   14.01    1.73
  12   1 -12   16.90    2.13
 -11  -1  12    4.62    1.13
 -11   1  12    3.00    1.09
 -10  -1  12   55.84    2.57
[truncated: 167,942 more chars]
