# Supplementary material for: Copper(II) Complexes with Isomeric Morpholine-Substituted 2-Formylpyridine Thiosemicarbazone Hybrids as Potential Anticancer Drugs Inhibiting Both Ribonucleotide Reductase and Tubulin Polymerization: The Morpholine Position Matters
Source: J Med Chem. 2024 May 21;67(11):9069–90. doi: 10.1021/acs.jmedchem.4c00259 (PMC11181322; doi:10.1021/acs.jmedchem.4c00259)
Supplement: Supplementary file 6 — jm4c00259_si_006.zip [file jm4c00259_si_006.zip › mimi047.cif]

 
data_mimi047
 
_audit_creation_method            SHELXL-2014
_chemical_name_systematic
;
 ?
;
_chemical_name_common             ?
_chemical_melting_point           ?
_chemical_formula_moiety          'C20 H27 N5 O2 S, 2(Cl), 0.5(C2 H6 O), 1.5(H2 O)'
_chemical_formula_sum
 'C21 H33 Cl2 N5 O4 S' 
_chemical_formula_weight          522.48

loop_
 _atom_type_symbol
 _atom_type_description
 _atom_type_scat_dispersion_real
 _atom_type_scat_dispersion_imag
 _atom_type_scat_source
 'C'  'C'   0.0033   0.0016
 'International Tables Vol C Tables 4.2.6.8 and 6.1.1.4'
 'H'  'H'   0.0000   0.0000
 'International Tables Vol C Tables 4.2.6.8 and 6.1.1.4'
 'Cl'  'Cl'   0.1484   0.1585
 'International Tables Vol C Tables 4.2.6.8 and 6.1.1.4'
 'N'  'N'   0.0061   0.0033
 'International Tables Vol C Tables 4.2.6.8 and 6.1.1.4'
 'O'  'O'   0.0106   0.0060
 'International Tables Vol C Tables 4.2.6.8 and 6.1.1.4'
 'S'  'S'   0.1246   0.1234
 'International Tables Vol C Tables 4.2.6.8 and 6.1.1.4'
 
_space_group_crystal_system       triclinic
_space_group_IT_number            2
_space_group_name_H-M_alt         'P -1'
_space_group_name_Hall            '-P 1'
 
_shelx_space_group_comment
;
The symmetry employed for this shelxl refinement is uniquely defined
by the following loop, which should always be used as a source of
symmetry information in preference to the above space-group names.
They are only intended as comments.
;
 
loop_
 _space_group_symop_operation_xyz
 'x, y, z'
 '-x, -y, -z'
 
_cell_length_a                    10.2216(2)
_cell_length_b                    14.1219(3)
_cell_length_c                    19.0545(3)
_cell_angle_alpha                 90.5359(8)
_cell_angle_beta                  98.6623(8)
_cell_angle_gamma                 108.6918(7)
_cell_volume                      2570.81(9)
_cell_formula_units_Z             4
_cell_measurement_temperature     100(2)
_cell_measurement_reflns_used     9961 
_cell_measurement_theta_min       2.229 
_cell_measurement_theta_max       30.018
 
_exptl_crystal_description        block 
_exptl_crystal_colour             orange 
_exptl_crystal_density_meas       ? 
_exptl_crystal_density_method     ?              
_exptl_crystal_density_diffrn     1.350          
_exptl_crystal_F_000              1104
_exptl_transmission_factor_min    ?                                             
_exptl_transmission_factor_max    ?                                             
_exptl_crystal_size_max           0.200
_exptl_crystal_size_mid           0.080
_exptl_crystal_size_min           0.060
_exptl_absorpt_coefficient_mu     0.370
_shelx_estimated_absorpt_T_min    0.930
_shelx_estimated_absorpt_T_max    0.978
_exptl_absorpt_correction_type    'multi-scan'
_exptl_absorpt_correction_T_min   0.6684 
_exptl_absorpt_correction_T_max   0.7460 
_exptl_absorpt_process_details    SADABS 
 
_exptl_special_details
;
 ?
;
 
_diffrn_ambient_temperature       100(2)
_diffrn_radiation_wavelength      0.71073
_diffrn_radiation_type            MoK\a
_diffrn_source                    ?                       
_diffrn_measurement_device_type   'Bruker D8 Venture' 
_diffrn_measurement_method        '\f and \w scans'
_diffrn_detector_area_resol_mean  ? 
_diffrn_reflns_number             63096
_diffrn_reflns_av_unetI/netI      0.0215
_diffrn_reflns_av_R_equivalents   0.0381
_diffrn_reflns_limit_h_min        -11
_diffrn_reflns_limit_h_max        12
_diffrn_reflns_limit_k_min        -17
_diffrn_reflns_limit_k_max        15
_diffrn_reflns_limit_l_min        -22
_diffrn_reflns_limit_l_max        22
_diffrn_reflns_theta_min          2.180
_diffrn_reflns_theta_max          25.348
_diffrn_reflns_theta_full         25.242
_diffrn_measured_fraction_theta_max   0.996
_diffrn_measured_fraction_theta_full  0.996
_diffrn_reflns_Laue_measured_fraction_max    0.996
_diffrn_reflns_Laue_measured_fraction_full   0.996
_diffrn_reflns_point_group_measured_fraction_max   0.996
_diffrn_reflns_point_group_measured_fraction_full  0.996
_reflns_number_total              9368
_reflns_number_gt                 8437
_reflns_threshold_expression      'I > 2\s(I)'
_reflns_Friedel_coverage          0.000
_reflns_Friedel_fraction_max      .
_reflns_Friedel_fraction_full     .
 
_reflns_special_details
;
 Reflections were merged by SHELXL according to the crystal
 class for the calculation of statistics and refinement.
 
 _reflns_Friedel_fraction is defined as the number of unique
 Friedel pairs measured divided by the number that would be
 possible theoretically, ignoring centric projections and
 systematic absences.
;
 
_computing_data_collection        'Bruker APEXII'
_computing_cell_refinement        'Bruker SAINT v8.38A'
_computing_data_reduction         'Bruker SAINT v8.38A'
_computing_structure_solution     'SHELXS-2014 (Sheldrick, 2014)'
_computing_structure_refinement   'SHELXL-2014 (Sheldrick, 2014)'
_computing_molecular_graphics     'Bruker SHELXTL'
_computing_publication_material   'Bruker SHELXTL'
 
_refine_special_details
;
 ?
;
_refine_ls_structure_factor_coef  Fsqd
_refine_ls_matrix_type            full
_refine_ls_weighting_scheme       calc
_refine_ls_weighting_details
'w=1/[\s^2^(Fo^2^)+(0.0449P)^2^+3.0716P] where P=(Fo^2^+2Fc^2^)/3'
_atom_sites_solution_primary      ?
_atom_sites_solution_secondary    ?
_atom_sites_solution_hydrogens    mixed
_refine_ls_hydrogen_treatment     mixed
_refine_ls_extinction_method      none
_refine_ls_extinction_coef        .
_refine_ls_number_reflns          9368
_refine_ls_number_parameters      644
_refine_ls_number_restraints      2
_refine_ls_R_factor_all           0.0414
_refine_ls_R_factor_gt            0.0370
_refine_ls_wR_factor_ref          0.1005
_refine_ls_wR_factor_gt           0.0963
_refine_ls_goodness_of_fit_ref    1.044
_refine_ls_restrained_S_all       1.045
_refine_ls_shift/su_max           0.001
_refine_ls_shift/su_mean          0.000
 
loop_
 _atom_site_label
 _atom_site_type_symbol
 _atom_site_fract_x
 _atom_site_fract_y
 _atom_site_fract_z
 _atom_site_U_iso_or_equiv
 _atom_site_adp_type
 _atom_site_occupancy
 _atom_site_site_symmetry_order  
 _atom_site_calc_flag
 _atom_site_refinement_flags_posn
 _atom_site_refinement_flags_adp
 _atom_site_refinement_flags_occupancy
 _atom_site_disorder_assembly
 _atom_site_disorder_group
Cl1 Cl 0.46959(5) 0.84748(4) 0.20260(3) 0.02112(12) Uani 1 1 d . . . . .
Cl2 Cl 0.22023(5) 0.36612(3) 0.08820(3) 0.01815(11) Uani 1 1 d . . . . .
Cl3 Cl 0.87356(5) 0.81000(4) 0.08277(3) 0.02053(12) Uani 1 1 d . . . . .
Cl4 Cl 0.29239(5) 0.22642(4) 0.55126(2) 0.01953(11) Uani 1 1 d . . . . .
S1A S 0.16389(5) 0.82516(4) 0.48771(3) 0.01826(12) Uani 1 1 d . . . . .
O1A O 1.25713(16) 1.44807(11) 0.70360(9) 0.0286(4) Uani 1 1 d . . . . .
O2A O 0.10223(17) 0.41383(11) 0.30858(8) 0.0253(3) Uani 1 1 d D . . . .
H2A H 0.1576 0.4026 0.2838 0.015(9) Uiso 0.6 1 calc R . P A 1
H2B H 0.0177 0.4076 0.2947 0.13(5) Uiso 0.4 1 calc DR . P B 2
N1A N 0.83404(18) 0.92185(13) 0.57979(9) 0.0185(4) Uani 1 1 d . . . . .
H10E H 0.777(3) 0.884(2) 0.5477(14) 0.027(7) Uiso 1 1 d . . . . .
N2A N 0.56155(17) 0.90834(12) 0.56250(9) 0.0164(3) Uani 1 1 d . . . . .
N3A N 0.42626(17) 0.90464(13) 0.54924(9) 0.0166(3) Uani 1 1 d . . . . .
H3A H 0.395(3) 0.947(2) 0.5723(14) 0.031(7) Uiso 1 1 d . . . . .
N4A N 0.38427(19) 0.76853(13) 0.47253(9) 0.0187(4) Uani 1 1 d . . . . .
H40A H 0.465(3) 0.7800(18) 0.4785(12) 0.018(6) Uiso 1 1 d . . . . .
N5A N 1.18930(17) 1.23409(12) 0.69753(9) 0.0156(3) Uani 1 1 d . . . . .
H5E H 1.212(3) 1.2242(18) 0.6566(14) 0.024(6) Uiso 1 1 d . . . . .
C1A C 0.9679(2) 0.92612(16) 0.58454(12) 0.0225(4) Uani 1 1 d . . . . .
H1A H 0.9924 0.8824 0.5547 0.027 Uiso 1 1 calc R U . . .
C2A C 1.0700(2) 0.99369(16) 0.63244(11) 0.0206(4) Uani 1 1 d . . . . .
H2K H 1.1652 0.9977 0.6355 0.025 Uiso 1 1 calc R U . . .
C3A C 1.0319(2) 1.05626(15) 0.67649(10) 0.0166(4) Uani 1 1 d . . . . .
C4A C 0.8914(2) 1.04758(15) 0.67177(10) 0.0162(4) Uani 1 1 d . . . . .
H4A H 0.8635 1.0875 0.7030 0.019 Uiso 1 1 calc R U . . .
C5A C 0.7920(2) 0.98038(15) 0.62127(10) 0.0161(4) Uani 1 1 d . . . . .
C6A C 0.6457(2) 0.97365(15) 0.60999(10) 0.0171(4) Uani 1 1 d . . . . .
H6A H 0.6132 1.0161 0.6368 0.021 Uiso 1 1 calc R U . . .
C7A C 0.3321(2) 0.83090(14) 0.50246(10) 0.0153(4) Uani 1 1 d . . . . .
C8A C 1.1423(2) 1.13282(15) 0.72828(10) 0.0181(4) Uani 1 1 d . . . . .
H8A H 1.2239 1.1096 0.7411 0.022 Uiso 1 1 calc R U . . .
H8B H 1.1042 1.1391 0.7723 0.022 Uiso 1 1 calc R U . . .
C9A C 1.0784(2) 1.28367(16) 0.68632(11) 0.0207(4) Uani 1 1 d . . . . .
H9A H 1.0469 1.2918 0.7320 0.025 Uiso 1 1 calc R U . . .
H9B H 0.9966 1.2415 0.6525 0.025 Uiso 1 1 calc R U . . .
C10A C 1.1380(2) 1.38540(16) 0.65705(12) 0.0258(5) Uani 1 1 d . . . . .
H10A H 1.1647 1.3763 0.6102 0.031 Uiso 1 1 calc R U . . .
H10B H 1.0652 1.4183 0.6499 0.031 Uiso 1 1 calc R U . . .
C11A C 1.3644(2) 1.40333(17) 0.71268(13) 0.0282(5) Uani 1 1 d . . . . .
H11A H 1.4478 1.4484 0.7440 0.034 Uiso 1 1 calc R U . . .
H11B H 1.3915 1.3943 0.6660 0.034 Uiso 1 1 calc R U . . .
C12A C 1.3167(2) 1.30314(16) 0.74479(12) 0.0243(5) Uani 1 1 d . . . . .
H12A H 1.3928 1.2733 0.7501 0.029 Uiso 1 1 calc R U . . .
H12B H 1.2938 1.3122 0.7926 0.029 Uiso 1 1 calc R U . . .
C13A C 0.3026(2) 0.68007(15) 0.42879(11) 0.0171(4) Uani 1 1 d . . . . .
C14A C 0.2333(2) 0.59504(16) 0.46089(11) 0.0211(4) Uani 1 1 d . . . . .
H14A H 0.2333 0.5980 0.5107 0.025 Uiso 1 1 calc R U . . .
C15A C 0.1637(2) 0.50523(16) 0.42086(11) 0.0208(4) Uani 1 1 d . . . . .
C16A C 0.1671(2) 0.50350(15) 0.34792(11) 0.0183(4) Uani 1 1 d . . . . .
C17A C 0.2321(2) 0.58948(15) 0.31430(10) 0.0183(4) Uani 1 1 d . . . . .
C18A C 0.3009(2) 0.67821(15) 0.35610(11) 0.0182(4) Uani 1 1 d . . . . .
H18A H 0.3468 0.7375 0.3346 0.022 Uiso 1 1 calc R U . . .
C19A C 0.0907(3) 0.41109(18) 0.45522(13) 0.0330(6) Uani 1 1 d . . . . .
H19A H 0.0021 0.3745 0.4247 0.050 Uiso 1 1 calc R U . . .
H19B H 0.0720 0.4289 0.5017 0.050 Uiso 1 1 calc R U . . .
H19C H 0.1505 0.3687 0.4615 0.050 Uiso 1 1 calc R U . . .
C20A C 0.2269(2) 0.58605(17) 0.23470(11) 0.0264(5) Uani 1 1 d . . . . .
H20A H 0.2723 0.5388 0.2210 0.040 Uiso 1 1 calc R U . . .
H20B H 0.2759 0.6529 0.2203 0.040 Uiso 1 1 calc R U . . .
H20C H 0.1292 0.5642 0.2111 0.040 Uiso 1 1 calc R U . . .
S1B S 0.84545(5) 0.48674(4) 0.12365(3) 0.01891(12) Uani 1 1 d . . . . .
O1B O -0.00744(17) 0.88397(14) -0.21466(8) 0.0332(4) Uani 1 1 d . . . . .
O2B O 0.56008(19) 0.06728(12) 0.25368(9) 0.0299(4) Uani 1 1 d . . . . .
H20L H 0.522(3) 0.016(2) 0.2290(16) 0.041(8) Uiso 1 1 d . . . . .
N1B N 0.26982(17) 0.58883(13) 0.05841(8) 0.0137(3) Uani 1 1 d . . . . .
H10L H 0.288(3) 0.538(2) 0.0697(13) 0.025(7) Uiso 1 1 d . . . . .
N2B N 0.52989(16) 0.58230(12) 0.07438(8) 0.0140(3) Uani 1 1 d . . . . .
N3B N 0.65973(17) 0.57524(13) 0.08312(9) 0.0149(3) Uani 1 1 d . . . . .
H3B H 0.726(3) 0.6232(18) 0.0761(12) 0.016(6) Uiso 1 1 d . . . . .
N4B N 0.56768(18) 0.41797(12) 0.12172(9) 0.0152(3) Uani 1 1 d . . . . .
H40B H 0.493(2) 0.4250(16) 0.1097(11) 0.011(5) Uiso 1 1 d . . . . .
N5B N 0.06122(17) 0.82233(13) -0.07466(9) 0.0145(3) Uani 1 1 d . . . . .
H5F H -0.007(3) 0.7710(19) -0.0736(12) 0.017(6) Uiso 1 1 d . . . . .
C1B C 0.13725(19) 0.58555(15) 0.05434(10) 0.0148(4) Uani 1 1 d . . . . .
H1B H 0.0689 0.5265 0.0654 0.018 Uiso 1 1 calc R U . . .
C2B C 0.0989(2) 0.66771(14) 0.03413(10) 0.0151(4) Uani 1 1 d . . . . .
H2M H 0.0049 0.6664 0.0321 0.018 Uiso 1 1 calc R U . . .
C3B C 0.2010(2) 0.75278(14) 0.01680(10) 0.0135(4) Uani 1 1 d . . . . .
C4B C 0.33864(19) 0.75401(14) 0.02239(10) 0.0144(4) Uani 1 1 d . . . . .
H4B H 0.4090 0.8120 0.0115 0.017 Uiso 1 1 calc R U . . .
C5B C 0.37282(19) 0.67016(14) 0.04403(9) 0.0130(4) Uani 1 1 d . . . . .
C6B C 0.51374(19) 0.66440(14) 0.05273(10) 0.0138(4) Uani 1 1 d . . . . .
H6B H 0.5905 0.7189 0.0429 0.017 Uiso 1 1 calc R U . . .
C7B C 0.6823(2) 0.49074(14) 0.10987(10) 0.0140(4) Uani 1 1 d . . . . .
C8B C 0.16075(19) 0.84351(14) -0.00547(10) 0.0151(4) Uani 1 1 d . . . . .
H8C H 0.1165 0.8644 0.0320 0.018 Uiso 1 1 calc R U . . .
H8D H 0.2462 0.8995 -0.0104 0.018 Uiso 1 1 calc R U . . .
C9B C 0.0039(2) 0.90759(15) -0.08739(11) 0.0191(4) Uani 1 1 d . . . . .
H9C H 0.0824 0.9715 -0.0835 0.023 Uiso 1 1 calc R U . . .
H9D H -0.0534 0.9108 -0.0505 0.023 Uiso 1 1 calc R U . . .
C10B C -0.0849(2) 0.89428(18) -0.16033(12) 0.0263(5) Uani 1 1 d . . . . .
H10C H -0.1686 0.8340 -0.1625 0.032 Uiso 1 1 calc R U . . .
H10D H -0.1170 0.9530 -0.1685 0.032 Uiso 1 1 calc R U . . .
C11B C 0.0342(3) 0.7971(2) -0.20508(12) 0.0316(5) Uani 1 1 d . . . . .
H11C H 0.0813 0.7875 -0.2450 0.038 Uiso 1 1 calc R U . . .
H11D H -0.0498 0.7375 -0.2055 0.038 Uiso 1 1 calc R U . . .
C12B C 0.1324(2) 0.80679(17) -0.13562(11) 0.0211(4) Uani 1 1 d . . . . .
H12C H 0.1588 0.7454 -0.1298 0.025 Uiso 1 1 calc R U . . .
H12D H 0.2188 0.8643 -0.1358 0.025 Uiso 1 1 calc R U . . .
C13B C 0.5682(2) 0.32752(14) 0.15433(10) 0.0151(4) Uani 1 1 d . . . . .
C14B C 0.4797(2) 0.23674(15) 0.12166(10) 0.0156(4) Uani 1 1 d . . . . .
H14B H 0.4214 0.2357 0.0777 0.019 Uiso 1 1 calc R U . . .
C15B C 0.4753(2) 0.14702(14) 0.15255(10) 0.0166(4) Uani 1 1 d . . . . .
C16B C 0.5601(2) 0.15095(15) 0.21815(11) 0.0189(4) Uani 1 1 d . . . . .
C17B C 0.6474(2) 0.24249(15) 0.25235(10) 0.0181(4) Uani 1 1 d . . . . .
C18B C 0.6512(2) 0.33026(15) 0.21957(10) 0.0164(4) Uani 1 1 d . . . . .
H18B H 0.7110 0.3928 0.2419 0.020 Uiso 1 1 calc R U . . .
C19B C 0.3819(2) 0.04864(16) 0.11472(12) 0.0238(5) Uani 1 1 d . . . . .
H19D H 0.3203 0.0615 0.0740 0.036 Uiso 1 1 calc R U . . .
H19E H 0.3252 0.0082 0.1476 0.036 Uiso 1 1 calc R U . . .
H19F H 0.4398 0.0125 0.0979 0.036 Uiso 1 1 calc R U . . .
C20B C 0.7330(2) 0.24671(17) 0.32484(11) 0.0252(5) Uani 1 1 d . . . . .
H20D H 0.8194 0.3041 0.3295 0.038 Uiso 1 1 calc R U . . .
H20E H 0.7564 0.1848 0.3305 0.038 Uiso 1 1 calc R U . . .
H20F H 0.6789 0.2540 0.3617 0.038 Uiso 1 1 calc R U . . .
O3 O 0.40827(15) 0.07009(11) 0.63118(8) 0.0223(3) Uani 1 1 d . . . . .
H30A H 0.3836 0.1151 0.6093 0.034 Uiso 1 1 d R U . . .
H30B H 0.4364 0.0880 0.6717 0.034 Uiso 1 1 d R U . . .
O4 O 0.14865(18) 0.83676(16) 0.19772(9) 0.0432(5) Uani 1 1 d . . . . .
H4C H 0.0869 0.8152 0.1595 0.065 Uiso 1 1 d R U . . .
H4D H 0.2243 0.8285 0.1871 0.065 Uiso 1 1 d R U . . .
O5 O 0.34485(16) 0.06853(11) 0.91999(9) 0.0270(3) Uani 1 1 d . . . . .
H50J H 0.2833 0.0996 0.9156 0.041 Uiso 1 1 d R U . . .
H50G H 0.3899 0.0867 0.8844 0.041 Uiso 1 1 d R U . . .
O6 O 0.3138(2) 0.37720(15) 0.25434(10) 0.0438(5) Uani 1 1 d . . . . .
H60 H 0.2943 0.3569 0.2113 0.066 Uiso 1 1 calc R U . . .
C21 C 0.3418(3) 0.29853(19) 0.29786(16) 0.0381(6) Uani 1 1 d D . . . .
H21A H 0.3909 0.2620 0.2728 0.046 Uiso 0.6 1 calc R U P C 1
H21B H 0.2530 0.2501 0.3075 0.046 Uiso 0.6 1 calc R U P C 1
H21C H 0.4288 0.3263 0.3327 0.046 Uiso 0.4 1 calc R U P D 2
H21D H 0.3514 0.2446 0.2676 0.046 Uiso 0.4 1 calc R U P D 2
C22 C 0.4324(4) 0.3497(3) 0.36670(18) 0.0267(7) Uani 0.6 1 d D . P E 1
H22A H 0.5246 0.3905 0.3571 0.040 Uiso 0.6 1 calc R U P E 1
H22B H 0.4430 0.2990 0.3998 0.040 Uiso 0.6 1 calc R U P E 1
H22C H 0.3881 0.3927 0.3877 0.040 Uiso 0.6 1 calc R U P E 1
C22X C 0.2128(6) 0.2580(4) 0.3365(3) 0.0267(7) Uani 0.4 1 d D . P E 2
H22D H 0.2358 0.2888 0.3850 0.040 Uiso 0.4 1 calc R U P E 2
H22E H 0.1880 0.1851 0.3383 0.040 Uiso 0.4 1 calc R U P E 2
H22F H 0.1334 0.2745 0.3105 0.040 Uiso 0.4 1 calc R U P E 2
 
loop_
 _atom_site_aniso_label
 _atom_site_aniso_U_11
 _atom_site_aniso_U_22
 _atom_site_aniso_U_33
 _atom_site_aniso_U_23
 _atom_site_aniso_U_13
 _atom_site_aniso_U_12
Cl1 0.0233(3) 0.0163(2) 0.0238(3) 0.00210(19) 0.00249(19) 0.00700(19)
Cl2 0.0144(2) 0.0148(2) 0.0225(2) 0.00362(18) 0.00098(18) 0.00188(18)
Cl3 0.0163(2) 0.0193(3) 0.0263(3) -0.00056(19) 0.00686(19) 0.00461(19)
Cl4 0.0227(2) 0.0204(3) 0.0173(2) -0.00224(18) 0.00392(18) 0.00921(19)
S1A 0.0138(2) 0.0208(3) 0.0193(2) -0.00061(19) 0.00116(18) 0.00513(19)
O1A 0.0269(8) 0.0192(8) 0.0386(9) -0.0084(7) 0.0046(7) 0.0067(6)
O2A 0.0277(9) 0.0174(8) 0.0251(8) -0.0055(6) 0.0017(7) 0.0009(6)
N1A 0.0166(9) 0.0179(9) 0.0191(9) -0.0042(7) 0.0027(7) 0.0033(7)
N2A 0.0139(8) 0.0172(8) 0.0172(8) 0.0016(6) 0.0034(6) 0.0032(7)
N3A 0.0135(8) 0.0174(9) 0.0180(8) -0.0023(7) 0.0025(6) 0.0039(7)
N4A 0.0120(9) 0.0218(9) 0.0202(9) -0.0053(7) 0.0019(7) 0.0033(7)
N5A 0.0135(8) 0.0187(9) 0.0137(8) -0.0029(7) 0.0014(6) 0.0045(7)
C1A 0.0199(10) 0.0221(11) 0.0277(11) -0.0027(9) 0.0086(9) 0.0079(9)
C2A 0.0152(10) 0.0219(11) 0.0261(11) 0.0010(8) 0.0057(8) 0.0071(8)
C3A 0.0161(10) 0.0180(10) 0.0156(9) 0.0044(8) 0.0031(7) 0.0051(8)
C4A 0.0180(10) 0.0175(10) 0.0139(9) 0.0010(7) 0.0042(7) 0.0061(8)
C5A 0.0176(10) 0.0163(10) 0.0145(9) 0.0009(7) 0.0042(7) 0.0052(8)
C6A 0.0167(10) 0.0175(10) 0.0168(10) -0.0014(8) 0.0041(8) 0.0046(8)
C7A 0.0164(10) 0.0157(10) 0.0122(9) 0.0029(7) 0.0035(7) 0.0024(8)
C8A 0.0171(10) 0.0208(10) 0.0152(10) 0.0021(8) 0.0005(8) 0.0057(8)
C9A 0.0165(10) 0.0233(11) 0.0228(11) -0.0006(8) -0.0005(8) 0.0090(8)
C10A 0.0270(12) 0.0211(11) 0.0299(12) -0.0004(9) 0.0021(9) 0.0099(9)
C11A 0.0208(11) 0.0219(12) 0.0380(13) -0.0082(9) 0.0024(9) 0.0032(9)
C12A 0.0167(10) 0.0246(11) 0.0264(11) -0.0077(9) -0.0054(8) 0.0040(9)
C13A 0.0126(9) 0.0178(10) 0.0197(10) -0.0042(8) 0.0009(7) 0.0044(8)
C14A 0.0199(10) 0.0268(11) 0.0147(10) -0.0003(8) 0.0027(8) 0.0052(9)
C15A 0.0181(10) 0.0210(11) 0.0211(10) 0.0026(8) 0.0030(8) 0.0033(8)
C16A 0.0155(10) 0.0166(10) 0.0203(10) -0.0024(8) -0.0006(8) 0.0032(8)
C17A 0.0173(10) 0.0204(10) 0.0164(10) -0.0010(8) 0.0018(8) 0.0055(8)
C18A 0.0179(10) 0.0166(10) 0.0194(10) 0.0009(8) 0.0042(8) 0.0039(8)
C19A 0.0378(14) 0.0274(13) 0.0239(12) 0.0059(9) 0.0037(10) -0.0027(10)
C20A 0.0331(12) 0.0235(11) 0.0171(11) -0.0009(8) 0.0031(9) 0.0021(9)
S1B 0.0135(2) 0.0229(3) 0.0233(3) 0.0072(2) 0.00624(19) 0.0083(2)
O1B 0.0346(9) 0.0516(11) 0.0224(8) 0.0152(7) 0.0088(7) 0.0241(8)
O2B 0.0464(10) 0.0136(8) 0.0247(8) 0.0039(7) -0.0056(7) 0.0078(7)
N1B 0.0142(8) 0.0123(8) 0.0143(8) 0.0020(6) 0.0015(6) 0.0042(7)
N2B 0.0113(8) 0.0164(8) 0.0138(8) -0.0002(6) 0.0016(6) 0.0042(6)
N3B 0.0098(8) 0.0134(8) 0.0211(9) 0.0048(7) 0.0046(6) 0.0020(7)
N4B 0.0113(8) 0.0155(9) 0.0199(9) 0.0042(6) 0.0024(6) 0.0058(7)
N5B 0.0119(8) 0.0135(8) 0.0180(8) 0.0018(6) 0.0035(6) 0.0036(7)
C1B 0.0114(9) 0.0162(10) 0.0150(9) 0.0005(7) 0.0032(7) 0.0013(7)
C2B 0.0135(9) 0.0163(10) 0.0151(9) 0.0005(7) 0.0035(7) 0.0037(7)
C3B 0.0153(9) 0.0139(9) 0.0113(9) -0.0011(7) 0.0024(7) 0.0048(7)
C4B 0.0132(9) 0.0142(10) 0.0134(9) 0.0002(7) 0.0021(7) 0.0012(7)
C5B 0.0124(9) 0.0130(9) 0.0113(9) -0.0011(7) 0.0015(7) 0.0013(7)
C6B 0.0133(9) 0.0124(9) 0.0144(9) 0.0016(7) 0.0018(7) 0.0024(7)
C7B 0.0152(9) 0.0153(10) 0.0125(9) 0.0009(7) 0.0034(7) 0.0058(7)
C8B 0.0124(9) 0.0144(10) 0.0173(10) -0.0005(7) 0.0015(7) 0.0030(7)
C9B 0.0186(10) 0.0160(10) 0.0255(11) 0.0056(8) 0.0062(8) 0.0083(8)
C10B 0.0238(11) 0.0332(13) 0.0264(12) 0.0099(9) 0.0060(9) 0.0146(10)
C11B 0.0317(13) 0.0471(15) 0.0196(11) -0.0007(10) 0.0035(9) 0.0183(11)
C12B 0.0205(10) 0.0278(11) 0.0196(10) 0.0010(8) 0.0071(8) 0.0125(9)
C13B 0.0163(9) 0.0143(10) 0.0169(9) 0.0035(7) 0.0065(7) 0.0062(8)
C14B 0.0144(9) 0.0176(10) 0.0155(9) 0.0014(7) 0.0024(7) 0.0060(8)
C15B 0.0180(10) 0.0137(10) 0.0186(10) -0.0001(7) 0.0048(8) 0.0051(8)
C16B 0.0242(11) 0.0150(10) 0.0197(10) 0.0043(8) 0.0060(8) 0.0081(8)
C17B 0.0194(10) 0.0190(10) 0.0169(10) 0.0023(8) 0.0039(8) 0.0073(8)
C18B 0.0167(10) 0.0140(10) 0.0175(10) 0.0002(7) 0.0044(7) 0.0031(8)
C19B 0.0266(11) 0.0161(11) 0.0261(11) -0.0004(8) -0.0012(9) 0.0056(9)
C20B 0.0315(12) 0.0243(12) 0.0175(10) 0.0034(8) -0.0007(9) 0.0078(9)
O3 0.0257(8) 0.0206(8) 0.0216(7) -0.0007(6) -0.0007(6) 0.0108(6)
O4 0.0298(9) 0.0736(14) 0.0285(9) -0.0186(9) 0.0028(7) 0.0216(9)
O5 0.0222(8) 0.0250(8) 0.0358(9) 0.0067(7) 0.0090(7) 0.0082(6)
O6 0.0522(12) 0.0447(11) 0.0357(10) 0.0034(8) 0.0050(9) 0.0183(9)
C21 0.0270(13) 0.0312(14) 0.0583(17) 0.0027(12) 0.0104(12) 0.0109(10)
C22 0.0287(16) 0.0359(18) 0.0206(15) 0.0128(13) 0.0018(12) 0.0180(14)
C22X 0.0287(16) 0.0359(18) 0.0206(15) 0.0128(13) 0.0018(12) 0.0180(14)
 
_geom_special_details
;
 All esds (except the esd in the dihedral angle between two l.s. planes)
 are estimated using the full covariance matrix.  The cell esds are taken
 into account individually in the estimation of esds in distances, angles
 and torsion angles; correlations between esds in cell parameters are only
 used when they are defined by crystal symmetry.  An approximate (isotropic)
 treatment of cell esds is used for estimating esds involving l.s. planes.
;
 
loop_
 _geom_bond_atom_site_label_1
 _geom_bond_atom_site_label_2
 _geom_bond_distance
 _geom_bond_site_symmetry_2
 _geom_bond_publ_flag
S1A C7A 1.675(2) . ?
O1A C11A 1.421(3) . ?
O1A C10A 1.422(3) . ?
O2A C16A 1.378(2) . ?
O2A H2A 0.8400 . ?
O2A H2B 0.8400 . ?
N1A C1A 1.339(3) . ?
N1A C5A 1.345(3) . ?
N1A H10E 0.83(3) . ?
N2A C6A 1.285(3) . ?
N2A N3A 1.352(2) . ?
N3A C7A 1.374(3) . ?
N3A H3A 0.90(3) . ?
N4A C7A 1.330(3) . ?
N4A C13A 1.433(3) . ?
N4A H40A 0.78(3) . ?
N5A C9A 1.503(3) . ?
N5A C12A 1.508(2) . ?
N5A C8A 1.510(3) . ?
N5A H5E 0.87(3) . ?
C1A C2A 1.375(3) . ?
C1A H1A 0.9500 . ?
C2A C3A 1.393(3) . ?
C2A H2K 0.9500 . ?
C3A C4A 1.390(3) . ?
C3A C8A 1.509(3) . ?
C4A C5A 1.389(3) . ?
C4A H4A 0.9500 . ?
C5A C6A 1.450(3) . ?
C6A H6A 0.9500 . ?
C8A H8A 0.9900 . ?
C8A H8B 0.9900 . ?
C9A C10A 1.517(3) . ?
C9A H9A 0.9900 . ?
C9A H9B 0.9900 . ?
C10A H10A 0.9900 . ?
C10A H10B 0.9900 . ?
C11A C12A 1.509(3) . ?
C11A H11A 0.9900 . ?
C11A H11B 0.9900 . ?
C12A H12A 0.9900 . ?
C12A H12B 0.9900 . ?
C13A C18A 1.382(3) . ?
C13A C14A 1.384(3) . ?
C14A C15A 1.392(3) . ?
C14A H14A 0.9500 . ?
C15A C16A 1.396(3) . ?
C15A C19A 1.510(3) . ?
C16A C17A 1.397(3) . ?
C17A C18A 1.395(3) . ?
C17A C20A 1.509(3) . ?
C18A H18A 0.9500 . ?
C19A H19A 0.9800 . ?
C19A H19B 0.9800 . ?
C19A H19C 0.9800 . ?
C20A H20A 0.9800 . ?
C20A H20B 0.9800 . ?
C20A H20C 0.9800 . ?
S1B C7B 1.6684(19) . ?
O1B C11B 1.426(3) . ?
O1B C10B 1.427(3) . ?
O2B C16B 1.367(2) . ?
O2B H20L 0.81(3) . ?
N1B C1B 1.331(3) . ?
N1B C5B 1.349(2) . ?
N1B H10L 0.81(3) . ?
N2B C6B 1.286(3) . ?
N2B N3B 1.348(2) . ?
N3B C7B 1.374(3) . ?
N3B H3B 0.82(2) . ?
N4B C7B 1.338(3) . ?
N4B C13B 1.427(3) . ?
N4B H40B 0.80(2) . ?
N5B C8B 1.502(2) . ?
N5B C9B 1.505(2) . ?
N5B C12B 1.509(2) . ?
N5B H5F 0.83(2) . ?
C1B C2B 1.379(3) . ?
C1B H1B 0.9500 . ?
C2B C3B 1.396(3) . ?
C2B H2M 0.9500 . ?
C3B C4B 1.390(3) . ?
C3B C8B 1.512(3) . ?
C4B C5B 1.388(3) . ?
C4B H4B 0.9500 . ?
C5B C6B 1.453(3) . ?
C6B H6B 0.9500 . ?
C8B H8C 0.9900 . ?
C8B H8D 0.9900 . ?
C9B C10B 1.516(3) . ?
C9B H9C 0.9900 . ?
C9B H9D 0.9900 . ?
C10B H10C 0.9900 . ?
C10B H10D 0.9900 . ?
C11B C12B 1.512(3) . ?
C11B H11C 0.9900 . ?
C11B H11D 0.9900 . ?
C12B H12C 0.9900 . ?
C12B H12D 0.9900 . ?
C13B C14B 1.386(3) . ?
C13B C18B 1.388(3) . ?
C14B C15B 1.393(3) . ?
C14B H14B 0.9500 . ?
C15B C16B 1.399(3) . ?
C15B C19B 1.511(3) . ?
C16B C17B 1.401(3) . ?
C17B C18B 1.385(3) . ?
C17B C20B 1.510(3) . ?
C18B H18B 0.9500 . ?
C19B H19D 0.9800 . ?
C19B H19E 0.9800 . ?
C19B H19F 0.9800 . ?
C20B H20D 0.9800 . ?
C20B H20E 0.9800 . ?
C20B H20F 0.9800 . ?
O3 H30A 0.8469 . ?
O3 H30B 0.7904 . ?
O4 H4C 0.8695 . ?
O4 H4D 0.8701 . ?
O5 H50J 0.8697 . ?
O5 H50G 0.8707 . ?
O6 C21 1.467(3) . ?
O6 H60 0.8400 . ?
C21 C22 1.512(4) . ?
C21 C22X 1.557(5) . ?
C21 H21A 0.9900 . ?
C21 H21B 0.9900 . ?
C21 H21C 0.9900 . ?
C21 H21D 0.9900 . ?
C22 H22A 0.9800 . ?
C22 H22B 0.9800 . ?
C22 H22C 0.9800 . ?
C22X H22D 0.9800 . ?
C22X H22E 0.9800 . ?
C22X H22F 0.9800 . ?
 
loop_
 _geom_angle_atom_site_label_1
 _geom_angle_atom_site_label_2
 _geom_angle_atom_site_label_3
 _geom_angle
 _geom_angle_site_symmetry_1
 _geom_angle_site_symmetry_3
 _geom_angle_publ_flag
C11A O1A C10A 109.97(16) . . ?
C16A O2A H2A 109.5 . . ?
C16A O2A H2B 109.5 . . ?
C1A N1A C5A 122.90(18) . . ?
C1A N1A H10E 117.4(18) . . ?
C5A N1A H10E 119.6(18) . . ?
C6A N2A N3A 118.15(17) . . ?
N2A N3A C7A 119.28(17) . . ?
N2A N3A H3A 121.4(17) . . ?
C7A N3A H3A 119.2(17) . . ?
C7A N4A C13A 124.85(18) . . ?
C7A N4A H40A 119.0(18) . . ?
C13A N4A H40A 116.1(18) . . ?
C9A N5A C12A 108.83(16) . . ?
C9A N5A C8A 113.79(15) . . ?
C12A N5A C8A 110.28(15) . . ?
C9A N5A H5E 108.9(16) . . ?
C12A N5A H5E 108.5(17) . . ?
C8A N5A H5E 106.4(16) . . ?
N1A C1A C2A 120.16(19) . . ?
N1A C1A H1A 119.9 . . ?
C2A C1A H1A 119.9 . . ?
C1A C2A C3A 119.16(19) . . ?
C1A C2A H2K 120.4 . . ?
C3A C2A H2K 120.4 . . ?
C4A C3A C2A 119.17(18) . . ?
C4A C3A C8A 120.61(18) . . ?
C2A C3A C8A 120.23(18) . . ?
C5A C4A C3A 119.86(18) . . ?
C5A C4A H4A 120.1 . . ?
C3A C4A H4A 120.1 . . ?
N1A C5A C4A 118.68(18) . . ?
N1A C5A C6A 118.92(18) . . ?
C4A C5A C6A 122.36(18) . . ?
N2A C6A C5A 117.69(18) . . ?
N2A C6A H6A 121.2 . . ?
C5A C6A H6A 121.2 . . ?
N4A C7A N3A 115.77(18) . . ?
N4A C7A S1A 125.21(15) . . ?
N3A C7A S1A 119.02(15) . . ?
C3A C8A N5A 111.84(15) . . ?
C3A C8A H8A 109.2 . . ?
N5A C8A H8A 109.2 . . ?
C3A C8A H8B 109.2 . . ?
N5A C8A H8B 109.2 . . ?
H8A C8A H8B 107.9 . . ?
N5A C9A C10A 109.20(17) . . ?
N5A C9A H9A 109.8 . . ?
C10A C9A H9A 109.8 . . ?
N5A C9A H9B 109.8 . . ?
C10A C9A H9B 109.8 . . ?
H9A C9A H9B 108.3 . . ?
O1A C10A C9A 111.73(18) . . ?
O1A C10A H10A 109.3 . . ?
C9A C10A H10A 109.3 . . ?
O1A C10A H10B 109.3 . . ?
C9A C10A H10B 109.3 . . ?
H10A C10A H10B 107.9 . . ?
O1A C11A C12A 111.35(18) . . ?
O1A C11A H11A 109.4 . . ?
C12A C11A H11A 109.4 . . ?
O1A C11A H11B 109.4 . . ?
C12A C11A H11B 109.4 . . ?
H11A C11A H11B 108.0 . . ?
N5A C12A C11A 109.74(18) . . ?
N5A C12A H12A 109.7 . . ?
C11A C12A H12A 109.7 . . ?
N5A C12A H12B 109.7 . . ?
C11A C12A H12B 109.7 . . ?
H12A C12A H12B 108.2 . . ?
C18A C13A C14A 120.72(18) . . ?
C18A C13A N4A 120.13(18) . . ?
C14A C13A N4A 119.02(18) . . ?
C13A C14A C15A 120.63(19) . . ?
C13A C14A H14A 119.7 . . ?
C15A C14A H14A 119.7 . . ?
C14A C15A C16A 118.05(19) . . ?
C14A C15A C19A 121.37(19) . . ?
C16A C15A C19A 120.54(19) . . ?
O2A C16A C15A 118.14(18) . . ?
O2A C16A C17A 119.85(18) . . ?
C15A C16A C17A 122.01(18) . . ?
C18A C17A C16A 118.31(18) . . ?
C18A C17A C20A 121.13(19) . . ?
C16A C17A C20A 120.56(18) . . ?
C13A C18A C17A 120.19(19) . . ?
C13A C18A H18A 119.9 . . ?
C17A C18A H18A 119.9 . . ?
C15A C19A H19A 109.5 . . ?
C15A C19A H19B 109.5 . . ?
H19A C19A H19B 109.5 . . ?
C15A C19A H19C 109.5 . . ?
H19A C19A H19C 109.5 . . ?
H19B C19A H19C 109.5 . . ?
C17A C20A H20A 109.5 . . ?
C17A C20A H20B 109.5 . . ?
H20A C20A H20B 109.5 . . ?
C17A C20A H20C 109.5 . . ?
H20A C20A H20C 109.5 . . ?
H20B C20A H20C 109.5 . . ?
C11B O1B C10B 109.83(17) . . ?
C16B O2B H20L 113(2) . . ?
C1B N1B C5B 123.33(18) . . ?
C1B N1B H10L 117.0(18) . . ?
C5B N1B H10L 119.7(18) . . ?
C6B N2B N3B 118.14(16) . . ?
N2B N3B C7B 119.73(16) . . ?
N2B N3B H3B 120.1(16) . . ?
C7B N3B H3B 120.0(16) . . ?
C7B N4B C13B 124.69(17) . . ?
C7B N4B H40B 118.4(16) . . ?
C13B N4B H40B 116.9(16) . . ?
C8B N5B C9B 109.44(15) . . ?
C8B N5B C12B 111.08(15) . . ?
C9B N5B C12B 110.45(15) . . ?
C8B N5B H5F 111.2(16) . . ?
C9B N5B H5F 106.8(16) . . ?
C12B N5B H5F 107.7(16) . . ?
N1B C1B C2B 120.17(18) . . ?
N1B C1B H1B 119.9 . . ?
C2B C1B H1B 119.9 . . ?
C1B C2B C3B 118.68(18) . . ?
C1B C2B H2M 120.7 . . ?
C3B C2B H2M 120.7 . . ?
C4B C3B C2B 119.61(18) . . ?
C4B C3B C8B 120.98(17) . . ?
C2B C3B C8B 119.38(17) . . ?
C5B C4B C3B 119.70(17) . . ?
C5B C4B H4B 120.2 . . ?
C3B C4B H4B 120.2 . . ?
N1B C5B C4B 118.48(17) . . ?
N1B C5B C6B 117.52(17) . . ?
C4B C5B C6B 124.00(17) . . ?
N2B C6B C5B 117.01(17) . . ?
N2B C6B H6B 121.5 . . ?
C5B C6B H6B 121.5 . . ?
N4B C7B N3B 115.41(17) . . ?
N4B C7B S1B 126.11(15) . . ?
N3B C7B S1B 118.48(14) . . ?
N5B C8B C3B 111.73(15) . . ?
N5B C8B H8C 109.3 . . ?
C3B C8B H8C 109.3 . . ?
N5B C8B H8D 109.3 . . ?
C3B C8B H8D 109.3 . . ?
H8C C8B H8D 107.9 . . ?
N5B C9B C10B 110.98(17) . . ?
N5B C9B H9C 109.4 . . ?
C10B C9B H9C 109.4 . . ?
N5B C9B H9D 109.4 . . ?
C10B C9B H9D 109.4 . . ?
H9C C9B H9D 108.0 . . ?
O1B C10B C9B 110.93(17) . . ?
O1B C10B H10C 109.5 . . ?
C9B C10B H10C 109.5 . . ?
O1B C10B H10D 109.5 . . ?
C9B C10B H10D 109.5 . . ?
H10C C10B H10D 108.0 . . ?
O1B C11B C12B 111.20(19) . . ?
O1B C11B H11C 109.4 . . ?
C12B C11B H11C 109.4 . . ?
O1B C11B H11D 109.4 . . ?
C12B C11B H11D 109.4 . . ?
H11C C11B H11D 108.0 . . ?
N5B C12B C11B 109.53(17) . . ?
N5B C12B H12C 109.8 . . ?
C11B C12B H12C 109.8 . . ?
N5B C12B H12D 109.8 . . ?
C11B C12B H12D 109.8 . . ?
H12C C12B H12D 108.2 . . ?
C14B C13B C18B 120.17(18) . . ?
C14B C13B N4B 119.13(17) . . ?
C18B C13B N4B 120.63(17) . . ?
C13B C14B C15B 120.80(18) . . ?
C13B C14B H14B 119.6 . . ?
C15B C14B H14B 119.6 . . ?
C14B C15B C16B 118.35(18) . . ?
C14B C15B C19B 119.93(18) . . ?
C16B C15B C19B 121.72(18) . . ?
O2B C16B C15B 122.71(18) . . ?
O2B C16B C17B 116.04(18) . . ?
C15B C16B C17B 121.22(18) . . ?
C18B C17B C16B 118.97(18) . . ?
C18B C17B C20B 119.97(18) . . ?
C16B C17B C20B 121.03(18) . . ?
C17B C18B C13B 120.46(18) . . ?
C17B C18B H18B 119.8 . . ?
C13B C18B H18B 119.8 . . ?
C15B C19B H19D 109.5 . . ?
C15B C19B H19E 109.5 . . ?
H19D C19B H19E 109.5 . . ?
C15B C19B H19F 109.5 . . ?
H19D C19B H19F 109.5 . . ?
H19E C19B H19F 109.5 . . ?
C17B C20B H20D 109.5 . . ?
C17B C20B H20E 109.5 . . ?
H20D C20B H20E 109.5 . . ?
C17B C20B H20F 109.5 . . ?
H20D C20B H20F 109.5 . . ?
H20E C20B H20F 109.5 . . ?
H30A O3 H30B 109.8 . . ?
H4C O4 H4D 104.5 . . ?
H50J O5 H50G 104.5 . . ?
C21 O6 H60 109.5 . . ?
O6 C21 C22 107.0(2) . . ?
O6 C21 C22X 105.2(3) . . ?
O6 C21 H21A 110.3 . . ?
C22 C21 H21A 110.3 . . ?
O6 C21 H21B 110.3 . . ?
C22 C21 H21B 110.3 . . ?
H21A C21 H21B 108.6 . . ?
O6 C21 H21C 110.7 . . ?
C22X C21 H21C 110.7 . . ?
O6 C21 H21D 110.7 . . ?
C22X C21 H21D 110.7 . . ?
H21C C21 H21D 108.8 . . ?
C21 C22 H22A 109.5 . . ?
C21 C22 H22B 109.5 . . ?
H22A C22 H22B 109.5 . . ?
C21 C22 H22C 109.5 . . ?
H22A C22 H22C 109.5 . . ?
H22B C22 H22C 109.5 . . ?
C21 C22X H22D 109.5 . . ?
C21 C22X H22E 109.5 . . ?
H22D C22X H22E 109.5 . . ?
C21 C22X H22F 109.5 . . ?
H22D C22X H22F 109.5 . . ?
H22E C22X H22F 109.5 . . ?
 
loop_
 _geom_torsion_atom_site_label_1
 _geom_torsion_atom_site_label_2
 _geom_torsion_atom_site_label_3
 _geom_torsion_atom_site_label_4
 _geom_torsion
 _geom_torsion_site_symmetry_1
 _geom_torsion_site_symmetry_2
 _geom_torsion_site_symmetry_3
 _geom_torsion_site_symmetry_4
 _geom_torsion_publ_flag
C6A N2A N3A C7A -175.36(18) . . . . ?
C5A N1A C1A C2A -1.2(3) . . . . ?
N1A C1A C2A C3A 1.0(3) . . . . ?
C1A C2A C3A C4A 1.1(3) . . . . ?
C1A C2A C3A C8A -178.51(19) . . . . ?
C2A C3A C4A C5A -3.0(3) . . . . ?
C8A C3A C4A C5A 176.63(18) . . . . ?
C1A N1A C5A C4A -0.7(3) . . . . ?
C1A N1A C5A C6A 177.17(19) . . . . ?
C3A C4A C5A N1A 2.8(3) . . . . ?
C3A C4A C5A C6A -174.97(18) . . . . ?
N3A N2A C6A C5A -176.96(17) . . . . ?
N1A C5A C6A N2A 3.0(3) . . . . ?
C4A C5A C6A N2A -179.29(18) . . . . ?
C13A N4A C7A N3A 172.51(18) . . . . ?
C13A N4A C7A S1A -7.1(3) . . . . ?
N2A N3A C7A N4A -1.0(3) . . . . ?
N2A N3A C7A S1A 178.61(14) . . . . ?
C4A C3A C8A N5A -85.1(2) . . . . ?
C2A C3A C8A N5A 94.5(2) . . . . ?
C9A N5A C8A C3A 67.7(2) . . . . ?
C12A N5A C8A C3A -169.74(16) . . . . ?
C12A N5A C9A C10A 55.3(2) . . . . ?
C8A N5A C9A C10A 178.68(16) . . . . ?
C11A O1A C10A C9A 60.8(2) . . . . ?
N5A C9A C10A O1A -58.7(2) . . . . ?
C10A O1A C11A C12A -60.7(2) . . . . ?
C9A N5A C12A C11A -55.7(2) . . . . ?
C8A N5A C12A C11A 178.81(17) . . . . ?
O1A C11A C12A N5A 58.8(2) . . . . ?
C7A N4A C13A C18A 106.7(2) . . . . ?
C7A N4A C13A C14A -77.5(3) . . . . ?
C18A C13A C14A C15A 1.7(3) . . . . ?
N4A C13A C14A C15A -174.04(19) . . . . ?
C13A C14A C15A C16A 0.6(3) . . . . ?
C13A C14A C15A C19A 178.5(2) . . . . ?
C14A C15A C16A O2A 177.85(19) . . . . ?
C19A C15A C16A O2A 0.0(3) . . . . ?
C14A C15A C16A C17A -3.0(3) . . . . ?
C19A C15A C16A C17A 179.1(2) . . . . ?
O2A C16A C17A C18A -177.82(18) . . . . ?
C15A C16A C17A C18A 3.0(3) . . . . ?
O2A C16A C17A C20A 2.5(3) . . . . ?
C15A C16A C17A C20A -176.6(2) . . . . ?
C14A C13A C18A C17A -1.6(3) . . . . ?
N4A C13A C18A C17A 174.03(18) . . . . ?
C16A C17A C18A C13A -0.7(3) . . . . ?
C20A C17A C18A C13A 178.98(19) . . . . ?
C6B N2B N3B C7B 176.47(17) . . . . ?
C5B N1B C1B C2B 0.4(3) . . . . ?
N1B C1B C2B C3B 1.3(3) . . . . ?
C1B C2B C3B C4B -2.0(3) . . . . ?
C1B C2B C3B C8B 179.99(17) . . . . ?
C2B C3B C4B C5B 1.0(3) . . . . ?
C8B C3B C4B C5B 179.00(17) . . . . ?
C1B N1B C5B C4B -1.5(3) . . . . ?
C1B N1B C5B C6B 178.16(17) . . . . ?
C3B C4B C5B N1B 0.7(3) . . . . ?
C3B C4B C5B C6B -178.91(17) . . . . ?
N3B N2B C6B C5B -179.76(16) . . . . ?
N1B C5B C6B N2B -0.8(3) . . . . ?
C4B C5B C6B N2B 178.77(18) . . . . ?
C13B N4B C7B N3B -174.91(17) . . . . ?
C13B N4B C7B S1B 5.9(3) . . . . ?
N2B N3B C7B N4B 3.6(3) . . . . ?
N2B N3B C7B S1B -177.11(13) . . . . ?
C9B N5B C8B C3B 169.47(15) . . . . ?
C12B N5B C8B C3B -68.3(2) . . . . ?
C4B C3B C8B N5B 116.54(19) . . . . ?
C2B C3B C8B N5B -65.5(2) . . . . ?
C8B N5B C9B C10B 173.95(16) . . . . ?
C12B N5B C9B C10B 51.4(2) . . . . ?
C11B O1B C10B C9B 61.6(2) . . . . ?
N5B C9B C10B O1B -56.0(2) . . . . ?
C10B O1B C11B C12B -63.5(2) . . . . ?
C8B N5B C12B C11B -173.78(18) . . . . ?
C9B N5B C12B C11B -52.1(2) . . . . ?
O1B C11B C12B N5B 58.6(2) . . . . ?
C7B N4B C13B C14B -130.2(2) . . . . ?
C7B N4B C13B C18B 52.8(3) . . . . ?
C18B C13B C14B C15B -1.8(3) . . . . ?
N4B C13B C14B C15B -178.74(17) . . . . ?
C13B C14B C15B C16B 1.4(3) . . . . ?
C13B C14B C15B C19B -177.77(18) . . . . ?
C14B C15B C16B O2B 178.04(18) . . . . ?
C19B C15B C16B O2B -2.8(3) . . . . ?
C14B C15B C16B C17B 0.1(3) . . . . ?
C19B C15B C16B C17B 179.29(19) . . . . ?
O2B C16B C17B C18B -179.32(18) . . . . ?
C15B C16B C17B C18B -1.3(3) . . . . ?
O2B C16B C17B C20B -1.2(3) . . . . ?
C15B C16B C17B C20B 176.83(19) . . . . ?
C16B C17B C18B C13B 0.9(3) . . . . ?
C20B C17B C18B C13B -177.21(18) . . . . ?
C14B C13B C18B C17B 0.6(3) . . . . ?
N4B C13B C18B C17B 177.50(18) . . . . ?
 
loop_
 _geom_hbond_atom_site_label_D 
 _geom_hbond_atom_site_label_H 
 _geom_hbond_atom_site_label_A 
 _geom_hbond_distance_DH 
 _geom_hbond_distance_HA 
 _geom_hbond_distance_DA 
 _geom_hbond_angle_DHA 
 _geom_hbond_site_symmetry_A 
O2A H2A O6  0.84 1.90 2.719(3) 163.2 .
N1A H10E Cl4  0.83(3) 2.31(3) 3.0800(19) 155(2) 2_666
N3A H3A O3  0.90(3) 2.01(3) 2.868(2) 157(2) 1_565
N4A H40A Cl4  0.78(3) 2.65(3) 3.3816(19) 156(2) 2_666
N5A H5E Cl4  0.87(3) 2.28(3) 3.1372(18) 170(2) 1_665
C1A H1A S1A  0.95 2.63 3.514(2) 154.8 1_655
C2A H2K O3  0.95 2.38 3.280(2) 158.2 1_665
C4A H4A O4  0.95 2.20 3.111(3) 159.6 2_676
C6A H6A O3  0.95 2.44 3.211(2) 138.5 1_565
C8A H8B Cl3  0.99 2.81 3.721(2) 154.1 2_776
C9A H9B S1A  0.99 2.89 3.806(2) 154.0 2_676
C12A H12A Cl1  0.99 2.62 3.558(2) 157.3 2_776
O2B H20L Cl1  0.81(3) 2.30(3) 3.0447(17) 154(3) 1_545
N1B H10L Cl2  0.81(3) 2.35(3) 3.0933(18) 152(2) .
N3B H3B Cl3  0.82(2) 2.58(2) 3.3359(18) 155(2) .
N4B H40B Cl2  0.80(2) 2.61(2) 3.3464(18) 154(2) .
N5B H5F Cl2  0.83(2) 2.38(3) 3.2065(18) 170(2) 2_565
C1B H1B S1B  0.95 2.59 3.3378(19) 135.6 1_455
C2B H2M Cl2  0.95 2.91 3.604(2) 130.9 2_565
C6B H6B Cl3  0.95 2.75 3.5467(19) 142.5 .
C8B H8C Cl3  0.99 2.68 3.504(2) 140.3 1_455
C9B H9C Cl3  0.99 2.97 3.774(2) 138.8 2_675
C9B H9C O5  0.99 2.58 3.478(3) 150.5 1_564
C18B H18B O1A  0.95 2.37 3.231(2) 150.4 2_776
O3 H30A Cl4  0.85 2.29 3.1291(15) 173.7 .
O3 H30B Cl1  0.79 2.49 3.2794(15) 177.3 2_666
O4 H4C Cl3  0.87 2.42 3.2086(18) 152.0 1_455
O4 H4D Cl1  0.87 2.41 3.2223(18) 156.4 .
O5 H50J Cl3  0.87 2.35 3.2171(16) 173.6 2_666
O5 H50G Cl1  0.87 2.36 3.2256(16) 173.0 2_666
O6 H60 Cl2  0.84 2.37 3.1535(19) 155.3 .
C22X H22E N1A  0.98 2.17 2.958(6) 136.6 2_666
C22X H22F O2A  0.98 2.09 2.800(6) 127.7 .
 
_refine_diff_density_max    1.415
_refine_diff_density_min   -1.506
_refine_diff_density_rms    0.059

_shelxl_version_number 2014-3

_shelx_res_file
;
TITL mo_mimi047_P-1 in P-1 #2
REM reset to P-1 #2
CELL 0.71073 10.2216 14.1219 19.0545 90.5359 98.6623 108.6918
ZERR 4 0.0002 0.0003 0.0003 0.0008 0.0008 0.0007
LATT 1
SFAC C H Cl N O S
UNIT 84 132 8 20 16 4
DFIX 0.86 0.01 H2b O2a
SADI 0.01 C21 C22 C21 C22X
EADP C22X C22

L.S. 20
ACTA
MERG 2
PLAN  20
SIZE 0.08 0.06 0.2
TEMP -173.15
BOND $H
CONF
HTAB
fmap 2 53
SHEL 999 0.83
HTAB O2A O6
OMIT -1 -1 1
OMIT 1 -1 1
OMIT 1 0 1
OMIT 1 1 3
OMIT 0 0 2
OMIT 2 1 2
OMIT 2 1 1
OMIT 1 0 0
OMIT 0 1 3
OMIT 1 -1 2
OMIT 0 2 2
OMIT 2 0 2
OMIT 2 0 0
OMIT 2 -2 2
EQIV $1 -x+1, -y+1, -z+1
HTAB N1A Cl4_$1
EQIV $2 x, y+1, z
HTAB N3A O3_$2
HTAB N4A Cl4_$1
EQIV $3 x+1, y+1, z
HTAB N5A Cl4_$3
EQIV $4 x+1, y, z
HTAB C1A S1A_$4
HTAB C2A O3_$3
EQIV $5 -x+1, -y+2, -z+1
HTAB C4A O4_$5
HTAB C6A O3_$2
EQIV $6 -x+2, -y+2, -z+1
HTAB C8A Cl3_$6
HTAB C9A S1A_$5
HTAB C12A Cl1_$6
EQIV $7 x, y-1, z
HTAB O2B Cl1_$7
HTAB N1B Cl2
HTAB N3B Cl3
HTAB N4B Cl2
EQIV $8 -x, -y+1, -z
HTAB N5B Cl2_$8
EQIV $9 x-1, y, z
HTAB C1B S1B_$9
HTAB C2B Cl2_$8
HTAB C6B Cl3
HTAB C8B Cl3_$9
EQIV $10 -x+1, -y+2, -z
HTAB C9B Cl3_$10
EQIV $11 x, y+1, z-1
HTAB C9B O5_$11
HTAB C18B O1A_$6
HTAB O3 Cl4
HTAB O3 Cl1_$1
HTAB O4 Cl3_$9
HTAB O4 Cl1
HTAB O5 Cl3_$1
HTAB O5 Cl1_$1
HTAB O6 Cl2
HTAB C22X N1A_$1
HTAB C22X O2A
WGHT    0.044900    3.071600
FVAR       0.16627
CL1   3    0.469587    0.847477    0.202595    11.00000    0.02327    0.01626 =
         0.02381    0.00210    0.00249    0.00700
CL2   3    0.220226    0.366125    0.088200    11.00000    0.01444    0.01478 =
         0.02254    0.00362    0.00098    0.00188
CL3   3    0.873557    0.810002    0.082774    11.00000    0.01626    0.01925 =
         0.02630   -0.00056    0.00686    0.00461
CL4   3    0.292389    0.226424    0.551264    11.00000    0.02271    0.02037 =
         0.01725   -0.00224    0.00392    0.00921
S1A   6    0.163888    0.825162    0.487710    11.00000    0.01377    0.02079 =
         0.01931   -0.00061    0.00116    0.00513
O1A   5    1.257128    1.448074    0.703603    11.00000    0.02690    0.01924 =
         0.03859   -0.00840    0.00457    0.00674
O2A   5    0.102232    0.413828    0.308583    11.00000    0.02773    0.01741 =
         0.02507   -0.00547    0.00175    0.00095
AFIX 147
PART   1
H2A   2    0.157602    0.402600    0.283775    10.60000    0.01455
AFIX 147
PART 2
H2B   2    0.017732    0.407564    0.294698    10.40000    0.13169
AFIX   0
PART   0

N1A   4    0.834045    0.921851    0.579793    11.00000    0.01658    0.01794 =
         0.01906   -0.00419    0.00274    0.00328
H10E  2    0.776521    0.883939    0.547727    11.00000    0.02704
N2A   4    0.561551    0.908342    0.562499    11.00000    0.01386    0.01716 =
         0.01723    0.00161    0.00343    0.00325
N3A   4    0.426260    0.904639    0.549241    11.00000    0.01346    0.01740 =
         0.01804   -0.00225    0.00252    0.00389
H3A   2    0.395465    0.947421    0.572317    11.00000    0.03092
N4A   4    0.384266    0.768534    0.472529    11.00000    0.01201    0.02182 =
         0.02022   -0.00534    0.00190    0.00328
H40A  2    0.465368    0.780010    0.478502    11.00000    0.01755
N5A   4    1.189303    1.234090    0.697534    11.00000    0.01354    0.01874 =
         0.01373   -0.00293    0.00138    0.00451
H5E   2    1.212394    1.224223    0.656611    11.00000    0.02388
C1A   1    0.967895    0.926118    0.584539    11.00000    0.01993    0.02207 =
         0.02772   -0.00275    0.00863    0.00791
AFIX  43
H1A   2    0.992391    0.882353    0.554741    11.00000   -1.20000
AFIX   0
C2A   1    1.069963    0.993694    0.632439    11.00000    0.01525    0.02189 =
         0.02607    0.00099    0.00569    0.00706
AFIX  43
H2K   2    1.165218    0.997669    0.635457    11.00000   -1.20000
AFIX   0
C3A   1    1.031910    1.056260    0.676490    11.00000    0.01608    0.01805 =
         0.01563    0.00441    0.00308    0.00506
C4A   1    0.891420    1.047577    0.671773    11.00000    0.01795    0.01746 =
         0.01388    0.00097    0.00415    0.00611
AFIX  43
H4A   2    0.863481    1.087520    0.703023    11.00000   -1.20000
AFIX   0
C5A   1    0.792016    0.980378    0.621272    11.00000    0.01762    0.01634 =
         0.01454    0.00085    0.00418    0.00516
C6A   1    0.645699    0.973652    0.609994    11.00000    0.01671    0.01755 =
         0.01679   -0.00140    0.00410    0.00460
AFIX  43
H6A   2    0.613212    1.016061    0.636792    11.00000   -1.20000
AFIX   0
C7A   1    0.332075    0.830899    0.502463    11.00000    0.01637    0.01573 =
         0.01218    0.00294    0.00346    0.00244
C8A   1    1.142272    1.132824    0.728277    11.00000    0.01714    0.02085 =
         0.01520    0.00207    0.00050    0.00573
AFIX  23
H8A   2    1.223938    1.109579    0.741124    11.00000   -1.20000
H8B   2    1.104222    1.139075    0.772256    11.00000   -1.20000
AFIX   0
C9A   1    1.078390    1.283674    0.686324    11.00000    0.01653    0.02329 =
         0.02279   -0.00055   -0.00049    0.00902
AFIX  23
H9A   2    1.046924    1.291758    0.732004    11.00000   -1.20000
H9B   2    0.996640    1.241493    0.652495    11.00000   -1.20000
AFIX   0
C10A  1    1.138011    1.385398    0.657047    11.00000    0.02701    0.02111 =
         0.02990   -0.00042    0.00206    0.00986
AFIX  23
H10A  2    1.164665    1.376349    0.610220    11.00000   -1.20000
H10B  2    1.065205    1.418276    0.649878    11.00000   -1.20000
AFIX   0
C11A  1    1.364388    1.403332    0.712683    11.00000    0.02084    0.02192 =
         0.03798   -0.00824    0.00240    0.00315
AFIX  23
H11A  2    1.447779    1.448395    0.744027    11.00000   -1.20000
H11B  2    1.391523    1.394294    0.665979    11.00000   -1.20000
AFIX   0
C12A  1    1.316657    1.303137    0.744788    11.00000    0.01671    0.02463 =
         0.02643   -0.00773   -0.00542    0.00401
AFIX  23
H12A  2    1.392805    1.273341    0.750098    11.00000   -1.20000
H12B  2    1.293826    1.312162    0.792557    11.00000   -1.20000
AFIX   0
C13A  1    0.302555    0.680075    0.428788    11.00000    0.01258    0.01784 =
         0.01974   -0.00422    0.00089    0.00436
C14A  1    0.233323    0.595042    0.460885    11.00000    0.01985    0.02681 =
         0.01468   -0.00032    0.00265    0.00519
AFIX  43
H14A  2    0.233328    0.598024    0.510715    11.00000   -1.20000
AFIX   0
C15A  1    0.163718    0.505232    0.420856    11.00000    0.01807    0.02100 =
         0.02109    0.00261    0.00304    0.00329
C16A  1    0.167089    0.503504    0.347921    11.00000    0.01547    0.01660 =
         0.02027   -0.00244   -0.00060    0.00325
C17A  1    0.232131    0.589481    0.314299    11.00000    0.01727    0.02036 =
         0.01639   -0.00102    0.00183    0.00551
C18A  1    0.300932    0.678213    0.356102    11.00000    0.01792    0.01656 =
         0.01937    0.00086    0.00415    0.00392
AFIX  43
H18A  2    0.346791    0.737517    0.334553    11.00000   -1.20000
AFIX   0
C19A  1    0.090679    0.411085    0.455217    11.00000    0.03782    0.02739 =
         0.02391    0.00593    0.00366   -0.00268
AFIX 137
H19A  2    0.002077    0.374497    0.424743    11.00000   -1.50000
H19B  2    0.072024    0.428937    0.501657    11.00000   -1.50000
H19C  2    0.150542    0.368731    0.461548    11.00000   -1.50000
AFIX   0
C20A  1    0.226926    0.586046    0.234704    11.00000    0.03309    0.02350 =
         0.01714   -0.00088    0.00306    0.00215
AFIX 137
H20A  2    0.272320    0.538781    0.221028    11.00000   -1.50000
H20B  2    0.275909    0.652893    0.220304    11.00000   -1.50000
H20C  2    0.129168    0.564234    0.211099    11.00000   -1.50000
AFIX   0
MOLE 2
S1B   6    0.845452    0.486742    0.123648    11.00000    0.01348    0.02288 =
         0.02326    0.00716    0.00624    0.00830
O1B   5   -0.007440    0.883967   -0.214659    11.00000    0.03464    0.05158 =
         0.02237    0.01519    0.00881    0.02409
O2B   5    0.560083    0.067283    0.253676    11.00000    0.04644    0.01358 =
         0.02467    0.00386   -0.00565    0.00781
H20L  2    0.521575    0.015757    0.229033    11.00000    0.04121
N1B   4    0.269824    0.588827    0.058407    11.00000    0.01421    0.01227 =
         0.01429    0.00203    0.00146    0.00424
H10L  2    0.287592    0.538479    0.069712    11.00000    0.02508
N2B   4    0.529893    0.582305    0.074382    11.00000    0.01129    0.01637 =
         0.01377   -0.00016    0.00157    0.00415
N3B   4    0.659729    0.575243    0.083117    11.00000    0.00976    0.01345 =
         0.02109    0.00482    0.00457    0.00204
H3B   2    0.726111    0.623159    0.076086    11.00000    0.01617
N4B   4    0.567679    0.417974    0.121722    11.00000    0.01127    0.01554 =
         0.01992    0.00423    0.00240    0.00583
H40B  2    0.492852    0.425044    0.109710    11.00000    0.01067
N5B   4    0.061219    0.822334   -0.074665    11.00000    0.01191    0.01346 =
         0.01797    0.00185    0.00355    0.00356
H5F   2   -0.006986    0.770987   -0.073632    11.00000    0.01653
C1B   1    0.137255    0.585548    0.054336    11.00000    0.01136    0.01621 =
         0.01500    0.00050    0.00325    0.00135
AFIX  43
H1B   2    0.068895    0.526466    0.065373    11.00000   -1.20000
AFIX   0
C2B   1    0.098897    0.667709    0.034132    11.00000    0.01353    0.01634 =
         0.01508    0.00051    0.00347    0.00369
AFIX  43
H2M   2    0.004895    0.666426    0.032055    11.00000   -1.20000
AFIX   0
C3B   1    0.200958    0.752778    0.016801    11.00000    0.01534    0.01387 =
         0.01133   -0.00109    0.00236    0.00482
C4B   1    0.338635    0.754010    0.022393    11.00000    0.01322    0.01419 =
         0.01336    0.00016    0.00214    0.00116
AFIX  43
H4B   2    0.409026    0.811999    0.011450    11.00000   -1.20000
AFIX   0
C5B   1    0.372823    0.670161    0.044030    11.00000    0.01237    0.01297 =
         0.01134   -0.00107    0.00147    0.00133
C6B   1    0.513738    0.664397    0.052728    11.00000    0.01331    0.01245 =
         0.01436    0.00161    0.00184    0.00243
AFIX  43
H6B   2    0.590469    0.718853    0.042853    11.00000   -1.20000
AFIX   0
C7B   1    0.682256    0.490743    0.109870    11.00000    0.01522    0.01527 =
         0.01247    0.00087    0.00338    0.00582
C8B   1    0.160750    0.843513   -0.005474    11.00000    0.01242    0.01437 =
         0.01732   -0.00052    0.00151    0.00305
AFIX  23
H8C   2    0.116492    0.864429    0.031978    11.00000   -1.20000
H8D   2    0.246174    0.899503   -0.010412    11.00000   -1.20000
AFIX   0
C9B   1    0.003921    0.907592   -0.087392    11.00000    0.01862    0.01603 =
         0.02545    0.00559    0.00616    0.00833
AFIX  23
H9C   2    0.082377    0.971499   -0.083525    11.00000   -1.20000
H9D   2   -0.053441    0.910849   -0.050527    11.00000   -1.20000
AFIX   0
C10B  1   -0.084902    0.894284   -0.160334    11.00000    0.02380    0.03320 =
         0.02645    0.00994    0.00602    0.01459
AFIX  23
H10C  2   -0.168596    0.834001   -0.162530    11.00000   -1.20000
H10D  2   -0.117010    0.952974   -0.168471    11.00000   -1.20000
AFIX   0
C11B  1    0.034153    0.797134   -0.205084    11.00000    0.03172    0.04711 =
         0.01965   -0.00065    0.00353    0.01827
AFIX  23
H11C  2    0.081285    0.787450   -0.245005    11.00000   -1.20000
H11D  2   -0.049827    0.737517   -0.205549    11.00000   -1.20000
AFIX   0
C12B  1    0.132390    0.806792   -0.135617    11.00000    0.02051    0.02780 =
         0.01956    0.00098    0.00705    0.01252
AFIX  23
H12C  2    0.158788    0.745375   -0.129816    11.00000   -1.20000
H12D  2    0.218750    0.864275   -0.135836    11.00000   -1.20000
AFIX   0
C13B  1    0.568220    0.327521    0.154329    11.00000    0.01629    0.01426 =
         0.01687    0.00350    0.00650    0.00619
C14B  1    0.479728    0.236741    0.121657    11.00000    0.01440    0.01756 =
         0.01546    0.00138    0.00240    0.00596
AFIX  43
H14B  2    0.421384    0.235721    0.077655    11.00000   -1.20000
AFIX   0
C15B  1    0.475309    0.147017    0.152552    11.00000    0.01798    0.01369 =
         0.01859   -0.00010    0.00479    0.00506
C16B  1    0.560099    0.150947    0.218153    11.00000    0.02415    0.01505 =
         0.01969    0.00428    0.00596    0.00814
C17B  1    0.647355    0.242491    0.252353    11.00000    0.01943    0.01900 =
         0.01695    0.00227    0.00385    0.00733
C18B  1    0.651160    0.330262    0.219573    11.00000    0.01673    0.01402 =
         0.01749    0.00015    0.00442    0.00312
AFIX  43
H18B  2    0.710952    0.392762    0.241904    11.00000   -1.20000
AFIX   0
C19B  1    0.381950    0.048643    0.114720    11.00000    0.02660    0.01610 =
         0.02607   -0.00042   -0.00117    0.00562
AFIX 137
H19D  2    0.320284    0.061536    0.074037    11.00000   -1.50000
H19E  2    0.325244    0.008155    0.147648    11.00000   -1.50000
H19F  2    0.439791    0.012456    0.097945    11.00000   -1.50000
AFIX   0
C20B  1    0.733044    0.246715    0.324842    11.00000    0.03148    0.02433 =
         0.01751    0.00342   -0.00066    0.00782
AFIX 137
H20D  2    0.819404    0.304098    0.329469    11.00000   -1.50000
H20E  2    0.756427    0.184825    0.330457    11.00000   -1.50000
H20F  2    0.678925    0.253964    0.361656    11.00000   -1.50000
AFIX   0
MOLE 3
O3    5    0.408271    0.070094    0.631175    11.00000    0.02566    0.02061 =
         0.02157   -0.00074   -0.00068    0.01077
AFIX   3
H30A  2    0.383641    0.115144    0.609345    11.00000   -1.50000
H30B  2    0.436381    0.088014    0.671665    11.00000   -1.50000
AFIX   0
O4    5    0.148645    0.836760    0.197725    11.00000    0.02981    0.07359 =
         0.02848   -0.01864    0.00277    0.02164
AFIX   3
H4C   2    0.086865    0.815190    0.159505    11.00000   -1.50000
H4D   2    0.224315    0.828510    0.187125    11.00000   -1.50000
AFIX   0
O5    5    0.344852    0.068531    0.919986    11.00000    0.02216    0.02496 =
         0.03585    0.00670    0.00901    0.00816
AFIX   3
H50J  2    0.283292    0.099551    0.915636    11.00000   -1.50000
H50G  2    0.389852    0.086721    0.884426    11.00000   -1.50000
AFIX   0
O6    5    0.313825    0.377203    0.254344    11.00000    0.05223    0.04469 =
         0.03567    0.00337    0.00499    0.01830
AFIX 147
H60   2    0.294269    0.356929    0.211253    11.00000   -1.50000
AFIX   0
C21   1    0.341799    0.298532    0.297863    11.00000    0.02704    0.03117 =
         0.05830    0.00273    0.01036    0.01094
AFIX  23
PART   1
H21A  2    0.390950    0.261988    0.272825    10.60000   -1.20000
H21B  2    0.252982    0.250105    0.307489    10.60000   -1.20000
AFIX  23
PART   2
H21C  2    0.428829    0.326344    0.332727    10.40000   -1.20000
H21D  2    0.351401    0.244560    0.267588    10.40000   -1.20000
AFIX   0
PART   0
PART   1
C22   1    0.432361    0.349684    0.366697    10.60000    0.02874    0.03586 =
         0.02057    0.01284    0.00180    0.01804
AFIX 137
H22A  2    0.524628    0.390500    0.357119    10.60000   -1.50000
H22B  2    0.443017    0.299005    0.399831    10.60000   -1.50000
H22C  2    0.388124    0.392696    0.387747    10.60000   -1.50000
AFIX   0
PART   2
C22X  1    0.212804    0.257994    0.336513    10.40000    0.02874    0.03586 =
         0.02057    0.01284    0.00180    0.01804
AFIX 137
H22D  2    0.235754    0.288800    0.385022    10.40000   -1.50000
H22E  2    0.188041    0.185128    0.338300    10.40000   -1.50000
H22F  2    0.133440    0.274545    0.310540    10.40000   -1.50000

PART   0

AFIX   0
HKLF 4

REM  mo_mimi047_P-1 in P-1 #2
REM R1 =  0.0370 for    8437 Fo > 4sig(Fo)  and  0.0414 for all    9368 data
REM    644 parameters refined using      2 restraints

END

WGHT      0.0447      3.0738

REM Instructions for potential hydrogen bonds
HTAB O2A O6
HTAB N1A Cl4_$1
HTAB N3A O3_$2
HTAB N4A Cl4_$1
HTAB N5A Cl4_$3
HTAB C1A S1A_$4
HTAB C2A O3_$3
HTAB C4A O4_$5
HTAB C6A O3_$2
HTAB C8A Cl3_$6
HTAB C9A S1A_$5
HTAB C12A Cl1_$6
HTAB O2B Cl1_$7
HTAB N1B Cl2
HTAB N3B Cl3
HTAB N4B Cl2
HTAB N5B Cl2_$8
HTAB C1B S1B_$9
HTAB C2B Cl2_$8
HTAB C6B Cl3
HTAB C8B Cl3_$9
HTAB C9B Cl3_$10
HTAB C9B O5_$11
HTAB C18B O1A_$6
HTAB O3 Cl4
HTAB O3 Cl1_$1
HTAB O4 Cl3_$9
HTAB O4 Cl1
HTAB O5 Cl3_$1
HTAB O5 Cl1_$1
HTAB O6 Cl2
HTAB C22X N1A_$1
HTAB C22X O2A

REM Highest difference peak  1.415,  deepest hole -1.506,  1-sigma level  0.059
Q1    1   0.1798  0.7985  0.0045  11.00000  0.05    0.28
Q2    1   0.9608  1.0616  0.6609  11.00000  0.05    0.27
Q3    1   0.7531  0.4842  0.1241  11.00000  0.05    0.26
Q4    1   0.6004  0.2003  0.2415  11.00000  0.05    0.26
Q5    1   0.2569  0.8225  0.5004  11.00000  0.05    0.25
Q6    1   0.3520  0.6994  0.0237  11.00000  0.05    0.24
Q7    1   1.0820  1.0981  0.6967  11.00000  0.05    0.24
Q8    1   0.3235  0.6406  0.0547  11.00000  0.05    0.24
Q9    1   0.4297  0.0994  0.1382  11.00000  0.05    0.24
Q10   1   0.5980  0.3258  0.1819  11.00000  0.05    0.24
Q11   1   0.6955  0.2411  0.2787  11.00000  0.05    0.24
Q12   1   0.5311  0.2812  0.1350  11.00000  0.05    0.23
Q13   1   0.0818  0.8019 -0.1667  11.00000  0.05    0.23
Q14   1   0.1059  0.6150  0.0257  11.00000  0.05    0.23
Q15   1   1.2461  1.2639  0.7232  11.00000  0.05    0.22
Q16   1   0.1476  0.7194  0.0366  11.00000  0.05    0.22
Q17   1   0.6270  0.4580  0.1204  11.00000  0.05    0.22
Q18   1   0.7264  0.9942  0.6025  11.00000  0.05    0.22
Q19   1   0.0991  0.8198 -0.1086  11.00000  0.05    0.22
Q20   1   1.0461  1.0381  0.6470  11.00000  0.05    0.22
;
_shelx_res_checksum   16464

_shelx_hkl_file
;
   1   0   0    3.14    0.29
   1   0   0    2.75    0.27
  -2   0   0   72.99    1.99
  -2   0   0   62.01    1.87
  -2   0   0   70.29    1.74
  -2   0   0   68.14    1.98
  -2   0   0   65.39    1.88
  -2   0   0   70.33    1.73
   2   0   0   67.82    1.89
   2   0   0   64.53    1.88
   2   0   0   65.58    1.94
   2   0   0   71.48    1.76
   2   0   0   68.91    1.97
   2   0   0   71.20    1.76
  -3   0   0  120.15    3.31
  -3   0   0  123.45    3.06
  -3   0   0  124.62    3.46
  -3   0   0  124.18    3.33
  -3   0   0  122.87    3.06
  -3   0   0  123.24    3.42
   3   0   0  124.92    3.31
   3   0   0  120.03    3.38
   3   0   0  125.76    3.09
   3   0   0  128.62    3.32
   3   0   0  112.80    3.37
   3   0   0  124.43    3.09
  -4   0   0  109.82    3.15
  -4   0   0  108.76    2.79
  -4   0   0  105.42    3.25
  -4   0   0  104.14    3.28
  -4   0   0  110.05    3.15
  -4   0   0  110.03    2.80
   4   0   0  108.60    3.21
   4   0   0  111.22    3.33
   4   0   0  109.93    3.22
   4   0   0  115.02    2.97
   4   0   0  117.79    2.98
   4   0   0  117.54    3.40
  -5   0   0    6.68    0.60
  -5   0   0    6.70    0.66
  -5   0   0    7.00    0.69
  -5   0   0    6.36    0.58
  -5   0   0    6.24    0.40
  -5   0   0    7.05    0.42
   5   0   0    5.85    0.61
   5   0   0    7.35    0.47
   5   0   0    7.32    0.61
   5   0   0    6.71    0.59
   5   0   0    6.56    0.45
   5   0   0    7.60    0.67
  -6   0   0   67.33    1.93
  -6   0   0   64.23    2.39
  -6   0   0   62.42    2.58
  -6   0   0   68.91    1.94
  -6   0   0   65.28    2.41
  -6   0   0   67.25    2.61
   6   0   0   66.24    2.56
   6   0   0   72.22    2.50
   6   0   0   68.72    2.63
   6   0   0   73.58    2.53
  -7   0   0   28.41    1.51
  -7   0   0   29.61    1.08
  -7   0   0   28.96    1.07
  -7   0   0   28.08    1.50
  -7   0   0   29.49    1.71
  -7   0   0   28.76    1.66
   7   0   0   30.27    1.80
   7   0   0   35.78    1.79
   7   0   0   31.11    1.81
   7   0   0   30.04    1.64
  -8   0   0    0.27    0.11
  -8   0   0    0.59    0.15
  -8   0   0    0.56    0.36
  -8   0   0    0.36    0.25
  -8   0   0    0.73    0.39
  -8   0   0    0.54    0.31
   8   0   0    1.04    0.38
   8   0   0    0.42    0.24
   8   0   0    0.71    0.31
   8   0   0    0.80    0.32
   8   0   0    0.24    0.24
   8   0   0    0.42    0.22
  -9   0   0    4.52    0.36
  -9   0   0    3.79    0.77
  -9   0   0    4.60    0.77
  -9   0   0    3.89    0.35
  -9   0   0    4.89    0.83
  -9   0   0    2.89    0.66
   9   0   0    4.67    0.88
   9   0   0    5.75    0.86
   9   0   0    5.39    0.83
   9   0   0    4.29    0.82
 -10   0   0   17.94    0.73
 -10   0   0   18.62    0.74
  10   0   0   19.30    1.56
  10   0   0   20.00    1.41
  10   0   0   16.82    1.43
  10   0   0   19.82    1.42
  11   0   0    1.33    0.58
  11   0   0    0.68    0.45
  11   0   0    1.38    0.52
  11   0   0    2.25    0.65
  12   0   0   -0.20    0.40
  12   0   0    0.37    0.45
  12   0   0    0.79    0.56
  12   0   0    0.43    0.44
  13   0   0   10.66    1.55
  13   0   0    7.16    1.14
  13   0   0    8.09    1.17
  13   0   0    6.69    1.22
  13  -1   0   13.59    1.73
  13  -1   0   12.67    1.71
  13  -1   0   13.85    1.40
  13  -1   0   14.22    1.38
  12  -1   0    3.80    0.85
  12  -1   0    2.75    0.71
  12  -1   0    3.40    0.82
  12  -1   0    4.67    0.98
  11  -1   0   47.37    2.67
  11  -1   0   49.38    2.48
  11  -1   0   49.36    2.49
  11  -1   0   47.52    2.61
  10  -1   0   15.52    1.26
  10  -1   0   13.69    1.29
  10  -1   0   12.77    1.29
  10  -1   0   15.33    1.25
   9  -1   0    7.70    0.98
   9  -1   0    4.99    0.82
   9  -1   0    5.63    0.83
   9  -1   0    6.21    0.94
  -9   1   0    7.90    1.07
  -9   1   0    7.44    1.04
   8  -1   0   14.45    1.08
   8  -1   0   12.79    1.22
   8  -1   0   13.30    1.24
   8  -1   0   13.38    1.15
   8  -1   0   12.75    1.09
   8  -1   0   14.88    1.10
  -8   1   0   13.34    1.05
  -8   1   0   13.58    1.06
  -8   1   0   12.53    1.15
  -8   1   0   10.79    1.09
   7  -1   0    0.28    0.17
   7  -1   0    0.64    0.23
   7  -1   0    0.50    0.23
   7  -1   0    0.75    0.28
  -7   1   0    0.32    0.18
  -7   1   0    0.86    0.35
  -7   1   0    0.52    0.11
  -7   1   0    0.66    0.13
  -7   1   0    0.53    0.22
  -7   1   0    0.14    0.21
   6  -1   0   -0.02    0.08
   6  -1   0   -0.18    0.09
   6  -1   0    0.13    0.10
   6  -1   0   -0.05    0.11
  -6   1   0    0.01    0.05
  -6   1   0   -0.24    0.13
  -6   1   0    0.03    0.05
  -6   1   0    0.08    0.15
  -6   1   0   -0.02    0.10
   5  -1   0   52.48    1.99
   5  -1   0   55.44    2.02
   5  -1   0   58.89    2.21
   5  -1   0   57.92    2.16
  -5   1   0   55.57    1.46
  -5   1   0   53.91    1.97
  -5   1   0   55.47    1.46
  -5   1   0   52.23    1.95
   4  -1   0    5.69    0.54
   4  -1   0    5.40    0.54
  -4   1   0    6.03    0.27
  -4   1   0    6.03    0.56
  -4   1   0    5.82    0.50
  -4   1   0    5.57    0.49
  -4   1   0    5.79    0.26
  -4   1   0    6.13    0.58
   3  -1   0    2.01    0.32
   3  -1   0    1.57    0.29
   3  -1   0    2.46    0.34
   3  -1   0    2.65    0.35
  -3   1   0    2.10    0.36
  -3   1   0    2.44    0.37
  -3   1   0    1.38    0.22
   1  -1   0    0.09    0.04
   1  -1   0    0.10    0.07
   1  -1   0    0.12    0.07
   1  -1   0    0.12    0.04
  -1  -1   0    7.27    0.35
  -1  -1   0    7.56    0.34
  -1  -1   0    6.98    0.35
  -1  -1   0    7.40    0.33
  -1  -1   0    7.64    0.37
  -1  -1   0    7.80    0.34
   1   1   0    7.19    0.32
   1   1   0    6.85    0.31
   1   1   0    7.11    0.36
   1   1   0    7.44    0.36
  -2  -1   0  383.67    8.82
  -2  -1   0  369.13    8.86
  -2  -1   0  378.21    8.95
  -2  -1   0  387.10    8.82
  -2  -1   0  369.37    8.91
  -2  -1   0  352.31    8.84
   2   1   0  372.44    9.20
   2   1   0  388.91    9.21
   2   1   0  391.65    9.26
   2   1   0  396.69    9.28
   2   1   0  392.31    9.21
   2   1   0  396.85    9.21
  -3  -1   0   26.90    1.12
  -3  -1   0   24.74    1.11
  -3  -1   0   23.28    1.01
  -3  -1   0   27.40    0.97
  -3  -1   0   26.66    0.96
  -3  -1   0   26.91    1.06
   3   1   0   24.88    0.96
   3   1   0   26.07    1.01
   3   1   0   24.51    0.96
   3   1   0   25.90    1.01
  -4  -1   0   68.22    1.95
  -4  -1   0   65.82    1.94
  -4  -1   0   63.70    2.27
  -4  -1   0   64.31    2.14
  -4  -1   0   61.13    2.11
  -4  -1   0   61.27    2.21
   4   1   0   69.47    2.20
   4   1   0   65.81    2.16
   4   1   0   68.19    2.09
   4   1   0   70.81    2.11
  -5  -1   0   11.06    0.86
  -5  -1   0   11.42    0.64
  -5  -1   0   13.14    1.08
  -5  -1   0   11.32    0.88
  -5  -1   0   12.56    1.06
  -5  -1   0   11.38    0.64
   5   1   0   10.83    0.75
   5   1   0   11.17    0.69
   5   1   0   12.12    0.70
   5   1   0   12.62    0.80
  -6  -1   0    6.75    0.81
  -6  -1   0    5.91    0.62
  -6  -1   0    5.94    0.81
  -6  -1   0    5.27    0.45
  -6  -1   0    5.26    0.45
  -6  -1   0    5.98    0.83
   6   1   0    6.13    0.66
   6   1   0    5.26    0.57
   6   1   0    6.30    0.54
   6   1   0    7.16    0.64
   6   1   0    5.28    0.51
   6   1   0    4.25    0.61
  -7  -1   0   15.64    1.10
  -7  -1   0   16.29    1.12
  -7  -1   0   18.25    0.87
  -7  -1   0   15.53    0.83
  -7  -1   0   15.83    1.28
  -7  -1   0   15.74    1.25
   7   1   0   17.27    1.11
   7   1   0   19.57    1.25
   7   1   0   15.67    1.16
   7   1   0   16.68    1.09
  -8  -1   0    1.80    0.51
  -8  -1   0    1.61    0.46
  -8  -1   0    0.45    0.28
  -8  -1   0    0.97    0.23
  -8  -1   0    0.69    0.21
  -8  -1   0    0.49    0.30
   8   1   0    1.37    0.40
   8   1   0    0.93    0.30
   8   1   0    0.91    0.41
   8   1   0    1.10    0.35
   8   1   0    0.86    0.31
   8   1   0    0.97    0.45
  -9  -1   0    2.26    0.57
  -9  -1   0    1.58    0.50
  -9  -1   0    1.31    0.29
  -9  -1   0    1.47    0.29
   9   1   0    1.83    0.46
   9   1   0    1.58    0.40
   9   1   0    1.07    0.41
   9   1   0    1.13    0.43
 -10  -1   0    3.05    0.34
 -10  -1   0    2.96    0.32
  10   1   0    2.81    0.58
  10   1   0    4.28    0.90
  10   1   0    2.23    0.64
  10   1   0    3.52    0.66
 -11  -1   0    7.29    0.48
 -11  -1   0    6.34    0.46
  11   1   0    9.71    1.74
  11   1   0    8.39    1.14
  11   1   0   10.91    1.92
  11   1   0    8.80    1.17
  12   1   0   -0.22    0.22
  12   1   0   -0.20    0.34
  12   1   0   -0.05    0.27
  12   1   0    0.39    0.43
  13   1   0    0.65    0.53
  13   1   0    0.12    0.37
  13   1   0    0.50    0.48
  13   1   0   -0.13    0.31
  13  -2   0    1.01    0.51
  13  -2   0    1.71    0.59
  13  -2   0    0.55    0.41
  13  -2   0    1.85    0.61
  12  -2   0   36.85    2.24
  12  -2   0   44.23    2.58
  12  -2   0   38.82    2.49
  12  -2   0   40.52    2.32
  11  -2   0    0.89    0.40
  11  -2   0    0.78    0.33
  11  -2   0    1.87    0.61
  11  -2   0    1.53    0.57
  10  -2   0    1.15    0.41
  10  -2   0    0.92    0.41
  10  -2   0    1.48    0.42
  10  -2   0    1.66    0.55
   9  -2   0   -0.15    0.16
   9  -2   0   -0.02    0.20
   9  -2   0   -0.31    0.13
   9  -2   0    0.08    0.18
   9  -2   0   -0.48    0.25
   9  -2   0   -0.27    0.27
  -9   2   0    0.26    0.26
  -9   2   0   -0.26    0.18
   8  -2   0   29.59    1.93
   8  -2   0   31.73    1.70
   8  -2   0   32.19    1.84
   8  -2   0   32.72    1.98
   8  -2   0   38.20    1.83
   8  -2   0   35.90    1.97
  -8   2   0   27.82    2.19
  -8   2   0   28.45    2.18
   7  -2   0   20.96    1.26
   7  -2   0   17.63    1.25
   7  -2   0   21.45    1.27
   7  -2   0   20.45    1.36
  -7   2   0   18.33    1.15
  -7   2   0   20.44    1.20
   6  -2   0    3.13    0.50
   6  -2   0    3.37    0.47
   6  -2   0    3.39    0.47
  -6   2   0    5.60    0.69
  -6   2   0    5.21    0.56
   5  -2   0   30.64    1.39
   5  -2   0   34.19    1.56
   5  -2   0   33.53    1.57
   5  -2   0   29.69    1.38
  -5   2   0   31.42    1.36
  -5   2   0   30.75    1.34
   4  -2   0   16.88    0.88
   4  -2   0   18.12    1.01
   4  -2   0   18.97    1.01
   4  -2   0   15.82    0.86
  -4   2   0   17.32    0.87
  -4   2   0   16.36    0.85
   3  -2   0   78.37    2.42
   3  -2   0   78.82    2.29
   3  -2   0   76.56    2.39
   3  -2   0   78.94    2.29
  -3   2   0   73.04    2.19
  -3   2   0   77.73    2.21
   2  -2   0    1.78    0.14
   2  -2   0    1.75    0.14
   2  -2   0    1.67    0.24
   2  -2   0    1.56    0.23
  -2   2   0    1.09    0.18
  -2   2   0    1.36    0.20
  -2   2   0    1.88    0.15
  -2   2   0    2.04    0.15
   1  -2   0    8.61    0.38
   1  -2   0    8.23    0.37
  -1   2   0    7.90    0.36
  -1   2   0    7.97    0.37
   0  -2   0   38.32    1.22
   0  -2   0   41.67    1.09
   0  -2   0   42.72    1.10
   0  -2   0   41.48    1.24
   0   2   0   40.79    1.24
   0   2   0   41.98    1.09
   0   2   0   40.84    1.09
   0   2   0   40.26    1.24
  -1  -2   0   50.42    1.53
  -1  -2   0   50.85    1.40
  -1  -2   0   50.21    1.53
  -1  -2   0   48.86    1.39
  -1  -2   0   52.41    1.41
  -1  -2   0   47.89    1.40
   1   2   0   53.28    1.45
   1   2   0   54.66    1.62
   1   2   0   52.03    1.61
  -2  -2   0   44.64    1.42
  -2  -2   0   42.74    1.41
  -2  -2   0   40.04    1.33
  -2  -2   0   41.09    1.37
  -2  -2   0   45.14    1.43
  -2  -2   0   40.33    1.34
   2   2   0   43.76    1.35
   2   2   0   43.21    1.39
   2   2   0   44.59    1.48
   2   2   0   43.01    1.35
   2   2   0   43.38    1.37
   2   2   0   45.39    1.49
  -3  -2   0    0.63    0.18
  -3  -2   0    0.79    0.20
  -3  -2   0    0.91    0.22
  -3  -2   0    0.93    0.22
  -3  -2   0    0.76    0.22
  -3  -2   0    1.02    0.25
   3   2   0    0.79    0.22
   3   2   0    0.90    0.23
   3   2   0    0.89    0.23
   3   2   0    1.39    0.29
   3   2   0    0.99    0.25
   3   2   0    0.92    0.24
  -4  -2   0   35.30    1.34
  -4  -2   0   34.54    1.52
  -4  -2   0   34.91    1.50
  -4  -2   0   32.21    1.38
  -4  -2   0   34.50    1.34
  -4  -2   0   36.18    1.43
   4   2   0   36.02    1.45
   4   2   0   36.76    1.41
   4   2   0   35.60    1.43
   4   2   0   36.15    1.43
   4   2   0   35.08    1.47
   4   2   0   37.46    1.41
  -5  -2   0   49.50    1.78
  -5  -2   0   51.46    1.80
  -5  -2   0   50.75    1.97
  -5  -2   0   50.94    2.12
  -5  -2   0   51.03    1.97
   5   2   0   50.17    1.87
   5   2   0   51.40    1.99
   5   2   0   48.66    1.92
   5   2   0   52.36    1.90
   5   2   0   51.58    1.88
   5   2   0   50.11    1.87
  -6  -2   0   10.75    0.72
  -6  -2   0   10.68    0.71
  -6  -2   0   10.65    0.91
  -6  -2   0   10.39    0.84
  -6  -2   0   10.08    0.91
  -6  -2   0   11.05    0.86
   6   2   0   12.02    0.81
   6   2   0    9.93    0.81
   6   2   0   10.38    0.76
   6   2   0   10.53    0.79
   6   2   0   10.11    0.78
   6   2   0   11.23    0.89
  -7  -2   0   28.82    1.81
  -7  -2   0   30.34    1.84
  -7  -2   0   26.06    1.62
  -7  -2   0   26.16    1.23
  -7  -2   0   25.73    1.22
  -7  -2   0   25.40    1.65
   7   2   0   26.22    1.41
   7   2   0   29.66    1.47
   7   2   0   24.97    1.49
   7   2   0   25.76    1.48
   7   2   0   26.78    1.35
   7   2   0   27.40    1.37
  -8  -2   0   17.05    1.34
  -8  -2   0   16.56    0.95
  -8  -2   0   16.09    0.94
  -8  -2   0   15.32    1.31
  -8  -2   0   15.86    1.37
  -8  -2   0   17.09    1.34
   8   2   0   17.28    1.51
   8   2   0   17.12    1.25
   8   2   0   18.60    1.21
   8   2   0   15.86    1.44
   8   2   0   16.97    1.17
   8   2   0   15.51    1.22
  -9  -2   0    0.95    0.26
  -9  -2   0    0.54    0.43
  -9  -2   0    0.59    0.23
  -9  -2   0    0.11    0.28
   9   2   0    1.10    0.38
   9   2   0    0.45    0.24
   9   2   0    0.66    0.28
   9   2   0    0.60    0.35
 -10  -2   0   23.94    1.16
 -10  -2   0   22.88    1.14
  10   2   0   24.82    1.70
  10   2   0   27.40    1.66
  10   2   0   24.03    1.56
  10   2   0   26.77    1.80
 -11  -2   0    1.08    0.27
 -11  -2   0    1.18    0.27
  11   2   0    1.26    0.42
  11   2   0    1.18    0.45
  11   2   0    0.70    0.36
  11   2   0    1.82    0.55
  12   2   0    0.66    0.33
  12   2   0    0.65    0.40
  12   2   0    0.79    0.40
  12   2   0    0.42    0.34
  14  -3   0    2.44    0.78
  14  -3   0    0.96    0.54
  14  -3   0    2.24    0.59
  13  -3   0    1.78    0.61
  13  -3   0    0.78    0.43
  13  -3   0    1.09    0.50
  13  -3   0    1.00    0.49
  12  -3   0   -0.02    0.36
  12  -3   0    0.96    0.49
  12  -3   0    1.04    0.56
  11  -3   0    0.78    0.48
  11  -3   0    0.77    0.48
  11  -3   0    0.90    0.45
  11  -3   0    0.33    0.34
  10  -3   0   45.79    2.25
  10  -3   0   36.83    2.06
  10  -3   0   35.27    2.19
  10  -3   0   39.97    2.36
 -10   3   0   30.14    1.84
 -10   3   0   30.64    1.84
   9  -3   0   79.40    3.40
   9  -3   0   80.27    3.15
   9  -3   0   76.72    3.46
   9  -3   0   83.83    3.21
   9  -3   0   72.12    3.42
   9  -3   0   80.22    3.34
  -9   3   0   71.12    2.88
  -9   3   0   74.38    2.94
   8  -3   0   20.16    1.52
   8  -3   0   20.25    1.34
   8  -3   0   22.51    1.40
   8  -3   0   20.04    1.54
  -8   3   0   20.14    1.33
  -8   3   0   22.40    1.38
   7  -3   0  112.23    3.94
   7  -3   0  119.27    3.82
   7  -3   0  113.97    4.02
   7  -3   0  117.62    3.81
  -7   3   0  102.52    3.39
  -7   3   0  101.17    3.37
   6  -3   0    2.30    0.42
   6  -3   0    2.33    0.43
   6  -3   0    2.99    0.59
   6  -3   0    4.34    0.72
  -6   3   0    1.84    0.34
  -6   3   0    1.86    0.34
   5  -3   0   11.58    0.88
   5  -3   0   11.84    0.81
   5  -3   0   13.50    0.96
   5  -3   0   13.26    0.85
  -5   3   0   11.26    0.75
  -5   3   0   11.52    0.76
   4  -3   0  100.35    3.01
   4  -3   0  101.15    3.20
   4  -3   0  105.90    3.04
  -4   3   0   97.65    2.85
  -4   3   0   97.80    2.85
  -3   3   0  986.72   22.72
  -3   3   0 1000.00   22.73
   2  -3   0   68.20    1.97
   2  -3   0   66.77    1.96
   2  -3   0   70.76    1.86
   2  -3   0   70.04    1.86
  -2   3   0   69.23    1.87
  -2   3   0   68.77    1.87
   1  -3   0   20.75    0.79
   1  -3   0   19.98    0.53
   1  -3   0   19.81    0.54
   1  -3   0   19.97    0.78
  -1   3   0   19.93    0.79
  -1   3   0   20.86    0.81
   0  -3   0  129.13    3.24
   0  -3   0  135.58    3.49
   0  -3   0  134.00    3.48
   0  -3   0  130.31    3.23
   0   3   0  131.80    3.61
   0   3   0  144.58    3.65
  -1  -3   0  386.45    9.15
  -1  -3   0  381.81    9.40
  -1  -3   0  395.32    9.17
  -1  -3   0  391.11    9.41
   1   3   0  369.57    9.08
   1   3   0  377.48    9.09
  -2  -3   0    0.90    0.25
  -2  -3   0    1.15    0.24
  -2  -3   0    0.62    0.15
  -2  -3   0    1.78    0.34
  -2  -3   0    1.52    0.27
  -2  -3   0    0.86    0.18
   2   3   0    1.16    0.20
   2   3   0    1.53    0.24
   2   3   0    1.36    0.31
   2   3   0    1.10    0.29
  -3  -3   0  102.58    2.96
  -3  -3   0  104.78    3.04
  -3  -3   0  103.78    2.97
  -3  -3   0  102.48    3.03
  -3  -3   0  103.78    3.04
  -3  -3   0   97.18    3.02
   3   3   0   98.05    2.86
   3   3   0  105.35    3.11
   3   3   0  101.89    2.90
   3   3   0  106.97    2.95
   3   3   0  102.03    3.10
   3   3   0  101.99    2.88
  -4  -3   0    0.18    0.17
  -4  -3   0    0.33    0.17
  -4  -3   0    0.64    0.25
  -4  -3   0    0.47    0.19
   4   3   0    0.70    0.24
   4   3   0    0.39    0.18
   4   3   0    0.83    0.25
   4   3   0    0.30    0.14
   4   3   0    0.59    0.22
   4   3   0    0.42    0.17
  -5  -3   0   46.12    1.79
  -5  -3   0   44.31    1.95
  -5  -3   0   47.75    2.04
  -5  -3   0   45.06    1.77
  -5  -3   0   45.74    1.86
  -5  -3   0   46.61    1.87
   5   3   0   49.82    1.87
   5   3   0   51.37    2.00
   5   3   0   49.90    1.95
   5   3   0   50.68    1.92
   5   3   0   47.32    1.83
   5   3   0   49.12    1.97
  -6  -3   0  261.41    7.30
  -6  -3   0  267.90    7.33
  -6  -3   0  270.73    7.55
  -6  -3   0  262.53    7.03
  -6  -3   0  269.64    7.61
  -6  -3   0  272.42    7.06
   6   3   0  287.62    7.51
   6   3   0  275.03    7.34
   6   3   0  285.44    7.39
   6   3   0  273.01    7.44
   6   3   0  282.92    7.49
   6   3   0  265.55    7.47
  -7  -3   0  108.14    4.05
  -7  -3   0  105.56    3.77
  -7  -3   0  114.75    3.86
  -7  -3   0  115.45    3.50
  -7  -3   0  111.16    3.48
  -7  -3   0  110.63    4.02
   7   3   0  116.75    3.78
   7   3   0  113.23    4.33
   7   3   0  124.02    3.82
   7   3   0  116.31    3.82
   7   3   0  118.93    4.44
   7   3   0  115.69    3.83
   7   3   0  119.17    3.89
   7   3   0  120.74    3.96
  -8  -3   0    3.54    0.67
  -8  -3   0    3.50    0.54
  -8  -3   0    3.44    0.54
  -8  -3   0    3.81    0.85
  -8  -3   0    4.44    0.94
  -8  -3   0    2.52    0.58
   8   3   0    3.63    0.60
   8   3   0    4.34    0.78
   8   3   0    3.60    0.82
   8   3   0    4.05    0.86
   8   3   0    4.09    0.72
   8   3   0    3.78    0.66
  -9  -3   0   11.37    0.85
  -9  -3   0   11.54    0.85
   9   3   0   11.65    1.13
   9   3   0   13.90    1.11
   9   3   0   13.70    1.11
   9   3   0   11.60    1.08
 -10  -3   0   28.54    1.42
 -10  -3   0   29.84    1.44
  10   3   0   28.82    1.85
  10   3   0   29.67    1.78
  10   3   0   32.36    1.83
  10   3   0   28.94    1.89
 -11  -3   0    0.15    0.15
 -11  -3   0    0.17    0.17
  11   3   0    0.07    0.24
  11   3   0    0.06    0.29
 -12  -3   0    0.55    0.19
 -12  -3   0    0.05    0.17
  12   3   0    6.92    1.15
  12   3   0    6.27    1.09
  14  -4   0    2.72    0.82
  14  -4   0    1.66    0.63
  14  -4   0    1.74    0.64
  14  -4   0    1.54    0.55
  13  -4   0   -0.89    0.36
  13  -4   0    0.70    0.54
  13  -4   0    0.36    0.29
  13  -4   0    0.93    0.41
  12  -4   0    8.62    1.35
  12  -4   0    8.47    1.31
  12  -4   0   10.06    1.40
  12  -4   0    9.34    1.36
  11  -4   0   18.43    1.49
  11  -4   0   15.01    1.37
  11  -4   0   17.15    1.56
  11  -4   0   18.79    1.65
  10  -4   0    0.22    0.26
  10  -4   0    0.23    0.32
  10  -4   0    0.59    0.40
  10  -4   0    0.44    0.31
 -10   4   0    0.40    0.31
 -10   4   0   -0.12    0.23
   9  -4   0   19.95    1.53
   9  -4   0   20.43    1.59
   9  -4   0   20.48    1.44
   9  -4   0   22.40    1.49
   9  -4   0   17.88    1.52
   9  -4   0   20.86    1.59
  -9   4   0   19.93    1.33
  -9   4   0   19.65    1.33
   8  -4   0    1.29    0.48
   8  -4   0    0.94    0.31
   8  -4   0    1.74    0.48
   8  -4   0    0.86    0.31
   8  -4   0    1.12    0.45
   8  -4   0    0.80    0.37
  -8   4   0    1.35    0.44
  -8   4   0    1.08    0.41
   7  -4   0   48.00    2.05
   7  -4   0   44.04    2.13
   7  -4   0   43.74    2.17
   7  -4   0   40.98    2.06
   7  -4   0   43.59    1.98
   7  -4   0   43.53    2.14
  -7   4   0   42.31    1.85
  -7   4   0   42.72    1.85
   6  -4   0  159.38    4.77
   6  -4   0  167.32    5.08
   6  -4   0  161.62    4.79
   6  -4   0  168.17    5.02
  -6   4   0  159.73    4.52
  -6   4   0  153.09    4.49
   5  -4   0    2.70    0.49
   5  -4   0    1.73    0.31
   5  -4   0    2.32    0.46
  -5   4   0    2.09    0.35
  -5   4   0    2.26    0.36
   4  -4   0  214.37    5.01
   4  -4   0  213.43    5.57
   4  -4   0  215.79    5.01
   4  -4   0  197.57    5.51
  -4   4   0  203.34    4.85
  -4   4   0  205.65    4.85
  -4   4   0  193.58    5.23
  -4   4   0  203.04    5.25
   3  -4   0  104.28    2.60
   3  -4   0  102.20    2.59
   3  -4   0   91.54    2.78
   3  -4   0   95.00    2.80
  -3   4   0  102.83    2.71
  -3   4   0  102.00    2.70
   2  -4   0   85.38    2.35
   2  -4   0   85.27    2.35
   2  -4   0   81.54    2.18
   2  -4   0   84.51    2.19
  -2   4   0   84.98    2.36
  -2   4   0   81.78    2.35
   1  -4   0  185.67    4.82
   1  -4   0  191.48    4.83
  -1   4   0  190.79    4.88
  -1   4   0  188.29    4.87
   0  -4   0  139.56    3.81
   0  -4   0  145.25    3.83
   0  -4   0  138.95    3.49
   0  -4   0  137.78    3.50
   0   4   0  153.24    4.06
   0   4   0  145.59    4.03
  -1  -4   0   39.27    1.49
  -1  -4   0   38.20    1.24
  -1  -4   0   40.39    1.51
  -1  -4   0   38.12    1.25
   1   4   0   39.23    1.52
   1   4   0   39.73    1.23
   1   4   0   38.25    1.51
   1   4   0   39.28    1.24
  -2  -4   0  131.27    3.49
  -2  -4   0  128.91    3.48
  -2  -4   0  126.71    3.48
  -2  -4   0  129.51    3.72
  -2  -4   0  130.93    3.72
  -2  -4   0  126.34    3.51
   2   4   0  136.33    3.51
   2   4   0  128.61    3.83
   2   4   0  128.48    3.84
   2   4   0  139.49    3.54
  -3  -4   0   26.45    1.17
  -3  -4   0   27.06    1.29
  -3  -4   0   26.96    1.28
  -3  -4   0   28.45    1.20
  -3  -4   0   27.83    1.25
  -3  -4   0   29.19    1.25
   3   4   0   28.25    1.16
   3   4   0   28.30    1.36
   3   4   0   27.14    1.34
   3   4   0   28.06    1.13
  -4  -4   0    1.79    0.37
  -4  -4   0    2.01    0.43
  -4  -4   0    1.38    0.32
  -4  -4   0    1.90    0.36
  -4  -4   0    1.97    0.43
  -4  -4   0    1.38    0.33
   4   4   0    1.01    0.31
   4   4   0    1.08    0.34
   4   4   0    1.23    0.28
   4   4   0    2.28    0.37
  -5  -4   0    2.52    0.47
  -5  -4   0    3.62    0.59
  -5  -4   0    3.29    0.58
  -5  -4   0    1.42    0.32
  -5  -4   0    2.01    0.37
  -5  -4   0    3.16    0.52
   5   4   0    2.59    0.54
   5   4   0    3.59    0.61
  -6  -4   0    7.33    0.70
  -6  -4   0    5.12    0.72
  -6  -4   0    7.36    0.70
  -6  -4   0    6.66    0.73
  -6  -4   0    6.71    0.73
  -6  -4   0    5.44    0.73
   6   4   0    7.38    0.68
   6   4   0    8.36    0.80
   6   4   0    7.68    0.72
   6   4   0    7.90    0.80
   6   4   0    7.48    0.73
   6   4   0    7.71    0.69
  -7  -4   0   29.54    1.69
  -7  -4   0   33.16    1.89
  -7  -4   0   30.76    1.88
  -7  -4   0   31.94    1.58
  -7  -4   0   29.70    1.70
  -7  -4   0   32.12    1.58
   7   4   0   32.88    1.71
   7   4   0   31.48    1.71
   7   4   0   32.81    1.62
   7   4   0   34.44    1.65
   7   4   0   32.86    2.02
   7   4   0   33.87    1.78
   7   4   0   34.33    1.70
   7   4   0   32.04    2.03
  -8  -4   0   19.31    1.76
  -8  -4   0   19.98    1.72
  -8  -4   0   17.59    1.33
  -8  -4   0   15.14    1.28
   8   4   0   19.29    1.32
   8   4   0   22.72    1.45
   8   4   0   20.51    1.30
   8   4   0   20.93    1.32
  -9  -4   0   62.98    2.47
  -9  -4   0   60.69    2.43
   9   4   0   67.24    2.84
   9   4   0   63.74    2.83
   9   4   0   66.44    2.73
 -10  -4   0    2.17    0.47
 -10  -4   0    3.14    0.57
  10   4   0    3.71    0.67
  10   4   0    3.63    0.71
 -11  -4   0   28.36    1.48
 -11  -4   0   26.04    1.43
  11   4   0   29.76    1.93
  11   4   0   29.09    1.96
 -12  -4   0    5.78    0.63
 -12  -4   0    5.94    0.65
  12   4   0    8.24    1.23
  12   4   0    6.49    1.12
  14  -5   0    1.98    0.67
  14  -5   0    2.16    0.80
  14  -5   0    1.93    0.64
  14  -5   0    2.25    0.80
  13  -5   0    1.10    0.56
  13  -5   0    0.68    0.44
  13  -5   0    0.02    0.39
  13  -5   0    0.68    0.52
  12  -5   0   17.37    1.55
  12  -5   0   17.49    1.98
  12  -5   0   19.73    1.65
  12  -5   0   18.81    2.00
  11  -5   0    4.53    0.91
  11  -5   0    4.31    0.85
  11  -5   0    3.02    0.81
  11  -5   0    5.68    1.12
  10  -5   0   40.44    2.19
  10  -5   0   34.43    2.23
  10  -5   0   36.23    2.33
  10  -5   0   37.54    2.12
 -10   5   0   33.38    1.90
 -10   5   0   35.07    1.94
   9  -5   0    1.27    0.44
   9  -5   0    1.42    0.44
   9  -5   0    1.49    0.46
   9  -5   0    1.69    0.46
  -9   5   0    1.91    0.45
  -9   5   0    1.40    0.41
   8  -5   0   42.01    2.54
   8  -5   0   41.21    2.04
   8  -5   0   44.52    2.26
   8  -5   0   42.17    2.50
   8  -5   0   41.32    2.05
   8  -5   0   41.52    2.25
   7  -5   0    6.45    0.88
   7  -5   0    5.09    0.83
   7  -5   0    4.97    0.84
   7  -5   0    6.64    0.95
   7  -5   0    5.88    0.91
   7  -5   0    5.69    0.90
  -7   5   0    5.44    0.60
  -7   5   0    5.24    0.71
   6  -5   0   39.06    1.87
   6  -5   0   35.12    1.73
   6  -5   0   35.18    1.66
   6  -5   0   36.21    1.72
   6  -5   0   39.22    1.91
   6  -5   0   34.60    1.65
  -6   5   0   37.81    1.61
  -6   5   0   36.40    1.60
   5  -5   0   30.15    1.41
   5  -5   0   30.16    0.91
   5  -5   0   29.19    1.38
   5  -5   0   30.23    1.41
   5  -5   0   29.37    0.91
   5  -5   0   32.38    1.46
   4  -5   0   11.94    0.73
   4  -5   0   11.39    0.70
   4  -5   0   10.82    0.54
   4  -5   0   10.68    0.73
   4  -5   0   11.25    0.75
   4  -5   0   11.63    0.55
  -4   5   0   11.52    0.58
  -4   5   0   11.42    0.58
   3  -5   0    2.29    0.38
   3  -5   0    1.93    0.35
   3  -5   0    1.40    0.25
   3  -5   0    1.83    0.27
   3  -5   0    1.79    0.27
   3  -5   0    1.69    0.26
  -3   5   0    2.20    0.32
  -3   5   0    1.78    0.29
   2  -5   0  220.49    5.69
   2  -5   0  223.51    5.27
   2  -5   0  225.79    5.70
   2  -5   0  225.23    5.28
  -2   5   0  216.97    5.55
  -2   5   0  214.88    5.55
   1  -5   0  132.77    3.69
   1  -5   0  131.64    3.68
  -1   5   0  131.46    3.74
  -1   5   0  135.36    3.76
   0  -5   0  103.35    3.16
   0  -5   0  108.34    2.80
   0  -5   0  107.78    2.82
   0   5   0  103.02    3.17
   0   5   0  107.80    3.20
  -1  -5   0    2.74    0.28
  -1  -5   0    2.49    0.42
  -1  -5   0    2.71    0.35
  -1  -5   0    2.17    0.41
   1   5   0    1.63    0.24
   1   5   0    2.37    0.43
   1   5   0    1.98    0.28
   1   5   0    2.49    0.43
  -2  -5   0   11.87    0.84
  -2  -5   0   11.91    0.70
  -2  -5   0   11.62    0.70
  -2  -5   0   13.39    0.89
  -2  -5   0   12.66    0.71
  -2  -5   0   12.62    0.71
   2   5   0   12.69    0.89
   2   5   0   12.50    0.66
   2   5   0   12.01    0.66
   2   5   0   12.35    0.89
  -3  -5   0  108.72    3.43
  -3  -5   0  104.92    3.25
  -3  -5   0  104.86    3.39
  -3  -5   0  106.70    3.22
  -3  -5   0  106.29    3.19
  -3  -5   0  110.20    3.21
   3   5   0  112.37    3.16
   3   5   0  106.48    3.10
  -4  -5   0    3.09    0.47
  -4  -5   0    3.88    0.62
  -4  -5   0    4.46    0.63
  -4  -5   0    2.44    0.39
  -4  -5   0    2.68    0.41
  -4  -5   0    3.37    0.48
   4   5   0    4.41    0.57
   4   5   0    4.96    0.50
   4   5   0    3.38    0.56
   4   5   0    3.91    0.61
  -5  -5   0   14.09    0.99
  -5  -5   0   13.96    1.07
  -5  -5   0   14.12    1.05
  -5  -5   0   15.39    1.02
  -5  -5   0   15.75    1.06
  -5  -5   0   14.36    1.03
   5   5   0   14.78    1.11
   5   5   0   15.09    1.13
   5   5   0   15.33    0.97
   5   5   0   14.73    0.93
  -6  -5   0    1.51    0.47
  -6  -5   0    1.93    0.53
  -6  -5   0    1.30    0.36
  -6  -5   0    1.73    0.45
  -6  -5   0    1.18    0.35
  -6  -5   0    1.46    0.43
   6   5   0    1.22    0.42
   6   5   0    2.21    0.44
   6   5   0    1.64    0.40
   6   5   0    2.30    0.51
   6   5   0    2.24    0.60
   6   5   0    1.18    0.47
  -7  -5   0   66.78    2.64
  -7  -5   0   63.80    2.98
  -7  -5   0   68.78    2.67
  -7  -5   0   64.53    2.78
  -7  -5   0   69.42    3.02
  -7  -5   0   65.25    2.78
   7   5   0   70.22    2.94
   7   5   0   65.58    3.13
   7   5   0   69.92    2.68
   7   5   0   71.49    2.75
   7   5   0   74.02    3.32
   7   5   0   68.08    2.88
  -8  -5   0    4.91    0.72
  -8  -5   0    3.49    0.62
   8   5   0    4.00    0.71
   8   5   0    3.84    0.68
  -9  -5   0    2.28    0.53
  -9  -5   0    1.39    0.43
   9   5   0    2.77    0.65
   9   5   0    2.35    0.63
 -10  -5   0   20.65    1.32
 -10  -5   0   20.91    1.32
  10   5   0   20.75    1.51
  10   5   0   20.09    1.54
 -11  -5   0    0.89    0.33
 -11  -5   0    0.90    0.34
  11   5   0    0.83    0.41
  11   5   0    0.85    0.40
  14  -6   0    0.02    0.28
  14  -6   0    0.15    0.40
  14  -6   0   -0.15    0.32
  14  -6   0   -0.38    0.27
  13  -6   0    2.65    0.69
  13  -6   0    2.49    0.71
  13  -6   0    2.82    0.87
  13  -6   0    3.38    0.92
  12  -6   0   -0.01    0.30
  12  -6   0    0.27    0.38
  12  -6   0    0.53    0.40
  12  -6   0    0.72    0.47
  11  -6   0    1.45    0.58
  11  -6   0    1.65    0.66
  11  -6   0    1.08    0.47
  11  -6   0    1.60    0.54
  10  -6   0    4.14    0.79
  10  -6   0    5.09    0.98
  10  -6   0    3.33    0.80
  10  -6   0    6.48    1.00
  10  -6   0    4.56    0.94
  10  -6   0    5.70    1.01
 -10   6   0    4.49    1.15
   9  -6   0   15.55    1.42
   9  -6   0   17.05    1.31
   9  -6   0   15.91    1.27
   9  -6   0   15.71    1.35
   9  -6   0   13.82    1.27
   9  -6   0   16.94    1.43
   8  -6   0    0.25    0.31
   8  -6   0    1.89    0.55
   8  -6   0    1.16    0.37
   8  -6   0    0.32    0.25
   8  -6   0    0.31    0.27
   8  -6   0    0.70    0.29
  -8   6   0    0.88    0.34
  -8   6   0    1.37    0.38
   7  -6   0   19.21    1.29
   7  -6   0   24.50    1.59
   7  -6   0   21.71    1.48
   7  -6   0   23.50    1.42
   7  -6   0   24.20    1.46
   7  -6   0   21.98    1.36
  -7   6   0   20.65    1.20
  -7   6   0   19.50    1.18
   6  -6   0   63.52    2.41
   6  -6   0   61.03    2.38
   6  -6   0   61.04    1.64
   6  -6   0   59.45    1.63
  -6   6   0   60.34    2.19
  -6   6   0   56.62    2.16
   5  -6   0   80.19    2.17
   5  -6   0   74.97    2.64
   5  -6   0   72.89    2.53
   5  -6   0   77.05    2.66
   5  -6   0   80.67    2.62
   5  -6   0   76.24    2.15
  -5   6   0   79.02    2.22
  -5   6   0   72.48    2.18
   4  -6   0  162.33    4.15
   4  -6   0  154.82    4.13
   4  -6   0  155.13    4.22
   4  -6   0  158.95    4.45
   4  -6   0  159.42    4.25
   4  -6   0  156.03    4.43
  -4   6   0  157.87    4.23
  -4   6   0  159.97    4.24
   3  -6   0  294.18    7.30
   3  -6   0  290.92    7.00
   3  -6   0  283.98    7.01
   3  -6   0  295.69    7.30
  -3   6   0  291.02    7.30
  -3   6   0  287.08    7.29
   2  -6   0    2.94    0.40
   2  -6   0    2.89    0.40
  -2   6   0    4.11    0.45
  -2   6   0    2.71    0.39
   1  -6   0  208.17    5.58
   1  -6   0  208.15    5.58
  -1   6   0  196.31    5.41
  -1   6   0  201.66    5.43
   0  -6   0   14.76    0.69
   0  -6   0   15.03    0.68
   0   6   0   14.14    0.93
   0   6   0   14.69    0.57
   0   6   0   14.66    0.94
   0   6   0   15.41    0.58
  -1  -6   0   11.80    0.86
  -1  -6   0   10.35    0.60
  -1  -6   0   10.94    0.62
  -1  -6   0   11.13    0.83
   1   6   0    9.39    0.56
   1   6   0   10.63    0.83
   1   6   0   11.04    0.84
   1   6   0    9.98    0.59
  -2  -6   0    0.72    0.25
  -2  -6   0    0.41    0.15
  -2  -6   0    0.78    0.21
  -2  -6   0    1.08    0.30
  -2  -6   0    0.73    0.18
   2   6   0    0.50    0.21
   2   6   0    0.18    0.18
   2   6   0    1.00    0.25
   2   6   0    1.08    0.25
  -3  -6   0   63.77    2.22
  -3  -6   0   60.98    2.22
  -3  -6   0   61.84    2.45
  -3  -6   0   63.47    2.46
  -3  -6   0   65.48    2.29
  -3  -6   0   65.84    2.24
   3   6   0   69.10    2.66
   3   6   0   65.85    2.62
   3   6   0   65.19    2.18
   3   6   0   67.85    2.17
  -4  -6   0    3.42    0.60
  -4  -6   0    5.30    0.76
  -4  -6   0    2.72    0.50
  -4  -6   0    2.31    0.39
  -4  -6   0    2.01    0.44
  -4  -6   0    2.45    0.41
   4   6   0    4.12    0.56
   4   6   0    4.30    0.73
   4   6   0    3.51    0.51
   4   6   0    3.41    0.67
  -5  -6   0    1.49    0.40
  -5  -6   0    2.27    0.48
  -5  -6   0    1.64    0.44
  -5  -6   0    1.92    0.46
  -5  -6   0    2.36    0.50
  -5  -6   0    1.90    0.46
   5   6   0    2.06    0.37
   5   6   0    2.25    0.51
   5   6   0    1.69    0.34
   5   6   0    2.82    0.65
   5   6   0    1.47    0.41
   5   6   0    2.13    0.52
  -6  -6   0   72.82    3.28
  -6  -6   0   69.13    3.73
  -6  -6   0   69.99    3.01
  -6  -6   0   75.59    2.91
  -6  -6   0   76.75    2.93
  -6  -6   0   73.94    3.11
   6   6   0   79.75    3.36
   6   6   0   76.96    3.28
   6   6   0   73.06    3.15
   6   6   0   80.20    3.24
   6   6   0   79.81    2.80
   6   6   0   82.44    2.87
  -7  -6   0    0.05    0.23
  -7  -6   0   -0.24    0.22
  -7  -6   0    0.02    0.19
  -7  -6   0    0.05    0.25
   7   6   0    0.16    0.30
   7   6   0    0.41    0.33
   7   6   0   -0.29    0.27
   7   6   0   -0.02    0.18
   7   6   0    0.03    0.24
   7   6   0    0.10    0.15
  -8  -6   0    2.06    0.54
  -8  -6   0    1.78    0.50
   8   6   0    1.85    0.51
   8   6   0    1.25    0.48
   8   6   0    1.13    0.38
   8   6   0    1.25    0.49
  -9  -6   0   10.28    1.00
  -9  -6   0   10.18    1.01
   9   6   0   10.84    1.04
   9   6   0    9.75    1.03
 -10  -6   0   13.57    1.09
 -10  -6   0   14.86    1.14
  10   6   0   17.22    1.37
  10   6   0   17.63    1.42
 -11  -6   0   20.57    1.40
 -11  -6   0   20.79    1.41
  11   6   0   21.28    1.64
  11   6   0   22.88    1.73
  14  -7   0   31.58    2.46
  14  -7   0   34.07    2.37
  14  -7   0   31.94    2.52
  14  -7   0   33.39    2.35
  13  -7   0   -0.16    0.39
  13  -7   0    0.29    0.47
  13  -7   0    0.61    0.47
  13  -7   0    0.18    0.35
  12  -7   0   16.36    1.56
  12  -7   0   16.56    1.55
  12  -7   0   11.47    1.58
  12  -7   0   15.13    1.60
  11  -7   0   25.54    1.82
  11  -7   0   22.54    1.90
  11  -7   0   22.50    1.93
  11  -7   0   22.16    1.71
  10  -7   0    3.10    0.78
  10  -7   0    2.60    0.73
  10  -7   0    2.61    0.68
  10  -7   0    5.03    0.99
  10  -7   0    3.39    0.78
  10  -7   0    3.73    0.80
   9  -7   0   18.46    1.38
   9  -7   0   16.19    1.42
   9  -7   0   17.55    1.38
   9  -7   0   18.12    1.53
   9  -7   0   16.18    1.37
   9  -7   0   15.25    1.27
  -9   7   0   15.04    1.15
  -9   7   0   15.04    1.15
   8  -7   0    2.30    0.65
   8  -7   0    1.73    0.46
   8  -7   0    3.29    0.80
   8  -7   0    2.74    0.62
   8  -7   0    2.45    0.54
   8  -7   0    4.42    0.81
  -8   7   0    2.48    0.55
  -8   7   0    2.84    0.58
   7  -7   0  177.37    5.31
   7  -7   0  179.32    5.40
   7  -7   0  176.89    5.70
   7  -7   0  176.79    5.35
   7  -7   0  178.78    5.39
   7  -7   0  169.79    5.57
   6  -7   0    4.07    0.64
   6  -7   0    3.13    0.29
   6  -7   0    3.21    0.54
   6  -7   0    3.06    0.56
   6  -7   0    3.50    0.31
   6  -7   0    3.21    0.55
   5  -7   0   13.13    0.84
   5  -7   0   14.97    0.75
   5  -7   0   15.60    0.76
   5  -7   0   13.51    0.84
  -5   7   0   13.94    0.77
  -5   7   0   13.36    0.76
   4  -7   0   24.33    1.00
   4  -7   0   22.11    0.96
   4  -7   0   22.04    1.16
   4  -7   0   23.97    1.07
   4  -7   0   23.88    1.07
   4  -7   0   21.55    1.15
  -4   7   0   22.54    1.09
  -4   7   0   22.58    1.09
   3  -7   0  111.98    2.85
   3  -7   0  111.04    3.35
   3  -7   0  112.57    2.84
   3  -7   0  116.97    3.38
  -3   7   0  107.90    3.32
  -3   7   0  111.26    3.34
   2  -7   0    8.12    0.68
   2  -7   0    8.59    0.69
  -2   7   0    7.68    0.67
  -2   7   0    8.13    0.68
   1  -7   0  112.04    3.49
   1  -7   0  111.41    3.48
   1  -7   0  108.15    3.03
   1  -7   0  113.46    3.03
  -1   7   0  112.38    3.52
  -1   7   0  110.25    3.51
   0  -7   0   39.52    1.78
   0  -7   0   42.20    1.82
   0  -7   0   42.71    1.43
   0  -7   0   41.74    1.44
   0   7   0   44.08    1.28
   0   7   0   43.05    1.28
  -1  -7   0   21.58    0.99
  -1  -7   0   23.92    1.04
  -1  -7   0   24.09    1.34
  -1  -7   0   23.71    1.33
   1   7   0   25.36    1.42
   1   7   0   24.70    1.03
   1   7   0   24.20    1.02
   1   7   0   23.55    1.38
   1   7   0   24.17    1.01
   1   7   0   23.25    1.03
  -2  -7   0   93.06    2.93
  -2  -7   0   95.97    3.32
  -2  -7   0   99.14    2.94
  -2  -7   0   93.77    3.30
   2   7   0   91.98    3.39
   2   7   0  100.77    2.87
   2   7   0   99.13    3.03
   2   7   0   93.76    3.40
   2   7   0   99.41    3.00
   2   7   0   96.26    2.88
  -3  -7   0   10.41    0.78
  -3  -7   0   10.80    0.82
  -3  -7   0   12.53    1.04
  -3  -7   0   13.23    0.87
  -3  -7   0   13.09    1.05
  -3  -7   0   12.26    0.83
   3   7   0   15.00    1.14
   3   7   0   13.14    0.94
   3   7   0   12.07    1.04
   3   7   0   13.12    0.95
   3   7   0   12.71    0.92
   3   7   0   12.03    0.86
  -4  -7   0    6.50    0.87
  -4  -7   0    3.35    0.61
  -4  -7   0    6.22    0.86
  -4  -7   0    4.18    0.71
   4   7   0    5.42    0.74
   4   7   0    5.02    0.76
   4   7   0    5.46    0.90
   4   7   0    5.73    0.93
   4   7   0    5.74    0.57
   4   7   0    5.90    0.59
  -5  -7   0   38.97    2.00
  -5  -7   0   39.43    1.98
  -5  -7   0   41.64    1.93
  -5  -7   0   40.09    2.02
  -5  -7   0   40.51    2.02
  -5  -7   0   40.31    1.91
   5   7   0   37.62    2.02
   5   7   0   40.96    2.33
   5   7   0   39.32    1.72
   5   7   0   38.64    2.02
   5   7   0   38.84    2.20
   5   7   0   41.86    1.73
  -6  -7   0   19.57    1.47
  -6  -7   0   21.94    1.44
  -6  -7   0   22.56    1.46
  -6  -7   0   23.12    1.52
  -6  -7   0   20.59    1.46
  -6  -7   0   22.89    1.51
   6   7   0   22.97    1.30
   6   7   0   25.66    1.71
   6   7   0   25.09    1.69
   6   7   0   20.17    1.55
   6   7   0   23.94    1.64
   6   7   0   22.87    1.33
  -7  -7   0    2.42    0.60
  -7  -7   0    2.19    0.57
   7   7   0    2.73    0.73
   7   7   0    2.26    0.67
   7   7   0    2.82    0.65
   7   7   0    2.71    0.56
   7   7   0    2.49    0.50
   7   7   0    1.66    0.53
  -8  -7   0    4.13    0.78
  -8  -7   0    2.96    0.68
   8   7   0    3.45    0.63
   8   7   0    2.28    0.70
   8   7   0    3.33    0.76
   8   7   0    3.26    0.65
  -9  -7   0    0.96    0.43
  -9  -7   0    0.86    0.41
   9   7   0    0.74    0.38
   9   7   0    0.91    0.43
 -10  -7   0   23.60    1.63
 -10  -7   0   21.80    1.55
  10   7   0   23.27    1.69
  10   7   0   25.92    1.73
  14  -8   0    7.01    1.25
  14  -8   0    6.06    1.27
  14  -8   0    5.77    1.28
  14  -8   0    5.63    1.17
  13  -8   0   11.73    1.60
  13  -8   0   15.00    1.52
  13  -8   0    9.07    1.41
  13  -8   0   15.76    1.57
  12  -8   0    2.57    0.78
  12  -8   0    2.76    0.87
  12  -8   0    2.90    0.74
  12  -8   0    2.23    0.63
  11  -8   0    0.38    0.37
  11  -8   0   -0.09    0.29
  11  -8   0    0.13    0.33
  11  -8   0   -0.05    0.23
  10  -8   0    8.07    1.36
  10  -8   0    8.19    1.41
  10  -8   0    8.12    1.16
  10  -8   0    9.48    1.31
  10  -8   0    6.33    1.07
  10  -8   0   10.94    1.38
   9  -8   0    0.74    0.31
   9  -8   0    0.20    0.27
   9  -8   0    0.47    0.33
   9  -8   0    0.80    0.36
   9  -8   0    0.00    0.23
   9  -8   0    1.21    0.44
   8  -8   0    8.86    0.95
   8  -8   0    9.25    0.94
   8  -8   0    9.41    1.06
   8  -8   0    8.65    0.89
   8  -8   0   10.58    1.03
   8  -8   0    7.83    1.10
   7  -8   0   41.93    1.91
   7  -8   0   40.99    1.33
   7  -8   0   41.78    1.94
   7  -8   0   39.12    1.98
   7  -8   0   41.48    1.33
   7  -8   0   41.48    2.03
   6  -8   0   63.23    2.32
   6  -8   0   65.66    2.05
   6  -8   0   65.57    2.05
   6  -8   0   67.22    2.59
   6  -8   0   67.09    2.59
   6  -8   0   61.89    2.34
  -6   8   0   65.07    2.14
  -6   8   0   62.96    2.11
   5  -8   0   17.06    1.09
   5  -8   0   15.62    0.87
   5  -8   0   15.34    0.86
   5  -8   0   17.44    0.91
   5  -8   0   16.26    1.07
   5  -8   0   15.29    0.85
  -5   8   0   15.20    0.90
  -5   8   0   16.29    0.93
   4  -8   0  196.22    5.33
   4  -8   0  200.14    4.94
   4  -8   0  195.67    5.33
   4  -8   0  187.35    5.45
   4  -8   0  201.99    5.51
   4  -8   0  197.17    4.95
  -4   8   0  192.00    5.32
  -4   8   0  190.82    5.31
   3  -8   0   12.81    0.87
   3  -8   0   11.88    0.85
  -3   8   0   12.61    0.89
  -3   8   0   12.19    0.88
   2  -8   0   84.90    2.92
   2  -8   0   86.23    2.92
  -2   8   0   88.42    3.20
  -2   8   0   87.96    3.17
   1  -8   0   11.57    0.92
   1  -8   0   13.09    0.72
   1  -8   0   15.48    1.04
   1  -8   0   13.67    0.72
  -1   8   0   13.12    0.98
  -1   8   0   13.36    1.00
   0  -8   0   13.45    1.02
   0  -8   0   16.34    0.82
   0  -8   0   15.12    0.78
   0  -8   0   14.26    1.04
   0   8   0   15.58    1.11
   0   8   0   14.98    0.60
   0   8   0   14.92    0.59
   0   8   0   14.00    1.06
  -1  -8   0   21.45    1.32
  -1  -8   0   20.31    1.00
  -1  -8   0   18.53    0.95
  -1  -8   0   20.85    1.30
   1   8   0   22.36    0.95
   1   8   0   20.51    1.35
   1   8   0   20.00    1.33
   1   8   0   19.76    0.92
  -2  -8   0    8.01    0.85
  -2  -8   0    4.57    0.67
  -2  -8   0    6.49    0.57
  -2  -8   0    7.75    0.63
   2   8   0    7.98    0.62
   2   8   0    6.72    0.95
   2   8   0    6.85    0.60
   2   8   0    7.99    1.05
   2   8   0    6.76    0.59
   2   8   0    6.61    0.59
  -3  -8   0   56.97    2.49
  -3  -8   0   54.04    2.45
  -3  -8   0   57.53    2.25
  -3  -8   0   56.37    2.19
   3   8   0   56.21    2.63
   3   8   0   55.80    2.53
   3   8   0   56.72    2.65
   3   8   0   60.14    2.09
   3   8   0   60.95    2.07
   3   8   0   53.92    2.52
  -4  -8   0    0.65    0.25
  -4  -8   0    0.42    0.25
  -4  -8   0    0.42    0.22
  -4  -8   0    0.39    0.25
  -4  -8   0    0.22    0.25
  -4  -8   0    0.03    0.20
   4   8   0    0.45    0.26
   4   8   0   -0.02    0.23
   4   8   0   -0.14    0.29
   4   8   0    0.20    0.22
   4   8   0    0.74    0.31
   4   8   0    0.01    0.30
  -5  -8   0   73.61    3.04
  -5  -8   0   74.55    2.92
  -5  -8   0   70.72    2.94
  -5  -8   0   76.13    3.11
  -5  -8   0   78.58    3.15
  -5  -8   0   72.72    2.91
   5   8   0   72.41    3.25
   5   8   0   73.65    3.09
   5   8   0   77.05    2.69
   5   8   0   80.19    3.36
   5   8   0   77.16    2.73
   5   8   0   73.55    3.05
  -6  -8   0    4.75    0.80
  -6  -8   0    4.55    0.78
   6   8   0    4.08    0.62
   6   8   0    4.82    0.94
   6   8   0    4.64    0.92
   6   8   0    5.17    0.93
   6   8   0    4.67    0.65
   6   8   0    5.61    1.02
  -7  -8   0    0.41    0.32
  -7  -8   0    0.00    0.21
   7   8   0    0.37    0.38
   7   8   0    0.42    0.46
   7   8   0    0.88    0.39
   7   8   0    0.68    0.32
  -8  -8   0    0.22    0.35
  -8  -8   0    0.61    0.39
   8   8   0    0.22    0.23
   8   8   0    0.02    0.22
  -9  -8   0    0.07    0.29
  -9  -8   0   -0.07    0.26
   9   8   0   -0.04    0.23
   9   8   0    0.14    0.27
 -10  -8   0    0.48    0.43
 -10  -8   0    1.23    0.47
  10   8   0    0.50    0.34
  10   8   0    0.66    0.35
  14  -9   0   17.48    1.97
  14  -9   0   16.76    1.69
  14  -9   0   16.75    2.19
  14  -9   0   14.74    1.95
  13  -9   0   37.93    2.51
  13  -9   0   36.44    2.49
  13  -9   0   34.91    2.61
  13  -9   0   36.26    2.73
  12  -9   0   10.80    1.46
  12  -9   0   10.56    1.49
  12  -9   0   12.02    1.53
  12  -9   0   10.29    1.42
  11  -9   0   14.72    1.58
  11  -9   0   16.22    1.67
  11  -9   0   16.16    1.50
  11  -9   0   18.08    1.57
  10  -9   0   72.68    3.33
  10  -9   0   82.68    3.85
  10  -9   0   79.80    3.49
  10  -9   0   80.27    3.49
  10  -9   0   88.15    3.88
  10  -9   0   80.63    3.51
   9  -9   0    2.22    0.55
   9  -9   0    1.98    0.49
   9  -9   0    1.69    0.48
   9  -9   0    2.78    0.75
   9  -9   0    1.45    0.57
   9  -9   0    1.22    0.40
   8  -9   0    3.07    0.27
   8  -9   0    2.67    0.25
   8  -9   0    3.11    0.61
   8  -9   0    2.59    0.57
   8  -9   0    1.56    0.43
   8  -9   0    2.24    0.54
   7  -9   0    9.60    0.60
   7  -9   0   10.11    0.61
   7  -9   0    8.96    0.92
   7  -9   0    9.65    0.94
   7  -9   0    8.84    0.79
   7  -9   0   10.45    0.86
   6  -9   0    1.27    0.33
   6  -9   0    2.02    0.35
   6  -9   0    1.09    0.32
   6  -9   0    1.58    0.35
   6  -9   0    1.89    0.38
   6  -9   0    1.50    0.31
  -6   9   0    1.48    0.35
  -6   9   0    1.70    0.38
   5  -9   0   30.17    1.38
   5  -9   0   27.97    1.51
   5  -9   0   29.68    1.20
   5  -9   0   32.14    1.41
   5  -9   0   30.83    1.23
   5  -9   0   33.13    1.61
  -5   9   0   31.72    1.48
  -5   9   0   28.65    1.43
   4  -9   0   12.86    0.90
   4  -9   0   12.63    0.54
   4  -9   0   12.05    0.88
   4  -9   0   12.48    0.53
   3  -9   0    1.19    0.36
   3  -9   0    0.25    0.22
  -3   9   0    0.23    0.21
  -3   9   0    0.31    0.20
   2  -9   0    0.47    0.24
   2  -9   0    0.33    0.21
  -2   9   0   -0.02    0.13
  -2   9   0    0.19    0.22
   1  -9   0   12.59    0.74
   1  -9   0   12.66    1.01
   1  -9   0   13.19    1.03
   1  -9   0   12.21    0.71
  -1   9   0   11.00    0.97
  -1   9   0   11.27    0.99
   0  -9   0   34.61    1.39
   0  -9   0   38.10    2.20
   0  -9   0   37.32    2.18
   0  -9   0   35.98    1.43
   0   9   0   36.32    1.88
   0   9   0   34.42    1.05
   0   9   0   35.36    1.87
   0   9   0   33.62    1.04
  -1  -9   0   16.40    0.92
  -1  -9   0   18.41    0.98
  -1  -9   0   16.90    1.25
  -1  -9   0   16.27    1.22
   1   9   0   16.84    1.30
   1   9   0   16.77    1.30
   1   9   0   19.23    0.87
   1   9   0   17.63    0.85
  -2  -9   0    0.39    0.22
  -2  -9   0    0.40    0.20
  -2  -9   0    0.17    0.20
  -2  -9   0    0.30    0.20
   2   9   0    0.54    0.32
   2   9   0    0.36    0.18
   2   9   0    0.51    0.20
   2   9   0    0.25    0.20
   2   9   0    0.34    0.30
   2   9   0    0.47    0.22
  -3  -9   0  223.31    6.75
  -3  -9   0  223.09    6.27
  -3  -9   0  218.24    6.31
  -3  -9   0  211.88    6.21
  -3  -9   0  234.72    6.82
  -3  -9   0  234.77    6.34
   3   9   0  240.95    6.62
   3   9   0  236.05    7.26
   3   9   0  242.51    6.34
   3   9   0  236.13    6.64
   3   9   0  226.54    7.21
   3   9   0  239.59    6.38
  -4  -9   0   48.78    2.42
  -4  -9   0   50.83    2.24
  -4  -9   0   47.86    2.17
  -4  -9   0   51.65    2.47
  -4  -9   0   50.77    2.22
  -4  -9   0   45.60    2.19
   4   9   0   57.74    2.39
   4   9   0   51.37    2.33
   4   9   0   53.65    2.79
   4   9   0   52.54    2.06
   4   9   0   57.34    2.16
   4   9   0   47.51    2.66
  -5  -9   0   39.64    2.22
  -5  -9   0   44.49    2.32
  -5  -9   0   43.95    2.30
  -5  -9   0   43.14    2.25
   5   9   0   46.59    1.97
   5   9   0   44.29    1.90
   5   9   0   42.11    2.46
   5   9   0   41.19    2.45
  -6  -9   0   52.58    2.63
  -6  -9   0   54.03    2.66
   6   9   0   52.73    2.25
   6   9   0   47.34    2.55
   6   9   0   51.59    2.19
   6   9   0   53.75    2.63
  -7  -9   0    0.25    0.27
  -7  -9   0   -0.05    0.20
   7   9   0    0.23    0.25
   7   9   0    0.09    0.23
  -8  -9   0    0.24    0.30
  -8  -9   0    0.23    0.28
   8   9   0    0.04    0.27
   8   9   0    0.62    0.36
  -9  -9   0    5.32    1.00
  -9  -9   0    7.72    1.21
   9   9   0    3.99    0.70
   9   9   0    4.73    0.78
  13 -10   0   15.01    1.59
  13 -10   0   13.95    1.54
  13 -10   0   12.48    1.82
  13 -10   0   15.26    2.12
  12 -10   0   -0.10    0.52
  12 -10   0    0.18    0.40
  12 -10   0    0.42    0.59
  12 -10   0    1.65    0.68
  11 -10   0   14.84    1.41
  11 -10   0   16.32    1.69
  11 -10   0    9.61    1.47
  11 -10   0   14.73    1.42
  10 -10   0   52.49    2.72
  10 -10   0   47.41    2.61
  10 -10   0   42.58    2.35
  10 -10   0   50.21    2.85
  10 -10   0   48.94    2.51
  10 -10   0   49.79    2.91
   9 -10   0    0.86    0.34
   9 -10   0    0.30    0.24
   9 -10   0    0.32    0.36
   9 -10   0    0.96    0.42
   9 -10   0    1.03    0.52
   9 -10   0    0.15    0.34
   8 -10   0    8.63    0.54
   8 -10   0    7.49    0.79
   8 -10   0    6.26    0.89
   8 -10   0    8.31    0.54
   8 -10   0    7.38    0.79
   8 -10   0    5.50    0.85
   7 -10   0  151.88    4.96
   7 -10   0  152.90    4.98
   7 -10   0  152.04    4.23
   7 -10   0  147.05    4.20
   7 -10   0  152.30    4.64
   7 -10   0  153.43    4.60
   6 -10   0   27.37    1.30
   6 -10   0   26.33    1.29
   6 -10   0   26.29    1.19
   6 -10   0   25.24    1.52
   6 -10   0   25.59    1.53
   6 -10   0   25.35    1.19
  -6  10   0   25.37    1.34
  -6  10   0   24.64    1.33
   5 -10   0   19.25    1.25
   5 -10   0   20.60    1.17
   5 -10   0   17.91    1.21
   5 -10   0   19.13    0.81
   5 -10   0   18.89    0.82
   5 -10   0   19.48    1.14
  -5  10   0   18.60    1.16
  -5  10   0   16.62    1.10
   4 -10   0   43.57    1.91
   4 -10   0   43.39    1.91
  -4  10   0   42.34    1.98
  -4  10   0   45.30    2.04
   3 -10   0    0.17    0.12
   3 -10   0    0.39    0.19
  -3  10   0    0.04    0.13
  -3  10   0    0.02    0.15
   2 -10   0    3.73    0.50
   2 -10   0    3.93    0.42
  -2  10   0    3.32    0.58
  -2  10   0    3.08    0.57
   1 -10   0   80.05    3.03
   1 -10   0   77.31    3.01
   1 -10   0   75.99    2.41
   1 -10   0   73.12    2.42
  -1  10   0   74.95    3.03
  -1  10   0   72.71    3.01
   0 -10   0    1.32    0.33
   0 -10   0    2.79    0.62
   0 -10   0    1.32    0.33
   0 -10   0    1.27    0.46
  -1 -10   0   60.83    2.71
  -1 -10   0   62.31    2.74
   1  10   0   63.70    2.87
   1  10   0   61.38    1.95
   1  10   0   60.19    1.92
   1  10   0   58.34    2.79
  -2 -10   0   16.48    1.08
  -2 -10   0   16.78    1.06
  -2 -10   0   17.00    1.34
  -2 -10   0   18.05    1.36
   2  10   0   17.62    1.46
   2  10   0   19.25    1.51
   2  10   0   17.23    0.98
   2  10   0   18.38    1.03
  -3 -10   0    0.23    0.17
  -3 -10   0    0.01    0.16
  -3 -10   0    0.01    0.23
  -3 -10   0   -0.03    0.15
  -3 -10   0    0.09    0.18
  -3 -10   0   -0.01    0.18
   3  10   0   -0.09    0.14
   3  10   0    0.33    0.22
   3  10   0    0.30    0.24
   3  10   0    0.05    0.20
   3  10   0    0.08    0.28
   3  10   0    0.00    0.25
  -4 -10   0   11.50    1.05
  -4 -10   0   13.71    1.15
  -4 -10   0   14.74    1.30
  -4 -10   0   14.56    1.30
   4  10   0   13.79    1.01
   4  10   0   16.32    1.17
   4  10   0   12.58    1.33
   4  10   0   14.77    1.15
   4  10   0   13.38    1.35
   4  10   0   16.61    1.06
  -5 -10   0    2.75    0.72
  -5 -10   0    2.55    0.68
   5  10   0    1.41    0.40
   5  10   0    2.35    0.61
   5  10   0    2.32    0.46
   5  10   0    2.39    0.57
  -6 -10   0    7.43    1.08
  -6 -10   0    6.96    1.04
   6  10   0    9.08    0.92
   6  10   0    8.15    0.85
   6  10   0    6.80    0.92
   6  10   0    7.03    0.94
  -7 -10   0    1.01    0.45
  -7 -10   0    0.42    0.39
   7  10   0    1.40    0.56
   7  10   0    1.20    0.55
  -8 -10   0    3.50    0.87
  -8 -10   0    2.49    0.68
   8  10   0    2.05    0.58
   8  10   0    2.62    0.63
  -9 -10   0   -0.14    0.40
  -9 -10   0    0.24    0.41
   9  10   0   -0.26    0.24
   9  10   0   -0.35    0.24
  13 -11   0   11.61    1.88
  13 -11   0    8.98    1.40
  13 -11   0    9.41    1.44
  13 -11   0   11.78    1.85
  12 -11   0   13.23    1.94
  12 -11   0   11.10    1.58
  12 -11   0   12.43    1.66
  12 -11   0   13.14    1.90
  11 -11   0    3.99    0.80
  11 -11   0    5.79    0.99
  11 -11   0    5.46    1.09
  11 -11   0    4.03    0.90
  10 -11   0    2.50    0.76
  10 -11   0    1.68    0.56
  10 -11   0    1.82    0.56
  10 -11   0    0.52    0.49
   9 -11   0    5.37    0.39
   9 -11   0    3.87    0.67
   9 -11   0    4.54    0.85
   9 -11   0    5.22    0.39
   9 -11   0    7.06    0.91
   9 -11   0    4.09    0.81
   8 -11   0   22.62    1.07
   8 -11   0   21.74    1.28
   8 -11   0   21.85    1.29
   8 -11   0   22.07    1.60
   8 -11   0   22.76    1.61
   8 -11   0   23.45    1.09
   7 -11   0    1.01    0.41
   7 -11   0    0.75    0.28
   7 -11   0    1.11    0.32
   7 -11   0    1.08    0.31
   7 -11   0    0.88    0.43
   7 -11   0    0.99    0.31
   6 -11   0   31.41    1.79
   6 -11   0   33.43    1.57
   6 -11   0   33.39    1.58
   6 -11   0   32.56    1.29
   6 -11   0   33.68    1.84
   6 -11   0   33.51    1.28
  -6  11   0   30.46    1.60
  -6  11   0   29.96    1.59
   5 -11   0   17.42    1.22
   5 -11   0   16.77    1.13
   5 -11   0   17.16    0.63
   5 -11   0   15.76    1.17
   5 -11   0   17.01    0.63
   5 -11   0   16.31    1.12
  -5  11   0   13.89    1.06
  -5  11   0   15.47    1.12
   4 -11   0    0.89    0.44
   4 -11   0    0.24    0.28
  -4  11   0    0.39    0.20
  -4  11   0    0.17    0.14
   3 -11   0    0.61    0.27
   3 -11   0    0.74    0.29
  -3  11   0    0.55    0.37
  -3  11   0    0.85    0.37
   2 -11   0    0.06    0.20
   2 -11   0    0.12    0.16
   2 -11   0    0.08    0.20
   2 -11   0    0.15    0.15
  -2  11   0    0.10    0.39
  -2  11   0    0.37    0.33
   1 -11   0  137.37    4.62
   1 -11   0  139.19    4.64
   1 -11   0  132.38    4.41
   1 -11   0  132.55    4.34
  -1  11   0  123.78    4.50
  -1  11   0  128.70    4.54
   0 -11   0   47.38    1.84
   0 -11   0   48.82    2.38
   0 -11   0   42.83    1.76
   0 -11   0   47.07    2.34
   0  11   0   45.92    2.42
   0  11   0   45.42    2.41
  -1 -11   0    1.42    0.33
  -1 -11   0    0.83    0.34
  -1 -11   0    0.34    0.30
  -1 -11   0    1.32    0.32
   1  11   0    1.85    0.84
   1  11   0    0.92    0.23
   1  11   0    1.03    0.60
   1  11   0    0.80    0.21
  -2 -11   0    3.73    0.71
  -2 -11   0    4.19    0.60
  -2 -11   0    3.53    0.56
  -2 -11   0    4.69    0.68
  -2 -11   0    2.96    0.64
  -2 -11   0    4.95    0.72
   2  11   0    4.63    0.60
   2  11   0    4.98    0.59
   2  11   0    3.67    0.83
   2  11   0    3.92    0.93
  -3 -11   0    9.16    0.93
  -3 -11   0    8.74    1.15
  -3 -11   0   10.10    1.12
  -3 -11   0    8.50    0.86
   3  11   0   13.49    0.96
   3  11   0   10.74    0.86
   3  11   0   10.81    0.87
   3  11   0   11.27    0.88
  -4 -11   0    0.35    0.35
  -4 -11   0    0.56    0.34
   4  11   0    1.24    0.31
   4  11   0    0.79    0.34
   4  11   0    0.66    0.33
   4  11   0    0.90    0.28
  -5 -11   0   18.84    1.60
  -5 -11   0   17.13    1.55
   5  11   0   19.72    1.29
   5  11   0   19.86    1.26
   5  11   0   17.75    1.36
   5  11   0   18.12    1.40
  -6 -11   0    0.05    0.35
  -6 -11   0    0.34    0.38
   6  11   0    0.14    0.29
   6  11   0    0.30    0.29
   6  11   0    0.78    0.38
   6  11   0    0.79    0.39
  -7 -11   0    0.22    0.47
  -7 -11   0   -0.24    0.39
   7  11   0    0.58    0.34
   7  11   0    0.42    0.31
  -8 -11   0    4.53    0.94
  -8 -11   0    2.25    0.68
   8  11   0    4.08    0.75
   8  11   0    4.64    0.83
  13 -12   0    0.77    0.52
  13 -12   0    0.97    0.52
  13 -12   0   -0.08    0.50
  13 -12   0    0.05    0.50
  12 -12   0    7.83    1.32
  12 -12   0    8.06    1.31
  12 -12   0    7.48    1.27
  12 -12   0    8.85    1.36
  11 -12   0    2.85    0.76
  11 -12   0    3.46    0.74
  11 -12   0    2.99    0.82
  11 -12   0    5.22    1.23
  11 -12   0    4.53    1.15
  11 -12   0    3.11    0.86
  10 -12   0    3.93    0.85
  10 -12   0    3.96    0.89
  10 -12   0    4.22    0.91
  10 -12   0    3.95    0.86
  10 -12   0    4.49    0.81
  10 -12   0    5.85    0.97
   9 -12   0    0.68    0.41
   9 -12   0    1.32    0.26
   9 -12   0    0.97    0.42
   9 -12   0    0.65    0.22
   9 -12   0    0.69    0.43
   9 -12   0    0.39    0.34
   8 -12   0   53.62    2.05
   8 -12   0   56.12    2.19
   8 -12   0   57.30    2.09
   8 -12   0   51.57    2.67
   8 -12   0   57.59    2.77
   8 -12   0   54.06    2.13
   7 -12   0    0.17    0.17
   7 -12   0   -0.10    0.12
   7 -12   0   -0.09    0.21
   7 -12   0   -0.06    0.23
   7 -12   0    0.17    0.15
   7 -12   0   -0.02    0.14
  -7  12   0   -0.41    0.16
  -7  12   0   -0.31    0.15
   6 -12   0    4.33    0.72
   6 -12   0    3.83    0.32
   6 -12   0    3.06    0.61
   6 -12   0    4.05    0.34
   6 -12   0    3.85    0.64
   6 -12   0    3.95    0.67
  -6  12   0    3.81    0.69
  -6  12   0    3.79    0.69
   5 -12   0    1.86    0.48
   5 -12   0    2.86    0.59
  -5  12   0    2.30    0.54
  -5  12   0    1.53    0.43
   4 -12   0   61.06    2.59
   4 -12   0   58.61    2.55
  -4  12   0   57.50    3.01
  -4  12   0   57.60    3.03
   3 -12   0   13.98    0.89
   3 -12   0   15.35    0.91
   3 -12   0   15.65    1.23
   3 -12   0   12.61    1.13
  -3  12   0   13.71    1.21
  -3  12   0   15.57    1.28
   2 -12   0    8.40    0.67
   2 -12   0    8.00    0.68
   2 -12   0    9.33    1.00
   2 -12   0   10.27    1.03
  -2  12   0    9.40    1.01
  -2  12   0    6.76    0.96
   1 -12   0    0.58    0.34
   1 -12   0    0.23    0.17
   1 -12   0    1.07    0.45
   1 -12   0    0.63    0.22
  -1  12   0    0.24    0.33
  -1  12   0    0.06    0.25
   0 -12   0  154.58    5.37
   0 -12   0  166.01    5.47
  -1 -12   0   39.57    2.25
  -1 -12   0   40.17    2.26
  -1 -12   0   36.55    1.75
  -1 -12   0   39.45    1.77
   1  12   0   40.51    1.36
   1  12   0   41.66    1.36
  -2 -12   0   -0.15    0.19
  -2 -12   0   -0.13    0.29
  -2 -12   0    0.55    0.43
  -2 -12   0   -0.22    0.19
   2  12   0    0.21    0.15
   2  12   0    0.17    0.14
  -3 -12   0   13.77    1.39
  -3 -12   0   14.61    1.41
   3  12   0   14.48    1.00
   3  12   0   14.73    1.00
  -4 -12   0    1.95    0.62
  -4 -12   0    1.82    0.57
   4  12   0    1.92    0.44
   4  12   0    2.20    0.52
   4  12   0    2.05    0.52
   4  12   0    1.48    0.39
  -5 -12   0    0.54    0.39
  -5 -12   0    0.10    0.32
   5  12   0    0.44    0.27
   5  12   0    0.62    0.28
   5  12   0   -0.55    0.27
   5  12   0    0.44    0.35
  -6 -12   0   15.31    1.56
  -6 -12   0   16.89    1.63
   6  12   0   18.51    1.34
   6  12   0   18.16    1.36
  -7 -12   0    4.40    1.02
  -7 -12   0    5.63    1.09
   7  12   0    4.16    0.79
   7  12   0    7.23    1.08
  13 -13   0    1.91    0.71
  13 -13   0    2.91    0.96
  13 -13   0    0.88    0.68
  13 -13   0    3.24    0.93
  12 -13   0    2.76    0.81
  12 -13   0    1.36    0.76
  12 -13   0    2.31    0.81
  12 -13   0    0.98    0.71
  11 -13   0   29.01    2.33
  11 -13   0   28.12    2.07
  11 -13   0   30.10    1.86
  11 -13   0   29.19    1.89
  11 -13   0   32.15    2.22
  11 -13   0   30.19    2.42
  10 -13   0    0.12    0.28
  10 -13   0   -0.36    0.32
  10 -13   0    0.66    0.44
  10 -13   0    0.36    0.32
  10 -13   0    0.91    0.46
  10 -13   0    0.15    0.34
   9 -13   0    6.50    0.83
   9 -13   0    5.99    0.79
   9 -13   0    5.81    0.98
   9 -13   0    7.23    0.61
   9 -13   0    5.46    0.97
   9 -13   0    6.94    0.60
   8 -13   0   55.76    2.22
   8 -13   0   57.98    2.85
   8 -13   0   57.02    2.24
   8 -13   0   59.06    2.88
   7 -13   0    4.08    0.65
   7 -13   0    5.24    0.40
   7 -13   0    3.74    0.61
   7 -13   0    5.91    0.99
   7 -13   0    6.02    1.00
   7 -13   0    4.09    0.37
  -7  13   0    3.63    0.70
  -7  13   0    3.33    0.68
   6 -13   0   -0.03    0.19
   6 -13   0    0.32    0.27
   6 -13   0    0.18    0.21
   6 -13   0    0.06    0.19
  -6  13   0    0.14    0.35
  -6  13   0   -0.35    0.20
   5 -13   0    2.89    0.61
   5 -13   0    2.96    0.62
  -5  13   0    1.41    0.42
  -5  13   0    1.92    0.49
   4 -13   0   26.87    1.68
   4 -13   0   30.56    1.77
  -4  13   0   24.87    1.68
  -4  13   0   26.32    1.72
   3 -13   0   31.00    1.88
   3 -13   0   30.78    1.45
   3 -13   0   31.49    1.89
   3 -13   0   30.04    1.41
  -3  13   0   31.66    2.12
  -3  13   0   30.05    2.07
   2 -13   0    0.10    0.21
   2 -13   0    1.44    0.51
   2 -13   0    0.37    0.23
   2 -13   0    0.72    0.41
  -2  13   0    0.86    0.50
  -2  13   0    0.43    0.37
   1 -13   0  313.79    8.23
   1 -13   0  308.60    8.17
   1 -13   0  318.41    9.16
   1 -13   0  314.35    9.12
  -1  13   0  313.19    9.76
  -1  13   0  341.83    9.98
   0 -13   0    2.15    0.56
   0 -13   0    2.44    0.50
   0 -13   0    1.70    0.41
   0 -13   0    1.75    0.51
  -1 -13   0   20.55    1.68
  -1 -13   0   21.91    1.73
   1  13   0   21.10    0.77
  -2 -13   0    0.88    0.51
  -2 -13   0    0.44    0.42
   2  13   0    0.72    0.24
   2  13   0    0.54    0.22
  -3 -13   0   -0.01    0.34
  -3 -13   0    0.91    0.58
   3  13   0   -0.11    0.19
   3  13   0    0.37    0.24
  -4 -13   0   16.03    1.57
  -4 -13   0   13.62    1.45
   4  13   0   13.88    1.10
   4  13   0   14.38    1.08
  -5 -13   0    1.05    0.46
  -5 -13   0    0.94    0.44
   5  13   0    3.08    0.61
  -6 -13   0    5.32    1.03
  -6 -13   0    4.95    0.98
   6  13   0    5.64    0.84
   6  13   0    5.92    0.89
  -7 -13   0    1.63    0.65
  -7 -13   0    0.76    0.55
   7  13   0    1.68    0.48
   7  13   0    1.40    0.40
  12 -14   0    0.15    0.43
  12 -14   0    0.15    0.41
  12 -14   0    0.24    0.45
  12 -14   0    0.45    0.39
  11 -14   0    3.90    0.73
  11 -14   0    2.72    0.60
  11 -14   0    3.66    0.91
  11 -14   0    5.74    1.25
  11 -14   0    2.66    0.76
  11 -14   0    4.56    1.20
  10 -14   0    0.73    0.22
  10 -14   0    0.96    0.26
  10 -14   0    0.39    0.46
  10 -14   0    0.99    0.55
   9 -14   0    3.95    0.60
   9 -14   0    4.07    0.86
   9 -14   0    6.72    0.64
   9 -14   0    5.59    1.00
   9 -14   0    5.31    0.58
   9 -14   0    5.00    0.55
   8 -14   0    0.58    0.18
   8 -14   0    0.28    0.22
   8 -14   0    0.94    0.46
   8 -14   0    0.14    0.21
   8 -14   0    0.29    0.13
   8 -14   0    0.34    0.44
   7 -14   0   -0.12    0.16
   7 -14   0    0.01    0.34
   7 -14   0    1.92    0.58
   7 -14   0   -0.11    0.20
  -7  14   0   -0.65    0.24
   6 -14   0   -0.11    0.18
   6 -14   0    0.14    0.22
   6 -14   0    0.35    0.28
   6 -14   0    0.09    0.23
  -6  14   0   -0.01    0.27
  -6  14   0   -0.05    0.27
   5 -14   0    2.45    0.57
   5 -14   0    2.19    0.54
  -5  14   0    3.51    0.79
  -5  14   0    2.41    0.63
   4 -14   0    9.08    1.21
   4 -14   0    9.85    1.03
   4 -14   0   10.59    1.05
   4 -14   0    7.64    1.10
  -4  14   0    8.79    1.19
  -4  14   0    8.39    1.15
   3 -14   0   72.43    2.65
   3 -14   0   74.83    3.25
   3 -14   0   71.79    2.69
   3 -14   0   77.17    3.30
  -3  14   0   67.84    3.58
  -3  14   0   66.73    3.54
   2 -14   0    5.04    0.88
   2 -14   0    4.47    0.80
   2 -14   0    5.64    0.98
   2 -14   0    5.22    0.95
   1 -14   0    7.39    1.10
   1 -14   0    7.77    1.12
   0 -14   0    0.94    0.46
   0 -14   0    2.63    0.77
  -1 -14   0   46.13    2.67
  -1 -14   0   47.25    2.69
  -2 -14   0    1.83    0.60
  -2 -14   0    0.88    0.43
   2  14   0    2.54    0.34
   2  14   0    1.79    0.26
   2  14   0    1.13    0.24
   2  14   0    1.76    0.27
   3  14   0    9.13    0.77
   3  14   0   10.98    0.80
  -4 -14   0    8.26    1.23
  -4 -14   0    6.73    1.16
   4  14   0    7.90    0.86
   4  14   0    9.10    0.87
  -5 -14   0    0.31    0.43
  -5 -14   0   -0.03    0.37
   5  14   0   -0.27    0.57
   5  14   0   -0.32    0.56
  -6 -14   0    0.67    0.52
  -6 -14   0    0.21    0.49
  12 -15   0    1.42    0.59
  12 -15   0   -0.31    0.40
  12 -15   0    0.77    0.58
  12 -15   0    1.65    0.69
  11 -15   0   -0.49    0.33
  11 -15   0    0.46    0.40
  11 -15   0    0.05    0.31
  11 -15   0   -0.18    0.36
  11 -15   0    0.58    0.42
  11 -15   0    0.68    0.39
  10 -15   0    5.60    0.69
  10 -15   0    5.39    1.08
  10 -15   0    5.77    0.62
  10 -15   0    5.01    0.54
  10 -15   0    3.95    0.54
  10 -15   0    4.65    1.00
   9 -15   0   14.22    1.03
   9 -15   0   15.26    1.05
   9 -15   0   13.72    0.90
   9 -15   0   15.26    1.04
   9 -15   0   11.33    1.51
   9 -15   0   10.74    1.66
   8 -15   0    2.25    0.51
   8 -15   0    4.13    0.66
   8 -15   0    3.13    0.83
   8 -15   0    3.88    0.92
   7 -15   0    0.87    0.37
   7 -15   0    2.34    0.69
   7 -15   0    1.52    0.58
   7 -15   0    1.09    0.43
  -7  15   0    0.65    0.41
  -7  15   0    0.72    0.41
   6 -15   0    0.83    0.34
   6 -15   0    1.34    0.40
   6 -15   0    1.66    0.53
   6 -15   0    2.05    0.58
  -6  15   0    0.63    0.46
  -6  15   0    0.69    0.41
   5 -15   0    2.79    0.65
   5 -15   0    2.66    0.64
  -5  15   0    1.39    0.59
  -5  15   0    1.15    0.52
   4 -15   0    3.80    0.76
   4 -15   0    2.87    0.69
   3 -15   0    0.43    0.39
   3 -15   0    0.38    0.37
   2 -15   0    4.44    0.90
   2 -15   0    4.86    0.92
   1 -15   0    0.17    0.35
   1 -15   0    0.47    0.44
   0 -15   0   13.37    1.44
   0 -15   0   10.27    1.41
  -1 -15   0    0.20    0.34
  -1 -15   0   -0.28    0.29
  -2 -15   0   28.93    2.22
  -2 -15   0   27.16    2.17
   2  15   0    5.62    0.38
  -3 -15   0    1.17    0.55
  -3 -15   0    0.93    0.54
  -4 -15   0   17.31    1.77
  -4 -15   0   19.78    1.88
   4  15   0    0.54    0.32
   4  15   0    0.89    0.34
  -5 -15   0    0.43    0.43
  -5 -15   0    1.69    0.56
  11 -16   0   68.60    3.64
  11 -16   0   67.41    3.90
  11 -16   0   64.58    3.77
  11 -16   0   66.21    3.62
  10 -16   0    0.60    0.25
  10 -16   0    0.93    0.27
  10 -16   0    0.50    0.25
  10 -16   0    1.07    0.54
  10 -16   0    0.82    0.28
  10 -16   0    0.80    0.44
   9 -16   0    7.87    0.78
   9 -16   0    7.48    1.24
   9 -16   0    8.13    0.81
   9 -16   0    7.84    1.27
   8 -16   0   20.46    1.42
   8 -16   0   23.74    1.87
   8 -16   0   21.35    1.43
   8 -16   0   22.96    1.86
   7 -16   0    0.78    0.34
   7 -16   0    0.54    0.32
   7 -16   0    0.62    0.51
   7 -16   0    0.34    0.49
   6 -16   0    4.08    0.86
   6 -16   0    2.12    0.54
   6 -16   0    3.06    0.71
   6 -16   0    2.00    0.54
   5 -16   0   14.51    1.35
   5 -16   0   10.00    1.34
   4 -16   0   42.08    2.44
   4 -16   0   39.98    2.40
   3 -16   0    0.77    0.44
   3 -16   0    0.59    0.37
   2 -16   0    0.04    0.30
   2 -16   0    0.22    0.29
   1 -16   0   24.12    1.96
   1 -16   0   25.94    2.01
   0 -16   0    0.73    0.50
   0 -16   0   -0.21    0.30
  -1 -16   0    5.25    1.10
  -1 -16   0    4.95    1.11
  -2 -16   0   38.73    2.64
  -2 -16   0   39.80    2.69
  -3 -16   0    0.14    0.40
  -3 -16   0   -0.29    0.32
   3  16   0   -0.17    0.10
   3  16   0    0.10    0.19
   3  16   0    0.17    0.11
   3  16   0   -0.23    0.18
  -4 -16   0    0.41    0.45
  -4 -16   0   -0.28    0.36
  10 -17   0   13.91    1.05
  10 -17   0   13.42    1.02
  10 -17   0   14.04    1.85
  10 -17   0   13.96    1.88
   9 -17   0    0.46    0.44
   9 -17   0    0.59    0.24
   9 -17   0    1.13    0.33
   9 -17   0    0.29    0.46
   8 -17   0   14.75    1.54
   8 -17   0   14.09    1.26
   8 -17   0   10.27    1.40
   8 -17   0   14.80    1.28
   7 -17   0    5.14    0.86
   7 -17   0    5.29    1.10
   7 -17   0    5.56    0.90
   7 -17   0    5.01    1.02
   6 -17   0    0.23    0.38
   6 -17   0    0.25    0.38
   6 -17   0    0.16    0.27
   6 -17   0    0.03    0.23
   5 -17   0    0.55    0.39
   5 -17   0   -0.37    0.25
   4 -17   0    8.85    1.37
   4 -17   0   10.18    1.50
   3 -17   0    3.91    0.89
   3 -17   0    4.37    0.93
   2 -17   0    1.11    0.56
   2 -17   0    2.09    0.70
   1 -17   0   13.58    1.53
   1 -17   0    9.39    1.34
   0 -17   0    4.89    1.17
   0 -17   0    3.48    1.05
  -1 -17   0    0.56    0.43
  -1 -17   0    0.66    0.47
  -2 -17   0    6.44    1.15
  -2 -17   0    6.95    1.25
  -3 -17   0    0.23    0.54
  -3 -17   0    0.17    0.47
   9 -18   0   16.30    1.32
   9 -18   0   15.66    1.67
   9 -18   0   15.40    1.28
   9 -18   0   12.88    1.79
   8 -18   0    0.03    0.37
   8 -18   0    0.08    0.30
   8 -18   0   -0.04    0.28
   8 -18   0   -0.15    0.36
   7 -18   0   12.47    1.25
   7 -18   0   13.33    1.29
   7 -18   0    8.43    1.26
   7 -18   0    9.84    1.38
   6 -18   0    8.46    1.21
   6 -18   0    9.90    1.43
   6 -18   0   11.16    1.23
   6 -18   0   10.72    1.51
   4 -18   0    4.04    0.93
   4 -18   0    2.49    0.76
   3 -18   0   19.37    1.82
   3 -18   0   22.65    1.93
   2 -18   0    0.56    0.49
   2 -18   0    1.08    0.62
   1 -18   0    3.45    1.01
   1 -18   0    4.12    1.04
   0 -18   0    1.26    0.55
   0 -18   0    2.34    0.71
  -1 -18   0    2.78    0.87
  -1 -18   0    2.62    0.83
   8 -19   0    1.51    0.55
   8 -19   0    0.57    0.48
   8 -19   0    0.90    0.54
   8 -19   0    1.21    0.49
   7 -19   0    0.82    0.47
   7 -19   0    0.95    0.51
   7 -19   0    0.80    0.50
   7 -19   0    1.19    0.53
   6 -19   0    3.66    0.88
   6 -19   0    2.46    0.69
   6 -19   0    2.84    0.77
   6 -19   0    1.69    0.64
   5 -19   0   12.02    1.37
   5 -19   0   13.44    1.44
   4 -19   0   13.29    1.78
   4 -19   0   12.16    1.68
   3 -19   0    9.31    1.43
   3 -19   0    7.68    1.26
   2 -19   0    0.99    0.46
   2 -19   0    0.34    0.38
   1 -19   0    3.40    0.90
   1 -19   0    2.28    0.78
   1 -19   1   15.65    1.79
   1 -19   1   15.82    2.10
   2 -19   1    7.79    1.40
   2 -19   1   10.33    1.66
   3 -19   1    4.45    0.98
   4 -19   1    0.07    0.37
   4 -19   1   -0.26    0.32
   5 -19   1    1.32    0.58
   5 -19   1    0.16    0.36
   6 -19   1    9.82    1.43
   6 -19   1    6.43    1.06
   6 -19   1    7.55    1.20
   6 -19   1    7.01    1.12
   7 -19   1    7.17    1.23
   7 -19   1    6.31    1.09
   7 -19   1    9.07    1.26
   7 -19   1    9.47    1.47
   8 -19   1    0.11    0.25
   8 -19   1   -0.53    0.30
   8 -19   1   -0.09    0.36
   8 -19   1   -0.12    0.28
  -1 -18   1    5.46    1.08
  -1 -18   1    3.64    0.97
   0 -18   1   22.74    2.10
   0 -18   1   25.94    2.21
   1 -18   1    0.96    0.57
   1 -18   1    0.96    0.57
   2 -18   1   34.56    2.48
   2 -18   1   36.45    2.54
   3 -18   1    1.16    0.65
   3 -18   1    0.47    0.57
   4 -18   1    1.12    0.62
   4 -18   1    1.64    0.60
   6 -18   1    1.29    0.51
   6 -18   1    0.69    0.37
   6 -18   1    1.00    0.41
   6 -18   1    1.06    0.44
   7 -18   1    3.49    0.86
   7 -18   1    3.35    0.78
   7 -18   1    3.29    0.91
   7 -18   1    3.82    0.79
   8 -18   1    0.14    0.31
   8 -18   1   -0.12    0.39
   8 -18   1   -0.21    0.31
   8 -18   1    0.28    0.44
   9 -18   1    3.98    1.01
   9 -18   1    3.73    0.70
   9 -18   1    3.87    0.96
   9 -18   1    3.58    0.69
  -3 -17   1    0.24    0.40
  -3 -17   1    1.32    0.57
  -2 -17   1    0.32    0.49
  -2 -17   1    0.38    0.46
  -1 -17   1    4.97    1.10
  -1 -17   1    4.37    1.06
   0 -17   1    2.17    0.73
   0 -17   1    3.26    0.92
   1 -17   1    0.71    0.53
   1 -17   1    0.44    0.42
   2 -17   1    3.03    0.85
   2 -17   1    3.96    0.97
   3 -17   1    1.73    0.66
   3 -17   1    2.68    0.79
   4 -17   1   11.48    1.54
   4 -17   1   12.02    1.34
   5 -17   1    1.25    0.59
   5 -17   1    0.86    0.51
   6 -17   1    9.50    1.32
   6 -17   1    7.95    1.20
   6 -17   1   11.16    1.19
   6 -17   1   12.42    1.26
   7 -17   1    0.92    0.44
   7 -17   1    0.92    0.37
   7 -17   1    1.13    0.44
   7 -17   1    1.37    0.41
   8 -17   1    7.52    1.11
   8 -17   1    7.07    1.04
   8 -17   1    9.63    1.47
   8 -17   1    7.71    1.30
   9 -17   1    0.46    0.20
   9 -17   1    0.24    0.21
   9 -17   1   -0.04    0.35
   9 -17   1    1.12    0.50
  10 -17   1   15.30    1.07
  10 -17   1   14.51    1.61
  10 -17   1   13.92    1.83
  10 -17   1   14.85    1.05
  -4 -16   1    6.07    1.27
  -4 -16   1    7.31    1.39
   3  16  -1   -0.02    0.20
  -3 -16   1    0.02    0.43
  -3 -16   1    0.10    0.55
  -2 -16   1    8.58    1.45
  -2 -16   1    6.74    1.30
  -1 -16   1    0.27    0.44
  -1 -16   1    0.02    0.40
   0 -16   1    1.18    0.63
   0 -16   1    0.13    0.46
   1 -16   1   -0.12    0.33
   1 -16   1   -0.05    0.29
   2 -16   1    2.76    0.79
   2 -16   1    2.79    0.83
   3 -16   1    7.93    1.21
   3 -16   1    5.77    1.01
   4 -16   1    2.27    0.64
   4 -16   1    1.72    0.56
   5 -16   1    3.12    0.83
   5 -16   1    2.95    0.77
   6 -16   1   43.88    2.42
   6 -16   1   46.06    2.57
   6 -16   1   50.33    2.54
   6 -16   1   51.73    2.68
   7 -16   1    1.85    0.52
   7 -16   1    2.52    0.57
   7 -16   1    1.06    0.51
   7 -16   1    1.51    0.64
   8 -16   1    2.53    0.71
   8 -16   1    1.50    0.58
   8 -16   1    2.34    0.52
   8 -16   1    2.29    0.50
   9 -16   1   30.67    2.22
   9 -16   1   33.53    2.31
   9 -16   1   31.32    1.67
   9 -16   1   32.07    1.69
  10 -16   1    1.03    0.29
  10 -16   1    2.02    0.41
  10 -16   1    1.10    0.58
  10 -16   1    1.69    0.38
  10 -16   1    1.70    0.69
  10 -16   1    1.65    0.37
  11 -16   1    0.92    0.62
  11 -16   1    0.86    0.61
  11 -16   1    0.91    0.57
  11 -16   1   -0.30    0.44
  -5 -15   1    7.92    1.32
  -5 -15   1    6.70    1.20
   4  15  -1   -0.03    0.39
   4  15  -1   -0.21    0.38
  -4 -15   1    8.86    1.39
  -4 -15   1    8.35    1.38
   3  15  -1    0.02    0.16
   3  15  -1   -0.04    0.14
  -3 -15   1    5.74    1.18
  -3 -15   1    4.48    1.01
  -2 -15   1    1.37    0.59
  -2 -15   1    1.46    0.63
  -1 -15   1   14.84    1.57
  -1 -15   1   12.81    1.46
   0 -15   1    5.92    1.10
   0 -15   1    7.48    1.21
   1 -15   1    2.14    0.65
   1 -15   1    1.88    0.62
   2 -15   1    8.31    1.16
   2 -15   1   11.73    1.29
   3 -15   1    0.43    0.39
   3 -15   1    1.15    0.53
   4 -15   1   49.40    2.60
   4 -15   1   48.33    2.57
  -5  15  -1   -0.50    0.36
  -5  15  -1    0.42    0.42
   5 -15   1   -0.06    0.25
   5 -15   1    0.08    0.27
  -6  15  -1   35.35    2.19
  -6  15  -1   37.12    2.20
   6 -15   1   39.83    2.26
   6 -15   1   39.71    2.13
   6 -15   1   41.69    2.18
   6 -15   1   36.29    2.19
   7 -15   1   28.48    1.96
   7 -15   1   27.23    1.93
   7 -15   1   30.23    1.76
   7 -15   1   30.82    1.77
   8 -15   1   31.17    1.69
   8 -15   1   29.30    2.06
   8 -15   1   31.05    2.09
   8 -15   1   32.33    1.71
   9 -15   1   -0.09    0.15
   9 -15   1    0.19    0.16
   9 -15   1    0.38    0.55
   9 -15   1    0.50    0.59
  10 -15   1    1.37    0.32
  10 -15   1    0.87    0.43
  10 -15   1    0.92    0.27
  10 -15   1    1.89    0.41
  10 -15   1    0.97    0.37
  10 -15   1    1.32    0.56
  11 -15   1    0.10    0.41
  11 -15   1   -0.19    0.36
  11 -15   1    0.24    0.45
  11 -15   1    0.02    0.41
  12 -15   1    0.11    0.49
  12 -15   1    0.15    0.46
  12 -15   1    0.65    0.56
  12 -15   1    0.25    0.51
  -6 -14   1   -0.17    0.49
  -6 -14   1    1.09    0.64
  -5 -14   1    2.52    0.78
  -5 -14   1    2.34    0.80
   4  14  -1    0.21    0.32
   4  14  -1    0.62    0.31
  -4 -14   1    0.03    0.45
   3  14  -1    5.75    0.56
   3  14  -1    4.88    0.54
   2  14  -1    6.25    0.47
   2  14  -1    6.65    0.47
  -2 -14   1    7.20    1.20
  -2 -14   1    5.96    1.10
  -1 -14   1    0.55    0.37
  -1 -14   1    0.83    0.42
   0 -14   1    2.46    0.70
   0 -14   1    2.18    0.64
   1 -14   1    0.76    0.37
   1 -14   1    0.59    0.36
   1 -14   1    1.20    0.47
   1 -14   1    0.29    0.33
   2 -14   1   11.43    0.87
   2 -14   1   12.58    1.26
   2 -14   1   10.27    0.86
   2 -14   1   12.20    1.24
  -3  14  -1    1.43    0.56
  -3  14  -1    1.84    0.56
   3 -14   1    1.62    0.51
   3 -14   1    1.75    0.51
   3 -14   1    1.18    0.37
   3 -14   1    1.68    0.38
  -4  14  -1    3.57    0.75
  -4  14  -1    4.01    0.80
   4 -14   1    4.73    0.85
   4 -14   1    3.19    0.48
   4 -14   1    5.20    0.58
   4 -14   1    6.35    1.00
  -5  14  -1    2.53    0.65
  -5  14  -1    2.44    0.64
   5 -14   1    2.94    0.62
   5 -14   1    2.03    0.53
  -6  14  -1   13.50    1.25
  -6  14  -1   12.00    1.20
   6 -14   1   13.63    1.15
   6 -14   1   14.79    1.20
   6 -14   1   14.38    1.29
   6 -14   1   14.47    1.28
   7 -14   1   17.90    1.48
   7 -14   1   15.25    1.16
   7 -14   1   16.02    1.18
   7 -14   1   17.03    1.44
   8 -14   1    8.10    1.10
   8 -14   1    9.29    0.64
   8 -14   1    6.81    1.01
   8 -14   1   10.96    0.90
   8 -14   1    9.23    0.62
   8 -14   1   11.17    0.90
   9 -14   1   -0.20    0.20
   9 -14   1    0.11    0.16
   9 -14   1   -0.12    0.22
   9 -14   1    0.39    0.34
   9 -14   1    0.05    0.13
   9 -14   1   -0.25    0.26
  10 -14   1    0.17    0.63
  10 -14   1    1.33    0.65
  10 -14   1    0.84    0.24
  10 -14   1    1.37    0.78
  10 -14   1    0.21    0.49
  10 -14   1    0.60    0.22
  11 -14   1   20.10    1.50
  11 -14   1   25.27    2.06
  11 -14   1   22.12    1.53
  11 -14   1   24.87    2.04
  11 -14   1   20.83    2.01
  11 -14   1   22.95    2.13
  12 -14   1    0.23    0.34
  12 -14   1    0.05    0.33
  12 -14   1   -0.37    0.32
  12 -14   1   -0.66    0.27
   7  13  -1    0.17    0.36
   7  13  -1    0.12    0.33
  -7 -13   1   -0.65    0.33
  -7 -13   1    0.35    0.52
   6  13  -1    1.09    0.38
   6  13  -1    0.93    0.40
  -6 -13   1    0.22    0.39
  -6 -13   1    0.72    0.53
   5  13  -1    0.43    0.46
   5  13  -1   -0.06    0.48
  -5 -13   1    0.28    0.43
  -5 -13   1    1.33    0.63
   4  13  -1    1.80    0.42
   4  13  -1    1.51    0.41
  -4 -13   1    2.22    0.71
  -4 -13   1    2.64    0.77
   3  13  -1    1.63    0.29
   3  13  -1    1.51    0.27
  -3 -13   1    0.42    0.44
  -3 -13   1    1.17    0.58
   2  13  -1    6.93    0.53
   2  13  -1    7.84    0.56
  -2 -13   1   10.35    1.41
  -2 -13   1    8.37    1.30
  -1 -13   1    4.00    0.91
  -1 -13   1    3.91    0.62
  -1 -13   1    3.49    0.58
  -1 -13   1    5.17    1.06
   0 -13   1   13.60    1.33
   0 -13   1   11.76    0.91
   0 -13   1   12.27    0.92
   0 -13   1   15.16    1.40
  -1  13  -1    0.08    0.38
  -1  13  -1   -0.39    0.33
   1 -13   1   -0.33    0.27
   1 -13   1   -0.48    0.24
   1 -13   1   -0.11    0.20
   1 -13   1   -0.32    0.16
  -2  13  -1    7.82    1.10
  -2  13  -1    7.29    1.10
   2 -13   1    7.39    0.66
   2 -13   1    7.22    0.69
   2 -13   1    6.49    0.98
   2 -13   1    6.65    0.98
  -3  13  -1    6.03    1.04
  -3  13  -1    5.68    0.98
   3 -13   1    7.92    0.71
   3 -13   1    8.81    0.98
   3 -13   1    8.63    1.21
   3 -13   1    8.39    0.70
  -4  13  -1    1.97    0.52
  -4  13  -1    2.02    0.51
   4 -13   1    2.97    0.67
   4 -13   1    4.05    0.77
  -5  13  -1    2.11    0.54
  -5  13  -1    1.75    0.51
   5 -13   1    3.27    0.65
   5 -13   1    2.49    0.57
  -6  13  -1   -0.10    0.20
  -6  13  -1   -0.28    0.21
   6 -13   1    0.43    0.26
   6 -13   1    0.08    0.23
   6 -13   1   -0.17    0.19
   6 -13   1    0.14    0.18
   7 -13   1   15.45    1.34
   7 -13   1   16.99    1.39
   7 -13   1   15.77    1.13
   7 -13   1   15.11    1.10
   7 -13   1   16.10    0.80
   7 -13   1   15.85    0.81
   8 -13   1   15.82    1.02
   8 -13   1   14.64    0.99
   8 -13   1   15.91    1.04
   8 -13   1   15.37    1.00
   8 -13   1   14.93    1.37
   8 -13   1   15.02    1.36
   9 -13   1   14.15    1.38
   9 -13   1   16.35    0.93
   9 -13   1   13.09    1.04
   9 -13   1   15.81    1.45
   9 -13   1   12.33    1.02
   9 -13   1   15.44    0.91
  10 -13   1    8.40    1.28
  10 -13   1   12.25    1.08
  10 -13   1    9.41    1.33
  10 -13   1   12.82    1.39
  10 -13   1   12.41    1.07
  10 -13   1   12.94    1.36
  11 -13   1    1.39    0.51
  11 -13   1    1.15    0.53
  11 -13   1    2.70    0.73
  11 -13   1    1.67    0.59
  11 -13   1    1.15    0.49
  11 -13   1    1.64    0.58
  12 -13   1   37.32    2.51
  12 -13   1   34.49    2.68
  12 -13   1   36.16    2.48
  12 -13   1   38.68    2.77
  13 -13   1    1.93    0.73
  13 -13   1    1.76    0.64
  13 -13   1    1.49    0.69
  13 -13   1    1.59    0.61
   8  12  -1   -0.27    0.28
   8  12  -1    0.50    0.37
  -8 -12   1    0.26    0.44
  -8 -12   1   -0.19    0.31
   7  12  -1    6.17    1.00
   7  12  -1    5.96    0.89
  -7 -12   1    5.29    1.04
  -7 -12   1    5.77    1.06
   6  12  -1    0.87    0.64
   6  12  -1    3.55    0.65
   6  12  -1    0.00    0.59
   6  12  -1    2.81    0.55
  -6 -12   1    3.49    0.96
  -6 -12   1    1.34    0.60
   5  12  -1    0.73    0.34
   5  12  -1    0.71    0.31
   5  12  -1    0.69    0.30
   5  12  -1    0.17    0.24
  -5 -12   1   -0.29    0.28
  -5 -12   1    0.89    0.45
   4  12  -1    8.27    0.85
   4  12  -1   10.75    0.92
   4  12  -1    9.06    0.88
   4  12  -1   10.54    0.91
  -4 -12   1    9.08    1.25
  -4 -12   1    5.02    0.93
   3  12  -1    3.03    0.55
   3  12  -1    2.32    0.47
  -3 -12   1    2.27    0.61
  -3 -12   1    2.80    0.70
   2  12  -1    4.90    0.47
   2  12  -1    4.85    0.46
  -2 -12   1    3.66    0.73
  -2 -12   1    5.03    0.71
  -2 -12   1    3.94    0.74
  -2 -12   1    3.42    0.58
   1  12  -1   54.11    1.60
   1  12  -1   54.16    1.61
  -1 -12   1   51.74    2.13
  -1 -12   1   49.93    2.07
  -1 -12   1   54.29    2.72
  -1 -12   1   55.32    2.74
   0 -12   1   14.15    1.27
   0 -12   1   13.00    0.89
   0 -12   1   14.27    1.29
   0 -12   1   14.61    0.95
  -1  12  -1    6.48    0.99
  -1  12  -1    6.31    0.97
   1 -12   1    9.20    0.71
   1 -12   1   10.13    0.76
   1 -12   1   10.50    1.09
   1 -12   1   10.61    1.08
  -2  12  -1    3.12    0.68
  -2  12  -1    2.89    0.64
   2 -12   1    3.19    0.49
   2 -12   1    3.48    0.72
   2 -12   1    3.26    0.68
   2 -12   1    3.00    0.48
  -3  12  -1   16.16    1.31
  -3  12  -1   17.24    1.36
   3 -12   1   16.47    0.95
   3 -12   1   16.77    0.97
   3 -12   1   17.05    1.30
   3 -12   1   17.50    1.33
  -4  12  -1    3.83    0.90
  -4  12  -1    4.05    0.90
   4 -12   1    4.33    0.75
   4 -12   1    3.06    0.64
  -5  12  -1   34.86    1.93
  -5  12  -1   40.48    2.03
   5 -12   1   38.98    1.94
   5 -12   1   40.98    1.97
  -6  12  -1    0.17    0.22
  -6  12  -1   -0.20    0.18
   6 -12   1    0.00    0.19
   6 -12   1   -0.01    0.11
   6 -12   1   -0.10    0.16
   6 -12   1   -0.14    0.10
   6 -12   1    0.21    0.21
   6 -12   1    0.21    0.24
   7 -12   1   -0.35    0.11
   7 -12   1    0.05    0.14
   7 -12   1   -0.03    0.17
   7 -12   1    0.10    0.22
   7 -12   1    0.06    0.16
   7 -12   1   -0.10    0.21
   8 -12   1    6.87    1.03
   8 -12   1    6.07    0.66
   8 -12   1    5.96    0.74
   8 -12   1    6.86    0.60
   8 -12   1    5.19    0.54
   8 -12   1    7.37    1.06
   9 -12   1    0.30    0.36
   9 -12   1   -0.01    0.10
   9 -12   1    0.27    0.12
   9 -12   1    0.43    0.35
   9 -12   1   -0.07    0.24
   9 -12   1   -0.08    0.25
  10 -12   1   15.99    1.45
  10 -12   1   11.73    1.14
  10 -12   1   15.13    1.22
  10 -12   1   13.16    1.79
  10 -12   1   13.30    1.34
  10 -12   1   15.34    1.98
  11 -12   1    0.49    0.62
  11 -12   1    0.32    0.43
  11 -12   1    0.06    0.53
  11 -12   1    0.14    0.36
  12 -12   1    2.49    0.75
  12 -12   1    4.34    0.99
  12 -12   1    3.57    0.88
  12 -12   1    2.55    0.80
  13 -12   1    1.30    0.54
  13 -12   1    1.39    0.58
  13 -12   1    2.75    0.80
  13 -12   1    3.48    0.90
   8  11  -1    4.94    0.90
   8  11  -1    4.39    0.80
  -8 -11   1    4.43    0.92
  -8 -11   1    3.42    0.84
   7  11  -1    2.95    0.65
   7  11  -1    1.97    0.56
  -7 -11   1    2.19    0.75
  -7 -11   1    2.70    0.84
   6  11  -1    1.00    0.52
   6  11  -1    1.18    0.43
   6  11  -1    0.56    0.33
   6  11  -1    1.03    0.44
  -6 -11   1    1.56    0.60
  -6 -11   1    0.67    0.45
   5  11  -1   18.19    1.20
   5  11  -1   16.92    1.20
   5  11  -1   15.54    1.25
   5  11  -1   18.68    1.33
  -5 -11   1   17.24    1.54
  -5 -11   1   14.89    1.46
   4  11  -1    6.08    0.82
   4  11  -1    6.98    0.74
   4  11  -1    7.81    0.74
   4  11  -1    7.61    0.75
  -4 -11   1    9.38    1.33
  -4 -11   1    8.46    1.26
   3  11  -1    1.09    0.31
   3  11  -1    0.57    0.26
   3  11  -1    1.48    0.36
   3  11  -1    0.68    0.28
  -3 -11   1    1.07    0.50
  -3 -11   1    0.73    0.34
  -3 -11   1    0.12    0.27
  -3 -11   1    1.50    0.57
   2  11  -1   59.55    2.97
   2  11  -1   60.12    2.04
   2  11  -1   58.07    2.95
   2  11  -1   55.95    2.03
  -2 -11   1   63.82    2.94
  -2 -11   1   60.21    2.86
  -2 -11   1   62.97    3.45
   1  11  -1   24.53    0.96
   1  11  -1   24.96    0.97
  -1 -11   1   23.87    1.24
  -1 -11   1   22.86    1.63
  -1 -11   1   23.42    1.26
  -1 -11   1   24.43    1.67
   0  11  -1   12.67    1.21
   0  11  -1   12.20    1.18
   0 -11   1   14.04    1.23
   0 -11   1   13.04    0.85
   0 -11   1   13.69    1.21
   0 -11   1   13.98    0.89
  -1  11  -1   18.64    1.44
  -1  11  -1   19.66    1.47
   1 -11   1   18.71    1.01
   1 -11   1   18.27    1.37
   1 -11   1   18.04    0.97
   1 -11   1   20.40    1.43
  -2  11  -1    0.02    0.25
  -2  11  -1    0.11    0.31
   2 -11   1    0.03    0.12
   2 -11   1    0.20    0.16
   2 -11   1    0.16    0.24
   2 -11   1    0.10    0.21
  -3  11  -1   51.74    2.39
  -3  11  -1   50.45    2.38
   3 -11   1   56.55    2.46
   3 -11   1   56.67    2.47
  -4  11  -1   18.16    1.28
  -4  11  -1   15.45    1.18
   4 -11   1   15.44    1.33
   4 -11   1   16.25    1.36
  -5  11  -1   12.38    1.03
  -5  11  -1   12.51    1.02
   5 -11   1   13.99    0.60
   5 -11   1   13.89    0.59
   5 -11   1   13.65    1.08
   5 -11   1   14.97    1.05
   5 -11   1   15.18    1.07
  -6  11  -1    0.56    0.30
  -6  11  -1    0.24    0.26
   6 -11   1    0.24    0.18
   6 -11   1    0.85    0.22
   6 -11   1    0.71    0.27
   6 -11   1    0.70    0.27
   6 -11   1    1.17    0.25
   6 -11   1    0.71    0.30
   7 -11   1   71.35    2.95
   7 -11   1   68.84    2.43
   7 -11   1   69.35    2.47
   7 -11   1   68.23    2.91
   7 -11   1   65.53    2.39
   7 -11   1   69.54    2.42
   8 -11   1    2.16    0.47
   8 -11   1    1.86    0.49
   8 -11   1    2.38    0.49
   8 -11   1    2.69    0.41
   8 -11   1    2.40    0.39
   8 -11   1    1.65    0.47
   9 -11   1    2.42    0.60
   9 -11   1    3.07    0.59
   9 -11   1    2.53    0.79
   9 -11   1    2.42    0.60
   9 -11   1    2.58    0.27
   9 -11   1    3.11    0.84
   9 -11   1    3.15    0.30
   9 -11   1    3.02    0.61
  10 -11   1   21.92    1.89
  10 -11   1   20.13    1.62
  10 -11   1   23.73    1.75
  10 -11   1   18.92    1.74
  10 -11   1   19.63    1.84
  10 -11   1   21.36    1.87
  11 -11   1   -0.28    0.27
  11 -11   1   -0.49    0.24
  11 -11   1    0.31    0.42
  11 -11   1   -0.09    0.38
  12 -11   1   12.71    1.70
  12 -11   1   13.71    1.92
  12 -11   1   15.13    2.10
  12 -11   1   14.86    1.55
  13 -11   1    8.89    1.43
  13 -11   1    8.15    1.51
  13 -11   1    7.67    1.38
  13 -11   1    5.96    1.13
   9  10  -1    4.22    0.80
   9  10  -1    3.91    0.82
  -9 -10   1    3.39    0.78
  -9 -10   1    3.73    0.80
   8  10  -1   13.18    1.16
   8  10  -1   11.76    1.14
  -8 -10   1   11.93    1.29
  -8 -10   1   10.90    1.48
   7  10  -1    0.33    0.29
   7  10  -1   -0.20    0.22
  -7 -10   1    0.34    0.34
  -7 -10   1   -0.08    0.28
   6  10  -1    1.29    0.51
   6  10  -1    1.14    0.46
   6  10  -1    1.30    0.36
   6  10  -1    1.20    0.35
  -6 -10   1    1.34    0.52
  -6 -10   1    2.12    0.70
   5  10  -1    9.35    0.86
   5  10  -1   10.75    0.88
   5  10  -1    8.65    0.95
   5  10  -1    9.84    1.20
  -5 -10   1    8.19    1.11
  -5 -10   1   10.44    1.17
   4  10  -1    8.73    0.86
   4  10  -1    9.86    0.91
   4  10  -1   10.50    1.38
   4  10  -1   10.45    0.86
   4  10  -1   10.98    1.43
   4  10  -1   12.12    0.89
  -4 -10   1    8.56    0.90
  -4 -10   1   11.89    1.15
  -4 -10   1    8.00    0.88
  -4 -10   1   11.14    1.12
   3  10  -1   11.77    0.85
   3  10  -1   14.61    0.95
   3  10  -1   11.58    1.47
   3  10  -1   14.17    0.95
   3  10  -1   13.14    0.90
   3  10  -1   11.80    1.25
  -3 -10   1   11.41    1.14
  -3 -10   1   12.69    0.98
  -3 -10   1   12.72    1.09
  -3 -10   1   12.95    1.00
  -3 -10   1   11.58    1.17
  -3 -10   1   12.38    1.12
   2  10  -1   25.35    1.76
   2  10  -1   25.08    1.74
   2  10  -1   23.90    1.17
   2  10  -1   25.19    1.18
  -2 -10   1   21.20    1.54
  -2 -10   1   24.30    1.34
  -2 -10   1   25.28    1.33
  -2 -10   1   24.09    1.27
  -2 -10   1   25.17    1.65
  -2 -10   1   23.44    1.31
   1  10  -1   73.82    3.24
   1  10  -1   76.87    2.27
   1  10  -1   79.32    2.26
   1  10  -1   77.88    3.29
  -1 -10   1   76.81    2.55
  -1 -10   1   80.62    3.19
  -1 -10   1   78.06    3.16
  -1 -10   1   72.50    2.54
   0 -10   1   21.99    1.08
   0 -10   1   20.59    1.42
   0 -10   1   20.79    1.04
   0 -10   1   23.56    1.51
  -1  10  -1    3.59    0.70
  -1  10  -1    2.78    0.60
   1 -10   1    4.20    0.52
   1 -10   1    2.56    0.49
   1 -10   1    3.81    0.48
   1 -10   1    2.89    0.53
  -2  10  -1   31.89    1.77
  -2  10  -1   34.24    1.82
   2 -10   1   31.28    1.30
   2 -10   1   30.93    1.27
  -3  10  -1  107.35    3.81
  -3  10  -1  117.27    3.90
   3 -10   1  125.08    4.05
   3 -10   1  123.10    4.04
  -4  10  -1   33.72    1.72
  -4  10  -1   34.07    1.73
   4 -10   1   38.77    1.78
   4 -10   1   36.69    1.74
  -5  10  -1    0.09    0.20
  -5  10  -1    0.14    0.25
   5 -10   1    0.38    0.22
   5 -10   1    0.42    0.23
   5 -10   1    0.24    0.15
   5 -10   1    0.80    0.27
   5 -10   1    0.61    0.19
   5 -10   1    0.04    0.13
   6 -10   1   14.77    0.92
   6 -10   1   14.50    0.86
   6 -10   1   13.96    1.11
   6 -10   1   13.96    1.10
   6 -10   1   16.14    0.96
   6 -10   1   14.40    0.86
   7 -10   1   65.15    2.45
   7 -10   1   60.52    2.70
   7 -10   1   65.27    2.78
   7 -10   1   65.25    2.19
   7 -10   1   69.66    2.23
   7 -10   1   64.36    2.47
   8 -10   1   14.51    1.08
   8 -10   1   14.90    0.74
   8 -10   1   15.45    1.28
   8 -10   1   13.73    1.22
   8 -10   1   13.64    1.08
   8 -10   1   15.75    0.76
   9 -10   1   16.13    1.26
   9 -10   1   17.98    1.63
   9 -10   1   17.80    1.45
   9 -10   1   16.20    1.28
   9 -10   1   16.02    1.39
   9 -10   1   17.37    1.57
  10 -10   1    8.28    1.21
  10 -10   1    7.49    1.30
  10 -10   1    7.92    1.19
  10 -10   1    5.10    0.97
  10 -10   1    6.91    1.29
  10 -10   1    8.08    1.21
  11 -10   1    9.67    1.35
  11 -10   1    9.08    1.48
  11 -10   1    9.76    1.46
  11 -10   1   11.99    1.31
  12 -10   1   38.76    2.73
  12 -10   1   44.07    2.90
  13 -10   1   -0.15    0.32
  13 -10   1    0.14    0.34
  13 -10   1    0.21    0.42
  13 -10   1    0.73    0.48
   9   9  -1    0.92    0.44
   9   9  -1    1.12    0.46
  -9  -9   1    0.61    0.46
  -9  -9   1    1.06    0.52
   8   9  -1   17.03    1.44
   8   9  -1   15.37    1.41
  -8  -9   1   14.02    1.36
  -8  -9   1   15.70    1.43
   7   9  -1    2.99    0.63
   7   9  -1    2.73    0.60
  -7  -9   1    1.13    0.49
  -7  -9   1    1.96    0.63
   6   9  -1    0.12    0.38
   6   9  -1   -0.06    0.20
   6   9  -1    0.36    0.36
   6   9  -1    0.42    0.29
  -6  -9   1   -0.11    0.26
  -6  -9   1    0.29    0.33
   5   9  -1   10.89    1.41
   5   9  -1   11.94    1.53
   5   9  -1   13.06    1.57
   5   9  -1   10.26    0.86
   5   9  -1   11.29    1.52
   5   9  -1   10.91    0.86
  -5  -9   1    9.77    1.00
  -5  -9   1   10.40    1.05
  -5  -9   1    9.91    1.06
  -5  -9   1   10.20    1.08
   4   9  -1   -0.18    0.22
   4   9  -1    0.24    0.23
   4   9  -1    0.23    0.22
   4   9  -1   -0.01    0.16
   4   9  -1   -0.11    0.18
   4   9  -1   -0.40    0.23
  -4  -9   1    0.96    0.39
  -4  -9   1   -0.02    0.16
  -4  -9   1   -0.12    0.21
  -4  -9   1   -0.22    0.14
   3   9  -1    1.66    0.56
   3   9  -1    2.09    0.40
   3   9  -1    1.15    0.49
   3   9  -1    2.14    0.44
  -3  -9   1    1.75    0.51
  -3  -9   1    1.92    0.44
  -3  -9   1    1.25    0.32
  -3  -9   1    2.35    0.49
  -3  -9   1    2.24    0.57
  -3  -9   1    1.62    0.38
   2   9  -1    4.66    0.72
   2   9  -1    5.43    0.54
   2   9  -1    4.70    0.50
   2   9  -1    5.86    0.55
   2   9  -1    4.37    0.72
   2   9  -1    5.66    0.52
  -2  -9   1    5.53    0.57
  -2  -9   1    5.62    0.56
  -2  -9   1    4.32    0.69
  -2  -9   1    4.06    0.64
  -2  -9   1    5.64    0.58
   1   9  -1    1.26    0.44
   1   9  -1    1.47    0.27
   1   9  -1    2.13    0.55
   1   9  -1    1.72    0.30
  -1  -9   1    1.36    0.31
  -1  -9   1    1.42    0.40
  -1  -9   1    0.97    0.34
  -1  -9   1    1.92    0.36
   0   9  -1    5.67    0.29
   0   9  -1    6.85    0.91
   0   9  -1    5.15    0.80
   0   9  -1    5.68    0.28
   0  -9   1    5.92    0.50
   0  -9   1    5.75    0.51
  -1   9  -1    0.75    0.32
  -1   9  -1    1.24    0.36
   1  -9   1    1.19    0.26
   1  -9   1    1.16    0.27
   1  -9   1    1.17    0.34
   1  -9   1    0.92    0.31
  -2   9  -1   14.54    1.07
  -2   9  -1   11.32    0.96
   2  -9   1   14.14    1.03
   2  -9   1   13.11    1.00
  -3   9  -1    8.38    0.79
  -3   9  -1    7.40    0.75
   3  -9   1    7.12    0.70
   3  -9   1    6.45    0.68
   4  -9   1    8.54    0.73
   4  -9   1    8.39    0.73
   4  -9   1    8.06    0.43
   4  -9   1    7.81    0.43
  -5   9  -1  116.69    3.62
  -5   9  -1  112.89    3.57
   5  -9   1  120.46    3.59
   5  -9   1  117.32    3.37
   5  -9   1  121.42    3.83
   5  -9   1  118.97    3.36
   5  -9   1  121.16    3.84
   5  -9   1  112.20    3.54
   6  -9   1   33.97    1.41
   6  -9   1   34.79    1.55
   6  -9   1   33.72    1.50
   6  -9   1   33.22    1.72
   6  -9   1   34.07    1.41
   6  -9   1   35.35    1.76
   7  -9   1   49.28    1.66
   7  -9   1   49.53    2.13
   7  -9   1   51.15    1.69
   7  -9   1   48.88    2.09
   7  -9   1   50.02    2.31
   7  -9   1   47.86    2.27
   8  -9   1    0.81    0.34
   8  -9   1    0.83    0.33
   8  -9   1    1.39    0.19
   8  -9   1    0.91    0.36
   8  -9   1    0.78    0.34
   8  -9   1    1.65    0.54
   8  -9   1    1.54    0.56
   8  -9   1    1.19    0.18
   9  -9   1    3.09    0.71
   9  -9   1    2.43    0.64
   9  -9   1    4.16    0.78
   9  -9   1    4.56    0.81
   9  -9   1    2.26    0.58
   9  -9   1    4.02    0.83
  10  -9   1    6.94    1.09
  10  -9   1    6.46    1.07
  10  -9   1    7.89    1.18
  10  -9   1    6.89    1.24
  10  -9   1    6.67    1.11
  10  -9   1    7.90    1.31
  11  -9   1    1.03    0.55
  11  -9   1    1.03    0.52
  11  -9   1    0.24    0.42
  11  -9   1    0.65    0.49
  12  -9   1   15.12    1.52
  12  -9   1   17.64    1.76
  12  -9   1   18.45    1.67
  12  -9   1   17.77    1.81
  13  -9   1    0.57    0.40
  13  -9   1    0.54    0.42
  13  -9   1   -0.43    0.31
  13  -9   1    0.11    0.38
  14  -9   1    0.52    0.41
  14  -9   1    0.84    0.52
  14  -9   1    0.41    0.53
  14  -9   1    1.52    0.70
  10   8  -1   19.78    1.51
  10   8  -1   24.15    1.70
 -10  -8   1   19.67    1.55
 -10  -8   1   17.63    1.50
   9   8  -1    0.01    0.21
   9   8  -1    0.06    0.21
  -9  -8   1    0.08    0.34
  -9  -8   1   -0.17    0.30
   8   8  -1   55.13    2.42
   8   8  -1   55.68    2.48
  -8  -8   1   55.15    2.68
  -8  -8   1   47.02    2.51
   7   8  -1    4.69    0.74
   7   8  -1    4.90    0.92
   7   8  -1    4.31    0.72
   7   8  -1    2.45    0.69
   7   8  -1    3.59    0.87
   7   8  -1    2.70    0.82
  -7  -8   1    4.32    0.77
  -7  -8   1    3.68    0.74
   6   8  -1    3.48    0.57
   6   8  -1    4.32    0.86
   6   8  -1    4.68    0.90
   6   8  -1    3.97    0.81
   6   8  -1    4.13    0.84
   6   8  -1    4.12    0.62
  -6  -8   1    3.82    0.74
  -6  -8   1    3.92    0.75
   5   8  -1   55.39    2.72
   5   8  -1   54.00    2.50
   5   8  -1   53.46    2.45
   5   8  -1   56.14    2.18
   5   8  -1   57.23    2.16
   5   8  -1   53.11    2.68
  -5  -8   1   56.31    2.59
  -5  -8   1   52.02    2.35
  -5  -8   1   50.06    2.30
  -5  -8   1   58.74    2.63
  -5  -8   1   52.36    2.39
  -5  -8   1   53.89    2.46
   4   8  -1    0.20    0.22
   4   8  -1    0.04    0.19
   4   8  -1    0.46    0.24
   4   8  -1    0.09    0.26
   4   8  -1    0.21    0.27
   4   8  -1    0.52    0.25
  -4  -8   1    0.18    0.20
  -4  -8   1    0.13    0.27
  -4  -8   1    0.21    0.21
  -4  -8   1    0.20    0.29
  -4  -8   1    0.39    0.23
  -4  -8   1    0.07    0.18
   3   8  -1   14.21    1.23
   3   8  -1   15.62    0.91
   3   8  -1   14.63    0.97
   3   8  -1   15.43    1.27
   3   8  -1   16.22    0.90
   3   8  -1   14.96    1.00
  -3  -8   1   17.77    1.28
  -3  -8   1   14.59    0.97
  -3  -8   1   14.97    1.19
  -3  -8   1   14.47    0.99
   2   8  -1   55.84    1.98
   2   8  -1   55.18    1.96
   2   8  -1   55.14    1.88
   2   8  -1   53.02    2.44
   2   8  -1   53.94    1.89
   2   8  -1   51.29    2.42
  -2  -8   1   52.89    1.96
  -2  -8   1   50.90    1.97
  -2  -8   1   56.21    1.97
  -2  -8   1   52.27    1.98
   1   8  -1    0.13    0.26
   1   8  -1    0.24    0.14
   1   8  -1    0.09    0.12
   1   8  -1    0.10    0.21
  -1  -8   1    0.14    0.16
  -1  -8   1   -0.10    0.10
  -1  -8   1    0.04    0.12
  -1  -8   1    0.31    0.15
   0   8  -1   43.41    2.04
   0   8  -1   44.28    1.26
   0   8  -1   47.57    1.28
   0   8  -1   48.75    2.14
   0  -8   1   43.06    1.99
   0  -8   1   45.87    2.04
   0  -8   1   48.35    1.63
   0  -8   1   48.32    1.60
  -1   8  -1    1.07    0.36
  -1   8  -1    1.33    0.40
   1  -8   1    1.13    0.35
   1  -8   1    0.90    0.22
   1  -8   1    1.44    0.27
   1  -8   1    0.62    0.30
  -2   8  -1   22.43    1.50
  -2   8  -1   21.91    1.48
   2  -8   1   23.13    1.26
   2  -8   1   22.21    1.25
  -3   8  -1   17.95    1.09
  -3   8  -1   18.20    1.09
   3  -8   1   18.42    1.05
   3  -8   1   16.31    1.00
  -4   8  -1   33.08    1.50
  -4   8  -1   34.72    1.53
   4  -8   1   34.98    1.49
   4  -8   1   33.00    1.21
   4  -8   1   34.53    1.24
   4  -8   1   36.05    1.50
  -5   8  -1   20.89    1.07
  -5   8  -1   19.35    1.05
   5  -8   1   22.70    1.26
   5  -8   1   19.79    1.02
   5  -8   1   21.21    1.04
   5  -8   1   22.81    1.26
   5  -8   1   21.62    1.07
   5  -8   1   20.65    1.02
   6  -8   1    4.45    0.65
   6  -8   1    5.98    0.61
   6  -8   1    6.63    0.50
   6  -8   1    6.99    0.51
   6  -8   1    6.45    0.64
   6  -8   1    6.53    0.72
   7  -8   1    0.21    0.11
   7  -8   1    0.29    0.23
   7  -8   1    0.13    0.20
   7  -8   1    0.54    0.26
   7  -8   1    0.53    0.27
   7  -8   1    0.17    0.11
   8  -8   1    0.20    0.23
   8  -8   1   -0.26    0.12
   8  -8   1    0.42    0.26
   8  -8   1   -0.05    0.22
   8  -8   1    0.59    0.30
   8  -8   1    0.15    0.27
   9  -8   1    6.76    0.98
   9  -8   1    6.55    0.98
   9  -8   1    5.74    0.90
   9  -8   1    7.31    1.04
   9  -8   1    4.12    0.79
   9  -8   1    4.82    0.88
  10  -8   1    0.19    0.33
  10  -8   1   -0.13    0.25
  10  -8   1    0.15    0.31
  10  -8   1    0.28    0.30
  10  -8   1    0.18    0.40
  10  -8   1   -0.14    0.34
  11  -8   1    3.80    0.82
  11  -8   1    3.63    0.81
  11  -8   1    3.35    0.81
  11  -8   1    4.46    0.86
  12  -8   1    5.87    1.06
  12  -8   1    7.03    1.16
  12  -8   1    6.47    1.36
  12  -8   1    7.37    1.38
  13  -8   1    0.08    0.48
  13  -8   1   -0.36    0.37
  13  -8   1    0.61    0.47
  13  -8   1    1.10    0.54
  14  -8   1    4.69    0.91
  14  -8   1    6.35    1.29
  14  -8   1    4.19    1.05
  14  -8   1    5.51    1.04
  11   7  -1    6.81    1.12
  11   7  -1    7.05    1.17
 -11  -7   1    4.74    0.84
 -11  -7   1    5.22    0.85
  10   7  -1    4.47    0.70
  10   7  -1    4.34    0.75
 -10  -7   1    5.48    0.90
 -10  -7   1    4.87    0.84
   9   7  -1    1.33    0.67
  -9  -7   1    2.22    0.60
  -9  -7   1    1.49    0.52
   8   7  -1   29.68    1.65
   8   7  -1   26.98    1.63
  -8  -7   1   27.28    1.73
  -8  -7   1   28.12    1.75
   7   7  -1   10.14    1.13
   7   7  -1   10.18    1.29
   7   7  -1   11.09    1.22
   7   7  -1   10.68    1.22
   7   7  -1   10.16    0.89
   7   7  -1   11.20    0.96
  -7  -7   1   10.52    1.04
  -7  -7   1   11.24    1.08
   6   7  -1    6.89    1.02
   6   7  -1    8.35    0.75
   6   7  -1    8.27    1.15
   6   7  -1    6.32    0.70
   6   7  -1    6.94    1.01
   6   7  -1    7.13    1.04
  -6  -7   1    7.75    1.06
  -6  -7   1    5.17    0.83
  -6  -7   1    5.48    0.86
  -6  -7   1    7.53    1.00
  -6  -7   1    6.21    0.92
  -6  -7   1    4.91    0.78
   5   7  -1   51.54    1.97
   5   7  -1   49.46    1.98
   5   7  -1   51.21    2.38
   5   7  -1   49.06    2.30
   5   7  -1   48.09    2.82
   5   7  -1   50.24    2.88
  -5  -7   1   49.23    2.25
  -5  -7   1   47.06    2.26
  -5  -7   1   49.73    2.30
  -5  -7   1   51.23    2.25
  -5  -7   1   48.80    2.17
  -5  -7   1   42.67    2.06
   4   7  -1   11.71    0.78
   4   7  -1   10.97    1.05
   4   7  -1   12.97    0.99
   4   7  -1   12.18    0.95
   4   7  -1   12.09    0.82
   4   7  -1   11.23    1.06
  -4  -7   1   11.39    0.98
  -4  -7   1   13.58    1.26
  -4  -7   1    9.82    0.87
  -4  -7   1   13.25    1.24
  -4  -7   1   11.12    0.97
  -4  -7   1   10.74    0.88
   3   7  -1    8.15    0.85
   3   7  -1    7.95    0.72
   3   7  -1    9.29    0.66
   3   7  -1    7.00    0.80
   3   7  -1    8.44    0.62
   3   7  -1    7.69    0.72
  -3  -7   1    5.68    0.80
  -3  -7   1    8.46    0.69
  -3  -7   1    6.30    0.61
  -3  -7   1    8.03    0.68
  -3  -7   1    7.58    0.81
  -3  -7   1    6.80    0.62
   2   7  -1    5.74    0.80
   2   7  -1    4.03    0.42
   2   7  -1    4.76    0.46
   2   7  -1    5.45    0.79
   2   7  -1    4.16    0.45
   2   7  -1    4.11    0.41
  -2  -7   1    4.34    0.47
  -2  -7   1    4.85    0.47
  -2  -7   1    4.75    0.45
   1   7  -1   86.59    2.57
   1   7  -1   88.51    2.53
   1   7  -1   89.25    2.52
   1   7  -1   85.35    3.13
   1   7  -1   91.80    2.57
   1   7  -1   85.38    3.12
  -1  -7   1   82.82    2.75
  -1  -7   1   82.51    2.71
  -1  -7   1   89.02    3.02
  -1  -7   1   83.80    2.97
   0   7  -1    8.01    0.76
   0   7  -1    7.12    0.35
   0   7  -1    7.20    0.73
   0   7  -1    7.94    0.36
   0  -7   1    6.87    0.48
   0  -7   1    8.13    0.75
   0  -7   1    8.62    0.76
   0  -7   1    8.34    0.52
  -1   7  -1   57.26    2.23
  -1   7  -1   58.05    2.24
   1  -7   1   55.44    1.73
   1  -7   1   56.72    1.76
   1  -7   1   58.63    2.18
   1  -7   1   56.20    2.15
  -2   7  -1   24.18    1.25
  -2   7  -1   23.46    1.24
   2  -7   1   25.75    1.25
   2  -7   1   22.67    1.19
  -3   7  -1   42.35    1.70
  -3   7  -1   41.80    1.69
   3  -7   1   42.65    1.66
   3  -7   1   41.87    1.28
   3  -7   1   44.59    1.68
   3  -7   1   42.58    1.30
  -4   7  -1    0.62    0.20
  -4   7  -1    0.62    0.19
   4  -7   1    1.28    0.26
   4  -7   1    0.92    0.24
   4  -7   1    1.60    0.38
   4  -7   1    1.02    0.24
   4  -7   1    1.12    0.25
   4  -7   1    0.97    0.30
   5  -7   1    1.11    0.25
   5  -7   1    0.54    0.24
   5  -7   1    1.23    0.27
   5  -7   1    0.83    0.26
   6  -7   1    6.87    0.71
   6  -7   1    6.85    0.43
   6  -7   1    6.73    0.65
   6  -7   1    6.28    0.69
   6  -7   1    7.24    0.44
   7  -7   1   20.69    1.50
   7  -7   1   23.87    1.56
   7  -7   1   23.61    1.41
   7  -7   1   21.49    1.35
   7  -7   1   21.17    1.38
   7  -7   1   21.84    1.37
   8  -7   1    2.99    0.75
   8  -7   1    3.64    0.75
   8  -7   1    2.93    0.66
   8  -7   1    2.79    0.62
   8  -7   1    2.65    0.60
   8  -7   1    1.90    0.60
  -9   7  -1  101.57    3.58
  -9   7  -1   95.60    3.52
   9  -7   1  104.39    4.13
   9  -7   1  104.87    4.00
   9  -7   1   98.30    3.79
   9  -7   1  103.45    4.19
   9  -7   1  110.23    3.93
   9  -7   1   96.11    3.93
  10  -7   1    3.99    0.96
  10  -7   1    3.94    0.79
  10  -7   1    2.81    0.81
  10  -7   1    3.58    0.78
  10  -7   1    5.50    0.93
  10  -7   1    3.07    0.72
  11  -7   1    0.26    0.29
  11  -7   1    0.24    0.43
  11  -7   1    0.55    0.33
  11  -7   1    0.81    0.56
  12  -7   1    1.43    0.64
  12  -7   1    0.43    0.36
  12  -7   1    0.48    0.54
  12  -7   1    0.77    0.45
  13  -7   1    5.31    1.15
  13  -7   1    4.14    1.01
  13  -7   1    4.47    0.91
  13  -7   1    5.84    1.03
  14  -7   1   -0.25    0.34
  14  -7   1    0.39    0.40
  14  -7   1    0.90    0.66
  14  -7   1    0.62    0.51
  11   6  -1    0.23    0.30
  11   6  -1   -0.23    0.28
 -11  -6   1    0.71    0.36
 -11  -6   1    0.40    0.31
  10   6  -1    8.21    1.18
  10   6  -1    7.02    1.07
 -10  -6   1    6.84    0.78
 -10  -6   1    6.94    0.96
   9   6  -1    4.00    0.79
   9   6  -1    4.93    0.84
  -9  -6   1    4.88    0.82
  -9  -6   1    3.67    0.71
   8   6  -1    3.72    0.60
   8   6  -1    3.59    0.62
  -8  -6   1    5.53    0.86
  -8  -6   1    4.44    0.78
   7   6  -1   13.17    1.20
   7   6  -1   14.29    1.03
   7   6  -1   12.14    1.27
   7   6  -1   12.13    1.24
   7   6  -1   13.34    1.03
   7   6  -1   13.79    1.25
  -7  -6   1   13.13    1.67
  -7  -6   1   10.17    1.07
  -7  -6   1   12.62    1.07
  -7  -6   1   12.92    1.63
  -7  -6   1   11.53    1.04
  -7  -6   1   11.86    1.15
   6   6  -1   55.32    2.21
   6   6  -1   53.76    2.54
   6   6  -1   55.82    2.59
   6   6  -1   55.78    2.18
   6   6  -1   51.47    2.54
   6   6  -1   55.04    2.64
  -6  -6   1   46.42    3.16
  -6  -6   1   45.02    3.06
  -6  -6   1   53.76    2.34
  -6  -6   1   52.17    2.32
   5   6  -1    0.87    0.25
   5   6  -1    0.71    0.39
   5   6  -1    0.38    0.19
   5   6  -1    0.69    0.32
   5   6  -1    0.73    0.34
   5   6  -1    0.94    0.35
  -5  -6   1    0.62    0.27
  -5  -6   1    1.45    0.45
  -5  -6   1    0.91    0.31
  -5  -6   1    1.14    0.39
   4   6  -1   10.80    0.97
   4   6  -1   10.92    0.80
   4   6  -1   10.93    0.97
   4   6  -1   13.08    0.84
   4   6  -1   10.08    0.88
   4   6  -1   10.84    0.89
  -4  -6   1   11.20    0.93
  -4  -6   1   11.43    0.89
  -4  -6   1   11.35    0.86
  -4  -6   1   10.92    0.93
  -4  -6   1   11.73    0.86
   3   6  -1   19.56    0.95
   3   6  -1   20.90    1.15
   3   6  -1   22.55    1.35
   3   6  -1   20.30    1.29
   3   6  -1   20.77    0.99
   3   6  -1   21.44    1.15
  -3  -6   1   20.56    1.08
  -3  -6   1   21.76    1.12
  -3  -6   1   19.47    1.05
  -3  -6   1   20.39    1.24
  -3  -6   1   20.60    1.08
  -3  -6   1   19.97    1.24
   2   6  -1  110.31    3.65
   2   6  -1  115.96    3.29
   2   6  -1  108.22    3.05
   2   6  -1  109.55    3.23
   2   6  -1  109.42    3.63
   2   6  -1  108.91    3.08
  -2  -6   1  113.08    3.55
  -2  -6   1  107.85    3.18
  -2  -6   1  108.06    3.52
  -2  -6   1  106.39    3.17
   1   6  -1    9.45    0.56
   1   6  -1   10.30    0.56
   1   6  -1    9.16    0.55
   1   6  -1    9.34    0.56
   1   6  -1   10.69    0.85
   1   6  -1    9.15    0.80
  -1  -6   1    9.02    0.55
  -1  -6   1    8.43    0.52
   0   6  -1  125.49    3.11
   0   6  -1  130.19    3.88
   0   6  -1  126.69    3.86
   0   6  -1  124.58    3.10
   0  -6   1  125.32    3.28
   0  -6   1  124.98    3.74
   0  -6   1  122.78    3.25
   0  -6   1  124.98    3.75
  -1   6  -1    0.89    0.29
  -1   6  -1    0.78    0.28
   1  -6   1    0.35    0.16
   1  -6   1    0.42    0.16
  -2   6  -1  262.45    6.85
  -2   6  -1  266.73    6.86
   2  -6   1  246.77    6.53
   2  -6   1  259.83    6.56
  -3   6  -1    9.40    0.65
  -3   6  -1   10.27    0.67
   3  -6   1   11.29    0.69
   3  -6   1   11.45    0.70
  -4   6  -1    0.26    0.14
  -4   6  -1    0.12    0.12
   4  -6   1    0.09    0.11
   4  -6   1    0.25    0.18
   4  -6   1    0.12    0.12
   4  -6   1    0.22    0.17
   5  -6   1   52.18    1.55
   5  -6   1   50.62    1.54
   5  -6   1   47.34    1.93
   5  -6   1   49.70    1.96
   6  -6   1   47.47    1.33
   6  -6   1   50.87    2.07
   6  -6   1   51.74    2.26
   6  -6   1   48.79    1.34
   6  -6   1   47.85    2.03
   6  -6   1   46.78    2.22
  -7   6  -1   48.44    2.01
  -7   6  -1   50.90    2.05
   7  -6   1   51.67    2.36
   7  -6   1   46.96    2.32
   7  -6   1   46.51    2.47
   7  -6   1   49.57    2.55
  -8   6  -1    2.22    0.58
  -8   6  -1    2.55    0.61
   8  -6   1    2.58    0.57
   8  -6   1    2.46    0.59
   8  -6   1    2.97    0.70
   8  -6   1    3.37    0.75
   8  -6   1    2.76    0.59
  -9   6  -1    7.23    1.04
  -9   6  -1    6.01    0.93
   9  -6   1    4.30    0.72
   9  -6   1    8.01    0.88
   9  -6   1    7.27    1.10
   9  -6   1    8.67    1.14
   9  -6   1    7.61    1.16
 -10   6  -1   21.12    1.43
 -10   6  -1   18.95    1.36
  10  -6   1   23.37    1.97
  10  -6   1   24.44    1.87
  10  -6   1   28.26    2.08
  10  -6   1   23.22    1.79
  10  -6   1   25.70    1.70
  10  -6   1   26.73    1.73
  11  -6   1   34.97    2.37
  11  -6   1   36.21    2.36
  11  -6   1   37.91    2.23
  11  -6   1   32.73    2.10
  12  -6   1   47.09    2.91
  12  -6   1   47.77    2.63
  12  -6   1   44.66    2.78
  12  -6   1   49.27    2.67
  13  -6   1    4.94    1.04
  13  -6   1    4.80    1.00
  13  -6   1    5.21    1.12
  13  -6   1    5.50    1.11
  14  -6   1    2.19    0.71
  14  -6   1    1.56    0.70
  14  -6   1    1.79    0.69
  14  -6   1    2.08    0.69
  11   5  -1    2.21    0.67
  11   5  -1    3.03    0.76
 -11  -5   1    1.79    0.43
 -11  -5   1    1.96    0.45
  10   5  -1    1.20    0.49
  10   5  -1    1.01    0.46
 -10  -5   1    1.34    0.40
 -10  -5   1    0.60    0.28
   9   5  -1    0.85    0.34
   9   5  -1    1.53    0.42
  -9  -5   1    1.95    0.49
  -9  -5   1    2.29    0.53
   8   5  -1    2.72    0.61
   8   5  -1    3.38    0.63
  -8  -5   1    1.49    0.42
  -8  -5   1    2.50    0.52
   7   5  -1   29.81    1.74
   7   5  -1   28.46    1.56
   7   5  -1   27.60    2.64
   7   5  -1   26.71    2.64
   7   5  -1   30.10    1.56
   7   5  -1   26.83    1.69
  -7  -5   1   28.09    1.83
  -7  -5   1   30.22    1.74
  -7  -5   1   28.93    1.60
  -7  -5   1   26.47    1.74
  -7  -5   1   30.50    1.75
  -7  -5   1   30.13    1.62
   6   5  -1    0.03    0.23
   6   5  -1    0.05    0.15
   6   5  -1    0.25    0.30
   6   5  -1    0.44    0.24
  -6  -5   1    0.20    0.22
  -6  -5   1    0.05    0.19
  -6  -5   1    0.92    0.35
  -6  -5   1    0.21    0.16
  -6  -5   1    0.26    0.25
  -6  -5   1    0.47    0.19
   5   5  -1    6.53    0.88
   5   5  -1    6.47    0.62
   5   5  -1    6.26    0.59
   5   5  -1    5.27    0.78
   5   5  -1    6.88    0.90
   5   5  -1    7.09    0.77
  -5  -5   1    5.07    0.70
  -5  -5   1    7.00    0.72
  -5  -5   1    6.91    0.72
  -5  -5   1    7.31    0.75
  -5  -5   1    5.61    0.63
  -5  -5   1    6.11    0.64
   4   5  -1   31.04    1.30
   4   5  -1   28.69    1.55
   4   5  -1   32.43    1.61
   4   5  -1   31.31    1.61
   4   5  -1   27.25    1.26
   4   5  -1   29.90    1.54
  -4  -5   1   29.23    1.41
  -4  -5   1   31.52    1.50
  -4  -5   1   29.67    1.44
  -4  -5   1   29.84    1.50
  -4  -5   1   28.44    1.47
  -4  -5   1   30.04    1.42
   3   5  -1  375.54    9.17
   3   5  -1  377.40    9.57
   3   5  -1  385.49    9.57
   3   5  -1  365.91    9.19
  -3  -5   1  374.76    9.29
  -3  -5   1  362.57    9.25
  -3  -5   1  361.87    9.49
  -3  -5   1  376.29    9.53
  -3  -5   1  370.66    9.31
  -3  -5   1  380.75    9.39
   2   5  -1  127.88    3.63
   2   5  -1  136.56    4.00
   2   5  -1  125.84    3.44
   2   5  -1  130.66    3.96
   2   5  -1  127.38    3.64
   2   5  -1  126.41    3.42
  -2  -5   1  122.49    3.33
  -2  -5   1  119.83    3.65
  -2  -5   1  118.85    3.34
  -2  -5   1  115.08    3.63
  -2  -5   1  121.03    3.36
  -2  -5   1  122.11    3.36
   1   5  -1   44.19    1.83
   1   5  -1   49.38    1.49
   1   5  -1   50.50    1.53
   1   5  -1   47.55    1.52
   1   5  -1   42.57    1.81
   1   5  -1   47.51    1.46
  -1  -5   1   44.60    1.43
  -1  -5   1   45.14    1.41
  -1  -5   1   42.41    1.72
  -1  -5   1   44.33    1.75
   0   5  -1   -0.02    0.11
   0   5  -1    0.14    0.08
   0   5  -1    0.31    0.09
   0   5  -1    0.06    0.12
   0  -5   1    0.03    0.12
   0  -5   1    0.16    0.15
   0  -5   1    0.27    0.11
   0  -5   1    0.30    0.12
  -1   5  -1  313.38    7.98
  -1   5  -1  321.71    8.00
   1  -5   1  332.61    8.25
   1  -5   1  327.77    8.23
  -2   5  -1   26.38    1.12
  -2   5  -1   26.68    1.13
   2  -5   1   25.28    1.08
   2  -5   1   27.29    1.11
  -3   5  -1    1.42    0.27
  -3   5  -1    1.77    0.30
   3  -5   1    0.89    0.21
   3  -5   1    1.42    0.25
   3  -5   1    1.97    0.30
   3  -5   1    2.01    0.31
   4  -5   1    0.43    0.15
   4  -5   1    0.34    0.14
   4  -5   1    0.48    0.20
   4  -5   1    0.50    0.20
  -5   5  -1   25.96    1.21
  -5   5  -1   24.95    1.19
   5  -5   1   26.63    0.85
   5  -5   1   28.09    1.33
   5  -5   1   26.37    0.84
   5  -5   1   27.58    1.32
  -6   5  -1    1.06    0.28
  -6   5  -1    1.31    0.29
   6  -5   1    0.81    0.26
   6  -5   1    1.05    0.28
   6  -5   1    0.99    0.37
   6  -5   1    1.28    0.40
  -7   5  -1    7.35    0.68
  -7   5  -1    6.95    0.65
   7  -5   1    6.90    0.73
   7  -5   1    5.54    0.78
   7  -5   1    8.61    0.80
  -8   5  -1    0.06    0.20
  -8   5  -1    0.35    0.26
   8  -5   1    0.25    0.23
   8  -5   1    0.58    0.35
   8  -5   1    0.49    0.31
   8  -5   1    0.50    0.31
  -9   5  -1   13.41    1.05
  -9   5  -1   13.17    1.03
   9  -5   1   14.32    1.33
   9  -5   1   12.14    1.35
   9  -5   1   12.95    1.23
   9  -5   1   14.08    1.17
   9  -5   1   15.00    1.20
   9  -5   1   13.17    1.42
 -10   5  -1   30.25    1.75
 -10   5  -1   32.89    1.82
  10  -5   1   40.62    2.17
  10  -5   1   32.67    2.22
  10  -5   1   36.67    2.27
  10  -5   1   40.42    2.17
  11  -5   1    1.56    0.60
  11  -5   1    1.53    0.60
  11  -5   1    1.67    0.57
  11  -5   1    0.95    0.48
  12  -5   1    0.46    0.46
  12  -5   1    0.40    0.39
  12  -5   1    0.40    0.35
  12  -5   1   -0.27    0.31
  13  -5   1    3.15    0.78
  13  -5   1    3.13    0.89
  13  -5   1    1.54    0.58
  13  -5   1    2.88    0.81
  14  -5   1    1.81    0.71
  14  -5   1    2.97    0.74
  14  -5   1    2.88    0.76
  14  -5   1    2.88    0.78
  12   4  -1   18.60    1.58
  12   4  -1   18.22    1.62
 -12  -4   1   18.70    1.14
 -12  -4   1   17.94    1.12
  11   4  -1    2.72    0.61
  11   4  -1    3.03    0.66
 -11  -4   1    4.50    0.67
 -11  -4   1    3.26    0.57
  10   4  -1    9.56    1.23
  10   4  -1    7.81    1.09
 -10  -4   1    7.10    0.72
 -10  -4   1    7.93    0.77
   9   4  -1   18.68    1.34
   9   4  -1   19.52    1.41
   9   4  -1   20.40    1.39
   9   4  -1   19.91    1.45
  -9  -4   1   19.63    1.23
  -9  -4   1   17.92    1.19
   8   4  -1    2.68    0.52
   8   4  -1    3.30    0.83
   8   4  -1    2.76    0.56
   8   4  -1    3.24    0.60
   8   4  -1    3.50    0.80
   8   4  -1    3.00    0.57
  -8  -4   1    2.28    0.68
  -8  -4   1    3.92    0.84
  -8  -4   1    3.24    0.83
  -8  -4   1    2.86    0.73
  -8  -4   1    2.58    0.60
  -8  -4   1    3.49    0.70
   7   4  -1    2.15    0.60
   7   4  -1    2.99    0.55
   7   4  -1    2.73    0.70
   7   4  -1    1.35    0.35
   7   4  -1    2.28    0.45
   7   4  -1    2.35    0.52
  -7  -4   1    1.64    0.39
  -7  -4   1    1.49    0.39
  -7  -4   1    2.63    0.48
  -7  -4   1    0.87    0.31
   6   4  -1   41.66    1.84
   6   4  -1   40.93    1.80
   6   4  -1   42.18    2.17
   6   4  -1   41.54    1.94
   6   4  -1   42.33    1.97
   6   4  -1   41.41    2.17
   6   4  -1   42.13    1.80
   6   4  -1   41.50    1.79
  -6  -4   1   39.92    1.78
  -6  -4   1   38.92    1.76
   5   4  -1   15.37    0.93
   5   4  -1   16.21    0.95
   5   4  -1   12.78    0.98
   5   4  -1   14.90    1.04
   5   4  -1   15.49    0.94
   5   4  -1   13.79    1.07
   5   4  -1   14.16    1.09
   5   4  -1   16.72    0.98
  -5  -4   1   13.42    0.94
  -5  -4   1   15.22    1.07
  -5  -4   1   15.97    1.01
  -5  -4   1   14.49    0.97
  -5  -4   1   14.45    1.02
  -5  -4   1   13.39    0.94
   4   4  -1  111.66    3.32
   4   4  -1  116.66    3.67
   4   4  -1  115.72    3.38
   4   4  -1  116.07    3.65
  -4  -4   1  111.94    3.40
  -4  -4   1  108.23    3.37
  -4  -4   1  110.69    3.45
  -4  -4   1  107.03    3.45
  -4  -4   1  114.06    3.46
  -4  -4   1  111.51    3.44
   3   4  -1    0.26    0.16
   3   4  -1    0.20    0.17
   3   4  -1    0.03    0.09
   3   4  -1    0.02    0.14
   3   4  -1    0.06    0.10
   3   4  -1    0.25    0.15
  -3  -4   1   -0.03    0.08
  -3  -4   1    0.21    0.16
  -3  -4   1   -0.14    0.08
  -3  -4   1    0.18    0.13
  -3  -4   1    0.00    0.12
  -3  -4   1    0.12    0.11
   2   4  -1   20.61    0.83
   2   4  -1   20.52    0.98
   2   4  -1   22.36    1.00
   2   4  -1   21.04    1.10
   2   4  -1   19.35    0.83
   2   4  -1   20.85    1.09
  -2  -4   1   20.59    1.06
  -2  -4   1   21.21    0.92
  -2  -4   1   21.41    0.92
  -2  -4   1   19.41    0.87
  -2  -4   1   19.80    1.05
  -2  -4   1   22.00    0.93
   1   4  -1  229.84    5.95
   1   4  -1  224.14    5.47
   1   4  -1  223.34    5.56
   1   4  -1  225.09    5.58
   1   4  -1  224.54    5.92
   1   4  -1  228.29    5.49
  -1  -4   1  212.57    5.34
  -1  -4   1  225.97    5.74
  -1  -4   1  206.67    5.31
  -1  -4   1  228.36    5.75
   0   4  -1    4.79    0.25
   0   4  -1    4.62    0.24
   0  -4   1    5.04    0.31
   0  -4   1    4.78    0.30
   0  -4   1    4.92    0.47
   0  -4   1    4.80    0.47
  -1   4  -1   26.34    1.08
  -1   4  -1   26.46    1.08
   1  -4   1   28.03    1.10
   1  -4   1   27.32    1.09
  -2   4  -1    7.32    0.48
  -2   4  -1    6.60    0.46
   2  -4   1    7.29    0.47
   2  -4   1    6.20    0.44
  -3   4  -1  258.03    6.33
  -3   4  -1  264.55    6.35
   3  -4   1  254.99    6.05
   3  -4   1  254.52    6.28
   3  -4   1  233.50    6.23
   3  -4   1  254.74    6.05
  -4   4  -1   38.08    1.42
  -4   4  -1   38.60    1.42
   4  -4   1   36.47    1.47
   4  -4   1   37.33    1.10
   4  -4   1   40.06    1.50
   4  -4   1   39.03    1.11
  -5   4  -1  183.25    5.00
  -5   4  -1  187.74    5.02
   5  -4   1  186.14    5.35
   5  -4   1  206.43    5.65
   5  -4   1  202.35    5.42
   5  -4   1  197.04    5.66
  -6   4  -1    2.44    0.40
  -6   4  -1    2.35    0.39
   6  -4   1    2.43    0.53
   6  -4   1    3.90    0.63
   6  -4   1    2.84    0.55
   6  -4   1    3.65    0.60
  -7   4  -1   21.61    1.21
  -7   4  -1   21.82    1.22
   7  -4   1   23.96    1.38
   7  -4   1   24.52    1.52
   7  -4   1   23.51    1.37
   7  -4   1   24.38    1.54
  -8   4  -1    0.85    0.28
  -8   4  -1    0.74    0.28
   8  -4   1    0.86    0.40
   8  -4   1    1.17    0.41
   8  -4   1    1.27    0.40
   8  -4   1    0.47    0.29
  -9   4  -1   -0.04    0.24
  -9   4  -1   -0.20    0.25
   9  -4   1    0.39    0.26
   9  -4   1    0.16    0.35
   9  -4   1    0.21    0.26
   9  -4   1    0.63    0.35
   9  -4   1    0.86    0.42
   9  -4   1    0.13    0.24
 -10   4  -1   53.58    2.44
 -10   4  -1   50.69    2.39
  10  -4   1   66.44    2.88
  10  -4   1   62.93    3.11
  10  -4   1   58.31    2.74
  10  -4   1   61.98    3.03
  11  -4   1    3.17    0.85
  11  -4   1    2.07    0.73
  11  -4   1    2.12    0.62
  11  -4   1    2.52    0.65
  12  -4   1    1.48    0.54
  12  -4   1    1.55    0.54
  12  -4   1    2.44    0.74
  12  -4   1    1.53    0.52
  13  -4   1    3.30    0.87
  13  -4   1    4.11    0.97
  13  -4   1    3.71    0.79
  13  -4   1    3.61    0.80
  14  -4   1   -0.11    0.38
  14  -4   1    0.20    0.37
  14  -4   1    1.36    0.57
  14  -4   1    0.27    0.38
  12   3  -1    4.74    0.86
  12   3  -1    4.10    0.78
  12   3  -1    3.96    0.82
  12   3  -1    5.08    0.86
 -12  -3   1    4.56    0.62
 -12  -3   1    3.38    0.53
  11   3  -1    4.86    0.88
  11   3  -1    4.86    1.54
  11   3  -1    5.40    0.97
 -11  -3   1    3.81    0.70
 -11  -3   1    3.28    0.66
  10   3  -1   53.52    2.53
  10   3  -1   57.74    2.77
  10   3  -1   55.92    2.57
  10   3  -1   57.97    2.70
 -10  -3   1   53.95    2.12
 -10  -3   1   51.43    2.09
   9   3  -1    3.64    0.69
   9   3  -1    2.20    0.53
   9   3  -1    1.73    0.48
   9   3  -1    2.94    0.62
  -9  -3   1    1.66    0.38
  -9  -3   1    2.58    0.48
   8   3  -1    3.38    0.64
   8   3  -1    3.38    0.63
   8   3  -1    2.37    0.49
   8   3  -1    3.08    0.74
   8   3  -1    2.38    0.48
   8   3  -1    4.21    0.87
  -8  -3   1    3.13    0.52
  -8  -3   1    3.45    0.57
  -8  -3   1    1.59    0.44
  -8  -3   1    3.42    0.79
  -8  -3   1    2.19    0.60
  -8  -3   1    2.72    0.57
   7   3  -1   24.84    1.45
   7   3  -1   23.99    1.35
   7   3  -1   24.32    1.36
   7   3  -1   23.98    1.66
   7   3  -1   23.57    1.64
   7   3  -1   24.11    1.39
  -7  -3   1   22.03    1.40
  -7  -3   1   22.01    1.21
  -7  -3   1   22.90    1.55
  -7  -3   1   22.20    1.40
  -7  -3   1   22.48    1.52
  -7  -3   1   22.25    1.22
   6   3  -1    8.75    0.77
   6   3  -1    6.51    0.91
   6   3  -1    6.74    0.68
   6   3  -1    8.22    0.73
   6   3  -1    7.56    0.68
   6   3  -1    7.32    0.68
   6   3  -1    8.70    0.93
   6   3  -1    8.11    0.75
  -6  -3   1    5.67    0.59
  -6  -3   1    8.77    0.78
  -6  -3   1    6.30    0.85
  -6  -3   1    7.67    0.74
  -6  -3   1    6.70    0.64
  -6  -3   1    7.42    0.82
   5   3  -1    1.57    0.29
   5   3  -1    1.11    0.26
   5   3  -1    2.91    0.45
   5   3  -1    1.96    0.43
   5   3  -1    2.08    0.47
   5   3  -1    2.51    0.50
   5   3  -1    2.14    0.43
   5   3  -1    1.78    0.35
  -5  -3   1    1.79    0.40
  -5  -3   1    2.77    0.51
  -5  -3   1    1.85    0.39
  -5  -3   1    2.01    0.37
  -5  -3   1    1.97    0.36
  -5  -3   1    1.18    0.31
   4   3  -1    0.66    0.18
   4   3  -1    0.65    0.20
   4   3  -1    1.12    0.31
   4   3  -1    1.06    0.35
   4   3  -1    0.37    0.23
   4   3  -1    0.87    0.25
   4   3  -1    0.84    0.28
   4   3  -1    0.79    0.25
  -4  -3   1    0.68    0.21
  -4  -3   1    0.92    0.30
  -4  -3   1    0.65    0.20
  -4  -3   1    0.40    0.22
   3   3  -1   13.01    0.71
   3   3  -1   12.90    0.82
   3   3  -1   13.04    0.70
   3   3  -1   14.02    0.86
   3   3  -1   13.85    0.87
   3   3  -1   13.03    0.83
   3   3  -1   13.46    0.72
   3   3  -1   12.76    0.70
  -3  -3   1   12.58    0.77
  -3  -3   1   12.78    0.74
  -3  -3   1   14.27    0.81
  -3  -3   1   13.72    0.77
  -3  -3   1   12.70    0.77
   2   3  -1   66.10    2.16
   2   3  -1   66.29    2.08
   2   3  -1   64.81    1.90
   2   3  -1   65.51    2.15
   2   3  -1   66.53    2.10
   2   3  -1   65.32    1.88
  -2  -3   1   69.12    2.00
  -2  -3   1   66.61    1.98
  -2  -3   1   65.49    2.13
  -2  -3   1   63.79    2.12
  -2  -3   1   66.00    1.98
  -2  -3   1   65.60    1.96
   1   3  -1   23.44    1.03
   1   3  -1   23.67    0.88
   1   3  -1   25.12    1.06
   1   3  -1   23.21    0.88
   1   3  -1   23.71    0.79
   1   3  -1   25.29    0.82
  -1  -3   1   24.18    1.02
  -1  -3   1   22.90    0.79
  -1  -3   1   23.40    1.01
  -1  -3   1   23.03    0.81
   0   3  -1   24.33    0.99
   0   3  -1   24.53    0.70
   0   3  -1   24.65    0.71
   0   3  -1   26.57    1.02
   0  -3   1   25.31    0.76
   0  -3   1   24.68    0.73
   0  -3   1   24.86    0.99
   0  -3   1   24.68    0.72
   0  -3   1   23.93    0.98
   0  -3   1   25.14    0.77
  -1   3  -1  110.22    2.94
  -1   3  -1  111.43    2.95
   1  -3   1  113.21    2.97
   1  -3   1  111.54    2.96
  -2   3  -1   86.66    2.32
  -2   3  -1   87.92    2.32
   2  -3   1   88.90    2.37
   2  -3   1   84.85    2.36
   2  -3   1   87.71    2.30
   2  -3   1   87.15    2.30
  -3   3  -1    9.41    0.55
  -3   3  -1   10.48    0.56
   3  -3   1    9.99    0.41
   3  -3   1   10.67    0.61
   3  -3   1   10.88    0.62
   3  -3   1   10.99    0.43
  -4   3  -1   14.18    0.76
  -4   3  -1   14.10    0.76
   4  -3   1   14.61    0.82
   4  -3   1   15.36    0.83
   4  -3   1   15.75    0.95
   4  -3   1   14.69    0.90
  -5   3  -1  125.41    3.66
  -5   3  -1  129.07    3.67
   5  -3   1  127.93    3.73
   5  -3   1  124.00    3.94
   5  -3   1  129.39    3.73
   5  -3   1  125.78    3.91
  -6   3  -1    3.42    0.50
  -6   3  -1    3.95    0.52
   6  -3   1    4.24    0.58
   6  -3   1    3.33    0.52
   6  -3   1    4.52    0.69
   6  -3   1    4.67    0.70
  -7   3  -1   37.22    1.70
  -7   3  -1   35.97    1.67
   7  -3   1   37.54    1.92
   7  -3   1   39.36    1.81
   7  -3   1   40.78    1.84
   7  -3   1   37.17    1.96
  -8   3  -1  169.80    5.19
  -8   3  -1  175.47    5.20
   8  -3   1  187.54    5.95
   8  -3   1  191.37    5.64
   8  -3   1  178.58    5.57
   8  -3   1  189.69    5.88
  -9   3  -1    2.05    0.50
  -9   3  -1    1.86    0.49
   9  -3   1    2.12    0.54
   9  -3   1    1.50    0.46
   9  -3   1    2.81    0.60
   9  -3   1    3.07    0.62
 -10   3  -1    1.54    0.42
 -10   3  -1    1.79    0.49
  10  -3   1    3.11    0.70
  10  -3   1    2.33    0.66
  10  -3   1    2.41    0.68
  10  -3   1    2.25    0.56
  11  -3   1   13.04    1.38
  11  -3   1   16.82    1.51
  11  -3   1   14.77    1.31
  11  -3   1   19.63    1.48
  12  -3   1    1.94    0.62
  12  -3   1    1.99    0.66
  12  -3   1    1.08    0.44
  12  -3   1    1.46    0.64
  13  -3   1    9.94    1.35
  13  -3   1   12.79    1.30
  13  -3   1   10.59    1.51
  13  -3   1   11.64    1.55
  12   2  -1    2.64    0.68
  12   2  -1    1.79    0.59
  12   2  -1    2.16    0.69
  12   2  -1    0.95    0.57
 -12  -2   1   -0.12    0.15
 -12  -2   1   -0.22    0.14
  11   2  -1   29.10    2.02
  11   2  -1   32.87    1.98
  11   2  -1   31.58    1.93
  11   2  -1   31.99    2.25
 -11  -2   1   28.69    1.28
 -11  -2   1   28.40    1.27
  10   2  -1    4.92    0.85
  10   2  -1    3.41    0.68
  10   2  -1    3.03    0.63
  10   2  -1    3.13    0.67
 -10  -2   1    4.57    0.47
 -10  -2   1    4.01    0.46
   9   2  -1   43.78    2.24
   9   2  -1   46.47    2.20
   9   2  -1   48.83    2.38
   9   2  -1   45.69    2.19
  -9  -2   1   43.81    1.73
  -9  -2   1   42.57    1.72
   8   2  -1   20.00    1.62
   8   2  -1   23.36    1.46
   8   2  -1   20.56    1.65
   8   2  -1   18.04    1.34
   8   2  -1   22.99    1.39
   8   2  -1   23.45    1.40
  -8  -2   1   20.95    1.09
  -8  -2   1   20.81    1.09
  -8  -2   1   18.82    1.46
  -8  -2   1   18.12    1.47
   7   2  -1   30.72    1.58
   7   2  -1   28.56    1.49
   7   2  -1   25.93    1.74
   7   2  -1   29.10    1.50
   7   2  -1   27.15    1.75
   7   2  -1   26.31    1.52
  -7  -2   1   27.19    1.25
  -7  -2   1   27.63    1.97
  -7  -2   1   27.53    1.67
  -7  -2   1   22.68    1.81
  -7  -2   1   25.29    1.21
  -7  -2   1   24.52    1.56
   6   2  -1   56.90    2.21
   6   2  -1   64.42    2.31
   6   2  -1   59.42    2.59
   6   2  -1   57.96    2.60
  -6  -2   1   59.69    2.05
  -6  -2   1   55.62    2.38
  -6  -2   1   57.34    2.29
  -6  -2   1   60.14    2.33
  -6  -2   1   58.77    2.05
  -6  -2   1   55.42    2.41
   5   2  -1   25.32    1.22
   5   2  -1   24.91    1.21
   5   2  -1   24.64    1.44
   5   2  -1   24.59    1.26
   5   2  -1   25.57    1.20
   5   2  -1   24.97    1.24
   5   2  -1   25.96    1.22
   5   2  -1   23.10    1.38
  -5  -2   1   22.69    1.08
  -5  -2   1   23.87    1.23
  -5  -2   1   23.54    1.23
  -5  -2   1   23.70    1.32
  -5  -2   1   23.92    1.10
  -5  -2   1   22.24    1.26
   4   2  -1   71.80    2.31
   4   2  -1   70.94    2.28
   4   2  -1   71.41    2.31
   4   2  -1   74.05    2.33
   4   2  -1   68.52    2.27
   4   2  -1   70.35    2.33
  -4  -2   1   66.01    2.35
  -4  -2   1   68.37    2.27
  -4  -2   1   67.77    2.17
  -4  -2   1   67.00    2.33
  -4  -2   1   67.11    2.17
  -4  -2   1   72.20    2.31
   3   2  -1   10.46    0.61
   3   2  -1   11.34    0.68
   3   2  -1   10.77    0.62
   3   2  -1   11.75    0.67
   3   2  -1   11.78    0.65
   3   2  -1   11.66    0.69
  -3  -2   1   11.34    0.66
  -3  -2   1   10.39    0.64
  -3  -2   1   11.50    0.67
  -3  -2   1   11.21    0.68
  -3  -2   1    9.57    0.65
  -3  -2   1   12.09    0.67
   2   2  -1   10.31    0.61
   2   2  -1    9.81    0.52
   2   2  -1   10.44    0.62
   2   2  -1    9.61    0.59
   2   2  -1   10.89    0.53
   2   2  -1   10.19    0.53
   2   2  -1    8.79    0.60
   2   2  -1   10.02    0.53
  -2  -2   1    8.98    0.52
  -2  -2   1    9.44    0.53
  -2  -2   1   10.00    0.54
  -2  -2   1   10.13    0.55
  -2  -2   1   11.08    0.61
  -2  -2   1   10.31    0.59
   1   2  -1    0.31    0.10
   1   2  -1    0.29    0.14
   1   2  -1    0.13    0.13
   1   2  -1    0.24    0.14
   1   2  -1    0.23    0.10
   1   2  -1    0.30    0.14
  -1  -2   1    0.24    0.09
  -1  -2   1    0.32    0.10
  -1  -2   1    0.28    0.10
  -1  -2   1    0.36    0.15
  -1  -2   1    0.35    0.14
  -1  -2   1    0.37    0.11
   0   2  -1    0.29    0.06
   0   2  -1    0.34    0.06
   0   2  -1    0.37    0.13
   0   2  -1    0.26    0.12
   0  -2   1    0.32    0.07
   0  -2   1    0.24    0.13
   0  -2   1    0.32    0.07
   0  -2   1    0.02    0.10
   0  -2   1    0.39    0.08
   0  -2   1    0.35    0.07
  -1   2  -1   75.31    2.01
  -1   2  -1   77.99    2.01
   1  -2   1   77.80    2.01
   1  -2   1   75.19    2.00
  -2   2  -1  245.96    6.03
  -2   2  -1  257.30    6.04
   2  -2   1  242.41    5.99
   2  -2   1  256.15    5.83
   2  -2   1  256.84    5.83
   2  -2   1  239.97    5.99
  -4   2  -1   48.03    1.66
  -4   2  -1   48.57    1.67
   4  -2   1   49.90    1.87
   4  -2   1   50.35    1.90
   4  -2   1   52.65    1.76
   4  -2   1   48.35    1.72
  -5   2  -1   58.61    2.05
  -5   2  -1   58.91    2.06
   5  -2   1   57.38    2.07
   5  -2   1   65.71    2.15
   5  -2   1   56.56    2.24
   5  -2   1   56.45    2.20
  -6   2  -1   11.24    0.81
  -6   2  -1   12.71    0.86
  -6   2  -1   10.93    0.91
  -6   2  -1   11.95    0.97
   6  -2   1   13.01    1.00
   6  -2   1   12.82    0.90
   6  -2   1   12.56    0.96
   6  -2   1   14.38    0.94
  -7   2  -1    6.60    0.67
  -7   2  -1    7.52    0.97
  -7   2  -1    9.09    0.77
  -7   2  -1    8.21    0.87
   7  -2   1    8.44    0.78
   7  -2   1    9.25    0.80
  -8   2  -1    1.88    0.45
  -8   2  -1    1.91    0.44
   8  -2   1    1.74    0.53
   8  -2   1    1.90    0.42
   8  -2   1    2.78    0.63
   8  -2   1    1.56    0.40
  -9   2  -1    8.39    0.87
  -9   2  -1    8.18    0.87
   9  -2   1    5.11    0.77
   9  -2   1    8.26    0.82
   9  -2   1    5.43    0.82
   9  -2   1    8.99    0.86
 -10   2  -1    1.05    0.38
 -10   2  -1    1.85    0.48
  10  -2   1    1.26    0.43
  10  -2   1    2.31    0.61
  10  -2   1    1.79    0.53
  10  -2   1    1.62    0.48
  11  -2   1    3.31    0.85
  11  -2   1    1.30    0.53
  11  -2   1    2.16    0.67
  11  -2   1    1.99    0.60
  12  -2   1    6.77    1.09
  12  -2   1    6.46    1.11
  12  -2   1    6.41    1.00
  12  -2   1    7.11    1.02
  13  -2   1   25.63    2.12
  13  -2   1   28.60    2.17
  13  -2   1   34.39    2.13
  13  -2   1   27.75    1.94
  13   1  -1    3.96    1.00
  13   1  -1    2.48    0.68
  13   1  -1    2.54    0.68
  13   1  -1    3.52    0.89
  12   1  -1   17.29    1.60
  12   1  -1   14.89    1.38
  12   1  -1   17.85    1.58
  12   1  -1   16.75    1.45
  11   1  -1    0.21    0.41
  11   1  -1    1.27    0.39
  11   1  -1    0.38    0.41
  11   1  -1    0.88    0.40
 -11  -1   1    0.59    0.18
 -11  -1   1    0.55    0.17
  10   1  -1   14.79    1.31
  10   1  -1   15.92    1.29
  10   1  -1   16.86    1.33
  10   1  -1   16.18    1.39
 -10  -1   1   14.36    0.78
 -10  -1   1   15.05    0.79
   9   1  -1    8.80    0.89
   9   1  -1    9.43    0.98
   9   1  -1    9.51    0.92
   9   1  -1   10.75    1.06
  -9  -1   1    8.68    0.62
  -9  -1   1    8.10    0.89
  -9  -1   1    8.79    0.93
  -9  -1   1    8.68    0.62
   8   1  -1    9.53    0.89
   8   1  -1    9.63    1.62
   8   1  -1    9.73    1.63
   8   1  -1   10.24    0.96
   8   1  -1    9.23    0.90
   8   1  -1    9.90    0.91
  -8  -1   1    8.05    0.86
  -8  -1   1    9.21    0.91
  -8  -1   1    9.13    0.64
  -8  -1   1    8.98    0.64
   7   1  -1   -0.02    0.14
   7   1  -1    0.32    0.22
   7   1  -1    0.45    0.37
   7   1  -1    0.85    0.32
   7   1  -1   -0.23    0.22
   7   1  -1    0.54    0.22
  -7  -1   1    0.51    0.20
  -7  -1   1    0.18    0.16
  -7  -1   1    0.20    0.12
  -7  -1   1    0.10    0.13
   6   1  -1   37.14    1.65
   6   1  -1   38.00    1.67
   6   1  -1   37.86    1.93
   6   1  -1   39.02    1.99
  -6  -1   1   35.97    1.76
  -6  -1   1   35.01    1.34
  -6  -1   1   33.61    1.61
  -6  -1   1   33.93    1.62
  -6  -1   1   37.99    1.84
  -6  -1   1   34.95    1.34
   5   1  -1    0.69    0.21
   5   1  -1    1.41    0.41
   5   1  -1    1.24    0.35
   5   1  -1    1.95    0.39
   5   1  -1    0.88    0.22
   5   1  -1    1.12    0.32
  -5  -1   1    1.41    0.36
  -5  -1   1    1.31    0.29
  -5  -1   1    1.46    0.27
  -5  -1   1    1.03    0.23
  -5  -1   1    1.11    0.32
  -5  -1   1    1.10    0.28
   4   1  -1   27.34    1.23
   4   1  -1   27.07    1.20
   4   1  -1   26.41    1.08
   4   1  -1   27.08    1.16
   4   1  -1   26.02    1.15
   4   1  -1   26.28    1.09
  -4  -1   1   25.50    1.00
  -4  -1   1   25.74    1.23
  -4  -1   1   26.08    1.16
  -4  -1   1   25.65    1.21
  -4  -1   1   23.76    0.98
  -4  -1   1   23.22    1.11
   3   1  -1  227.71    5.81
   3   1  -1  230.86    5.76
   3   1  -1  230.73    5.75
   3   1  -1  236.23    5.89
   3   1  -1  231.46    5.81
   3   1  -1  231.65    5.85
  -3  -1   1  216.39    5.55
  -3  -1   1  215.13    5.61
  -3  -1   1  212.54    5.55
  -3  -1   1  216.30    5.64
  -3  -1   1  227.40    5.45
  -3  -1   1  223.42    5.44
   2   1  -1   58.91    1.89
   2   1  -1   60.58    1.76
   2   1  -1   61.58    1.77
   2   1  -1   60.70    1.78
   2   1  -1   61.22    1.88
   2   1  -1   59.73    1.75
   2   1  -1   63.48    1.76
   2   1  -1   60.72    1.75
  -2  -1   1   62.80    1.77
  -2  -1   1   59.69    1.76
  -2  -1   1   60.55    1.74
  -2  -1   1   58.97    1.79
  -2  -1   1   61.98    1.75
  -2  -1   1   58.84    1.77
   1   1  -1   26.14    0.81
   1   1  -1   26.21    0.81
   1   1  -1   25.10    0.86
   1   1  -1   25.63    0.87
   1   1  -1   28.02    0.89
   1   1  -1   26.37    0.79
   1   1  -1   27.36    0.88
   1   1  -1   27.49    0.79
  -1  -1   1   26.27    0.88
  -1  -1   1   26.54    0.80
  -1  -1   1   26.62    0.81
  -1  -1   1   27.23    0.88
  -1  -1   1   26.91    0.83
  -1  -1   1   27.33    0.88
  -1  -1   1   27.35    0.83
  -1  -1   1   24.86    0.86
  -1   1  -1   12.44    0.43
  -1   1  -1   12.59    0.43
   1  -1   1   10.66    0.39
   1  -1   1   12.43    0.48
   1  -1   1   11.27    0.45
   1  -1   1   12.06    0.41
  -2   1  -1  154.18    4.02
  -2   1  -1  153.16    3.87
  -2   1  -1  163.20    3.90
  -2   1  -1  156.68    4.00
   2  -1   1  144.23    3.90
   2  -1   1  163.03    3.94
   2  -1   1  162.90    3.69
   2  -1   1  163.29    3.69
  -3   1  -1   10.99    0.59
  -3   1  -1   11.34    0.60
   3  -1   1   11.16    0.70
   3  -1   1   12.21    0.40
   3  -1   1   12.25    0.40
   3  -1   1   12.22    0.70
   3  -1   1   10.19    0.59
   3  -1   1   10.85    0.61
  -4   1  -1    0.06    0.06
  -4   1  -1    0.01    0.06
  -4   1  -1    0.10    0.18
  -4   1  -1    0.21    0.18
  -4   1  -1    0.23    0.16
  -4   1  -1    0.19    0.15
   4  -1   1    0.03    0.11
   4  -1   1    0.09    0.11
   4  -1   1    0.03    0.11
   4  -1   1    0.07    0.07
   4  -1   1    0.15    0.14
   4  -1   1    0.09    0.07
  -5   1  -1    4.31    0.59
  -5   1  -1    5.67    0.62
  -5   1  -1    4.68    0.27
  -5   1  -1    4.57    0.27
  -5   1  -1    5.40    0.51
  -5   1  -1    5.43    0.51
   5  -1   1    4.94    0.31
   5  -1   1    4.53    0.49
   5  -1   1    5.12    0.31
   5  -1   1    5.01    0.52
  -6   1  -1   -0.14    0.10
  -6   1  -1    0.02    0.17
  -6   1  -1    0.02    0.07
  -6   1  -1   -0.06    0.12
  -6   1  -1   -0.04    0.06
  -6   1  -1    0.06    0.18
   6  -1   1    0.01    0.11
   6  -1   1   -0.03    0.11
   6  -1   1    0.11    0.13
   6  -1   1    0.10    0.14
  -7   1  -1   44.06    1.91
  -7   1  -1   44.08    1.28
  -7   1  -1   43.72    2.18
  -7   1  -1   44.80    1.94
  -7   1  -1   45.73    1.29
  -7   1  -1   43.21    2.12
   7  -1   1   49.19    2.24
   7  -1   1   49.56    2.05
   7  -1   1   46.11    2.00
   7  -1   1   51.21    2.23
  -8   1  -1    0.36    0.33
  -8   1  -1   -0.16    0.22
   8  -1   1    0.31    0.25
   8  -1   1    0.48    0.27
   8  -1   1    0.28    0.16
   8  -1   1    0.15    0.12
   9  -1   1    5.11    0.82
   9  -1   1    6.19    0.88
   9  -1   1    6.09    0.88
   9  -1   1    4.85    0.76
  10  -1   1   25.78    1.76
  10  -1   1   25.53    1.79
  10  -1   1   25.64    1.63
  10  -1   1   23.88    1.57
  11  -1   1    6.17    0.96
  11  -1   1    6.61    1.11
  11  -1   1    6.36    1.01
  11  -1   1    6.05    1.00
  12  -1   1    3.65    0.90
  12  -1   1    3.96    0.96
  12  -1   1    2.44    0.67
  12  -1   1    2.42    0.68
  13  -1   1    0.82    0.59
  13  -1   1    0.10    0.30
  13  -1   1    1.06    0.46
  13  -1   1    1.40    0.66
  13   0  -1    2.06    0.64
  13   0  -1    2.09    0.70
  13   0  -1    2.35    0.77
  13   0  -1    2.20    0.76
  12   0  -1    8.11    1.14
  12   0  -1   12.30    1.55
  12   0  -1    9.63    1.27
  12   0  -1   11.89    1.59
  11   0  -1    3.43    0.77
  11   0  -1    1.88    0.53
  11   0  -1    2.73    0.60
  11   0  -1    3.06    0.75
  10   0  -1   18.42    1.37
  10   0  -1   14.92    1.34
  10   0  -1   12.93    1.18
  10   0  -1   12.05    1.19
 -10   0   1   12.86    0.60
 -10   0   1   12.34    0.59
   9   0  -1   31.30    1.74
   9   0  -1   28.54    1.76
   9   0  -1   27.62    1.65
   9   0  -1   29.25    1.81
  -9   0   1   27.45    1.04
  -9   0   1   27.90    1.91
  -9   0   1   25.34    1.63
  -9   0   1   30.98    1.99
  -9   0   1   27.90    1.05
  -9   0   1   23.29    1.57
   8   0  -1   -0.07    0.22
   8   0  -1    0.19    0.21
   8   0  -1    0.10    0.22
   8   0  -1    0.19    0.23
   8   0  -1   -0.05    0.17
   8   0  -1   -0.22    0.16
  -8   0   1   -0.28    0.20
  -8   0   1   -0.07    0.07
  -8   0   1   -0.01    0.25
  -8   0   1    0.18    0.09
  -8   0   1   -0.29    0.17
  -8   0   1   -0.32    0.17
   7   0  -1   20.78    1.43
   7   0  -1   19.52    1.27
   7   0  -1   19.27    1.20
   7   0  -1   17.56    1.36
   7   0  -1   17.88    1.16
   7   0  -1   19.34    1.29
  -7   0   1   18.25    1.30
  -7   0   1   18.23    0.80
  -7   0   1   17.19    1.24
  -7   0   1   18.56    0.81
  -7   0   1   16.73    1.13
  -7   0   1   17.90    1.16
   6   0  -1   18.81    1.20
   6   0  -1   19.84    1.13
   6   0  -1   19.54    1.12
   6   0  -1   17.96    1.26
   6   0  -1   19.60    1.33
   6   0  -1   19.55    1.18
  -6   0   1   18.93    1.22
  -6   0   1   18.73    1.24
  -6   0   1   19.33    0.81
  -6   0   1   17.80    1.09
  -6   0   1   18.11    1.10
  -6   0   1   18.72    0.80
   5   0  -1    2.29    0.43
   5   0  -1    1.48    0.31
   5   0  -1    1.51    0.31
   5   0  -1    2.92    0.51
  -5   0   1    2.67    0.48
  -5   0   1    2.29    0.25
  -5   0   1    2.95    0.49
  -5   0   1    2.32    0.25
   4   0  -1   10.88    0.69
   4   0  -1   11.64    0.71
  -4   0   1   11.00    0.53
  -4   0   1   11.99    0.78
  -4   0   1   11.25    0.71
  -4   0   1   11.47    0.54
  -4   0   1   12.27    0.80
   3   0  -1  210.06    5.25
   3   0  -1  201.50    5.28
   3   0  -1  201.25    5.31
   3   0  -1  212.10    5.25
  -3   0   1  203.59    4.90
  -3   0   1  203.31    4.90
  -3   0   1  203.90    5.25
  -3   0   1  204.65    5.22
  -3   0   1  194.29    5.13
  -3   0   1  201.87    5.15
   2   0  -1  209.04    4.97
   2   0  -1  198.23    5.00
   2   0  -1  195.86    5.07
   2   0  -1  193.68    5.05
   2   0  -1  212.86    4.98
   2   0  -1  198.98    4.98
  -2   0   1  205.88    5.01
  -2   0   1  205.84    4.86
  -2   0   1  209.93    5.01
  -2   0   1  207.67    4.86
  -2   0   1  194.11    5.03
  -2   0   1  196.54    5.02
   1   0  -1   15.10    0.64
  -1   0   1    8.83    0.46
  -1   0   1   11.06    0.51
  -1   0   1   10.44    0.49
  -1   0   1    9.74    0.47
  -1   0  -1    6.92    0.27
  -1   0  -1    6.71    0.34
  -1   0  -1    6.65    0.29
  -1   0  -1    7.28    0.27
  -1   0  -1    7.07    0.30
  -1   0  -1    7.27    0.34
   1   0   1    7.01    0.33
   1   0   1    6.48    0.27
   1   0   1    7.13    0.28
   1   0   1    6.98    0.27
   1   0   1    6.34    0.32
   1   0   1    7.16    0.27
  -2   0  -1   10.00    0.40
  -2   0  -1   10.25    0.49
  -2   0  -1   10.28    0.41
  -2   0  -1   10.77    0.50
   2   0   1   10.54    0.42
   2   0   1   10.65    0.49
   2   0   1    9.76    0.54
   2   0   1   11.01    0.43
   2   0   1   10.16    0.48
   2   0   1   11.07    0.57
  -3   0  -1    1.31    0.24
  -3   0  -1    0.76    0.19
  -3   0  -1    0.93    0.24
  -3   0  -1    1.18    0.17
  -3   0  -1    1.26    0.27
  -3   0  -1    1.32    0.18
   3   0   1    1.20    0.23
   3   0   1    1.38    0.19
   3   0   1    1.38    0.19
   3   0   1    1.65    0.32
   3   0   1    1.10    0.26
   3   0   1    1.12    0.22
  -4   0  -1    8.46    0.59
  -4   0  -1    7.97    0.65
  -4   0  -1    9.08    0.60
  -4   0  -1    8.33    0.68
  -4   0  -1    8.63    0.44
  -4   0  -1    8.79    0.44
   4   0   1   10.10    0.51
   4   0   1    9.66    0.50
   4   0   1    8.87    0.60
   4   0   1    8.73    0.60
  -5   0  -1   39.43    1.25
  -5   0  -1   38.42    1.57
  -5   0  -1   38.57    1.76
  -5   0  -1   37.55    1.71
  -5   0  -1   39.07    1.25
  -5   0  -1   39.60    1.58
   5   0   1   40.51    1.34
   5   0   1   40.18    1.34
   5   0   1   38.28    1.55
   5   0   1   40.22    1.58
   5   0   1   38.33    1.69
   5   0   1   37.02    1.64
  -6   0  -1    3.58    0.67
  -6   0  -1    3.14    0.48
  -6   0  -1    3.43    0.30
  -6   0  -1    3.83    0.72
  -6   0  -1    3.99    0.53
  -6   0  -1    4.04    0.32
   6   0   1    3.50    0.36
   6   0   1    3.22    0.47
   6   0   1    4.24    0.38
   6   0   1    2.91    0.45
  -7   0  -1   18.83    1.18
  -7   0  -1   19.23    1.19
  -7   0  -1   19.09    0.81
  -7   0  -1   18.93    0.80
   7   0   1   21.15    1.33
   7   0   1   20.33    1.34
  -8   0  -1  145.49    3.73
  -8   0  -1  142.70    4.56
  -8   0  -1  136.29    4.51
  -8   0  -1  141.40    3.72
   8   0   1  143.62    4.87
   8   0   1  156.94    4.76
   8   0   1  161.09    4.77
   8   0   1  147.94    4.97
  -9   0  -1   26.20    1.00
  -9   0  -1   25.71    0.99
  -9   0  -1   26.84    1.63
  -9   0  -1   27.68    1.65
   9   0   1   29.07    1.79
   9   0   1   28.38    1.63
   9   0   1   29.38    1.83
   9   0   1   30.56    1.67
  10   0   1    0.44    0.32
  10   0   1    0.17    0.27
  10   0   1    0.02    0.28
  10   0   1    0.09    0.31
  11   0   1   47.91    2.57
  11   0   1   47.89    2.40
  11   0   1   45.91    2.37
  11   0   1   46.71    2.61
  12   0   1   -0.31    0.23
  12   0   1    0.06    0.33
  13   0   1    4.67    0.99
  13   0   1    4.94    0.92
  13   0   1    6.04    1.08
  13   0   1    6.71    1.08
  13  -1  -1   21.32    1.88
  13  -1  -1   21.40    1.74
  13  -1  -1   22.04    1.76
  13  -1  -1   18.81    1.83
  12  -1  -1   29.03    2.10
  12  -1  -1   29.18    2.07
  12  -1  -1   30.49    2.19
  12  -1  -1   29.45    2.07
  11  -1  -1   -0.08    0.21
  11  -1  -1   -0.09    0.29
  11  -1  -1   -0.02    0.21
  11  -1  -1    0.00    0.22
  10  -1  -1    0.99    0.43
  10  -1  -1    0.84    0.44
  10  -1  -1    0.93    0.37
  10  -1  -1    0.56    0.29
   9  -1  -1   19.18    1.33
   9  -1  -1   16.36    1.31
   9  -1  -1   17.98    1.39
   9  -1  -1   16.57    1.26
  -9   1   1   17.35    1.27
  -9   1   1   13.27    1.13
   8  -1  -1    1.98    0.58
   8  -1  -1    1.33    0.45
   8  -1  -1    2.01    0.58
   8  -1  -1    1.31    0.35
   8  -1  -1    1.84    0.41
   8  -1  -1    1.51    0.45
  -8   1   1    2.09    0.21
  -8   1   1    1.43    0.47
  -8   1   1    2.00    0.54
  -8   1   1    3.04    0.62
  -8   1   1    1.49    0.44
  -8   1   1    2.36    0.21
   7  -1  -1    3.27    0.64
   7  -1  -1    4.46    0.86
   7  -1  -1    4.25    0.75
   7  -1  -1    3.55    0.76
  -7   1   1    1.94    0.47
  -7   1   1    3.21    0.56
  -7   1   1    3.03    0.25
  -7   1   1    2.68    0.24
  -7   1   1    2.13    0.47
  -7   1   1    2.19    0.47
   6  -1  -1    0.42    0.24
   6  -1  -1    0.35    0.22
   6  -1  -1    0.20    0.22
   6  -1  -1    0.15    0.13
   6  -1  -1    0.58    0.24
   6  -1  -1    0.44    0.22
  -6   1   1    0.48    0.25
  -6   1   1    0.69    0.27
  -6   1   1    0.35    0.11
  -6   1   1    0.33    0.21
  -6   1   1    0.44    0.12
   5  -1  -1  248.22    6.95
   5  -1  -1  254.82    7.02
   5  -1  -1  251.98    6.81
   5  -1  -1  254.29    6.78
  -5   1   1  251.69    6.86
  -5   1   1  259.01    6.94
  -5   1   1  236.61    6.59
  -5   1   1  258.45    6.02
  -5   1   1  258.30    6.66
  -5   1   1  255.31    6.02
   4  -1  -1   60.02    2.06
   4  -1  -1   63.95    2.19
   4  -1  -1   63.24    2.16
   4  -1  -1   63.83    2.09
  -4   1   1   61.80    2.12
  -4   1   1   60.71    2.02
  -4   1   1   62.45    2.16
  -4   1   1   61.68    1.61
  -4   1   1   58.02    2.00
  -4   1   1   61.92    1.61
   3  -1  -1   28.11    1.15
   3  -1  -1   27.29    1.13
   3  -1  -1   26.64    1.16
   3  -1  -1   26.18    1.14
  -3   1   1   27.73    1.13
  -3   1   1   26.70    1.06
  -3   1   1   27.85    0.79
  -3   1   1   27.71    1.15
  -3   1   1   28.21    0.79
  -3   1   1   25.92    1.05
   2  -1  -1  104.79    2.78
   2  -1  -1  101.02    2.76
   2  -1  -1   97.24    2.73
   2  -1  -1  101.27    2.70
   2  -1  -1  106.04    2.72
   2  -1  -1  104.11    2.76
  -2   1   1   93.67    2.51
  -2   1   1   96.30    2.53
   1  -1  -1   32.73    0.94
   1  -1  -1   34.97    1.02
   1  -1  -1   33.90    1.01
   1  -1  -1   31.35    0.86
   1  -1  -1   32.04    0.94
   1  -1  -1   30.84    0.86
  -1   1   1   31.50    1.12
  -1   1   1   31.29    1.13
  -1  -1  -1  152.64    3.78
  -1  -1  -1  148.53    3.70
  -1  -1  -1  159.84    3.79
  -1  -1  -1  154.76    3.78
  -1  -1  -1  156.57    3.71
  -1  -1  -1  157.55    3.78
   1   1   1  152.66    3.67
   1   1   1  154.79    3.77
   1   1   1  154.03    3.68
   1   1   1  155.26    3.77
  -2  -1  -1    5.19    0.35
  -2  -1  -1    5.06    0.40
  -2  -1  -1    5.72    0.37
  -2  -1  -1    5.34    0.36
  -2  -1  -1    5.86    0.43
  -2  -1  -1    5.83    0.37
   2   1   1    5.17    0.34
   2   1   1    5.51    0.40
   2   1   1    5.48    0.39
   2   1   1    5.50    0.37
   2   1   1    5.43    0.37
   2   1   1    5.12    0.34
  -3  -1  -1    1.62    0.25
  -3  -1  -1    1.23    0.23
  -3  -1  -1    1.96    0.33
  -3  -1  -1    2.04    0.32
  -3  -1  -1    2.46    0.28
  -3  -1  -1    1.95    0.26
   3   1   1    2.25    0.35
   3   1   1    1.93    0.29
   3   1   1    2.10    0.30
   3   1   1    2.25    0.31
   3   1   1    2.26    0.37
   3   1   1    2.12    0.30
  -4  -1  -1    8.72    0.53
  -4  -1  -1    9.82    0.65
  -4  -1  -1    8.85    0.70
  -4  -1  -1    8.89    0.72
  -4  -1  -1    9.41    0.64
  -4  -1  -1    9.68    0.55
   4   1   1    8.91    0.60
   4   1   1    9.06    0.57
   4   1   1    9.80    0.63
   4   1   1    9.55    0.58
   4   1   1    8.93    0.66
   4   1   1   10.06    0.70
  -5  -1  -1    5.33    0.73
  -5  -1  -1    4.06    0.37
  -5  -1  -1    4.88    0.70
  -5  -1  -1    3.56    0.36
  -5  -1  -1    2.92    0.46
  -5  -1  -1    2.63    0.43
   5   1   1    4.31    0.42
   5   1   1    4.82    0.43
   5   1   1    4.27    0.47
   5   1   1    2.51    0.40
   5   1   1    2.99    0.43
   5   1   1    4.39    0.48
  -6  -1  -1    6.10    0.61
  -6  -1  -1    4.55    0.42
  -6  -1  -1    4.90    0.78
  -6  -1  -1    5.67    0.59
  -6  -1  -1    5.28    0.44
  -6  -1  -1    5.61    0.83
   6   1   1    5.50    0.56
   6   1   1    4.71    0.48
   6   1   1    5.68    0.58
   6   1   1    4.77    0.48
  -7  -1  -1    4.31    0.42
  -7  -1  -1    3.49    0.62
  -7  -1  -1    3.84    0.61
  -7  -1  -1    3.22    0.56
  -7  -1  -1    3.68    0.39
  -7  -1  -1    3.56    0.59
   7   1   1    3.98    0.54
   7   1   1    4.26    0.54
   7   1   1    2.71    0.51
   7   1   1    3.31    0.55
   7   1   1    3.51    0.57
   7   1   1    3.43    0.57
  -8  -1  -1   29.72    1.89
  -8  -1  -1   35.90    1.81
  -8  -1  -1   29.21    1.67
  -8  -1  -1   36.62    1.36
  -8  -1  -1   34.90    1.34
  -8  -1  -1   31.50    1.96
   8   1   1   34.12    1.86
   8   1   1   39.03    1.83
   8   1   1   36.50    1.78
   8   1   1   36.47    1.95
  -9  -1  -1   47.27    1.64
  -9  -1  -1   40.96    2.15
  -9  -1  -1   46.05    1.63
  -9  -1  -1   44.95    2.23
   9   1   1   49.00    2.48
   9   1   1   51.48    2.30
   9   1   1   49.52    2.43
   9   1   1   54.72    2.36
 -10  -1  -1   13.45    0.74
 -10  -1  -1   14.95    0.76
  10   1   1   15.96    1.25
  10   1   1   15.02    1.20
  10   1   1   12.54    1.23
  10   1   1   13.05    1.22
  11   1   1    0.11    0.39
  11   1   1   -0.01    0.20
  11   1   1    0.91    0.59
  11   1   1    0.46    0.31
  12   1   1    0.93    0.41
  12   1   1    0.73    0.43
  12   1   1    0.84    0.40
  12   1   1    0.68    0.38
  13   1   1    0.81    0.42
  13   1   1    1.46    0.57
  13   1   1    0.80    0.45
  13   1   1    0.35    0.36
  13  -2  -1    4.95    1.05
  13  -2  -1    5.57    1.11
  13  -2  -1    3.52    0.76
  13  -2  -1    4.04    0.83
  12  -2  -1   22.49    1.75
  12  -2  -1   28.28    2.03
  12  -2  -1   27.51    1.89
  12  -2  -1   24.22    1.94
  11  -2  -1    1.79    0.58
  11  -2  -1    2.02    0.60
  11  -2  -1    1.73    0.54
  11  -2  -1    2.24    0.58
  10  -2  -1   -0.16    0.22
  10  -2  -1   -0.12    0.22
  10  -2  -1    0.18    0.30
  10  -2  -1   -0.41    0.15
   9  -2  -1   13.70    1.26
   9  -2  -1   16.48    1.25
   9  -2  -1   12.66    1.28
   9  -2  -1   13.98    1.17
   9  -2  -1   12.18    1.28
   9  -2  -1   14.02    1.25
  -9   2   1   13.39    1.45
  -9   2   1   12.75    1.40
   8  -2  -1    0.80    0.25
   8  -2  -1    0.66    0.25
   8  -2  -1    0.54    0.20
   8  -2  -1    0.72    0.37
   8  -2  -1    0.44    0.24
   8  -2  -1    0.98    0.42
  -8   2   1    0.79    0.29
  -8   2   1    0.50    0.26
   7  -2  -1    4.52    0.76
   7  -2  -1    3.46    0.53
   7  -2  -1    2.62    0.46
   7  -2  -1    4.08    0.75
   7  -2  -1    4.70    0.78
   7  -2  -1    4.95    0.82
  -7   2   1    5.17    0.73
  -7   2   1    3.91    0.63
   6  -2  -1    7.02    0.71
   6  -2  -1    6.44    0.65
   6  -2  -1    5.82    0.79
   6  -2  -1    5.80    0.79
   6  -2  -1    5.57    0.74
   6  -2  -1    6.19    0.64
  -6   2   1    5.84    0.58
  -6   2   1    5.65    0.57
   5  -2  -1  288.67    7.79
   5  -2  -1  303.48    7.66
   5  -2  -1  299.56    7.64
   5  -2  -1  293.09    7.76
   5  -2  -1  293.08    7.85
   5  -2  -1  290.35    7.80
  -5   2   1  284.47    7.36
  -5   2   1  286.77    7.38
   4  -2  -1    1.18    0.29
   4  -2  -1    1.31    0.33
   4  -2  -1    1.00    0.29
   4  -2  -1    0.56    0.18
   4  -2  -1    0.69    0.19
   4  -2  -1    1.29    0.31
  -4   2   1    0.94    0.24
  -4   2   1    0.71    0.20
   3  -2  -1  177.80    4.70
   3  -2  -1  179.94    4.63
   3  -2  -1  177.47    4.68
   3  -2  -1  180.20    4.63
  -3   2   1  178.59    4.15
  -3   2   1  177.68    4.15
  -3   2   1  178.09    4.58
  -3   2   1  177.90    4.59
   2  -2  -1    0.69    0.17
   2  -2  -1    0.73    0.17
   2  -2  -1    0.75    0.18
   2  -2  -1    0.76    0.12
   2  -2  -1    0.84    0.20
   2  -2  -1    0.92    0.13
  -2   2   1    0.65    0.12
  -2   2   1    0.70    0.17
  -2   2   1    0.89    0.13
  -2   2   1    0.97    0.18
   1  -2  -1    9.50    0.36
   1  -2  -1   10.15    0.43
   1  -2  -1   10.28    0.36
   1  -2  -1    9.61    0.42
  -1   2   1    9.89    0.39
  -1   2   1   10.62    0.45
  -1   2   1   11.04    0.45
  -1   2   1   11.08    0.39
   0  -2  -1   22.66    0.69
   0  -2  -1   23.46    0.81
   0  -2  -1   22.76    0.68
   0  -2  -1   22.10    0.80
   0   2   1   24.44    0.83
   0   2   1   21.56    0.68
   0   2   1   21.95    0.69
   0   2   1   23.91    0.83
  -1  -2  -1  335.88    7.82
  -1  -2  -1  315.10    7.79
   1   2   1  343.50    8.30
   1   2   1  350.32    8.31
  -2  -2  -1  403.27    9.54
  -2  -2  -1  387.37    9.52
  -2  -2  -1  384.35    9.54
  -2  -2  -1  415.82    9.46
  -2  -2  -1  386.34    9.51
  -2  -2  -1  408.98    9.45
   2   2   1  405.69    9.57
   2   2   1  389.39    9.47
   2   2   1  414.84    9.66
   2   2   1  401.56    9.65
   2   2   1  392.34    9.47
   2   2   1  405.58    9.55
  -3  -2  -1   51.63    1.80
  -3  -2  -1   52.29    1.72
  -3  -2  -1   54.36    1.72
  -3  -2  -1   52.71    1.72
  -3  -2  -1   52.08    1.71
  -3  -2  -1   51.58    1.83
   3   2   1   53.62    1.78
   3   2   1   51.18    1.76
   3   2   1   54.45    1.69
   3   2   1   53.12    1.78
   3   2   1   53.56    1.76
   3   2   1   54.45    1.69
  -4  -2  -1   92.14    3.20
  -4  -2  -1   87.47    2.70
  -4  -2  -1   81.94    3.13
  -4  -2  -1   90.16    2.62
  -4  -2  -1   84.39    2.59
  -4  -2  -1   89.66    2.71
   4   2   1   92.91    2.70
   4   2   1   93.34    2.70
   4   2   1   88.45    2.81
   4   2   1   88.88    2.78
   4   2   1   89.21    2.75
   4   2   1   90.78    2.75
  -5  -2  -1   19.24    0.95
  -5  -2  -1   18.52    1.18
  -5  -2  -1   20.80    1.11
  -5  -2  -1   18.18    0.93
  -5  -2  -1   20.22    1.09
  -5  -2  -1   19.12    1.17
   5   2   1   21.39    1.06
   5   2   1   18.04    0.99
   5   2   1   21.28    1.13
   5   2   1   18.90    1.01
   5   2   1   20.64    1.14
   5   2   1   19.45    1.02
  -6  -2  -1   44.92    2.09
  -6  -2  -1   44.38    1.92
  -6  -2  -1   43.04    1.90
  -6  -2  -1   45.90    1.70
  -6  -2  -1   46.63    1.71
  -6  -2  -1   50.20    2.22
   6   2   1   45.71    1.89
   6   2   1   49.30    1.93
   6   2   1   52.69    2.13
   6   2   1   50.17    1.92
   6   2   1   51.06    2.07
   6   2   1   49.14    1.92
  -7  -2  -1   94.45    3.62
  -7  -2  -1   89.34    3.27
  -7  -2  -1   95.20    3.58
  -7  -2  -1   96.42    2.93
  -7  -2  -1   94.43    3.32
  -7  -2  -1   92.00    2.90
   7   2   1  106.57    3.33
   7   2   1  102.38    3.58
   7   2   1  101.86    3.37
   7   2   1  104.59    3.32
   7   2   1  101.36    3.53
   7   2   1  102.32    3.37
  -8  -2  -1   16.32    0.94
  -8  -2  -1   15.30    1.17
  -8  -2  -1   16.07    0.93
  -8  -2  -1   16.83    1.39
  -8  -2  -1   18.18    1.27
  -8  -2  -1   14.53    1.34
   8   2   1   17.18    1.14
   8   2   1   16.24    1.04
   8   2   1   15.86    1.10
   8   2   1   14.83    1.19
   8   2   1   15.23    1.03
   8   2   1   19.52    1.31
  -9  -2  -1    1.03    0.27
  -9  -2  -1    1.82    0.53
  -9  -2  -1    0.89    0.44
  -9  -2  -1    1.18    0.31
   9   2   1    0.43    0.27
   9   2   1    0.86    0.34
   9   2   1    0.72    0.34
   9   2   1    1.32    0.38
 -10  -2  -1    0.77    0.24
 -10  -2  -1    0.28    0.16
  10   2   1    0.17    0.24
  10   2   1    0.46    0.32
  10   2   1    0.75    0.38
  10   2   1    1.03    0.41
 -11  -2  -1    0.50    0.22
 -11  -2  -1    0.67    0.21
  11   2   1    0.49    0.33
  11   2   1    0.44    0.32
  11   2   1   -0.02    0.30
  11   2   1    0.56    0.34
  12   2   1   23.84    1.82
  12   2   1   19.54    1.53
  12   2   1   20.63    1.76
  12   2   1   22.94    1.63
  14  -3  -1    1.45    0.57
  14  -3  -1    0.93    0.52
  14  -3  -1    1.17    0.51
  14  -3  -1    0.91    0.46
  13  -3  -1   21.39    1.87
  13  -3  -1   23.02    1.82
  13  -3  -1   25.86    1.93
  13  -3  -1   24.81    2.04
  12  -3  -1    0.88    0.48
  12  -3  -1    1.83    0.62
  12  -3  -1    0.12    0.30
  12  -3  -1    0.35    0.41
  11  -3  -1    4.81    0.88
  11  -3  -1    4.49    0.82
  11  -3  -1    5.03    0.89
  11  -3  -1    4.11    0.79
  10  -3  -1    3.82    0.72
  10  -3  -1    4.94    0.84
  10  -3  -1    7.08    1.02
   9  -3  -1   35.77    2.22
   9  -3  -1   42.53    2.27
   9  -3  -1   37.54    2.01
   9  -3  -1   40.32    2.17
   9  -3  -1   36.37    1.99
   9  -3  -1   35.69    2.19
  -9   3   1   33.98    2.33
  -9   3   1   36.92    2.40
   8  -3  -1    0.84    0.38
   8  -3  -1    0.96    0.35
   8  -3  -1    1.05    0.47
   8  -3  -1    0.91    0.41
   8  -3  -1    0.85    0.39
   8  -3  -1    1.28    0.38
   7  -3  -1   62.21    2.44
   7  -3  -1   55.98    2.52
   7  -3  -1   61.01    2.42
   7  -3  -1   58.06    2.58
   7  -3  -1   57.93    2.56
   7  -3  -1   61.45    2.57
  -7   3   1   52.95    2.20
  -7   3   1   57.39    2.25
   6  -3  -1   14.85    1.01
   6  -3  -1   16.88    1.06
   6  -3  -1   17.92    1.18
   6  -3  -1   14.86    1.07
  -6   3   1   14.41    0.94
  -6   3   1   15.53    0.97
   5  -3  -1    3.58    0.58
   5  -3  -1    2.12    0.39
   5  -3  -1    2.56    0.44
   5  -3  -1    3.55    0.58
  -5   3   1    2.87    0.41
  -5   3   1    2.40    0.38
   4  -3  -1  149.07    4.23
   4  -3  -1  156.91    4.21
   4  -3  -1  146.43    4.23
   4  -3  -1  153.32    4.19
  -4   3   1  153.61    4.18
  -4   3   1  154.23    4.18
   3  -3  -1  201.32    5.09
   3  -3  -1  199.85    4.70
   3  -3  -1  197.04    5.08
   3  -3  -1  194.00    4.69
   3  -3  -1  198.12    5.05
   3  -3  -1  193.25    5.06
  -3   3   1  197.26    4.57
  -3   3   1  195.48    4.57
  -3   3   1  181.67    4.85
  -3   3   1  188.38    4.87
   2  -3  -1  314.24    7.39
   2  -3  -1  312.79    7.40
   2  -3  -1  305.65    7.36
   2  -3  -1  315.24    7.50
   2  -3  -1  304.77    7.35
   2  -3  -1  312.80    7.50
  -2   3   1  309.71    7.32
  -2   3   1  306.69    7.31
   1  -3  -1    0.05    0.05
   1  -3  -1    0.11    0.06
   1  -3  -1    0.01    0.12
   1  -3  -1    0.06    0.12
  -1   3   1    0.10    0.11
  -1   3   1    0.00    0.11
  -1   3   1    0.15    0.08
  -1   3   1    0.13    0.08
   0  -3  -1   58.35    1.94
   0  -3  -1   51.19    1.87
   0   3   1   36.16    1.08
   0   3   1   35.39    1.24
   0   3   1   36.84    1.26
   0   3   1   36.18    1.07
  -1  -3  -1  461.90   10.96
  -1  -3  -1  451.61   10.95
   1   3   1  467.41   11.12
   1   3   1  459.23   11.11
  -2  -3  -1   52.64    1.76
  -2  -3  -1   52.06    1.75
  -2  -3  -1   51.65    1.60
  -2  -3  -1   51.57    1.66
  -2  -3  -1   49.95    1.59
  -2  -3  -1   51.17    1.68
   2   3   1   51.03    1.57
   2   3   1   51.23    1.59
   2   3   1   48.68    1.73
   2   3   1   50.83    1.76
  -3  -3  -1  208.70    5.42
  -3  -3  -1  200.41    5.30
  -3  -3  -1  206.28    5.47
  -3  -3  -1  211.61    5.34
  -3  -3  -1  200.52    5.39
  -3  -3  -1  208.11    5.44
   3   3   1  210.29    5.36
   3   3   1  209.97    5.39
   3   3   1  209.41    5.54
   3   3   1  204.07    5.52
  -4  -3  -1    4.59    0.47
  -4  -3  -1    3.42    0.49
  -4  -3  -1    4.93    0.52
  -4  -3  -1    4.73    0.48
  -4  -3  -1    4.85    0.50
  -4  -3  -1    4.92    0.50
   4   3   1    4.37    0.58
   4   3   1    5.23    0.45
   4   3   1    4.32    0.48
   4   3   1    4.28    0.41
   4   3   1    4.60    0.47
   4   3   1    4.07    0.45
  -5  -3  -1   38.89    1.58
  -5  -3  -1   39.10    1.58
  -5  -3  -1   36.18    1.77
  -5  -3  -1   38.65    1.78
  -5  -3  -1   36.63    1.63
  -5  -3  -1   38.85    1.66
   5   3   1   37.85    1.54
   5   3   1   38.52    1.65
   5   3   1   36.87    1.64
   5   3   1   36.78    1.60
   5   3   1   38.70    1.66
   5   3   1   38.81    1.55
  -6  -3  -1   10.43    0.86
  -6  -3  -1   10.51    1.11
  -6  -3  -1   12.05    0.83
  -6  -3  -1   10.76    0.87
  -6  -3  -1   12.65    0.85
  -6  -3  -1   13.87    1.28
   6   3   1   11.50    0.90
   6   3   1   13.33    1.04
   6   3   1   11.92    0.91
   6   3   1   11.43    0.89
   6   3   1   12.39    0.94
   6   3   1   11.15    0.96
  -7  -3  -1    8.95    0.72
  -7  -3  -1    7.69    1.16
  -7  -3  -1    8.24    0.82
  -7  -3  -1   10.67    0.92
  -7  -3  -1    8.89    0.72
  -7  -3  -1    8.60    1.18
   7   3   1    9.43    0.84
   7   3   1    9.57    0.88
   7   3   1    8.60    0.81
   7   3   1    9.78    0.87
   7   3   1   10.26    0.83
   7   3   1    9.84    0.82
  -8  -3  -1   36.04    1.61
  -8  -3  -1   35.52    1.92
  -8  -3  -1   32.35    2.08
  -8  -3  -1   36.04    2.22
  -8  -3  -1   35.62    1.60
  -8  -3  -1   36.28    1.94
   8   3   1   39.11    1.84
   8   3   1   38.28    2.00
   8   3   1   40.22    1.86
   8   3   1   39.45    1.86
   8   3   1   38.97    1.87
   8   3   1   37.70    1.94
  -9  -3  -1    1.75    0.37
  -9  -3  -1    1.34    0.33
   9   3   1    1.33    0.39
   9   3   1    2.16    0.61
   9   3   1    1.54    0.47
   9   3   1    1.52    0.43
 -10  -3  -1   36.73    1.63
 -10  -3  -1   34.67    1.60
  10   3   1   40.40    2.07
  10   3   1   38.53    2.16
  10   3   1   37.73    2.18
  10   3   1   40.88    2.07
 -11  -3  -1    0.02    0.20
 -11  -3  -1    0.14    0.21
  11   3   1    0.58    0.38
  11   3   1   -0.16    0.29
  11   3   1    0.17    0.34
  11   3   1    0.21    0.32
 -12  -3  -1    0.09    0.18
 -12  -3  -1    0.61    0.22
  12   3   1    2.89    0.74
  12   3   1    3.55    0.75
  14  -4  -1   17.42    1.75
  14  -4  -1    9.71    1.47
  14  -4  -1   15.15    1.58
  14  -4  -1   15.31    1.59
  13  -4  -1   14.34    1.56
  13  -4  -1   15.90    1.57
  13  -4  -1   18.42    1.64
  13  -4  -1   17.00    1.73
  12  -4  -1   25.48    3.33
  12  -4  -1   23.98    1.81
  12  -4  -1   22.54    1.75
  12  -4  -1   24.26    3.13
  11  -4  -1    7.13    1.13
  11  -4  -1    5.79    0.99
  11  -4  -1    6.94    1.08
  11  -4  -1    7.98    1.16
  10  -4  -1   -0.09    0.18
  10  -4  -1    0.08    0.21
  10  -4  -1    0.55    0.47
  10  -4  -1   -0.34    0.25
 -10   4   1    0.15    0.43
 -10   4   1    0.11    0.37
   9  -4  -1   22.26    1.52
   9  -4  -1   21.77    1.79
   9  -4  -1   22.12    1.64
   9  -4  -1   23.38    1.87
   9  -4  -1   21.89    1.51
   9  -4  -1   26.55    1.74
  -9   4   1   21.26    1.66
  -9   4   1   19.12    1.70
   8  -4  -1    3.13    0.75
   8  -4  -1    3.76    0.75
   8  -4  -1    4.24    0.79
   8  -4  -1    5.33    0.84
   8  -4  -1    5.29    0.85
   8  -4  -1    3.56    0.83
   7  -4  -1    0.67    0.31
   7  -4  -1    0.41    0.26
   7  -4  -1    0.33    0.25
   7  -4  -1    0.34    0.24
   7  -4  -1    0.48    0.24
   7  -4  -1    0.41    0.26
  -7   4   1    0.25    0.20
  -7   4   1    0.38    0.21
   6  -4  -1    0.18    0.18
   6  -4  -1    0.27    0.19
   6  -4  -1    0.29    0.17
   6  -4  -1    0.29    0.17
   6  -4  -1    0.10    0.13
   6  -4  -1    0.09    0.18
  -6   4   1    0.29    0.17
  -6   4   1    0.05    0.13
   5  -4  -1    6.50    0.62
   5  -4  -1    7.26    0.67
   5  -4  -1    6.75    0.63
   5  -4  -1    7.91    0.69
  -5   4   1    7.42    0.60
  -5   4   1    6.25    0.55
   4  -4  -1   21.41    0.71
   4  -4  -1   20.61    1.02
   4  -4  -1   21.08    1.05
   4  -4  -1   21.89    0.72
   4  -4  -1   21.33    1.05
   4  -4  -1   22.00    1.08
  -4   4   1   21.43    1.00
  -4   4   1   20.29    0.73
  -4   4   1   22.73    1.02
  -4   4   1   20.87    0.73
   3  -4  -1   10.32    0.58
   3  -4  -1    9.85    0.49
   3  -4  -1    9.52    0.57
   3  -4  -1   10.58    0.50
   3  -4  -1    9.63    0.62
   3  -4  -1   10.35    0.63
  -3   4   1    9.97    0.51
  -3   4   1   10.40    0.51
   2  -4  -1   -0.04    0.08
   2  -4  -1    0.08    0.12
   2  -4  -1    0.02    0.11
   2  -4  -1    0.16    0.10
  -2   4   1    0.03    0.10
  -2   4   1    0.03    0.10
   1  -4  -1   16.77    0.46
   1  -4  -1   16.91    0.46
   1  -4  -1   15.64    0.77
   1  -4  -1   15.80    0.78
  -1   4   1   16.34    0.50
  -1   4   1   17.04    0.50
  -1   4   1   16.88    0.80
  -1   4   1   17.17    0.80
   0  -4  -1  300.58    7.66
   0  -4  -1  311.98    7.37
   0  -4  -1  320.54    7.36
   0  -4  -1  303.73    7.66
   0   4   1  331.82    8.00
   0   4   1  312.99    7.96
  -1  -4  -1  180.81    4.55
  -1  -4  -1  180.51    4.53
   1   4   1  194.78    4.74
   1   4   1  179.11    5.03
   1   4   1  199.09    4.73
   1   4   1  186.12    5.05
  -2  -4  -1  175.11    4.76
  -2  -4  -1  170.23    4.57
  -2  -4  -1  173.95    4.76
  -2  -4  -1  177.88    4.51
  -2  -4  -1  176.86    4.56
  -2  -4  -1  171.11    4.49
   2   4   1  175.85    4.86
   2   4   1  175.44    4.52
   2   4   1  173.59    4.49
   2   4   1  180.28    4.88
  -3  -4  -1   12.64    0.75
  -3  -4  -1   12.76    0.75
  -3  -4  -1   13.88    0.85
  -3  -4  -1   13.89    0.86
   3   4   1   13.53    0.89
   3   4   1   13.31    0.75
   3   4   1   14.72    0.93
   3   4   1   12.24    0.71
  -4  -4  -1   97.08    3.13
  -4  -4  -1  100.78    3.10
  -4  -4  -1  102.99    3.12
  -4  -4  -1   99.14    3.25
  -4  -4  -1   98.73    3.15
  -4  -4  -1   97.89    3.20
   4   4   1  106.94    3.37
   4   4   1  100.68    3.12
   4   4   1  105.67    3.36
   4   4   1  101.33    3.10
  -5  -4  -1    5.75    0.59
  -5  -4  -1    6.69    0.63
  -5  -4  -1    6.54    0.87
  -5  -4  -1    3.97    0.54
  -5  -4  -1    5.34    0.58
  -5  -4  -1    6.22    0.82
   5   4   1    5.86    0.60
   5   4   1    6.72    0.62
   5   4   1    6.16    0.67
   5   4   1    6.27    0.66
  -6  -4  -1    1.97    0.42
  -6  -4  -1    1.28    0.38
  -6  -4  -1    1.65    0.38
  -6  -4  -1    3.22    0.59
  -6  -4  -1    2.07    0.49
  -6  -4  -1    1.06    0.31
   6   4   1    2.68    0.52
   6   4   1    1.47    0.36
   6   4   1    1.78    0.37
   6   4   1    2.24    0.47
  -7  -4  -1   25.76    1.53
  -7  -4  -1   23.12    1.46
  -7  -4  -1   21.45    1.28
  -7  -4  -1   25.75    1.69
  -7  -4  -1   24.32    1.34
  -7  -4  -1   23.81    1.61
   7   4   1   25.07    1.46
   7   4   1   22.78    1.42
   7   4   1   23.47    1.45
   7   4   1   25.82    1.44
  -8  -4  -1   18.63    1.38
  -8  -4  -1   18.42    1.37
   8   4   1   19.75    1.38
   8   4   1   20.72    1.38
   8   4   1   24.14    1.50
   8   4   1   20.19    1.38
  -9  -4  -1    2.15    0.47
  -9  -4  -1    3.61    0.61
   9   4   1    1.88    0.54
   9   4   1    2.11    0.58
 -10  -4  -1   -0.16    0.11
 -10  -4  -1    0.20    0.15
  10   4   1    0.56    0.73
  10   4   1    0.11    0.57
 -11  -4  -1    5.59    0.76
 -11  -4  -1    3.74    0.63
  11   4   1    4.06    0.75
  11   4   1    2.40    0.61
 -12  -4  -1    0.26    0.25
 -12  -4  -1    1.03    0.32
  12   4   1    2.07    0.67
  12   4   1    2.24    0.70
  14  -5  -1    0.41    0.50
  14  -5  -1    0.84    0.56
  14  -5  -1    1.01    0.60
  14  -5  -1   -0.15    0.33
  13  -5  -1    8.71    1.27
  13  -5  -1    7.88    1.32
  13  -5  -1   11.24    1.70
  13  -5  -1    7.82    1.19
  12  -5  -1    7.81    1.09
  11  -5  -1   28.42    1.93
  11  -5  -1   31.88    2.20
  11  -5  -1   31.24    2.23
  11  -5  -1   30.71    1.98
  10  -5  -1    0.17    0.37
  10  -5  -1    0.37    0.38
  10  -5  -1    0.87    0.50
  10  -5  -1   -0.48    0.22
  10  -5  -1    0.06    0.26
  10  -5  -1    0.53    0.33
 -10   5   1   -0.39    0.22
   9  -5  -1   47.06    2.29
   9  -5  -1   42.97    2.21
   9  -5  -1   42.76    2.67
   9  -5  -1   42.18    2.40
   9  -5  -1   42.36    2.73
   9  -5  -1   46.03    2.44
   8  -5  -1   40.60    2.22
   8  -5  -1   41.72    2.07
   8  -5  -1   43.14    2.19
   8  -5  -1   41.97    2.20
   8  -5  -1   40.13    2.03
   8  -5  -1   40.53    2.16
  -8   5   1   34.65    1.78
  -8   5   1   36.25    1.81
   7  -5  -1   13.56    1.11
   7  -5  -1   14.16    1.18
   7  -5  -1   16.38    1.18
   7  -5  -1   16.82    1.48
   7  -5  -1   17.44    1.52
   7  -5  -1   14.81    1.18
  -7   5   1   15.03    1.03
  -7   5   1   14.78    1.01
   6  -5  -1   47.29    1.98
   6  -5  -1   46.13    2.00
   6  -5  -1   43.79    1.93
   6  -5  -1   44.58    2.08
   6  -5  -1   46.02    2.14
   6  -5  -1   48.80    2.02
  -6   5   1   45.45    1.86
  -6   5   1   47.72    1.89
   5  -5  -1   18.96    1.10
   5  -5  -1   21.86    0.75
   5  -5  -1   22.21    1.15
   5  -5  -1   22.17    1.18
   5  -5  -1   21.55    1.16
   5  -5  -1   22.34    0.75
  -5   5   1   20.36    0.76
  -5   5   1   22.59    1.11
  -5   5   1   21.16    0.77
  -5   5   1   20.37    1.06
   4  -5  -1    1.10    0.28
   4  -5  -1    1.02    0.25
   4  -5  -1    1.15    0.28
   4  -5  -1    0.82    0.24
   4  -5  -1    1.04    0.20
   4  -5  -1    1.09    0.21
  -4   5   1    1.03    0.19
  -4   5   1    0.90    0.18
   3  -5  -1   52.28    1.66
   3  -5  -1   55.44    1.87
   3  -5  -1   57.78    1.74
   3  -5  -1   56.13    1.73
   3  -5  -1   53.59    1.85
   3  -5  -1   55.71    1.67
  -3   5   1   53.62    1.71
  -3   5   1   53.11    1.70
   2  -5  -1   80.93    1.99
   2  -5  -1   80.22    2.37
   2  -5  -1   78.28    1.98
   2  -5  -1   76.22    2.35
  -2   5   1   70.64    2.22
  -2   5   1   74.67    2.25
   1  -5  -1   48.35    1.69
   1  -5  -1   44.71    1.65
  -1   5   1   44.53    1.65
  -1   5   1   46.15    1.14
  -1   5   1   46.21    1.66
   0  -5  -1    0.74    0.15
   0  -5  -1    0.35    0.12
   0  -5  -1    0.70    0.31
   0  -5  -1    0.21    0.25
   0   5   1    0.61    0.21
   0   5   1    0.17    0.16
  -1  -5  -1   24.43    0.97
  -1  -5  -1   23.85    0.95
   1   5   1   24.12    1.24
   1   5   1   28.28    1.03
   1   5   1   26.15    1.27
   1   5   1   25.41    0.98
  -2  -5  -1   37.41    1.42
  -2  -5  -1   35.18    1.58
  -2  -5  -1   37.48    1.40
  -2  -5  -1   36.65    1.61
  -2  -5  -1   39.54    1.40
  -2  -5  -1   37.74    1.38
   2   5   1   40.07    1.39
   2   5   1   41.86    1.43
   2   5   1   37.01    1.67
   2   5   1   37.87    1.68
  -3  -5  -1   12.81    0.91
  -3  -5  -1   13.95    0.94
  -3  -5  -1   12.17    0.76
  -3  -5  -1   12.79    0.78
  -3  -5  -1   13.65    0.86
  -3  -5  -1   14.73    0.86
   3   5   1   12.72    1.09
   3   5   1   12.75    1.09
   3   5   1   14.18    0.77
   3   5   1   14.03    0.79
  -4  -5  -1   21.50    1.23
  -4  -5  -1   22.04    1.23
  -4  -5  -1   20.93    1.22
  -4  -5  -1   20.02    1.20
  -4  -5  -1   21.82    1.15
  -4  -5  -1   22.30    1.16
   4   5   1   22.78    1.13
   4   5   1   20.53    1.27
   4   5   1   21.63    1.09
   4   5   1   22.59    1.32
  -5  -5  -1    4.64    0.64
  -5  -5  -1    3.88    0.59
  -5  -5  -1    3.20    0.53
  -5  -5  -1    4.61    0.65
  -5  -5  -1    5.95    0.66
  -5  -5  -1    5.00    0.71
   5   5   1    6.49    0.89
   5   5   1    5.44    0.57
   5   5   1    5.87    0.86
   5   5   1    5.20    0.57
  -6  -5  -1   32.98    1.92
  -6  -5  -1   42.36    2.08
  -6  -5  -1   38.39    1.84
  -6  -5  -1   39.88    1.88
  -6  -5  -1   35.55    1.80
  -6  -5  -1   35.75    1.80
   6   5   1   41.97    1.82
   6   5   1   39.72    1.82
   6   5   1   40.01    2.01
   6   5   1   39.05    2.00
  -7  -5  -1   11.80    1.05
  -7  -5  -1   11.53    1.20
  -7  -5  -1   12.97    1.11
  -7  -5  -1   12.07    1.20
  -7  -5  -1   12.18    0.98
  -7  -5  -1   14.67    1.07
   7   5   1   13.76    1.05
   7   5   1   12.23    1.13
   7   5   1   13.76    1.07
   7   5   1   14.19    1.18
  -8  -5  -1    2.59    0.54
  -8  -5  -1    2.48    0.53
   8   5   1    2.59    0.56
   8   5   1    2.26    0.54
   8   5   1    3.40    0.83
   8   5   1    2.90    0.71
  -9  -5  -1    7.27    0.80
  -9  -5  -1    7.57    0.80
   9   5   1    5.01    0.79
   9   5   1    8.72    0.95
 -10  -5  -1    0.49    0.24
 -10  -5  -1    0.33    0.22
  10   5   1    1.19    0.41
  10   5   1    0.58    0.25
 -11  -5  -1    1.28    0.39
 -11  -5  -1    1.39    0.46
  11   5   1    1.66    0.59
  11   5   1    2.71    0.76
  14  -6  -1   -0.29    0.32
  14  -6  -1   -0.15    0.31
  14  -6  -1   -0.11    0.38
  14  -6  -1    0.11    0.41
  13  -6  -1    0.04    0.40
  13  -6  -1    0.04    0.37
  13  -6  -1   -0.36    0.29
  13  -6  -1    0.08    0.40
  12  -6  -1    8.59    2.11
  12  -6  -1   10.15    2.12
  12  -6  -1   10.03    1.37
  12  -6  -1    7.62    1.18
  11  -6  -1    0.03    0.33
  11  -6  -1    0.08    0.26
  11  -6  -1   -0.19    0.29
  11  -6  -1    0.41    0.33
  10  -6  -1    0.09    0.29
  10  -6  -1    0.05    0.27
  10  -6  -1    0.14    0.30
  10  -6  -1    0.35    0.31
  10  -6  -1    0.10    0.32
  10  -6  -1    0.40    0.40
   9  -6  -1   11.85    1.16
   9  -6  -1   10.28    1.10
   9  -6  -1   11.60    1.21
   9  -6  -1   10.11    1.11
   9  -6  -1   12.27    1.14
   9  -6  -1   10.74    1.07
  -9   6   1   10.04    0.94
  -9   6   1    9.62    0.95
   8  -6  -1    0.20    0.23
   8  -6  -1   -0.20    0.23
   8  -6  -1    0.30    0.27
   8  -6  -1    0.17    0.27
   8  -6  -1   -0.01    0.20
   8  -6  -1    0.07    0.28
  -8   6   1   -0.03    0.14
  -8   6   1   -0.17    0.14
   7  -6  -1   44.22    2.01
   7  -6  -1   41.05    1.97
   7  -6  -1   39.45    2.10
   7  -6  -1   39.37    1.92
   7  -6  -1   41.44    1.99
   7  -6  -1   38.98    2.06
  -7   6   1   41.21    1.82
  -7   6   1   39.75    1.81
   6  -6  -1   15.15    0.58
   6  -6  -1   11.90    1.08
   6  -6  -1   15.59    0.59
   6  -6  -1   13.73    1.13
  -6   6   1   14.40    0.62
  -6   6   1   14.15    0.61
  -6   6   1   14.60    0.94
  -6   6   1   13.91    0.92
   5  -6  -1    0.91    0.18
   5  -6  -1    0.92    0.27
   5  -6  -1    0.70    0.22
   5  -6  -1    0.83    0.24
   5  -6  -1    1.21    0.20
   5  -6  -1    1.44    0.34
  -5   6   1    0.66    0.18
  -5   6   1    0.59    0.18
   4  -6  -1  236.23    6.16
   4  -6  -1  242.44    6.43
   4  -6  -1  245.95    6.17
   4  -6  -1  244.73    6.44
   4  -6  -1  249.66    6.11
   4  -6  -1  242.11    6.10
  -4   6   1  238.04    6.05
  -4   6   1  239.63    6.05
   3  -6  -1   20.46    0.96
   3  -6  -1   19.84    0.77
   3  -6  -1   21.07    0.97
   3  -6  -1   20.24    0.76
  -3   6   1   20.54    0.99
  -3   6   1   19.98    0.98
   2  -6  -1    0.12    0.12
   2  -6  -1    0.05    0.05
   2  -6  -1    0.06    0.05
   2  -6  -1    0.16    0.13
  -2   6   1    0.18    0.15
  -2   6   1   -0.01    0.11
   1  -6  -1  140.13    3.66
   1  -6  -1  141.38    4.04
   1  -6  -1  141.37    3.68
   1  -6  -1  142.25    4.04
  -1   6   1  147.52    4.19
  -1   6   1  142.20    4.15
   0  -6  -1   13.30    0.88
   0  -6  -1   13.06    0.65
   0  -6  -1   12.64    0.86
   0  -6  -1   13.46    0.67
   0   6   1   13.14    0.89
   0   6   1   12.46    0.87
  -1  -6  -1    0.10    0.11
  -1  -6  -1    0.65    0.24
  -1  -6  -1    0.22    0.19
  -1  -6  -1    0.37    0.15
   1   6   1    0.37    0.14
   1   6   1    0.28    0.21
   1   6   1    0.24    0.20
   1   6   1    0.04    0.10
  -2  -6  -1  112.48    3.31
  -2  -6  -1  115.07    3.66
  -2  -6  -1  114.67    3.36
  -2  -6  -1  119.52    3.70
   2   6   1  115.12    3.22
   2   6   1  114.63    3.25
   2   6   1  116.79    3.74
   2   6   1  113.10    3.71
  -3  -6  -1    9.08    0.70
  -3  -6  -1    9.03    0.80
  -3  -6  -1    9.58    0.74
  -3  -6  -1    8.98    0.67
  -3  -6  -1    9.98    0.85
  -3  -6  -1    9.51    0.70
   3   6   1    9.44    0.64
   3   6   1    8.20    0.81
   3   6   1    9.64    0.67
   3   6   1   10.20    0.88
  -4  -6  -1   11.84    0.85
  -4  -6  -1   12.26    0.97
  -4  -6  -1   11.99    0.96
  -4  -6  -1   11.14    0.87
  -4  -6  -1   10.37    0.86
  -4  -6  -1   11.51    0.84
   4   6   1   10.55    0.76
   4   6   1   12.18    1.02
   4   6   1   10.88    0.75
   4   6   1   10.92    0.97
  -5  -6  -1   -0.19    0.13
  -5  -6  -1    0.09    0.20
  -5  -6  -1   -0.09    0.18
  -5  -6  -1    0.15    0.22
  -5  -6  -1    0.02    0.20
  -5  -6  -1    0.11    0.22
   5   6   1   -0.06    0.17
   5   6   1   -0.02    0.21
   5   6   1    0.11    0.16
   5   6   1    0.23    0.19
  -6  -6  -1   20.95    1.39
  -6  -6  -1   24.36    1.48
  -6  -6  -1   22.42    1.42
  -6  -6  -1   21.21    1.47
  -6  -6  -1   23.22    1.58
  -6  -6  -1   24.15    1.47
   6   6   1   24.59    1.35
   6   6   1   24.09    1.65
   6   6   1   24.81    1.65
   6   6   1   23.70    1.36
  -7  -6  -1    7.13    0.95
  -7  -6  -1    4.73    0.71
  -7  -6  -1    6.14    0.83
  -7  -6  -1    6.80    0.91
   7   6   1    7.19    0.76
   7   6   1    7.93    1.09
   7   6   1    8.63    1.19
   7   6   1    7.19    1.01
   7   6   1    7.25    1.01
   7   6   1    6.88    0.77
  -8  -6  -1   33.40    1.85
  -8  -6  -1   35.94    1.90
   8   6   1   33.11    2.12
   8   6   1   34.71    1.83
   8   6   1   35.89    1.90
   8   6   1   33.17    2.29
  -9  -6  -1    7.66    1.03
  -9  -6  -1    6.69    0.95
   9   6   1    6.04    0.93
   9   6   1    6.33    0.91
 -10  -6  -1    3.36    0.62
 -10  -6  -1    4.39    0.71
  10   6   1    4.17    0.81
  10   6   1    4.44    0.82
 -11  -6  -1    4.26    0.74
 -11  -6  -1    3.77    0.70
  11   6   1    5.08    0.91
  11   6   1    3.54    0.82
  14  -7  -1   25.36    2.05
  14  -7  -1   25.59    2.05
  14  -7  -1   25.96    2.23
  14  -7  -1   27.71    2.33
  13  -7  -1   -0.32    0.32
  13  -7  -1   -0.66    0.27
  13  -7  -1   -0.23    0.31
  13  -7  -1   -0.05    0.41
  12  -7  -1    0.25    0.31
  12  -7  -1    0.23    0.36
  12  -7  -1    0.13    0.33
  12  -7  -1    0.32    0.30
  11  -7  -1   28.35    2.19
  11  -7  -1   33.41    2.30
  11  -7  -1   28.82    2.00
  11  -7  -1   29.71    2.01
  10  -7  -1   10.08    1.39
  10  -7  -1    9.47    1.25
  10  -7  -1    7.08    1.11
  10  -7  -1    4.98    0.85
  10  -7  -1    7.07    1.24
  10  -7  -1    7.17    1.02
   9  -7  -1    0.22    0.23
   9  -7  -1    0.50    0.37
   9  -7  -1    0.35    0.32
   9  -7  -1    0.10    0.23
   9  -7  -1    0.45    0.28
   9  -7  -1    0.12    0.25
  -9   7   1    0.41    0.23
  -9   7   1   -0.06    0.19
   8  -7  -1    1.25    0.37
   8  -7  -1    1.99    0.52
   8  -7  -1    1.26    0.40
   8  -7  -1    1.59    0.46
   8  -7  -1    1.88    0.50
   8  -7  -1    1.27    0.37
  -8   7   1    2.90    0.55
  -8   7   1    2.55    0.54
   7  -7  -1  203.55    5.94
   7  -7  -1  205.40    5.90
   7  -7  -1  209.81    6.05
   7  -7  -1  191.54    5.95
   6  -7  -1   83.99    2.99
   6  -7  -1   78.00    2.27
   6  -7  -1   79.16    2.27
   6  -7  -1   78.67    2.75
   6  -7  -1   82.26    2.96
   6  -7  -1   82.76    2.81
  -6   7   1   79.67    2.33
  -6   7   1   77.16    2.31
   5  -7  -1  158.69    4.34
   5  -7  -1  153.05    4.58
   5  -7  -1  153.09    4.29
   5  -7  -1  152.57    4.11
   5  -7  -1  152.90    4.11
   5  -7  -1  158.74    4.60
  -5   7   1  150.85    4.12
  -5   7   1  151.39    4.12
   4  -7  -1   18.00    0.84
   4  -7  -1   21.74    0.99
   4  -7  -1   18.63    0.94
   4  -7  -1   19.93    0.86
  -4   7   1   20.56    1.03
  -4   7   1   20.68    1.03
   3  -7  -1    0.88    0.14
   3  -7  -1    1.01    0.15
   3  -7  -1    0.94    0.27
   3  -7  -1    1.31    0.31
  -3   7   1    0.97    0.26
  -3   7   1    1.05    0.28
   2  -7  -1   91.35    2.88
   2  -7  -1   86.99    2.85
  -2   7   1   86.51    2.87
  -2   7   1   88.66    2.88
   1  -7  -1    6.12    0.46
   1  -7  -1    6.52    0.65
   1  -7  -1    6.32    0.64
   1  -7  -1    5.97    0.45
   0  -7  -1   20.41    1.21
   0  -7  -1   21.55    1.08
   0  -7  -1   22.92    1.26
   0  -7  -1   23.36    1.09
   0   7   1   21.69    1.24
   0   7   1   20.79    1.22
  -1  -7  -1  117.86    3.78
  -1  -7  -1  121.56    3.36
  -1  -7  -1  116.03    3.30
  -1  -7  -1  114.87    3.75
   1   7   1  123.29    3.35
   1   7   1  111.28    3.82
   1   7   1  120.12    3.90
   1   7   1  122.32    3.38
  -2  -7  -1    6.19    0.55
  -2  -7  -1    5.41    0.75
  -2  -7  -1    5.86    0.53
  -2  -7  -1    6.30    0.69
   2   7   1    6.11    0.70
   2   7   1    7.58    0.57
   2   7   1    7.28    0.76
   2   7   1    6.85    0.56
  -3  -7  -1    0.00    0.13
  -3  -7  -1   -0.15    0.11
  -3  -7  -1   -0.14    0.11
  -3  -7  -1   -0.05    0.12
   3   7   1   -0.01    0.13
   3   7   1   -0.20    0.12
   3   7   1   -0.09    0.13
   3   7   1   -0.06    0.14
  -4  -7  -1   14.35    1.06
  -4  -7  -1   17.16    1.15
  -4  -7  -1   16.15    1.12
  -4  -7  -1   19.97    1.31
  -4  -7  -1   18.10    1.20
  -4  -7  -1   18.94    1.28
   4   7   1   16.34    1.26
   4   7   1   18.11    1.06
   4   7   1   19.16    1.05
   4   7   1   18.98    1.35
  -5  -7  -1    0.26    0.23
  -5  -7  -1    1.42    0.44
  -5  -7  -1    0.23    0.20
  -5  -7  -1    0.48    0.30
   5   7   1    0.73    0.36
   5   7   1    0.71    0.26
   5   7   1    0.82    0.39
   5   7   1    0.71    0.28
  -6  -7  -1   37.94    1.97
  -6  -7  -1   39.18    2.14
  -6  -7  -1   39.54    2.19
  -6  -7  -1   40.72    2.07
  -6  -7  -1   41.08    2.07
  -6  -7  -1   40.66    2.03
   6   7   1   44.08    2.36
   6   7   1   46.23    1.97
   6   7   1   43.29    2.32
   6   7   1   43.24    1.95
   6   7   1   46.16    2.43
   6   7   1   44.09    2.35
  -7  -7  -1    7.15    0.96
  -7  -7  -1    6.65    0.93
   7   7   1    9.51    1.25
   7   7   1    9.01    1.23
   7   7   1    6.62    1.06
   7   7   1    9.45    0.88
   7   7   1    6.97    1.13
   7   7   1    9.13    0.90
  -8  -7  -1   14.20    1.19
  -8  -7  -1   13.45    1.18
   8   7   1   15.05    1.21
   8   7   1   14.27    1.15
   8   7   1   15.04    1.44
   8   7   1   14.53    1.40
  -9  -7  -1   10.98    1.10
  -9  -7  -1   11.79    1.14
   9   7   1   14.61    1.22
   9   7   1   13.88    1.23
 -10  -7  -1    1.13    0.42
 -10  -7  -1    0.65    0.37
  10   7   1    1.50    0.49
  10   7   1    1.18    0.46
  14  -8  -1    0.49    0.50
  14  -8  -1    0.36    0.50
  14  -8  -1    0.25    0.39
  14  -8  -1    0.19    0.37
  13  -8  -1   34.72    2.67
  13  -8  -1   39.48    2.77
  13  -8  -1   38.60    2.56
  13  -8  -1   42.78    2.68
  12  -8  -1   17.42    1.75
  12  -8  -1   15.52    1.51
  12  -8  -1   19.81    1.87
  12  -8  -1   16.28    1.54
  11  -8  -1   -0.20    0.27
  11  -8  -1    1.11    0.47
  11  -8  -1    0.84    0.44
  11  -8  -1    1.66    0.53
  10  -8  -1    0.74    0.42
  10  -8  -1    0.97    0.40
  10  -8  -1    0.20    0.27
  10  -8  -1    0.58    0.34
  10  -8  -1   -0.01    0.34
  10  -8  -1    0.40    0.42
   9  -8  -1    0.77    0.35
   9  -8  -1    0.93    0.42
   9  -8  -1    0.29    0.26
   9  -8  -1    0.56    0.34
   9  -8  -1    0.35    0.26
   9  -8  -1    0.65    0.31
   8  -8  -1    2.26    0.53
   8  -8  -1    0.86    0.38
   8  -8  -1    1.68    0.48
   8  -8  -1    1.29    0.39
   8  -8  -1    1.11    0.33
   8  -8  -1    1.33    0.41
   7  -8  -1   12.83    0.63
   7  -8  -1   12.69    0.62
   7  -8  -1   13.10    0.98
   7  -8  -1   11.57    0.95
   7  -8  -1   13.07    1.08
   7  -8  -1   13.82    1.11
  -7   8   1   12.62    0.68
  -7   8   1   10.88    0.63
   6  -8  -1   18.84    1.24
   6  -8  -1   20.25    1.11
   6  -8  -1   18.74    1.06
   6  -8  -1   19.46    0.91
   6  -8  -1   20.16    0.92
   6  -8  -1   18.95    1.24
  -6   8   1   20.22    0.99
  -6   8   1   19.00    0.97
   5  -8  -1   70.73    2.23
   5  -8  -1   69.29    2.58
   5  -8  -1   69.90    2.26
   5  -8  -1   67.60    2.24
   5  -8  -1   70.95    2.60
   5  -8  -1   66.56    2.22
  -5   8   1   67.25    2.30
  -5   8   1   66.72    2.29
   4  -8  -1   24.96    0.94
   4  -8  -1   26.08    1.33
   4  -8  -1   25.99    1.23
   4  -8  -1   26.95    0.98
   4  -8  -1   25.89    1.23
   4  -8  -1   26.81    1.34
  -4   8   1   27.65    1.32
  -4   8   1   25.61    1.28
   3  -8  -1   26.19    0.73
   3  -8  -1   26.03    1.30
   3  -8  -1   25.65    1.29
  -3   8   1   24.23    1.27
  -3   8   1   24.40    1.28
   2  -8  -1   31.48    1.53
   2  -8  -1   35.10    1.59
  -2   8   1   32.02    1.56
  -2   8   1   32.62    1.57
   1  -8  -1   30.89    1.54
   1  -8  -1   30.46    1.22
   1  -8  -1   31.25    1.20
   1  -8  -1   30.77    1.53
  -1   8   1   27.93    1.48
  -1   8   1   27.83    1.49
   0  -8  -1   39.99    1.86
   0  -8  -1   40.04    1.50
   0  -8  -1   42.77    1.91
   0  -8  -1   41.42    1.49
   0   8   1   43.39    2.00
   0   8   1   42.36    1.98
  -1  -8  -1    3.19    0.56
  -1  -8  -1    3.78    0.50
  -1  -8  -1    4.07    0.42
  -1  -8  -1    3.38    0.56
   1   8   1    4.10    0.71
   1   8   1    4.34    0.72
  -2  -8  -1   11.05    0.77
  -2  -8  -1   11.09    0.79
  -2  -8  -1    9.71    0.92
  -2  -8  -1   11.10    0.97
   2   8   1   10.69    1.00
   2   8   1   11.33    1.02
   2   8   1   11.31    0.76
   2   8   1   11.43    0.78
  -3  -8  -1   14.76    1.13
  -3  -8  -1   16.24    1.20
  -3  -8  -1   14.90    1.18
  -3  -8  -1   15.16    1.14
   3   8   1   15.57    0.92
   3   8   1   16.64    1.51
   3   8   1   16.89    1.53
   3   8   1   15.43    0.94
  -4  -8  -1   28.25    1.51
  -4  -8  -1   29.00    1.58
  -4  -8  -1   27.67    1.50
  -4  -8  -1   26.78    1.56
  -4  -8  -1   30.02    1.74
  -4  -8  -1   29.14    1.72
   4   8   1   29.46    1.85
   4   8   1   31.77    1.48
   4   8   1   31.62    1.45
   4   8   1   27.61    1.81
  -5  -8  -1    2.05    0.53
  -5  -8  -1    2.38    0.52
  -5  -8  -1    2.90    0.60
  -5  -8  -1    2.47    0.51
  -5  -8  -1    2.04    0.54
  -5  -8  -1    2.71    0.61
   5   8   1    4.37    0.88
   5   8   1    3.22    0.54
   5   8   1    4.28    0.90
   5   8   1    4.00    0.78
   5   8   1    3.69    0.59
   5   8   1    3.76    0.85
  -6  -8  -1   15.12    1.26
  -6  -8  -1   14.34    1.23
   6   8   1   16.42    1.16
   6   8   1   15.83    1.11
   6   8   1   15.10    1.38
   6   8   1   14.37    1.35
  -7  -8  -1   13.40    1.22
  -7  -8  -1   13.09    1.21
   7   8   1   12.19    1.06
   7   8   1   12.49    1.04
   7   8   1   12.85    1.69
   7   8   1    9.65    1.45
  -8  -8  -1    2.68    0.66
  -8  -8  -1    2.43    0.67
   8   8   1    1.28    0.43
   8   8   1    1.39    0.45
  -9  -8  -1    1.43    0.52
  -9  -8  -1    0.68    0.38
   9   8   1    0.95    0.44
   9   8   1    1.56    0.49
 -10  -8  -1    7.33    1.06
 -10  -8  -1    7.83    1.11
  10   8   1    7.37    1.04
  10   8   1   10.63    1.17
  14  -9  -1    2.46    0.75
  14  -9  -1    1.21    0.59
  14  -9  -1    2.89    0.83
  14  -9  -1    1.93    0.73
  13  -9  -1   10.75    1.59
  13  -9  -1    9.03    1.36
  13  -9  -1    7.96    1.29
  13  -9  -1   11.34    1.52
  12  -9  -1   14.84    1.56
  12  -9  -1   11.49    1.59
  12  -9  -1   15.96    1.61
  12  -9  -1   17.91    1.79
  11  -9  -1   14.33    1.55
  11  -9  -1   12.70    1.37
  11  -9  -1   14.93    1.63
  11  -9  -1   15.58    1.48
  10  -9  -1    0.15    0.26
  10  -9  -1    1.02    0.41
  10  -9  -1   -0.50    0.25
  10  -9  -1    0.48    0.36
  10  -9  -1    1.21    0.57
  10  -9  -1    1.14    0.53
   9  -9  -1    3.25    0.66
   9  -9  -1    3.19    0.65
   9  -9  -1    3.70    0.74
   9  -9  -1    3.24    0.75
   9  -9  -1    5.33    0.82
   9  -9  -1    3.87    0.70
   8  -9  -1    5.28    0.78
   8  -9  -1    8.53    1.14
   8  -9  -1    7.02    0.76
   8  -9  -1    8.44    1.15
   7  -9  -1   27.11    1.12
   7  -9  -1   24.08    1.36
   7  -9  -1   28.78    1.68
   7  -9  -1   25.17    1.36
   7  -9  -1   27.38    1.63
   7  -9  -1   27.48    1.12
  -7   9   1   24.42    1.15
  -7   9   1   24.88    1.14
   6  -9  -1   38.56    1.88
   6  -9  -1   35.34    1.81
   6  -9  -1   37.87    1.55
   6  -9  -1   35.79    1.46
   6  -9  -1   38.37    1.50
   6  -9  -1   36.94    1.56
  -6   9   1   35.86    1.54
  -6   9   1   35.89    1.55
   5  -9  -1   65.27    2.57
   5  -9  -1   71.65    2.39
   5  -9  -1   66.36    2.08
   5  -9  -1   73.31    2.16
   5  -9  -1   66.04    2.33
   5  -9  -1   63.47    2.53
  -5   9   1   64.77    2.40
  -5   9   1   68.70    2.44
   4  -9  -1    0.45    0.12
   4  -9  -1    0.58    0.26
   4  -9  -1    0.43    0.25
   4  -9  -1    0.48    0.11
  -4   9   1    0.26    0.20
  -4   9   1    0.45    0.23
   3  -9  -1    0.01    0.15
   3  -9  -1    0.09    0.17
  -3   9   1    0.07    0.18
  -3   9   1   -0.12    0.16
   2  -9  -1  112.99    3.70
   2  -9  -1  113.75    3.71
  -2   9   1  107.93    3.72
  -2   9   1  116.16    3.79
   1  -9  -1    1.83    0.40
   1  -9  -1    1.80    0.29
   1  -9  -1    2.03    0.31
   1  -9  -1    1.94    0.40
  -1   9   1    1.80    0.42
  -1   9   1    1.74    0.42
   0  -9  -1   28.07    1.23
   0  -9  -1   29.15    1.27
   0  -9  -1   30.42    1.70
   0  -9  -1   30.46    1.70
   0   9   1   32.89    1.77
   0   9   1   29.60    1.03
   0   9   1   30.39    0.91
   0   9   1   30.46    0.91
   0   9   1   30.58    1.72
   0   9   1   28.60    1.01
  -1  -9  -1   78.11    2.97
  -1  -9  -1   67.57    2.83
  -1  -9  -1   72.17    2.45
  -1  -9  -1   75.10    2.44
   1   9   1   75.20    2.38
   1   9   1   78.34    2.38
   1   9   1   73.40    3.06
   1   9   1   78.18    3.12
  -2  -9  -1   74.30    3.00
  -2  -9  -1   73.34    2.98
   2   9   1   78.51    2.61
   2   9   1   71.83    3.13
   2   9   1   75.11    2.60
   2   9   1   83.51    2.63
   2   9   1   71.44    3.12
   2   9   1   78.38    2.55
  -3  -9  -1   39.52    1.78
  -3  -9  -1   38.35    2.06
  -3  -9  -1   41.09    1.80
  -3  -9  -1   38.09    1.83
  -3  -9  -1   37.71    1.79
  -3  -9  -1   38.59    2.06
   3   9   1   37.76    1.81
   3   9   1   42.50    2.28
   3   9   1   40.67    1.68
   3   9   1   38.65    1.69
   3   9   1   38.21    1.80
   3   9   1   41.71    2.27
  -4  -9  -1    5.81    0.78
  -4  -9  -1    3.73    0.67
  -4  -9  -1    4.22    0.72
  -4  -9  -1    4.67    0.66
  -4  -9  -1    6.72    0.73
  -4  -9  -1    3.37    0.56
   4   9   1    6.22    0.65
   4   9   1    6.64    0.88
   4   9   1    7.03    1.07
   4   9   1    6.55    0.65
   4   9   1    6.29    0.86
   4   9   1    6.30    0.99
  -5  -9  -1    7.07    1.07
  -5  -9  -1    6.71    1.04
   5   9   1    6.95    1.10
   5   9   1    5.94    0.91
   5   9   1    7.47    0.77
   5   9   1    7.01    0.78
   5   9   1    7.05    0.97
   5   9   1    5.54    0.98
  -6  -9  -1    2.38    0.58
  -6  -9  -1    1.90    0.52
   6   9   1    2.28    0.53
   6   9   1    2.54    0.70
   6   9   1    2.30    0.63
   6   9   1    1.91    0.47
  -7  -9  -1    7.50    1.07
  -7  -9  -1    7.27    1.07
   7   9   1    9.62    0.94
   7   9   1    7.36    0.98
  -8  -9  -1    2.93    0.74
  -8  -9  -1    2.35    0.67
   8   9   1    1.37    0.54
   8   9   1    1.84    0.55
  -9  -9  -1    0.69    0.42
  -9  -9  -1    1.44    0.53
   9   9   1    1.41    0.49
   9   9   1    0.86    0.41
  14 -10  -1   -0.03    0.48
  14 -10  -1    0.59    0.50
  14 -10  -1   -0.16    0.47
  14 -10  -1   -0.11    0.36
  13 -10  -1   18.61    1.79
  13 -10  -1   19.07    1.80
  13 -10  -1   16.16    1.84
  13 -10  -1   17.37    1.85
  12 -10  -1    1.55    0.56
  12 -10  -1    1.47    0.59
  12 -10  -1    1.41    0.52
  12 -10  -1    0.77    0.46
  11 -10  -1   34.78    2.45
  11 -10  -1   36.74    2.35
  11 -10  -1   32.63    2.23
  11 -10  -1   39.61    2.64
  10 -10  -1    0.43    0.37
  10 -10  -1   -0.17    0.28
  10 -10  -1   -0.07    0.29
  10 -10  -1    0.65    0.37
  10 -10  -1    0.91    0.40
  10 -10  -1    0.43    0.40
   9 -10  -1    6.09    1.02
   9 -10  -1    5.66    0.85
   9 -10  -1    4.93    0.92
   9 -10  -1    4.15    0.75
   8 -10  -1   12.86    1.19
   8 -10  -1   11.08    0.65
   8 -10  -1   10.20    0.91
   8 -10  -1    9.38    0.86
   8 -10  -1   10.96    0.65
   8 -10  -1   13.74    1.21
   7 -10  -1   38.92    1.55
   7 -10  -1   37.55    1.93
   7 -10  -1   38.20    2.04
   7 -10  -1   42.90    1.99
   7 -10  -1   39.54    2.06
   7 -10  -1   36.54    1.51
  -7  10   1   36.24    1.60
  -7  10   1   37.50    1.62
   6 -10  -1   29.88    1.26
   6 -10  -1   27.69    1.24
   6 -10  -1   31.08    1.41
   6 -10  -1   30.45    1.68
   6 -10  -1   26.61    1.60
   6 -10  -1   29.73    1.39
  -6  10   1   27.19    1.63
  -6  10   1   27.60    1.65
   5 -10  -1    0.13    0.19
   5 -10  -1    0.29    0.13
   5 -10  -1    0.12    0.12
   5 -10  -1    0.66    0.28
   5 -10  -1    0.11    0.14
   5 -10  -1    0.29    0.21
  -5  10   1    0.14    0.17
  -5  10   1    0.40    0.22
   4 -10  -1    9.56    0.84
   4 -10  -1    9.77    0.84
  -4  10   1    8.03    0.78
  -4  10   1    8.42    0.79
   3 -10  -1    0.59    0.27
   3 -10  -1    0.67    0.28
  -3  10   1    0.69    0.29
  -3  10   1    1.06    0.38
   2 -10  -1   54.84    2.03
   2 -10  -1   60.75    2.06
   2 -10  -1   68.27    3.06
   2 -10  -1   66.93    3.02
  -2  10   1   58.46    2.51
  -2  10   1   58.89    2.52
   1 -10  -1    3.58    0.57
   1 -10  -1    5.57    0.51
   1 -10  -1    6.43    0.56
  -1  10   1    5.98    0.90
  -1  10   1    5.75    0.89
   0 -10  -1    0.38    0.18
   0 -10  -1    0.24    0.16
   0 -10  -1    0.19    0.23
   0 -10  -1    0.54    0.31
   0  10   1    0.41    0.11
   0  10   1    0.42    0.11
   0  10   1    0.84    0.38
   0  10   1    0.46    0.12
   0  10   1    0.63    0.35
   0  10   1    0.36    0.10
  -1 -10  -1   78.94    2.65
  -1 -10  -1   81.50    3.21
  -1 -10  -1   76.81    2.67
  -1 -10  -1   79.92    3.20
   1  10   1   80.73    2.45
   1  10   1   80.23    2.47
   1  10   1   79.06    3.32
   1  10   1   78.38    3.31
  -2 -10  -1    5.21    0.69
  -2 -10  -1    4.62    0.62
  -2 -10  -1    5.44    0.94
  -2 -10  -1    6.96    1.08
   2  10   1    5.32    0.68
   2  10   1    5.21    0.53
   2  10   1    4.18    1.09
   2  10   1    5.68    0.60
   2  10   1    4.62    0.60
   2  10   1    6.00    1.28
  -3 -10  -1    4.85    0.88
  -3 -10  -1    5.42    0.90
  -3 -10  -1    4.35    0.71
  -3 -10  -1    2.47    0.42
  -3 -10  -1    2.16    0.39
  -3 -10  -1    3.57    0.66
   3  10   1    3.64    0.58
   3  10   1    5.22    0.95
   3  10   1    3.59    0.59
   3  10   1    4.29    0.89
   3  10   1    3.93    0.61
   3  10   1    4.18    0.65
  -4 -10  -1    0.65    0.35
  -4 -10  -1    0.99    0.39
  -4 -10  -1    1.02    0.49
  -4 -10  -1    0.52    0.50
   4  10   1    1.27    0.41
   4  10   1    0.48    0.42
   4  10   1    0.77    0.32
   4  10   1    0.63    0.34
   4  10   1    1.01    0.35
   4  10   1    0.76    0.44
  -5 -10  -1   15.12    1.39
  -5 -10  -1   12.57    1.27
   5  10   1   12.69    1.19
   5  10   1   14.98    1.07
   5  10   1   13.24    1.19
   5  10   1   14.23    1.08
  -6 -10  -1    0.82    0.49
  -6 -10  -1    1.25    0.53
   6  10   1    1.89    0.57
   6  10   1    1.36    0.45
   6  10   1    2.16    0.56
   6  10   1    0.50    0.48
  -7 -10  -1   16.53    1.47
  -7 -10  -1   15.61    1.44
   7  10   1   16.01    1.29
   7  10   1   17.22    1.37
  -8 -10  -1    1.04    0.47
  -8 -10  -1    0.58    0.35
   8  10   1    0.64    0.41
   8  10   1    1.25    0.48
  -9 -10  -1    0.78    0.41
  -9 -10  -1    0.47    0.43
   9  10   1   -0.01    0.28
   9  10   1    0.56    0.38
  13 -11  -1   11.53    1.64
  13 -11  -1   13.01    1.73
  13 -11  -1    7.28    1.32
  13 -11  -1    8.59    1.46
  12 -11  -1    7.24    1.36
  12 -11  -1    6.65    1.19
  12 -11  -1    6.42    1.12
  12 -11  -1    7.03    1.28
  11 -11  -1    3.52    0.90
  11 -11  -1    4.18    0.90
  11 -11  -1    5.05    1.15
  11 -11  -1    6.52    1.12
  10 -11  -1   63.68    3.14
  10 -11  -1   61.62    3.32
  10 -11  -1   67.66    3.21
  10 -11  -1   66.58    3.27
  10 -11  -1   62.05    3.39
  10 -11  -1   60.49    3.20
   9 -11  -1    1.02    0.33
   9 -11  -1    0.64    0.27
   9 -11  -1    0.12    0.21
   9 -11  -1    0.23    0.26
   8 -11  -1   12.81    1.22
   8 -11  -1   10.85    0.73
   8 -11  -1   10.87    0.85
   8 -11  -1   11.37    1.15
   8 -11  -1   10.21    0.85
   8 -11  -1   12.17    0.76
   7 -11  -1    1.65    0.39
   7 -11  -1    1.93    0.57
   7 -11  -1    1.97    0.41
   7 -11  -1    1.87    0.40
   7 -11  -1    1.73    0.39
   7 -11  -1    1.68    0.54
  -7  11   1    1.00    0.31
  -7  11   1    1.52    0.38
   6 -11  -1   16.10    0.79
   6 -11  -1   13.69    1.15
   6 -11  -1   14.59    1.19
   6 -11  -1   16.24    1.05
   6 -11  -1   17.06    0.82
   6 -11  -1   14.83    1.02
  -6  11   1   14.99    1.10
  -6  11   1   14.44    1.07
   5 -11  -1    0.97    0.36
   5 -11  -1    0.93    0.15
   5 -11  -1    0.78    0.34
   5 -11  -1    0.90    0.15
   5 -11  -1    0.78    0.31
   5 -11  -1    0.87    0.32
  -5  11   1    0.64    0.31
  -5  11   1    0.79    0.34
  -4  11   1    8.09    0.83
  -4  11   1    8.08    0.81
   3 -11  -1   16.19    1.19
   3 -11  -1   16.05    1.20
  -3  11   1   15.92    1.22
  -3  11   1   13.30    1.13
   2 -11  -1   22.83    1.18
   2 -11  -1   23.17    1.50
   2 -11  -1   24.37    1.20
   2 -11  -1   25.04    1.54
   1 -11  -1   15.91    0.93
   1 -11  -1   16.93    1.31
   1 -11  -1   16.18    0.92
   1 -11  -1   15.75    1.28
  -1  11   1   15.53    1.30
  -1  11   1   17.74    1.38
   0 -11  -1    6.89    0.65
   0 -11  -1    6.89    0.98
   0 -11  -1    7.47    1.04
   0 -11  -1    6.80    0.63
   0  11   1    7.55    1.10
   0  11   1    7.94    1.13
  -1 -11  -1    9.89    0.84
  -1 -11  -1    8.90    1.00
  -1 -11  -1   10.99    1.09
  -1 -11  -1    9.50    0.86
   1  11   1   10.05    0.63
   1  11   1   13.72    2.00
   1  11   1    9.54    0.62
  -2 -11  -1    9.37    1.04
  -2 -11  -1    6.72    0.98
  -2 -11  -1    7.65    0.74
  -2 -11  -1    9.09    0.82
   2  11   1    7.13    1.04
   2  11   1    8.29    0.68
   2  11   1    8.61    1.16
   2  11   1    9.07    0.71
  -3 -11  -1    9.56    1.36
  -3 -11  -1    9.25    1.29
  -3 -11  -1    6.86    1.03
  -3 -11  -1    7.38    1.07
   3  11   1    9.97    0.84
   3  11   1    8.47    0.80
   3  11   1    9.38    0.81
   3  11   1    7.47    0.74
  -4 -11  -1    7.15    1.17
  -4 -11  -1    5.09    1.01
   4  11   1    5.08    0.77
   4  11   1    5.10    0.72
   4  11   1    5.36    0.72
   4  11   1    6.48    0.91
  -5 -11  -1    4.00    0.90
  -5 -11  -1    4.99    1.03
   5  11   1    3.27    0.66
   5  11   1    4.44    0.69
   5  11   1    2.55    0.61
   5  11   1    5.29    0.78
  -6 -11  -1   34.26    2.21
  -6 -11  -1   36.20    2.28
   6  11   1   21.21    1.89
   6  11   1   20.75    1.93
   7  11   1    0.60    0.37
   7  11   1    0.21    0.32
  -8 -11  -1   -0.37    0.38
  -8 -11  -1    0.14    0.36
   8  11   1   -0.20    0.28
   8  11   1   -0.13    0.36
  13 -12  -1    2.96    0.81
  13 -12  -1    1.34    0.75
  13 -12  -1    2.80    1.05
  13 -12  -1    1.70    0.74
  12 -12  -1   -0.35    0.28
  12 -12  -1    0.38    0.45
  12 -12  -1    0.08    0.33
  12 -12  -1    1.75    0.68
  11 -12  -1    6.77    1.02
  11 -12  -1    5.66    1.41
  11 -12  -1    6.89    1.36
  11 -12  -1    6.88    1.35
  11 -12  -1    5.11    1.35
  11 -12  -1    6.83    1.06
  10 -12  -1    9.28    1.36
  10 -12  -1    6.19    1.12
  10 -12  -1    8.42    1.28
  10 -12  -1    9.37    1.36
  10 -12  -1    9.57    0.95
  10 -12  -1    9.18    0.97
   9 -12  -1    2.57    0.52
   9 -12  -1    2.21    0.37
   9 -12  -1    2.62    0.51
   9 -12  -1    2.42    0.72
   9 -12  -1    2.95    0.73
   9 -12  -1    2.32    0.37
   8 -12  -1   52.58    2.04
   8 -12  -1   54.27    2.09
   8 -12  -1   56.65    2.77
   8 -12  -1   54.40    2.13
   8 -12  -1   55.01    2.76
   8 -12  -1   54.61    2.07
   7 -12  -1    9.01    0.97
   7 -12  -1    8.12    0.60
   7 -12  -1    7.48    0.58
   7 -12  -1    4.57    0.75
   7 -12  -1    7.90    0.72
   7 -12  -1    6.85    0.69
  -7  12   1    6.21    0.83
  -7  12   1    6.94    0.75
   6 -12  -1   19.46    0.78
   6 -12  -1   20.39    1.43
   6 -12  -1   20.29    1.45
   6 -12  -1   20.41    1.45
   6 -12  -1   19.86    1.41
   6 -12  -1   19.16    0.77
  -6  12   1   19.23    1.32
  -6  12   1   18.06    1.29
   5 -12  -1   32.31    1.70
   5 -12  -1   30.30    1.74
   5 -12  -1   31.68    1.69
   5 -12  -1   28.01    1.68
  -5  12   1   32.09    1.80
  -5  12   1   29.58    1.75
   4 -12  -1   16.94    1.24
   4 -12  -1   18.14    1.28
   3 -12  -1   -0.24    0.14
   3 -12  -1    0.22    0.19
   3 -12  -1   -0.11    0.22
   3 -12  -1    0.15    0.26
  -3  12   1   -0.12    0.23
  -3  12   1    0.17    0.27
   2 -12  -1  129.47    4.46
   2 -12  -1  124.08    3.74
   2 -12  -1  128.48    4.44
   2 -12  -1  122.93    3.77
  -2  12   1  129.45    4.63
  -2  12   1  126.97    4.60
   1 -12  -1    7.21    1.00
   1 -12  -1    9.73    1.05
   1 -12  -1    9.30    0.84
   1 -12  -1    8.14    0.81
  -1  12   1    6.75    0.96
  -1  12   1    6.83    0.98
   0 -12  -1    8.90    1.01
   0 -12  -1    7.44    0.70
   0 -12  -1    6.13    0.95
   0 -12  -1    6.20    0.64
  -1 -12  -1   51.99    2.61
  -1 -12  -1   48.10    2.06
  -1 -12  -1   47.55    2.02
  -1 -12  -1   44.58    2.46
   1  12   1   51.98    1.53
   1  12   1   50.24    1.69
   1  12   1   50.18    1.68
   1  12   1   51.18    1.52
  -2 -12  -1   21.00    1.64
  -2 -12  -1   17.53    1.52
   2  12   1   19.88    1.07
   2  12   1   20.82    1.10
  -3 -12  -1    1.92    0.71
  -3 -12  -1    1.95    0.71
   3  12   1    0.53    0.31
   3  12   1    1.50    0.42
  -4 -12  -1    0.16    0.37
  -4 -12  -1    1.08    0.53
   4  12   1    0.66    0.35
   4  12   1    0.42    0.31
   4  12   1    0.39    0.28
   4  12   1    0.05    0.28
  -5 -12  -1    4.99    0.94
  -5 -12  -1    4.22    0.87
   5  12   1    5.31    1.09
   5  12   1    5.06    0.80
   5  12   1    4.10    0.92
   5  12   1    6.01    0.85
  -6 -12  -1   24.32    1.90
  -6 -12  -1   22.17    1.82
   6  12   1   23.79    1.58
   6  12   1   26.62    1.61
  -7 -12  -1    0.52    0.48
  -7 -12  -1   -0.41    0.33
   7  12   1   -0.12    0.30
   7  12   1   -0.11    0.23
  13 -13  -1   17.90    2.01
  13 -13  -1   16.38    2.18
  13 -13  -1   16.41    1.79
  13 -13  -1   15.65    1.73
  12 -13  -1    8.68    1.47
  12 -13  -1    6.61    1.32
  12 -13  -1    7.68    1.21
  12 -13  -1    8.84    1.30
  11 -13  -1    4.40    0.82
  11 -13  -1    4.34    1.10
  11 -13  -1    5.28    0.85
  11 -13  -1    4.64    1.06
  11 -13  -1    4.07    1.02
  11 -13  -1    4.65    1.12
  10 -13  -1    4.13    0.94
  10 -13  -1    1.43    0.43
  10 -13  -1    3.13    0.62
  10 -13  -1    2.09    0.70
   9 -13  -1   27.04    1.43
   9 -13  -1   23.72    1.35
   9 -13  -1   27.82    1.32
   9 -13  -1   22.98    1.84
   9 -13  -1   26.83    1.97
   9 -13  -1   26.65    1.28
   8 -13  -1    5.70    1.01
   8 -13  -1    4.45    0.63
   8 -13  -1    4.41    0.64
   8 -13  -1    5.44    1.00
  -8  13   1    3.67    0.67
  -8  13   1    3.17    0.64
   7 -13  -1    0.15    0.17
   7 -13  -1   -0.03    0.11
   7 -13  -1   -0.01    0.32
   7 -13  -1    0.10    0.12
   7 -13  -1    0.00    0.20
   7 -13  -1    0.54    0.38
  -7  13   1   -0.34    0.20
  -7  13   1   -0.28    0.24
   6 -13  -1   24.35    1.47
   6 -13  -1   25.31    1.68
   6 -13  -1   25.67    1.68
   6 -13  -1   26.83    1.53
   5 -13  -1   20.81    1.40
   5 -13  -1   20.89    1.40
  -5  13   1   20.46    1.50
  -5  13   1   19.33    1.45
   4 -13  -1   18.00    1.35
   4 -13  -1   19.20    1.39
  -4  13   1   15.68    1.30
  -4  13   1   16.73    1.32
   3 -13  -1    1.75    0.39
   3 -13  -1    1.60    0.56
   3 -13  -1    1.03    0.29
   3 -13  -1    1.59    0.55
  -3  13   1    1.69    0.52
  -3  13   1    1.78    0.56
   2 -13  -1   -0.08    0.17
   2 -13  -1    0.23    0.28
   2 -13  -1    0.12    0.22
   2 -13  -1    0.28    0.27
  -2  13   1   -0.10    0.38
  -2  13   1    0.87    0.48
   1 -13  -1   23.25    1.67
   1 -13  -1   21.48    1.22
   1 -13  -1   22.58    1.65
   1 -13  -1   23.31    1.28
  -1  13   1   21.24    2.18
  -1  13   1   21.07    2.23
   0 -13  -1   66.40    3.06
   0 -13  -1   65.02    3.03
   0 -13  -1   59.52    2.40
   0 -13  -1   56.34    2.32
  -1 -13  -1    2.48    0.77
  -1 -13  -1    1.53    0.62
   1  13   1    2.06    0.28
   1  13   1    1.49    0.24
   1  13   1    1.82    0.22
   1  13   1    1.46    0.21
  -2 -13  -1   -0.01    0.36
  -2 -13  -1   -0.03    0.30
   2  13   1    0.02    0.14
   2  13   1   -0.25    0.11
  -3 -13  -1    6.90    1.13
  -3 -13  -1    6.76    1.14
   3  13   1    7.36    0.71
   3  13   1    7.49    0.71
  -4 -13  -1    7.93    1.32
  -4 -13  -1    9.63    1.42
   4  13   1    9.69    0.98
   4  13   1    9.70    0.95
  -5 -13  -1    7.67    1.31
  -5 -13  -1    8.06    1.35
   5  13   1    8.42    1.12
   5  13   1   10.32    0.99
   5  13   1    9.28    0.93
   5  13   1    6.89    1.06
  -6 -13  -1   16.13    1.62
  -6 -13  -1   17.07    1.66
   6  13   1   19.69    1.42
   6  13   1   20.31    1.48
  -7 -13  -1   44.04    2.77
  -7 -13  -1   44.05    2.77
   7  13   1   45.59    2.40
   7  13   1   45.50    2.34
  12 -14  -1    1.15    0.64
  12 -14  -1    0.26    0.60
  12 -14  -1    1.23    0.76
  12 -14  -1    1.83    0.59
  11 -14  -1    1.09    0.65
  11 -14  -1    1.22    0.52
  11 -14  -1    0.44    0.58
  11 -14  -1    1.83    0.53
  11 -14  -1    0.69    0.44
  11 -14  -1    0.80    0.46
  10 -14  -1    4.99    1.16
  10 -14  -1    7.48    1.33
  10 -14  -1    6.68    0.57
  10 -14  -1    6.23    0.54
  10 -14  -1    8.23    1.40
  10 -14  -1    5.96    1.08
   9 -14  -1    3.37    0.88
   9 -14  -1    2.01    0.40
   9 -14  -1    2.78    0.82
   9 -14  -1    3.01    0.51
   9 -14  -1    1.77    0.42
   9 -14  -1    2.50    0.47
   8 -14  -1    8.17    0.54
   8 -14  -1    7.27    1.03
   8 -14  -1    8.72    0.80
   8 -14  -1    5.52    0.90
   8 -14  -1    7.24    0.51
   8 -14  -1    7.35    0.74
  -8  14   1    7.48    0.86
  -8  14   1    6.93    0.94
   7 -14  -1    3.88    0.67
   7 -14  -1    4.10    0.69
   7 -14  -1    4.40    0.89
   7 -14  -1    4.22    0.86
  -7  14   1    3.33    0.65
  -7  14   1    3.52    0.66
   6 -14  -1   37.82    2.12
   6 -14  -1   33.22    1.85
   6 -14  -1   33.39    2.02
   6 -14  -1   36.70    1.93
  -6  14   1   35.01    2.07
  -6  14   1   33.68    2.02
   5 -14  -1    0.33    0.24
   5 -14  -1    0.12    0.21
  -5  14   1   -0.43    0.21
  -5  14   1   -0.14    0.22
   4 -14  -1    3.33    0.67
   4 -14  -1    3.79    0.71
  -4  14   1    4.29    0.87
  -4  14   1    3.38    0.78
   3 -14  -1    5.43    0.96
   3 -14  -1    6.11    1.00
  -3  14   1    5.57    1.20
  -3  14   1    4.99    1.05
   2 -14  -1    0.57    0.40
   2 -14  -1   -0.07    0.29
   1 -14  -1    5.65    0.95
   1 -14  -1    7.43    1.09
   0 -14  -1    0.61    0.41
   0 -14  -1    0.12    0.33
  -1 -14  -1   11.84    1.55
  -1 -14  -1   10.10    1.41
  -2 -14  -1    8.38    1.31
  -2 -14  -1    7.98    1.27
   2  14   1    7.76    0.50
   2  14   1    9.36    0.54
   2  14   1    8.54    0.62
   2  14   1    7.63    0.57
  -3 -14  -1    1.74    0.67
  -3 -14  -1    2.41    0.79
   3  14   1    4.18    0.54
   3  14   1    3.22    0.43
  -4 -14  -1    5.72    1.11
  -4 -14  -1    3.69    0.93
   4  14   1    6.42    0.84
   4  14   1    6.33    0.83
  -5 -14  -1    0.50    0.48
  -5 -14  -1    0.31    0.46
   5  14   1    0.85    0.64
   5  14   1    1.69    0.62
  -6 -14  -1   -0.27    0.39
  -6 -14  -1   -0.03    0.39
  12 -15  -1    0.41    0.49
  12 -15  -1   -0.15    0.39
  12 -15  -1    0.37    0.42
  12 -15  -1    0.50    0.43
  11 -15  -1   12.08    1.84
  11 -15  -1   12.34    1.02
  11 -15  -1   13.99    1.88
  11 -15  -1   11.73    1.01
  11 -15  -1   13.46    1.98
  11 -15  -1   13.61    1.83
  10 -15  -1   -0.36    0.15
  10 -15  -1    0.00    0.23
  10 -15  -1    0.10    0.16
  10 -15  -1    0.49    0.39
  10 -15  -1    0.14    0.33
  10 -15  -1    0.56    0.28
   9 -15  -1   20.84    1.81
   9 -15  -1   17.76    1.09
   9 -15  -1   17.62    1.12
   9 -15  -1   21.46    1.28
   9 -15  -1   19.04    1.22
   9 -15  -1   20.08    1.77
   8 -15  -1    4.41    0.72
   8 -15  -1    3.96    0.68
   8 -15  -1    5.98    1.06
   8 -15  -1    4.79    0.96
  -8  15   1    3.98    0.79
  -8  15   1    4.92    0.84
   7 -15  -1    0.37    0.30
   7 -15  -1    0.35    0.31
   7 -15  -1    0.13    0.25
   7 -15  -1    0.51    0.35
  -7  15   1    1.34    0.40
  -7  15   1    0.08    0.22
   6 -15  -1   29.66    1.82
   6 -15  -1   30.90    1.98
   6 -15  -1   29.59    1.94
   6 -15  -1   31.32    1.86
  -6  15   1   26.85    1.87
  -6  15   1   28.07    1.92
   5 -15  -1    0.47    0.27
   5 -15  -1    0.37    0.25
   4 -15  -1    3.82    0.74
   4 -15  -1    2.53    0.62
   3 -15  -1    4.80    0.90
   3 -15  -1    6.69    1.05
   2 -15  -1    4.64    1.02
   2 -15  -1    4.82    1.01
   1 -15  -1   97.15    4.13
   1 -15  -1   96.28    4.13
   0 -15  -1    1.38    0.64
   0 -15  -1    1.98    0.70
  -1 -15  -1    2.34    0.85
  -1 -15  -1    2.70    0.87
  -2 -15  -1    7.51    1.30
  -2 -15  -1    5.48    1.13
  -3 -15  -1   15.16    1.61
  -3 -15  -1   10.17    1.41
  -4 -15  -1    8.05    1.32
  -4 -15  -1    6.79    1.23
   4  15   1    0.20    0.37
   4  15   1    0.24    0.35
  -5 -15  -1    8.79    1.31
  -5 -15  -1   13.63    1.52
  11 -16  -1    6.59    1.29
  11 -16  -1    6.28    1.25
  10 -16  -1   -0.01    0.18
  10 -16  -1    0.20    0.39
  10 -16  -1    0.03    0.21
  10 -16  -1   -0.53    0.19
  10 -16  -1    0.33    0.45
  10 -16  -1    0.25    0.21
   9 -16  -1    1.93    0.49
   9 -16  -1    3.15    0.65
   9 -16  -1    4.05    1.02
   9 -16  -1    1.62    0.72
   8 -16  -1   18.32    1.33
   8 -16  -1   19.21    1.71
   8 -16  -1   16.67    1.28
   8 -16  -1   17.17    1.63
   7 -16  -1    0.02    0.29
   7 -16  -1    0.17    0.33
   6 -16  -1    4.57    0.84
   6 -16  -1    6.13    1.02
   6 -16  -1    5.65    0.90
   6 -16  -1    7.30    1.12
   5 -16  -1    1.57    0.52
   5 -16  -1    1.61    0.52
   4 -16  -1    3.82    0.88
   4 -16  -1    4.91    1.00
   3 -16  -1    7.16    1.08
   3 -16  -1    8.00    1.16
   2 -16  -1   11.65    1.60
   2 -16  -1   12.07    1.36
   1 -16  -1    8.49    1.21
   1 -16  -1    8.69    1.22
   0 -16  -1   11.47    1.63
   0 -16  -1    7.63    1.32
  -1 -16  -1    7.81    1.40
  -1 -16  -1    8.52    1.45
  -2 -16  -1    1.60    0.69
  -2 -16  -1    1.86    0.77
  -3 -16  -1    6.03    1.12
  -3 -16  -1    4.26    0.97
   3  16   1    0.20    0.20
   3  16   1    0.38    0.22
   3  16   1    0.09    0.12
   3  16   1    0.08    0.12
  -4 -16  -1   15.68    1.69
  -4 -16  -1   19.71    1.87
   4  16   1   -0.10    0.21
   4  16   1   -0.13    0.20
  10 -17  -1    5.88    1.21
  10 -17  -1    5.85    1.17
  10 -17  -1    3.25    0.59
  10 -17  -1    4.95    0.72
   9 -17  -1    8.35    1.43
   9 -17  -1    6.85    1.29
   9 -17  -1    6.86    0.93
   9 -17  -1    6.59    0.75
   8 -17  -1    0.21    0.42
   8 -17  -1    1.04    0.51
   8 -17  -1    0.36    0.32
   8 -17  -1    0.64    0.38
   7 -17  -1   15.44    1.34
   7 -17  -1   14.31    1.48
   7 -17  -1   13.92    1.29
   7 -17  -1   15.87    1.55
   6 -17  -1    5.28    0.94
   6 -17  -1    3.92    0.84
   6 -17  -1    3.96    0.91
   6 -17  -1    4.10    0.90
   5 -17  -1    0.52    0.42
   5 -17  -1    0.95    0.46
   4 -17  -1   -0.52    0.23
   4 -17  -1   -0.28    0.25
   3 -17  -1    0.74    0.51
   3 -17  -1    0.81    0.47
   2 -17  -1    5.10    1.06
   2 -17  -1    3.45    0.87
   1 -17  -1    0.01    0.32
   1 -17  -1   -0.19    0.32
   0 -17  -1   15.71    1.67
   0 -17  -1   13.87    1.58
  -1 -17  -1    3.16    1.00
  -1 -17  -1    4.13    1.15
  -2 -17  -1    0.66    0.54
  -2 -17  -1    0.34    0.37
   9 -18  -1    3.64    0.95
   9 -18  -1    4.06    0.93
   9 -18  -1    3.82    0.79
   9 -18  -1    5.49    0.94
   8 -18  -1    5.82    1.25
   8 -18  -1    6.18    1.27
   8 -18  -1    5.92    0.96
   8 -18  -1    4.70    0.83
   7 -18  -1    0.77    0.34
   7 -18  -1   -0.50    0.29
   7 -18  -1   -0.31    0.22
   7 -18  -1    0.12    0.31
   6 -18  -1   21.43    1.72
   6 -18  -1   19.67    1.72
   6 -18  -1   23.75    1.79
   6 -18  -1   18.35    1.67
   4 -18  -1   18.37    1.68
   4 -18  -1   17.86    1.65
   3 -18  -1   16.80    1.68
   3 -18  -1   17.14    1.71
   2 -18  -1    2.66    0.76
   2 -18  -1    3.55    0.87
   1 -18  -1    2.82    0.75
   1 -18  -1    1.39    0.60
   0 -18  -1    5.65    1.29
   0 -18  -1    9.94    1.65
  -1 -18  -1    2.37    0.75
  -1 -18  -1    0.86    0.61
   8 -19  -1    8.55    1.36
   8 -19  -1    8.14    1.39
   8 -19  -1    9.10    1.50
   8 -19  -1    5.95    1.19
   7 -19  -1    0.70    0.50
   7 -19  -1    0.17    0.33
   7 -19  -1    0.36    0.38
   7 -19  -1    0.28    0.36
   6 -19  -1   -0.04    0.41
   6 -19  -1   -0.16    0.35
   6 -19  -1    0.18    0.46
   6 -19  -1    0.15    0.42
   5 -19  -1    3.80    0.87
   5 -19  -1    5.02    1.01
   4 -19  -1   -0.12    0.34
   4 -19  -1    0.89    0.53
   3 -19  -1    0.29    0.35
   3 -19  -1    1.14    0.50
   2 -19  -1    1.41    0.64
   2 -19  -1    0.87    0.60
   1 -19  -1    1.16    0.69
   1 -19  -1    1.69    0.76
   1 -19   2    3.40    0.98
   1 -19   2    3.39    0.99
   2 -19   2   43.20    2.85
   2 -19   2   43.04    2.84
   3 -19   2    3.88    0.90
   3 -19   2    4.20    0.96
   4 -19   2   -0.43    0.32
   4 -19   2    0.33    0.47
   5 -19   2    0.50    0.41
   5 -19   2    0.16    0.35
   6 -19   2    3.54    0.83
   6 -19   2    2.73    0.76
   6 -19   2    2.88    0.81
   6 -19   2    3.13    0.86
   7 -19   2    6.00    1.12
   7 -19   2    8.37    1.23
   7 -19   2    8.25    1.35
   7 -19   2   11.76    1.32
   8 -19   2   -0.11    0.27
   8 -19   2   -0.36    0.23
   8 -19   2   -0.49    0.31
   8 -19   2    0.09    0.35
  -1 -18   2    0.09    0.60
  -1 -18   2    0.21    0.64
   0 -18   2    6.60    1.23
   0 -18   2    4.52    1.02
   1 -18   2   28.11    2.29
   1 -18   2   25.84    2.19
   2 -18   2   -0.24    0.46
   3 -18   2    2.42    0.74
   3 -18   2    4.92    1.02
   4 -18   2    0.82    0.54
   4 -18   2    0.67    0.50
   6 -18   2   -0.12    0.23
   6 -18   2    0.49    0.41
   6 -18   2   -0.27    0.24
   6 -18   2    0.46    0.37
   7 -18   2    2.66    0.70
   7 -18   2    3.26    0.77
   7 -18   2    1.84    0.60
   7 -18   2    1.55    0.59
   8 -18   2   -0.85    0.26
   8 -18   2   -0.24    0.34
   8 -18   2    0.57    0.42
   8 -18   2   -0.45    0.30
   9 -18   2   23.03    1.56
   9 -18   2   21.43    1.93
   9 -18   2   22.93    1.56
   9 -18   2   19.78    1.87
  -3 -17   2   27.17    2.26
  -3 -17   2   27.05    2.24
  -2 -17   2    3.53    0.95
  -2 -17   2    3.57    0.92
  -1 -17   2    2.22    0.83
  -1 -17   2    2.67    0.93
   0 -17   2    1.68    0.72
   0 -17   2    3.63    0.90
   1 -17   2    8.29    1.40
   1 -17   2   11.11    1.63
   2 -17   2    1.37    0.67
   2 -17   2    1.32    0.65
   3 -17   2    3.60    0.89
   3 -17   2    3.53    0.92
   4 -17   2    1.17    0.56
   4 -17   2   -0.23    0.32
   5 -17   2    1.60    0.61
   5 -17   2    1.45    0.58
   6 -17   2    6.14    0.98
   6 -17   2   10.96    1.20
   6 -17   2    9.13    1.26
   6 -17   2    6.08    1.00
   7 -17   2    0.96    0.49
   7 -17   2    3.39    0.87
   7 -17   2    2.40    0.65
   7 -17   2    2.04    0.56
   8 -17   2   15.64    1.31
   8 -17   2   16.23    1.60
   8 -17   2   17.87    1.39
   8 -17   2   17.34    1.65
   9 -17   2    0.97    0.36
   9 -17   2    0.26    0.28
   9 -17   2    0.65    0.35
   9 -17   2    0.23    0.23
  10 -17   2    1.55    0.71
  10 -17   2    2.08    0.44
  10 -17   2    2.18    0.46
  10 -17   2    2.87    0.87
  -4 -16   2   -0.23    0.42
  -3 -16   2    5.93    1.30
  -3 -16   2    7.51    1.44
  -2 -16   2    0.27    0.43
  -2 -16   2    0.24    0.40
  -1 -16   2   11.73    1.69
  -1 -16   2   13.33    1.78
   0 -16   2   19.09    1.83
   0 -16   2   24.04    2.02
   1 -16   2    0.17    0.43
   1 -16   2    0.62    0.51
   2 -16   2   13.23    1.42
   2 -16   2   13.26    1.44
   3 -16   2   11.04    1.25
   3 -16   2   10.87    1.23
   4 -16   2    0.35    0.41
   4 -16   2   -0.24    0.33
   5 -16   2   23.58    1.79
   5 -16   2   23.27    1.77
   6 -16   2   18.65    1.57
   6 -16   2   18.91    1.52
   6 -16   2   19.31    1.60
   6 -16   2   21.65    1.61
   7 -16   2    8.85    1.17
   7 -16   2    8.65    1.40
   7 -16   2    9.28    1.44
   7 -16   2    8.95    0.98
   8 -16   2    9.90    0.96
   8 -16   2   10.87    0.98
   8 -16   2   12.36    1.37
   8 -16   2   10.72    1.42
   9 -16   2   13.60    1.43
   9 -16   2   14.58    1.49
   9 -16   2   13.29    1.02
   9 -16   2   14.49    1.07
  10 -16   2    4.20    0.94
  10 -16   2    6.62    1.14
  10 -16   2    5.42    0.59
  10 -16   2    7.45    0.67
  10 -16   2    5.28    0.58
  11 -16   2    0.65    0.55
  11 -16   2    1.83    0.78
  11 -16   2    2.22    0.86
  11 -16   2    0.33    0.62
  -5 -15   2   18.14    1.81
  -5 -15   2   19.35    1.89
   4  15  -2   -0.07    0.31
   4  15  -2    0.11    0.31
  -4 -15   2    0.96    0.59
  -4 -15   2    1.10    0.64
   3  15  -2    0.22    0.16
   3  15  -2    0.32    0.14
  -3 -15   2    1.40    0.67
  -3 -15   2    1.85    0.75
  -2 -15   2    0.33    0.38
  -2 -15   2   -0.11    0.31
  -1 -15   2    7.25    1.29
  -1 -15   2    6.54    1.23
   0 -15   2   20.52    1.77
   0 -15   2   16.66    1.62
   1 -15   2   37.51    2.36
   1 -15   2   35.08    2.31
   2 -15   2    2.03    0.70
   2 -15   2    2.22    0.75
   3 -15   2   12.64    1.29
   3 -15   2   13.22    1.31
   4 -15   2    6.15    0.99
   4 -15   2    5.76    0.97
   5 -15   2    8.72    1.22
   5 -15   2    8.15    1.16
   6 -15   2    1.03    0.48
   6 -15   2    1.28    0.43
   6 -15   2    1.26    0.44
   6 -15   2    1.25    0.53
   7 -15   2   22.68    1.51
   7 -15   2   21.75    1.47
   7 -15   2   19.34    1.60
   7 -15   2   21.33    1.67
   8 -15   2    0.00    0.10
   8 -15   2    0.18    0.11
   8 -15   2    0.30    0.11
   8 -15   2    0.82    0.38
   8 -15   2    0.44    0.28
   8 -15   2    0.05    0.28
   8 -15   2    0.03    0.11
   9 -15   2   -0.09    0.25
   9 -15   2   -0.06    0.18
   9 -15   2   -0.15    0.18
   9 -15   2    0.14    0.28
  10 -15   2    2.67    0.75
  10 -15   2    2.29    0.71
  10 -15   2    2.74    0.89
  10 -15   2    1.76    0.71
  10 -15   2    2.93    0.55
  10 -15   2    2.65    0.44
  10 -15   2    3.27    0.47
  10 -15   2    2.16    0.51
  11 -15   2    4.81    1.19
  11 -15   2    5.00    0.82
  11 -15   2    5.73    1.05
  11 -15   2    5.58    1.06
  11 -15   2    4.62    1.15
  11 -15   2    6.44    0.86
  12 -15   2    0.42    0.50
  12 -15   2   -0.04    0.57
  12 -15   2    0.28    0.44
  12 -15   2   -0.99    0.45
  -6 -14   2   -0.08    0.42
  -6 -14   2   -0.05    0.36
   5  14  -2    1.77    0.60
   5  14  -2    1.51    0.57
  -5 -14   2    1.28    0.68
  -5 -14   2    1.99    0.77
   4  14  -2    5.00    0.70
   4  14  -2    4.63    0.72
  -4 -14   2    6.76    1.26
  -4 -14   2    5.13    1.11
   3  14  -2    7.72    0.95
   3  14  -2    6.19    0.82
  -3 -14   2    5.64    1.70
   2  14  -2    4.89    0.38
   2  14  -2    4.54    0.37
  -2 -14   2    3.75    0.81
  -2 -14   2    3.71    0.81
  -1 -14   2    6.72    1.17
  -1 -14   2    7.96    1.27
   0 -14   2    4.69    0.84
   0 -14   2    4.88    0.85
   1 -14   2   -0.03    0.24
   1 -14   2   -0.13    0.19
   1 -14   2   -0.10    0.19
   1 -14   2    0.01    0.25
   2 -14   2   17.27    1.08
   2 -14   2   16.69    1.50
   2 -14   2   20.13    1.61
   2 -14   2   16.99    1.05
  -3  14  -2   11.15    1.28
  -3  14  -2   13.29    1.38
   3 -14   2   13.46    0.92
   3 -14   2   14.93    1.34
   3 -14   2   14.30    0.97
   3 -14   2   15.46    1.36
  -4  14  -2    9.19    1.31
  -4  14  -2   10.70    1.36
   4 -14   2    9.32    1.01
   4 -14   2    8.28    0.95
  -5  14  -2    7.05    1.04
  -5  14  -2    7.44    1.04
   5 -14   2    7.14    0.99
   5 -14   2    8.15    1.07
   6 -14   2    4.65    0.80
   6 -14   2    3.54    0.69
   6 -14   2    4.93    0.79
   6 -14   2    5.46    0.83
   7 -14   2   -0.24    0.26
   7 -14   2    0.07    0.24
   7 -14   2    0.15    0.10
   7 -14   2   -0.14    0.22
   7 -14   2    0.07    0.18
   8 -14   2   27.18    1.21
   8 -14   2   28.69    1.93
   8 -14   2   25.49    1.19
   8 -14   2   28.92    1.52
   8 -14   2   27.06    1.48
   8 -14   2   25.54    1.85
   9 -14   2    9.33    0.77
   9 -14   2    6.95    1.10
   9 -14   2    9.16    0.74
   9 -14   2    9.21    0.74
   9 -14   2    7.78    0.70
   9 -14   2    7.62    1.14
  10 -14   2    5.09    0.75
  10 -14   2    4.38    0.44
  10 -14   2    4.89    1.18
  10 -14   2    4.94    1.21
  10 -14   2    5.73    0.49
  10 -14   2    4.38    0.69
  11 -14   2   -0.12    0.34
  11 -14   2    0.75    0.51
  11 -14   2    0.99    0.59
  11 -14   2    0.62    0.47
  11 -14   2    1.03    0.54
  11 -14   2    0.59    0.53
  12 -14   2   -0.37    0.35
  12 -14   2   -0.14    0.39
  12 -14   2   -0.49    0.29
  12 -14   2   -0.14    0.35
   7  13  -2   17.25    1.39
   7  13  -2   16.96    1.33
  -7 -13   2   14.88    1.67
  -7 -13   2   18.44    1.80
   6  13  -2    0.23    0.27
   6  13  -2    0.26    0.28
  -6 -13   2    0.06    0.39
  -6 -13   2    0.28    0.38
   5  13  -2    0.32    0.29
   5  13  -2   -0.15    0.41
   5  13  -2    0.39    0.45
  -5 -13   2   -0.43    0.29
  -5 -13   2   -0.32    0.30
   4  13  -2   18.44    1.17
   4  13  -2   16.37    1.12
  -4 -13   2   17.36    1.65
  -4 -13   2   17.32    1.65
   3  13  -2   33.96    1.48
   3  13  -2   35.98    1.54
  -3 -13   2   36.43    2.37
  -3 -13   2   36.77    2.38
   2  13  -2    2.81    0.38
   2  13  -2    3.27    0.40
  -2 -13   2    2.70    0.65
  -2 -13   2    3.37    0.73
  -1 -13   2  122.97    4.69
  -1 -13   2  118.80    3.88
  -1 -13   2  114.64    3.80
  -1 -13   2  121.25    4.68
   0 -13   2   18.71    1.11
   0 -13   2   15.63    1.06
   0 -13   2   21.35    1.65
   0 -13   2   18.94    1.57
  -1  13  -2   30.12    2.12
  -1  13  -2   29.05    2.08
   1 -13   2   32.15    2.02
   1 -13   2   30.44    1.54
   1 -13   2   32.88    2.04
   1 -13   2   31.91    1.61
  -2  13  -2   20.50    1.65
  -2  13  -2   19.51    1.59
   2 -13   2   23.95    1.70
   2 -13   2   21.30    1.58
   2 -13   2   24.86    1.72
   2 -13   2   21.99    1.63
  -3  13  -2    2.05    0.72
  -3  13  -2    2.75    0.80
   3 -13   2    1.33    0.42
   3 -13   2    2.22    0.56
   3 -13   2    2.28    0.58
   3 -13   2    1.40    0.50
  -4  13  -2    6.79    0.98
  -4  13  -2    6.80    0.99
   4 -13   2    8.55    0.94
   4 -13   2    7.46    1.05
  -5  13  -2    7.39    1.09
  -5  13  -2    8.86    0.96
   5 -13   2    8.65    0.91
   5 -13   2    9.60    0.95
   6 -13   2   61.45    2.73
   6 -13   2   62.23    2.56
   6 -13   2   57.80    2.49
   6 -13   2   55.14    2.62
   7 -13   2    0.90    0.23
   7 -13   2    0.51    0.19
   7 -13   2    1.23    0.54
   7 -13   2    0.52    0.28
   7 -13   2    1.22    0.50
   7 -13   2    0.58    0.27
   8 -13   2    4.49    0.90
   8 -13   2    4.07    0.57
   8 -13   2    3.62    0.53
   8 -13   2    4.57    0.64
   8 -13   2    4.87    0.92
   8 -13   2    4.16    0.59
   9 -13   2   13.28    1.33
   9 -13   2   12.25    0.98
   9 -13   2   13.23    0.82
   9 -13   2   11.46    0.95
   9 -13   2   13.19    1.33
   9 -13   2   12.05    0.79
  10 -13   2    0.38    0.12
  10 -13   2    0.04    0.34
  10 -13   2    0.28    0.51
  10 -13   2   -0.31    0.29
  10 -13   2    0.66    0.16
  10 -13   2    0.73    0.62
  10 -13   2    0.00    0.31
  10 -13   2    0.35    0.33
  11 -13   2   -0.40    0.40
  11 -13   2   -0.45    0.35
  11 -13   2   -0.11    0.35
  11 -13   2    0.21    0.50
  11 -13   2    0.02    0.39
  11 -13   2   -0.93    0.43
  12 -13   2   27.21    2.31
  12 -13   2   23.68    2.01
  12 -13   2   25.27    2.30
  12 -13   2   25.10    2.06
  13 -13   2    4.52    1.01
  13 -13   2    3.63    0.85
  13 -13   2    6.79    1.36
  13 -13   2    4.18    1.10
   8  12  -2    0.37    0.36
   8  12  -2    0.37    0.30
  -8 -12   2    0.20    0.43
  -8 -12   2    0.14    0.47
   7  12  -2    4.49    0.77
   7  12  -2    3.22    0.59
  -7 -12   2    4.66    1.07
  -7 -12   2    2.57    0.82
   6  12  -2    2.39    0.64
   6  12  -2    2.72    0.63
  -6 -12   2    2.15    0.73
  -6 -12   2    1.43    0.64
   5  12  -2    7.32    0.92
   5  12  -2    6.72    0.91
   5  12  -2    6.73    0.88
   5  12  -2    6.87    0.78
  -5 -12   2    7.37    1.25
  -5 -12   2    6.32    1.18
   4  12  -2    7.18    0.74
   4  12  -2    6.83    0.73
   4  12  -2    7.63    0.78
   4  12  -2    7.95    0.76
  -4 -12   2    6.17    0.99
  -4 -12   2    5.68    0.96
   3  12  -2    3.38    0.51
   3  12  -2    4.02    0.58
  -3 -12   2    3.88    0.81
  -3 -12   2    2.55    0.69
   2  12  -2    1.83    0.31
   2  12  -2    2.54    0.38
  -2 -12   2    1.43    0.50
  -2 -12   2    1.77    0.47
  -2 -12   2    1.24    0.48
  -2 -12   2    1.90    0.48
   1  12  -2    0.91    0.16
   1  12  -2    0.75    0.16
  -1 -12   2    0.20    0.32
  -1 -12   2    0.51    0.37
   0 -12   2   -0.05    0.14
   0 -12   2    0.11    0.24
   0 -12   2   -0.10    0.15
   0 -12   2    0.69    0.33
  -1  12  -2   70.93    3.37
  -1  12  -2   65.15    3.27
   1 -12   2   64.88    2.96
   1 -12   2   67.56    2.33
   1 -12   2   65.32    2.97
   1 -12   2   67.96    2.30
  -2  12  -2   22.36    1.64
  -2  12  -2   23.35    1.66
   2 -12   2   22.60    1.57
   2 -12   2   22.39    1.14
   2 -12   2   21.70    1.54
   2 -12   2   22.75    1.12
  -3  12  -2    0.54    0.28
  -3  12  -2    0.95    0.38
   3 -12   2    0.51    0.30
   3 -12   2    0.33    0.27
  -4  12  -2    0.01    0.25
  -4  12  -2   -0.31    0.21
   4 -12   2   -0.02    0.23
   4 -12   2    0.22    0.27
  -5  12  -2   13.19    1.15
  -5  12  -2   14.08    1.15
   5 -12   2   13.25    1.09
   5 -12   2   13.68    1.10
   6 -12   2   28.58    1.14
   6 -12   2   29.33    1.14
   6 -12   2   28.82    1.72
   6 -12   2   31.74    1.62
   6 -12   2   32.54    1.63
   6 -12   2   30.17    1.75
   7 -12   2    8.27    1.10
   7 -12   2    5.72    0.64
   7 -12   2    7.04    0.58
   7 -12   2    5.93    0.57
   7 -12   2    7.66    1.08
   7 -12   2    7.28    0.70
   8 -12   2    0.45    0.18
   8 -12   2    0.09    0.15
   8 -12   2    0.01    0.28
   8 -12   2    0.18    0.25
   8 -12   2    0.40    0.15
   8 -12   2    0.39    0.20
   9 -12   2   -0.26    0.17
   9 -12   2    0.25    0.12
   9 -12   2    0.00    0.28
   9 -12   2    0.08    0.09
   9 -12   2   -0.39    0.22
   9 -12   2    0.01    0.28
   9 -12   2   -0.14    0.24
   9 -12   2    0.08    0.23
  10 -12   2    7.27    1.27
  10 -12   2    7.62    1.27
  10 -12   2   12.67    1.33
  10 -12   2    8.62    1.22
  11 -12   2    0.71    0.58
  11 -12   2    1.75    0.69
  11 -12   2    0.98    0.62
  11 -12   2    0.92    0.59
  12 -12   2    3.33    0.85
  12 -12   2    3.54    0.87
  12 -12   2    3.03    0.86
  12 -12   2    2.63    0.79
  13 -12   2   -1.05    0.31
  13 -12   2   -0.23    0.30
  13 -12   2    0.10    0.48
  13 -12   2    0.73    0.45
   8  11  -2   16.69    1.35
   8  11  -2   14.59    1.24
  -8 -11   2   12.95    1.45
  -8 -11   2   12.57    1.44
   7  11  -2    1.48    0.42
   7  11  -2    2.12    0.55
  -7 -11   2    0.95    0.68
  -7 -11   2    0.22    0.47
   6  11  -2   16.44    1.36
   6  11  -2   15.76    1.21
   6  11  -2   17.26    1.43
   6  11  -2   15.29    1.17
  -6 -11   2   14.14    1.45
  -6 -11   2   14.53    1.48
   5  11  -2   22.04    1.31
   5  11  -2   22.41    1.36
   5  11  -2   22.13    1.43
   5  11  -2   19.35    1.37
  -5 -11   2   20.09    1.69
  -5 -11   2   23.49    1.81
   4  11  -2    7.75    0.77
   4  11  -2    7.73    0.74
   4  11  -2    8.02    0.76
   4  11  -2    8.60    0.78
  -4 -11   2    9.14    1.33
  -4 -11   2    7.96    1.23
   3  11  -2   30.53    1.49
   3  11  -2   30.91    1.45
   3  11  -2   30.24    1.45
   3  11  -2   30.73    1.48
  -3 -11   2   31.47    2.01
  -3 -11   2   29.08    1.59
  -3 -11   2   29.35    1.97
  -3 -11   2   30.16    1.65
   2  11  -2    8.47    0.62
   2  11  -2    9.14    1.30
   2  11  -2    7.36    0.58
   2  11  -2    7.77    1.18
  -2 -11   2    9.40    1.05
  -2 -11   2    6.67    0.67
  -2 -11   2    8.09    1.14
  -2 -11   2    7.91    0.73
   1  11  -2   29.05    1.03
   1  11  -2   27.54    1.00
  -1 -11   2   26.15    1.29
  -1 -11   2   26.06    1.32
   0  11  -2   51.31    2.62
   0  11  -2   53.61    2.66
   0 -11   2   54.29    2.00
   0 -11   2   56.10    2.62
   0 -11   2   55.82    2.62
   0 -11   2   53.74    2.03
  -1  11  -2    1.09    0.45
  -1  11  -2    0.74    0.41
   1 -11   2    1.64    0.50
   1 -11   2    1.08    0.30
   1 -11   2    1.00    0.40
   1 -11   2    0.96    0.28
  -2  11  -2   35.18    2.82
  -2  11  -2   29.70    2.63
   2 -11   2   27.84    1.27
   2 -11   2   30.57    1.74
   2 -11   2   31.36    1.30
   2 -11   2   30.24    1.74
  -3  11  -2   50.32    2.41
  -3  11  -2   56.91    2.53
   3 -11   2   61.51    2.54
   3 -11   2   53.18    2.42
  -4  11  -2    0.50    0.29
  -4  11  -2    0.40    0.30
   4 -11   2    0.84    0.37
   4 -11   2    0.79    0.36
  -5  11  -2    1.93    0.48
   5 -11   2    1.92    0.19
   5 -11   2    1.77    0.39
   5 -11   2    2.14    0.28
   5 -11   2    2.37    0.29
   5 -11   2    2.38    0.53
   5 -11   2    0.79    0.28
   5 -11   2    2.43    0.52
   5 -11   2    1.86    0.19
   6 -11   2   46.73    2.20
   6 -11   2   48.70    2.23
   6 -11   2   42.49    1.66
   6 -11   2   43.77    1.65
   6 -11   2   46.68    1.94
   6 -11   2   44.66    1.91
   7 -11   2    4.64    0.53
   7 -11   2    3.60    0.65
   7 -11   2    4.65    0.71
   7 -11   2    4.62    0.60
   8 -11   2   29.36    1.84
   8 -11   2   31.32    1.67
   8 -11   2   30.95    1.30
   8 -11   2   29.49    1.60
   8 -11   2   32.84    1.34
   8 -11   2   28.50    1.81
   9 -11   2   10.65    0.55
   9 -11   2    9.43    0.52
   9 -11   2   12.05    1.21
   9 -11   2    8.32    1.22
   9 -11   2   12.17    1.20
   9 -11   2    7.57    1.15
  10 -11   2   34.05    2.18
  10 -11   2   36.56    2.11
  10 -11   2   36.85    2.45
  10 -11   2   38.50    2.55
  10 -11   2   34.50    2.11
  10 -11   2   42.45    2.39
  11 -11   2   16.54    2.84
  11 -11   2    9.03    1.29
  11 -11   2   12.83    1.34
  11 -11   2   13.14    2.13
  12 -11   2   20.13    1.78
  12 -11   2   24.84    2.17
  12 -11   2   20.40    1.97
  12 -11   2   19.64    1.74
  13 -11   2    0.25    0.43
  13 -11   2   -0.14    0.41
  13 -11   2   -0.33    0.38
  13 -11   2   -0.53    0.36
   9  10  -2    1.89    0.64
   9  10  -2    1.99    0.61
  -9 -10   2    0.64    0.53
  -9 -10   2    1.91    0.63
   8  10  -2    0.74    0.38
   8  10  -2    1.55    0.50
  -8 -10   2    1.07    0.46
  -8 -10   2    0.88    0.41
   7  10  -2    1.11    0.39
   7  10  -2    2.40    0.54
  -7 -10   2    3.70    0.86
  -7 -10   2    3.03    0.80
   6  10  -2    0.73    0.46
   6  10  -2    0.72    0.31
   6  10  -2    0.30    0.37
   6  10  -2    1.32    0.39
  -6 -10   2    0.82    0.31
  -6 -10   2    1.43    0.44
   5  10  -2    4.11    0.68
   5  10  -2    3.76    0.74
   5  10  -2    3.83    0.62
   5  10  -2    4.16    0.75
  -5 -10   2    4.35    0.90
  -5 -10   2    2.95    0.78
   4  10  -2   12.15    0.97
   4  10  -2    9.54    1.23
   4  10  -2   11.46    0.86
   4  10  -2   11.40    1.28
   4  10  -2   12.34    0.99
   4  10  -2   11.78    0.89
  -4 -10   2   12.54    1.21
  -4 -10   2   10.92    1.01
  -4 -10   2   11.16    1.00
  -4 -10   2   10.70    1.13
   3  10  -2    0.55    0.21
   3  10  -2    0.68    0.26
   3  10  -2    0.15    0.34
   3  10  -2    0.28    0.21
   3  10  -2    0.42    0.38
   3  10  -2    0.63    0.27
  -3 -10   2    0.33    0.30
  -3 -10   2    0.26    0.27
  -3 -10   2    0.14    0.18
  -3 -10   2    0.17    0.27
   2  10  -2   10.58    1.14
   2  10  -2    9.37    0.67
   2  10  -2    9.54    0.66
   2  10  -2   10.58    1.15
  -2 -10   2    9.55    1.02
  -2 -10   2   10.32    0.92
  -2 -10   2   10.06    1.04
  -2 -10   2    8.32    0.80
  -2 -10   2   10.00    0.84
   1  10  -2  181.83    5.94
   1  10  -2  185.57    5.97
   1  10  -2  177.29    4.62
   1  10  -2  184.33    4.62
  -1 -10   2  180.47    5.63
  -1 -10   2  164.12    4.77
  -1 -10   2  182.70    5.64
  -1 -10   2  172.15    4.85
   0 -10   2    2.12    0.38
   0 -10   2    2.51    0.40
   0 -10   2    2.36    0.58
   0 -10   2    2.72    0.63
  -1  10  -2    3.88    0.68
  -1  10  -2    4.75    0.73
   1 -10   2    4.79    0.79
   1 -10   2    5.75    0.49
   1 -10   2    6.63    0.94
   1 -10   2    5.69    0.50
  -2  10  -2   30.41    1.70
  -2  10  -2   28.25    1.66
   2 -10   2   29.43    1.22
   2 -10   2   29.73    1.24
  -3  10  -2   16.66    1.21
  -3  10  -2   15.19    1.15
   3 -10   2   15.96    1.14
   3 -10   2   16.61    1.15
  -4  10  -2    7.58    0.78
  -4  10  -2    9.19    0.85
   4 -10   2    8.09    0.77
   4 -10   2    9.76    0.83
   5 -10   2   37.19    1.39
   5 -10   2   37.46    1.71
   5 -10   2   38.84    1.83
   5 -10   2   38.77    1.84
   5 -10   2   38.83    1.73
   5 -10   2   37.76    1.38
   6 -10   2   36.51    1.58
   6 -10   2   35.05    1.80
   6 -10   2   36.03    1.51
   6 -10   2   34.18    1.51
   6 -10   2   35.19    1.55
   6 -10   2   33.26    1.77
   7 -10   2  218.83    5.68
   7 -10   2  205.64    6.35
   7 -10   2  217.65    6.04
   7 -10   2  210.65    6.05
   7 -10   2  210.99    6.38
   7 -10   2  214.97    5.67
   8 -10   2    2.65    0.55
   8 -10   2    2.82    0.62
   8 -10   2    3.95    0.36
   8 -10   2    3.18    0.66
   8 -10   2    1.92    0.62
   8 -10   2    2.64    0.69
   8 -10   2    2.07    0.51
   8 -10   2    3.10    0.33
   9 -10   2   10.03    1.03
   9 -10   2   10.67    1.04
   9 -10   2   12.91    1.33
   9 -10   2    9.86    1.41
   9 -10   2   10.08    1.08
   9 -10   2   10.06    1.07
  10 -10   2    3.74    0.79
  10 -10   2    3.59    0.75
  10 -10   2    4.82    1.01
  10 -10   2    2.73    0.71
  10 -10   2    3.22    0.73
  10 -10   2    3.71    0.81
  11 -10   2    1.14    0.47
  11 -10   2    2.79    0.90
  11 -10   2    1.48    0.54
  11 -10   2    2.62    0.85
  12 -10   2   40.15    2.76
  12 -10   2   41.18    2.80
  12 -10   2   41.62    2.80
  12 -10   2   39.31    2.70
  13 -10   2    0.75    0.58
  13 -10   2    0.65    0.49
  13 -10   2   -0.09    0.43
  13 -10   2    0.58    0.47
  10   9  -2    2.78    0.71
  10   9  -2    1.53    0.51
 -10  -9   2    2.72    0.75
 -10  -9   2    1.49    0.58
   9   9  -2    0.62    0.41
   9   9  -2    1.20    0.44
  -9  -9   2    1.35    0.55
  -9  -9   2    1.61    0.62
   8   9  -2   17.62    1.70
   8   9  -2   18.02    1.67
  -8  -9   2   16.77    1.49
  -8  -9   2   15.91    1.46
   7   9  -2    1.50    0.44
   7   9  -2    1.43    0.42
  -7  -9   2    1.06    0.42
  -7  -9   2    1.34    0.53
   6   9  -2    0.39    0.28
   6   9  -2    1.04    0.35
  -6  -9   2    0.35    0.32
  -6  -9   2    1.05    0.46
   5   9  -2   61.74    3.08
   5   9  -2   65.42    2.42
   5   9  -2   61.80    3.09
   5   9  -2   61.29    2.77
   5   9  -2   65.35    2.38
   5   9  -2   59.40    2.70
  -5  -9   2   61.18    2.75
  -5  -9   2   65.48    2.96
  -5  -9   2   63.34    2.91
  -5  -9   2   60.10    2.67
   4   9  -2    0.08    0.18
   4   9  -2   -0.05    0.20
   4   9  -2    0.39    0.35
   4   9  -2   -0.26    0.15
   4   9  -2    0.71    0.33
   4   9  -2   -0.06    0.17
  -4  -9   2   -0.11    0.17
  -4  -9   2   -0.03    0.24
  -4  -9   2   -0.01    0.25
  -4  -9   2   -0.03    0.16
  -4  -9   2   -0.10    0.17
  -4  -9   2   -0.06    0.17
   3   9  -2    8.57    1.14
   3   9  -2    7.81    1.10
   3   9  -2    8.65    0.70
   3   9  -2    7.26    0.63
  -3  -9   2    8.60    0.95
  -3  -9   2    8.25    1.27
  -3  -9   2    8.51    0.79
  -3  -9   2    8.11    1.30
  -3  -9   2    7.74    0.75
  -3  -9   2    6.79    0.93
   2   9  -2   71.03    2.31
   2   9  -2   67.66    2.25
   2   9  -2   68.71    3.01
   2   9  -2   64.43    2.23
   2   9  -2   69.80    2.30
   2   9  -2   68.50    3.00
  -2  -9   2   64.97    2.32
  -2  -9   2   63.36    2.37
  -2  -9   2   66.48    2.30
  -2  -9   2   63.73    2.78
  -2  -9   2   66.82    2.81
  -2  -9   2   64.19    2.37
   1   9  -2    0.15    0.18
   1   9  -2    0.05    0.12
   1   9  -2    0.06    0.17
   1   9  -2    0.09    0.11
  -1  -9   2    0.15    0.13
  -1  -9   2    0.19    0.12
  -1  -9   2    0.32    0.28
  -1  -9   2   -0.05    0.18
   0   9  -2   79.55    3.15
   0   9  -2   80.10    2.00
   0   9  -2   81.24    2.01
   0   9  -2   77.65    3.11
   0  -9   2   80.94    3.48
   0  -9   2   79.75    3.46
   0  -9   2   78.70    2.45
   0  -9   2   79.22    2.42
  -1   9  -2   52.95    2.37
  -1   9  -2   55.18    2.39
   1  -9   2   47.41    1.70
   1  -9   2   52.60    2.26
   1  -9   2   53.11    2.26
   1  -9   2   52.29    1.72
  -2   9  -2   49.01    2.16
  -2   9  -2   47.38    2.14
   2  -9   2   47.19    2.08
   2  -9   2   49.89    2.13
  -3   9  -2   18.95    1.23
  -3   9  -2   19.32    1.23
   3  -9   2   17.85    1.13
   3  -9   2   19.41    1.17
   4  -9   2   16.64    1.04
   4  -9   2   16.84    0.75
   4  -9   2   17.26    0.74
   4  -9   2   16.61    1.03
   5  -9   2    0.44    0.17
   5  -9   2    0.78    0.22
   5  -9   2    0.37    0.16
   5  -9   2    0.68    0.23
   5  -9   2    1.07    0.34
   5  -9   2    0.65    0.29
   6  -9   2    1.18    0.33
   6  -9   2    1.06    0.30
   6  -9   2    0.77    0.29
   6  -9   2    0.94    0.27
   6  -9   2    0.97    0.31
   6  -9   2    1.02    0.31
   7  -9   2    0.38    0.13
   7  -9   2   -0.16    0.18
   7  -9   2    0.25    0.23
   7  -9   2   -0.05    0.15
   7  -9   2    0.06    0.16
   7  -9   2   -0.07    0.08
   8  -9   2    1.15    0.47
   8  -9   2    0.52    0.38
   8  -9   2    0.41    0.31
   8  -9   2    0.77    0.39
   8  -9   2    0.31    0.10
   8  -9   2    0.67    0.34
   8  -9   2    0.87    0.39
   8  -9   2    0.56    0.14
   9  -9   2    3.24    0.61
   9  -9   2    3.96    0.80
   9  -9   2    4.02    0.78
   9  -9   2    3.14    0.63
   9  -9   2    4.61    0.84
   9  -9   2    3.07    0.72
  10  -9   2    2.58    0.64
  10  -9   2    2.07    0.62
  10  -9   2    1.29    0.57
  10  -9   2    1.53    0.59
  10  -9   2    1.83    0.53
  10  -9   2    2.29    0.61
  11  -9   2    0.11    0.36
  11  -9   2    0.36    0.43
  11  -9   2    0.20    0.35
  11  -9   2    0.77    0.50
  12  -9   2   23.06    1.83
  12  -9   2   22.67    2.02
  12  -9   2   21.36    1.77
  12  -9   2   30.61    2.35
  13  -9   2    0.16    0.40
  13  -9   2    0.51    0.43
  13  -9   2    0.73    0.46
  13  -9   2   -0.36    0.23
  10   8  -2   11.89    1.13
  10   8  -2   10.26    1.10
 -10  -8   2   10.54    1.14
 -10  -8   2    7.30    1.07
   9   8  -2    5.07    0.88
   9   8  -2    5.32    0.86
  -9  -8   2    4.36    0.88
  -9  -8   2    3.45    0.80
   8   8  -2    3.27    0.62
   8   8  -2    4.05    0.71
  -8  -8   2    2.37    0.68
  -8  -8   2    3.46    0.83
   7   8  -2    0.53    0.43
   7   8  -2    0.18    0.40
   7   8  -2    0.06    0.24
   7   8  -2    0.24    0.29
  -7  -8   2    0.40    0.32
  -7  -8   2    0.28    0.32
   6   8  -2   67.68    3.06
   6   8  -2   71.80    2.64
   6   8  -2   71.31    3.30
   6   8  -2   74.60    2.63
   6   8  -2   63.20    2.95
   6   8  -2   66.66    3.19
  -6  -8   2   70.52    3.03
  -6  -8   2   60.54    2.87
  -6  -8   2   66.45    2.91
  -6  -8   2   67.11    2.97
   5   8  -2    4.06    0.67
   5   8  -2    1.75    0.54
   5   8  -2    3.06    0.49
   5   8  -2    4.20    0.68
   5   8  -2    2.53    0.62
   5   8  -2    3.12    0.52
  -5  -8   2    1.92    0.45
  -5  -8   2    2.48    0.50
  -5  -8   2    3.77    0.75
  -5  -8   2    4.29    0.81
   4   8  -2   51.23    2.22
   4   8  -2   51.47    2.19
   4   8  -2   48.17    2.50
   4   8  -2   52.16    1.93
   4   8  -2   51.38    1.96
   4   8  -2   53.96    2.59
  -4  -8   2   54.59    2.46
  -4  -8   2   50.01    2.15
  -4  -8   2   48.39    2.14
  -4  -8   2   49.32    2.13
  -4  -8   2   48.24    2.12
  -4  -8   2   48.59    2.36
   3   8  -2    4.19    0.57
   3   8  -2    3.99    0.61
   3   8  -2    4.28    0.61
   3   8  -2    2.78    0.65
   3   8  -2    3.49    0.73
   3   8  -2    4.24    0.55
  -3  -8   2    3.02    0.51
  -3  -8   2    3.08    0.54
  -3  -8   2    3.45    0.53
  -3  -8   2    3.79    0.57
  -3  -8   2    3.11    0.65
  -3  -8   2    4.51    0.78
   2   8  -2   37.50    1.49
   2   8  -2   37.82    1.44
   2   8  -2   31.65    1.84
   2   8  -2   33.70    1.88
   2   8  -2   37.14    1.47
   2   8  -2   37.95    1.42
  -2  -8   2   35.65    1.45
  -2  -8   2   34.33    1.50
  -2  -8   2   35.00    1.82
  -2  -8   2   32.52    1.48
  -2  -8   2   34.91    1.47
  -2  -8   2   33.24    1.79
   1   8  -2   40.95    1.42
   1   8  -2   44.82    1.44
  -1  -8   2   39.60    1.48
  -1  -8   2   41.55    1.96
  -1  -8   2   41.12    1.52
  -1  -8   2   42.51    1.98
   0   8  -2  107.43    2.66
   0   8  -2  110.22    3.74
   0   8  -2  107.52    3.70
   0   8  -2  106.73    2.67
   0  -8   2  108.16    3.64
   0  -8   2  107.48    3.05
   0  -8   2  111.49    3.66
   0  -8   2  105.52    3.01
  -1   8  -2  221.71    6.37
  -1   8  -2  226.38    6.39
   1  -8   2  209.11    6.04
   1  -8   2  218.37    5.64
   1  -8   2  217.12    5.68
   1  -8   2  212.35    6.06
  -2   8  -2    3.81    0.62
  -2   8  -2    4.19    0.65
   2  -8   2    4.09    0.61
   2  -8   2    4.14    0.62
  -3   8  -2    4.04    0.57
  -3   8  -2    4.15    0.58
   3  -8   2    4.90    0.23
   3  -8   2    4.48    0.29
   3  -8   2    5.36    0.56
   3  -8   2    5.52    0.56
   3  -8   2    4.37    0.23
   3  -8   2    4.58    0.29
  -4   8  -2   38.75    1.66
  -4   8  -2   37.06    1.63
   4  -8   2   37.28    1.57
   4  -8   2   39.03    1.60
   5  -8   2   32.74    1.57
   5  -8   2   31.46    1.35
   5  -8   2   31.31    1.54
   5  -8   2   33.53    1.37
   6  -8   2   31.11    2.04
   6  -8   2   34.43    1.30
   6  -8   2   28.40    1.96
   6  -8   2   33.52    1.29
   7  -8   2   25.19    1.65
   7  -8   2   23.49    1.64
   7  -8   2   23.69    1.46
   7  -8   2   26.16    0.95
   7  -8   2   27.39    1.55
   7  -8   2   25.42    0.95
   8  -8   2    0.21    0.21
   8  -8   2    0.48    0.32
   8  -8   2    0.53    0.23
   8  -8   2    0.91    0.35
   8  -8   2    0.59    0.35
   8  -8   2    0.47    0.22
   9  -8   2    6.00    0.90
   9  -8   2    6.01    1.05
   9  -8   2    4.99    0.79
   9  -8   2    4.19    0.72
   9  -8   2    5.28    0.86
   9  -8   2    4.92    0.94
  10  -8   2    5.78    1.02
  10  -8   2    6.32    1.04
  10  -8   2    6.40    1.00
  10  -8   2    6.84    1.16
  10  -8   2    4.79    0.96
  10  -8   2    5.84    0.96
  11  -8   2    4.40    0.95
  11  -8   2    2.87    0.80
  11  -8   2    4.12    0.87
  11  -8   2    4.17    0.94
  12  -8   2    0.52    0.36
  12  -8   2    0.26    0.44
  12  -8   2   -0.04    0.27
  12  -8   2   -0.32    0.35
  13  -8   2    0.30    0.36
  13  -8   2    0.08    0.44
  13  -8   2   -0.17    0.46
  13  -8   2    0.62    0.43
  11   7  -2    7.74    1.13
  11   7  -2    9.50    1.23
 -11  -7   2    9.70    1.08
 -11  -7   2    9.47    1.06
  10   7  -2   36.93    2.11
  10   7  -2   39.12    2.12
 -10  -7   2   36.06    2.09
 -10  -7   2   33.53    2.02
   9   7  -2    1.48    0.46
   9   7  -2    2.18    0.56
  -9  -7   2    1.79    0.54
  -9  -7   2    1.27    0.47
   8   7  -2    2.44    0.55
   8   7  -2    2.27    0.52
  -8  -7   2    2.23    0.53
  -8  -7   2    3.16    0.64
   7   7  -2   54.58    2.29
   7   7  -2   53.98    2.24
   7   7  -2   52.70    2.71
   7   7  -2   51.99    2.74
  -7  -7   2   51.92    2.49
  -7  -7   2   50.50    2.45
   6   7  -2   12.78    1.14
   6   7  -2   13.29    0.97
   6   7  -2   12.56    1.13
   6   7  -2   12.49    1.22
   6   7  -2   12.34    0.91
   6   7  -2   12.76    1.21
  -6  -7   2   12.03    1.06
  -6  -7   2   10.76    1.03
  -6  -7   2   12.68    1.12
  -6  -7   2   13.67    1.17
  -6  -7   2   11.39    1.10
  -6  -7   2    9.95    0.97
   5   7  -2   13.19    1.31
   5   7  -2   14.40    1.30
   5   7  -2   12.75    0.90
   5   7  -2   13.86    1.12
   5   7  -2   13.55    0.89
   5   7  -2   12.97    1.08
  -5  -7   2   12.47    1.10
  -5  -7   2   10.84    0.95
  -5  -7   2   12.43    1.01
  -5  -7   2   12.09    1.02
  -5  -7   2   12.42    1.09
  -5  -7   2   13.07    1.04
   4   7  -2    0.08    0.24
   4   7  -2    0.92    0.28
   4   7  -2    1.07    0.30
   4   7  -2    0.54    0.21
   4   7  -2    1.13    0.38
   4   7  -2    1.08    0.32
  -4  -7   2    0.96    0.31
  -4  -7   2    1.14    0.35
  -4  -7   2    1.16    0.42
  -4  -7   2    0.94    0.37
  -4  -7   2    1.09    0.34
  -4  -7   2    0.93    0.32
   3   7  -2   10.25    0.69
   3   7  -2   10.29    0.67
   3   7  -2   10.90    0.98
   3   7  -2   11.28    0.83
   3   7  -2    9.21    0.77
   3   7  -2   10.72    0.98
  -3  -7   2    9.70    0.74
  -3  -7   2    8.15    0.68
  -3  -7   2    8.93    0.72
  -3  -7   2   10.89    0.98
  -3  -7   2    9.99    0.76
  -3  -7   2    9.54    0.93
   2   7  -2   36.36    1.34
   2   7  -2   36.56    1.85
   2   7  -2   34.67    1.43
   2   7  -2   36.35    1.85
   2   7  -2   35.69    1.42
   2   7  -2   35.51    1.35
  -2  -7   2   33.20    1.42
  -2  -7   2   34.58    1.38
  -2  -7   2   34.43    1.39
  -2  -7   2   33.11    1.42
   1   7  -2    9.08    0.84
   1   7  -2    9.40    0.57
   1   7  -2    9.69    0.55
   1   7  -2    9.32    0.55
   1   7  -2    9.19    0.84
   1   7  -2    9.47    0.58
  -1  -7   2    9.10    0.58
  -1  -7   2    9.07    0.57
  -1  -7   2    8.72    0.79
  -1  -7   2   10.23    0.85
   0   7  -2  115.56    2.87
   0   7  -2  116.32    3.76
   0   7  -2  113.46    3.75
   0   7  -2  118.77    2.87
   0  -7   2  107.74    3.57
   0  -7   2  112.55    3.01
   0  -7   2  112.31    3.02
   0  -7   2  110.39    3.58
  -1   7  -2    0.48    0.22
  -1   7  -2   -0.03    0.15
   1  -7   2    0.24    0.17
   1  -7   2    0.15    0.09
   1  -7   2    0.21    0.15
   1  -7   2    0.26    0.11
  -2   7  -2   88.10    2.93
  -2   7  -2   88.13    2.93
   2  -7   2   87.41    2.92
   2  -7   2   93.30    2.98
  -3   7  -2    3.09    0.48
  -3   7  -2    3.49    0.51
   3  -7   2    3.11    0.45
   3  -7   2    4.49    0.49
   4  -7   2   35.03    1.40
   4  -7   2   34.73    1.50
   4  -7   2   33.40    1.47
   4  -7   2   34.69    1.39
   5  -7   2   38.45    1.39
   5  -7   2   35.78    1.62
   5  -7   2   36.10    1.36
   5  -7   2   35.11    1.61
   6  -7   2   18.99    1.18
   6  -7   2   17.30    1.13
   6  -7   2   19.28    0.80
   6  -7   2   17.76    0.77
   7  -7   2    4.81    0.86
   7  -7   2    5.10    0.83
   7  -7   2    4.33    0.71
   7  -7   2    4.16    0.70
   8  -7   2  125.18    4.29
   8  -7   2  130.67    4.34
   8  -7   2  124.67    4.55
   8  -7   2  129.76    4.67
   9  -7   2   51.26    2.64
   9  -7   2   52.01    2.75
   9  -7   2   54.17    2.72
   9  -7   2   51.92    2.61
   9  -7   2   54.77    2.53
   9  -7   2   54.67    2.52
 -10   7  -2    2.34    0.63
 -10   7  -2    2.28    0.60
  10  -7   2    3.68    0.80
  10  -7   2    2.34    0.59
  10  -7   2    3.20    0.70
  10  -7   2    2.99    0.72
  10  -7   2    2.83    0.74
  10  -7   2    3.12    0.67
  11  -7   2   31.55    2.02
  11  -7   2   35.58    2.43
  11  -7   2   35.48    2.12
  11  -7   2   30.66    2.22
  12  -7   2   38.85    2.61
  12  -7   2   27.50    2.21
  12  -7   2   30.43    2.09
  12  -7   2   30.99    2.10
  13  -7   2   25.20    1.88
  13  -7   2   23.24    2.07
  13  -7   2   23.17    2.12
  13  -7   2   19.47    1.67
  14  -7   2   29.32    2.19
  14  -7   2   29.57    2.47
  14  -7   2   32.80    2.50
  14  -7   2   27.84    2.13
  11   6  -2    0.41    0.36
  11   6  -2    0.69    0.43
 -11  -6   2    0.83    0.38
 -11  -6   2    0.47    0.36
  10   6  -2    0.62    0.42
  10   6  -2    0.24    0.29
 -10  -6   2   -0.04    0.22
 -10  -6   2   -0.13    0.19
   9   6  -2   -0.34    0.17
   9   6  -2    0.31    0.30
  -9  -6   2   -0.45    0.18
   8   6  -2   27.04    1.56
   8   6  -2   25.81    1.57
  -8  -6   2   25.50    1.61
  -8  -6   2   27.01    1.65
   7   6  -2    5.76    0.96
   7   6  -2    5.55    0.78
   7   6  -2    7.26    0.75
   7   6  -2    6.98    1.08
  -7  -6   2    8.34    1.10
  -7  -6   2    4.40    0.83
  -7  -6   2    6.53    0.97
  -7  -6   2    5.87    0.92
   6   6  -2   10.74    1.32
   6   6  -2   10.67    1.05
   6   6  -2    9.84    1.04
   6   6  -2   10.17    0.83
   6   6  -2   10.66    1.30
   6   6  -2   10.04    0.81
  -6  -6   2    8.14    0.86
  -6  -6   2   11.17    1.01
  -6  -6   2    9.24    0.93
  -6  -6   2    9.47    0.96
  -6  -6   2    7.18    0.81
  -6  -6   2    8.32    0.89
   5   6  -2   59.69    2.16
   5   6  -2   58.72    2.58
   5   6  -2   55.03    2.43
   5   6  -2   59.62    2.54
   5   6  -2   57.39    2.57
   5   6  -2   54.65    2.07
  -5  -6   2   53.05    2.32
  -5  -6   2   50.95    2.22
  -5  -6   2   55.04    2.40
  -5  -6   2   55.78    2.31
  -5  -6   2   56.98    2.34
  -5  -6   2   54.52    2.40
   4   6  -2   15.89    1.10
   4   6  -2   17.66    0.95
   4   6  -2   16.14    1.20
   4   6  -2   16.55    0.90
   4   6  -2   16.49    1.22
   4   6  -2   16.55    1.10
  -4  -6   2   14.94    1.10
  -4  -6   2   15.71    1.02
  -4  -6   2   16.68    1.07
  -4  -6   2   14.57    0.98
  -4  -6   2   15.60    1.12
  -4  -6   2   16.21    1.03
   3   6  -2    0.09    0.09
   3   6  -2    0.28    0.15
   3   6  -2    0.02    0.09
   3   6  -2    0.09    0.14
   3   6  -2    0.05    0.15
   3   6  -2    0.07    0.10
  -3  -6   2    0.05    0.07
  -3  -6   2    0.23    0.14
  -3  -6   2    0.23    0.12
  -3  -6   2    0.13    0.17
  -3  -6   2    0.06    0.16
  -3  -6   2    0.12    0.11
   2   6  -2   66.90    1.99
   2   6  -2   63.47    1.99
   2   6  -2   69.13    2.58
   2   6  -2   64.19    2.52
   2   6  -2   64.19    2.15
   2   6  -2   62.22    2.11
  -2  -6   2   63.50    2.13
  -2  -6   2   61.86    2.04
  -2  -6   2   65.14    2.14
  -2  -6   2   66.58    2.47
  -2  -6   2   62.48    2.07
  -2  -6   2   64.85    2.45
   1   6  -2   69.35    2.03
   1   6  -2   67.01    2.04
   1   6  -2   70.40    2.05
   1   6  -2   71.33    2.07
   1   6  -2   74.27    2.67
   1   6  -2   68.69    2.61
  -1  -6   2   67.24    1.96
  -1  -6   2   61.17    2.38
  -1  -6   2   64.88    2.42
  -1  -6   2   66.75    1.98
   0   6  -2    1.66    0.33
   0   6  -2    3.39    0.65
   0   6  -2    2.96    0.21
   0   6  -2    2.71    0.20
   0  -6   2    2.62    0.46
   0  -6   2    2.53    0.26
   0  -6   2    2.97    0.27
   0  -6   2    2.53    0.45
  -1   6  -2  456.83   11.37
  -1   6  -2  457.52   11.37
   1  -6   2  428.13   10.75
   1  -6   2  436.51   10.77
  -2   6  -2    0.16    0.18
  -2   6  -2    0.22    0.17
   2  -6   2    0.15    0.06
   2  -6   2    0.01    0.13
   2  -6   2    0.14    0.07
   2  -6   2    0.20    0.17
  -3   6  -2   23.07    1.07
  -3   6  -2   21.50    1.06
   3  -6   2   20.07    0.99
   3  -6   2   20.69    1.00
   4  -6   2    8.27    0.64
   4  -6   2    8.42    0.56
   4  -6   2    8.02    0.64
   4  -6   2    8.04    0.55
   5  -6   2    2.44    0.28
   5  -6   2    2.40    0.28
   5  -6   2    2.78    0.48
   5  -6   2    2.95    0.49
   6  -6   2   56.84    1.57
   6  -6   2   57.39    2.48
   6  -6   2   54.52    2.22
   6  -6   2   56.96    1.57
   6  -6   2   59.35    2.27
   6  -6   2   56.93    2.43
  -7   6  -2   32.89    1.55
  -7   6  -2   33.09    1.55
   7  -6   2   33.57    2.00
   7  -6   2   38.84    2.00
   7  -6   2   37.43    2.11
   7  -6   2   34.13    1.95
   8  -6   2   82.56    3.16
   8  -6   2   82.88    3.48
   8  -6   2   88.35    3.24
   8  -6   2   86.01    3.46
  -9   6  -2    6.54    0.82
  -9   6  -2    6.61    0.85
   9  -6   2    5.52    0.80
   9  -6   2    5.40    0.90
   9  -6   2    6.17    0.95
   9  -6   2    5.89    0.83
 -10   6  -2   13.42    1.10
 -10   6  -2   14.14    1.13
  10  -6   2   12.13    1.37
  10  -6   2   17.57    1.37
  10  -6   2   15.03    1.27
  10  -6   2   14.06    1.39
  11  -6   2    2.47    0.61
  11  -6   2    3.24    0.87
  11  -6   2    2.43    0.61
  11  -6   2    2.09    0.69
  12  -6   2    1.45    0.57
  12  -6   2    0.92    0.52
  12  -6   2    1.63    0.59
  12  -6   2    2.16    0.63
  13  -6   2    3.30    0.80
  13  -6   2    2.27    0.75
  13  -6   2    2.63    0.70
  13  -6   2    2.44    0.73
  14  -6   2    2.85    0.85
  14  -6   2    1.38    0.66
  14  -6   2    2.50    0.90
  14  -6   2    0.87    0.52
  11   5  -2    0.46    0.34
  11   5  -2    0.27    0.34
 -11  -5   2    0.62    0.30
 -11  -5   2    0.15    0.25
 -10  -5   2    0.20    0.26
 -10  -5   2    0.92    0.33
   9   5  -2    3.34    0.65
   9   5  -2    4.26    0.68
  -9  -5   2    6.81    0.93
  -9  -5   2    7.60    1.01
   8   5  -2    2.43    0.52
   8   5  -2    3.28    0.56
  -8  -5   2    2.71    0.58
  -8  -5   2    3.01    0.64
   7   5  -2   78.99    2.94
   7   5  -2   81.71    2.92
  -7  -5   2   75.99    3.19
  -7  -5   2   83.56    3.04
  -7  -5   2   78.62    2.99
  -7  -5   2   78.92    3.14
  -7  -5   2   73.80    3.06
  -7  -5   2   72.94    3.21
   6   5  -2    6.02    0.63
   6   5  -2    5.88    1.10
   6   5  -2    5.51    1.03
   6   5  -2    6.26    0.65
  -6  -5   2    6.40    0.71
  -6  -5   2    6.63    0.89
  -6  -5   2    6.82    0.99
  -6  -5   2    5.32    0.79
  -6  -5   2    5.29    0.84
  -6  -5   2    5.77    0.83
   5   5  -2    2.95    0.57
   5   5  -2    4.86    0.79
   5   5  -2    3.50    0.65
   5   5  -2    3.64    0.68
   5   5  -2    3.21    0.50
   5   5  -2    3.18    0.48
  -5  -5   2    2.97    0.52
  -5  -5   2    2.78    0.51
  -5  -5   2    2.28    0.46
  -5  -5   2    2.50    0.48
  -5  -5   2    2.34    0.44
  -5  -5   2    2.40    0.46
   4   5  -2   71.30    2.38
   4   5  -2   80.39    2.85
   4   5  -2   74.97    2.85
   4   5  -2   79.63    2.81
   4   5  -2   76.35    2.46
   4   5  -2   78.24    2.88
  -4  -5   2   75.44    2.61
  -4  -5   2   73.63    2.62
  -4  -5   2   73.26    2.70
  -4  -5   2   74.16    2.71
  -4  -5   2   72.78    2.58
  -4  -5   2   77.32    2.62
   3   5  -2  114.01    4.19
   3   5  -2  111.77    4.17
   3   5  -2  126.12    3.67
   3   5  -2  122.12    3.61
   3   5  -2  115.66    3.29
   3   5  -2  118.69    3.27
  -3  -5   2  117.29    3.50
  -3  -5   2  118.43    3.70
  -3  -5   2  113.64    3.45
  -3  -5   2  117.73    3.47
  -3  -5   2  121.09    3.73
  -3  -5   2  114.72    3.46
   2   5  -2    3.31    0.32
   2   5  -2    2.57    0.50
   2   5  -2    2.67    0.30
   2   5  -2    2.73    0.40
   2   5  -2    3.14    0.55
   2   5  -2    2.50    0.38
  -2  -5   2    3.00    0.39
  -2  -5   2    3.04    0.33
  -2  -5   2    1.97    0.36
  -2  -5   2    3.15    0.41
  -2  -5   2    2.34    0.36
   1   5  -2   11.99    0.85
   1   5  -2   13.76    0.65
   1   5  -2   12.74    0.62
   1   5  -2   12.59    0.58
   1   5  -2   11.51    0.57
   1   5  -2   12.76    0.88
  -1  -5   2   12.18    0.60
  -1  -5   2   13.66    0.88
  -1  -5   2   12.37    0.84
  -1  -5   2   11.53    0.57
   0   5  -2   82.33    2.05
   0   5  -2   79.99    2.64
   0   5  -2   81.48    2.66
   0   5  -2   79.75    2.05
   0  -5   2   77.66    2.58
   0  -5   2   80.28    2.10
   0  -5   2   79.15    2.13
   0  -5   2   78.93    2.08
   0  -5   2   80.69    2.15
   0  -5   2   79.92    2.60
  -1   5  -2   15.28    0.86
  -1   5  -2   13.48    0.82
   1  -5   2   15.25    0.85
   1  -5   2   13.86    0.45
   1  -5   2   14.52    0.45
   1  -5   2   14.63    0.84
  -2   5  -2   28.86    1.22
  -2   5  -2   31.66    1.27
   2  -5   2   31.83    1.27
   2  -5   2   31.04    1.25
   3  -5   2   55.84    1.81
   3  -5   2   58.01    1.83
   3  -5   2   58.87    1.88
   3  -5   2   54.41    1.84
   4  -5   2   26.72    0.99
   4  -5   2   25.84    1.17
   4  -5   2   25.28    0.97
   4  -5   2   26.67    1.18
   5  -5   2   43.99    1.96
   5  -5   2   42.65    1.28
   5  -5   2   43.26    1.91
   5  -5   2   43.49    1.29
   5  -5   2   44.57    1.76
   5  -5   2   45.73    1.79
  -6   5  -2   -0.10    0.13
  -6   5  -2   -0.24    0.07
   6  -5   2    0.36    0.20
   6  -5   2    0.02    0.20
   6  -5   2    0.21    0.18
   6  -5   2    0.10    0.19
  -7   5  -2    3.62    0.59
  -7   5  -2    2.17    0.48
   7  -5   2    2.04    0.51
   7  -5   2    2.43    0.56
   7  -5   2    1.68    0.39
   7  -5   2    2.09    0.42
  -8   5  -2    2.31    0.49
  -8   5  -2    2.96    0.56
   8  -5   2    3.25    0.74
   8  -5   2    2.26    0.48
   8  -5   2    3.45    0.79
   8  -5   2    1.43    0.38
  -9   5  -2   30.49    1.66
  -9   5  -2   33.74    1.72
   9  -5   2   33.38    1.87
   9  -5   2   37.72    1.96
   9  -5   2   32.89    2.09
 -10   5  -2    5.16    0.86
 -10   5  -2    5.78    0.87
  10  -5   2    5.37    0.90
  10  -5   2    3.23    0.68
  10  -5   2    2.98    0.66
  10  -5   2    5.45    0.90
  11  -5   2    0.40    0.34
  11  -5   2    0.46    0.40
  11  -5   2   -0.05    0.25
  11  -5   2   -0.05    0.20
  12  -5   2    7.54    1.20
  12  -5   2    6.05    1.11
  12  -5   2    6.01    1.14
  12  -5   2    5.16    1.06
  13  -5   2    4.11    0.86
  13  -5   2    2.59    0.72
  13  -5   2    2.17    0.65
  13  -5   2    1.91    0.56
  12   4  -2    1.87    0.55
  12   4  -2    1.95    0.54
 -12  -4   2    3.47    0.53
 -12  -4   2    2.24    0.45
  11   4  -2    8.36    1.12
  11   4  -2    7.80    1.03
 -11  -4   2    9.05    0.80
 -11  -4   2    7.81    0.77
  10   4  -2   15.42    1.34
  10   4  -2   15.71    1.28
  10   4  -2   15.29    1.26
  10   4  -2   15.09    1.31
 -10  -4   2   13.55    1.02
 -10  -4   2   14.37    1.05
   9   4  -2    0.59    0.33
   9   4  -2    0.38    0.30
   9   4  -2    1.24    0.47
   9   4  -2    0.65    0.36
  -9  -4   2    0.15    0.25
  -9  -4   2    0.92    0.36
   8   4  -2    0.01    0.31
   8   4  -2    0.35    0.20
   8   4  -2    0.32    0.22
   8   4  -2    0.28    0.22
   8   4  -2    0.35    0.38
   8   4  -2    0.22    0.21
  -8  -4   2   -0.06    0.25
  -8  -4   2    0.96    0.33
   7   4  -2    4.64    0.87
   7   4  -2    2.89    0.52
   7   4  -2    3.15    0.56
   7   4  -2    2.72    0.52
   7   4  -2    3.20    0.58
   7   4  -2    4.24    0.81
  -7  -4   2    2.40    0.47
  -7  -4   2    3.15    0.55
  -7  -4   2    1.47    0.41
  -7  -4   2    1.60    0.42
   6   4  -2   13.83    0.95
   6   4  -2   13.04    1.13
   6   4  -2   10.14    1.04
   6   4  -2   13.12    0.93
   6   4  -2   15.18    1.01
   6   4  -2   13.40    0.93
  -6  -4   2   12.23    0.93
  -6  -4   2   12.02    1.05
  -6  -4   2   12.24    1.16
  -6  -4   2   12.33    0.94
  -6  -4   2   13.71    1.23
  -6  -4   2   13.98    1.09
   5   4  -2    3.33    0.58
   5   4  -2    4.26    0.68
   5   4  -2    4.08    0.64
   5   4  -2    5.26    0.73
   5   4  -2    3.04    0.46
   5   4  -2    4.48    0.71
   5   4  -2    4.35    0.68
   5   4  -2    3.67    0.49
  -5  -4   2    4.33    0.67
  -5  -4   2    2.85    0.47
  -5  -4   2    3.84    0.59
  -5  -4   2    3.38    0.61
  -5  -4   2    2.63    0.49
  -5  -4   2    3.58    0.53
   4   4  -2   70.24    2.33
   4   4  -2   70.52    2.28
   4   4  -2   70.77    2.59
   4   4  -2   72.05    2.61
   4   4  -2   72.60    2.33
   4   4  -2   71.15    2.34
  -4  -4   2   67.87    2.42
  -4  -4   2   68.72    2.40
  -4  -4   2   62.60    2.29
  -4  -4   2   65.62    2.34
  -4  -4   2   70.70    2.39
  -4  -4   2   63.14    2.36
   3   4  -2   16.18    0.80
   3   4  -2   16.53    1.01
   3   4  -2   16.43    0.96
   3   4  -2   15.94    0.78
   3   4  -2   15.03    0.94
   3   4  -2   16.93    1.02
  -3  -4   2   17.78    0.92
  -3  -4   2   16.08    0.90
  -3  -4   2   16.47    0.99
  -3  -4   2   16.78    1.00
  -3  -4   2   14.84    0.83
  -3  -4   2   15.88    0.89
   2   4  -2   22.37    1.15
   2   4  -2   20.81    1.12
   2   4  -2   22.29    1.00
   2   4  -2   20.90    0.83
   2   4  -2   22.53    0.86
   2   4  -2   21.97    1.01
  -2  -4   2   22.08    0.93
  -2  -4   2   22.16    0.95
  -2  -4   2   21.95    1.12
  -2  -4   2   21.12    1.10
  -2  -4   2   20.14    0.92
  -2  -4   2   20.85    0.89
   1   4  -2  129.12    3.30
   1   4  -2  136.28    3.80
   1   4  -2  127.43    3.40
   1   4  -2  128.87    3.39
   1   4  -2  131.23    3.29
   1   4  -2  135.00    3.79
  -1  -4   2  131.03    3.73
  -1  -4   2  136.76    3.76
  -1  -4   2  128.71    3.32
  -1  -4   2  126.41    3.30
   0   4  -2    7.94    0.33
   0   4  -2    7.68    0.33
   0  -4   2    7.84    0.38
   0  -4   2    7.70    0.37
   0  -4   2    7.73    0.60
   0  -4   2    8.11    0.38
   0  -4   2    6.57    0.56
   0  -4   2    8.11    0.38
  -1   4  -2   73.50    2.24
  -1   4  -2   71.58    2.24
   1  -4   2   73.10    1.80
   1  -4   2   70.94    2.24
   1  -4   2   74.50    2.27
   1  -4   2   74.79    1.80
   2  -4   2  216.75    5.50
   2  -4   2  220.23    5.51
   3  -4   2    2.71    0.36
   3  -4   2    3.24    0.31
   3  -4   2    2.14    0.27
   3  -4   2    2.80    0.37
  -4   4  -2  303.31    7.45
  -4   4  -2  296.11    7.44
   4  -4   2  293.61    6.89
   4  -4   2  281.17    7.30
   4  -4   2  290.54    6.89
   4  -4   2  298.85    7.56
   4  -4   2  280.19    7.55
   4  -4   2  291.57    7.31
  -5   4  -2  365.89    9.20
  -5   4  -2  375.85    9.22
   5  -4   2  358.08    9.58
   5  -4   2  369.26    9.90
   5  -4   2  409.11    9.69
   5  -4   2  401.69    9.94
  -6   4  -2   18.98    1.05
  -6   4  -2   19.26    1.06
   6  -4   2   19.80    1.26
   6  -4   2   20.35    1.31
   6  -4   2   20.34    1.14
   6  -4   2   20.21    1.14
  -7   4  -2   27.79    1.38
  -7   4  -2   24.26    1.31
   7  -4   2   25.24    1.41
   7  -4   2   25.94    1.60
   7  -4   2   26.09    1.43
   7  -4   2   27.28    1.60
  -8   4  -2   25.78    1.41
  -8   4  -2   26.63    1.43
   8  -4   2   27.35    1.72
   8  -4   2   30.97    1.64
   8  -4   2   29.36    1.61
   8  -4   2   28.56    1.79
  -9   4  -2   47.49    2.15
  -9   4  -2   46.70    2.13
   9  -4   2   49.86    2.57
   9  -4   2   50.31    2.34
   9  -4   2   54.25    2.60
   9  -4   2   46.17    2.26
 -10   4  -2   11.85    1.07
 -10   4  -2   11.06    1.03
  10  -4   2   14.06    1.35
  10  -4   2   13.89    1.37
  10  -4   2   14.79    1.20
  10  -4   2   11.61    1.07
  11  -4   2   28.83    2.03
  11  -4   2   28.91    1.84
  11  -4   2   29.06    1.84
  11  -4   2   28.84    2.08
  12  -4   2   38.17    2.25
  12  -4   2   40.38    2.57
  12  -4   2   37.04    2.42
  12  -4   2   40.05    2.31
  13  -4   2    3.58    0.96
  13  -4   2    4.62    0.90
  13  -4   2    3.69    0.96
  13  -4   2    3.08    0.79
  12   3  -2   14.57    1.46
  12   3  -2   14.70    1.36
  12   3  -2   16.03    1.48
  12   3  -2   13.79    1.34
  11   3  -2    7.55    1.03
  11   3  -2   11.33    1.49
  11   3  -2    8.89    1.22
  11   3  -2    8.29    1.14
  10   3  -2   14.03    1.22
  10   3  -2   13.82    1.22
  10   3  -2   13.15    1.20
  10   3  -2   10.45    1.14
 -10  -3   2   11.09    0.87
 -10  -3   2   11.42    0.89
   9   3  -2   34.62    1.98
   9   3  -2   38.85    1.99
   9   3  -2   35.95    1.94
   9   3  -2   40.45    2.06
  -9  -3   2   37.72    1.72
  -9  -3   2   36.13    1.69
   8   3  -2  192.95    6.52
   8   3  -2  203.63    5.94
   8   3  -2  203.44    5.99
   8   3  -2  212.80    6.00
   8   3  -2  196.43    6.61
   8   3  -2  192.85    6.00
  -8  -3   2  177.17    5.93
  -8  -3   2  193.26    5.33
  -8  -3   2  181.04    6.05
  -8  -3   2  182.30    5.79
  -8  -3   2  193.07    5.34
  -8  -3   2  177.25    5.77
   7   3  -2   70.23    2.61
   7   3  -2   61.76    2.48
   7   3  -2   68.29    2.63
   7   3  -2   64.16    2.91
   7   3  -2   64.61    2.52
   7   3  -2   64.09    2.96
  -7  -3   2   64.10    2.66
  -7  -3   2   64.25    2.78
  -7  -3   2   64.07    2.40
  -7  -3   2   65.89    2.68
  -7  -3   2   66.09    2.42
  -7  -3   2   64.70    2.83
   6   3  -2   63.04    2.76
   6   3  -2   70.30    2.49
   6   3  -2   67.98    2.52
   6   3  -2   66.88    2.46
   6   3  -2   68.89    2.48
   6   3  -2   66.57    2.84
  -6  -3   2   65.38    2.34
  -6  -3   2   65.37    2.60
  -6  -3   2   62.41    2.50
  -6  -3   2   64.63    2.64
  -6  -3   2   61.83    2.49
  -6  -3   2   62.15    2.30
   5   3  -2    0.82    0.34
   5   3  -2    0.61    0.25
   5   3  -2    0.51    0.23
   5   3  -2    0.48    0.20
   5   3  -2    1.12    0.37
   5   3  -2    0.49    0.20
  -5  -3   2    0.90    0.31
  -5  -3   2    0.74    0.28
  -5  -3   2    0.61    0.25
  -5  -3   2    0.77    0.26
  -5  -3   2    0.31    0.18
  -5  -3   2    0.81    0.29
   4   3  -2  153.96    4.44
   4   3  -2  152.58    4.22
   4   3  -2  151.93    4.20
   4   3  -2  152.79    4.41
   4   3  -2  150.30    4.23
   4   3  -2  153.33    4.57
   4   3  -2  151.58    4.53
   4   3  -2  158.44    4.27
  -4  -3   2  151.62    4.36
  -4  -3   2  156.84    4.39
  -4  -3   2  156.55    4.41
  -4  -3   2  150.32    4.37
  -4  -3   2  157.27    4.46
   3   3  -2   28.37    1.13
   3   3  -2   28.94    1.31
   3   3  -2   28.85    1.30
   3   3  -2   28.66    1.11
   3   3  -2   28.67    1.30
   3   3  -2   28.52    1.32
  -3  -3   2   29.44    1.21
  -3  -3   2   26.94    1.17
  -3  -3   2   27.68    1.17
  -3  -3   2   29.60    1.22
  -3  -3   2   27.22    1.24
  -3  -3   2   29.42    1.28
   2   3  -2  498.97   12.18
   2   3  -2  510.90   12.05
   2   3  -2  503.83   12.07
   2   3  -2  496.18   12.18
  -2  -3   2  465.14   11.51
  -2  -3   2  493.76   11.29
  -2  -3   2  461.59   11.30
  -2  -3   2  488.31   11.26
  -2  -3   2  467.24   11.31
  -2  -3   2  470.99   11.52
   1   3  -2   49.29    1.72
   1   3  -2   49.60    1.73
   1   3  -2   51.81    1.40
   1   3  -2   50.14    1.50
   1   3  -2   51.67    1.39
   1   3  -2   48.48    1.51
  -1  -3   2   49.56    1.48
  -1  -3   2   47.63    1.52
  -1  -3   2   49.01    1.40
  -1  -3   2   53.04    1.74
  -1  -3   2   48.83    1.71
  -1  -3   2   49.46    1.53
  -1  -3   2   49.98    1.41
  -1  -3   2   52.13    1.50
   0   3  -2   29.77    0.81
   0   3  -2   28.63    0.81
   0   3  -2   27.38    1.10
   0   3  -2   26.60    1.10
   0  -3   2   27.30    0.83
   0  -3   2   27.25    0.83
   0  -3   2   29.37    0.82
   0  -3   2   28.43    0.81
   0  -3   2   27.36    1.10
   0  -3   2   26.42    1.08
   1  -3   2   16.36    0.50
   1  -3   2   16.21    0.74
   1  -3   2   15.41    0.50
   1  -3   2   14.88    0.72
   2  -3   2  186.36    4.64
   2  -3   2  186.90    4.63
  -3   3  -2   57.93    1.73
  -3   3  -2   56.12    1.72
   3  -3   2   55.58    1.50
   3  -3   2   50.92    1.65
   3  -3   2   55.43    1.50
   3  -3   2   52.07    1.81
   3  -3   2   48.50    1.64
   3  -3   2   50.76    1.82
  -4   3  -2    7.38    0.52
  -4   3  -2    7.28    0.52
   4  -3   2    7.74    0.34
   4  -3   2    7.63    0.63
   4  -3   2    7.54    0.56
   4  -3   2    7.08    0.63
   4  -3   2    8.00    0.34
   4  -3   2    6.85    0.53
  -5   3  -2  200.88    5.36
  -5   3  -2  202.88    5.36
   5  -3   2  198.82    5.44
   5  -3   2  195.53    5.71
   5  -3   2  206.97    5.72
   5  -3   2  211.46    5.49
  -6   3  -2   24.29    1.21
  -6   3  -2   23.97    1.20
   6  -3   2   25.56    1.47
   6  -3   2   28.64    1.51
   6  -3   2   24.40    1.29
   6  -3   2   26.17    1.32
  -7   3  -2   12.92    0.92
  -7   3  -2   13.95    0.95
   7  -3   2   10.57    1.00
   7  -3   2   12.72    0.94
   7  -3   2   12.62    0.94
   7  -3   2   12.59    1.06
  -8   3  -2    5.82    0.79
  -8   3  -2    5.20    0.74
   8  -3   2    3.92    0.74
   8  -3   2    6.32    0.85
   8  -3   2    5.70    0.88
   8  -3   2    4.84    0.73
  -9   3  -2    2.66    0.55
  -9   3  -2    2.87    0.57
   9  -3   2    1.93    0.53
   9  -3   2    1.97    0.53
   9  -3   2    1.55    0.51
   9  -3   2    1.96    0.52
 -10   3  -2    0.87    0.38
 -10   3  -2    0.68    0.36
  10  -3   2    1.17    0.54
  10  -3   2    1.77    0.49
  10  -3   2    1.42    0.56
  10  -3   2    1.27    0.41
  11  -3   2    0.18    0.23
  11  -3   2    0.72    0.35
  11  -3   2    0.01    0.25
  11  -3   2    0.01    0.28
  12  -3   2    0.99    0.51
  12  -3   2   -0.05    0.27
  12  -3   2    0.09    0.33
  12  -3   2    0.17    0.32
  13  -3   2   14.54    1.43
  13  -3   2   15.90    1.64
  13  -3   2   15.31    1.44
  13  -3   2   14.86    1.92
  13   2  -2    0.64    0.43
  13   2  -2    1.08    0.56
  13   2  -2    2.47    0.56
  13   2  -2    2.15    0.52
  12   2  -2    1.77    0.59
  12   2  -2    2.57    0.71
  12   2  -2    1.39    0.51
  12   2  -2    1.05    0.51
 -12  -2   2    0.32    0.17
 -12  -2   2    0.40    0.18
  11   2  -2    1.95    0.60
  11   2  -2    3.20    0.75
  11   2  -2    2.60    0.90
  11   2  -2    2.05    0.85
 -11  -2   2    2.66    0.44
 -11  -2   2    2.66    0.43
  10   2  -2    6.70    1.04
  10   2  -2    7.14    1.02
  10   2  -2    6.30    1.05
  10   2  -2    7.93    1.10
 -10  -2   2    5.48    0.54
 -10  -2   2    6.44    0.60
   9   2  -2    9.07    0.98
   9   2  -2    9.16    0.92
   9   2  -2    9.64    0.95
   9   2  -2    5.75    0.79
  -9  -2   2    8.87    0.73
  -9  -2   2   10.52    0.78
   8   2  -2    5.89    1.02
   8   2  -2    2.96    0.53
   8   2  -2    4.26    0.67
   8   2  -2    6.41    1.06
   8   2  -2    3.40    0.56
   8   2  -2    3.90    0.66
  -8  -2   2    3.91    0.73
  -8  -2   2    3.97    0.54
  -8  -2   2    4.16    0.82
  -8  -2   2    4.93    0.80
  -8  -2   2    5.11    0.95
  -8  -2   2    4.24    0.55
   7   2  -2   49.69    2.11
   7   2  -2   45.04    2.31
   7   2  -2   46.00    2.02
   7   2  -2   44.77    2.07
   7   2  -2   47.62    2.04
   7   2  -2   43.09    2.30
  -7  -2   2   41.61    2.00
  -7  -2   2   42.50    2.13
  -7  -2   2   41.24    2.18
  -7  -2   2   45.46    1.76
  -7  -2   2   44.45    1.75
  -7  -2   2   42.14    2.02
   6   2  -2   79.13    3.11
   6   2  -2   80.42    3.17
   6   2  -2   76.14    3.45
   6   2  -2   79.53    3.52
   6   2  -2   89.23    2.95
   6   2  -2   79.10    2.81
  -6  -2   2   72.68    2.90
  -6  -2   2   82.43    2.59
  -6  -2   2   79.11    2.93
  -6  -2   2   76.89    2.81
  -6  -2   2   78.82    2.56
  -6  -2   2   76.36    2.81
   5   2  -2   -0.06    0.15
   5   2  -2    0.25    0.17
   5   2  -2    0.18    0.16
   5   2  -2    0.01    0.13
   5   2  -2    0.11    0.15
   5   2  -2   -0.28    0.12
  -5  -2   2    0.21    0.20
  -5  -2   2    0.03    0.14
  -5  -2   2    0.09    0.13
  -5  -2   2    0.25    0.17
  -5  -2   2    0.05    0.10
  -5  -2   2    0.01    0.09
   4   2  -2    0.19    0.15
   4   2  -2    0.13    0.14
   4   2  -2   -0.14    0.12
   4   2  -2    0.06    0.16
   4   2  -2   -0.02    0.12
   4   2  -2    0.19    0.15
  -4  -2   2    0.16    0.17
  -4  -2   2    0.28    0.19
  -4  -2   2    0.16    0.12
  -4  -2   2    0.00    0.11
  -4  -2   2   -0.04    0.11
  -4  -2   2    0.32    0.15
   3   2  -2   78.29    2.31
   3   2  -2   73.90    2.48
   3   2  -2   75.02    2.26
   3   2  -2   77.68    2.30
   3   2  -2   77.21    2.48
   3   2  -2   76.35    2.30
  -3  -2   2   75.93    2.32
  -3  -2   2   75.97    2.33
  -3  -2   2   76.18    2.32
  -3  -2   2   73.27    2.29
  -3  -2   2   71.80    2.27
  -3  -2   2   73.58    2.30
   2   2  -2  315.08    7.91
   2   2  -2  306.74    7.73
   2   2  -2  323.12    7.91
   2   2  -2  337.22    7.96
   2   2  -2  331.78    7.71
   2   2  -2  313.81    7.74
   2   2  -2  331.57    7.94
   2   2  -2  317.64    7.68
  -2  -2   2  333.23    7.88
  -2  -2   2  330.60    8.04
  -2  -2   2  328.16    8.03
  -2  -2   2  319.56    7.90
  -2  -2   2  330.88    7.89
  -2  -2   2  322.05    7.91
   1   2  -2  180.90    4.41
   1   2  -2  177.94    4.39
   1   2  -2  178.06    4.24
   1   2  -2  175.72    4.24
  -1  -2   2  176.07    4.14
  -1  -2   2  169.23    4.41
  -1  -2   2  168.19    4.28
  -1  -2   2  170.85    4.22
  -1  -2   2  168.55    4.41
  -1  -2   2  176.46    4.23
  -1  -2   2  175.32    4.15
  -1  -2   2  172.78    4.30
   0   2  -2   38.10    1.03
   0   2  -2   38.99    1.02
   0  -2   2   40.24    0.99
   0  -2   2   38.13    1.26
   0  -2   2   38.07    1.04
   0  -2   2   39.11    0.98
   0  -2   2   38.53    1.27
   0  -2   2   37.66    1.04
  -2   2  -2  168.73    4.15
  -2   2  -2  170.94    4.16
   2  -2   2  166.96    4.12
   2  -2   2  165.26    4.11
   2  -2   2  168.62    4.29
   2  -2   2  166.75    4.26
  -3   2  -2   57.31    1.72
  -3   2  -2   56.81    1.72
   3  -2   2   57.39    1.93
   3  -2   2   60.32    1.77
   3  -2   2   56.67    1.75
   3  -2   2   54.38    1.87
  -4   2  -2    0.30    0.13
  -4   2  -2    0.40    0.14
  -4   2  -2    0.30    0.18
  -4   2  -2    0.21    0.17
   4  -2   2    0.49    0.09
   4  -2   2    0.48    0.09
   4  -2   2    0.64    0.20
   4  -2   2    0.16    0.14
   4  -2   2    0.36    0.17
   4  -2   2    0.32    0.15
  -5   2  -2   22.15    1.32
  -5   2  -2   20.33    1.04
  -5   2  -2   22.90    1.36
  -5   2  -2   22.60    1.08
   5  -2   2   21.64    1.08
   5  -2   2   20.86    1.22
   5  -2   2   23.98    1.13
  -6   2  -2   45.86    1.82
  -6   2  -2   49.10    2.11
  -6   2  -2   47.10    2.12
  -6   2  -2   43.79    1.80
   6  -2   2   55.32    2.06
   6  -2   2   50.94    2.17
   6  -2   2   51.17    2.21
   6  -2   2   50.44    2.00
  -7   2  -2    3.34    0.53
  -7   2  -2    4.36    0.77
  -7   2  -2    4.34    0.79
  -7   2  -2    3.32    0.54
   7  -2   2    2.76    0.56
   7  -2   2    3.53    0.54
   7  -2   2    3.22    0.50
   7  -2   2    3.08    0.59
  -8   2  -2    3.71    0.56
  -8   2  -2    2.28    0.50
  -8   2  -2    2.81    0.56
  -8   2  -2    3.02    0.52
   8  -2   2    3.49    0.68
   8  -2   2    3.72    0.62
   8  -2   2    3.40    0.59
   8  -2   2    4.38    0.79
  -9   2  -2   -0.16    0.16
  -9   2  -2    0.03    0.18
   9  -2   2    0.15    0.14
   9  -2   2    0.14    0.19
   9  -2   2    0.01    0.12
   9  -2   2   -0.07    0.16
 -10   2  -2    4.77    0.72
 -10   2  -2    4.61    0.75
  10  -2   2    6.45    1.02
  10  -2   2    5.44    0.79
  10  -2   2    4.28    0.84
  10  -2   2    6.09    0.87
  11  -2   2   21.09    1.54
  11  -2   2   21.01    1.72
  11  -2   2   22.12    1.55
  11  -2   2   21.55    1.71
  12  -2   2   15.61    1.55
  12  -2   2   14.03    1.30
  12  -2   2   14.83    1.47
  12  -2   2   14.43    1.32
  13  -2   2    1.17    0.47
  13  -2   2    2.19    0.65
  13  -2   2    0.85    0.45
  13  -2   2    1.22    0.51
  13   1  -2   47.14    2.78
  13   1  -2   46.52    2.69
  13   1  -2   44.89    2.55
  13   1  -2   43.53    2.53
  12   1  -2    0.07    0.38
  12   1  -2    1.07    0.55
  12   1  -2    0.36    0.44
  12   1  -2    0.57    0.47
  11   1  -2   42.41    2.32
  11   1  -2   42.90    2.46
  11   1  -2   40.84    2.27
  11   1  -2   44.68    2.43
 -11  -1   2   35.52    1.36
 -11  -1   2   37.50    1.38
  10   1  -2    5.07    0.87
  10   1  -2    7.70    1.08
  10   1  -2    5.62    0.96
  10   1  -2    8.32    1.14
 -10  -1   2    5.92    0.49
 -10  -1   2    5.81    0.49
   9   1  -2   37.39    1.96
   9   1  -2   37.10    2.05
   9   1  -2   36.76    1.94
   9   1  -2   33.21    1.93
  -9  -1   2   34.86    1.38
  -9  -1   2   31.87    1.87
  -9  -1   2   32.76    1.37
  -9  -1   2   29.34    2.01
  -9  -1   2   35.56    2.14
  -9  -1   2   31.01    1.85
   8   1  -2    0.76    0.31
   8   1  -2    0.81    0.31
   8   1  -2    0.69    0.31
   8   1  -2    0.45    0.25
  -8  -1   2    0.64    0.24
  -8  -1   2    0.20    0.26
  -8  -1   2    0.12    0.20
  -8  -1   2    0.12    0.24
  -8  -1   2    0.37    0.20
  -8  -1   2    0.05    0.28
   7   1  -2   25.41    1.47
   7   1  -2   21.76    1.31
   7   1  -2   27.20    1.48
   7   1  -2   22.87    1.35
  -7  -1   2   21.63    1.46
  -7  -1   2   21.50    1.04
  -7  -1   2   22.34    1.44
  -7  -1   2   23.51    1.08
  -7  -1   2   22.34    1.36
  -7  -1   2   22.91    1.38
   6   1  -2   -0.20    0.16
   6   1  -2    0.03    0.14
   6   1  -2    0.22    0.18
   6   1  -2    0.13    0.17
   6   1  -2   -0.01    0.18
   6   1  -2    0.17    0.16
  -6  -1   2    0.19    0.18
  -6  -1   2    0.29    0.12
  -6  -1   2    0.05    0.13
  -6  -1   2   -0.17    0.12
  -6  -1   2    0.17    0.10
  -6  -1   2    0.08    0.15
   5   1  -2    5.27    0.53
   5   1  -2    6.03    0.59
   5   1  -2    5.88    0.80
   5   1  -2    6.46    0.58
   5   1  -2    6.49    0.82
   5   1  -2    5.72    0.59
  -5  -1   2    5.62    0.48
  -5  -1   2    6.27    0.60
  -5  -1   2    5.92    0.58
  -5  -1   2    6.14    0.64
  -5  -1   2    5.65    0.47
  -5  -1   2    5.69    0.61
   4   1  -2    1.70    0.34
   4   1  -2    1.30    0.36
   4   1  -2    0.64    0.29
   4   1  -2    0.92    0.22
   4   1  -2    1.41    0.31
   4   1  -2    0.56    0.18
  -4  -1   2    0.72    0.20
  -4  -1   2    1.21    0.27
  -4  -1   2    1.01    0.26
  -4  -1   2    1.35    0.27
  -4  -1   2    1.17    0.26
  -4  -1   2    1.13    0.29
   3   1  -2  395.47    9.42
   3   1  -2  387.44    9.39
   3   1  -2  382.95    9.62
   3   1  -2  382.77    9.59
   3   1  -2  389.24    9.43
   3   1  -2  391.56    9.41
  -3  -1   2  392.48    9.43
  -3  -1   2  390.75    9.29
  -3  -1   2  376.15    9.36
  -3  -1   2  392.13    9.39
  -3  -1   2  370.29    9.35
  -3  -1   2  389.76    9.28
   2   1  -2  133.23    3.57
   2   1  -2  134.12    3.42
   2   1  -2  131.52    3.44
   2   1  -2  133.29    3.40
   2   1  -2  133.10    3.44
   2   1  -2  134.76    3.56
  -2  -1   2  133.18    3.63
  -2  -1   2  127.85    3.60
  -2  -1   2  136.07    3.50
  -2  -1   2  136.42    3.51
  -2  -1   2  138.95    3.51
  -2  -1   2  139.32    3.49
  -2  -1   2  136.06    3.52
  -2  -1   2  134.20    3.52
   1   1  -2  200.91    4.73
   1   1  -2  201.08    4.74
   1   1  -2  211.70    4.88
   1   1  -2  194.30    4.80
   1   1  -2  204.46    4.88
   1   1  -2  192.32    4.80
  -1  -1   2  199.07    4.63
  -1  -1   2  199.96    4.62
  -1  -1   2  191.03    4.67
  -1  -1   2  190.75    4.75
  -1  -1   2  193.52    4.75
  -1  -1   2  194.17    4.68
   0   1  -2   86.06    2.09
   0   1  -2   83.13    2.07
   0  -1   2   76.65    1.92
   0  -1   2   78.79    1.92
  -1   1  -2   70.17    1.82
  -1   1  -2   67.49    1.80
   1  -1   2   70.54    1.82
   1  -1   2   67.59    1.72
   1  -1   2   68.55    1.83
   1  -1   2   71.92    1.73
  -2   1  -2  148.66    3.98
  -2   1  -2  156.51    4.02
  -2   1  -2  150.35    3.82
  -2   1  -2  167.79    3.85
   2  -1   2  154.77    3.96
   2  -1   2  155.47    3.82
   2  -1   2  160.47    4.00
   2  -1   2  149.17    3.81
  -3   1  -2    1.31    0.22
  -3   1  -2    1.57    0.32
  -3   1  -2    1.45    0.23
  -3   1  -2    1.99    0.35
   3  -1   2    1.83    0.18
   3  -1   2    1.76    0.33
   3  -1   2    1.73    0.17
   3  -1   2    1.50    0.24
   3  -1   2    1.63    0.32
   3  -1   2    1.39    0.23
  -4   1  -2    7.82    0.55
  -4   1  -2    8.26    0.56
   4  -1   2    9.33    0.42
   4  -1   2    9.01    0.68
   4  -1   2   10.42    0.63
   4  -1   2    8.64    0.68
   4  -1   2    9.05    0.42
   4  -1   2    9.11    0.60
  -5   1  -2  152.03    4.23
  -5   1  -2  147.29    4.21
  -5   1  -2  148.28    4.53
  -5   1  -2  158.54    4.54
   5  -1   2  155.08    4.31
   5  -1   2  157.13    3.86
   5  -1   2  154.44    3.85
   5  -1   2  154.36    4.51
   5  -1   2  152.30    4.54
   5  -1   2  153.87    4.30
  -6   1  -2    2.42    0.48
  -6   1  -2    2.47    0.50
  -6   1  -2    2.39    0.43
  -6   1  -2    2.59    0.43
   6  -1   2    2.93    0.27
   6  -1   2    3.52    0.52
   6  -1   2    3.30    0.29
   6  -1   2    3.13    0.59
   6  -1   2    3.75    0.62
   6  -1   2    3.88    0.54
  -7   1  -2   19.56    1.42
  -7   1  -2   18.13    1.13
  -7   1  -2   17.94    1.12
  -7   1  -2   17.61    1.32
   7  -1   2   18.59    1.14
   7  -1   2   19.17    0.78
   7  -1   2   19.05    0.77
   7  -1   2   18.34    1.28
   7  -1   2   18.89    1.26
   7  -1   2   20.28    1.18
  -8   1  -2   90.95    4.10
  -8   1  -2   93.20    4.19
  -8   1  -2   87.07    3.23
  -8   1  -2   88.93    3.25
   8  -1   2   95.80    3.29
   8  -1   2   93.46    3.52
   8  -1   2   91.13    3.26
   8  -1   2   92.44    3.56
  -9   1  -2    1.54    0.42
  -9   1  -2    0.93    0.40
   9  -1   2    1.27    0.41
   9  -1   2    0.89    0.40
   9  -1   2    1.06    0.32
   9  -1   2    0.36    0.23
 -10   1  -2   23.77    2.06
 -10   1  -2   20.11    1.91
  10  -1   2   28.93    1.96
  10  -1   2   30.29    1.74
  10  -1   2   32.04    1.79
  10  -1   2   29.69    1.94
  11  -1   2   19.90    1.64
  11  -1   2   21.68    1.51
  11  -1   2   20.66    1.48
  11  -1   2   20.92    1.71
  12  -1   2   16.54    1.56
  12  -1   2   16.98    1.42
  12  -1   2   14.90    1.34
  12  -1   2   16.22    1.59
  13  -1   2    9.50    1.40
  13  -1   2    8.94    1.37
  13  -1   2   11.42    1.22
  13  -1   2   10.70    1.15
  13   0  -2    0.96    0.41
  13   0  -2   -0.19    0.31
  13   0  -2   -0.37    0.26
  13   0  -2    0.50    0.39
  12   0  -2    1.03    0.53
  12   0  -2    0.45    0.40
  12   0  -2    0.58    0.41
  12   0  -2    0.72    0.46
  11   0  -2   11.70    1.17
  11   0  -2    7.48    1.07
  11   0  -2    7.79    1.11
  11   0  -2   12.31    1.20
  10   0  -2    6.27    0.95
  10   0  -2    6.18    0.91
  10   0  -2    5.95    0.95
  10   0  -2    5.66    0.90
 -10   0   2    6.34    0.42
 -10   0   2    6.49    0.43
   9   0  -2   28.58    1.68
   9   0  -2   28.49    1.68
   9   0  -2   27.41    1.76
   9   0  -2   25.72    1.67
  -9   0   2   26.63    1.05
  -9   0   2   23.44    1.77
  -9   0   2   26.80    1.68
  -9   0   2   25.45    1.65
  -9   0   2   23.93    1.74
  -9   0   2   26.10    1.05
   8   0  -2    9.88    0.93
   8   0  -2    8.52    1.09
   8   0  -2    8.36    0.84
   8   0  -2   10.38    0.97
   8   0  -2   10.35    0.93
   8   0  -2    9.62    1.08
  -8   0   2   10.13    1.28
  -8   0   2    8.91    0.58
  -8   0   2    9.50    0.89
  -8   0   2    9.23    0.58
  -8   0   2   10.80    1.08
  -8   0   2    9.34    0.88
   7   0  -2    5.15    0.77
   7   0  -2    5.55    0.80
   7   0  -2    5.18    0.81
   7   0  -2    6.46    0.87
   7   0  -2    5.61    0.83
   7   0  -2    5.20    0.80
  -7   0   2    5.79    0.79
  -7   0   2    3.55    0.62
  -7   0   2    4.36    0.39
  -7   0   2    5.66    0.79
  -7   0   2    5.31    0.79
  -7   0   2    5.05    0.41
   6   0  -2   37.81    1.78
   6   0  -2   34.22    1.68
   6   0  -2   40.16    1.74
   6   0  -2   38.43    1.92
   6   0  -2   39.62    1.71
   6   0  -2   37.10    1.87
  -6   0   2   36.06    1.75
  -6   0   2   37.53    1.69
  -6   0   2   36.90    1.80
  -6   0   2   36.41    1.67
  -6   0   2   38.21    1.32
  -6   0   2   37.94    1.32
   5   0  -2  170.70    5.19
   5   0  -2  178.53    4.88
   5   0  -2  168.42    4.95
   5   0  -2  174.11    4.86
   5   0  -2  173.47    5.18
   5   0  -2  181.14    4.96
  -5   0   2  153.54    4.84
  -5   0   2  151.13    4.77
  -5   0   2  169.31    4.22
  -5   0   2  173.96    4.23
   4   0  -2   13.80    0.91
   4   0  -2   15.44    0.89
   4   0  -2   13.49    0.82
   4   0  -2   13.26    0.91
  -4   0   2   14.48    0.67
  -4   0   2   14.62    0.82
  -4   0   2   13.23    0.79
  -4   0   2   13.25    0.82
  -4   0   2   14.10    0.86
  -4   0   2   13.80    0.65
   3   0  -2  118.29    3.45
   3   0  -2  121.81    3.37
   3   0  -2  119.84    3.33
   3   0  -2  124.30    3.33
   3   0  -2  117.10    3.42
   3   0  -2  124.89    3.33
  -3   0   2  121.28    3.35
  -3   0   2  121.03    3.33
  -3   0   2  122.81    3.15
  -3   0   2  123.22    3.16
  -3   0   2  121.06    3.33
  -3   0   2  119.56    3.37
   2   0  -2  189.51    4.72
   2   0  -2  192.00    4.71
   2   0  -2  188.39    4.80
   2   0  -2  190.82    4.73
   2   0  -2  187.82    4.81
   2   0  -2  190.78    4.73
  -2   0   2  183.69    4.75
  -2   0   2  182.58    4.61
  -2   0   2  189.89    4.64
  -2   0   2  181.76    4.72
  -2   0   2  189.33    4.64
  -2   0   2  188.19    4.64
   1   0  -2   35.11    1.01
   1   0  -2   34.07    0.98
   1   0  -2   35.15    1.05
   1   0  -2   34.31    1.01
   1   0  -2   33.21    1.03
   1   0  -2   35.36    0.97
  -1   0   2   32.82    1.00
  -1   0   2   32.96    0.96
  -1   0   2   32.58    0.96
  -1   0   2   31.73    1.00
   0   0   2   11.64    0.34
   0   0   2   11.45    0.34
  -1   0  -2  115.18    2.79
  -1   0  -2  122.28    2.93
  -1   0  -2  115.16    2.79
  -1   0  -2  117.67    2.93
   1   0   2  112.37    2.80
   1   0   2  111.34    2.81
   1   0   2  112.41    2.68
   1   0   2  112.22    2.78
   1   0   2  115.63    2.79
   1   0   2  113.54    2.68
  -2   0  -2   16.55    0.76
  -2   0  -2   16.79    0.62
  -2   0  -2   17.67    0.66
  -2   0  -2   17.47    0.76
  -2   0  -2   17.80    0.66
  -2   0  -2   17.87    0.63
   2   0   2   17.95    0.65
   2   0   2   18.29    0.64
   2   0   2   16.90    0.64
   2   0   2   17.16    0.63
   2   0   2   17.63    0.76
   2   0   2   16.37    0.73
  -3   0  -2   29.85    0.98
  -3   0  -2   30.39    1.27
  -3   0  -2   32.95    1.14
  -3   0  -2   29.92    1.11
  -3   0  -2   32.02    1.00
  -3   0  -2   30.32    1.24
   3   0   2   32.35    1.25
   3   0   2   32.29    1.04
   3   0   2   33.87    1.05
   3   0   2   31.38    1.26
   3   0   2   29.73    1.10
   3   0   2   32.35    1.13
  -4   0  -2   39.36    1.62
  -4   0  -2   40.13    1.60
  -4   0  -2   35.80    1.18
  -4   0  -2   35.20    1.17
  -4   0  -2   37.73    1.41
  -4   0  -2   37.27    1.40
   4   0   2   37.51    1.23
   4   0   2   38.43    1.39
   4   0   2   37.68    1.24
   4   0   2   37.76    1.54
   4   0   2   37.98    1.52
   4   0   2   37.35    1.39
  -5   0  -2   87.06    2.81
  -5   0  -2   89.14    2.83
  -5   0  -2   89.46    3.07
  -5   0  -2   91.97    2.48
  -5   0  -2   95.14    3.17
  -5   0  -2   93.25    2.50
   5   0   2   92.23    2.87
   5   0   2   92.53    2.87
   5   0   2   95.48    2.64
   5   0   2   96.52    2.65
  -6   0  -2    3.30    0.30
  -6   0  -2    3.42    0.53
  -6   0  -2    2.60    0.47
  -6   0  -2    2.76    0.29
  -6   0  -2    3.66    0.57
  -6   0  -2    3.05    0.54
   6   0   2    2.95    0.38
   6   0   2    2.31    0.42
   6   0   2    3.06    0.47
   6   0   2    3.86    0.37
  -7   0  -2   31.79    1.15
  -7   0  -2   28.94    1.72
  -7   0  -2   31.95    1.83
  -7   0  -2   32.31    1.15
  -7   0  -2   28.69    1.51
  -7   0  -2   33.27    1.60
   7   0   2   33.87    1.31
   7   0   2   34.55    1.60
   7   0   2   33.70    1.74
   7   0   2   32.46    1.56
   7   0   2   33.30    1.30
   7   0   2   33.59    1.78
  -8   0  -2    2.23    0.58
  -8   0  -2    2.46    0.33
  -8   0  -2    2.10    0.30
  -8   0  -2    1.85    0.56
   8   0   2    1.37    0.36
   8   0   2    2.27    0.44
   8   0   2    2.23    0.43
  -9   0  -2    2.12    0.59
  -9   0  -2    2.94    0.67
   9   0   2    1.93    0.45
   9   0   2    1.65    0.46
   9   0   2    2.31    0.51
   9   0   2    0.99    0.37
  10   0   2   23.69    1.68
  10   0   2   22.06    1.68
  10   0   2   20.79    1.44
  10   0   2   24.64    1.54
  11   0   2   24.35    2.15
  11   0   2   27.79    1.74
  11   0   2   26.94    1.71
  11   0   2   29.60    2.42
  12   0   2    2.82    0.79
  12   0   2    3.33    0.80
  12   0   2    2.07    0.62
  12   0   2    3.66    0.91
  13   0   2    0.57    0.42
  13   0   2    0.91    0.51
  13   0   2   -0.05    0.34
  13   0   2    0.60    0.39
  13  -1  -2    7.78    1.23
  13  -1  -2    8.87    1.32
  13  -1  -2    5.74    1.04
  13  -1  -2    6.85    1.14
  12  -1  -2    1.93    0.66
  12  -1  -2    0.63    0.41
  11  -1  -2    3.46    0.79
  11  -1  -2    3.77    0.89
  11  -1  -2    3.89    0.85
  11  -1  -2    4.26    0.93
  10  -1  -2   19.27    1.45
  10  -1  -2   18.81    1.44
  10  -1  -2   17.61    1.46
  10  -1  -2   19.10    1.54
   9  -1  -2    2.23    0.48
   9  -1  -2    2.32    0.55
   9  -1  -2    2.16    0.52
   9  -1  -2    3.07    0.57
  -9   1   2    3.14    0.25
  -9   1   2    3.58    0.27
  -9   1   2    2.69    0.61
  -9   1   2    4.46    0.80
   8  -1  -2    8.13    1.07
   8  -1  -2    7.67    0.81
   8  -1  -2    4.77    0.72
   8  -1  -2    8.18    0.83
   8  -1  -2    6.43    0.96
   8  -1  -2    7.94    0.89
  -8   1   2    7.65    0.80
  -8   1   2    7.79    0.78
  -8   1   2    7.14    0.41
  -8   1   2    7.11    0.42
   7  -1  -2   29.83    1.65
   7  -1  -2   31.92    1.64
   7  -1  -2   29.61    1.68
   7  -1  -2   29.81    1.76
   7  -1  -2   32.35    1.85
   7  -1  -2   33.59    1.67
  -7   1   2   27.79    1.65
  -7   1   2   29.99    1.56
  -7   1   2   29.68    1.02
  -7   1   2   30.69    1.03
  -7   1   2   30.15    1.68
  -7   1   2   28.96    1.54
   6  -1  -2   74.37    2.68
   6  -1  -2   65.75    2.69
   6  -1  -2   74.74    2.60
   6  -1  -2   67.40    2.52
   6  -1  -2   69.44    2.67
   6  -1  -2   69.15    2.77
  -6   1   2   67.08    2.58
  -6   1   2   68.36    1.90
  -6   1   2   66.13    2.61
  -6   1   2   69.31    1.91
  -6   1   2   65.14    2.44
  -6   1   2   67.41    2.46
   5  -1  -2   48.88    2.08
   5  -1  -2   47.01    2.03
   5  -1  -2   47.68    1.86
   5  -1  -2   47.44    1.94
   5  -1  -2   49.62    1.94
   5  -1  -2   47.91    1.87
  -5   1   2   50.93    1.89
  -5   1   2   49.25    1.44
  -5   1   2   47.65    1.85
  -5   1   2   48.65    1.44
  -5   1   2   47.87    1.93
  -5   1   2   44.31    1.91
   4  -1  -2  265.86    7.04
   4  -1  -2  266.14    7.08
   4  -1  -2  278.84    7.04
   4  -1  -2  273.05    6.92
   4  -1  -2  271.77    6.92
   4  -1  -2  267.01    6.96
  -4   1   2  257.81    6.70
  -4   1   2  261.24    6.71
  -4   1   2  264.92    6.30
  -4   1   2  267.14    6.30
   3  -1  -2  121.71    3.32
   3  -1  -2  124.14    3.36
   3  -1  -2  116.90    3.37
   3  -1  -2  116.51    3.40
   3  -1  -2  120.28    3.32
   3  -1  -2  125.65    3.40
  -3   1   2  121.15    3.29
  -3   1   2  119.63    3.28
   2  -1  -2  342.81    8.07
   2  -1  -2  344.07    8.06
   2  -1  -2  323.02    8.00
   2  -1  -2  330.37    8.01
  -2   1   2  343.75    8.31
  -2   1   2  347.68    8.34
   1  -1  -2   47.16    1.33
   1  -1  -2   50.04    1.35
   1  -1  -2   50.21    1.34
   1  -1  -2   48.66    1.34
  -1   1   2   50.90    1.38
  -1   1   2   50.73    1.38
  -1   1   2   50.67    1.40
  -1   1   2   49.69    1.40
  -1   1   2   52.34    1.38
  -1   1   2   53.24    1.39
   0  -1  -2   75.50    1.97
   0  -1  -2   76.12    1.97
   0  -1  -2   76.36    1.88
   0  -1  -2   75.43    1.87
   0  -1  -2   74.63    1.85
   0  -1  -2   74.87    1.84
   0   1   2   74.18    1.87
   0   1   2   79.08    1.98
   0   1   2   76.32    1.88
   0   1   2   76.91    1.97
   0   1   2   72.74    1.84
   0   1   2   74.90    1.85
  -1  -1  -2    0.50    0.13
  -1  -1  -2    0.37    0.10
  -1  -1  -2    0.72    0.11
  -1  -1  -2    0.57    0.10
  -1  -1  -2    0.51    0.11
  -1  -1  -2    0.49    0.13
   1   1   2    0.71    0.15
   1   1   2    0.94    0.18
   1   1   2    0.93    0.16
   1   1   2    0.66    0.16
  -2  -1  -2    2.61    0.27
  -2  -1  -2    2.89    0.26
  -2  -1  -2    3.04    0.27
  -2  -1  -2    3.08    0.29
   2   1   2    2.78    0.24
   2   1   2    2.82    0.30
   2   1   2    2.64    0.29
   2   1   2    2.30    0.31
   2   1   2    2.75    0.24
   2   1   2    3.14    0.30
  -3  -1  -2   29.54    1.10
  -3  -1  -2   28.35    1.23
  -3  -1  -2   27.46    1.20
  -3  -1  -2   30.96    1.12
  -3  -1  -2   29.39    1.05
  -3  -1  -2   29.81    1.06
   3   1   2   29.99    1.08
   3   1   2   30.93    1.10
   3   1   2   29.94    1.09
   3   1   2   27.50    1.17
   3   1   2   30.45    1.08
   3   1   2   28.37    1.16
  -4  -1  -2   19.99    0.86
  -4  -1  -2   20.56    0.98
  -4  -1  -2   19.54    1.09
  -4  -1  -2   21.30    1.11
  -4  -1  -2   20.22    0.97
  -4  -1  -2   19.64    0.85
   4   1   2   20.32    0.90
   4   1   2   20.30    1.05
   4   1   2   18.93    1.00
   4   1   2   21.44    0.95
   4   1   2   20.98    0.93
   4   1   2   20.81    0.91
  -5  -1  -2   77.30    2.55
  -5  -1  -2   80.54    2.80
  -5  -1  -2   81.10    2.58
  -5  -1  -2   76.00    2.29
  -5  -1  -2   73.83    2.77
  -5  -1  -2   76.21    2.29
   5   1   2   77.66    2.50
   5   1   2   78.92    2.42
   5   1   2   77.85    2.70
   5   1   2   74.63    2.64
   5   1   2   82.20    2.52
   5   1   2   79.57    2.42
  -6  -1  -2  123.74    3.42
  -6  -1  -2  120.51    4.11
  -6  -1  -2  116.59    3.76
  -6  -1  -2  123.29    4.10
  -6  -1  -2  126.31    3.83
  -6  -1  -2  128.19    3.44
   6   1   2  140.34    4.19
   6   1   2  132.99    4.18
   6   1   2  126.81    3.75
   6   1   2  132.16    3.93
   6   1   2  131.47    3.77
   6   1   2  135.99    3.96
  -7  -1  -2    5.21    0.45
  -7  -1  -2    4.87    0.44
  -7  -1  -2    6.23    0.90
  -7  -1  -2    5.68    0.62
  -7  -1  -2    5.74    0.76
  -7  -1  -2    4.10    0.70
   7   1   2    6.00    0.56
   7   1   2    6.36    0.64
   7   1   2    6.72    0.58
   7   1   2    5.38    0.60
  -8  -1  -2    1.24    0.40
  -8  -1  -2    1.93    0.34
  -8  -1  -2    1.77    0.32
  -8  -1  -2    1.66    0.46
   8   1   2    2.04    0.53
   8   1   2    1.74    0.37
   8   1   2    1.59    0.38
   8   1   2    1.68    0.37
   8   1   2    2.41    0.55
   8   1   2    1.59    0.37
  -9  -1  -2    0.79    0.24
  -9  -1  -2    0.56    0.36
  -9  -1  -2    0.68    0.23
  -9  -1  -2    0.82    0.38
   9   1   2    1.21    0.50
   9   1   2    1.58    0.46
   9   1   2    0.76    0.38
   9   1   2    2.01    0.52
 -10  -1  -2    3.62    0.38
 -10  -1  -2    4.77    0.40
  10   1   2    4.69    0.77
  10   1   2    6.39    0.92
  10   1   2    3.48    0.69
  10   1   2    3.00    0.60
  11   1   2   -0.02    0.23
  11   1   2   -0.10    0.27
  11   1   2   -0.03    0.27
  11   1   2   -0.45    0.21
  12   1   2   18.76    1.47
  12   1   2   18.74    1.46
  12   1   2   20.00    1.74
  12   1   2   18.70    1.63
  13   1   2   10.22    1.40
  13   1   2    9.63    1.28
  13   1   2    9.15    1.31
  13   1   2   11.15    1.20
  13  -2  -2   10.14    1.42
  13  -2  -2    8.44    1.26
  13  -2  -2   12.57    1.37
  13  -2  -2   10.60    1.46
  12  -2  -2    1.16    0.47
  12  -2  -2    0.19    0.37
  12  -2  -2    1.15    0.46
  12  -2  -2    0.49    0.38
  11  -2  -2    3.06    0.78
  11  -2  -2    2.08    0.58
  11  -2  -2    2.32    0.59
  11  -2  -2    1.58    0.57
  10  -2  -2    2.82    0.63
  10  -2  -2    2.59    0.59
  10  -2  -2    2.78    0.68
  10  -2  -2    1.78    0.52
   9  -2  -2   36.75    2.23
   9  -2  -2   38.53    2.02
   9  -2  -2   39.86    2.21
   9  -2  -2   38.41    2.02
   9  -2  -2   36.14    2.08
   9  -2  -2   37.36    2.27
  -9   2   2   34.95    1.90
  -9   2   2   35.75    1.93
   8  -2  -2    4.03    0.81
   8  -2  -2    2.10    0.46
   8  -2  -2    2.82    0.53
   8  -2  -2    2.73    0.52
   8  -2  -2    2.45    0.51
   8  -2  -2    4.36    0.83
  -8   2   2    3.90    0.58
  -8   2   2    2.79    0.49
   7  -2  -2   96.60    3.51
   7  -2  -2   94.61    3.45
   7  -2  -2   91.41    3.49
   7  -2  -2   88.86    3.34
  -7   2   2   93.31    3.21
  -7   2   2   91.19    3.19
   6  -2  -2   21.72    1.31
   6  -2  -2   22.34    1.37
   6  -2  -2   22.59    1.36
   6  -2  -2   23.32    1.28
   6  -2  -2   24.27    1.44
   6  -2  -2   24.87    1.32
  -6   2   2   21.79    0.69
  -6   2   2   21.21    0.68
  -6   2   2   22.38    1.21
  -6   2   2   21.36    1.18
   5  -2  -2  116.54    3.69
   5  -2  -2  116.10    3.62
   5  -2  -2  114.29    3.65
   5  -2  -2  117.25    3.54
   5  -2  -2  115.56    3.53
   5  -2  -2  115.78    3.65
  -5   2   2  114.46    3.45
  -5   2   2  113.67    2.84
  -5   2   2  115.72    2.84
  -5   2   2  113.73    3.44
   4  -2  -2  108.71    3.33
   4  -2  -2  112.89    3.24
   4  -2  -2  110.15    3.22
   4  -2  -2  108.14    3.28
   4  -2  -2  107.74    3.31
   4  -2  -2  109.75    3.30
  -4   2   2  111.13    3.19
  -4   2   2  107.25    3.16
   3  -2  -2   40.09    1.47
   3  -2  -2   41.14    1.47
  -3   2   2   40.10    1.42
  -3   2   2   40.23    1.42
  -3   2   2   43.47    1.53
  -3   2   2   42.76    1.15
  -3   2   2   41.35    1.53
  -3   2   2   41.03    1.15
   2  -2  -2  329.39    8.04
   2  -2  -2  345.65    8.11
   2  -2  -2  334.20    7.91
   2  -2  -2  339.99    7.91
   2  -2  -2  337.23    8.07
   2  -2  -2  338.45    8.09
  -2   2   2  338.84    8.11
  -2   2   2  336.55    8.07
  -2   2   2  342.75    8.10
  -2   2   2  342.53    7.92
  -2   2   2  334.60    7.91
  -2   2   2  331.46    8.06
   1  -2  -2  130.07    3.30
   1  -2  -2  132.55    3.19
   1  -2  -2  134.18    3.20
   1  -2  -2  132.31    3.30
  -1   2   2  132.34    3.37
  -1   2   2  136.12    3.29
  -1   2   2  134.78    3.28
  -1   2   2  137.60    3.38
   0  -2  -2    2.30    0.20
   0  -2  -2    2.22    0.29
   0  -2  -2    2.71    0.32
   0  -2  -2    2.36    0.20
   0   2   2    2.06    0.17
   0   2   2    1.49    0.20
   0   2   2    2.28    0.18
   0   2   2    2.43    0.20
   0   2   2    2.10    0.20
  -1  -2  -2    1.91    0.28
  -1  -2  -2    2.08    0.29
   1   2   2    2.07    0.22
   1   2   2    1.23    0.16
   1   2   2    2.00    0.29
   1   2   2    1.94    0.29
  -2  -2  -2    5.63    0.44
  -2  -2  -2    5.39    0.36
  -2  -2  -2    5.22    0.36
  -2  -2  -2    5.73    0.44
   2   2   2    5.49    0.44
   2   2   2    5.97    0.46
   2   2   2    5.80    0.41
   2   2   2    4.93    0.38
  -3  -2  -2  154.97    3.98
  -3  -2  -2  142.23    4.09
  -3  -2  -2  147.76    3.98
  -3  -2  -2  154.02    3.97
  -3  -2  -2  148.76    3.98
  -3  -2  -2  148.32    4.15
   3   2   2  147.18    4.00
   3   2   2  150.65    4.00
   3   2   2  147.19    3.98
   3   2   2  151.67    4.01
   3   2   2  145.84    3.84
   3   2   2  145.74    3.84
  -4  -2  -2   30.53    1.25
  -4  -2  -2   33.24    1.28
  -4  -2  -2   31.01    1.30
  -4  -2  -2   34.60    1.56
  -4  -2  -2   33.32    1.51
  -4  -2  -2   31.36    1.31
   4   2   2   32.07    1.33
   4   2   2   32.59    1.26
   4   2   2   32.31    1.26
   4   2   2   33.36    1.34
  -5  -2  -2    2.11    0.41
  -5  -2  -2    2.16    0.42
  -5  -2  -2    2.76    0.52
  -5  -2  -2    2.42    0.39
  -5  -2  -2    2.39    0.39
  -5  -2  -2    2.68    0.55
   5   2   2    2.34    0.39
   5   2   2    1.89    0.38
   5   2   2    1.91    0.37
   5   2   2    2.34    0.39
   5   2   2    2.50    0.43
   5   2   2    1.58    0.34
  -6  -2  -2   29.37    1.65
  -6  -2  -2   32.70    1.35
  -6  -2  -2   33.32    1.78
  -6  -2  -2   32.77    1.55
  -6  -2  -2   30.19    1.31
  -6  -2  -2   30.64    1.52
   6   2   2   31.49    1.57
   6   2   2   31.11    1.45
   6   2   2   33.07    1.46
   6   2   2   32.56    1.46
   6   2   2   33.69    1.49
   6   2   2   34.02    1.64
  -7  -2  -2   20.69    1.06
  -7  -2  -2   20.46    1.06
  -7  -2  -2   20.13    1.44
  -7  -2  -2   21.06    1.28
  -7  -2  -2   19.97    1.26
  -7  -2  -2   22.63    1.54
   7   2   2   23.15    1.24
   7   2   2   21.06    1.34
   7   2   2   20.59    1.17
   7   2   2   18.60    1.24
   7   2   2   21.17    1.19
   7   2   2   20.62    1.18
  -8  -2  -2    3.20    0.61
  -8  -2  -2    3.93    0.44
  -8  -2  -2    3.67    0.66
  -8  -2  -2    3.72    0.51
   8   2   2    3.23    0.80
   8   2   2    1.73    0.43
   8   2   2    2.12    0.47
   8   2   2    2.90    0.50
   8   2   2    2.66    0.49
   8   2   2    2.25    0.70
  -9  -2  -2   15.58    0.91
  -9  -2  -2   11.58    1.12
  -9  -2  -2   13.93    0.86
  -9  -2  -2   14.65    1.21
   9   2   2   16.58    1.16
   9   2   2   16.32    1.29
   9   2   2   15.75    1.32
   9   2   2   14.34    1.10
 -10  -2  -2   29.95    1.32
 -10  -2  -2   29.60    1.32
  10   2   2   30.57    1.77
  10   2   2   35.77    1.88
  10   2   2   35.67    2.12
  10   2   2   32.74    1.98
  11   2   2   32.80    1.88
  11   2   2   29.71    2.02
  11   2   2   33.07    1.89
  11   2   2   32.10    2.03
  12   2   2    2.67    0.77
  12   2   2    2.68    0.72
  12   2   2    2.83    0.69
  12   2   2    3.69    0.76
  14  -3  -2    1.32    0.51
  14  -3  -2    0.34    0.37
  14  -3  -2    1.04    0.62
  14  -3  -2    0.48    0.53
  13  -3  -2   -0.07    0.23
  13  -3  -2   -0.19    0.27
  13  -3  -2   -0.18    0.33
  13  -3  -2   -0.20    0.32
  12  -3  -2   33.91    2.21
  12  -3  -2   37.35    2.29
  12  -3  -2   44.65    3.33
  12  -3  -2   40.69    3.29
  11  -3  -2    0.65    0.36
  11  -3  -2    0.20    0.35
  11  -3  -2    0.16    0.28
  11  -3  -2   -0.22    0.25
  10  -3  -2    9.55    1.36
  10  -3  -2    8.89    1.18
  10  -3  -2    9.75    1.05
  10  -3  -2    8.19    1.19
   9  -3  -2    0.13    0.25
   9  -3  -2    0.03    0.27
   9  -3  -2    0.00    0.16
   9  -3  -2    0.03    0.14
   9  -3  -2    0.05    0.22
   9  -3  -2    0.75    0.40
  -9   3   2   -0.13    0.24
  -9   3   2   -0.11    0.23
   8  -3  -2    2.56    0.56
   8  -3  -2    3.42    0.65
   8  -3  -2    3.52    0.71
   8  -3  -2    2.54    0.59
   8  -3  -2    3.75    0.70
   8  -3  -2    4.17    0.75
  -8   3   2    2.32    0.45
  -8   3   2    3.60    0.58
   7  -3  -2    1.52    0.43
   7  -3  -2    1.20    0.38
   7  -3  -2    1.57    0.41
   7  -3  -2    2.31    0.54
  -7   3   2    1.57    0.37
  -7   3   2    1.88    0.40
   6  -3  -2   94.92    3.27
   6  -3  -2   85.75    3.02
   6  -3  -2   89.61    3.17
   6  -3  -2   88.40    3.18
   6  -3  -2   95.31    3.11
   6  -3  -2   82.48    3.08
  -6   3   2   86.31    2.87
  -6   3   2   81.02    2.81
   5  -3  -2  148.04    4.45
   5  -3  -2  159.48    4.44
   5  -3  -2  157.48    4.43
   5  -3  -2  148.05    4.48
   5  -3  -2  147.68    4.54
   5  -3  -2  156.91    4.55
  -5   3   2  154.27    4.43
  -5   3   2  160.08    4.45
   4  -3  -2    0.09    0.15
   4  -3  -2    0.16    0.18
   4  -3  -2    0.17    0.16
   4  -3  -2    0.14    0.16
  -4   3   2    0.22    0.09
  -4   3   2    0.03    0.08
  -4   3   2    0.12    0.13
  -4   3   2    0.21    0.13
   3  -3  -2   14.11    0.72
   3  -3  -2   13.07    0.53
   3  -3  -2   13.30    0.54
   3  -3  -2   13.52    0.72
  -3   3   2   12.97    0.69
  -3   3   2   13.12    0.53
  -3   3   2   14.13    0.55
  -3   3   2   13.33    0.69
  -3   3   2   11.90    0.71
  -3   3   2   12.65    0.72
   1  -3  -2    0.99    0.20
   1  -3  -2    1.18    0.14
   1  -3  -2    0.65    0.17
   1  -3  -2    0.95    0.13
  -1   3   2    0.54    0.15
  -1   3   2    0.74    0.12
  -1   3   2    0.87    0.13
  -1   3   2    0.57    0.16
   0  -3  -2    1.23    0.25
   0  -3  -2    0.99    0.23
   0  -3  -2    1.26    0.18
   0  -3  -2    1.11    0.17
   0   3   2    0.73    0.14
   0   3   2    0.77    0.15
   0   3   2    0.76    0.21
   0   3   2    1.15    0.24
  -1  -3  -2  172.47    4.24
  -1  -3  -2  171.87    4.42
  -1  -3  -2  161.51    4.20
  -1  -3  -2  168.93    4.42
   1   3   2  179.29    4.40
   1   3   2  176.16    4.63
   1   3   2  173.14    4.62
   1   3   2  179.00    4.38
  -2  -3  -2   14.49    0.79
  -2  -3  -2   14.47    0.73
  -2  -3  -2   14.52    0.79
  -2  -3  -2   14.01    0.74
  -2  -3  -2   14.50    0.67
  -2  -3  -2   15.95    0.70
   2   3   2   15.98    0.84
   2   3   2   15.82    0.72
   2   3   2   14.91    0.82
   2   3   2   16.14    0.74
  -3  -3  -2   84.19    2.69
  -3  -3  -2   85.74    2.67
  -3  -3  -2   82.41    2.61
  -3  -3  -2   88.35    2.55
  -3  -3  -2   84.95    2.53
  -3  -3  -2   87.24    2.64
   3   3   2   85.55    2.54
   3   3   2   84.41    2.65
   3   3   2   80.34    2.63
   3   3   2   85.67    2.51
  -4  -3  -2  222.23    5.94
  -4  -3  -2  217.70    6.11
  -4  -3  -2  219.13    6.17
  -4  -3  -2  228.05    5.96
  -4  -3  -2  238.01    6.00
  -4  -3  -2  233.21    5.97
   4   3   2  235.41    6.04
   4   3   2  230.40    5.88
   4   3   2  229.70    6.14
   4   3   2  228.33    6.05
   4   3   2  222.81    5.86
   4   3   2  230.84    6.15
  -5  -3  -2    1.06    0.27
  -5  -3  -2    2.40    0.44
  -5  -3  -2    2.41    0.44
  -5  -3  -2    2.58    0.54
  -5  -3  -2    2.08    0.47
  -5  -3  -2    2.29    0.40
   5   3   2    2.74    0.48
   5   3   2    2.32    0.39
   5   3   2    1.79    0.39
   5   3   2    2.93    0.50
   5   3   2    2.94    0.49
   5   3   2    2.09    0.37
  -6  -3  -2   40.03    2.04
  -6  -3  -2   39.52    1.66
  -6  -3  -2   38.76    2.05
  -6  -3  -2   40.86    1.84
  -6  -3  -2   40.71    1.68
  -6  -3  -2   39.91    1.82
   6   3   2   39.91    2.37
   6   3   2   42.37    1.83
   6   3   2   38.87    1.81
  -7  -3  -2   16.52    1.01
  -7  -3  -2   17.10    1.18
  -7  -3  -2   16.74    1.39
  -7  -3  -2   16.68    1.18
  -7  -3  -2   15.94    1.33
  -7  -3  -2   16.55    1.01
   7   3   2   18.73    1.22
   7   3   2   19.10    1.13
   7   3   2   18.81    1.12
   7   3   2   17.62    1.18
   7   3   2   19.17    1.27
   7   3   2   17.80    1.17
  -8  -3  -2    1.78    0.36
  -8  -3  -2    1.55    0.49
  -8  -3  -2    2.28    0.43
  -8  -3  -2    1.38    0.42
   8   3   2    1.04    0.36
   8   3   2    2.37    0.53
   8   3   2    2.35    0.51
   8   3   2    1.08    0.36
   8   3   2    1.05    0.36
   8   3   2    2.87    0.54
  -9  -3  -2    0.27    0.17
  -9  -3  -2    0.20    0.17
   9   3   2   -0.13    0.18
   9   3   2   -0.07    0.18
   9   3   2    0.10    0.21
   9   3   2    0.13    0.25
   9   3   2    0.39    0.26
   9   3   2   -0.44    0.18
 -10  -3  -2    0.11    0.16
 -10  -3  -2    0.07    0.19
  10   3   2   -0.12    0.25
  10   3   2    0.31    0.24
  10   3   2    0.54    0.29
  10   3   2    0.20    0.30
  11   3   2   30.51    2.02
  11   3   2   28.25    1.91
  12   3   2   -0.52    0.26
  12   3   2    0.05    0.34
  14  -4  -2    0.02    0.29
  14  -4  -2    0.05    0.26
  14  -4  -2    0.03    0.39
  14  -4  -2    0.73    0.40
  13  -4  -2    4.37    0.96
  13  -4  -2    9.19    1.42
  13  -4  -2    5.87    1.13
  13  -4  -2    6.92    1.26
  12  -4  -2    9.09    1.24
  12  -4  -2   13.30    1.36
  11  -4  -2    8.90    1.30
  11  -4  -2    6.87    1.12
  11  -4  -2   10.40    1.34
  11  -4  -2   10.55    1.13
  10  -4  -2   24.69    1.68
  10  -4  -2   25.51    1.83
  10  -4  -2   20.33    1.69
  10  -4  -2   22.69    1.63
   9  -4  -2   37.33    2.03
   9  -4  -2   36.22    2.01
   9  -4  -2   36.65    2.17
   9  -4  -2   37.45    2.15
   9  -4  -2   35.18    2.52
   9  -4  -2   36.81    2.60
  -9   4   2   33.96    2.20
  -9   4   2   30.67    2.08
   8  -4  -2   -0.13    0.12
   8  -4  -2    0.27    0.18
   8  -4  -2   -0.01    0.13
   8  -4  -2    0.00    0.14
  -8   4   2    0.16    0.20
  -8   4   2    0.17    0.21
   7  -4  -2    2.34    0.55
   7  -4  -2    2.51    0.59
   7  -4  -2    1.61    0.41
   7  -4  -2    1.95    0.48
  -7   4   2    1.67    0.36
  -7   4   2    1.77    0.38
   6  -4  -2   38.45    1.75
   6  -4  -2   38.96    1.90
   6  -4  -2   39.67    1.82
   6  -4  -2   34.74    1.71
   6  -4  -2   37.87    1.73
   6  -4  -2   38.22    1.85
  -6   4   2   37.79    1.63
  -6   4   2   34.50    1.58
   5  -4  -2   37.53    1.66
   5  -4  -2   40.09    1.67
   5  -4  -2   41.01    1.69
   5  -4  -2   38.46    1.65
  -5   4   2   38.86    1.12
  -5   4   2   39.22    1.13
   4  -4  -2   17.12    0.65
   4  -4  -2   16.45    0.64
   4  -4  -2   17.38    0.91
   4  -4  -2   16.02    0.89
  -4   4   2   16.43    0.65
  -4   4   2   16.25    0.85
  -4   4   2   15.68    0.85
  -4   4   2   16.15    0.65
   3  -4  -2    0.40    0.17
   3  -4  -2    0.38    0.14
   3  -4  -2    0.29    0.14
   3  -4  -2    0.37    0.14
   3  -4  -2    0.34    0.17
   3  -4  -2    0.48    0.18
  -3   4   2    0.31    0.12
  -3   4   2    0.34    0.13
  -3   4   2    0.36    0.16
  -3   4   2    0.55    0.19
   2  -4  -2   56.64    1.58
   2  -4  -2   60.47    1.59
   2  -4  -2   55.15    1.74
   2  -4  -2   58.28    1.77
  -2   4   2   54.66    1.60
  -2   4   2   54.79    1.59
  -2   4   2   56.30    1.73
  -2   4   2   56.30    1.73
   1  -4  -2  135.87    3.12
   1  -4  -2  125.19    3.49
   1  -4  -2  122.73    3.48
   1  -4  -2  136.01    3.12
  -1   4   2  133.56    3.28
  -1   4   2  135.31    3.29
  -1   4   2  141.13    3.70
  -1   4   2  137.44    3.69
   0  -4  -2    2.17    0.23
   0  -4  -2    2.15    0.36
   0  -4  -2    2.58    0.39
  -1  -4  -2   27.06    1.19
  -1  -4  -2   28.88    1.22
  -1  -4  -2   27.56    1.02
  -1  -4  -2   28.42    1.04
   1   4   2   28.13    1.23
   1   4   2   28.14    1.01
   1   4   2   29.07    1.24
   1   4   2   28.10    1.02
  -2  -4  -2   25.31    0.99
  -2  -4  -2   24.28    1.04
  -2  -4  -2   24.48    1.16
  -2  -4  -2   23.69    0.97
  -2  -4  -2   23.43    1.14
  -2  -4  -2   24.62    1.06
   2   4   2   23.43    1.16
   2   4   2   23.98    1.17
  -3  -4  -2    5.10    0.45
  -3  -4  -2    5.00    0.54
  -3  -4  -2    5.81    0.57
  -3  -4  -2    5.43    0.47
  -3  -4  -2    4.82    0.51
  -3  -4  -2    5.90    0.54
   3   4   2    5.12    0.47
   3   4   2    5.91    0.59
   3   4   2    5.59    0.47
   3   4   2    5.22    0.56
  -4  -4  -2    0.60    0.22
  -4  -4  -2    0.80    0.27
  -4  -4  -2    0.48    0.23
  -4  -4  -2    1.10    0.34
  -4  -4  -2    0.82    0.29
  -4  -4  -2    0.75    0.24
   4   4   2    0.97    0.32
   4   4   2    0.45    0.14
   4   4   2    0.98    0.30
   4   4   2    0.30    0.13
  -5  -4  -2    1.92    0.43
  -5  -4  -2    2.33    0.42
  -5  -4  -2    1.93    0.41
  -5  -4  -2    1.62    0.34
  -5  -4  -2    2.29    0.44
  -5  -4  -2    2.08    0.42
   5   4   2    2.60    0.45
   5   4   2    2.00    0.44
   5   4   2    2.82    0.54
   5   4   2    2.10    0.43
  -6  -4  -2    6.71    0.94
  -6  -4  -2    3.91    0.56
  -6  -4  -2    5.52    0.88
  -6  -4  -2    4.55    0.62
  -6  -4  -2    4.43    0.62
  -6  -4  -2    5.75    0.60
   6   4   2    4.82    0.71
   6   4   2    4.47    0.60
   6   4   2    6.47    0.83
   6   4   2    4.54    0.63
  -7  -4  -2    0.32    0.22
  -7  -4  -2   -0.08    0.27
  -7  -4  -2   -0.16    0.19
  -7  -4  -2   -0.06    0.18
  -7  -4  -2   -0.07    0.13
  -7  -4  -2    0.05    0.18
   7   4   2   -0.36    0.21
   7   4   2   -0.08    0.17
   7   4   2    0.28    0.23
   7   4   2   -0.08    0.23
  -8  -4  -2   20.84    1.46
  -8  -4  -2   24.59    1.42
  -8  -4  -2   17.44    1.35
  -8  -4  -2   24.71    1.42
   8   4   2   21.76    1.43
   8   4   2   23.39    1.50
   8   4   2   24.07    1.52
   8   4   2   23.76    1.50
  -9  -4  -2   -0.11    0.16
  -9  -4  -2   -0.15    0.14
   9   4   2   -0.51    0.24
   9   4   2    0.29    0.33
   9   4   2    0.01    0.29
 -10  -4  -2    1.67    0.43
 -10  -4  -2    1.49    0.40
  10   4   2    0.88    0.39
  10   4   2    1.78    0.56
 -11  -4  -2   14.48    1.05
 -11  -4  -2   17.48    1.11
  11   4   2   15.95    1.47
  11   4   2   15.51    1.40
 -12  -4  -2    0.48    0.19
 -12  -4  -2    0.34    0.23
  12   4   2   11.33    1.51
  12   4   2   11.38    1.28
  14  -5  -2   59.66    3.41
  14  -5  -2   57.56    3.21
  14  -5  -2   58.35    3.21
  14  -5  -2   61.72    3.54
  13  -5  -2    0.58    0.51
  13  -5  -2    1.66    0.74
  13  -5  -2    1.10    0.61
  13  -5  -2    0.83    0.53
  12  -5  -2    1.29    0.48
  12  -5  -2    0.41    0.52
  12  -5  -2    0.74    0.44
  12  -5  -2    0.28    0.59
  11  -5  -2   27.42    1.91
  11  -5  -2   27.06    1.90
  11  -5  -2   30.76    2.17
  11  -5  -2   29.37    2.08
  10  -5  -2   26.08    1.76
  10  -5  -2   22.88    1.66
  10  -5  -2   23.22    1.83
  10  -5  -2   25.32    1.88
  10  -5  -2   22.31    1.76
  10  -5  -2   23.15    1.77
   9  -5  -2    0.63    0.37
   9  -5  -2    0.81    0.37
   9  -5  -2    0.41    0.30
   9  -5  -2   -0.05    0.31
   9  -5  -2   -0.13    0.27
   9  -5  -2    0.39    0.30
  -9   5   2    0.17    0.24
  -9   5   2    0.95    0.38
   8  -5  -2   44.95    2.18
   8  -5  -2   42.39    2.26
   8  -5  -2   45.60    2.38
   8  -5  -2   46.38    2.21
   8  -5  -2   46.91    2.26
   8  -5  -2   44.75    2.25
  -8   5   2   43.85    2.03
  -8   5   2   43.49    2.02
   7  -5  -2   30.03    1.75
   7  -5  -2   33.67    1.73
   7  -5  -2   33.69    1.87
   7  -5  -2   32.47    1.70
   7  -5  -2   33.24    1.77
   7  -5  -2   32.21    1.71
  -7   5   2   29.52    1.51
  -7   5   2   29.50    1.50
   6  -5  -2    1.03    0.32
   6  -5  -2    1.50    0.38
   6  -5  -2    1.53    0.36
   6  -5  -2    1.43    0.35
  -6   5   2    1.32    0.18
  -6   5   2    1.76    0.17
  -6   5   2    1.57    0.38
  -6   5   2    1.07    0.31
   5  -5  -2  143.81    3.58
   5  -5  -2  142.49    3.58
   5  -5  -2  145.44    4.22
   5  -5  -2  140.75    4.11
   5  -5  -2  144.04    4.15
   5  -5  -2  133.84    4.15
  -5   5   2  138.00    3.54
  -5   5   2  138.52    3.55
  -5   5   2  138.51    4.01
  -5   5   2  141.16    4.02
   4  -5  -2   27.27    1.18
   4  -5  -2   30.08    1.05
   4  -5  -2   31.62    1.35
   4  -5  -2   29.80    1.32
   4  -5  -2   27.08    1.17
   4  -5  -2   28.53    1.04
  -4   5   2   27.90    1.03
  -4   5   2   27.47    1.03
   3  -5  -2   28.81    1.10
   3  -5  -2   28.65    1.10
   3  -5  -2   29.94    1.22
   3  -5  -2   26.84    1.02
   3  -5  -2   27.95    1.02
   3  -5  -2   28.48    1.20
  -3   5   2   28.12    1.10
  -3   5   2   28.60    1.11
  -3   5   2   27.81    1.06
  -3   5   2   26.43    1.06
   2  -5  -2  132.68    3.65
   2  -5  -2  133.35    3.26
   2  -5  -2  135.34    3.66
   2  -5  -2  135.25    3.27
  -2   5   2  131.41    3.62
  -2   5   2  132.05    3.29
  -2   5   2  132.43    3.30
  -2   5   2  128.51    3.61
   1  -5  -2  209.13    5.38
   1  -5  -2  200.50    5.36
  -1   5   2  188.11    4.58
  -1   5   2  194.67    5.14
  -1   5   2  198.96    5.16
  -1   5   2  193.88    4.58
   0  -5  -2   24.93    0.93
   0  -5  -2   24.20    0.94
   0  -5  -2   26.72    1.20
   0  -5  -2   26.13    1.19
  -1  -5  -2   24.17    1.19
  -1  -5  -2   25.74    1.22
  -1  -5  -2   24.67    0.98
  -1  -5  -2   23.18    0.98
   1   5   2   26.16    1.27
   1   5   2   26.57    1.28
   1   5   2   25.86    1.02
   1   5   2   25.83    1.00
  -2  -5  -2   62.10    2.25
  -2  -5  -2   62.77    1.98
  -2  -5  -2   61.73    1.97
  -2  -5  -2   62.77    2.26
   2   5   2   66.55    2.01
   2   5   2   63.80    2.34
   2   5   2   61.10    2.31
   2   5   2   64.38    2.02
  -3  -5  -2   62.99    2.31
  -3  -5  -2   70.21    2.46
  -3  -5  -2   69.73    2.24
  -3  -5  -2   65.68    2.20
  -3  -5  -2   68.84    2.44
  -3  -5  -2   65.76    2.31
   3   5   2   67.81    2.20
   3   5   2   71.03    2.25
   3   5   2   69.30    2.57
   3   5   2   68.71    2.56
  -4  -5  -2    7.36    0.70
  -4  -5  -2    5.50    0.55
  -4  -5  -2    6.09    0.66
  -4  -5  -2    6.45    0.59
   4   5   2    6.16    0.65
   4   5   2    5.58    0.62
  -5  -5  -2   36.87    1.91
  -5  -5  -2   39.72    1.80
  -5  -5  -2   35.35    1.69
  -5  -5  -2   41.76    1.96
  -5  -5  -2   37.83    1.72
  -5  -5  -2   39.23    1.78
   5   5   2   38.99    1.92
   5   5   2   43.13    1.75
   5   5   2   43.83    1.80
   5   5   2   38.10    1.91
  -6  -5  -2   15.84    1.11
  -6  -5  -2   15.05    1.09
   6   5   2   13.38    1.12
   6   5   2   16.04    1.08
   6   5   2   16.14    1.22
   6   5   2   15.56    1.04
  -7  -5  -2   53.09    2.26
  -7  -5  -2   52.48    2.41
  -7  -5  -2   50.14    2.69
  -7  -5  -2   53.98    2.70
  -7  -5  -2   51.93    2.40
  -7  -5  -2   53.48    2.27
   7   5   2   51.88    2.29
   7   5   2   53.60    2.49
   7   5   2   53.67    2.27
   7   5   2   53.74    2.48
  -8  -5  -2   68.32    2.74
  -8  -5  -2   71.62    2.78
   8   5   2   67.33    2.97
   8   5   2   68.18    2.98
   8   5   2   74.01    2.94
   8   5   2   73.80    2.88
  -9  -5  -2   11.92    0.99
  -9  -5  -2    9.34    0.90
   9   5   2    8.84    1.17
   9   5   2   10.03    1.01
   9   5   2    9.59    1.19
   9   5   2    9.17    1.00
 -10  -5  -2    0.16    0.23
 -10  -5  -2    0.33    0.25
  10   5   2    0.61    0.37
  10   5   2    0.46    0.32
 -11  -5  -2    3.08    0.55
 -11  -5  -2    2.45    0.52
  11   5   2    2.84    0.70
  11   5   2    2.97    0.76
  14  -6  -2   -0.06    0.43
  14  -6  -2    0.30    0.46
  14  -6  -2    0.10    0.48
  14  -6  -2    0.09    0.48
  13  -6  -2    0.63    0.45
  13  -6  -2    0.36    0.34
  13  -6  -2    0.12    0.35
  13  -6  -2    0.77    0.46
  12  -6  -2   32.99    2.21
  12  -6  -2   32.18    2.18
  12  -6  -2   33.67    3.35
  12  -6  -2   32.90    3.25
  11  -6  -2    8.81    1.29
  11  -6  -2    6.59    1.07
  11  -6  -2   12.27    1.28
  11  -6  -2    7.63    1.20
  10  -6  -2    0.26    0.36
  10  -6  -2    0.96    0.43
  10  -6  -2    0.36    0.37
  10  -6  -2    0.34    0.32
  10  -6  -2    0.50    0.29
  10  -6  -2    0.41    0.34
   9  -6  -2    0.83    0.35
   9  -6  -2    0.59    0.30
   9  -6  -2    1.70    0.44
   9  -6  -2    1.07    0.43
   9  -6  -2    1.53    0.45
   9  -6  -2    0.88    0.32
  -9   6   2    0.68    0.34
  -9   6   2    1.16    0.39
   8  -6  -2   26.48    1.65
   8  -6  -2   29.64    1.88
   8  -6  -2   29.02    1.73
   8  -6  -2   30.55    1.74
   8  -6  -2   28.34    1.79
   8  -6  -2   29.97    1.72
  -8   6   2   27.44    1.54
  -8   6   2   30.00    1.61
   7  -6  -2    1.70    0.40
   7  -6  -2    2.51    0.56
   7  -6  -2    3.89    0.66
   7  -6  -2    2.68    0.58
   7  -6  -2    4.41    0.73
   7  -6  -2    2.50    0.48
  -7   6   2    3.96    0.64
  -7   6   2    4.18    0.65
   6  -6  -2   19.18    1.21
   6  -6  -2   18.87    1.20
  -6   6   2   20.44    1.14
  -6   6   2   18.88    0.78
  -6   6   2   19.58    1.12
  -6   6   2   19.00    0.78
   5  -6  -2   24.50    1.29
   5  -6  -2   23.79    0.94
   5  -6  -2   25.79    1.19
   5  -6  -2   23.84    1.18
   5  -6  -2   24.45    0.94
   5  -6  -2   22.20    1.24
  -5   6   2   23.13    0.97
  -5   6   2   24.64    0.99
   4  -6  -2    7.08    0.50
   4  -6  -2    7.08    0.51
   4  -6  -2    6.30    0.48
   4  -6  -2    7.53    0.53
  -4   6   2    6.92    0.51
  -4   6   2    6.96    0.51
   3  -6  -2    7.61    0.57
   3  -6  -2    8.39    0.44
   3  -6  -2    7.50    0.43
   3  -6  -2    7.95    0.58
  -3   6   2    7.82    0.58
  -3   6   2    8.48    0.60
   2  -6  -2    3.03    0.19
   2  -6  -2    2.39    0.37
   2  -6  -2    2.66    0.40
   2  -6  -2    3.13    0.19
  -2   6   2    2.60    0.39
  -2   6   2    2.44    0.38
  -2   6   2    2.93    0.24
  -2   6   2    2.77    0.24
   1  -6  -2   93.07    2.68
   1  -6  -2   97.84    2.72
   1  -6  -2  102.17    3.06
   1  -6  -2  100.90    3.05
  -1   6   2   91.24    3.01
  -1   6   2  100.57    2.40
  -1   6   2   93.03    3.01
  -1   6   2  102.35    2.40
   0  -6  -2    4.57    0.40
   0  -6  -2    3.90    0.36
   0  -6  -2    5.15    0.56
   0  -6  -2    4.08    0.57
   0   6   2    4.05    0.56
   0   6   2    3.76    0.54
  -1  -6  -2  143.62    4.30
  -1  -6  -2  149.13    4.33
   1   6   2  157.36    4.19
   1   6   2  150.26    4.14
   1   6   2  163.83    5.34
   1   6   2  163.18    5.34
  -2  -6  -2    3.63    0.45
  -2  -6  -2    2.95    0.52
  -2  -6  -2    3.33    0.56
  -2  -6  -2    3.07    0.44
   2   6   2    2.03    0.31
   2   6   2    2.32    0.47
   2   6   2    2.63    0.50
   2   6   2    2.52    0.36
  -3  -6  -2    4.86    0.48
  -3  -6  -2    5.47    0.62
  -3  -6  -2    5.57    0.51
  -3  -6  -2    3.16    0.46
  -3  -6  -2    4.65    0.51
  -3  -6  -2    4.88    0.66
   3   6   2    5.71    0.79
   3   6   2    4.44    0.46
   3   6   2    4.57    0.72
  -4  -6  -2   70.05    2.53
  -4  -6  -2   73.38    2.74
  -4  -6  -2   72.35    2.57
  -4  -6  -2   74.02    2.76
  -4  -6  -2   75.55    2.78
  -4  -6  -2   70.59    2.67
   4   6   2   73.70    2.92
   4   6   2   77.08    2.97
   4   6   2   76.68    2.53
   4   6   2   77.92    2.58
  -5  -6  -2   28.17    1.56
  -5  -6  -2   25.97    1.59
  -5  -6  -2   27.45    1.59
  -5  -6  -2   30.73    1.61
   5   6   2   26.63    1.37
   5   6   2   30.68    1.73
   5   6   2   27.03    1.35
   5   6   2   25.40    1.58
  -6  -6  -2    0.63    0.26
  -6  -6  -2    0.14    0.29
  -6  -6  -2    0.46    0.25
  -6  -6  -2    0.16    0.28
  -6  -6  -2    0.21    0.21
  -6  -6  -2    0.62    0.30
   6   6   2    0.36    0.23
   6   6   2    0.45    0.28
  -7  -6  -2   11.59    1.03
  -7  -6  -2    9.76    0.98
  -7  -6  -2    8.11    0.87
  -7  -6  -2    8.45    1.07
   7   6   2    9.39    0.91
   7   6   2    8.89    1.13
   7   6   2   10.34    0.92
   7   6   2   10.14    1.06
  -8  -6  -2   46.78    2.23
  -8  -6  -2   46.79    2.23
   8   6   2   51.10    2.30
   8   6   2   45.01    2.24
  -9  -6  -2    5.02    0.81
  -9  -6  -2    5.74    0.87
   9   6   2    3.92    0.93
   9   6   2    3.93    0.99
   9   6   2    4.12    0.93
   9   6   2    3.27    0.83
 -10  -6  -2    8.43    0.93
 -10  -6  -2    6.75    0.92
  10   6   2    5.03    0.82
  10   6   2    8.30    1.11
 -11  -6  -2    0.67    0.34
 -11  -6  -2    1.06    0.35
  11   6   2   -0.07    0.30
  11   6   2   -0.21    0.34
  14  -7  -2    4.42    0.98
  14  -7  -2    5.40    1.06
  14  -7  -2    4.26    0.96
  14  -7  -2    3.74    0.96
  13  -7  -2    1.85    0.71
  13  -7  -2    2.90    0.89
  13  -7  -2    1.08    0.52
  13  -7  -2    2.51    0.74
  12  -7  -2    0.72    0.38
  12  -7  -2   -0.20    0.47
  12  -7  -2    0.41    0.31
  12  -7  -2    0.77    0.80
  11  -7  -2    0.57    0.38
  11  -7  -2    0.10    0.26
  11  -7  -2    0.11    0.27
  11  -7  -2    0.25    0.31
  10  -7  -2    0.56    0.40
  10  -7  -2    1.14    0.55
  10  -7  -2    0.10    0.31
  10  -7  -2    0.08    0.29
  10  -7  -2    0.78    0.46
  10  -7  -2    1.01    0.45
   9  -7  -2   77.07    3.46
   9  -7  -2   76.59    3.52
   9  -7  -2   77.33    3.29
   9  -7  -2   85.70    3.39
   9  -7  -2   83.06    3.34
   9  -7  -2   79.15    3.27
  -9   7   2   67.43    2.80
  -9   7   2   74.38    2.90
   8  -7  -2   11.31    1.07
   8  -7  -2   14.81    1.17
   8  -7  -2   13.58    1.11
   8  -7  -2   13.17    1.14
   8  -7  -2   13.22    1.23
   8  -7  -2   13.06    1.25
  -8   7   2   14.44    1.07
  -8   7   2   12.13    1.00
   7  -7  -2    3.19    0.58
   7  -7  -2    2.00    0.44
   7  -7  -2    2.23    0.49
   7  -7  -2    2.34    0.48
  -7   7   2    2.50    0.30
  -7   7   2    2.39    0.30
   6  -7  -2   21.15    1.18
   6  -7  -2   20.35    1.14
   6  -7  -2   20.82    0.88
   6  -7  -2   21.50    0.89
  -6   7   2   19.09    0.88
  -6   7   2   21.42    0.92
   5  -7  -2    4.93    0.45
   5  -7  -2    5.18    0.48
   5  -7  -2    4.00    0.58
   5  -7  -2    5.11    0.49
   5  -7  -2    4.26    0.59
   5  -7  -2    5.75    0.47
  -5   7   2    5.72    0.47
  -5   7   2    5.75    0.47
   4  -7  -2   13.24    0.67
   4  -7  -2   12.05    0.75
   4  -7  -2   11.96    0.64
   4  -7  -2   12.76    0.86
   4  -7  -2   11.67    0.83
   4  -7  -2   11.89    0.74
  -4   7   2   11.20    0.73
  -4   7   2   11.30    0.74
   3  -7  -2   78.61    2.50
   3  -7  -2   72.83    1.98
   3  -7  -2   78.03    2.01
   3  -7  -2   74.21    2.46
  -3   7   2   72.30    2.47
  -3   7   2   76.89    2.51
   2  -7  -2   87.03    2.80
   2  -7  -2   83.32    2.77
  -2   7   2   87.50    2.24
  -2   7   2   89.42    2.89
  -2   7   2   88.61    2.89
  -2   7   2   87.26    2.23
   1  -7  -2   10.53    0.80
   1  -7  -2   10.17    0.79
  -1   7   2   10.64    0.40
  -1   7   2    8.89    0.88
  -1   7   2    9.79    0.92
  -1   7   2   10.13    0.39
   0  -7  -2   94.52    2.73
   0  -7  -2   95.27    2.71
   0  -7  -2   90.56    3.10
   0  -7  -2   95.72    3.15
   0   7   2  100.47    2.51
   0   7   2   95.39    3.26
   0   7   2   99.06    3.30
   0   7   2   96.80    2.51
  -1  -7  -2   10.56    0.66
  -1  -7  -2    9.68    0.66
   1   7   2   11.99    0.93
   1   7   2    9.68    0.86
   1   7   2    9.71    0.65
   1   7   2   10.78    0.66
  -2  -7  -2   21.97    1.31
  -2  -7  -2   21.72    1.31
  -2  -7  -2   21.92    1.10
  -2  -7  -2   21.27    1.11
   2   7   2   24.11    1.12
   2   7   2   21.61    1.37
   2   7   2   24.22    1.10
   2   7   2   23.21    1.41
  -3  -7  -2   57.03    2.21
  -3  -7  -2   58.29    2.14
  -3  -7  -2   63.23    2.87
  -3  -7  -2   58.09    2.27
  -3  -7  -2   60.34    2.80
  -3  -7  -2   59.27    2.16
   3   7   2   61.06    2.62
   3   7   2   61.09    2.15
   3   7   2   66.09    2.23
   3   7   2   64.46    2.67
  -4  -7  -2    1.30    0.41
  -4  -7  -2    1.34    0.42
  -4  -7  -2    0.77    0.29
  -4  -7  -2    0.94    0.32
  -4  -7  -2    0.23    0.18
  -4  -7  -2    0.82    0.30
   4   7   2    0.99    0.33
   4   7   2    0.58    0.37
   4   7   2    1.22    0.47
   4   7   2    1.03    0.31
  -5  -7  -2   37.27    1.90
  -5  -7  -2   35.14    1.85
  -5  -7  -2   33.15    1.72
  -5  -7  -2   32.96    1.70
  -5  -7  -2   37.52    1.91
  -5  -7  -2   32.11    1.83
   5   7   2   36.37    1.65
   5   7   2   36.46    1.68
   5   7   2   37.54    2.04
   5   7   2   33.75    1.96
  -6  -7  -2   25.29    1.57
  -6  -7  -2   25.48    1.58
  -6  -7  -2   29.48    1.70
  -6  -7  -2   28.03    1.66
   6   7   2   29.04    1.85
   6   7   2   31.29    1.56
   6   7   2   27.52    1.51
   6   7   2   28.83    1.83
  -7  -7  -2    7.64    1.03
  -7  -7  -2   10.00    1.01
   7   7   2    9.48    0.90
   7   7   2    8.68    1.19
   7   7   2   10.14    0.95
   7   7   2    7.18    1.09
  -8  -7  -2    1.01    0.38
  -8  -7  -2    1.26    0.41
   8   7   2    1.17    0.51
   8   7   2    0.13    0.47
   8   7   2    0.95    0.45
   8   7   2    0.97    0.42
  -9  -7  -2    8.24    1.13
  -9  -7  -2    9.01    1.01
   9   7   2   10.57    1.04
   9   7   2    9.11    1.19
 -10  -7  -2    1.16    0.47
 -10  -7  -2    0.73    0.34
  10   7   2    0.75    0.42
  10   7   2    0.61    0.44
  14  -8  -2    3.22    0.82
  14  -8  -2    3.70    0.95
  14  -8  -2    1.38    0.68
  14  -8  -2    3.33    0.90
  13  -8  -2    0.47    0.38
  13  -8  -2    0.20    0.37
  13  -8  -2   -0.38    0.35
  13  -8  -2   -0.21    0.24
  12  -8  -2    2.84    0.81
  12  -8  -2    3.70    0.86
  12  -8  -2    4.36    1.07
  12  -8  -2    3.17    0.91
  11  -8  -2   18.39    1.70
  11  -8  -2   16.76    1.55
  11  -8  -2   13.52    1.52
  11  -8  -2   15.24    1.49
  10  -8  -2   25.57    2.01
  10  -8  -2   26.31    1.83
  10  -8  -2   27.94    2.03
  10  -8  -2   26.55    1.83
  10  -8  -2   25.91    1.78
  10  -8  -2   25.76    1.75
   9  -8  -2    7.36    1.21
   9  -8  -2    9.30    1.25
   9  -8  -2    8.55    0.95
   9  -8  -2    9.16    0.96
   9  -8  -2    9.91    1.43
   9  -8  -2    9.04    1.22
   8  -8  -2  105.03    3.88
   8  -8  -2  104.96    3.73
   8  -8  -2  107.77    3.91
   8  -8  -2  104.47    3.68
   7  -8  -2    2.96    0.54
   7  -8  -2    3.90    0.35
   7  -8  -2    3.72    0.61
   7  -8  -2    3.49    0.60
   7  -8  -2    3.44    0.33
   7  -8  -2    2.87    0.54
  -7   8   2    3.29    0.37
  -7   8   2    4.34    0.40
   6  -8  -2   12.74    0.74
   6  -8  -2   13.22    0.75
   6  -8  -2   15.36    1.11
   6  -8  -2   13.65    0.88
   6  -8  -2   13.53    1.05
   6  -8  -2   13.98    0.90
  -6   8   2   12.67    0.78
  -6   8   2   13.63    0.80
   5  -8  -2   40.47    1.57
   5  -8  -2   39.11    1.51
   5  -8  -2   43.70    1.89
   5  -8  -2   41.28    1.84
   5  -8  -2   41.83    1.52
   5  -8  -2   38.89    1.55
  -5   8   2   39.33    1.59
  -5   8   2   37.88    1.57
   4  -8  -2   23.93    1.28
   4  -8  -2   25.99    1.32
   4  -8  -2   23.72    1.19
   4  -8  -2   26.44    0.94
   4  -8  -2   24.79    1.20
   4  -8  -2   25.70    0.94
  -4   8   2   26.33    1.29
  -4   8   2   25.25    1.27
   3  -8  -2   45.69    1.23
   3  -8  -2   41.82    1.78
   3  -8  -2   49.34    1.89
   3  -8  -2   46.83    1.24
  -3   8   2   42.88    1.83
  -3   8   2   42.81    1.82
   2  -8  -2   38.09    1.71
   2  -8  -2   40.06    1.74
  -2   8   2   39.97    1.80
  -2   8   2   41.88    1.84
   1  -8  -2    0.34    0.17
   1  -8  -2    0.44    0.20
   1  -8  -2    0.98    0.29
   1  -8  -2    0.42    0.20
  -1   8   2    0.39    0.09
  -1   8   2    0.31    0.21
  -1   8   2    0.59    0.28
  -1   8   2    0.57    0.10
   0  -8  -2   14.33    0.80
   0  -8  -2   13.90    1.03
   0  -8  -2   13.95    0.77
   0  -8  -2   14.90    1.06
   0   8   2   14.33    0.56
   0   8   2   14.49    0.57
   0   8   2   13.01    1.03
   0   8   2   13.94    1.06
  -1  -8  -2    5.82    0.51
  -1  -8  -2    6.18    0.83
  -1  -8  -2    4.62    0.48
  -1  -8  -2    7.30    0.77
   1   8   2    6.44    0.55
   1   8   2    6.02    0.54
   1   8   2    6.65    0.88
   1   8   2    4.60    0.75
  -2  -8  -2   27.16    1.30
  -2  -8  -2   25.13    1.51
  -2  -8  -2   25.25    1.51
  -2  -8  -2   25.92    1.30
   2   8   2   27.53    1.64
   2   8   2   27.69    1.27
   2   8   2   28.27    1.66
   2   8   2   25.63    1.21
  -3  -8  -2    2.06    0.44
  -3  -8  -2    1.07    0.33
  -3  -8  -2    1.57    0.47
  -3  -8  -2    1.87    0.47
  -3  -8  -2    1.01    0.26
  -3  -8  -2    1.18    0.29
   3   8   2    1.81    0.32
   3   8   2    1.23    0.26
  -4  -8  -2   34.03    1.67
  -4  -8  -2   34.31    1.87
  -4  -8  -2   30.26    1.59
  -4  -8  -2   34.86    1.89
   4   8   2   40.12    1.69
   4   8   2   34.18    2.00
   4   8   2   32.71    1.98
   4   8   2   36.94    1.61
  -5  -8  -2   23.28    1.57
  -5  -8  -2   23.88    1.58
  -5  -8  -2   22.67    1.40
  -5  -8  -2   23.65    1.44
  -5  -8  -2   24.36    1.59
  -5  -8  -2   23.33    1.54
   5   8   2   28.21    1.48
   5   8   2   27.44    1.43
  -6  -8  -2    0.26    0.27
  -6  -8  -2    0.58    0.34
   6   8   2    0.83    0.43
   6   8   2    2.05    0.58
   6   8   2    0.87    0.36
   6   8   2    0.06    0.33
   6   8   2   -0.31    0.30
   6   8   2    0.62    0.32
  -7  -8  -2   -0.16    0.24
  -7  -8  -2   -0.11    0.24
   7   8   2    0.11    0.25
   7   8   2    0.11    0.27
  -8  -8  -2   31.57    1.94
  -8  -8  -2   29.22    1.88
   8   8   2   27.94    1.89
   8   8   2   32.79    2.08
  -9  -8  -2    1.85    0.59
  -9  -8  -2    1.02    0.47
   9   8   2    1.86    0.57
   9   8   2    1.58    0.53
 -10  -8  -2   -0.30    0.33
 -10  -8  -2    0.25    0.40
  10   8   2   -0.10    0.36
  10   8   2   -0.09    0.33
  14  -9  -2    3.86    1.01
  14  -9  -2    7.70    1.37
  14  -9  -2    8.02    1.42
  14  -9  -2    9.81    1.62
  13  -9  -2    1.00    0.61
  13  -9  -2    0.94    0.66
  13  -9  -2    2.06    0.82
  13  -9  -2    0.54    0.44
  12  -9  -2   11.29    2.06
  12  -9  -2   10.63    2.00
  12  -9  -2   10.91    1.63
  12  -9  -2   13.94    1.87
  11  -9  -2   -0.20    0.21
  11  -9  -2    0.58    0.37
  11  -9  -2    0.58    0.40
  11  -9  -2    0.16    0.35
  10  -9  -2    0.12    0.27
  10  -9  -2    0.93    0.45
  10  -9  -2    0.61    0.35
  10  -9  -2    0.66    0.41
  10  -9  -2    0.40    0.36
   9  -9  -2    1.74    0.47
   9  -9  -2    1.35    0.45
   9  -9  -2    1.19    0.37
   9  -9  -2    0.63    0.33
   9  -9  -2    1.14    0.41
   9  -9  -2    0.77    0.36
   8  -9  -2    1.85    0.43
   8  -9  -2    1.86    0.50
   8  -9  -2    1.74    0.42
   8  -9  -2    1.78    0.50
  -8   9   2    1.53    0.28
  -8   9   2    1.75    0.31
   7  -9  -2   -0.11    0.19
   7  -9  -2    0.00    0.12
   7  -9  -2    0.04    0.22
   7  -9  -2    0.11    0.19
   7  -9  -2   -0.21    0.14
   7  -9  -2    0.09    0.13
  -7   9   2   -0.01    0.12
  -7   9   2   -0.07    0.12
   6  -9  -2   76.72    2.97
   6  -9  -2   79.18    2.55
   6  -9  -2   75.64    2.53
   6  -9  -2   83.19    2.62
   6  -9  -2   78.25    2.99
   6  -9  -2   79.90    2.56
  -6   9   2   76.05    2.58
  -6   9   2   76.57    2.58
   5  -9  -2   18.21    1.03
   5  -9  -2   16.41    1.12
   5  -9  -2   18.48    0.85
   5  -9  -2   16.62    1.14
   5  -9  -2   17.05    0.82
   5  -9  -2   18.24    1.03
  -5   9   2   16.44    1.02
  -5   9   2   16.76    1.04
   4  -9  -2   66.07    2.40
   4  -9  -2   64.62    2.39
   4  -9  -2   66.95    1.80
   4  -9  -2   65.42    1.80
  -4   9   2   63.95    2.41
  -4   9   2   63.86    2.41
   3  -9  -2   23.29    1.28
   3  -9  -2   22.29    1.26
  -3   9   2   23.22    1.33
  -3   9   2   22.72    1.32
   2  -9  -2  116.04    3.36
   2  -9  -2  123.04    3.85
   2  -9  -2  116.48    3.34
   2  -9  -2  114.70    3.79
  -2   9   2  115.70    3.92
  -2   9   2  124.71    3.99
   1  -9  -2   22.92    1.36
   1  -9  -2   21.12    1.01
   1  -9  -2   22.56    1.06
   1  -9  -2   22.39    1.35
  -1   9   2   20.99    1.34
  -1   9   2   19.58    1.30
   0  -9  -2   19.05    1.28
   0  -9  -2   17.38    0.92
   0  -9  -2   16.87    0.94
   0  -9  -2   17.37    1.23
   0   9   2   17.10    0.63
   0   9   2   17.49    1.25
   0   9   2   17.09    0.64
   0   9   2   16.29    1.22
  -1  -9  -2  146.12    4.75
  -1  -9  -2  140.66    4.22
  -1  -9  -2  149.77    4.23
  -1  -9  -2  156.36    4.83
   1   9   2  155.41    5.04
   1   9   2  150.31    5.00
  -2  -9  -2    9.07    0.77
  -2  -9  -2   11.34    1.03
  -2  -9  -2   11.63    1.04
  -2  -9  -2    7.90    0.71
   2   9   2   12.45    0.84
   2   9   2   11.39    0.79
   2   9   2   10.47    1.06
   2   9   2    9.00    1.00
  -3  -9  -2   58.09    2.41
  -3  -9  -2   56.51    2.26
  -3  -9  -2   58.37    2.62
  -3  -9  -2   55.88    2.58
  -3  -9  -2   57.12    2.25
  -3  -9  -2   55.54    2.33
   3   9   2   61.67    2.27
   3   9   2   60.13    2.82
   3   9   2   59.75    2.82
   3   9   2   59.26    2.21
  -4  -9  -2    3.65    0.75
  -4  -9  -2    2.89    0.66
  -4  -9  -2    2.61    0.62
  -4  -9  -2    2.81    0.60
  -4  -9  -2    2.78    0.63
  -4  -9  -2    2.34    0.53
   4   9   2    2.35    0.43
   4   9   2    2.16    0.56
   4   9   2    1.95    0.40
   4   9   2    2.63    0.61
  -5  -9  -2    0.54    0.33
  -5  -9  -2    1.40    0.45
   5   9   2    1.14    0.50
   5   9   2    1.36    0.49
   5   9   2    0.83    0.33
   5   9   2    1.06    0.46
   5   9   2    0.29    0.38
   5   9   2    0.96    0.35
  -6  -9  -2    2.97    0.67
  -6  -9  -2    3.61    0.74
   6   9   2    2.96    0.74
   6   9   2    2.65    0.49
   6   9   2    2.42    0.46
   6   9   2    3.22    0.76
  -7  -9  -2    1.23    0.54
  -7  -9  -2    0.65    0.45
   7   9   2    1.20    0.44
   7   9   2    1.06    0.40
  -8  -9  -2    6.49    1.01
  -8  -9  -2    5.25    0.90
   8   9   2    6.13    0.88
   8   9   2    6.55    0.94
  -9  -9  -2    0.15    0.33
  -9  -9  -2    0.40    0.35
   9   9   2    0.01    0.28
   9   9   2   -0.07    0.30
  14 -10  -2   -0.25    0.31
  14 -10  -2   -0.03    0.37
  14 -10  -2    0.10    0.32
  14 -10  -2    0.66    0.52
  13 -10  -2    4.66    1.06
  13 -10  -2    4.66    1.23
  13 -10  -2    2.61    0.94
  13 -10  -2    2.93    0.91
  12 -10  -2    5.52    1.07
  12 -10  -2    6.63    1.41
  12 -10  -2    6.25    1.33
  12 -10  -2    5.44    1.05
  11 -10  -2   19.93    1.70
  11 -10  -2   16.66    1.68
  11 -10  -2   18.79    1.67
  11 -10  -2   15.56    1.68
  10 -10  -2   50.86    2.97
  10 -10  -2   49.24    2.50
  10 -10  -2   49.40    2.86
  10 -10  -2   48.16    2.67
  10 -10  -2   51.74    2.59
  10 -10  -2   53.76    2.79
   9 -10  -2   30.30    1.98
   9 -10  -2   33.73    2.06
   8 -10  -2   13.76    0.75
   8 -10  -2   12.60    1.18
   8 -10  -2   11.64    0.96
   8 -10  -2   12.99    1.18
   8 -10  -2   12.53    0.72
   8 -10  -2   11.41    0.93
  -8  10   2   12.04    0.78
  -8  10   2   12.27    0.79
   7 -10  -2    3.18    0.51
   7 -10  -2    2.06    0.48
   7 -10  -2    3.86    0.58
   7 -10  -2    3.17    0.47
   7 -10  -2    2.83    0.56
   7 -10  -2    3.13    0.48
  -7  10   2    2.62    0.50
  -7  10   2    3.53    0.56
   6 -10  -2    0.17    0.15
   6 -10  -2   -0.06    0.17
   6 -10  -2    0.18    0.14
   6 -10  -2   -0.12    0.17
   6 -10  -2   -0.06    0.11
   6 -10  -2    0.12    0.12
  -6  10   2   -0.13    0.13
  -6  10   2    0.05    0.18
   5 -10  -2    0.69    0.27
   5 -10  -2    0.72    0.28
   5 -10  -2    1.04    0.35
   5 -10  -2    1.13    0.19
   5 -10  -2    1.57    0.23
   5 -10  -2    0.66    0.33
  -5  10   2    0.85    0.33
  -5  10   2    1.57    0.42
   4 -10  -2   63.91    1.65
   4 -10  -2   64.44    2.47
   4 -10  -2   64.16    1.64
   4 -10  -2   64.99    2.47
  -4  10   2   65.28    2.59
  -4  10   2   68.01    2.63
   3 -10  -2   88.01    3.17
   3 -10  -2   91.22    3.19
  -3  10   2   85.61    3.16
  -3  10   2   84.93    3.15
   2 -10  -2    5.22    0.80
   2 -10  -2    5.87    0.85
   2 -10  -2    2.99    0.41
   2 -10  -2    4.58    0.46
  -2  10   2    5.40    0.80
  -2  10   2    3.93    0.66
   1 -10  -2   33.20    1.40
   1 -10  -2   32.73    1.42
   1 -10  -2   38.05    1.89
   1 -10  -2   35.89    1.84
  -1  10   2   30.22    1.78
  -1  10   2   35.21    1.88
   0 -10  -2   22.68    1.48
   0 -10  -2   23.17    1.49
   0  10   2   22.33    0.76
   0  10   2   21.40    1.52
   0  10   2   21.19    1.50
   0  10   2   23.18    0.78
  -1 -10  -2   34.22    1.57
  -1 -10  -2   33.62    1.90
  -1 -10  -2   37.50    1.98
  -1 -10  -2   35.99    1.57
   1  10   2   37.18    2.09
   1  10   2   34.31    2.02
  -2 -10  -2   26.26    1.63
  -2 -10  -2   30.85    1.72
  -2 -10  -2   27.97    1.74
  -2 -10  -2   26.16    1.70
   2  10   2   27.26    1.35
   2  10   2   23.13    2.46
   2  10   2   27.90    1.38
  -3 -10  -2   15.08    1.07
  -3 -10  -2   13.84    1.07
  -3 -10  -2   15.47    1.16
  -3 -10  -2   13.87    1.03
  -3 -10  -2   14.04    1.26
  -3 -10  -2   17.24    1.37
   3  10   2   14.38    1.05
   3  10   2   14.28    1.08
   3  10   2   15.16    1.03
   3  10   2   14.94    1.39
   3  10   2   15.63    1.01
   3  10   2   18.91    1.53
  -4 -10  -2   21.28    1.59
  -4 -10  -2   19.55    1.53
   4  10   2   21.87    1.30
   4  10   2   20.39    1.92
   4  10   2   18.65    1.36
   4  10   2   20.20    1.42
   4  10   2   20.23    1.87
   4  10   2   22.05    1.28
  -5 -10  -2    0.67    0.36
  -5 -10  -2    0.82    0.41
   5  10   2    0.77    0.28
   5  10   2    1.29    0.40
   5  10   2    0.63    0.28
   5  10   2    0.83    0.33
  -6 -10  -2    2.01    0.59
  -6 -10  -2    3.09    0.71
   6  10   2    5.50    0.93
   6  10   2    3.42    0.59
   6  10   2    3.47    0.63
   6  10   2    4.82    0.79
  -7 -10  -2    1.85    0.67
  -7 -10  -2    1.35    0.56
   7  10   2    2.65    0.61
   7  10   2    1.84    0.54
  -8 -10  -2    0.18    0.35
  -8 -10  -2    0.21    0.46
   8  10   2   -0.23    0.29
   8  10   2   -0.35    0.25
  -9 -10  -2    8.54    1.23
  -9 -10  -2    8.92    1.26
   9  10   2   10.85    1.35
   9  10   2   11.25    1.20
  13 -11  -2    6.04    1.22
  13 -11  -2    4.65    1.16
  13 -11  -2    3.54    1.03
  13 -11  -2    5.25    1.21
  12 -11  -2    0.30    0.55
  12 -11  -2    0.82    0.46
  12 -11  -2    0.44    0.41
  12 -11  -2    0.33    0.49
  11 -11  -2   21.62    1.81
  11 -11  -2   18.88    2.05
  11 -11  -2   18.76    1.99
  11 -11  -2   20.27    1.76
  10 -11  -2    0.81    0.44
  10 -11  -2    1.68    0.60
  10 -11  -2    2.05    0.59
  10 -11  -2    1.17    0.49
  10 -11  -2    2.95    0.74
  10 -11  -2    0.95    0.47
   9 -11  -2    0.00    0.22
   9 -11  -2    0.09    0.34
   9 -11  -2    0.27    0.24
   9 -11  -2    0.36    0.26
   8 -11  -2    0.72    0.21
   8 -11  -2    1.17    0.46
   8 -11  -2    0.85    0.27
   8 -11  -2    0.52    0.21
   8 -11  -2    0.35    0.33
   8 -11  -2    0.64    0.21
  -8  11   2    0.83    0.27
  -8  11   2    0.86    0.27
   7 -11  -2   14.42    0.88
   7 -11  -2   14.73    1.25
   7 -11  -2   15.28    0.97
   7 -11  -2   13.64    1.20
   7 -11  -2   15.11    0.92
   7 -11  -2   14.36    0.94
  -7  11   2   13.73    1.01
  -7  11   2   14.28    1.03
   6 -11  -2   11.47    0.88
   6 -11  -2   11.08    1.04
   6 -11  -2   10.39    1.01
   6 -11  -2   12.27    0.67
   6 -11  -2   12.92    0.93
   6 -11  -2   12.91    0.68
  -6  11   2   12.04    0.94
  -6  11   2   11.20    0.93
   5 -11  -2   17.10    1.15
   5 -11  -2   21.61    1.27
   5 -11  -2   20.55    0.71
   5 -11  -2   20.33    1.34
   5 -11  -2   21.46    1.38
   5 -11  -2   20.10    0.72
  -5  11   2   20.50    1.32
  -5  11   2   19.41    1.29
   4 -11  -2    8.77    0.88
   4 -11  -2   10.54    0.95
  -4  11   2    9.11    0.88
  -4  11   2    8.85    0.87
   3 -11  -2   52.68    2.34
   3 -11  -2   53.42    2.35
  -3  11   2   50.99    2.37
  -3  11   2   49.66    2.34
   2 -11  -2   60.10    2.62
   2 -11  -2   59.02    2.14
   2 -11  -2   58.90    2.11
   2 -11  -2   64.82    2.68
  -2  11   2   66.27    2.91
  -2  11   2   64.60    2.89
   1 -11  -2    3.08    0.42
   1 -11  -2    3.27    0.60
   1 -11  -2    2.86    0.42
   1 -11  -2    3.57    0.64
  -1  11   2    2.14    0.51
  -1  11   2    2.37    0.53
   0 -11  -2   -0.01    0.14
   0 -11  -2   -0.19    0.28
   0 -11  -2   -0.21    0.24
   0 -11  -2    0.06    0.17
   0  11   2    0.15    0.09
   0  11   2    0.17    0.12
   0  11   2   -0.27    0.13
   0  11   2    0.34    0.28
   0  11   2    0.30    0.11
   0  11   2    0.15    0.12
  -1 -11  -2    3.91    0.55
  -1 -11  -2    3.18    0.51
  -1 -11  -2    5.89    0.91
  -1 -11  -2    6.14    0.95
   1  11   2    4.68    0.36
   1  11   2    4.90    0.45
   1  11   2    4.57    0.36
   1  11   2    4.58    0.45
  -2 -11  -2    4.59    0.79
  -2 -11  -2    5.06    0.68
  -2 -11  -2    5.23    0.86
  -2 -11  -2    5.23    0.68
   2  11   2    4.14    0.80
   2  11   2    5.02    0.66
   2  11   2    4.44    0.85
   2  11   2    6.46    0.64
  -3 -11  -2    0.03    0.22
  -3 -11  -2    0.17    0.26
   3  11   2   -0.26    0.19
   3  11   2    0.32    0.20
   3  11   2   -0.08    0.23
   3  11   2   -0.02    0.12
  -4 -11  -2   -0.37    0.19
  -4 -11  -2    0.07    0.27
   4  11   2    0.10    0.25
   4  11   2   -0.05    0.20
   4  11   2    0.49    0.34
   4  11   2   -0.20    0.25
  -5 -11  -2   25.85    1.86
  -5 -11  -2   22.45    1.74
   5  11   2   26.58    1.51
   5  11   2   22.35    1.45
   5  11   2   23.11    1.61
   5  11   2   24.91    1.72
  -6 -11  -2   14.91    1.44
  -6 -11  -2   14.53    1.42
   6  11   2   15.54    1.45
   6  11   2   15.92    1.43
  -7 -11  -2    1.01    0.49
  -7 -11  -2    1.14    0.54
   7  11   2    2.01    0.58
   7  11   2    1.12    0.47
  -8 -11  -2    0.22    0.39
  -8 -11  -2    1.61    0.61
   8  11   2    0.80    0.42
   8  11   2    0.41    0.41
  13 -12  -2    1.57    0.62
  13 -12  -2    1.18    0.56
  13 -12  -2   -0.02    0.56
  13 -12  -2   -0.37    0.39
  12 -12  -2    4.95    1.10
  12 -12  -2    2.68    0.92
  12 -12  -2    4.44    1.08
  12 -12  -2    1.99    0.80
  11 -12  -2    0.69    0.54
  11 -12  -2    0.92    0.48
  11 -12  -2    1.70    0.64
  11 -12  -2    1.16    0.52
  10 -12  -2    1.60    0.70
  10 -12  -2    1.09    0.61
  10 -12  -2    1.69    0.49
  10 -12  -2    1.62    0.44
   9 -12  -2    1.59    0.45
   9 -12  -2    2.33    0.37
   9 -12  -2    2.05    0.63
   9 -12  -2    1.82    0.33
   9 -12  -2    1.15    0.51
   9 -12  -2    2.50    0.52
   8 -12  -2    7.04    1.14
   8 -12  -2    8.13    0.69
   8 -12  -2    8.33    0.69
   8 -12  -2    8.99    1.27
   8 -12  -2    8.08    0.71
   8 -12  -2    8.07    0.70
  -8  12   2    6.12    0.70
  -8  12   2    6.03    0.69
   7 -12  -2    1.69    0.39
   7 -12  -2    1.74    0.33
   7 -12  -2    1.17    0.42
   7 -12  -2    2.08    0.53
   7 -12  -2    2.31    0.37
   7 -12  -2    2.22    0.45
  -7  12   2    1.87    0.47
  -7  12   2    1.55    0.45
   6 -12  -2   65.76    2.84
   6 -12  -2   65.79    2.84
   6 -12  -2   63.21    1.86
   6 -12  -2   62.15    1.84
   6 -12  -2   67.22    2.96
   6 -12  -2   64.74    2.92
  -6  12   2   57.31    2.47
  -6  12   2   55.45    2.45
   5 -12  -2   30.39    1.76
   5 -12  -2   32.01    1.80
   5 -12  -2   34.33    1.76
[truncated: 2,165,868 more chars]
