# Supplementary material for: Copper(II) Complexes with Isomeric Morpholine-Substituted 2-Formylpyridine Thiosemicarbazone Hybrids as Potential Anticancer Drugs Inhibiting Both Ribonucleotide Reductase and Tubulin Polymerization: The Morpholine Position Matters
Source: J Med Chem. 2024 May 21;67(11):9069–90. doi: 10.1021/acs.jmedchem.4c00259 (PMC11181322; doi:10.1021/acs.jmedchem.4c00259)
Supplement: Supplementary file 6 — jm4c00259_si_006.zip [file jm4c00259_si_006.zip › mimi051b.cif]

 
data_mimi051b
 
_audit_creation_method            SHELXL-2014
_chemical_name_systematic
;
 ?
;
_chemical_name_common             ?
_chemical_melting_point           ?
_chemical_formula_moiety          'C20 H24 Cl Cu N5 O2 S'
_chemical_formula_sum
 'C20 H24 Cl Cu N5 O2 S' 
_chemical_formula_weight          497.49

loop_
 _atom_type_symbol
 _atom_type_description
 _atom_type_scat_dispersion_real
 _atom_type_scat_dispersion_imag
 _atom_type_scat_source
 'C'  'C'   0.0033   0.0016
 'International Tables Vol C Tables 4.2.6.8 and 6.1.1.4'
 'H'  'H'   0.0000   0.0000
 'International Tables Vol C Tables 4.2.6.8 and 6.1.1.4'
 'Cl'  'Cl'   0.1484   0.1585
 'International Tables Vol C Tables 4.2.6.8 and 6.1.1.4'
 'Cu'  'Cu'   0.3201   1.2651
 'International Tables Vol C Tables 4.2.6.8 and 6.1.1.4'
 'N'  'N'   0.0061   0.0033
 'International Tables Vol C Tables 4.2.6.8 and 6.1.1.4'
 'O'  'O'   0.0106   0.0060
 'International Tables Vol C Tables 4.2.6.8 and 6.1.1.4'
 'S'  'S'   0.1246   0.1234
 'International Tables Vol C Tables 4.2.6.8 and 6.1.1.4'
 
_space_group_crystal_system       triclinic
_space_group_IT_number            2
_space_group_name_H-M_alt         'P -1'
_space_group_name_Hall            '-P 1'
 
_shelx_space_group_comment
;
The symmetry employed for this shelxl refinement is uniquely defined
by the following loop, which should always be used as a source of
symmetry information in preference to the above space-group names.
They are only intended as comments.
;
 
loop_
 _space_group_symop_operation_xyz
 'x, y, z'
 '-x, -y, -z'
 
_cell_length_a                    10.0025(12)
_cell_length_b                    13.1949(16)
_cell_length_c                    17.489(2)
_cell_angle_alpha                 70.673(4)
_cell_angle_beta                  85.938(4)
_cell_angle_gamma                 88.204(4)
_cell_volume                      2172.6(5)
_cell_formula_units_Z             4
_cell_measurement_temperature     100(2)
_cell_measurement_reflns_used     3712 
_cell_measurement_theta_min       2.318 
_cell_measurement_theta_max       23.177 
 
_exptl_crystal_description        plate 
_exptl_crystal_colour             brown 
_exptl_crystal_density_meas       ? 
_exptl_crystal_density_method     ?              
_exptl_crystal_density_diffrn     1.521          
_exptl_crystal_F_000              1028
_exptl_transmission_factor_min    ?                                             
_exptl_transmission_factor_max    ?                                             
_exptl_crystal_size_max           0.150
_exptl_crystal_size_mid           0.120
_exptl_crystal_size_min           0.020
_exptl_absorpt_coefficient_mu     1.252
_shelx_estimated_absorpt_T_min    0.834
_shelx_estimated_absorpt_T_max    0.975
_exptl_absorpt_correction_type    multi-scan 
_exptl_absorpt_correction_T_min   0.3918 
_exptl_absorpt_correction_T_max   0.4906 
_exptl_absorpt_process_details    SADABS 
 
_exptl_special_details
;
 ?
;
 
_diffrn_ambient_temperature       100(2)
_diffrn_radiation_wavelength      0.71073
_diffrn_radiation_type            MoK\a
_diffrn_source                    ?                       
_diffrn_measurement_device_type   'Bruker APEX-II CCD' 
_diffrn_measurement_method        '\f and \w-scans' 
_diffrn_detector_area_resol_mean  ? 
_diffrn_reflns_number             39590
_diffrn_reflns_av_unetI/netI      0.1098
_diffrn_reflns_av_R_equivalents   0.1106
_diffrn_reflns_limit_h_min        -12
_diffrn_reflns_limit_h_max        12
_diffrn_reflns_limit_k_min        -16
_diffrn_reflns_limit_k_max        16
_diffrn_reflns_limit_l_min        -21
_diffrn_reflns_limit_l_max        21
_diffrn_reflns_theta_min          2.318
_diffrn_reflns_theta_max          26.235
_diffrn_reflns_theta_full         25.242
_diffrn_measured_fraction_theta_max   0.986
_diffrn_measured_fraction_theta_full  0.998
_diffrn_reflns_Laue_measured_fraction_max    0.986
_diffrn_reflns_Laue_measured_fraction_full   0.998
_diffrn_reflns_point_group_measured_fraction_max   0.986
_diffrn_reflns_point_group_measured_fraction_full  0.998
_reflns_number_total              8646
_reflns_number_gt                 5099
_reflns_threshold_expression      'I > 2\s(I)'
_reflns_Friedel_coverage          0.000
_reflns_Friedel_fraction_max      .
_reflns_Friedel_fraction_full     .
 
_reflns_special_details
;
 Reflections were merged by SHELXL according to the crystal
 class for the calculation of statistics and refinement.
 
 _reflns_Friedel_fraction is defined as the number of unique
 Friedel pairs measured divided by the number that would be
 possible theoretically, ignoring centric projections and
 systematic absences.
;
 
_computing_data_collection        'Bruker APEX2'
_computing_cell_refinement        'Bruker SAINT v8.38A'
_computing_data_reduction         'Bruker SAINT v8.38A'
_computing_structure_solution     'SHELXS-2014 (Sheldrick, 2014)'
_computing_structure_refinement   'SHELXL-2014 (Sheldrick, 2014)'
_computing_molecular_graphics     'Bruker SHELXTL'
_computing_publication_material   'Bruker SHELXTL'
 
_refine_special_details
;
 ?
;
_refine_ls_structure_factor_coef  Fsqd
_refine_ls_matrix_type            full
_refine_ls_weighting_scheme       calc
_refine_ls_weighting_details
'w=1/[\s^2^(Fo^2^)+(0.0471P)^2^+2.1431P] where P=(Fo^2^+2Fc^2^)/3'
_atom_sites_solution_primary      ?
_atom_sites_solution_secondary    ?
_atom_sites_solution_hydrogens    mixed
_refine_ls_hydrogen_treatment     constr
_refine_ls_extinction_method      none
_refine_ls_extinction_coef        .
_refine_ls_number_reflns          8646
_refine_ls_number_parameters      546
_refine_ls_number_restraints      1
_refine_ls_R_factor_all           0.1189
_refine_ls_R_factor_gt            0.0553
_refine_ls_wR_factor_ref          0.1339
_refine_ls_wR_factor_gt           0.1124
_refine_ls_goodness_of_fit_ref    1.016
_refine_ls_restrained_S_all       1.015
_refine_ls_shift/su_max           0.000
_refine_ls_shift/su_mean          0.000
 
loop_
 _atom_site_label
 _atom_site_type_symbol
 _atom_site_fract_x
 _atom_site_fract_y
 _atom_site_fract_z
 _atom_site_U_iso_or_equiv
 _atom_site_adp_type
 _atom_site_occupancy
 _atom_site_site_symmetry_order  
 _atom_site_calc_flag
 _atom_site_refinement_flags_posn
 _atom_site_refinement_flags_adp
 _atom_site_refinement_flags_occupancy
 _atom_site_disorder_assembly
 _atom_site_disorder_group
Cu1A Cu 0.67454(6) -0.01830(5) 1.00396(3) 0.02336(17) Uani 1 1 d . . . . .
Cl1A Cl 0.51771(12) -0.12957(9) 0.99209(7) 0.0274(3) Uani 1 1 d . . . . .
S1A S 0.68690(13) -0.08660(11) 1.14192(7) 0.0303(3) Uani 1 1 d . . . . .
O1A O 1.1096(4) 0.5058(3) 0.5930(2) 0.0382(10) Uani 1 1 d . . . . .
O2A O 1.2026(4) 0.2273(3) 1.3261(2) 0.0366(10) Uani 1 1 d . . . . .
H200 H 1.1679 0.2490 1.3631 0.055 Uiso 1 1 calc R U . . .
N1A N 0.7370(4) 0.0453(3) 0.8828(2) 0.0233(10) Uani 1 1 d . . . . .
N2A N 0.8303(4) 0.0640(3) 1.0124(2) 0.0253(10) Uani 1 1 d . . . . .
N3A N 0.8713(4) 0.0720(3) 1.0829(2) 0.0272(10) Uani 1 1 d . . . . .
N4A N 0.8291(4) 0.0061(3) 1.2222(2) 0.0253(10) Uani 1 1 d . . . . .
H40A H 0.7793 -0.0373 1.2625 0.030 Uiso 1 1 calc R U . . .
N5A N 1.0039(4) 0.2954(3) 0.6447(2) 0.0249(10) Uani 1 1 d . . . . .
C1A C 0.6857(5) 0.0368(4) 0.8170(3) 0.0241(12) Uani 1 1 d . . . . .
H1A H 0.6076 -0.0051 0.8236 0.029 Uiso 1 1 calc R U . . .
C2A C 0.7416(5) 0.0867(4) 0.7396(3) 0.0246(12) Uani 1 1 d . . . . .
H2A H 0.7023 0.0781 0.6943 0.030 Uiso 1 1 calc R U . . .
C3A C 0.8557(5) 0.1498(4) 0.7275(3) 0.0233(12) Uani 1 1 d . . . . .
C4A C 0.9101(5) 0.1566(4) 0.7970(3) 0.0277(13) Uani 1 1 d . . . . .
H4A H 0.9894 0.1966 0.7924 0.033 Uiso 1 1 calc R U . . .
C5A C 0.8486(5) 0.1052(4) 0.8721(3) 0.0235(12) Uani 1 1 d . . . . .
C6A C 0.8982(5) 0.1132(4) 0.9456(3) 0.0305(13) Uani 1 1 d . . . . .
H6A H 0.9767 0.1525 0.9446 0.037 Uiso 1 1 calc R U . . .
C7A C 0.8046(5) 0.0053(4) 1.1471(3) 0.0264(12) Uani 1 1 d . . . . .
C8A C 0.9233(5) 0.2052(4) 0.6446(3) 0.0290(13) Uani 1 1 d . . . . .
H8A H 0.9814 0.1530 0.6280 0.035 Uiso 1 1 calc R U . . .
H8B H 0.8543 0.2314 0.6045 0.035 Uiso 1 1 calc R U . . .
C9A C 1.1003(5) 0.3315(4) 0.5745(3) 0.0308(13) Uani 1 1 d . . . . .
H9A H 1.0525 0.3602 0.5240 0.037 Uiso 1 1 calc R U . . .
H9B H 1.1575 0.2705 0.5708 0.037 Uiso 1 1 calc R U . . .
C10A C 1.1853(5) 0.4177(5) 0.5848(3) 0.0387(15) Uani 1 1 d . . . . .
H10A H 1.2370 0.3864 0.6336 0.046 Uiso 1 1 calc R U . . .
H10B H 1.2502 0.4434 0.5372 0.046 Uiso 1 1 calc R U . . .
C11A C 1.0116(5) 0.4703(4) 0.6593(3) 0.0374(14) Uani 1 1 d . . . . .
H11A H 0.9560 0.5322 0.6627 0.045 Uiso 1 1 calc R U . . .
H11B H 1.0571 0.4403 0.7106 0.045 Uiso 1 1 calc R U . . .
C12A C 0.9234(5) 0.3864(4) 0.6492(3) 0.0282(12) Uani 1 1 d . . . . .
H12A H 0.8562 0.3630 0.6958 0.034 Uiso 1 1 calc R U . . .
H12B H 0.8750 0.4169 0.5990 0.034 Uiso 1 1 calc R U . . .
C13A C 0.9241(5) 0.0673(4) 1.2451(3) 0.0246(12) Uani 1 1 d . . . . .
C14A C 0.9079(5) 0.0725(4) 1.3234(3) 0.0249(12) Uani 1 1 d . . . . .
H14A H 0.8337 0.0379 1.3582 0.030 Uiso 1 1 calc R U . . .
C15A C 0.9973(5) 0.1267(4) 1.3511(3) 0.0229(11) Uani 1 1 d . . . . .
C16A C 1.1063(5) 0.1763(4) 1.2989(3) 0.0266(12) Uani 1 1 d . . . . .
C17A C 1.1232(5) 0.1751(4) 1.2199(3) 0.0256(12) Uani 1 1 d . . . . .
C18A C 1.0296(5) 0.1212(4) 1.1928(3) 0.0274(12) Uani 1 1 d . . . . .
H18A H 1.0378 0.1213 1.1383 0.033 Uiso 1 1 calc R U . . .
C19A C 0.9774(5) 0.1383(4) 1.4348(3) 0.0332(13) Uani 1 1 d . . . . .
H19A H 1.0541 0.1064 1.4666 0.050 Uiso 1 1 calc R U . . .
H19B H 0.8952 0.1014 1.4626 0.050 Uiso 1 1 calc R U . . .
H19C H 0.9699 0.2146 1.4293 0.050 Uiso 1 1 calc R U . . .
C20A C 1.2395(5) 0.2299(4) 1.1634(3) 0.0363(14) Uani 1 1 d . . . . .
H20A H 1.2280 0.3080 1.1484 0.054 Uiso 1 1 calc R U . . .
H20B H 1.2431 0.2092 1.1144 0.054 Uiso 1 1 calc R U . . .
H20C H 1.3232 0.2083 1.1907 0.054 Uiso 1 1 calc R U . . .
Cu1B Cu 0.48589(6) 0.13364(5) 0.49069(3) 0.02479(18) Uani 1 1 d . . . . .
Cl1B Cl 0.33119(12) 0.03072(10) 0.46441(7) 0.0269(3) Uani 1 1 d . . . . .
S1B S 0.39662(13) 0.12535(10) 0.61534(8) 0.0269(3) Uani 1 1 d . . . . .
O1B O 0.8388(5) 0.6901(4) 0.0578(3) 0.0722(15) Uani 1 1 d . . . . .
O2B O 0.7318(4) 0.5666(3) 0.7732(2) 0.0375(10) Uani 1 1 d . . . . .
H201 H 0.7274 0.6274 0.7375 0.056 Uiso 1 1 d DR U . . .
N1B N 0.5762(4) 0.1881(3) 0.3766(2) 0.0269(10) Uani 1 1 d . . . . .
N2B N 0.5940(4) 0.2490(3) 0.5022(2) 0.0251(10) Uani 1 1 d . . . . .
N3B N 0.5900(4) 0.2800(3) 0.5689(2) 0.0267(10) Uani 1 1 d . . . . .
N4B N 0.4756(4) 0.2522(3) 0.6926(2) 0.0258(10) Uani 1 1 d . . . . .
H40B H 0.4169 0.2134 0.7298 0.031 Uiso 1 1 calc R U . . .
N5B N 0.8137(5) 0.4660(4) 0.1414(3) 0.0544(15) Uani 1 1 d . . . . .
C1B C 0.5554(5) 0.1611(4) 0.3116(3) 0.0318(13) Uani 1 1 d . . . . .
H1B H 0.4956 0.1043 0.3169 0.038 Uiso 1 1 calc R U . . .
C2B C 0.6196(6) 0.2144(4) 0.2354(3) 0.0370(14) Uani 1 1 d . . . . .
H2B H 0.6020 0.1944 0.1897 0.044 Uiso 1 1 calc R U . . .
C3B C 0.7086(6) 0.2964(4) 0.2269(3) 0.0416(15) Uani 1 1 d . . . . .
C4B C 0.7315(6) 0.3222(4) 0.2952(3) 0.0427(16) Uani 1 1 d . . . . .
H4B H 0.7932 0.3771 0.2917 0.051 Uiso 1 1 calc R U . . .
C5B C 0.6646(5) 0.2682(4) 0.3683(3) 0.0309(13) Uani 1 1 d . . . . .
C6B C 0.6737(5) 0.2966(4) 0.4412(3) 0.0308(13) Uani 1 1 d . . . . .
H6B H 0.7361 0.3482 0.4435 0.037 Uiso 1 1 calc R U . . .
C7B C 0.4959(5) 0.2268(4) 0.6242(3) 0.0258(12) Uani 1 1 d . . . . .
C8B C 0.7830(7) 0.3551(5) 0.1468(4) 0.0581(19) Uani 1 1 d . . . . .
H8C H 0.8675 0.3162 0.1413 0.070 Uiso 1 1 calc R U . . .
H8D H 0.7276 0.3566 0.1017 0.070 Uiso 1 1 calc R U . . .
C9B C 0.9209(7) 0.5104(6) 0.0800(4) 0.069(2) Uani 1 1 d . . . . .
H9C H 0.8940 0.5097 0.0268 0.083 Uiso 1 1 calc R U . . .
H9D H 1.0019 0.4644 0.0936 0.083 Uiso 1 1 calc R U . . .
C10B C 0.9540(7) 0.6223(5) 0.0736(4) 0.060(2) Uani 1 1 d . . . . .
H10C H 0.9901 0.6222 0.1249 0.073 Uiso 1 1 calc R U . . .
H10D H 1.0241 0.6505 0.0293 0.073 Uiso 1 1 calc R U . . .
C11B C 0.7330(7) 0.6499(5) 0.1185(4) 0.070(2) Uani 1 1 d . . . . .
H11C H 0.6526 0.6965 0.1048 0.084 Uiso 1 1 calc R U . . .
H11D H 0.7606 0.6500 0.1717 0.084 Uiso 1 1 calc R U . . .
C12B C 0.7003(6) 0.5365(5) 0.1232(4) 0.0578(19) Uani 1 1 d . . . . .
H12C H 0.6273 0.5084 0.1657 0.069 Uiso 1 1 calc R U . . .
H12D H 0.6678 0.5379 0.0707 0.069 Uiso 1 1 calc R U . . .
C13B C 0.5392(5) 0.3353(4) 0.7106(3) 0.0230(11) Uani 1 1 d . . . . .
C14B C 0.5777(5) 0.3166(4) 0.7888(3) 0.0272(12) Uani 1 1 d . . . . .
H14B H 0.5616 0.2483 0.8286 0.033 Uiso 1 1 calc R U . . .
C15B C 0.6389(5) 0.3949(4) 0.8100(3) 0.0272(12) Uani 1 1 d . . . . .
C16B C 0.6650(5) 0.4941(4) 0.7501(3) 0.0268(12) Uani 1 1 d . . . . .
C17B C 0.6266(5) 0.5148(4) 0.6714(3) 0.0236(12) Uani 1 1 d . . . . .
C18B C 0.5625(5) 0.4355(4) 0.6529(3) 0.0266(12) Uani 1 1 d . . . . .
H18B H 0.5338 0.4497 0.5997 0.032 Uiso 1 1 calc R U . . .
C19B C 0.6769(6) 0.3756(4) 0.8956(3) 0.0457(16) Uani 1 1 d . . . . .
H19D H 0.7730 0.3885 0.8952 0.069 Uiso 1 1 calc R U . . .
H19E H 0.6568 0.3012 0.9289 0.069 Uiso 1 1 calc R U . . .
H19F H 0.6257 0.4247 0.9184 0.069 Uiso 1 1 calc R U . . .
C20B C 0.6594(6) 0.6210(4) 0.6060(3) 0.0323(13) Uani 1 1 d . . . . .
H20D H 0.7568 0.6282 0.5961 0.048 Uiso 1 1 calc R U . . .
H20E H 0.6230 0.6800 0.6237 0.048 Uiso 1 1 calc R U . . .
H20F H 0.6195 0.6236 0.5558 0.048 Uiso 1 1 calc R U . . .
 
loop_
 _atom_site_aniso_label
 _atom_site_aniso_U_11
 _atom_site_aniso_U_22
 _atom_site_aniso_U_33
 _atom_site_aniso_U_23
 _atom_site_aniso_U_13
 _atom_site_aniso_U_12
Cu1A 0.0225(3) 0.0251(3) 0.0184(3) -0.0007(3) -0.0022(2) -0.0089(3)
Cl1A 0.0275(7) 0.0261(7) 0.0261(7) -0.0043(6) -0.0022(5) -0.0097(6)
S1A 0.0330(8) 0.0342(8) 0.0191(7) -0.0008(6) -0.0033(6) -0.0180(6)
O1A 0.034(2) 0.037(2) 0.037(2) -0.0040(18) 0.0025(17) -0.0069(19)
O2A 0.042(2) 0.040(2) 0.029(2) -0.0114(18) -0.0012(17) -0.0224(19)
N1A 0.021(2) 0.021(2) 0.024(2) -0.0011(18) -0.0023(18) -0.0039(18)
N2A 0.022(2) 0.027(2) 0.022(2) -0.0024(19) 0.0001(18) -0.0026(19)
N3A 0.029(2) 0.034(2) 0.016(2) -0.0038(19) -0.0041(18) -0.011(2)
N4A 0.024(2) 0.032(2) 0.020(2) -0.0082(19) -0.0002(18) -0.011(2)
N5A 0.021(2) 0.028(2) 0.020(2) -0.0004(19) 0.0022(17) -0.003(2)
C1A 0.024(3) 0.023(3) 0.024(3) -0.005(2) -0.005(2) -0.005(2)
C2A 0.028(3) 0.024(3) 0.020(3) -0.004(2) -0.010(2) 0.002(2)
C3A 0.024(3) 0.021(3) 0.021(3) -0.001(2) -0.001(2) 0.002(2)
C4A 0.028(3) 0.025(3) 0.026(3) -0.002(2) 0.000(2) -0.009(2)
C5A 0.018(3) 0.025(3) 0.023(3) -0.001(2) -0.005(2) -0.006(2)
C6A 0.025(3) 0.030(3) 0.030(3) 0.000(2) -0.008(2) -0.004(2)
C7A 0.020(3) 0.027(3) 0.031(3) -0.008(2) -0.005(2) -0.001(2)
C8A 0.030(3) 0.033(3) 0.021(3) -0.004(2) 0.001(2) -0.001(3)
C9A 0.027(3) 0.036(3) 0.021(3) 0.001(2) 0.005(2) -0.001(3)
C10A 0.024(3) 0.051(4) 0.033(3) -0.004(3) 0.003(2) -0.009(3)
C11A 0.034(3) 0.035(3) 0.037(3) -0.005(3) 0.004(3) -0.005(3)
C12A 0.027(3) 0.027(3) 0.025(3) -0.002(2) 0.004(2) -0.002(2)
C13A 0.025(3) 0.025(3) 0.026(3) -0.010(2) -0.002(2) -0.006(2)
C14A 0.018(3) 0.028(3) 0.026(3) -0.006(2) -0.001(2) -0.003(2)
C15A 0.021(3) 0.024(3) 0.022(3) -0.005(2) -0.004(2) 0.000(2)
C16A 0.021(3) 0.026(3) 0.029(3) -0.003(2) -0.010(2) -0.008(2)
C17A 0.023(3) 0.025(3) 0.025(3) -0.003(2) -0.004(2) -0.004(2)
C18A 0.027(3) 0.031(3) 0.023(3) -0.007(2) -0.002(2) -0.007(2)
C19A 0.032(3) 0.036(3) 0.031(3) -0.009(3) -0.005(2) -0.009(3)
C20A 0.039(3) 0.032(3) 0.036(3) -0.008(3) 0.002(3) -0.018(3)
Cu1B 0.0292(4) 0.0202(3) 0.0222(3) -0.0029(3) -0.0010(3) -0.0062(3)
Cl1B 0.0246(7) 0.0271(7) 0.0274(7) -0.0057(5) -0.0052(5) -0.0051(6)
S1B 0.0295(7) 0.0240(7) 0.0262(7) -0.0070(6) 0.0015(6) -0.0088(6)
O1B 0.071(4) 0.067(3) 0.057(3) 0.007(3) 0.009(3) -0.005(3)
O2B 0.058(3) 0.0244(19) 0.028(2) -0.0041(16) -0.0081(18) -0.0141(19)
N1B 0.033(3) 0.018(2) 0.026(2) -0.0019(19) -0.0028(19) 0.003(2)
N2B 0.031(2) 0.020(2) 0.022(2) -0.0046(19) 0.0003(19) -0.0050(19)
N3B 0.031(2) 0.025(2) 0.022(2) -0.0058(19) 0.0002(19) -0.006(2)
N4B 0.030(2) 0.026(2) 0.019(2) -0.0046(19) 0.0024(18) -0.009(2)
N5B 0.061(4) 0.044(3) 0.040(3) 0.005(3) 0.019(3) -0.001(3)
C1B 0.040(3) 0.024(3) 0.031(3) -0.007(3) -0.007(3) 0.003(3)
C2B 0.053(4) 0.035(3) 0.022(3) -0.008(3) -0.003(3) 0.004(3)
C3B 0.054(4) 0.036(3) 0.028(3) -0.003(3) 0.008(3) -0.003(3)
C4B 0.048(4) 0.035(3) 0.041(4) -0.009(3) 0.010(3) -0.012(3)
C5B 0.040(3) 0.023(3) 0.027(3) -0.004(2) -0.002(2) -0.005(3)
C6B 0.036(3) 0.023(3) 0.032(3) -0.007(2) 0.003(2) -0.008(3)
C7B 0.029(3) 0.019(3) 0.027(3) -0.005(2) -0.005(2) 0.001(2)
C8B 0.081(5) 0.043(4) 0.042(4) -0.007(3) 0.018(4) -0.013(4)
C9B 0.064(5) 0.066(5) 0.062(5) -0.005(4) 0.017(4) 0.000(4)
C10B 0.061(5) 0.055(4) 0.060(5) -0.013(4) 0.008(4) -0.014(4)
C11B 0.062(5) 0.047(4) 0.072(5) 0.016(4) 0.015(4) -0.006(4)
C12B 0.041(4) 0.062(4) 0.057(4) -0.001(4) -0.003(3) -0.004(4)
C13B 0.025(3) 0.022(3) 0.022(3) -0.007(2) -0.002(2) -0.005(2)
C14B 0.030(3) 0.024(3) 0.027(3) -0.008(2) 0.005(2) -0.010(2)
C15B 0.026(3) 0.030(3) 0.025(3) -0.007(2) -0.003(2) -0.005(2)
C16B 0.027(3) 0.025(3) 0.030(3) -0.013(2) 0.002(2) -0.005(2)
C17B 0.027(3) 0.016(2) 0.024(3) -0.003(2) 0.002(2) -0.005(2)
C18B 0.031(3) 0.027(3) 0.021(3) -0.006(2) -0.003(2) -0.003(2)
C19B 0.064(4) 0.041(3) 0.029(3) -0.005(3) -0.009(3) -0.016(3)
C20B 0.046(4) 0.021(3) 0.030(3) -0.007(2) -0.008(3) -0.004(3)
 
_geom_special_details
;
 All esds (except the esd in the dihedral angle between two l.s. planes)
 are estimated using the full covariance matrix.  The cell esds are taken
 into account individually in the estimation of esds in distances, angles
 and torsion angles; correlations between esds in cell parameters are only
 used when they are defined by crystal symmetry.  An approximate (isotropic)
 treatment of cell esds is used for estimating esds involving l.s. planes.
;
 
loop_
 _geom_bond_atom_site_label_1
 _geom_bond_atom_site_label_2
 _geom_bond_distance
 _geom_bond_site_symmetry_2
 _geom_bond_publ_flag
Cu1A N2A 1.968(4) . ?
Cu1A N1A 2.062(4) . ?
Cu1A Cl1A 2.2476(13) . ?
Cu1A S1A 2.2901(14) . ?
Cu1A Cl1A 2.7102(15) 2_657 ?
Cl1A Cu1A 2.7101(15) 2_657 ?
S1A C7A 1.745(5) . ?
O1A C10A 1.409(7) . ?
O1A C11A 1.425(6) . ?
O2A C16A 1.387(5) . ?
O2A H200 0.8400 . ?
N1A C1A 1.331(6) . ?
N1A C5A 1.353(5) . ?
N2A C6A 1.290(6) . ?
N2A N3A 1.363(5) . ?
N3A C7A 1.326(6) . ?
N4A C7A 1.356(6) . ?
N4A C13A 1.425(6) . ?
N4A H40A 0.8800 . ?
N5A C12A 1.446(6) . ?
N5A C8A 1.458(6) . ?
N5A C9A 1.462(6) . ?
C1A C2A 1.381(6) . ?
C1A H1A 0.9500 . ?
C2A C3A 1.396(6) . ?
C2A H2A 0.9500 . ?
C3A C4A 1.397(7) . ?
C3A C8A 1.511(6) . ?
C4A C5A 1.374(6) . ?
C4A H4A 0.9500 . ?
C5A C6A 1.446(7) . ?
C6A H6A 0.9500 . ?
C8A H8A 0.9900 . ?
C8A H8B 0.9900 . ?
C9A C10A 1.506(7) . ?
C9A H9A 0.9900 . ?
C9A H9B 0.9900 . ?
C10A H10A 0.9900 . ?
C10A H10B 0.9900 . ?
C11A C12A 1.499(7) . ?
C11A H11A 0.9900 . ?
C11A H11B 0.9900 . ?
C12A H12A 0.9900 . ?
C12A H12B 0.9900 . ?
C13A C18A 1.392(6) . ?
C13A C14A 1.392(7) . ?
C14A C15A 1.371(6) . ?
C14A H14A 0.9500 . ?
C15A C16A 1.399(6) . ?
C15A C19A 1.520(7) . ?
C16A C17A 1.385(7) . ?
C17A C18A 1.391(6) . ?
C17A C20A 1.507(6) . ?
C18A H18A 0.9500 . ?
C19A H19A 0.9800 . ?
C19A H19B 0.9800 . ?
C19A H19C 0.9800 . ?
C20A H20A 0.9800 . ?
C20A H20B 0.9800 . ?
C20A H20C 0.9800 . ?
Cu1B N2B 1.965(4) . ?
Cu1B N1B 2.038(4) . ?
Cu1B Cl1B 2.2574(13) . ?
Cu1B S1B 2.2658(14) . ?
Cu1B Cl1B 2.7378(14) 2_656 ?
Cl1B Cu1B 2.7378(14) 2_656 ?
S1B C7B 1.744(5) . ?
O1B C10B 1.423(8) . ?
O1B C11B 1.425(7) . ?
O2B C16B 1.363(6) . ?
O2B H201 0.8400 . ?
N1B C1B 1.330(6) . ?
N1B C5B 1.363(6) . ?
N2B C6B 1.279(6) . ?
N2B N3B 1.356(5) . ?
N3B C7B 1.333(6) . ?
N4B C7B 1.346(6) . ?
N4B C13B 1.417(6) . ?
N4B H40B 0.8800 . ?
N5B C12B 1.428(8) . ?
N5B C9B 1.451(7) . ?
N5B C8B 1.476(7) . ?
C1B C2B 1.403(7) . ?
C1B H1B 0.9500 . ?
C2B C3B 1.386(7) . ?
C2B H2B 0.9500 . ?
C3B C4B 1.380(8) . ?
C3B C8B 1.513(7) . ?
C4B C5B 1.378(7) . ?
C4B H4B 0.9500 . ?
C5B C6B 1.453(7) . ?
C6B H6B 0.9500 . ?
C8B H8C 0.9900 . ?
C8B H8D 0.9900 . ?
C9B C10B 1.489(9) . ?
C9B H9C 0.9900 . ?
C9B H9D 0.9900 . ?
C10B H10C 0.9900 . ?
C10B H10D 0.9900 . ?
C11B C12B 1.517(9) . ?
C11B H11C 0.9900 . ?
C11B H11D 0.9900 . ?
C12B H12C 0.9900 . ?
C12B H12D 0.9900 . ?
C13B C14B 1.386(7) . ?
C13B C18B 1.387(6) . ?
C14B C15B 1.380(7) . ?
C14B H14B 0.9500 . ?
C15B C16B 1.398(6) . ?
C15B C19B 1.508(7) . ?
C16B C17B 1.392(7) . ?
C17B C18B 1.380(6) . ?
C17B C20B 1.514(6) . ?
C18B H18B 0.9500 . ?
C19B H19D 0.9800 . ?
C19B H19E 0.9800 . ?
C19B H19F 0.9800 . ?
C20B H20D 0.9800 . ?
C20B H20E 0.9800 . ?
C20B H20F 0.9800 . ?
 
loop_
 _geom_angle_atom_site_label_1
 _geom_angle_atom_site_label_2
 _geom_angle_atom_site_label_3
 _geom_angle
 _geom_angle_site_symmetry_1
 _geom_angle_site_symmetry_3
 _geom_angle_publ_flag
N2A Cu1A N1A 80.27(16) . . ?
N2A Cu1A Cl1A 171.96(13) . . ?
N1A Cu1A Cl1A 98.00(11) . . ?
N2A Cu1A S1A 82.07(12) . . ?
N1A Cu1A S1A 159.21(12) . . ?
Cl1A Cu1A S1A 97.97(5) . . ?
N2A Cu1A Cl1A 97.85(13) . 2_657 ?
N1A Cu1A Cl1A 98.02(12) . 2_657 ?
Cl1A Cu1A Cl1A 90.16(5) . 2_657 ?
S1A Cu1A Cl1A 95.16(5) . 2_657 ?
Cu1A Cl1A Cu1A 89.84(5) . 2_657 ?
C7A S1A Cu1A 95.56(17) . . ?
C10A O1A C11A 110.1(4) . . ?
C16A O2A H200 109.5 . . ?
C1A N1A C5A 117.8(4) . . ?
C1A N1A Cu1A 130.8(3) . . ?
C5A N1A Cu1A 111.4(3) . . ?
C6A N2A N3A 118.3(4) . . ?
C6A N2A Cu1A 116.5(4) . . ?
N3A N2A Cu1A 125.1(3) . . ?
C7A N3A N2A 111.4(4) . . ?
C7A N4A C13A 129.2(4) . . ?
C7A N4A H40A 115.4 . . ?
C13A N4A H40A 115.4 . . ?
C12A N5A C8A 112.8(4) . . ?
C12A N5A C9A 108.7(4) . . ?
C8A N5A C9A 113.2(4) . . ?
N1A C1A C2A 122.6(4) . . ?
N1A C1A H1A 118.7 . . ?
C2A C1A H1A 118.7 . . ?
C1A C2A C3A 120.3(5) . . ?
C1A C2A H2A 119.8 . . ?
C3A C2A H2A 119.8 . . ?
C2A C3A C4A 116.6(4) . . ?
C2A C3A C8A 123.1(5) . . ?
C4A C3A C8A 120.2(4) . . ?
C5A C4A C3A 119.8(4) . . ?
C5A C4A H4A 120.1 . . ?
C3A C4A H4A 120.1 . . ?
N1A C5A C4A 122.9(5) . . ?
N1A C5A C6A 115.3(4) . . ?
C4A C5A C6A 121.8(4) . . ?
N2A C6A C5A 116.4(4) . . ?
N2A C6A H6A 121.8 . . ?
C5A C6A H6A 121.8 . . ?
N3A C7A N4A 119.1(4) . . ?
N3A C7A S1A 124.0(4) . . ?
N4A C7A S1A 116.9(3) . . ?
N5A C8A C3A 111.4(4) . . ?
N5A C8A H8A 109.3 . . ?
C3A C8A H8A 109.3 . . ?
N5A C8A H8B 109.3 . . ?
C3A C8A H8B 109.3 . . ?
H8A C8A H8B 108.0 . . ?
N5A C9A C10A 108.3(4) . . ?
N5A C9A H9A 110.0 . . ?
C10A C9A H9A 110.0 . . ?
N5A C9A H9B 110.0 . . ?
C10A C9A H9B 110.0 . . ?
H9A C9A H9B 108.4 . . ?
O1A C10A C9A 113.1(4) . . ?
O1A C10A H10A 109.0 . . ?
C9A C10A H10A 109.0 . . ?
O1A C10A H10B 109.0 . . ?
C9A C10A H10B 109.0 . . ?
H10A C10A H10B 107.8 . . ?
O1A C11A C12A 111.1(5) . . ?
O1A C11A H11A 109.4 . . ?
C12A C11A H11A 109.4 . . ?
O1A C11A H11B 109.4 . . ?
C12A C11A H11B 109.4 . . ?
H11A C11A H11B 108.0 . . ?
N5A C12A C11A 109.8(4) . . ?
N5A C12A H12A 109.7 . . ?
C11A C12A H12A 109.7 . . ?
N5A C12A H12B 109.7 . . ?
C11A C12A H12B 109.7 . . ?
H12A C12A H12B 108.2 . . ?
C18A C13A C14A 119.8(4) . . ?
C18A C13A N4A 122.9(4) . . ?
C14A C13A N4A 117.3(4) . . ?
C15A C14A C13A 121.0(4) . . ?
C15A C14A H14A 119.5 . . ?
C13A C14A H14A 119.5 . . ?
C14A C15A C16A 118.4(5) . . ?
C14A C15A C19A 121.8(4) . . ?
C16A C15A C19A 119.8(4) . . ?
C17A C16A O2A 117.9(4) . . ?
C17A C16A C15A 122.0(4) . . ?
O2A C16A C15A 120.1(4) . . ?
C16A C17A C18A 118.5(4) . . ?
C16A C17A C20A 121.9(4) . . ?
C18A C17A C20A 119.6(5) . . ?
C17A C18A C13A 120.3(5) . . ?
C17A C18A H18A 119.9 . . ?
C13A C18A H18A 119.9 . . ?
C15A C19A H19A 109.5 . . ?
C15A C19A H19B 109.5 . . ?
H19A C19A H19B 109.5 . . ?
C15A C19A H19C 109.5 . . ?
H19A C19A H19C 109.5 . . ?
H19B C19A H19C 109.5 . . ?
C17A C20A H20A 109.5 . . ?
C17A C20A H20B 109.5 . . ?
H20A C20A H20B 109.5 . . ?
C17A C20A H20C 109.5 . . ?
H20A C20A H20C 109.5 . . ?
H20B C20A H20C 109.5 . . ?
N2B Cu1B N1B 80.82(16) . . ?
N2B Cu1B Cl1B 167.52(13) . . ?
N1B Cu1B Cl1B 96.90(12) . . ?
N2B Cu1B S1B 83.48(12) . . ?
N1B Cu1B S1B 162.49(12) . . ?
Cl1B Cu1B S1B 96.75(5) . . ?
N2B Cu1B Cl1B 98.69(12) . 2_656 ?
N1B Cu1B Cl1B 90.85(12) . 2_656 ?
Cl1B Cu1B Cl1B 93.60(4) . 2_656 ?
S1B Cu1B Cl1B 99.19(5) . 2_656 ?
Cu1B Cl1B Cu1B 86.40(4) . 2_656 ?
C7B S1B Cu1B 95.31(17) . . ?
C10B O1B C11B 111.3(5) . . ?
C16B O2B H201 109.5 . . ?
C1B N1B C5B 118.4(4) . . ?
C1B N1B Cu1B 129.7(3) . . ?
C5B N1B Cu1B 111.7(3) . . ?
C6B N2B N3B 119.0(4) . . ?
C6B N2B Cu1B 115.9(4) . . ?
N3B N2B Cu1B 125.1(3) . . ?
C7B N3B N2B 110.9(4) . . ?
C7B N4B C13B 126.5(4) . . ?
C7B N4B H40B 116.7 . . ?
C13B N4B H40B 116.7 . . ?
C12B N5B C9B 108.3(5) . . ?
C12B N5B C8B 112.8(5) . . ?
C9B N5B C8B 111.2(5) . . ?
N1B C1B C2B 121.7(5) . . ?
N1B C1B H1B 119.2 . . ?
C2B C1B H1B 119.2 . . ?
C3B C2B C1B 119.9(5) . . ?
C3B C2B H2B 120.1 . . ?
C1B C2B H2B 120.1 . . ?
C4B C3B C2B 118.0(5) . . ?
C4B C3B C8B 119.8(5) . . ?
C2B C3B C8B 122.2(6) . . ?
C5B C4B C3B 119.8(5) . . ?
C5B C4B H4B 120.1 . . ?
C3B C4B H4B 120.1 . . ?
N1B C5B C4B 122.3(5) . . ?
N1B C5B C6B 114.3(4) . . ?
C4B C5B C6B 123.3(5) . . ?
N2B C6B C5B 116.9(5) . . ?
N2B C6B H6B 121.5 . . ?
C5B C6B H6B 121.5 . . ?
N3B C7B N4B 118.0(4) . . ?
N3B C7B S1B 125.1(4) . . ?
N4B C7B S1B 116.9(3) . . ?
N5B C8B C3B 110.9(5) . . ?
N5B C8B H8C 109.5 . . ?
C3B C8B H8C 109.5 . . ?
N5B C8B H8D 109.5 . . ?
C3B C8B H8D 109.5 . . ?
H8C C8B H8D 108.0 . . ?
N5B C9B C10B 112.2(6) . . ?
N5B C9B H9C 109.2 . . ?
C10B C9B H9C 109.2 . . ?
N5B C9B H9D 109.2 . . ?
C10B C9B H9D 109.2 . . ?
H9C C9B H9D 107.9 . . ?
O1B C10B C9B 111.1(6) . . ?
O1B C10B H10C 109.4 . . ?
C9B C10B H10C 109.4 . . ?
O1B C10B H10D 109.4 . . ?
C9B C10B H10D 109.4 . . ?
H10C C10B H10D 108.0 . . ?
O1B C11B C12B 109.2(6) . . ?
O1B C11B H11C 109.8 . . ?
C12B C11B H11C 109.8 . . ?
O1B C11B H11D 109.8 . . ?
C12B C11B H11D 109.8 . . ?
H11C C11B H11D 108.3 . . ?
N5B C12B C11B 112.2(5) . . ?
N5B C12B H12C 109.2 . . ?
C11B C12B H12C 109.2 . . ?
N5B C12B H12D 109.2 . . ?
C11B C12B H12D 109.2 . . ?
H12C C12B H12D 107.9 . . ?
C14B C13B C18B 118.8(4) . . ?
C14B C13B N4B 119.1(4) . . ?
C18B C13B N4B 122.1(4) . . ?
C15B C14B C13B 121.6(4) . . ?
C15B C14B H14B 119.2 . . ?
C13B C14B H14B 119.2 . . ?
C14B C15B C16B 118.5(5) . . ?
C14B C15B C19B 121.6(4) . . ?
C16B C15B C19B 119.9(5) . . ?
O2B C16B C17B 123.0(4) . . ?
O2B C16B C15B 116.2(4) . . ?
C17B C16B C15B 120.9(4) . . ?
C18B C17B C16B 118.9(4) . . ?
C18B C17B C20B 120.4(4) . . ?
C16B C17B C20B 120.6(4) . . ?
C17B C18B C13B 121.3(5) . . ?
C17B C18B H18B 119.4 . . ?
C13B C18B H18B 119.4 . . ?
C15B C19B H19D 109.5 . . ?
C15B C19B H19E 109.5 . . ?
H19D C19B H19E 109.5 . . ?
C15B C19B H19F 109.5 . . ?
H19D C19B H19F 109.5 . . ?
H19E C19B H19F 109.5 . . ?
C17B C20B H20D 109.5 . . ?
C17B C20B H20E 109.5 . . ?
H20D C20B H20E 109.5 . . ?
C17B C20B H20F 109.5 . . ?
H20D C20B H20F 109.5 . . ?
H20E C20B H20F 109.5 . . ?
 
loop_
 _geom_torsion_atom_site_label_1
 _geom_torsion_atom_site_label_2
 _geom_torsion_atom_site_label_3
 _geom_torsion_atom_site_label_4
 _geom_torsion
 _geom_torsion_site_symmetry_1
 _geom_torsion_site_symmetry_2
 _geom_torsion_site_symmetry_3
 _geom_torsion_site_symmetry_4
 _geom_torsion_publ_flag
C6A N2A N3A C7A -170.8(5) . . . . ?
Cu1A N2A N3A C7A 8.7(6) . . . . ?
C5A N1A C1A C2A -0.2(7) . . . . ?
Cu1A N1A C1A C2A 179.4(4) . . . . ?
N1A C1A C2A C3A -0.6(8) . . . . ?
C1A C2A C3A C4A 1.7(7) . . . . ?
C1A C2A C3A C8A 179.0(5) . . . . ?
C2A C3A C4A C5A -2.0(7) . . . . ?
C8A C3A C4A C5A -179.4(5) . . . . ?
C1A N1A C5A C4A -0.2(7) . . . . ?
Cu1A N1A C5A C4A -179.9(4) . . . . ?
C1A N1A C5A C6A 178.9(4) . . . . ?
Cu1A N1A C5A C6A -0.8(5) . . . . ?
C3A C4A C5A N1A 1.3(8) . . . . ?
C3A C4A C5A C6A -177.6(5) . . . . ?
N3A N2A C6A C5A -178.1(4) . . . . ?
Cu1A N2A C6A C5A 2.3(6) . . . . ?
N1A C5A C6A N2A -0.9(7) . . . . ?
C4A C5A C6A N2A 178.1(5) . . . . ?
N2A N3A C7A N4A -177.3(4) . . . . ?
N2A N3A C7A S1A 3.7(6) . . . . ?
C13A N4A C7A N3A -2.9(8) . . . . ?
C13A N4A C7A S1A 176.1(4) . . . . ?
Cu1A S1A C7A N3A -10.9(5) . . . . ?
Cu1A S1A C7A N4A 170.1(4) . . . . ?
C12A N5A C8A C3A -72.8(5) . . . . ?
C9A N5A C8A C3A 163.3(4) . . . . ?
C2A C3A C8A N5A 158.1(5) . . . . ?
C4A C3A C8A N5A -24.6(7) . . . . ?
C12A N5A C9A C10A 58.7(5) . . . . ?
C8A N5A C9A C10A -175.1(4) . . . . ?
C11A O1A C10A C9A 56.3(6) . . . . ?
N5A C9A C10A O1A -57.9(5) . . . . ?
C10A O1A C11A C12A -56.1(6) . . . . ?
C8A N5A C12A C11A 173.1(4) . . . . ?
C9A N5A C12A C11A -60.5(5) . . . . ?
O1A C11A C12A N5A 59.4(5) . . . . ?
C7A N4A C13A C18A -14.6(8) . . . . ?
C7A N4A C13A C14A 165.1(5) . . . . ?
C18A C13A C14A C15A -2.4(8) . . . . ?
N4A C13A C14A C15A 177.8(4) . . . . ?
C13A C14A C15A C16A -0.5(7) . . . . ?
C13A C14A C15A C19A 176.7(5) . . . . ?
C14A C15A C16A C17A 2.3(8) . . . . ?
C19A C15A C16A C17A -174.9(5) . . . . ?
C14A C15A C16A O2A -176.8(5) . . . . ?
C19A C15A C16A O2A 6.0(7) . . . . ?
O2A C16A C17A C18A 178.0(4) . . . . ?
C15A C16A C17A C18A -1.1(8) . . . . ?
O2A C16A C17A C20A -1.9(7) . . . . ?
C15A C16A C17A C20A 179.1(5) . . . . ?
C16A C17A C18A C13A -1.9(8) . . . . ?
C20A C17A C18A C13A 177.9(5) . . . . ?
C14A C13A C18A C17A 3.7(8) . . . . ?
N4A C13A C18A C17A -176.7(5) . . . . ?
C6B N2B N3B C7B 176.0(5) . . . . ?
Cu1B N2B N3B C7B -4.3(6) . . . . ?
C5B N1B C1B C2B -1.5(8) . . . . ?
Cu1B N1B C1B C2B 174.3(4) . . . . ?
N1B C1B C2B C3B 1.0(8) . . . . ?
C1B C2B C3B C4B 0.4(9) . . . . ?
C1B C2B C3B C8B 178.6(6) . . . . ?
C2B C3B C4B C5B -1.2(9) . . . . ?
C8B C3B C4B C5B -179.5(6) . . . . ?
C1B N1B C5B C4B 0.6(8) . . . . ?
Cu1B N1B C5B C4B -175.9(4) . . . . ?
C1B N1B C5B C6B 176.1(5) . . . . ?
Cu1B N1B C5B C6B -0.3(6) . . . . ?
C3B C4B C5B N1B 0.7(9) . . . . ?
C3B C4B C5B C6B -174.4(5) . . . . ?
N3B N2B C6B C5B -173.9(4) . . . . ?
Cu1B N2B C6B C5B 6.4(6) . . . . ?
N1B C5B C6B N2B -3.9(7) . . . . ?
C4B C5B C6B N2B 171.5(5) . . . . ?
N2B N3B C7B N4B -177.1(4) . . . . ?
N2B N3B C7B S1B 3.4(6) . . . . ?
C13B N4B C7B N3B 4.0(7) . . . . ?
C13B N4B C7B S1B -176.4(4) . . . . ?
Cu1B S1B C7B N3B -1.2(5) . . . . ?
Cu1B S1B C7B N4B 179.2(4) . . . . ?
C12B N5B C8B C3B -77.6(7) . . . . ?
C9B N5B C8B C3B 160.5(6) . . . . ?
C4B C3B C8B N5B -30.5(9) . . . . ?
C2B C3B C8B N5B 151.3(6) . . . . ?
C12B N5B C9B C10B 55.7(8) . . . . ?
C8B N5B C9B C10B -179.8(6) . . . . ?
C11B O1B C10B C9B 56.7(8) . . . . ?
N5B C9B C10B O1B -56.2(8) . . . . ?
C10B O1B C11B C12B -56.8(8) . . . . ?
C9B N5B C12B C11B -57.0(7) . . . . ?
C8B N5B C12B C11B 179.5(5) . . . . ?
O1B C11B C12B N5B 58.4(7) . . . . ?
C7B N4B C13B C14B -140.2(5) . . . . ?
C7B N4B C13B C18B 40.8(8) . . . . ?
C18B C13B C14B C15B -0.3(8) . . . . ?
N4B C13B C14B C15B -179.3(5) . . . . ?
C13B C14B C15B C16B -1.6(8) . . . . ?
C13B C14B C15B C19B 178.1(5) . . . . ?
C14B C15B C16B O2B -176.7(5) . . . . ?
C19B C15B C16B O2B 3.6(7) . . . . ?
C14B C15B C16B C17B 1.9(8) . . . . ?
C19B C15B C16B C17B -177.8(5) . . . . ?
O2B C16B C17B C18B 178.2(5) . . . . ?
C15B C16B C17B C18B -0.3(8) . . . . ?
O2B C16B C17B C20B 0.6(8) . . . . ?
C15B C16B C17B C20B -177.9(5) . . . . ?
C16B C17B C18B C13B -1.7(8) . . . . ?
C20B C17B C18B C13B 175.9(5) . . . . ?
C14B C13B C18B C17B 2.0(8) . . . . ?
N4B C13B C18B C17B -179.0(5) . . . . ?
 
loop_
 _geom_hbond_atom_site_label_D 
 _geom_hbond_atom_site_label_H 
 _geom_hbond_atom_site_label_A 
 _geom_hbond_distance_DH 
 _geom_hbond_distance_HA 
 _geom_hbond_distance_DA 
 _geom_hbond_angle_DHA 
 _geom_hbond_site_symmetry_A 
N4A H40A S1B  0.88 2.64 3.500(4) 166.6 2_657
C1A H1A Cl1A  0.95 2.95 3.475(5) 116.1 .
C9A H9B S1B  0.99 3.00 3.899(6) 152.0 1_655
C18A H18A N3A  0.95 2.20 2.819(6) 121.6 .
O2B H201 O2A  0.84 1.99 2.769(5) 153.6 2_767
N4B H40B S1A  0.88 2.49 3.342(4) 162.6 2_657
C1B H1B Cl1B  0.95 2.85 3.389(5) 116.7 .
C6B H6B O1A  0.95 2.39 3.314(6) 163.1 2_766
C11B H11C Cl1A  0.99 2.86 3.743(7) 149.4 1_564
 
_refine_diff_density_max    0.629
_refine_diff_density_min   -0.613
_refine_diff_density_rms    0.101

_shelxl_version_number 2014-3

_shelx_res_file
;
TITL
CELL 0.71073 10.0025 13.1949 17.4893 70.673 85.938 88.2044
ZERR 4 0.0012 0.0016 0.0021 0.004 0.0041 0.0042
LATT 1
SFAC C H Cl Cu N O S
UNIT 80 96 4 4 20 8 4

L.S. 14
ACTA
MERG 2
PLAN  40
SIZE 0.02 0.12 0.15
TEMP -173.15
fmap 2 53

DFIX 2.2 H201 H200_$3
BOND $H
HTAB
CONF
OMIT 0 1 0
OMIT 0 1 1
OMIT 0 0 1
OMIT 1 0 0
OMIT 0 3 0
OMIT 1 1 1
OMIT 1 1 0
OMIT 0 0 2
OMIT -1 0 1
OMIT 2 0 0
OMIT 0 0 3
OMIT 2 1 0
EQIV $1 -x+1, -y, -z+2
HTAB N4A S1B_$1
HTAB C1A Cl1A
EQIV $2 x+1, y, z
HTAB C9A S1B_$2
HTAB C18A N3A
EQIV $3 -x+2, -y+1, -z+2
HTAB O2B O2A_$3
HTAB N4B S1A_$1
HTAB C1B Cl1B
EQIV $4 -x+2, -y+1, -z+1
HTAB C6B O1A_$4
EQIV $5 x, y+1, z-1
HTAB C11B Cl1A_$5

WGHT    0.047100    2.143100
FVAR       0.09316
CU1A  4    0.674539   -0.018297    1.003962    11.00000    0.02246    0.02513 =
         0.01841   -0.00074   -0.00219   -0.00888
CL1A  3    0.517715   -0.129574    0.992093    11.00000    0.02745    0.02606 =
         0.02607   -0.00426   -0.00222   -0.00973
S1A   7    0.686897   -0.086596    1.141916    11.00000    0.03299    0.03420 =
         0.01908   -0.00080   -0.00334   -0.01802
O1A   6    1.109639    0.505822    0.593011    11.00000    0.03419    0.03652 =
         0.03747   -0.00400    0.00250   -0.00690
O2A   6    1.202629    0.227306    1.326085    11.00000    0.04196    0.03994 =
         0.02926   -0.01142   -0.00116   -0.02241
AFIX 147
H200  2    1.167919    0.248974    1.363092    11.00000   -1.50000
AFIX   0
N1A   5    0.737023    0.045311    0.882827    11.00000    0.02052    0.02075 =
         0.02434   -0.00112   -0.00227   -0.00388
N2A   5    0.830290    0.064009    1.012434    11.00000    0.02167    0.02746 =
         0.02235   -0.00242    0.00006   -0.00256
N3A   5    0.871338    0.072005    1.082874    11.00000    0.02937    0.03374 =
         0.01622   -0.00383   -0.00406   -0.01117
N4A   5    0.829108    0.006104    1.222215    11.00000    0.02375    0.03215 =
         0.02021   -0.00818   -0.00019   -0.01053
AFIX  43
H40A  2    0.779299   -0.037349    1.262515    11.00000   -1.20000
AFIX   0
N5A   5    1.003851    0.295360    0.644658    11.00000    0.02051    0.02793 =
         0.02032   -0.00044    0.00220   -0.00299
C1A   1    0.685729    0.036850    0.817019    11.00000    0.02351    0.02290 =
         0.02439   -0.00474   -0.00496   -0.00530
AFIX  43
H1A   2    0.607634   -0.005137    0.823609    11.00000   -1.20000
AFIX   0
C2A   1    0.741627    0.086724    0.739579    11.00000    0.02835    0.02372 =
         0.02034   -0.00366   -0.01043    0.00167
AFIX  43
H2A   2    0.702258    0.078050    0.694292    11.00000   -1.20000
AFIX   0
C3A   1    0.855662    0.149814    0.727473    11.00000    0.02363    0.02111 =
         0.02087   -0.00149   -0.00077    0.00246
C4A   1    0.910097    0.156582    0.797012    11.00000    0.02751    0.02461 =
         0.02639   -0.00176    0.00027   -0.00903
AFIX  43
H4A   2    0.989372    0.196576    0.792353    11.00000   -1.20000
AFIX   0
C5A   1    0.848562    0.105195    0.872130    11.00000    0.01805    0.02476 =
         0.02305   -0.00060   -0.00477   -0.00576
C6A   1    0.898249    0.113167    0.945562    11.00000    0.02526    0.03010 =
         0.02991   -0.00006   -0.00752   -0.00415
AFIX  43
H6A   2    0.976675    0.152470    0.944607    11.00000   -1.20000
AFIX   0
C7A   1    0.804611    0.005336    1.147128    11.00000    0.02014    0.02706 =
         0.03113   -0.00794   -0.00476   -0.00077
C8A   1    0.923253    0.205191    0.644617    11.00000    0.02971    0.03286 =
         0.02056   -0.00415    0.00142   -0.00105
AFIX  23
H8A   2    0.981350    0.152973    0.628020    11.00000   -1.20000
H8B   2    0.854277    0.231401    0.604536    11.00000   -1.20000
AFIX   0
C9A   1    1.100293    0.331455    0.574501    11.00000    0.02702    0.03593 =
         0.02076    0.00097    0.00541   -0.00072
AFIX  23
H9A   2    1.052481    0.360218    0.523975    11.00000   -1.20000
H9B   2    1.157543    0.270481    0.570767    11.00000   -1.20000
AFIX   0
C10A  1    1.185290    0.417696    0.584836    11.00000    0.02440    0.05110 =
         0.03321   -0.00400    0.00275   -0.00886
AFIX  23
H10A  2    1.236953    0.386368    0.633568    11.00000   -1.20000
H10B  2    1.250189    0.443414    0.537226    11.00000   -1.20000
AFIX   0
C11A  1    1.011610    0.470280    0.659253    11.00000    0.03366    0.03541 =
         0.03738   -0.00526    0.00379   -0.00530
AFIX  23
H11A  2    0.955959    0.532209    0.662654    11.00000   -1.20000
H11B  2    1.057066    0.440286    0.710563    11.00000   -1.20000
AFIX   0
C12A  1    0.923401    0.386414    0.649220    11.00000    0.02734    0.02745 =
         0.02460   -0.00237    0.00360   -0.00219
AFIX  23
H12A  2    0.856213    0.363006    0.695822    11.00000   -1.20000
H12B  2    0.875039    0.416884    0.599046    11.00000   -1.20000
AFIX   0
C13A  1    0.924088    0.067312    1.245098    11.00000    0.02514    0.02451 =
         0.02570   -0.00966   -0.00212   -0.00590
C14A  1    0.907856    0.072455    1.323436    11.00000    0.01816    0.02823 =
         0.02637   -0.00616   -0.00110   -0.00296
AFIX  43
H14A  2    0.833674    0.037865    1.358223    11.00000   -1.20000
AFIX   0
C15A  1    0.997339    0.126698    1.351125    11.00000    0.02071    0.02399 =
         0.02247   -0.00506   -0.00367    0.00012
C16A  1    1.106311    0.176268    1.298930    11.00000    0.02069    0.02632 =
         0.02949   -0.00250   -0.00966   -0.00791
C17A  1    1.123213    0.175097    1.219938    11.00000    0.02341    0.02460 =
         0.02540   -0.00262   -0.00432   -0.00428
C18A  1    1.029649    0.121240    1.192798    11.00000    0.02655    0.03080 =
         0.02343   -0.00652   -0.00190   -0.00688
AFIX  43
H18A  2    1.037817    0.121257    1.138344    11.00000   -1.20000
AFIX   0
C19A  1    0.977367    0.138303    1.434828    11.00000    0.03167    0.03589 =
         0.03145   -0.00886   -0.00464   -0.00870
AFIX 137
H19A  2    1.054149    0.106400    1.466552    11.00000   -1.50000
H19B  2    0.895229    0.101377    1.462618    11.00000   -1.50000
H19C  2    0.969851    0.214611    1.429267    11.00000   -1.50000
AFIX   0
C20A  1    1.239548    0.229945    1.163399    11.00000    0.03876    0.03238 =
         0.03562   -0.00769    0.00157   -0.01751
AFIX 137
H20A  2    1.228011    0.307984    1.148361    11.00000   -1.50000
H20B  2    1.243077    0.209213    1.114410    11.00000   -1.50000
H20C  2    1.323197    0.208301    1.190663    11.00000   -1.50000
AFIX   0

CU1B  4    0.485892    0.133645    0.490693    11.00000    0.02920    0.02022 =
         0.02223   -0.00295   -0.00102   -0.00615
CL1B  3    0.331194    0.030724    0.464408    11.00000    0.02457    0.02709 =
         0.02737   -0.00567   -0.00517   -0.00508
S1B   7    0.396625    0.125346    0.615341    11.00000    0.02952    0.02399 =
         0.02622   -0.00701    0.00155   -0.00876
O1B   6    0.838750    0.690142    0.057801    11.00000    0.07146    0.06658 =
         0.05671    0.00692    0.00857   -0.00517
O2B   6    0.731776    0.566576    0.773183    11.00000    0.05780    0.02437 =
         0.02850   -0.00409   -0.00814   -0.01411
AFIX   3
H201  2    0.727410    0.627432    0.737541    11.00000   -1.50000
AFIX   0
N1B   5    0.576216    0.188118    0.376564    11.00000    0.03314    0.01775 =
         0.02591   -0.00194   -0.00280    0.00271
N2B   5    0.593983    0.248957    0.502212    11.00000    0.03134    0.01988 =
         0.02222   -0.00456    0.00030   -0.00502
N3B   5    0.590039    0.279959    0.568945    11.00000    0.03147    0.02509 =
         0.02221   -0.00580    0.00021   -0.00581
N4B   5    0.475595    0.252216    0.692568    11.00000    0.02988    0.02593 =
         0.01942   -0.00456    0.00241   -0.00916
AFIX  43
H40B  2    0.416936    0.213382    0.729780    11.00000   -1.20000
AFIX   0
N5B   5    0.813657    0.466045    0.141359    11.00000    0.06119    0.04427 =
         0.04034    0.00487    0.01897   -0.00072
C1B   1    0.555421    0.161090    0.311572    11.00000    0.03997    0.02355 =
         0.03065   -0.00659   -0.00725    0.00337
AFIX  43
H1B   2    0.495647    0.104266    0.316869    11.00000   -1.20000
AFIX   0
C2B   1    0.619554    0.214401    0.235381    11.00000    0.05255    0.03484 =
         0.02229   -0.00789   -0.00286    0.00400
AFIX  43
H2B   2    0.601968    0.194369    0.189674    11.00000   -1.20000
AFIX   0
C3B   1    0.708648    0.296380    0.226950    11.00000    0.05352    0.03580 =
         0.02845   -0.00315    0.00846   -0.00267
C4B   1    0.731516    0.322206    0.295183    11.00000    0.04821    0.03465 =
         0.04123   -0.00890    0.01042   -0.01188
AFIX  43
H4B   2    0.793234    0.377070    0.291717    11.00000   -1.20000
AFIX   0
C5B   1    0.664568    0.268180    0.368328    11.00000    0.04015    0.02305 =
         0.02675   -0.00425   -0.00202   -0.00528
C6B   1    0.673746    0.296623    0.441245    11.00000    0.03630    0.02283 =
         0.03169   -0.00702    0.00281   -0.00824
AFIX  43
H6B   2    0.736100    0.348232    0.443533    11.00000   -1.20000
AFIX   0
C7B   1    0.495896    0.226769    0.624160    11.00000    0.02916    0.01931 =
         0.02746   -0.00524   -0.00457    0.00070
C8B   1    0.782983    0.355078    0.146776    11.00000    0.08114    0.04336 =
         0.04220   -0.00728    0.01843   -0.01320
AFIX  23
H8C   2    0.867462    0.316221    0.141280    11.00000   -1.20000
H8D   2    0.727596    0.356631    0.101673    11.00000   -1.20000
AFIX   0
C9B   1    0.920934    0.510351    0.080032    11.00000    0.06415    0.06592 =
         0.06191   -0.00478    0.01661   -0.00040
AFIX  23
H9C   2    0.894015    0.509673    0.026812    11.00000   -1.20000
H9D   2    1.001876    0.464447    0.093623    11.00000   -1.20000
AFIX   0
C10B  1    0.954017    0.622264    0.073591    11.00000    0.06126    0.05511 =
         0.05953   -0.01299    0.00845   -0.01359
AFIX  23
H10C  2    0.990050    0.622194    0.124891    11.00000   -1.20000
H10D  2    1.024126    0.650547    0.029256    11.00000   -1.20000
AFIX   0
C11B  1    0.733003    0.649924    0.118481    11.00000    0.06234    0.04736 =
         0.07233    0.01570    0.01519   -0.00603
AFIX  23
H11C  2    0.652646    0.696513    0.104805    11.00000   -1.20000
H11D  2    0.760621    0.649997    0.171713    11.00000   -1.20000
AFIX   0
C12B  1    0.700285    0.536474    0.123188    11.00000    0.04126    0.06161 =
         0.05673   -0.00066   -0.00343   -0.00425
AFIX  23
H12C  2    0.627272    0.508418    0.165653    11.00000   -1.20000
H12D  2    0.667803    0.537885    0.070671    11.00000   -1.20000
AFIX   0
C13B  1    0.539225    0.335262    0.710632    11.00000    0.02526    0.02165 =
         0.02216   -0.00678   -0.00206   -0.00531
C14B  1    0.577722    0.316592    0.788750    11.00000    0.03001    0.02416 =
         0.02676   -0.00798    0.00541   -0.00955
AFIX  43
H14B  2    0.561637    0.248253    0.828641    11.00000   -1.20000
AFIX   0
C15B  1    0.638866    0.394903    0.809975    11.00000    0.02570    0.03049 =
         0.02471   -0.00736   -0.00334   -0.00525
C16B  1    0.664954    0.494105    0.750104    11.00000    0.02735    0.02542 =
         0.02983   -0.01263    0.00223   -0.00471
C17B  1    0.626591    0.514825    0.671351    11.00000    0.02733    0.01634 =
         0.02396   -0.00251    0.00190   -0.00474
C18B  1    0.562522    0.435458    0.652933    11.00000    0.03054    0.02749 =
         0.02087   -0.00628   -0.00261   -0.00326
AFIX  43
H18B  2    0.533839    0.449750    0.599713    11.00000   -1.20000
AFIX   0
C19B  1    0.676917    0.375650    0.895596    11.00000    0.06450    0.04109 =
         0.02866   -0.00519   -0.00887   -0.01577
AFIX 137
H19D  2    0.772963    0.388546    0.895185    11.00000   -1.50000
H19E  2    0.656829    0.301243    0.928852    11.00000   -1.50000
H19F  2    0.625686    0.424650    0.918387    11.00000   -1.50000
AFIX   0
C20B  1    0.659369    0.621022    0.605993    11.00000    0.04631    0.02112 =
         0.02983   -0.00739   -0.00798   -0.00405
AFIX 137
H20D  2    0.756840    0.628225    0.596150    11.00000   -1.50000
H20E  2    0.623001    0.680000    0.623738    11.00000   -1.50000
H20F  2    0.619479    0.623567    0.555794    11.00000   -1.50000

AFIX   0
HKLF 4

REM
REM R1 =  0.0553 for    5099 Fo > 4sig(Fo)  and  0.1189 for all    8646 data
REM    546 parameters refined using      1 restraints

END

WGHT      0.0468      2.1578

REM Instructions for potential hydrogen bonds
HTAB N4A S1B_$1
HTAB C1A Cl1A
HTAB C9A S1B_$2
HTAB C18A N3A
HTAB O2B O2A_$3
HTAB N4B S1A_$1
HTAB C1B Cl1B
HTAB C6B O1A_$4
HTAB C11B Cl1A_$5

REM Highest difference peak  0.629,  deepest hole -0.613,  1-sigma level  0.101
Q1    1   0.6284 -0.0604  0.9799  11.00000  0.05    0.63
Q2    1   0.9828  0.2023  0.9290  11.00000  0.05    0.58
Q3    1   0.9220  0.4212  0.1423  11.00000  0.05    0.53
Q4    1   0.5979  0.4042  0.0796  11.00000  0.05    0.50
Q5    1   1.2441  0.1743  1.3820  11.00000  0.05    0.49
Q6    1   0.9908  0.5306  0.1356  11.00000  0.05    0.49
Q7    1   0.5410  0.5169  0.0017  11.00000  0.05    0.45
Q8    1   0.6729  0.6015  0.0552  11.00000  0.05    0.45
Q9    1   0.4770  0.4250  0.9430  11.00000  0.05    0.44
Q10   1   0.9468  0.4592  0.1832  11.00000  0.05    0.44
Q11   1   0.7244  0.4546  0.1019  11.00000  0.05    0.42
Q12   1   0.7001 -0.0251  0.9344  11.00000  0.05    0.42
Q13   1   0.7583  0.5578  0.0541  11.00000  0.05    0.41
Q14   1   0.6766  0.3603  0.1196  11.00000  0.05    0.39
Q15   1   0.7014 -0.0979  1.0797  11.00000  0.05    0.39
Q16   1   0.3950  0.0729  0.4231  11.00000  0.05    0.39
Q17   1   0.6356  0.0541  1.0014  11.00000  0.05    0.38
Q18   1   1.3316  0.1377  1.2773  11.00000  0.05    0.38
Q19   1   0.5184  0.2521  0.8442  11.00000  0.05    0.37
Q20   1   0.5885 -0.0355  0.9623  11.00000  0.05    0.37
Q21   1   0.5517  0.2054  0.1695  11.00000  0.05    0.36
Q22   1   0.8411  0.0018  1.0987  11.00000  0.05    0.36
Q23   1   0.6419 -0.0529  1.0461  11.00000  0.05    0.36
Q24   1   1.1130  0.3067  1.2995  11.00000  0.05    0.35
Q25   1   0.5829 -0.0951  1.0208  11.00000  0.05    0.35
Q26   1   0.4304  0.2419  0.8183  11.00000  0.05    0.35
Q27   1   0.6180  0.4025  0.5383  11.00000  0.05    0.35
Q28   1   0.6395  0.4177  0.1391  11.00000  0.05    0.34
Q29   1   1.0904  0.2223  1.2354  11.00000  0.05    0.34
Q30   1   0.5428 -0.1558  0.9432  11.00000  0.05    0.34
Q31   1   0.5971  0.7137  0.0400  11.00000  0.05    0.34
Q32   1   0.9311  0.1334  1.3183  11.00000  0.05    0.33
Q33   1   0.6342  0.5653  0.7593  11.00000  0.05    0.33
Q34   1   0.5717  0.6403  0.0647  11.00000  0.05    0.33
Q35   1   0.8828  0.2379  0.6238  11.00000  0.05    0.33
Q36   1   0.5581  0.1929  0.5186  11.00000  0.05    0.33
Q37   1   0.7607  0.0243  1.0256  11.00000  0.05    0.33
Q38   1   0.9071  0.0985  0.8371  11.00000  0.05    0.33
Q39   1   0.5639  0.0431  0.2996  11.00000  0.05    0.33
Q40   1   1.2227  0.3356  1.1404  11.00000  0.05    0.32
;
_shelx_res_checksum   12588

_shelx_hkl_file
;
  -1   0   0    0.39    0.33
  -2   0   0    1.02    0.42
  -2   0   0    2.57    1.00
   2   0   0    0.94    0.93
   2   0   0    1.00    0.36
   2   0   0    1.94    0.43
  -3   0   0   15.49    1.82
  -3   0   0   15.20    1.06
   3   0   0   17.61    2.03
   3   0   0   14.17    1.00
   3   0   0   14.78    1.00
  -4   0   0   -0.47    0.44
  -4   0   0    0.76    0.41
  -4   0   0   -0.03    1.12
   4   0   0    1.28    0.53
   4   0   0   -1.08    1.15
   4   0   0    0.64    0.52
  -5   0   0   63.32    4.00
  -5   0   0   72.21    3.08
  -5   0   0   68.54    2.75
   5   0   0   66.62    2.92
   5   0   0   68.44    2.81
   5   0   0   55.17    4.08
  -6   0   0   69.70    4.28
  -6   0   0   65.71    2.76
  -6   0   0   66.16    3.11
   6   0   0   62.05    2.96
   6   0   0   61.50    4.36
   6   0   0   63.25    2.85
  -7   0   0    7.47    1.96
  -7   0   0    3.80    0.94
  -7   0   0    4.27    0.75
   7   0   0    1.78    1.68
   7   0   0    4.48    0.88
  -8   0   0    0.82    0.83
  -8   0   0    0.21    0.58
  -8   0   0    0.68    1.55
   8   0   0    1.16    0.83
   8   0   0   -0.56    1.59
  -9   0   0    7.42    2.32
  -9   0   0    4.08    1.15
  -9   0   0    2.36    0.80
   9   0   0    1.06    0.82
   9   0   0    0.02    1.99
 -10   0   0   11.24    1.76
  10   0   0   10.30    1.56
  10   0   0    6.56    2.78
  10   0   0    7.24    1.83
 -11   0   0    5.10    1.43
  11   0   0    8.59    1.56
  11   0   0    1.81    1.53
 -12   0   0   13.31    2.11
  12   0   0   15.62    1.98
  12   0   0   11.87    2.65
  12  -1   0   -0.30    1.68
  12  -1   0    0.67    1.07
 -12   1   0    2.50    1.33
  11  -1   0    2.39    2.68
  11  -1   0   -1.10    0.92
 -11   1   0    0.45    1.07
  10  -1   0    1.16    0.96
  10  -1   0    0.10    2.23
 -10   1   0   -1.37    0.78
   9  -1   0    5.41    1.19
   9  -1   0    8.95    2.82
  -9   1   0    8.34    1.49
   8  -1   0    7.54    2.54
   8  -1   0    9.62    1.25
  -8   1   0    9.92    1.50
  -8   1   0   10.91    1.08
  -8   1   0   10.19    2.46
   7  -1   0    2.78    0.80
   7  -1   0    1.65    1.74
  -7   1   0    2.31    0.58
  -7   1   0   -0.20    1.31
  -7   1   0    1.62    0.84
   6  -1   0   44.65    2.22
   6  -1   0   44.95    2.44
   6  -1   0   39.98    4.05
  -6   1   0   38.01    3.23
  -6   1   0   41.68    2.37
   5  -1   0   35.35    1.95
   5  -1   0   24.37    2.95
  -5   1   0   36.80    2.09
  -5   1   0   38.46    3.16
   4  -1   0    2.20    1.45
   4  -1   0    0.52    0.55
   4  -1   0    0.48    0.41
  -4   1   0    1.47    1.35
  -4   1   0    1.76    0.61
   3  -1   0   24.43    1.42
   3  -1   0   24.65    1.21
   3  -1   0   24.48    2.44
  -3   1   0   27.27    1.50
  -3   1   0   28.43    2.47
   2  -1   0    6.40    0.70
   2  -1   0    8.15    1.38
  -2   1   0   10.57    1.39
  -2   1   0    7.41    0.77
   1  -1   0   60.16    2.16
   1  -1   0   55.09    2.51
  -1   1   0   58.18    2.56
  -1   1   0   60.00    2.20
   0  -1   0    0.02    0.10
   0  -1   0   -0.02    0.16
   0  -1   0    0.06    0.12
   0  -1   0    0.03    0.07
   0  -1   0   -0.19    0.15
   0   1   0    0.10    0.08
   0   1   0    0.00    0.13
   0   1   0   -0.04    0.17
   0   1   0    0.13    0.08
   0   1   0   -0.10    0.12
  -1  -1   0   14.88    0.77
  -1  -1   0   14.99    0.59
  -1  -1   0   13.78    0.73
  -1  -1   0   14.95    0.95
   1   1   0   15.36    0.77
   1   1   0   15.01    0.59
   1   1   0   13.53    0.80
   1   1   0   14.67    0.73
  -2  -1   0    0.33    0.29
  -2  -1   0    0.91    0.43
  -2  -1   0    1.13    0.40
  -2  -1   0    1.26    0.81
   2   1   0    0.03    0.52
   2   1   0    0.77    0.86
   2   1   0   -0.13    0.37
   2   1   0    0.97    0.33
   2   1   0    0.81    0.40
  -3  -1   0   12.71    0.90
  -3  -1   0   14.46    0.94
  -3  -1   0   13.63    1.66
  -3  -1   0   12.58    0.92
   3   1   0   11.96    0.83
   3   1   0   12.98    1.03
   3   1   0   14.15    1.29
   3   1   0   12.92    1.72
  -4  -1   0    0.24    0.44
  -4  -1   0   -1.42    0.49
  -4  -1   0    0.22    0.44
  -4  -1   0    0.94    1.12
   4   1   0   -0.42    0.50
   4   1   0    0.77    0.44
   4   1   0   -1.96    1.07
  -5  -1   0   55.10    2.13
  -5  -1   0   48.20    3.35
  -5  -1   0   57.79    2.50
  -5  -1   0   52.02    2.35
   5   1   0   55.82    2.46
   5   1   0   52.53    2.47
   5   1   0   47.20    3.54
  -6  -1   0   65.54    2.77
  -6  -1   0   58.52    2.88
  -6  -1   0   69.02    4.08
   6   1   0   59.95    2.78
   6   1   0   60.93    4.22
   6   1   0   57.39    2.77
  -7  -1   0   14.84    1.34
  -7  -1   0   23.21    2.94
  -7  -1   0   14.90    1.51
   7   1   0   14.99    2.69
   7   1   0   16.95    2.11
   7   1   0   18.32    1.67
  -8  -1   0    1.85    0.81
  -8  -1   0    1.24    0.72
  -8  -1   0   -1.58    1.29
   8   1   0    3.04    1.38
   8   1   0    2.44    1.97
   8   1   0    2.56    0.85
  -9  -1   0    0.94    0.89
  -9  -1   0    0.04    1.72
  -9  -1   0    1.74    0.79
   9   1   0    1.49    1.45
   9   1   0   -0.66    1.56
   9   1   0   -0.35    0.87
 -10  -1   0    7.21    1.45
  10   1   0    5.58    2.48
  10   1   0    7.33    1.43
  10   1   0    7.52    1.96
 -11  -1   0   39.91    2.92
  11   1   0   42.25    3.95
  11   1   0   40.65    2.88
 -12  -1   0   16.87    2.28
  12   1   0   17.29    2.98
  12   1   0   22.91    2.50
  12  -2   0    1.59    1.15
 -12   2   0    1.91    1.32
  11  -2   0    2.44    2.66
  11  -2   0    3.59    1.27
 -11   2   0    3.34    1.38
  10  -2   0    6.87    3.06
 -10   2   0   -0.46    0.99
   9  -2   0    5.83    2.46
   9  -2   0    7.25    1.25
  -9   2   0    7.52    1.58
   8  -2   0   36.74    2.28
   8  -2   0   35.61    4.53
  -8   2   0   42.48    2.79
  -8   2   0   45.86    5.23
  -8   2   0   41.66    2.03
   7  -2   0    7.94    2.27
  -7   2   0    8.03    1.33
  -7   2   0   10.28    2.46
   6  -2   0   14.56    2.73
  -6   2   0   15.92    2.56
  -6   2   0   12.63    1.50
   5  -2   0   15.22    1.51
   5  -2   0   18.96    2.76
   5  -2   0   14.35    1.10
  -5   2   0   17.22    2.58
  -5   2   0   16.26    1.54
   4  -2   0   19.71    1.42
   4  -2   0   22.25    1.42
   4  -2   0   23.66    2.81
  -4   2   0   26.61    2.82
  -4   2   0   23.00    1.65
   3  -2   0   90.38    3.56
   3  -2   0   82.83    4.47
  -3   2   0   97.74    3.74
  -3   2   0   86.18    4.46
   2  -2   0  557.06   19.93
   2  -2   0  598.99   19.27
  -2   2   0  624.35   20.37
  -2   2   0  601.06   20.97
   1  -2   0   25.38    1.81
   1  -2   0   19.71    1.07
   1  -2   0   20.96    1.10
  -1   2   0   22.01    1.56
  -1   2   0   19.31    1.10
  -1   2   0   20.18    1.07
   0  -2   0   44.02    1.81
   0  -2   0   46.55    2.00
   0  -2   0   46.49    1.78
   0  -2   0   46.52    1.69
   0   2   0   49.32    1.77
   0   2   0   46.77    1.83
   0   2   0   44.00    1.69
   0   2   0   45.63    1.97
   0   2   0   45.10    1.92
  -1  -2   0    3.76    0.64
  -1  -2   0    5.44    0.67
  -1  -2   0    4.56    0.63
  -1  -2   0    3.94    0.68
  -1  -2   0    6.93    0.72
  -1  -2   0    5.71    0.45
  -1  -2   0    5.86    0.54
   1   2   0    4.64    0.38
   1   2   0    4.81    0.64
   1   2   0    4.14    0.69
   1   2   0    5.86    0.68
   1   2   0    4.58    0.47
  -2  -2   0    7.76    0.81
  -2  -2   0    8.35    0.78
  -2  -2   0    8.36    0.56
  -2  -2   0    8.33    0.92
  -2  -2   0    9.84    1.18
   2   2   0    8.70    0.85
   2   2   0    8.08    0.95
   2   2   0    9.64    0.55
   2   2   0    8.54    0.87
  -3  -2   0   45.72    2.13
  -3  -2   0   47.69    2.63
  -3  -2   0   48.88    1.90
  -3  -2   0   44.91    2.07
   3   2   0   48.50    2.37
   3   2   0   49.14    2.79
   3   2   0   47.83    2.13
   3   2   0   48.08    2.12
   3   2   0   47.14    1.89
  -4  -2   0    8.14    0.94
  -4  -2   0    7.96    0.91
  -4  -2   0    8.07    1.50
  -4  -2   0    9.10    0.86
   4   2   0    7.22    0.94
   4   2   0    5.85    1.03
   4   2   0    7.56    1.61
   4   2   0    8.32    0.77
  -5  -2   0   29.92    1.62
  -5  -2   0   29.71    1.86
  -5  -2   0   29.60    1.73
  -5  -2   0   34.43    2.67
   5   2   0   33.53    2.26
   5   2   0   33.57    2.92
   5   2   0   31.49    1.87
   5   2   0   33.08    1.69
  -6  -2   0   47.01    2.37
  -6  -2   0   52.42    3.42
  -6  -2   0   52.38    2.49
  -6  -2   0   50.26    2.42
   6   2   0   51.63    3.03
   6   2   0   50.47    3.81
   6   2   0   50.89    2.41
   6   2   0   49.41    2.56
  -7  -2   0   21.62    1.62
  -7  -2   0   24.03    1.67
  -7  -2   0   17.95    2.58
   7   2   0   21.96    1.65
   7   2   0   19.79    2.23
   7   2   0   17.85    2.79
  -8  -2   0   -1.07    1.24
  -8  -2   0    0.53    0.70
  -8  -2   0    0.47    0.68
   8   2   0   -1.31    1.44
   8   2   0    0.96    1.22
   8   2   0    2.20    0.96
  -9  -2   0    3.17    0.96
  -9  -2   0    4.34    1.09
   9   2   0    1.67    2.03
   9   2   0    5.12    1.26
   9   2   0    3.62    1.36
 -10  -2   0    0.93    0.92
  10   2   0    2.25    1.56
  10   2   0    1.84    0.97
 -11  -2   0   12.42    1.88
  11   2   0   10.80    1.80
  11   2   0   11.05    2.41
 -12  -2   0   18.01    3.10
 -12  -2   0   20.80    2.45
  12   2   0   13.97    2.57
  12   2   0   16.86    2.23
  12  -3   0    0.91    1.04
 -12   3   0    2.15    1.48
  11  -3   0    1.25    1.03
  11  -3   0    0.19    2.72
 -11   3   0   -0.08    1.10
  10  -3   0    1.28    0.91
  10  -3   0    0.76    2.47
 -10   3   0    1.49    1.07
   9  -3   0   10.37    3.21
   9  -3   0    6.64    1.28
  -9   3   0    6.65    1.49
   8  -3   0   26.05    3.95
  -8   3   0   34.10    2.61
   7  -3   0   15.81    1.23
   7  -3   0    8.54    2.71
  -7   3   0   14.29    1.77
  -7   3   0   15.05    2.74
   6  -3   0    4.32    0.86
   6  -3   0    6.01    2.28
  -6   3   0    5.31    1.07
  -6   3   0    4.40    1.97
   5  -3   0    0.57    0.61
   5  -3   0   -0.99    1.35
   5  -3   0    1.03    0.72
  -5   3   0   -0.78    1.34
  -5   3   0   -0.26    0.66
   4  -3   0    0.80    0.64
   4  -3   0   -0.41    1.53
  -4   3   0    0.12    0.69
  -4   3   0   -1.60    1.26
   3  -3   0  120.40    4.69
   3  -3   0  118.14    5.70
  -3   3   0  126.89    5.64
  -3   3   0  119.95    4.72
  -3   3   0  119.39    4.68
   2  -3   0  924.72   30.62
   2  -3   0  929.34   31.46
  -2   3   0  967.34   32.48
  -2   3   0  995.90   33.27
  -2   3   0 1000.00   32.58
   1  -3   0    2.60    0.57
   1  -3   0    5.44    0.72
   1  -3   0    6.21    1.29
  -1   3   0    3.58    0.69
  -1   3   0    5.04    1.05
  -1   3   0    3.91    0.67
   0  -3   0   10.40    0.73
   0  -3   0    9.80    1.09
   0  -3   0   10.70    0.84
   0  -3   0   10.04    0.91
   0   3   0   11.04    0.74
   0   3   0   11.35    0.83
   0   3   0   12.32    0.91
   0   3   0    8.70    0.98
  -1  -3   0    5.54    0.74
  -1  -3   0    6.22    0.70
  -1  -3   0    4.71    0.84
  -1  -3   0    6.23    0.72
  -1  -3   0    4.90    0.57
  -1  -3   0    6.58    0.91
   1   3   0    6.69    0.79
   1   3   0    6.08    0.57
   1   3   0    5.68    0.60
   1   3   0    6.43    0.92
   1   3   0    5.42    0.97
  -2  -3   0    3.42    0.44
  -2  -3   0    3.24    0.97
  -2  -3   0    3.56    0.74
  -2  -3   0    3.87    0.75
  -2  -3   0    3.12    0.77
  -2  -3   0    4.00    0.74
  -2  -3   0    2.97    0.52
   2   3   0    3.57    0.35
   2   3   0    2.07    0.68
   2   3   0    3.63    0.78
   2   3   0    4.87    0.98
  -3  -3   0   74.58    3.02
  -3  -3   0   75.90    3.00
  -3  -3   0   69.94    3.20
  -3  -3   0   76.67    3.30
  -3  -3   0   75.67    3.21
  -3  -3   0   74.17    3.41
  -3  -3   0   74.46    2.73
   3   3   0   79.47    2.74
   3   3   0   67.35    3.27
   3   3   0   75.89    3.17
   3   3   0   77.32    3.19
  -4  -3   0   46.98    2.26
  -4  -3   0   50.78    2.82
  -4  -3   0   46.64    1.99
  -4  -3   0   46.10    2.35
   4   3   0   46.37    1.91
   4   3   0   43.26    2.23
   4   3   0   45.82    2.30
   4   3   0   45.65    2.86
   4   3   0   50.06    2.64
  -5  -3   0    0.85    0.59
  -5  -3   0   -0.10    0.56
  -5  -3   0    0.49    0.97
  -5  -3   0   -0.03    0.40
   5   3   0    1.13    0.71
   5   3   0    0.18    0.37
   5   3   0    0.18    0.59
   5   3   0    0.23    0.78
   5   3   0   -0.86    1.07
  -6  -3   0    9.91    1.06
  -6  -3   0   10.90    1.41
  -6  -3   0    7.40    1.66
  -6  -3   0    9.39    1.21
  -6  -3   0    7.88    1.09
   6   3   0    7.42    1.23
   6   3   0   10.79    1.04
   6   3   0   10.38    1.62
   6   3   0   10.26    2.01
  -7  -3   0    2.48    1.46
  -7  -3   0    3.18    0.96
  -7  -3   0    4.53    0.87
  -7  -3   0    4.09    1.04
   7   3   0    3.39    0.95
   7   3   0    4.65    1.40
   7   3   0    2.15    1.69
  -8  -3   0   40.41    3.82
  -8  -3   0   34.25    2.29
  -8  -3   0   34.74    1.94
  -8  -3   0   35.83    2.20
  -8  -3   0   34.37    1.85
   8   3   0   32.51    2.27
   8   3   0   27.20    3.53
   8   3   0   37.65    2.97
  -9  -3   0   22.37    1.89
  -9  -3   0   19.35    2.01
   9   3   0   15.73    2.96
   9   3   0   10.96    2.00
   9   3   0   15.51    1.84
 -10  -3   0   12.51    1.68
  10   3   0   14.99    2.05
  10   3   0   11.30    2.14
 -11  -3   0    4.02    2.09
 -11  -3   0    1.15    1.07
  11   3   0    1.67    1.26
  11   3   0    2.87    1.72
 -12  -3   0   12.10    1.89
 -12  -3   0   11.59    2.53
  12   3   0   10.47    2.05
  12   3   0   13.28    2.77
  11  -4   0   -0.43    0.89
  11  -4   0    0.11    2.29
 -11   4   0    0.30    1.39
  10  -4   0    3.59    2.84
  10  -4   0   -0.02    0.95
 -10   4   0    1.68    1.19
   9  -4   0    3.25    2.40
  -9   4   0    3.68    1.32
   8  -4   0   25.56    4.03
   8  -4   0   25.76    1.69
  -8   4   0   28.23    2.73
   7  -4   0   10.75    1.30
   7  -4   0   10.63    2.88
  -7   4   0   10.12    1.68
   6  -4   0    5.19    1.10
   6  -4   0    4.34    2.21
  -6   4   0    5.24    1.17
  -6   4   0    4.34    2.19
   5  -4   0    0.92    0.84
   5  -4   0    0.74    0.75
   5  -4   0    0.36    1.74
  -5   4   0    0.88    1.36
  -5   4   0    1.76    0.88
   4  -4   0   11.13    1.39
   4  -4   0   14.50    2.60
  -4   4   0    9.68    2.00
  -4   4   0   12.20    1.36
  -4   4   0   12.04    1.37
   3  -4   0   90.97    3.85
   3  -4   0   87.93    4.88
  -3   4   0   96.05    3.93
  -3   4   0   92.81    3.83
  -3   4   0   88.10    4.67
   2  -4   0  210.42    8.62
   2  -4   0  216.12    7.56
   2  -4   0  214.09    7.70
  -2   4   0  225.51    7.82
  -2   4   0  222.11    8.58
  -2   4   0  213.60    7.86
   1  -4   0    7.78    0.92
   1  -4   0    6.31    0.85
   1  -4   0    6.99    1.42
  -1   4   0    7.83    1.10
  -1   4   0    4.97    0.77
  -1   4   0    6.37    1.24
  -1   4   0    7.05    0.88
   0  -4   0   15.44    1.11
   0  -4   0   12.96    1.42
   0  -4   0   13.81    1.18
   0  -4   0   14.02    0.92
   0   4   0   14.57    1.40
   0   4   0   12.86    1.24
   0   4   0   13.49    0.95
   0   4   0   13.50    0.87
   0   4   0   14.21    1.10
  -1  -4   0   11.25    1.20
  -1  -4   0   10.27    1.03
  -1  -4   0   12.07    0.88
  -1  -4   0   11.32    1.18
  -1  -4   0   14.48    1.19
  -1  -4   0   12.10    1.04
   1   4   0   16.18    1.52
   1   4   0   12.86    0.94
   1   4   0   12.56    0.94
   1   4   0   11.56    1.08
  -2  -4   0   37.52    2.24
  -2  -4   0   39.05    2.03
  -2  -4   0   37.37    1.95
  -2  -4   0   39.50    1.84
  -2  -4   0   40.28    2.12
  -2  -4   0   43.33    1.76
  -2  -4   0   41.85    2.19
   2   4   0   40.83    2.27
   2   4   0   43.13    2.38
   2   4   0   41.36    1.71
   2   4   0   43.66    1.62
  -3  -4   0   21.79    1.56
  -3  -4   0   21.14    1.63
  -3  -4   0   22.93    1.35
  -3  -4   0   22.30    1.81
  -3  -4   0   21.22    1.42
  -3  -4   0   18.08    1.52
  -3  -4   0   20.63    1.08
   3   4   0   25.17    1.48
   3   4   0   20.88    0.95
   3   4   0   23.13    1.95
   3   4   0   20.39    1.58
   3   4   0   20.22    1.74
  -4  -4   0   64.06    2.51
  -4  -4   0   65.73    2.87
  -4  -4   0   65.72    3.15
  -4  -4   0   64.84    2.83
  -4  -4   0   64.78    3.23
  -4  -4   0   63.90    3.10
  -4  -4   0   61.09    3.17
   4   4   0   62.97    3.00
   4   4   0   62.79    3.28
   4   4   0   66.07    2.44
   4   4   0   65.55    3.08
  -5  -4   0   29.27    1.84
  -5  -4   0   30.31    2.01
  -5  -4   0   29.52    1.51
  -5  -4   0   30.28    2.36
  -5  -4   0   29.99    1.76
  -5  -4   0   31.19    2.23
   5   4   0   29.48    1.45
   5   4   0   30.59    2.30
   5   4   0   30.01    1.98
   5   4   0   32.04    1.95
  -6  -4   0   -0.56    0.62
  -6  -4   0   -0.11    0.42
  -6  -4   0    0.22    1.02
  -6  -4   0   -0.29    0.79
   6   4   0    0.52    0.43
   6   4   0   -0.65    0.70
   6   4   0   -1.04    1.16
   6   4   0    0.19    0.86
  -7  -4   0    4.52    1.52
  -7  -4   0    4.95    0.87
  -7  -4   0    5.54    1.16
  -7  -4   0    3.84    1.21
  -7  -4   0    2.65    1.21
   7   4   0    4.25    1.29
   7   4   0    4.19    1.67
   7   4   0    6.82    1.23
  -8  -4   0   13.95    1.47
  -8  -4   0   12.02    2.12
  -8  -4   0   10.55    1.61
  -8  -4   0   19.19    2.40
   8   4   0    9.64    1.81
   8   4   0   14.29    1.88
   8   4   0   11.62    2.38
  -9  -4   0   28.59    3.05
  -9  -4   0   28.52    2.08
   9   4   0   31.21    2.44
   9   4   0   29.87    3.10
 -10  -4   0   12.75    2.51
 -10  -4   0   12.55    1.64
  10   4   0   16.57    2.17
  10   4   0   19.47    2.84
 -11  -4   0   -0.55    0.86
 -11  -4   0    1.82    1.77
  11   4   0    2.42    1.35
  11   4   0    1.23    1.61
  12   4   0    1.07    1.27
  11  -5   0    1.76    1.22
  11  -5   0    2.51    2.87
 -11   5   0    4.97    1.74
  10  -5   0    2.87    2.69
 -10   5   0    2.68    1.43
   9  -5   0    1.90    2.56
  -9   5   0   -1.67    1.01
   8  -5   0    8.03    2.97
   8  -5   0   17.24    1.73
  -8   5   0   19.13    2.30
   7  -5   0    0.18    0.90
   7  -5   0    1.46    2.29
  -7   5   0    0.93    1.01
   6  -5   0    0.11    0.97
   6  -5   0    1.19    1.84
  -6   5   0    1.40    0.89
  -6   5   0    0.33    0.83
   5  -5   0    4.20    2.18
  -5   5   0    1.73    0.87
  -5   5   0    2.09    0.84
  -5   5   0    3.47    2.71
   4  -5   0    3.52    0.99
   4  -5   0    4.14    1.80
  -4   5   0    5.01    1.05
  -4   5   0    2.84    0.87
  -4   5   0    2.99    1.49
   3  -5   0    3.09    1.54
   3  -5   0    2.49    0.78
  -3   5   0    3.39    0.94
  -3   5   0    4.21    1.40
  -3   5   0    3.35    0.86
   2  -5   0   70.16    2.99
   2  -5   0   62.91    3.93
   2  -5   0   71.18    3.14
  -2   5   0   68.74    3.10
  -2   5   0   67.78    3.77
  -2   5   0   69.57    3.06
   1  -5   0    1.89    1.24
   1  -5   0    1.66    0.63
   1  -5   0    0.94    0.67
  -1   5   0    0.02    0.86
  -1   5   0    0.55    0.55
  -1   5   0    1.51    0.69
  -1   5   0    2.25    0.48
  -1   5   0    1.20    0.81
   0  -5   0   20.36    1.89
   0  -5   0   20.02    1.37
   0  -5   0   20.58    1.41
   0  -5   0   18.92    1.13
   0   5   0   22.31    1.74
   0   5   0   20.63    1.52
   0   5   0   16.19    1.15
   0   5   0   18.71    1.31
   0   5   0   17.74    1.10
  -1  -5   0    3.85    0.93
  -1  -5   0    3.07    0.58
  -1  -5   0    3.65    0.97
  -1  -5   0    4.00    0.77
  -1  -5   0    2.34    0.73
   1   5   0    2.86    0.52
   1   5   0    2.65    0.94
   1   5   0    4.52    0.69
   1   5   0    3.12    0.58
   1   5   0    4.29    0.80
  -2  -5   0   19.74    1.62
  -2  -5   0   19.65    1.50
  -2  -5   0   17.80    1.20
  -2  -5   0   17.66    1.27
  -2  -5   0   19.26    1.66
  -2  -5   0   17.06    1.39
  -2  -5   0   21.16    1.67
   2   5   0   17.79    0.94
   2   5   0   19.22    1.59
   2   5   0   17.88    1.47
   2   5   0   16.85    0.93
   2   5   0   21.38    1.93
  -3  -5   0   62.97    3.08
  -3  -5   0   64.17    2.88
  -3  -5   0   62.80    2.50
  -3  -5   0   67.30    3.16
  -3  -5   0   60.06    2.68
  -3  -5   0   62.62    3.11
  -3  -5   0   56.54    3.10
   3   5   0   61.58    2.38
   3   5   0   63.13    2.25
   3   5   0   62.79    3.04
   3   5   0   58.95    3.17
  -4  -5   0   41.67    2.55
  -4  -5   0   46.04    2.27
  -4  -5   0   45.33    2.64
  -4  -5   0   49.29    2.69
  -4  -5   0   45.34    2.60
  -4  -5   0   44.96    2.34
  -4  -5   0   44.93    1.94
   4   5   0   46.49    2.56
   4   5   0   48.14    2.77
   4   5   0   48.07    1.78
   4   5   0   38.19    2.47
  -5  -5   0   12.20    1.57
  -5  -5   0   13.03    0.95
  -5  -5   0   10.35    1.52
  -5  -5   0   11.09    1.58
   5   5   0   14.97    1.87
   5   5   0   11.31    0.77
   5   5   0   13.63    1.62
   5   5   0   10.56    1.34
   5   5   0   12.86    1.57
  -6  -5   0   -0.21    0.89
  -6  -5   0   -0.27    0.43
  -6  -5   0   -0.15    0.74
  -6  -5   0    1.22    0.97
   6   5   0    0.71    0.74
   6   5   0   -0.48    0.74
   6   5   0    0.52    0.89
   6   5   0   -0.26    0.33
   6   5   0    0.77    0.66
  -7  -5   0   20.60    1.43
  -7  -5   0   20.85    2.34
  -7  -5   0   25.10    2.66
  -7  -5   0   15.89    2.29
   7   5   0   21.77    2.42
   7   5   0   22.07    1.35
   7   5   0   17.37    2.01
  -8  -5   0    8.91    1.16
  -8  -5   0    8.88    1.85
  -8  -5   0    6.50    1.58
  -8  -5   0    6.66    1.77
   8   5   0    7.25    1.83
   8   5   0    4.86    1.71
   8   5   0    7.61    1.55
  -9  -5   0   17.87    1.72
  -9  -5   0   14.37    2.38
  -9  -5   0   16.18    2.03
   9   5   0   26.52    2.66
   9   5   0   15.09    2.38
 -10  -5   0   30.35    2.20
 -10  -5   0   27.39    3.29
  10   5   0   25.51    3.19
  10   5   0   30.83    2.97
 -11  -5   0    2.88    1.07
 -11  -5   0    5.50    2.04
  11   5   0    6.55    2.05
  11   5   0    3.25    1.49
  11  -6   0    2.49    3.11
 -11   6   0    9.20    2.13
  10  -6   0    7.24    3.45
 -10   6   0   14.69    2.36
   9  -6   0   -1.67    2.45
  -9   6   0    2.05    1.32
   8  -6   0    3.73    2.58
   8  -6   0    2.11    1.17
  -8   6   0   -0.10    1.07
   7  -6   0   -1.43    1.72
   7  -6   0   -0.83    1.04
  -7   6   0   -0.18    0.97
   6  -6   0    8.05    2.68
   6  -6   0    9.79    1.74
  -6   6   0    7.39    1.45
  -6   6   0   10.27    1.65
   5  -6   0   26.19    3.72
  -5   6   0   34.52    2.44
  -5   6   0   32.89    2.28
   4  -6   0    5.39    1.93
   4  -6   0    5.32    1.16
  -4   6   0    6.24    1.11
  -4   6   0    6.67    1.23
   3  -6   0    6.57    1.19
   3  -6   0    7.45    2.03
  -3   6   0    7.26    1.15
  -3   6   0    8.00    1.70
  -3   6   0    7.38    1.14
   2  -6   0    0.18    0.63
   2  -6   0    0.72    1.35
   2  -6   0   -0.50    0.55
  -2   6   0    0.38    0.66
  -2   6   0    0.77    1.02
  -2   6   0    0.15    0.60
  -2   6   0   -1.18    0.73
   1  -6   0    1.53    0.72
   1  -6   0    0.61    1.16
   1  -6   0    1.13    0.68
  -1   6   0    0.73    0.44
  -1   6   0    0.15    0.90
  -1   6   0    2.20    0.66
  -1   6   0    1.75    0.67
  -1   6   0    0.38    0.83
   0  -6   0   26.52    2.25
   0  -6   0   25.94    1.68
   0  -6   0   25.57    1.72
   0   6   0   27.97    1.55
   0   6   0   24.15    1.82
   0   6   0   27.35    1.66
   0   6   0   28.52    2.03
   0   6   0   26.29    1.41
  -1  -6   0    4.44    0.68
  -1  -6   0    3.71    0.79
  -1  -6   0    1.15    0.94
  -1  -6   0    4.84    1.04
  -1  -6   0    2.30    0.78
   1   6   0    4.03    0.85
   1   6   0    4.58    0.65
   1   6   0    4.41    0.69
   1   6   0    4.80    1.16
   1   6   0    4.65    0.79
  -2  -6   0    6.47    0.83
  -2  -6   0    6.66    1.11
  -2  -6   0    5.28    1.14
  -2  -6   0    6.26    1.05
  -2  -6   0    4.56    1.10
  -2  -6   0    5.84    0.94
  -2  -6   0    4.68    0.90
   2   6   0    5.47    1.14
   2   6   0    5.48    0.63
   2   6   0    5.25    0.98
   2   6   0    5.63    0.80
  -3  -6   0   19.76    1.92
  -3  -6   0   16.34    1.58
  -3  -6   0   15.50    1.70
  -3  -6   0   18.11    1.89
  -3  -6   0   16.68    1.22
  -3  -6   0   18.57    1.27
  -3  -6   0   19.74    1.87
   3   6   0   15.94    0.88
   3   6   0   18.24    1.87
   3   6   0   17.43    0.84
   3   6   0   16.57    1.85
  -4  -6   0   28.31    2.09
  -4  -6   0   27.34    1.73
  -4  -6   0   29.15    1.50
  -4  -6   0   26.56    2.07
  -4  -6   0   28.48    2.08
   4   6   0   30.14    2.14
   4   6   0   29.65    2.30
   4   6   0   29.99    1.18
   4   6   0   26.02    1.27
  -5  -6   0    7.50    1.46
  -5  -6   0    5.94    1.20
  -5  -6   0    6.05    0.78
   5   6   0    5.20    0.73
   5   6   0    4.34    1.29
   5   6   0    6.92    1.29
   5   6   0    6.29    0.55
  -6  -6   0    8.57    1.46
  -6  -6   0    7.34    1.59
  -6  -6   0    6.33    0.83
   6   6   0    5.68    1.22
   6   6   0    5.84    0.63
   6   6   0    7.65    1.56
   6   6   0    5.73    1.08
   6   6   0    5.11    1.42
  -7  -6   0    3.59    1.28
  -7  -6   0    6.58    1.45
  -7  -6   0    3.41    0.75
   7   6   0    3.33    1.19
   7   6   0    1.24    1.04
   7   6   0    5.77    1.49
   7   6   0    5.40    0.69
   7   6   0    2.32    1.00
  -8  -6   0    0.04    1.25
  -8  -6   0   -0.29    0.57
   8   6   0   -1.81    1.15
   8   6   0    1.75    1.30
  -9  -6   0   16.80    2.67
  -9  -6   0   18.38    1.70
   9   6   0   15.87    2.52
   9   6   0   18.38    2.43
 -10  -6   0   19.81    2.89
 -10  -6   0   20.30    1.90
  10   6   0   16.58    2.65
  10   6   0   24.23    2.79
 -11  -6   0    6.96    1.33
 -11  -6   0    8.26    2.36
  11   6   0    3.93    1.80
  11   6   0    7.84    2.04
  10  -7   0    6.11    3.42
 -10   7   0   10.31    2.21
   9  -7   0    2.56    2.91
  -9   7   0   -1.05    1.13
   8  -7   0   -0.51    2.08
   8  -7   0   -0.13    1.29
  -8   7   0    0.84    1.13
   7  -7   0    0.52    2.34
   7  -7   0    1.15    1.39
  -7   7   0    1.68    1.20
   6  -7   0   15.73    2.36
   6  -7   0   12.07    2.96
  -6   7   0   28.44    2.36
  -6   7   0   23.31    2.48
   5  -7   0   24.95    3.59
  -5   7   0   27.36    2.19
  -5   7   0   27.94    2.19
   4  -7   0   61.01    3.35
   4  -7   0   59.33    4.62
  -4   7   0   64.07    3.45
  -4   7   0   72.99    3.38
  -4   7   0   55.02    3.21
   3  -7   0    2.34    0.83
   3  -7   0    0.89    1.50
   3  -7   0    2.01    0.79
  -3   7   0    1.29    0.77
  -3   7   0    1.18    0.97
  -3   7   0    0.83    0.73
   2  -7   0   19.41    1.67
   2  -7   0   19.98    1.60
   2  -7   0   26.69    2.93
  -2   7   0   22.60    1.62
  -2   7   0   23.60    1.67
  -2   7   0   22.79    2.13
  -2   7   0   20.73    2.37
  -2   7   0   20.42    1.32
   1  -7   0   21.17    2.51
   1  -7   0   24.74    1.79
   1  -7   0   19.96    1.64
  -1   7   0   23.86    1.38
  -1   7   0   22.79    1.61
  -1   7   0   24.92    2.09
  -1   7   0   21.77    1.63
  -1   7   0   25.27    2.16
   0  -7   0   29.47    2.51
   0  -7   0   30.02    1.95
   0  -7   0   28.38    1.89
   0   7   0   29.35    2.27
   0   7   0   28.43    1.54
   0   7   0   27.13    1.98
   0   7   0   27.81    1.64
   0   7   0   29.02    1.81
  -1  -7   0   55.62    2.89
  -1  -7   0   53.47    2.75
  -1  -7   0   56.16    2.50
  -1  -7   0   56.21    3.02
  -1  -7   0   61.38    3.15
   1   7   0   52.88    2.36
   1   7   0   57.43    2.71
   1   7   0   54.92    2.44
   1   7   0   54.32    2.59
   1   7   0   55.29    3.10
  -2  -7   0   19.48    1.81
  -2  -7   0   19.34    1.39
  -2  -7   0   23.97    1.80
  -2  -7   0   24.18    1.87
  -2  -7   0   22.81    1.72
   2   7   0   22.84    1.48
   2   7   0   23.39    1.73
   2   7   0   21.70    2.17
   2   7   0   20.78    1.24
  -3  -7   0    0.74    1.01
  -3  -7   0    1.59    0.67
  -3  -7   0    0.82    0.83
  -3  -7   0    1.46    0.61
   3   7   0    1.37    0.33
   3   7   0    1.84    1.01
   3   7   0    1.94    0.38
  -4  -7   0    6.30    1.26
  -4  -7   0    5.52    1.25
  -4  -7   0    5.39    0.83
   4   7   0    6.22    1.43
   4   7   0    5.50    0.44
   4   7   0    3.13    1.03
   4   7   0    6.19    0.42
  -5  -7   0   20.23    1.87
  -5  -7   0   20.71    1.33
  -5  -7   0   22.95    2.27
   5   7   0   19.84    2.31
   5   7   0   23.45    2.20
  -6  -7   0   23.47    2.00
  -6  -7   0   21.63    2.52
  -6  -7   0   22.98    1.46
   6   7   0   24.15    2.68
   6   7   0   20.20    2.17
  -7  -7   0    1.99    1.04
  -7  -7   0    1.05    0.63
  -7  -7   0    0.67    1.26
   7   7   0    1.16    0.51
   7   7   0    0.38    0.32
   7   7   0   -1.10    0.99
   7   7   0    0.15    0.93
  -8  -7   0    3.84    0.87
  -8  -7   0    7.69    1.99
   8   7   0    5.06    1.89
   8   7   0    3.59    1.47
  -9  -7   0    1.55    1.54
  -9  -7   0   -1.13    0.61
   9   7   0    1.30    1.37
   9   7   0    0.57    1.26
 -10  -7   0    0.57    1.61
 -10  -7   0    1.49    0.88
  10   7   0   -0.21    1.23
  10   7   0    1.35    1.45
 -11  -7   0    0.00    0.86
 -11  -7   0   -1.02    1.61
  11   7   0    1.51    1.52
  11   7   0   -0.14    1.51
  10  -8   0   -0.08    2.79
 -10   8   0    4.00    1.69
   9  -8   0    2.23    2.98
  -9   8   0   -0.97    1.22
   8  -8   0    0.40    2.53
   8  -8   0   -0.11    1.48
  -8   8   0    3.32    1.47
  -8   8   0    1.23    1.08
   7  -8   0    0.64    2.11
   7  -8   0    0.73    1.57
  -7   8   0    1.87    1.15
  -7   8   0    4.49    1.31
   6  -8   0    8.97    2.82
   6  -8   0   13.48    2.48
  -6   8   0   10.47    1.75
  -6   8   0   13.58    1.85
  -6   8   0   11.18    1.74
   5  -8   0    7.07    2.67
  -5   8   0    7.64    1.51
  -5   8   0    5.90    1.28
  -5   8   0   10.97    1.73
   4  -8   0    3.31    1.06
   4  -8   0    6.97    2.40
  -4   8   0    3.41    1.05
  -4   8   0    4.65    1.16
  -4   8   0    5.91    1.41
   3  -8   0   -0.42    1.51
   3  -8   0    0.61    0.76
   3  -8   0    0.15    0.72
  -3   8   0    0.08    0.72
  -3   8   0   -0.38    0.65
  -3   8   0   -0.40    0.86
   2  -8   0   16.16    1.80
   2  -8   0   14.20    2.48
   2  -8   0   14.10    1.58
  -2   8   0   14.19    1.53
  -2   8   0   12.26    1.43
  -2   8   0   12.62    1.13
  -2   8   0   15.61    1.86
   1  -8   0   17.80    1.76
   1  -8   0   20.05    1.98
   1  -8   0   17.92    2.49
  -1   8   0   18.31    1.48
  -1   8   0   18.04    2.01
  -1   8   0   18.37    2.37
  -1   8   0   17.31    1.45
  -1   8   0   18.35    1.25
   0  -8   0   47.33    2.65
   0  -8   0   47.07    2.65
   0  -8   0   48.96    3.29
   0   8   0   46.46    3.00
   0   8   0   54.03    2.36
   0   8   0   50.29    2.61
   0   8   0   48.26    2.43
   0   8   0   51.39    2.85
  -1  -8   0   44.22    2.62
  -1  -8   0   43.69    2.50
  -1  -8   0   43.07    2.18
  -1  -8   0   40.53    2.84
   1   8   0   45.77    2.37
   1   8   0   46.92    3.00
   1   8   0   41.39    2.39
   1   8   0   46.28    2.14
   1   8   0   43.51    2.20
  -2  -8   0   24.67    1.98
  -2  -8   0   29.79    2.12
  -2  -8   0   24.86    1.64
   2   8   0   26.53    1.72
   2   8   0   29.15    1.57
   2   8   0   29.29    2.02
   2   8   0   29.06    2.42
  -3  -8   0    2.70    0.88
  -3  -8   0    2.37    0.78
  -3  -8   0    2.85    1.03
  -3  -8   0    2.95    1.27
   3   8   0    1.46    0.38
   3   8   0    1.57    1.08
   3   8   0    2.71    0.44
  -4  -8   0    2.92    1.10
  -4  -8   0    2.58    0.74
  -4  -8   0    3.23    1.18
   4   8   0    1.61    1.23
   4   8   0    1.59    0.92
  -5  -8   0    0.00    0.54
  -5  -8   0   -0.71    0.75
  -5  -8   0    1.01    1.11
   5   8   0    0.07    0.92
   5   8   0   -1.38    1.00
  -6  -8   0   36.89    2.32
  -6  -8   0   40.53    3.08
  -6  -8   0   37.09    1.92
   6   8   0   32.24    2.67
   6   8   0   41.97    3.18
  -7  -8   0   38.01    2.02
  -7  -8   0   39.99    3.24
   7   8   0   39.78    2.95
   7   8   0   47.60    3.56
  -8  -8   0   19.76    2.73
  -8  -8   0   16.05    1.41
   8   8   0   17.52    2.60
  -9  -8   0    3.93    0.97
  -9  -8   0    3.75    1.79
   9   8   0    2.76    1.63
 -10  -8   0    2.24    0.92
 -10  -8   0    3.75    1.76
  10   8   0   -0.04    1.43
   9  -9   0    1.20    2.89
  -9   9   0   -0.05    1.34
   8  -9   0    1.95    3.08
   8  -9   0    1.52    1.90
  -8   9   0    1.51    1.27
  -8   9   0    5.65    1.65
   7  -9   0    0.34    2.47
   7  -9   0   -0.56    1.74
  -7   9   0    4.51    1.56
  -7   9   0    4.09    1.35
   6  -9   0    4.50    2.51
  -6   9   0    5.73    1.40
   5  -9   0    4.14    2.32
  -5   9   0    1.24    1.12
  -5   9   0    1.16    1.10
  -5   9   0   -0.59    1.05
   4  -9   0   20.34    3.56
  -4   9   0   18.08    2.14
  -4   9   0   19.85    2.24
  -4   9   0   17.44    1.88
   3  -9   0   -0.52    1.56
   3  -9   0    0.50    0.91
   3  -9   0    2.35    0.94
  -3   9   0    1.02    0.60
  -3   9   0    0.93    0.78
  -3   9   0    1.36    1.09
  -3   9   0    1.51    0.88
   2  -9   0   16.55    2.80
   2  -9   0   20.66    1.97
   2  -9   0   19.13    2.04
  -2   9   0   17.93    1.33
  -2   9   0   16.71    1.82
  -2   9   0   21.80    1.94
  -2   9   0   22.39    2.40
   1  -9   0   -1.68    1.30
   1  -9   0    0.77    0.80
   1  -9   0   -0.63    0.67
  -1   9   0   -0.40    0.57
  -1   9   0    0.71    1.06
  -1   9   0    0.46    0.50
  -1   9   0    0.18    0.64
   0  -9   0    7.14    1.79
   0  -9   0    8.15    1.39
   0  -9   0    8.77    1.38
   0   9   0    9.02    1.12
   0   9   0    7.15    1.59
   0   9   0    9.86    1.30
   0   9   0    6.28    0.89
  -1  -9   0   35.68    1.99
  -1  -9   0   33.30    2.37
  -1  -9   0   36.27    2.85
  -1  -9   0   32.51    2.33
   1   9   0   37.22    1.93
   1   9   0   38.98    2.28
   1   9   0   34.57    1.98
   1   9   0   35.06    2.79
   1   9   0   35.60    2.16
  -2  -9   0   29.07    2.25
  -2  -9   0   25.22    1.72
  -2  -9   0   26.25    2.43
   2   9   0   23.46    1.51
   2   9   0   24.49    1.70
   2   9   0   27.18    2.03
   2   9   0   29.44    2.76
  -3  -9   0   21.53    1.89
  -3  -9   0   21.36    2.27
  -3  -9   0   21.25    2.42
   3   9   0   21.00    1.09
   3   9   0   20.83    2.28
   3   9   0   20.87    1.13
  -4  -9   0    4.55    1.30
  -4  -9   0    4.71    1.00
  -4  -9   0    4.07    1.33
   4   9   0    5.94    1.39
  -5  -9   0    2.40    1.25
  -5  -9   0    0.58    0.64
  -5  -9   0    0.10    0.87
   5   9   0    0.97    1.12
   5   9   0   -0.11    1.42
  -6  -9   0    4.80    0.97
  -6  -9   0    7.41    1.88
  -6  -9   0    7.18    0.91
   6   9   0    8.72    2.13
   6   9   0    8.42    1.77
  -7  -9   0    7.75    0.93
  -7  -9   0    7.37    1.95
   7   9   0    5.49    1.89
   7   9   0    6.62    1.63
  -8  -9   0    7.34    2.02
  -8  -9   0    8.06    0.98
   8   9   0    6.62    1.99
   8   9   0    6.34    1.63
  -9  -9   0    7.74    2.15
   9   9   0    9.06    2.16
 -10  -9   0    1.96    1.85
  10   9   0    2.83    1.95
   9 -10   0    0.38    2.92
  -9  10   0    1.08    1.53
   8 -10   0    5.54    3.29
   8 -10   0    9.30    2.60
  -8  10   0    4.20    1.62
   7 -10   0    5.86    3.01
   7 -10   0   10.22    2.75
  -7  10   0    7.16    1.55
  -7  10   0    5.95    1.72
   6 -10   0    0.25    2.20
  -6  10   0   -0.96    1.00
  -6  10   0   -1.47    1.02
   5 -10   0   -2.29    1.74
  -5  10   0    1.07    1.04
  -5  10   0   -1.31    1.02
   4 -10   0    4.20    2.43
  -4  10   0    6.54    1.50
  -4  10   0    6.97    1.33
  -4  10   0    6.53    1.03
  -4  10   0    4.62    1.47
   3 -10   0   17.06    2.18
   3 -10   0   17.50    1.85
   3 -10   0   17.09    3.05
  -3  10   0   16.69    1.46
  -3  10   0   16.89    1.99
  -3  10   0   20.30    2.47
  -3  10   0   14.93    1.72
   2 -10   0   22.09    2.36
   2 -10   0   15.47    2.90
   2 -10   0   20.35    2.03
  -2  10   0   22.70    2.55
  -2  10   0   23.12    1.86
  -2  10   0   23.87    1.95
  -2  10   0   23.06    1.55
   1 -10   0   33.36    3.66
   1 -10   0   32.96    2.38
   1 -10   0   40.50    2.72
  -1  10   0   36.41    2.02
  -1  10   0   38.69    2.36
  -1  10   0   35.87    2.28
  -1  10   0   34.02    3.26
   0 -10   0   -1.18    0.71
   0 -10   0    0.74    0.88
   0 -10   0   -2.87    1.05
   0  10   0   -0.42    0.52
   0  10   0    0.83    1.06
   0  10   0   -0.52    0.66
   0  10   0   -0.25    0.57
  -1 -10   0   10.39    1.84
  -1 -10   0    4.97    1.27
  -1 -10   0    6.73    1.38
   1  10   0    6.64    1.21
   1  10   0    7.91    1.07
   1  10   0    6.61    1.65
   1  10   0    6.46    0.95
  -2 -10   0    1.12    1.12
  -2 -10   0    0.54    0.86
   2  10   0    1.04    1.07
   2  10   0    0.12    0.22
   2  10   0   -0.13    0.63
  -3 -10   0    6.03    1.42
  -3 -10   0    6.83    1.36
  -3 -10   0    5.52    1.61
   3  10   0    4.05    1.36
   3  10   0    5.77    0.69
   3  10   0    4.79    0.61
  -4 -10   0   12.63    1.95
  -4 -10   0   11.68    1.89
  -4 -10   0   13.02    1.51
   4  10   0   10.95    1.98
  -5 -10   0    1.72    0.73
  -5 -10   0    1.75    0.92
  -5 -10   0    0.56    1.17
   5  10   0    0.31    1.03
  -6 -10   0    2.02    1.31
   6  10   0    0.95    1.04
   6  10   0    3.90    1.92
  -7 -10   0    1.16    1.29
   7  10   0    0.70    1.63
   7  10   0    1.53    1.35
  -8 -10   0    0.10    1.39
   8  10   0    3.28    1.80
   8  10   0   -0.80    1.06
  -9 -10   0    2.55    1.88
   9  10   0    1.59    1.65
   8 -11   0    9.38    3.98
   8 -11   0    8.04    2.76
  -8  11   0    7.93    1.94
   7 -11   0   12.93    3.05
   7 -11   0    1.97    3.14
  -7  11   0   11.97    2.14
  -7  11   0    7.97    1.77
   6 -11   0    0.48    2.32
   6 -11   0    2.98    2.28
  -6  11   0    1.42    1.37
  -6  11   0    5.63    1.50
   5 -11   0   -1.08    2.16
  -5  11   0    0.80    0.70
  -5  11   0   -2.04    1.11
  -5  11   0   -0.24    0.86
   4 -11   0    2.64    2.35
  -4  11   0    1.88    0.73
  -4  11   0    3.81    1.49
  -4  11   0    1.18    1.09
   3 -11   0   13.41    2.98
   3 -11   0   16.04    1.79
  -3  11   0   17.20    1.51
  -3  11   0   12.72    1.79
  -3  11   0   20.90    2.30
  -3  11   0   20.22    2.50
   2 -11   0   42.70    3.04
   2 -11   0   38.65    2.69
   2 -11   0   40.20    4.57
  -2  11   0   37.65    2.46
  -2  11   0   39.88    2.19
  -2  11   0   39.15    2.63
  -2  11   0   38.69    3.28
   1 -11   0   24.15    2.47
   1 -11   0   20.29    3.15
   1 -11   0   22.50    2.27
  -1  11   0   27.87    2.07
  -1  11   0   23.57    1.91
  -1  11   0   30.12    1.84
  -1  11   0   28.65    3.06
   0 -11   0   10.74    1.66
   0 -11   0    9.57    1.67
   0 -11   0   11.99    2.38
   0  11   0   14.84    1.58
   0  11   0   11.02    1.28
   0  11   0   15.55    2.31
   0  11   0   13.83    1.65
  -1 -11   0    0.08    1.30
  -1 -11   0    1.79    1.08
  -1 -11   0    2.52    1.11
   1  11   0    0.33    1.23
   1  11   0    0.63    0.55
   1  11   0    0.55    0.66
  -2 -11   0    2.13    1.30
  -2 -11   0    2.79    1.18
   2  11   0    3.92    1.52
  -3 -11   0    0.93    1.13
  -3 -11   0   -0.07    1.07
   3  11   0    1.68    0.56
   3  11   0    1.07    1.27
  -4 -11   0   12.48    1.61
  -4 -11   0   10.83    1.91
   4  11   0    8.44    1.78
  -5 -11   0    3.02    0.88
  -5 -11   0    3.02    1.43
   5  11   0    4.34    1.54
  -6 -11   0    1.92    1.38
   6  11   0    2.79    1.33
  -7 -11   0   -0.30    1.31
   7  11   0    1.21    1.30
  -8 -11   0    1.37    1.54
   8  11   0    2.78    1.78
   8  11   0    7.02    1.73
   7 -12   0   -1.52    2.16
   7 -12   0   -2.15    2.18
  -7  12   0    2.91    1.62
  -7  12   0    2.99    1.84
   6 -12   0    2.25    2.28
   6 -12   0    4.85    3.18
  -6  12   0    4.55    1.58
  -6  12   0    8.03    1.97
   5 -12   0    0.74    2.20
  -5  12   0    3.93    1.63
  -5  12   0    1.48    1.24
  -5  12   0    3.30    0.94
   4 -12   0    0.32    2.32
  -4  12   0    3.34    1.31
  -4  12   0    1.93    1.50
  -4  12   0    3.14    0.89
   3 -12   0   -0.98    2.04
   3 -12   0    1.47    0.98
  -3  12   0    1.25    0.71
  -3  12   0    1.31    1.01
  -3  12   0    2.19    1.42
   2 -12   0    7.14    2.58
   2 -12   0   13.10    1.81
  -2  12   0   16.74    2.46
  -2  12   0   11.50    1.29
  -2  12   0   12.30    1.69
   1 -12   0   18.81    3.19
   1 -12   0   18.48    2.13
  -1  12   0   21.49    1.60
  -1  12   0   16.02    1.81
  -1  12   0   18.39    2.57
   0 -12   0    6.85    1.48
   0 -12   0    9.11    2.41
   0  12   0    6.37    1.16
   0  12   0    7.07    1.73
   0  12   0    6.45    1.07
  -1 -12   0    0.63    1.09
  -1 -12   0    0.23    1.52
   1  12   0   -0.66    0.60
   1  12   0    0.42    1.29
  -2 -12   0    4.88    1.74
  -2 -12   0    6.99    1.53
   2  12   0    7.66    1.90
  -3 -12   0    0.10    1.00
  -3 -12   0   -2.02    1.03
   3  12   0   -1.43    1.11
  -4 -12   0   41.63    3.26
  -4 -12   0   40.42    2.81
   4  12   0   32.42    3.37
  -5 -12   0    4.39    1.57
   5  12   0    2.72    1.38
  -6 -12   0    1.37    1.47
   6  12   0   -0.48    1.18
  -7 -12   0    1.47    1.64
   7  12   0    0.79    1.33
   6 -13   0   -0.91    2.22
   6 -13   0    1.13    2.64
  -6  13   0   -0.80    1.10
  -6  13   0   -1.56    1.34
   5 -13   0    2.10    2.69
  -5  13   0    5.78    1.64
  -5  13   0    1.57    1.49
   4 -13   0    6.98    2.97
  -4  13   0   12.45    2.40
  -4  13   0   12.36    2.01
   3 -13   0   -1.85    1.87
   3 -13   0    1.99    1.22
  -3  13   0    1.01    0.76
  -3  13   0    3.70    1.37
  -3  13   0    2.81    1.61
   2 -13   0    3.44    2.31
   2 -13   0    0.09    0.97
  -2  13   0   -1.98    1.29
  -2  13   0    1.13    0.74
   1 -13   0   11.43    2.94
   1 -13   0   11.82    1.88
  -1  13   0    7.04    1.81
  -1  13   0   11.03    1.32
   0 -13   0    0.04    0.96
   0 -13   0   -0.85    1.70
   0  13   0    0.93    0.77
   0  13   0   -1.54    1.24
  -1 -13   0   -0.58    0.92
  -1 -13   0    0.18    1.60
   1  13   0    0.76    1.43
  -2 -13   0    1.11    1.44
  -2 -13   0    0.18    1.01
   2  13   0    0.61    1.36
  -3 -13   0   -1.21    1.16
  -3 -13   0   -0.69    1.10
   3  13   0   -0.14    1.23
  -4 -13   0   14.69    2.37
  -4 -13   0   16.09    2.04
   4  13   0   11.49    2.35
  -5 -13   0    5.82    1.78
   5  13   0    5.27    1.65
  -6 -13   0    1.46    1.46
   6  13   0   -0.03    1.29
  -5  14   0    5.15    2.02
   4 -14   0    6.03    3.11
  -4  14   0   10.42    2.25
   3 -14   0    2.48    2.57
  -3  14   0   10.13    2.34
   2 -14   0   -1.72    1.97
  -2  14   0    2.31    1.54
   1 -14   0    1.17    2.19
  -1  14   0   -0.11    1.48
  -1  14   0    3.51    0.93
   0 -14   0    1.80    2.12
   0 -14   0    0.57    1.15
   0  14   0    2.12    1.76
   0  14   0    2.06    0.83
  -1 -14   0    4.04    2.10
  -1 -14   0    1.82    1.28
   1  14   0    3.46    1.59
  -2 -14   0    0.90    1.68
  -2 -14   0    3.84    1.47
   2  14   0    3.81    1.87
  -3 -14   0    0.01    1.41
  -3 -14   0    2.81    1.29
   3  14   0    2.03    1.43
  -4 -14   0    1.31    1.38
   4  14   0    2.10    1.49
  -5 -14   0    3.88    1.66
   5  14   0    2.00    1.62
   2 -15   0    3.69    2.67
  -2  15   0    1.43    1.60
   1 -15   0   -1.27    1.94
  -1  15   0   -0.21    1.50
   0 -15   0    0.57    2.02
   0  15   0    2.63    1.68
  -1 -15   0    6.04    2.47
   1  15   0    8.41    2.21
  -2 -15   0   23.53    3.29
   2  15   0   26.21    3.40
   1  15  -1   10.99    2.31
   0  15  -1   -1.65    1.42
   0 -15   1   -2.23    1.92
  -1  15  -1    8.22    2.30
   4  14  -1    6.42    1.90
  -4 -14   1    7.77    1.92
   3  14  -1    0.17    1.50
  -3 -14   1    0.35    1.62
  -3 -14   1   -0.07    1.11
   2  14  -1   -1.06    1.21
  -2 -14   1    1.17    1.25
  -2 -14   1    0.96    1.53
   1  14  -1    5.27    1.83
  -1 -14   1    8.86    2.11
  -1 -14   1    5.69    2.14
   0  14  -1    3.49    1.54
   0  14  -1    0.15    0.80
   0 -14   1    3.08    2.17
  -1  14  -1    3.11    1.66
  -1  14  -1    5.14    1.09
   1 -14   1    5.03    2.40
  -2  14  -1    3.35    1.78
  -2  14  -1    3.19    1.54
   2 -14   1    8.58    2.91
  -3  14  -1    2.03    1.57
   3 -14   1   -2.22    2.10
  -4  14  -1    1.21    1.56
   4 -14   1   -0.62    2.64
   4 -14   1   -2.10    2.51
   6  13  -1    1.34    1.56
  -6 -13   1    1.55    1.49
   5  13  -1    5.14    1.73
  -5 -13   1    7.40    1.86
   4  13  -1   17.10    2.66
  -4 -13   1   19.61    2.58
   3  13  -1    1.88    1.50
  -3 -13   1    2.14    1.39
  -3 -13   1    1.96    1.25
   2  13  -1   -1.34    1.03
  -2 -13   1    1.98    0.98
  -2 -13   1    1.46    1.54
   1  13  -1    7.77    1.96
   1  13  -1    7.32    1.30
  -1 -13   1    7.99    2.24
  -1 -13   1    7.73    1.64
   0  13  -1   -0.27    0.73
   0  13  -1   -2.05    1.03
   0 -13   1    1.65    1.09
   0 -13   1   -0.76    1.76
  -1  13  -1    3.44    0.95
  -1  13  -1    3.17    1.71
   1 -13   1   -0.68    1.83
   1 -13   1    0.49    0.96
  -2  13  -1    2.70    0.87
  -2  13  -1    8.30    2.02
   2 -13   1    1.10    2.24
  -3  13  -1   -0.92    0.64
  -3  13  -1   -1.39    1.18
   3 -13   1    2.90    2.48
  -4  13  -1   -0.90    1.42
  -4  13  -1    0.52    0.85
   4 -13   1    2.73    2.55
  -5  13  -1    1.21    2.13
  -5  13  -1   -1.43    1.23
   5 -13   1   -2.17    2.36
   5 -13   1   -1.68    2.22
  -6  13  -1    1.25    1.44
  -6  13  -1   -0.27    1.39
   6 -13   1   -2.33    2.39
   7  12  -1   13.80    2.48
  -7 -12   1   10.04    2.29
   6  12  -1   10.37    2.21
  -6 -12   1   12.18    2.32
   5  12  -1   -1.90    1.11
  -5 -12   1    0.19    1.21
   4  12  -1    4.01    1.61
  -4 -12   1    4.11    1.51
  -4 -12   1    2.60    1.02
   3  12  -1    7.88    1.99
  -3 -12   1    2.65    1.40
  -3 -12   1    3.52    1.29
   2  12  -1    5.36    1.74
  -2 -12   1    2.53    1.59
  -2 -12   1    5.85    1.41
   1  12  -1    8.75    1.31
   1  12  -1    9.63    2.03
  -1 -12   1    9.26    1.71
  -1 -12   1   10.61    2.31
   0  12  -1    4.97    1.07
   0  12  -1    4.67    1.72
   0 -12   1    3.03    1.94
   0 -12   1    4.14    1.27
  -1  12  -1   -0.42    1.16
  -1  12  -1    0.41    0.69
  -1  12  -1    0.13    0.74
   1 -12   1    1.69    1.00
   1 -12   1    2.78    2.07
  -2  12  -1   -0.57    0.63
  -2  12  -1    1.01    0.84
  -2  12  -1    2.02    1.48
   2 -12   1    0.89    2.04
   2 -12   1   -0.42    0.85
  -3  12  -1    1.55    0.98
  -3  12  -1   -1.29    1.16
  -3  12  -1    2.71    0.84
   3 -12   1   -3.37    1.69
   3 -12   1    1.79    1.00
  -4  12  -1    0.40    0.95
  -4  12  -1    1.68    1.36
  -4  12  -1    0.10    0.69
   4 -12   1   -2.98    1.79
  -5  12  -1    1.29    1.42
  -5  12  -1   -0.46    1.07
  -5  12  -1    1.24    0.84
   5 -12   1    1.37    2.06
   5 -12   1   -0.80    2.28
  -6  12  -1   -0.29    1.17
  -6  12  -1    4.06    1.64
   6 -12   1    1.05    2.58
   6 -12   1   -2.06    2.19
  -7  12  -1    4.12    1.48
   7 -12   1    4.15    2.69
   7 -12   1    4.73    3.40
   8  11  -1    2.17    1.43
  -8 -11   1   -1.22    1.38
   7  11  -1   27.63    3.16
  -7 -11   1   20.60    2.87
   6  11  -1   19.54    2.49
  -6 -11   1   17.54    2.52
   5  11  -1    1.56    1.32
  -5 -11   1    1.53    1.34
   4  11  -1    0.99    1.17
  -4 -11   1   -0.22    0.94
  -4 -11   1   -0.38    0.83
   3  11  -1    0.79    1.12
  -3 -11   1    2.99    1.21
  -3 -11   1    0.08    1.04
   2  11  -1   -0.22    1.06
   2  11  -1    0.82    0.77
  -2 -11   1    1.42    1.02
  -2 -11   1    0.59    1.24
   1  11  -1   18.27    1.35
   1  11  -1   21.47    1.83
   1  11  -1   16.82    2.33
  -1 -11   1   19.21    2.66
  -1 -11   1   19.38    2.10
   0  11  -1   10.82    1.44
   0  11  -1   12.10    1.33
   0  11  -1   11.65    1.35
   0  11  -1   11.83    2.15
   0 -11   1    7.78    2.22
   0 -11   1   11.19    1.65
  -1  11  -1    0.01    1.26
  -1  11  -1    1.49    0.78
  -1  11  -1    0.17    0.69
  -1  11  -1   -0.37    0.61
   1 -11   1    0.42    0.86
   1 -11   1    0.09    1.67
  -2  11  -1   -1.80    1.09
  -2  11  -1    0.94    0.72
  -2  11  -1    0.37    0.76
  -2  11  -1   -0.50    1.04
   2 -11   1   -1.55    1.64
   2 -11   1    0.28    0.85
  -3  11  -1    3.55    1.11
  -3  11  -1    2.22    1.38
  -3  11  -1    2.64    0.87
   3 -11   1   -2.10    1.89
   3 -11   1    2.31    0.99
  -4  11  -1    5.64    1.51
  -4  11  -1    7.21    1.79
  -4  11  -1    4.41    1.00
   4 -11   1    8.67    2.96
  -5  11  -1    4.28    1.03
  -5  11  -1    2.61    1.28
  -5  11  -1    3.93    1.53
   5 -11   1    4.72    2.48
   5 -11   1   -0.81    2.24
  -6  11  -1    2.22    1.39
  -6  11  -1    4.94    1.58
   6 -11   1    4.24    3.04
   6 -11   1    3.71    2.45
  -7  11  -1    2.48    1.53
  -7  11  -1    1.58    1.33
   7 -11   1    4.42    2.41
   7 -11   1    0.56    2.41
  -8  11  -1    1.59    1.51
   8 -11   1   -0.95    2.79
   8 -11   1    0.98    2.18
   9  10  -1    0.49    1.68
  -9 -10   1   -2.65    1.22
   8  10  -1    2.62    1.86
  -8 -10   1   -0.72    1.44
   7  10  -1    6.66    1.70
   7  10  -1    2.59    1.70
  -7 -10   1    5.56    1.84
   6  10  -1   21.46    2.69
  -6 -10   1   18.55    2.50
   5  10  -1   -1.31    0.95
  -5 -10   1    1.16    1.10
   4  10  -1    5.50    1.60
  -4 -10   1    2.74    1.03
  -4 -10   1    5.72    1.44
  -4 -10   1    3.93    0.95
   3  10  -1   24.03    2.71
  -3 -10   1   22.02    2.35
  -3 -10   1   16.74    2.17
  -3 -10   1   24.42    2.19
   2  10  -1    1.52    0.57
   2  10  -1    2.57    0.84
   2  10  -1    2.19    0.52
   2  10  -1    3.92    1.41
  -2 -10   1    0.75    1.20
  -2 -10   1    1.33    0.94
   1  10  -1    3.59    0.86
   1  10  -1    3.14    1.37
   1  10  -1    3.28    1.00
   1  10  -1    3.75    0.72
  -1 -10   1    2.31    1.45
  -1 -10   1    2.39    0.97
  -1 -10   1    3.69    1.08
   0  10  -1    4.37    0.88
   0  10  -1    6.37    1.08
   0  10  -1    3.25    1.47
   0  10  -1    3.58    0.80
   0 -10   1    2.34    1.01
   0 -10   1    3.31    1.05
   0 -10   1    3.39    1.70
  -1  10  -1   -0.04    0.60
  -1  10  -1    0.22    0.64
  -1  10  -1   -0.56    0.96
  -1  10  -1    0.94    0.65
   1 -10   1    1.00    0.88
   1 -10   1   -2.17    1.41
   1 -10   1    0.19    0.77
  -2  10  -1    0.72    1.10
  -2  10  -1    0.11    0.68
  -2  10  -1    0.15    0.74
  -2  10  -1   -0.67    0.54
   2 -10   1   -1.47    1.59
   2 -10   1   -0.56    0.82
   2 -10   1    0.33    0.77
  -3  10  -1    0.93    0.87
  -3  10  -1    0.69    0.62
  -3  10  -1    1.96    1.25
  -3  10  -1    1.18    0.75
   3 -10   1    0.00    0.88
   3 -10   1   -0.86    0.65
   3 -10   1   -3.02    1.68
  -4  10  -1    5.99    1.08
  -4  10  -1    7.07    1.34
  -4  10  -1    7.86    1.57
  -4  10  -1    8.14    1.76
   4 -10   1    5.84    2.64
  -5  10  -1    5.33    1.42
  -5  10  -1    6.49    1.61
   5 -10   1    4.21    2.51
  -6  10  -1    3.59    1.42
  -6  10  -1    2.87    1.34
   6 -10   1    5.12    3.03
   6 -10   1    5.04    2.37
  -7  10  -1    2.01    1.28
  -7  10  -1    3.83    1.50
   7 -10   1    0.86    2.64
   7 -10   1   -1.93    1.79
  -8  10  -1    0.98    1.29
   8 -10   1    3.58    1.86
   8 -10   1   -0.79    2.65
  -9  10  -1   -0.33    1.33
   9 -10   1    0.62    3.49
   9   9  -1    5.20    2.16
  -9  -9   1   11.31    2.34
   8   9  -1   10.03    2.22
  -8  -9   1    8.74    2.09
   7   9  -1   -0.42    1.07
   7   9  -1    1.66    1.44
  -7  -9   1    1.51    1.33
   6   9  -1    4.96    1.74
   6   9  -1    3.81    1.26
  -6  -9   1    5.69    1.62
   5   9  -1    5.49    1.38
  -5  -9   1    7.28    1.59
   4   9  -1    4.84    1.44
  -4  -9   1    2.91    1.17
  -4  -9   1    4.61    0.82
  -4  -9   1    2.96    0.90
   3   9  -1    6.25    1.46
  -3  -9   1    5.31    1.27
  -3  -9   1    7.32    1.23
  -3  -9   1    7.06    1.45
   2   9  -1    6.04    1.00
   2   9  -1    5.17    1.42
   2   9  -1    5.80    0.68
   2   9  -1    6.10    0.82
  -2  -9   1    5.40    1.37
  -2  -9   1    6.46    1.23
   1   9  -1    0.86    0.60
   1   9  -1    1.35    0.68
   1   9  -1   -0.22    0.98
   1   9  -1   -0.09    0.64
   1   9  -1    0.49    0.46
  -1  -9   1    0.61    0.78
  -1  -9   1    0.04    0.69
  -1  -9   1    0.11    0.55
  -1  -9   1    0.65    1.18
   0   9  -1    3.05    1.27
   0   9  -1    1.44    0.65
   0   9  -1    2.45    0.67
   0   9  -1    2.13    0.75
   0  -9   1    2.42    1.51
   0  -9   1    2.00    0.81
   0  -9   1    1.41    0.85
  -1   9  -1    1.11    1.11
  -1   9  -1   -1.53    0.45
  -1   9  -1    0.39    0.61
  -1   9  -1    0.81    0.64
   1  -9   1    0.38    1.49
   1  -9   1    1.81    0.84
   1  -9   1    1.35    0.74
  -2   9  -1    2.05    0.72
  -2   9  -1    3.58    1.24
  -2   9  -1    3.15    0.84
  -2   9  -1    2.83    0.91
   2  -9   1    5.03    1.19
   2  -9   1    5.55    1.08
   2  -9   1    4.93    1.97
  -3   9  -1    3.30    0.87
  -3   9  -1    3.13    0.78
  -3   9  -1    3.18    1.01
  -3   9  -1    3.49    1.28
   3  -9   1    1.19    1.86
   3  -9   1    2.78    1.00
   3  -9   1    2.50    0.86
  -4   9  -1    2.02    0.88
  -4   9  -1    1.58    0.90
  -4   9  -1    4.00    1.34
   4  -9   1    0.66    2.00
  -5   9  -1    6.35    1.48
  -5   9  -1    4.60    1.18
  -5   9  -1    4.92    1.39
   5  -9   1    2.66    2.44
  -6   9  -1    9.78    1.63
  -6   9  -1    5.83    1.54
   6  -9   1   12.42    3.24
   6  -9   1   10.67    2.60
  -7   9  -1    0.35    1.01
  -7   9  -1    2.57    1.38
   7  -9   1    2.09    1.81
   7  -9   1    2.12    2.68
  -8   9  -1    1.19    1.35
   8  -9   1   -0.33    2.70
   8  -9   1   -0.70    1.82
  -9   9  -1    2.89    1.66
   9  -9   1   -0.47    2.98
  10   8  -1    1.72    1.85
 -10  -8   1    7.02    2.21
   9   8  -1   13.50    2.48
  -9  -8   1    9.57    2.17
   8   8  -1   16.70    2.55
  -8  -8   1   19.50    2.89
  -8  -8   1   17.96    1.22
   7   8  -1    3.49    1.57
   7   8  -1    3.64    1.24
  -7  -8   1    4.07    1.47
   6   8  -1    0.92    1.26
   6   8  -1   -0.25    0.98
  -6  -8   1    1.08    0.98
   5   8  -1    5.37    1.59
   5   8  -1    8.74    1.53
  -5  -8   1    9.73    1.79
   4   8  -1    8.22    1.55
  -4  -8   1    7.99    0.89
  -4  -8   1    8.71    1.09
  -4  -8   1    8.75    1.55
   3   8  -1    7.31    1.47
  -3  -8   1    5.68    1.17
  -3  -8   1    5.45    1.02
  -3  -8   1    5.36    1.25
   2   8  -1    2.88    0.48
   2   8  -1    4.04    1.16
   2   8  -1    4.48    0.85
   2   8  -1    4.18    0.62
  -2  -8   1    5.12    1.17
  -2  -8   1    5.04    1.08
  -2  -8   1    4.17    0.97
  -2  -8   1    3.07    0.80
   1   8  -1   -0.17    0.49
   1   8  -1    0.92    1.03
   1   8  -1   -0.18    0.53
   1   8  -1   -0.10    0.38
   1   8  -1   -0.09    0.57
  -1  -8   1    0.89    1.03
  -1  -8   1    0.08    0.50
  -1  -8   1    0.30    0.61
  -1  -8   1   -0.19    0.63
   0   8  -1    2.70    1.15
   0   8  -1    1.38    0.81
   0   8  -1    0.20    0.60
   0   8  -1    1.18    0.55
   0   8  -1    1.81    0.63
   0  -8   1    2.06    1.34
   0  -8   1    0.65    0.64
   0  -8   1    2.18    0.79
  -1   8  -1   -0.09    0.49
  -1   8  -1    1.34    0.66
  -1   8  -1    0.73    0.59
  -1   8  -1    0.54    0.92
   1  -8   1   -0.49    0.58
   1  -8   1    2.45    1.43
   1  -8   1    0.57    0.63
  -2   8  -1    2.28    1.08
  -2   8  -1    1.27    0.74
  -2   8  -1    1.54    0.62
  -2   8  -1    2.65    0.79
   2  -8   1    2.85    0.91
   2  -8   1    0.77    1.46
   2  -8   1    3.35    0.88
  -3   8  -1   16.68    1.61
  -3   8  -1   15.79    1.75
  -3   8  -1   16.01    1.91
   3  -8   1   14.72    2.64
   3  -8   1   14.77    1.72
  -4   8  -1    3.33    0.98
  -4   8  -1    2.33    1.15
  -4   8  -1    2.03    1.00
   4  -8   1    4.81    2.10
   4  -8   1    1.86    0.96
  -5   8  -1   11.19    1.74
  -5   8  -1    6.11    1.42
  -5   8  -1   12.14    1.58
   5  -8   1    3.73    2.25
  -6   8  -1    1.29    0.98
  -6   8  -1    0.80    1.05
  -6   8  -1    1.14    0.97
   6  -8   1   -1.27    2.10
   6  -8   1    3.77    1.89
  -7   8  -1   -0.17    0.89
  -7   8  -1   -0.91    1.08
   7  -8   1    1.74    2.58
   7  -8   1   -0.11    1.52
  -8   8  -1    2.47    1.34
  -8   8  -1    2.21    1.24
   8  -8   1   -4.78    1.86
   8  -8   1    5.91    2.00
  -9   8  -1    3.98    1.67
   9  -8   1    2.33    3.27
 -10   8  -1    0.99    1.37
  10  -8   1   -2.16    2.76
  10   7  -1   -0.24    1.36
  10   7  -1   -0.72    1.45
 -10  -7   1    1.56    1.78
 -10  -7   1   -0.64    0.64
   9   7  -1   -1.00    1.20
   9   7  -1    0.64    1.48
  -9  -7   1   -1.90    1.04
  -9  -7   1    0.97    0.68
   8   7  -1    3.33    1.50
   8   7  -1    1.39    1.48
  -8  -7   1    0.95    0.62
  -8  -7   1    4.18    1.65
   7   7  -1    3.72    1.64
   7   7  -1    4.95    1.46
   7   7  -1    4.05    1.34
  -7  -7   1    4.86    0.73
  -7  -7   1    3.83    0.98
  -7  -7   1    5.99    1.54
   6   7  -1    0.64    1.25
   6   7  -1    1.90    1.05
  -6  -7   1    2.45    0.75
  -6  -7   1    3.12    0.59
  -6  -7   1    3.91    1.29
   5   7  -1    0.75    1.15
   5   7  -1    0.17    0.86
  -5  -7   1    4.13    1.18
  -5  -7   1   -0.16    0.38
  -5  -7   1   -0.57    0.51
   4   7  -1    4.38    1.31
   4   7  -1    2.52    1.04
  -4  -7   1    4.81    0.67
  -4  -7   1    4.26    0.81
  -4  -7   1    3.07    1.12
   3   7  -1    2.56    1.04
  -3  -7   1    3.55    1.04
  -3  -7   1    2.73    0.96
  -3  -7   1    3.75    0.82
  -3  -7   1    4.34    0.80
   2   7  -1    0.09    0.74
   2   7  -1    0.51    0.31
   2   7  -1    0.79    0.39
   2   7  -1    1.12    0.56
  -2  -7   1    0.87    0.64
  -2  -7   1    0.43    0.64
  -2  -7   1    2.03    1.05
  -2  -7   1    0.47    0.75
  -2  -7   1    1.07    0.57
  -2  -7   1    0.33    0.57
   1   7  -1    0.99    0.55
   1   7  -1    1.18    0.87
   1   7  -1    1.96    0.69
   1   7  -1    1.79    0.64
   1   7  -1    1.29    0.45
  -1  -7   1    2.31    0.70
  -1  -7   1    0.68    0.91
  -1  -7   1    2.03    0.76
  -1  -7   1    1.81    0.60
  -1  -7   1    1.65    0.98
   0   7  -1    0.11    0.70
   0   7  -1    1.05    0.84
   0   7  -1    0.66    0.51
   0   7  -1    0.38    0.45
   0   7  -1   -0.12    0.48
   0  -7   1    0.87    0.65
   0  -7   1    0.14    0.56
   0  -7   1    1.22    1.12
  -1   7  -1   -0.27    0.92
  -1   7  -1    2.50    0.69
  -1   7  -1    2.18    0.93
  -1   7  -1    2.97    0.63
  -1   7  -1    2.81    0.73
   1  -7   1    1.78    1.44
   1  -7   1    1.75    0.75
   1  -7   1    3.21    0.82
  -2   7  -1   28.27    1.68
  -2   7  -1   30.55    2.25
  -2   7  -1   28.36    1.89
  -2   7  -1   30.52    2.63
  -2   7  -1   30.35    1.80
   2  -7   1   25.59    3.08
   2  -7   1   24.84    1.84
   2  -7   1   28.75    1.76
  -3   7  -1    0.56    0.67
  -3   7  -1   -0.70    0.55
  -3   7  -1    0.64    0.83
   3  -7   1    0.69    0.67
   3  -7   1    0.06    1.57
  -4   7  -1   28.84    2.13
  -4   7  -1   32.98    2.09
  -4   7  -1   30.56    2.19
   4  -7   1   28.03    2.12
   4  -7   1   27.16    3.55
  -5   7  -1    9.41    1.36
  -5   7  -1   10.86    1.54
  -5   7  -1    9.72    1.51
   5  -7   1    7.76    1.91
   5  -7   1    3.69    2.12
  -6   7  -1   -0.21    0.83
  -6   7  -1   -0.16    0.85
  -6   7  -1    0.73    0.90
   6  -7   1   -1.71    1.73
   6  -7   1   -0.90    1.22
  -7   7  -1    0.68    1.11
  -7   7  -1    0.58    0.87
   7  -7   1    1.17    2.33
   7  -7   1    0.16    1.39
  -8   7  -1    1.84    1.18
  -8   7  -1    0.29    0.87
   8  -7   1    0.47    1.41
   8  -7   1   -0.28    2.29
  -9   7  -1    2.01    1.44
   9  -7   1    6.27    3.06
 -10   7  -1    1.11    1.13
  10  -7   1   -2.29    2.09
  11   6  -1    1.82    1.70
  11   6  -1    0.24    1.38
 -11  -6   1   -0.24    1.68
 -11  -6   1    0.61    0.77
  10   6  -1    1.85    1.51
  10   6  -1    4.57    1.57
 -10  -6   1    5.33    1.06
 -10  -6   1    3.66    1.69
   9   6  -1   -1.90    1.22
   9   6  -1    2.18    1.34
  -9  -6   1    0.91    1.33
  -9  -6   1    1.59    0.76
   8   6  -1    9.22    1.97
   8   6  -1   12.01    1.88
  -8  -6   1   12.86    2.09
  -8  -6   1   13.59    1.28
   7   6  -1    5.39    1.55
   7   6  -1    2.78    0.47
   7   6  -1    3.70    0.82
   7   6  -1    5.85    1.52
  -7  -6   1    3.36    0.69
  -7  -6   1    3.43    1.06
  -7  -6   1    4.68    1.50
   6   6  -1    2.56    1.23
   6   6  -1    3.88    1.16
   6   6  -1    3.18    1.11
  -6  -6   1    4.57    0.68
  -6  -6   1    4.63    1.01
  -6  -6   1    4.96    1.40
   5   6  -1    2.16    1.10
   5   6  -1   -0.26    0.66
   5   6  -1    1.77    1.09
  -5  -6   1    1.38    0.89
  -5  -6   1    0.79    0.66
  -5  -6   1    0.44    0.40
   4   6  -1    0.20    0.77
   4   6  -1   -1.26    0.90
  -4  -6   1   -0.27    0.70
  -4  -6   1    0.96    0.40
  -4  -6   1    0.74    0.61
   3   6  -1   -0.14    0.94
   3   6  -1    0.52    0.86
  -3  -6   1    0.58    0.78
  -3  -6   1    1.22    0.67
  -3  -6   1    1.25    0.61
  -3  -6   1    0.60    0.68
  -3  -6   1    1.19    0.83
  -3  -6   1    1.13    0.50
  -3  -6   1    1.96    0.87
   2   6  -1    5.65    0.49
   2   6  -1    5.22    0.54
   2   6  -1    6.05    1.20
   2   6  -1    6.31    0.89
  -2  -6   1    5.24    1.19
  -2  -6   1    5.21    0.96
  -2  -6   1    4.07    0.72
  -2  -6   1    5.74    0.92
  -2  -6   1    8.20    1.34
  -2  -6   1    5.24    0.87
   1   6  -1    4.03    0.76
   1   6  -1    3.78    1.06
   1   6  -1    3.59    0.50
   1   6  -1    3.47    0.69
   1   6  -1    4.04    0.78
  -1  -6   1    3.72    0.70
  -1  -6   1    2.58    0.96
  -1  -6   1    4.24    1.11
  -1  -6   1    3.55    1.02
  -1  -6   1    2.12    0.75
  -1  -6   1    2.94    0.69
   0   6  -1    5.91    0.77
   0   6  -1    5.55    1.08
   0   6  -1    6.78    0.82
   0   6  -1    5.25    1.07
   0   6  -1    7.11    0.91
   0  -6   1    5.83    0.87
   0  -6   1    5.08    0.89
   0  -6   1    8.48    1.47
  -1   6  -1    3.00    0.73
  -1   6  -1    3.23    0.73
  -1   6  -1    2.90    0.64
  -1   6  -1    4.44    1.06
  -1   6  -1    1.94    1.02
   1  -6   1    3.70    0.78
   1  -6   1    3.04    0.77
   1  -6   1    2.22    1.39
  -2   6  -1    0.37    1.06
  -2   6  -1    0.66    0.59
  -2   6  -1    1.18    0.82
  -2   6  -1    0.09    0.58
   2  -6   1   -1.71    1.16
   2  -6   1    0.41    0.60
   2  -6   1    0.39    0.57
  -3   6  -1   -1.01    0.59
  -3   6  -1    0.47    0.65
  -3   6  -1   -0.46    0.69
  -3   6  -1    0.16    1.05
   3  -6   1   -0.21    0.52
   3  -6   1    0.60    1.55
  -4   6  -1   29.99    2.18
  -4   6  -1   35.41    2.24
  -4   6  -1   34.15    2.10
   4  -6   1   26.68    3.55
   4  -6   1   31.26    2.16
  -5   6  -1   32.26    2.21
  -5   6  -1   30.56    2.27
  -5   6  -1   38.28    2.34
   5  -6   1   32.97    4.15
   5  -6   1   32.24    3.06
  -6   6  -1    0.01    0.85
  -6   6  -1    1.23    0.90
  -6   6  -1    1.02    0.91
   6  -6   1    1.23    1.28
   6  -6   1    0.65    2.06
  -7   6  -1    2.73    0.96
  -7   6  -1    1.51    1.19
  -7   6  -1    3.29    1.46
   7  -6   1    0.33    2.05
   7  -6   1    0.49    1.35
  -8   6  -1    0.29    1.04
  -8   6  -1    0.55    0.80
   8  -6   1    1.04    2.23
   8  -6   1   -0.28    1.20
  -9   6  -1    2.92    1.37
   9  -6   1    1.84    2.47
 -10   6  -1    0.84    1.38
  10  -6   1   -0.26    2.41
 -11   6  -1    0.82    1.31
  11  -6   1   -4.61    2.59
  11   5  -1    0.14    1.53
  11   5  -1    2.89    1.44
 -11  -5   1    0.08    0.82
 -11  -5   1   -2.56    1.37
  10   5  -1   -0.25    1.06
  10   5  -1    0.19    1.33
 -10  -5   1   -0.57    0.73
 -10  -5   1   -0.60    1.45
   9   5  -1    1.19    1.14
   9   5  -1    2.23    1.41
  -9  -5   1    0.27    0.64
  -9  -5   1    0.69    1.36
   8   5  -1    1.19    1.51
   8   5  -1    2.19    1.24
   8   5  -1    1.75    1.12
  -8  -5   1    0.04    1.61
  -8  -5   1   -0.52    1.20
  -8  -5   1    0.80    1.06
  -8  -5   1    2.00    0.72
   7   5  -1    3.85    0.64
   7   5  -1    2.34    1.22
   7   5  -1    4.62    1.39
   7   5  -1    6.31    1.43
  -7  -5   1    5.38    0.84
  -7  -5   1    2.55    1.33
  -7  -5   1    4.17    1.20
   6   5  -1    0.15    0.87
   6   5  -1   -0.20    0.82
   6   5  -1    2.28    0.87
   6   5  -1    1.15    0.36
   6   5  -1   -0.21    0.85
  -6  -5   1    1.69    0.99
  -6  -5   1    0.73    0.87
  -6  -5   1    0.94    0.46
   5   5  -1    1.21    0.27
   5   5  -1   -0.21    0.47
   5   5  -1    0.22    0.93
   5   5  -1    0.38    0.73
   5   5  -1   -0.08    0.76
  -5  -5   1    0.72    0.74
  -5  -5   1    0.19    0.36
  -5  -5   1    0.30    0.78
   4   5  -1    1.01    0.73
   4   5  -1    0.05    0.95
   4   5  -1    0.15    0.86
  -4  -5   1    0.02    0.58
  -4  -5   1    0.49    0.55
  -4  -5   1    0.70    0.79
  -4  -5   1    0.52    0.34
  -4  -5   1   -0.24    0.71
  -4  -5   1    0.84    0.74
  -4  -5   1   -0.23    0.37
   3   5  -1    1.67    0.78
   3   5  -1    1.91    1.03
  -3  -5   1    0.91    0.42
  -3  -5   1    1.10    0.60
  -3  -5   1    1.03    0.71
  -3  -5   1    0.39    0.63
  -3  -5   1    0.13    0.64
  -3  -5   1    1.32    0.57
  -3  -5   1    2.47    0.89
   2   5  -1   15.78    0.73
   2   5  -1   16.49    1.31
   2   5  -1   14.80    0.69
   2   5  -1   16.10    1.57
  -2  -5   1   15.19    1.41
  -2  -5   1   18.43    1.74
  -2  -5   1   16.18    1.29
  -2  -5   1   17.15    1.64
  -2  -5   1   13.00    1.26
  -2  -5   1   16.06    1.18
  -2  -5   1   13.91    1.13
   1   5  -1    6.43    0.87
   1   5  -1    3.96    0.65
   1   5  -1    4.07    0.69
   1   5  -1    3.22    0.88
  -1  -5   1    5.36    0.70
  -1  -5   1    4.91    0.71
  -1  -5   1    4.90    1.00
  -1  -5   1    4.82    1.10
  -1  -5   1    4.31    1.08
  -1  -5   1    4.35    0.82
   0   5  -1    9.94    0.93
   0   5  -1   12.03    0.92
   0   5  -1   12.13    1.39
   0   5  -1   12.87    1.13
   0   5  -1    9.87    1.23
   0  -5   1   11.43    1.04
   0  -5   1    9.27    1.48
   0  -5   1   11.93    1.16
   0  -5   1   10.16    1.35
  -1   5  -1   12.08    0.96
  -1   5  -1    9.69    1.46
  -1   5  -1    9.65    1.03
  -1   5  -1   10.92    1.03
  -1   5  -1    8.12    1.19
   1  -5   1   10.66    1.06
   1  -5   1    9.09    1.75
   1  -5   1    9.68    1.05
  -2   5  -1   33.37    2.58
  -2   5  -1   35.63    1.86
  -2   5  -1   35.27    2.17
  -2   5  -1   36.22    1.99
   2  -5   1   37.09    2.01
   2  -5   1   38.70    3.50
   2  -5   1   36.03    1.84
  -3   5  -1   29.73    2.99
  -3   5  -1   30.55    1.77
  -3   5  -1   27.18    1.88
  -3   5  -1   31.01    1.99
   3  -5   1   27.14    1.83
   3  -5   1   28.37    3.28
  -4   5  -1   37.90    2.18
  -4   5  -1   40.57    2.22
  -4   5  -1   35.17    2.23
  -4   5  -1   33.56    3.48
   4  -5   1   34.85    2.15
   4  -5   1   32.04    3.64
  -5   5  -1    0.71    0.83
  -5   5  -1    0.51    0.69
   5  -5   1    2.23    1.79
   5  -5   1    1.32    0.79
   5  -5   1   -0.38    1.01
  -6   5  -1    0.96    0.85
  -6   5  -1    0.08    0.71
   6  -5   1   -1.47    1.54
   6  -5   1   -0.86    0.97
  -7   5  -1    3.35    1.54
  -7   5  -1    5.15    1.38
   7  -5   1    1.30    1.11
   7  -5   1    1.23    2.09
  -8   5  -1    0.86    1.00
   8  -5   1   -0.54    0.87
   8  -5   1   -0.47    2.37
  -9   5  -1   -0.31    1.15
   9  -5   1    0.00    2.55
 -10   5  -1   -1.28    1.18
  10  -5   1   -0.97    2.45
 -11   5  -1    2.81    1.53
  11  -5   1   -0.41    0.93
  11  -5   1   -2.32    2.63
  11   4  -1    1.45    1.18
  11   4  -1    1.65    1.77
 -11  -4   1    1.88    0.94
 -11  -4   1    0.76    1.58
  10   4  -1    1.29    1.54
  10   4  -1    2.02    1.28
 -10  -4   1    0.90    0.85
 -10  -4   1    1.73    1.57
   9   4  -1    3.98    1.31
   9   4  -1    3.39    1.63
  -9  -4   1    1.86    0.85
   8   4  -1    0.83    1.45
   8   4  -1    0.15    1.03
   8   4  -1    1.04    1.05
  -8  -4   1   -0.31    1.10
  -8  -4   1    0.92    1.03
  -8  -4   1   -0.27    0.55
  -8  -4   1    0.13    0.88
   7   4  -1   34.35    2.44
   7   4  -1   36.64    3.05
   7   4  -1   33.83    2.70
   7   4  -1   37.33    1.90
  -7  -4   1   32.09    1.84
  -7  -4   1   34.33    2.59
  -7  -4   1   37.52    2.74
   6   4  -1   15.39    2.03
   6   4  -1   10.16    0.89
   6   4  -1   11.65    1.46
  -6  -4   1   12.60    1.02
  -6  -4   1   14.04    1.70
  -6  -4   1   11.44    1.47
   5   4  -1    0.23    0.30
   5   4  -1   -0.23    0.85
   5   4  -1   -0.68    0.65
   5   4  -1   -0.19    0.86
   5   4  -1    0.32    0.63
  -5  -4   1   -1.12    0.78
  -5  -4   1    0.01    0.74
  -5  -4   1    0.11    0.68
  -5  -4   1    0.49    0.64
  -5  -4   1   -0.13    0.42
  -5  -4   1   -0.59    0.32
   4   4  -1    0.03    0.23
   4   4  -1   -0.31    0.57
   4   4  -1   -0.22    0.62
   4   4  -1    0.56    0.69
   4   4  -1   -0.23    0.77
  -4  -4   1   -0.19    0.61
  -4  -4   1    0.18    0.30
  -4  -4   1   -0.38    0.46
  -4  -4   1   -0.53    0.65
  -4  -4   1    0.45    0.42
  -4  -4   1   -0.29    0.71
  -4  -4   1    0.12    0.67
   3   4  -1   -0.32    0.56
   3   4  -1   -0.14    0.77
   3   4  -1    0.72    0.67
  -3  -4   1    1.01    0.60
  -3  -4   1    0.31    0.66
  -3  -4   1   -1.01    0.62
  -3  -4   1    0.00    0.27
  -3  -4   1   -0.05    0.37
  -3  -4   1   -0.01    0.48
  -3  -4   1    0.10    0.61
   2   4  -1    0.26    0.84
   2   4  -1   -0.18    0.42
   2   4  -1   -0.17    0.56
  -2  -4   1   -0.76    0.64
  -2  -4   1   -0.25    0.37
  -2  -4   1   -0.29    0.41
  -2  -4   1    0.07    0.43
  -2  -4   1   -0.52    0.57
  -2  -4   1    0.70    0.55
  -2  -4   1    0.12    0.52
   1   4  -1    0.03    0.11
   1   4  -1    0.16    0.51
   1   4  -1    0.36    0.43
   1   4  -1   -0.04    0.69
   1   4  -1    0.35    0.43
  -1  -4   1    0.15    0.63
  -1  -4   1    0.80    0.52
  -1  -4   1    0.45    0.38
  -1  -4   1    1.78    0.75
  -1  -4   1    0.91    0.48
  -1  -4   1    0.29    0.44
  -1  -4   1    0.04    0.67
   0   4  -1    2.07    0.51
   0   4  -1    1.06    0.75
   0   4  -1    1.50    0.47
   0   4  -1    1.41    0.77
   0   4  -1    3.15    0.60
   0  -4   1    1.92    0.48
   0  -4   1    2.12    0.62
   0  -4   1    2.99    1.01
   0  -4   1    2.64    0.53
   0  -4   1    2.18    0.83
  -1   4  -1    1.03    1.00
  -1   4  -1    2.74    0.76
  -1   4  -1    3.56    0.64
  -1   4  -1    3.48    0.65
   1  -4   1    2.70    1.28
   1  -4   1    3.38    0.67
   1  -4   1    2.76    0.61
  -2   4  -1   11.89    1.23
  -2   4  -1   13.03    1.12
  -2   4  -1   16.58    2.08
  -2   4  -1   14.47    1.34
   2  -4   1   12.76    1.24
   2  -4   1   11.79    1.96
  -3   4  -1   -0.36    0.57
  -3   4  -1   -0.50    1.12
  -3   4  -1    0.93    0.70
   3  -4   1    0.58    0.58
   3  -4   1    1.71    1.54
  -4   4  -1    1.69    0.72
  -4   4  -1    2.45    0.80
  -4   4  -1    1.15    1.40
   4  -4   1    1.82    0.99
   4  -4   1    1.44    1.71
   4  -4   1    1.65    0.70
  -5   4  -1   12.81    2.43
  -5   4  -1   13.06    1.57
   5  -4   1   15.48    1.61
   5  -4   1   12.46    2.61
   5  -4   1   14.52    1.78
  -6   4  -1    2.78    0.99
   6  -4   1    1.19    1.73
   6  -4   1    1.88    0.95
  -7   4  -1   -0.45    0.77
   7  -4   1   -0.28    1.97
   7  -4   1   -0.08    0.82
  -8   4  -1    2.95    1.27
   8  -4   1    3.33    0.93
   8  -4   1   -2.98    2.17
  -9   4  -1   -1.22    0.86
   9  -4   1    2.99    2.62
 -10   4  -1    0.52    1.18
  10  -4   1   -0.39    2.36
  10  -4   1   -0.87    0.81
 -11   4  -1    0.30    1.34
  11  -4   1   -0.90    2.40
  11  -4   1    0.45    0.96
  12   3  -1   -0.13    1.17
 -12  -3   1    2.68    1.18
 -12  -3   1   -1.95    1.60
  11   3  -1    2.65    1.78
  11   3  -1    0.04    1.25
 -11  -3   1    0.12    0.92
  10   3  -1   -0.68    1.34
  10   3  -1   -0.83    0.90
 -10  -3   1    0.37    0.81
   9   3  -1    3.74    1.14
   9   3  -1    0.52    1.25
   9   3  -1   -1.26    1.50
  -9  -3   1    0.46    0.76
   8   3  -1    3.96    1.87
   8   3  -1    3.91    1.44
   8   3  -1    4.83    1.17
  -8  -3   1    6.97    0.94
  -8  -3   1    5.85    1.21
  -8  -3   1    6.97    1.10
  -8  -3   1    8.74    1.06
  -8  -3   1    5.43    1.70
   7   3  -1    5.11    1.20
   7   3  -1    7.65    1.94
   7   3  -1    5.91    1.37
  -7  -3   1    7.44    1.09
  -7  -3   1    7.00    1.22
  -7  -3   1    6.48    1.60
  -7  -3   1    8.46    1.05
  -7  -3   1    6.43    1.18
   6   3  -1   20.13    1.27
   6   3  -1   19.63    2.12
   6   3  -1   16.68    1.65
   6   3  -1   15.43    2.25
  -6  -3   1   20.31    1.78
  -6  -3   1   19.64    2.18
  -6  -3   1   17.78    1.26
   5   3  -1    2.49    0.53
   5   3  -1    1.34    0.73
   5   3  -1    1.86    0.99
   5   3  -1    1.99    0.99
  -5  -3   1    2.58    0.65
  -5  -3   1    1.57    0.48
  -5  -3   1    3.59    0.82
  -5  -3   1    1.11    0.72
  -5  -3   1    2.32    1.01
   4   3  -1    5.52    0.94
   4   3  -1    5.64    0.57
   4   3  -1    5.11    0.87
   4   3  -1    3.56    0.96
  -4  -3   1    5.09    1.03
  -4  -3   1    6.23    0.95
  -4  -3   1    6.22    1.15
  -4  -3   1    5.16    0.57
  -4  -3   1    4.69    0.79
  -4  -3   1    5.33    0.92
   3   3  -1    0.96    0.87
   3   3  -1    1.67    0.69
   3   3  -1    0.91    0.66
   3   3  -1    1.30    0.26
   3   3  -1    1.28    0.68
  -3  -3   1    1.28    0.54
  -3  -3   1    1.56    0.68
  -3  -3   1    1.09    0.29
  -3  -3   1    1.59    0.47
  -3  -3   1    2.01    0.70
  -3  -3   1    1.11    0.67
   2   3  -1    1.22    0.53
   2   3  -1    2.13    0.85
   2   3  -1    1.22    0.68
   2   3  -1    1.33    0.67
  -2  -3   1    2.33    0.56
  -2  -3   1    1.33    0.41
  -2  -3   1    1.31    0.65
  -2  -3   1    1.54    0.58
  -2  -3   1    1.74    0.27
  -2  -3   1    2.33    0.57
  -2  -3   1    1.07    0.55
   1   3  -1    0.99    0.65
   1   3  -1    1.48    0.36
   1   3  -1    1.18    0.23
   1   3  -1    0.83    0.45
  -1  -3   1    1.29    0.34
  -1  -3   1   -0.21    0.52
  -1  -3   1    1.35    0.42
  -1  -3   1    1.99    0.77
  -1  -3   1    0.85    0.52
  -1  -3   1    0.71    0.51
  -1  -3   1    1.61    0.54
   0   3  -1   16.96    0.92
   0   3  -1   17.31    0.99
   0   3  -1   18.00    1.25
   0   3  -1   15.64    0.99
   0   3  -1   17.72    1.38
   0  -3   1   20.08    1.60
   0  -3   1   15.86    0.98
   0  -3   1   17.10    1.33
   0  -3   1   17.33    1.05
   0  -3   1   17.62    0.96
  -1   3  -1    2.59    0.59
  -1   3  -1    2.52    1.07
  -1   3  -1    2.70    0.53
  -1   3  -1    2.39    0.68
   1  -3   1    2.50    0.57
   1  -3   1    4.88    1.32
   1  -3   1    3.16    0.55
  -2   3  -1  261.22    8.77
  -2   3  -1  251.39    9.54
  -2   3  -1  244.74    8.69
  -2   3  -1  244.86    8.57
   2  -3   1  238.57    8.27
   2  -3   1  231.77    9.25
  -3   3  -1   64.19    2.88
  -3   3  -1   65.21    3.82
   3  -3   1   64.46    4.00
   3  -3   1   62.64    2.84
  -4   3  -1   52.38    3.75
  -4   3  -1   61.76    2.89
   4  -3   1   56.47    4.15
   4  -3   1   51.80    2.86
   4  -3   1   55.16    2.66
  -5   3  -1    1.31    1.34
  -5   3  -1   -0.78    0.65
   5  -3   1   -0.12    0.57
   5  -3   1   -0.27    0.71
   5  -3   1    2.77    1.63
  -6   3  -1    3.05    0.95
  -6   3  -1    2.28    1.73
   6  -3   1    2.45    0.85
   6  -3   1    3.36    1.93
  -7   3  -1    0.85    0.85
   7  -3   1    0.28    0.68
   7  -3   1    0.11    1.81
  -8   3  -1    0.71    1.04
   8  -3   1    1.17    2.11
   8  -3   1    0.25    0.64
  -9   3  -1    1.01    1.00
   9  -3   1    0.33    0.80
   9  -3   1    0.26    2.27
 -10   3  -1    0.23    1.16
  10  -3   1    1.42    0.91
  10  -3   1    1.70    2.74
 -11   3  -1   -0.34    1.24
  11  -3   1   -1.36    0.81
  11  -3   1    1.38    2.92
 -12   3  -1   -1.61    1.15
  12  -3   1    1.17    1.11
  12   2  -1   -1.44    1.49
  12   2  -1    0.31    1.09
 -12  -2   1   -0.53    1.03
  11   2  -1    1.59    1.25
  11   2  -1   -0.86    1.49
 -11  -2   1   -1.05    0.85
  10   2  -1   -0.02    1.21
  10   2  -1    1.63    0.96
 -10  -2   1    0.67    0.94
   9   2  -1   20.53    2.09
   9   2  -1   23.19    2.76
   9   2  -1   19.66    3.12
  -9  -2   1   19.37    1.94
  -9  -2   1   21.66    1.87
   8   2  -1    1.13    1.64
   8   2  -1    0.95    1.20
   8   2  -1    0.96    0.84
  -8  -2   1   -0.36    1.18
  -8  -2   1    0.29    0.67
  -8  -2   1    0.72    0.76
   7   2  -1    1.39    0.77
   7   2  -1    2.40    1.11
   7   2  -1    4.15    1.79
  -7  -2   1    5.44    0.98
  -7  -2   1    3.97    0.85
  -7  -2   1    1.24    1.26
   6   2  -1    1.05    0.54
   6   2  -1    0.83    0.92
   6   2  -1    1.39    1.32
   6   2  -1    1.06    0.77
  -6  -2   1    1.23    0.63
  -6  -2   1    1.51    0.66
  -6  -2   1    1.29    0.65
  -6  -2   1    0.83    1.08
  -6  -2   1    0.46    0.52
   5   2  -1    0.35    0.57
   5   2  -1    2.05    1.25
   5   2  -1    0.39    0.89
   5   2  -1    1.01    0.45
  -5  -2   1   -0.21    0.41
  -5  -2   1   -0.40    0.85
  -5  -2   1    0.62    0.55
  -5  -2   1    0.06    0.55
   4   2  -1    0.52    0.39
   4   2  -1   -0.25    0.60
   4   2  -1    1.48    1.03
   4   2  -1    1.27    0.76
  -4  -2   1    1.00    0.88
  -4  -2   1    1.08    0.41
  -4  -2   1    0.40    0.53
  -4  -2   1    0.90    0.57
   3   2  -1    2.30    0.84
   3   2  -1    4.25    0.47
   3   2  -1    5.50    0.78
   3   2  -1    2.87    0.66
  -3  -2   1    3.98    0.66
  -3  -2   1    2.80    0.64
  -3  -2   1    4.63    0.70
  -3  -2   1    3.76    0.46
  -3  -2   1    4.81    0.91
  -3  -2   1    3.57    0.93
   2   2  -1    0.23    0.55
   2   2  -1    0.98    0.52
   2   2  -1    0.38    0.20
   2   2  -1    1.30    0.57
   2   2  -1    1.06    0.67
  -2  -2   1    1.23    0.57
  -2  -2   1    0.00    0.33
  -2  -2   1    0.60    0.20
  -2  -2   1    1.53    0.53
  -2  -2   1    0.33    0.44
  -2  -2   1    0.84    0.60
   1   2  -1    0.70    0.40
   1   2  -1    0.68    0.55
   1   2  -1    1.03    0.50
   1   2  -1    0.58    0.66
  -1  -2   1    0.63    0.27
  -1  -2   1    0.39    0.53
  -1  -2   1   -0.05    0.42
  -1  -2   1    0.58    0.36
  -1  -2   1   -0.18    0.36
   0   2  -1  237.20    8.07
   0   2  -1  244.40    8.01
   0   2  -1  237.02    8.28
   0   2  -1  250.47    8.01
   0   2  -1  235.61    8.21
   0  -2   1  241.14    8.00
   0  -2   1  240.19    8.01
   0  -2   1  245.96    8.24
   0  -2   1  237.35    8.06
   0  -2   1  239.28    8.34
  -1   2  -1    1.49    0.46
  -1   2  -1    0.80    0.50
  -1   2  -1    2.30    1.06
  -1   2  -1    1.34    0.39
   1  -2   1    1.59    0.45
   1  -2   1    1.07    0.35
   1  -2   1    1.76    1.10
  -2   2  -1  274.27   10.59
  -2   2  -1  297.04    9.83
   2  -2   1  261.03    9.44
   2  -2   1  273.73    9.21
   2  -2   1  268.94   10.13
  -3   2  -1   -0.14    0.49
  -3   2  -1    1.12    1.27
   3  -2   1    0.56    0.73
   3  -2   1    0.16    1.32
   3  -2   1    0.21    0.49
  -4   2  -1    0.75    1.31
  -4   2  -1    0.40    0.62
   4  -2   1    1.46    0.67
   4  -2   1    1.17    0.69
   4  -2   1   -0.13    1.36
  -5   2  -1    1.56    0.71
  -5   2  -1   -0.12    1.36
   5  -2   1    0.12    1.45
   5  -2   1    1.00    0.66
   5  -2   1    0.30    0.63
  -6   2  -1   16.67    1.72
  -6   2  -1   22.11    3.00
   6  -2   1   17.54    1.41
   6  -2   1   16.57    2.84
  -7   2  -1    2.99    1.93
  -7   2  -1    1.14    0.91
   7  -2   1    1.76    0.60
   7  -2   1    2.09    1.84
  -8   2  -1    7.15    1.32
  -8   2  -1    7.84    0.78
   8  -2   1   10.09    1.29
   8  -2   1    6.60    2.54
  -9   2  -1    0.69    1.02
   9  -2   1    2.94    2.50
   9  -2   1    0.38    0.81
 -10   2  -1    5.33    1.50
  10  -2   1    2.93    2.74
  10  -2   1    5.41    1.20
 -11   2  -1    0.02    1.05
  11  -2   1   -0.37    0.92
  11  -2   1    0.45    2.14
 -12   2  -1    2.75    1.50
  12  -2   1    3.82    1.29
  12   1  -1   -0.46    1.63
  12   1  -1    0.64    1.07
 -12  -1   1    1.76    1.23
  11   1  -1    3.98    1.35
  11   1  -1    3.78    1.60
 -11  -1   1    1.35    1.11
  10   1  -1    2.32    2.19
  10   1  -1    3.20    1.60
  10   1  -1   -0.31    0.98
 -10  -1   1    2.42    1.11
   9   1  -1   21.53    2.70
   9   1  -1   21.37    3.49
   9   1  -1   23.71    2.21
  -9  -1   1   22.74    1.83
  -9  -1   1   31.37    5.30
  -9  -1   1   24.43    1.99
   8   1  -1    6.30    1.15
   8   1  -1    8.53    2.35
   8   1  -1    6.70    1.62
  -8  -1   1    9.11    1.21
  -8  -1   1    8.70    2.05
  -8  -1   1    7.50    1.26
   7   1  -1   -0.32    0.67
   7   1  -1    0.57    0.99
   7   1  -1   -1.02    1.39
  -7  -1   1    0.58    0.62
  -7  -1   1    0.55    1.18
  -7  -1   1    1.32    0.66
   6   1  -1    0.99    0.63
   6   1  -1    2.62    1.09
   6   1  -1   -0.09    1.34
   6   1  -1    0.20    0.50
  -6  -1   1   -0.87    0.99
  -6  -1   1    0.78    0.59
  -6  -1   1    1.37    0.62
   5   1  -1    4.01    0.88
   5   1  -1    3.20    1.41
   5   1  -1    5.23    1.18
   5   1  -1    4.70    0.76
  -5  -1   1    3.96    0.77
  -5  -1   1    4.29    0.54
  -5  -1   1    4.55    0.77
  -5  -1   1    2.47    1.19
   4   1  -1    6.53    0.89
   4   1  -1    8.70    1.58
   4   1  -1    5.06    0.98
   4   1  -1    8.14    0.84
  -4  -1   1    7.61    0.81
  -4  -1   1    8.17    0.87
  -4  -1   1    7.34    0.76
  -4  -1   1    7.30    1.37
   3   1  -1    3.39    0.79
   3   1  -1    3.54    1.10
   3   1  -1    6.32    0.79
   3   1  -1    4.52    0.57
  -3  -1   1    4.26    1.04
  -3  -1   1    6.43    0.75
  -3  -1   1    6.32    0.76
  -3  -1   1    4.32    0.57
   2   1  -1    2.10    0.54
   2   1  -1    1.42    0.33
   2   1  -1    1.84    0.63
  -2  -1   1    1.64    0.33
  -2  -1   1    1.50    0.45
  -2  -1   1    1.60    0.67
  -2  -1   1    0.84    0.51
  -2  -1   1    1.38    0.45
  -2  -1   1    1.86    0.53
   1   1  -1    7.49    0.58
   1   1  -1    6.68    0.53
   1   1  -1    7.00    0.62
   1   1  -1    7.10    0.69
  -1  -1   1    7.19    0.53
  -1  -1   1    8.69    0.68
  -1  -1   1    9.28    0.73
  -1  -1   1    6.47    0.53
   0   1  -1   12.07    0.66
   0   1  -1   12.67    0.63
   0   1  -1   11.71    0.83
   0  -1   1   11.64    0.86
   0  -1   1   12.89    0.68
   0  -1   1   11.61    0.51
   0  -1   1   13.33    0.54
  -1   1  -1   38.75    2.13
  -1   1  -1   36.17    1.39
  -1   1  -1   36.03    1.48
   1  -1   1   35.57    1.45
   1  -1   1   33.46    2.09
   1  -1   1   36.43    1.40
   1  -1   1   37.04    1.75
  -2   1  -1  386.41   13.64
  -2   1  -1  383.50   12.89
   2  -1   1  380.42   12.89
   2  -1   1  386.22   13.66
   2  -1   1  381.48   12.81
  -3   1  -1   34.63    2.87
  -3   1  -1   38.49    1.85
   3  -1   1   34.57    2.85
   3  -1   1   39.44    1.84
   3  -1   1   34.26    1.78
  -4   1  -1    2.94    1.46
  -4   1  -1    5.59    0.90
   4  -1   1    4.31    0.78
   4  -1   1    4.18    0.74
   4  -1   1    2.67    1.66
  -5   1  -1    2.29    0.78
  -5   1  -1    3.64    1.70
   5  -1   1    3.94    1.64
   5  -1   1    1.65    0.63
   5  -1   1    1.55    0.63
  -6   1  -1    5.54    0.61
  -6   1  -1    4.19    1.62
  -6   1  -1    7.04    1.14
   6  -1   1    4.46    1.92
   6  -1   1    4.58    0.85
   6  -1   1    4.84    1.05
  -7   1  -1    2.98    1.00
  -7   1  -1    2.81    0.53
  -7   1  -1    2.38    1.79
   7  -1   1    2.66    0.79
   7  -1   1   -0.88    1.50
  -8   1  -1    0.65    1.87
  -8   1  -1    1.14    0.95
  -8   1  -1    1.21    0.48
   8  -1   1   -0.14    1.88
   8  -1   1    0.60    0.71
  -9   1  -1    2.20    1.00
   9  -1   1    3.20    2.36
   9  -1   1    3.63    1.01
 -10   1  -1    0.65    1.07
  10  -1   1   -0.45    1.97
  10  -1   1    0.07    0.84
 -11   1  -1   -0.42    1.07
  11  -1   1    0.65    0.92
  11  -1   1    1.38    2.66
 -12   1  -1   -0.19    1.20
  12  -1   1   -0.82    0.88
  12   0  -1    1.79    1.22
  12   0  -1   -0.41    1.74
 -12   0   1    0.30    1.08
  11   0  -1    0.80    1.59
  11   0  -1    3.48    1.33
 -11   0   1    0.49    1.09
  10   0  -1    1.13    0.94
  10   0  -1    3.21    2.16
  10   0  -1    1.87    1.66
 -10   0   1    3.22    1.21
   9   0  -1   11.93    1.61
   9   0  -1   11.16    2.09
   9   0  -1    6.52    2.45
  -9   0   1    8.64    1.18
  -9   0   1    8.72    2.29
  -9   0   1   10.82    1.52
   8   0  -1   20.37    1.86
   8   0  -1   16.84    3.01
  -8   0   1   17.46    2.78
  -8   0   1   20.35    1.55
  -8   0   1   19.03    1.93
   7   0  -1    0.68    0.73
   7   0  -1    0.98    1.56
  -7   0   1    0.26    1.34
  -7   0   1   -1.14    0.42
  -7   0   1   -0.17    0.63
   6   0  -1    3.13    0.83
   6   0  -1    4.30    1.70
   6   0  -1    2.79    0.72
  -6   0   1    3.75    0.72
  -6   0   1    4.32    0.89
  -6   0   1    3.46    1.46
   5   0  -1    7.51    0.94
   5   0  -1    5.73    0.91
   5   0  -1    4.15    1.67
  -5   0   1    6.61    0.92
  -5   0   1    8.83    1.73
   4   0  -1    0.43    0.57
   4   0  -1    0.48    0.50
   4   0  -1   -0.83    1.12
  -4   0   1    0.73    0.52
  -4   0   1    1.48    1.07
   3   0  -1    6.38    0.75
   3   0  -1    7.43    0.84
   3   0  -1    6.64    1.38
  -3   0   1    9.01    1.39
  -3   0   1    5.65    0.71
   2   0  -1  197.45    6.72
   2   0  -1  192.92    7.14
   2   0  -1  201.14    6.74
  -2   0   1  205.02    6.77
  -2   0   1  203.69    7.30
  -2   0   1  202.14    6.91
   1   0  -1   33.60    1.32
   1   0  -1   32.97    1.32
   1   0  -1   33.01    1.29
   1   0  -1   31.04    1.40
  -1   0   1   32.58    1.22
  -1   0   1   32.83    1.24
  -1   0   1   31.47    1.37
  -1   0   1   30.48    1.28
   0   0  -1   -0.05    0.13
   0   0  -1   -0.07    0.03
   0   0  -1    0.26    0.24
   0   0  -1   -0.02    0.06
   0   0  -1    0.02    0.03
   0   0   1    0.00    0.07
   0   0   1    0.22    0.17
   0   0   1    0.02    0.08
   0   0   1    0.19    0.22
  -1   0  -1   38.27    1.45
   1   0   1   39.31    1.64
   1   0   1   38.99    1.50
   1   0   1   41.72    2.08
  -2   0  -1  190.28    6.37
  -2   0  -1  197.84    6.65
  -2   0  -1  191.30    7.38
  -2   0  -1  196.79    6.65
   2   0   1  190.99    6.60
   2   0   1  199.34    6.73
   2   0   1  200.70    7.57
   2   0   1  197.93    6.76
  -3   0  -1    5.53    0.69
  -3   0  -1    5.66    0.47
  -3   0  -1    6.34    0.70
  -3   0  -1    4.50    1.49
   3   0   1    4.59    0.67
   3   0   1    5.06    0.61
   3   0   1    6.39    1.63
   3   0   1    5.27    0.76
  -4   0  -1    4.51    0.64
  -4   0  -1    4.56    0.50
  -4   0  -1    2.93    1.40
  -4   0  -1    3.84    0.69
   4   0   1    5.28    0.79
   4   0   1    2.68    1.48
   4   0   1    4.76    0.70
   4   0   1    4.69    0.76
  -5   0  -1   14.66    1.37
  -5   0  -1   13.30    0.89
  -5   0  -1   13.79    2.35
  -5   0  -1   14.33    0.92
   5   0   1   14.83    1.37
   5   0   1   11.12    2.34
   5   0   1   13.95    1.11
  -6   0  -1   10.07    0.88
  -6   0  -1   15.56    2.47
  -6   0  -1   11.75    1.34
   6   0   1   12.24    1.36
   6   0   1    7.59    2.00
   6   0   1    9.90    1.11
  -7   0  -1    8.94    1.27
  -7   0  -1    8.29    0.88
  -7   0  -1    8.95    2.17
   7   0   1    8.08    1.07
   7   0   1    6.07    2.15
  -8   0  -1    1.16    1.71
  -8   0  -1    4.55    1.10
  -8   0  -1    4.21    0.75
   8   0   1    6.59    2.31
   8   0   1    5.07    1.07
  -9   0  -1   -2.58    1.63
  -9   0  -1    1.13    0.95
  -9   0  -1    1.24    0.82
   9   0   1    0.83    0.79
   9   0   1    2.73    2.36
 -10   0  -1    7.51    1.58
  10   0   1    6.86    1.40
  10   0   1    6.84    2.81
 -11   0  -1   -0.87    1.07
  11   0   1   -2.69    1.34
  11   0   1   -0.70    2.46
  11   0   1    2.27    1.15
 -12   0  -1    1.88    1.27
  12   0   1    0.48    1.72
  12   0   1    1.49    1.14
  12  -1  -1    3.64    1.28
  12  -1  -1    0.33    1.75
 -12   1   1    0.37    1.22
  11  -1  -1    1.89    1.18
  11  -1  -1   -0.34    1.46
 -11   1   1    0.19    1.08
  10  -1  -1    1.79    1.10
  10  -1  -1    0.86    2.17
 -10   1   1    2.21    1.17
   9  -1  -1    1.65    0.85
   9  -1  -1    0.00    2.05
  -9   1   1    2.65    0.79
  -9   1   1    2.39    1.87
  -9   1   1    3.13    1.14
   8  -1  -1    2.27    0.82
   8  -1  -1    1.21    1.72
  -8   1   1   -0.68    1.34
  -8   1   1    1.86    0.84
  -8   1   1    1.03    0.63
   7  -1  -1    1.74    1.69
   7  -1  -1    3.83    0.86
  -7   1   1    2.83    0.95
  -7   1   1    3.80    1.72
   6  -1  -1    1.52    1.63
   6  -1  -1    1.23    0.63
   6  -1  -1    2.28    0.77
  -6   1   1    2.55    1.42
  -6   1   1    1.98    0.73
   5  -1  -1    1.03    0.67
   5  -1  -1   -1.68    1.26
  -5   1   1    1.09    0.69
  -5   1   1    1.17    1.34
   4  -1  -1    0.97    1.39
   4  -1  -1    1.07    0.55
  -4   1   1   -0.82    0.51
  -4   1   1    1.21    1.21
   3  -1  -1    9.66    0.97
   3  -1  -1    6.32    1.41
   3  -1  -1    9.11    0.74
  -3   1   1    8.11    1.39
  -3   1   1   10.54    1.02
   2  -1  -1   15.70    1.54
   2  -1  -1   16.16    1.05
   2  -1  -1   14.55    0.97
  -2   1   1   14.79    1.02
  -2   1   1   14.56    1.44
   1  -1  -1    0.41    0.57
   1  -1  -1    0.02    0.32
   1  -1  -1    0.12    0.47
  -1   1   1    0.03    0.33
  -1   1   1    0.43    0.54
  -1   1   1    0.28    0.41
   0  -1  -1    0.04    0.20
   0  -1  -1    0.08    0.16
   0  -1  -1    0.39    0.34
   0  -1  -1   -0.05    0.20
   0   1   1    0.13    0.21
   0   1   1    0.11    0.21
   0   1   1    0.09    0.16
   0   1   1   -0.05    0.32
  -1  -1  -1    0.49    0.23
  -1  -1  -1    0.48    0.31
  -1  -1  -1    0.03    0.64
  -1  -1  -1    0.14    0.22
  -1  -1  -1    0.28    0.50
   1   1   1    0.04    0.30
   1   1   1    0.11    0.29
   1   1   1    0.04    0.49
   1   1   1    0.56    0.25
   1   1   1    0.64    0.31
   1   1   1    0.56    0.71
   1   1   1    0.47    0.21
  -2  -1  -1   24.28    2.02
  -2  -1  -1   23.71    1.12
  -2  -1  -1   23.21    1.11
  -2  -1  -1   24.63    1.14
  -2  -1  -1   23.74    1.52
   2   1   1   24.72    1.10
   2   1   1   21.59    1.09
   2   1   1   19.33    1.90
   2   1   1   22.81    1.06
  -3  -1  -1   15.81    1.02
  -3  -1  -1   16.29    1.30
  -3  -1  -1   16.97    1.96
  -3  -1  -1   14.98    0.95
  -3  -1  -1   15.09    0.97
   3   1   1   14.53    0.91
   3   1   1   16.99    2.12
   3   1   1   14.80    1.00
   3   1   1   17.62    1.04
  -4  -1  -1   58.11    3.53
  -4  -1  -1   54.24    2.42
  -4  -1  -1   53.84    2.23
  -4  -1  -1   56.10    2.41
   4   1   1   54.97    2.41
   4   1   1   58.51    2.42
   4   1   1   55.71    3.69
  -5  -1  -1   31.19    3.09
  -5  -1  -1   32.18    1.64
  -5  -1  -1   31.72    1.60
  -5  -1  -1   33.72    1.82
   5   1   1   35.54    1.86
   5   1   1   35.96    1.86
   5   1   1   32.67    3.33
  -6  -1  -1    9.67    0.98
  -6  -1  -1   10.56    2.20
  -6  -1  -1   11.97    1.31
   6   1   1   11.99    1.26
   6   1   1   12.65    1.26
   6   1   1   10.26    2.26
  -7  -1  -1    4.30    0.74
  -7  -1  -1    2.51    1.60
  -7  -1  -1    3.59    0.92
   7   1   1    5.76    2.19
   7   1   1    2.77    0.81
  -8  -1  -1   15.06    1.38
  -8  -1  -1   16.62    1.78
  -8  -1  -1   19.15    2.97
   8   1   1   18.15    1.72
   8   1   1   14.19    3.04
  -9  -1  -1    1.91    1.02
  -9  -1  -1    1.28    1.73
  -9  -1  -1    1.56    0.76
   9   1   1    2.10    0.93
   9   1   1    2.17    1.43
   9   1   1    1.78    2.11
 -10  -1  -1    2.84    1.22
  10   1   1    8.19    2.79
  10   1   1    1.64    1.02
  10   1   1    2.50    1.44
 -11  -1  -1    0.54    1.04
  11   1   1   -0.37    0.92
  11   1   1   -0.83    1.30
 -12  -1  -1    0.96    1.27
 -12  -1  -1    0.04    1.70
  12   1   1    0.25    1.12
  12   1   1    4.28    1.88
  12  -2  -1    1.20    1.83
  12  -2  -1    4.16    1.30
 -12   2   1    0.08    1.27
  11  -2  -1    8.24    1.51
  11  -2  -1    1.18    2.77
 -11   2   1    6.46    1.67
  10  -2  -1    2.49    2.57
  10  -2  -1    4.47    1.10
 -10   2   1    5.66    1.41
   9  -2  -1   -0.09    0.78
   9  -2  -1    2.87    2.27
  -9   2   1    0.90    1.04
   8  -2  -1    5.79    2.51
   8  -2  -1    3.49    1.04
  -8   2   1    3.06    1.95
  -8   2   1    3.15    1.12
   7  -2  -1    7.39    2.25
  -7   2   1    5.15    1.92
  -7   2   1    2.06    0.95
   6  -2  -1    4.74    1.95
  -6   2   1    6.37    1.15
  -6   2   1    6.28    1.78
   5  -2  -1    8.49    0.74
   5  -2  -1    8.87    2.01
   5  -2  -1    9.08    0.82
   5  -2  -1    8.85    1.16
  -5   2   1   11.13    2.07
  -5   2   1   10.47    1.37
   4  -2  -1   17.43    1.32
   4  -2  -1   15.10    2.21
  -4   2   1   15.80    1.31
  -4   2   1   16.84    2.15
   3  -2  -1    1.82    1.24
  -3   2   1    1.21    1.19
   2  -2  -1  574.57   18.48
   2  -2  -1  530.62   19.00
  -2   2   1  572.09   18.49
  -2   2   1  547.74   18.50
  -2   2   1  541.18   18.94
   1  -2  -1   75.40    3.35
   1  -2  -1   79.20    3.04
   1  -2  -1   83.94    3.09
  -1   2   1   84.14    3.11
  -1   2   1   83.31    3.12
  -1   2   1   75.51    3.33
   0  -2  -1   81.37    3.02
   0  -2  -1   81.08    2.98
   0  -2  -1   77.93    2.68
   0  -2  -1   78.62    3.01
   0   2   1   81.30    2.76
   0   2   1   84.59    3.09
   0   2   1   83.35    3.06
   0   2   1   79.40    3.05
  -1  -2  -1   21.60    1.24
  -1  -2  -1   22.57    1.05
  -1  -2  -1   21.61    1.65
  -1  -2  -1   22.05    1.18
   1   2   1   22.55    1.53
   1   2   1   22.94    1.18
   1   2   1   21.52    1.01
   1   2   1   21.65    1.29
   1   2   1   23.36    1.23
  -2  -2  -1    1.67    0.59
  -2  -2  -1    1.23    0.55
  -2  -2  -1    1.90    0.42
  -2  -2  -1    1.48    0.49
  -2  -2  -1    1.15    0.66
  -2  -2  -1    2.29    1.09
   2   2   1    2.24    0.39
   2   2   1    1.21    1.11
   2   2   1    1.48    0.54
   2   2   1    1.54    0.69
   2   2   1    2.32    0.61
  -3  -2  -1   68.49    2.79
  -3  -2  -1   69.18    2.67
  -3  -2  -1   72.33    2.75
  -3  -2  -1   70.22    3.63
  -3  -2  -1   67.05    2.97
  -3  -2  -1   65.63    3.13
   3   2   1   62.90    3.64
   3   2   1   67.44    2.56
   3   2   1   67.69    2.68
   3   2   1   70.51    2.75
   3   2   1   64.96    2.98
  -4  -2  -1   29.13    1.57
  -4  -2  -1   25.84    1.91
  -4  -2  -1   32.03    1.57
  -4  -2  -1   27.62    2.46
  -4  -2  -1   31.52    1.63
   4   2   1   27.71    1.63
   4   2   1   29.53    1.54
   4   2   1   30.34    2.01
   4   2   1   32.82    1.55
   4   2   1   31.33    2.92
  -5  -2  -1   12.16    1.19
  -5  -2  -1   11.48    1.13
  -5  -2  -1   12.72    1.09
  -5  -2  -1   12.19    1.35
  -5  -2  -1   13.75    2.14
   5   2   1   12.39    1.04
   5   2   1   14.60    1.33
   5   2   1   10.73    2.09
   5   2   1    9.97    1.48
  -6  -2  -1    3.79    0.86
  -6  -2  -1    4.43    1.65
  -6  -2  -1    5.69    0.93
  -6  -2  -1    4.50    0.82
   6   2   1    6.66    1.04
   6   2   1    3.77    1.79
   6   2   1    4.95    1.24
   6   2   1    4.79    0.81
  -7  -2  -1    1.33    1.42
  -7  -2  -1    0.72    0.61
  -7  -2  -1    1.22    0.72
  -7  -2  -1    0.04    0.53
   7   2   1    1.59    0.79
   7   2   1    1.19    1.04
   7   2   1    0.67    1.51
  -8  -2  -1    3.95    0.99
  -8  -2  -1    1.57    1.63
  -8  -2  -1    3.86    0.91
   8   2   1    2.56    0.99
   8   2   1    4.33    2.17
   8   2   1    3.04    1.35
  -9  -2  -1    4.05    0.93
  -9  -2  -1    3.29    1.04
  -9  -2  -1    4.25    2.19
   9   2   1    4.21    1.65
   9   2   1   -0.33    1.96
   9   2   1    4.18    1.14
 -10  -2  -1    0.11    0.89
  10   2   1    0.70    1.38
  10   2   1   -0.68    2.08
  10   2   1    0.15    0.92
 -11  -2  -1    4.36    1.37
 -11  -2  -1    6.53    2.05
  11   2   1    2.74    1.68
  11   2   1    4.11    1.38
 -12  -2  -1    0.19    1.21
 -12  -2  -1   -0.75    1.59
  12   2   1    1.93    1.77
  12   2   1   -0.15    1.09
  12  -3  -1   -0.04    1.05
 -12   3   1   -2.97    1.06
  11  -3  -1    1.66    1.05
  11  -3  -1   -1.90    2.26
 -11   3   1    3.45    1.42
  10  -3  -1    4.45    1.23
  10  -3  -1   -3.06    1.85
 -10   3   1    4.64    1.55
   9  -3  -1    0.51    0.81
   9  -3  -1    0.34    2.03
  -9   3   1    3.27    1.28
   8  -3  -1   -0.14    1.86
  -8   3   1    0.87    0.92
   7  -3  -1    5.35    2.41
  -7   3   1    3.73    1.04
  -7   3   1    5.45    2.08
   6  -3  -1    2.86    1.77
   6  -3  -1    0.82    0.55
  -6   3   1    1.43    0.86
  -6   3   1    4.00    1.74
   5  -3  -1    7.94    1.22
   5  -3  -1    7.63    2.14
  -5   3   1    7.03    1.10
  -5   3   1   10.09    2.06
   4  -3  -1    3.96    1.61
   4  -3  -1    1.74    0.69
  -4   3   1    3.60    1.50
  -4   3   1    2.79    0.85
   3  -3  -1    8.81    1.91
   3  -3  -1    7.94    1.01
  -3   3   1    7.93    1.08
  -3   3   1    8.69    1.04
  -3   3   1    8.57    1.62
   2  -3  -1  197.86    7.15
   2  -3  -1  199.79    7.82
  -2   3   1  219.60    8.08
  -2   3   1  205.67    7.42
  -2   3   1  203.60    7.42
   1  -3  -1  260.58    8.95
   1  -3  -1  257.13    9.35
   1  -3  -1  256.91    8.93
  -1   3   1  266.01    9.36
  -1   3   1  261.05    9.03
  -1   3   1  256.16    8.98
   0  -3  -1  189.17    6.42
   0  -3  -1  187.97    6.77
   0  -3  -1  200.23    6.92
   0  -3  -1  193.76    6.78
   0   3   1  208.69    7.18
   0   3   1  195.81    6.80
   0   3   1  208.61    7.11
   0   3   1  207.59    7.22
  -1  -3  -1   10.66    1.01
  -1  -3  -1   10.20    1.26
  -1  -3  -1    9.17    0.91
  -1  -3  -1    9.65    0.71
  -1  -3  -1   10.41    0.87
   1   3   1   11.47    1.19
   1   3   1   10.17    0.94
   1   3   1   11.32    1.03
   1   3   1   12.28    1.12
   1   3   1   10.31    0.82
  -2  -3  -1    0.80    0.41
  -2  -3  -1    3.00    1.17
  -2  -3  -1    0.91    0.66
  -2  -3  -1    0.72    0.61
  -2  -3  -1    1.22    0.50
  -2  -3  -1    0.36    0.66
   2   3   1    0.28    0.60
   2   3   1    1.02    0.86
   2   3   1    0.73    0.63
   2   3   1    1.08    0.34
   2   3   1    0.13    0.56
  -3  -3  -1    6.37    1.03
  -3  -3  -1    7.99    0.73
  -3  -3  -1    6.79    0.96
  -3  -3  -1    4.70    1.34
  -3  -3  -1    9.78    1.24
  -3  -3  -1    5.80    0.75
   3   3   1    5.89    0.97
   3   3   1    5.39    0.99
   3   3   1    7.81    1.56
   3   3   1    4.96    0.82
   3   3   1    6.99    0.64
  -4  -3  -1    9.41    1.63
  -4  -3  -1    8.45    1.23
  -4  -3  -1    9.47    0.99
  -4  -3  -1    9.76    0.89
  -4  -3  -1    6.99    1.02
   4   3   1    7.93    0.98
   4   3   1    8.90    0.81
   4   3   1    8.70    1.05
   4   3   1    7.49    1.31
   4   3   1    8.80    1.77
  -5  -3  -1   12.75    1.08
  -5  -3  -1   14.93    1.30
  -5  -3  -1   12.94    1.60
  -5  -3  -1   12.84    1.31
  -5  -3  -1   15.27    2.07
  -5  -3  -1   13.04    1.61
   5   3   1   13.52    1.00
   5   3   1   12.83    1.60
   5   3   1   10.81    1.14
   5   3   1    9.56    2.06
   5   3   1   14.54    1.41
  -6  -3  -1   11.92    1.28
  -6  -3  -1   13.18    1.29
  -6  -3  -1   13.71    1.37
  -6  -3  -1   14.21    1.66
  -6  -3  -1   11.22    2.05
   6   3   1   16.61    2.52
   6   3   1   11.54    1.14
   6   3   1   12.86    1.42
   6   3   1    7.88    1.38
  -7  -3  -1    2.38    0.92
  -7  -3  -1    2.40    0.82
  -7  -3  -1    0.40    0.60
  -7  -3  -1   -0.27    1.23
   7   3   1    2.49    0.91
   7   3   1    0.97    1.02
   7   3   1   -0.78    1.48
  -8  -3  -1    0.47    1.44
  -8  -3  -1    1.61    0.81
  -8  -3  -1    0.65    0.69
  -8  -3  -1    1.34    0.68
   8   3   1   -0.34    1.11
   8   3   1    2.17    1.00
   8   3   1    0.89    1.74
  -9  -3  -1    2.05    0.99
  -9  -3  -1   -0.20    0.76
  -9  -3  -1    0.02    1.16
   9   3   1    3.33    2.16
   9   3   1    1.07    1.40
   9   3   1    1.02    1.00
 -10  -3  -1   -0.34    0.90
 -10  -3  -1    0.00    1.42
  10   3   1   -0.33    0.94
  10   3   1   -0.84    1.19
 -11  -3  -1    4.86    1.90
 -11  -3  -1    6.03    1.48
  11   3   1    7.07    1.63
  11   3   1    3.47    1.81
 -12  -3  -1   -1.01    0.98
 -12  -3  -1    2.45    1.94
  12   3   1    1.48    1.25
  12   3   1    1.98    1.80
  11  -4  -1   -0.45    0.93
  11  -4  -1    0.05    2.66
 -11   4   1    0.07    1.02
  10  -4  -1    0.55    2.40
  10  -4  -1    2.34    1.09
 -10   4   1    3.28    1.47
   9  -4  -1    5.55    2.70
  -9   4   1    1.99    1.24
   8  -4  -1   -0.92    1.85
  -8   4   1    0.04    0.87
   7  -4  -1    0.31    0.67
   7  -4  -1   -1.02    1.75
  -7   4   1   -0.61    0.83
   6  -4  -1    8.85    1.22
   6  -4  -1    9.44    2.36
  -6   4   1   15.04    2.48
  -6   4   1   10.81    1.51
   5  -4  -1    1.77    0.79
   5  -4  -1   -0.15    1.43
  -5   4   1    0.30    0.75
  -5   4   1   -0.35    1.23
  -5   4   1    0.58    0.79
   4  -4  -1   16.11    1.62
   4  -4  -1   11.14    2.19
  -4   4   1   14.46    2.15
  -4   4   1   15.47    1.64
  -4   4   1   14.81    1.58
   3  -4  -1    9.27    1.88
   3  -4  -1    9.35    1.22
  -3   4   1   11.49    1.24
  -3   4   1   12.74    2.01
  -3   4   1   12.02    1.29
   2  -4  -1   73.48    3.22
   2  -4  -1   73.40    3.97
   2  -4  -1   80.25    3.34
  -2   4   1   84.35    4.07
  -2   4   1   85.32    3.52
  -2   4   1   81.72    3.50
   1  -4  -1   35.73    1.98
   1  -4  -1   35.29    1.93
   1  -4  -1   39.18    2.55
  -1   4   1   35.21    2.20
  -1   4   1   37.36    1.49
  -1   4   1   37.29    1.90
  -1   4   1   37.88    2.03
   0  -4  -1   32.50    1.81
   0  -4  -1   37.99    2.14
   0  -4  -1   35.95    1.90
   0  -4  -1   32.79    1.41
   0   4   1   32.56    1.39
   0   4   1   33.61    1.70
   0   4   1   34.76    1.85
   0   4   1   36.15    1.95
  -1  -4  -1   30.95    1.42
  -1  -4  -1   29.77    1.82
  -1  -4  -1   36.18    1.83
  -1  -4  -1   31.65    1.81
  -1  -4  -1   32.44    1.76
   1   4   1   30.32    1.56
   1   4   1   32.29    1.92
   1   4   1   33.07    1.78
   1   4   1   34.11    1.67
  -2  -4  -1   22.93    1.66
  -2  -4  -1   23.51    1.46
  -2  -4  -1   25.03    1.30
  -2  -4  -1   24.25    1.62
  -2  -4  -1   24.20    2.13
  -2  -4  -1   22.71    1.57
  -2  -4  -1   25.15    1.36
   2   4   1   21.43    1.60
   2   4   1   21.84    1.59
   2   4   1   23.59    1.14
   2   4   1   22.90    1.41
   2   4   1   26.82    1.61
  -3  -4  -1   23.35    1.26
  -3  -4  -1   24.94    1.73
  -3  -4  -1   25.56    2.32
  -3  -4  -1   22.25    1.42
  -3  -4  -1   22.94    1.76
  -3  -4  -1   22.87    1.68
   3   4   1   24.26    1.64
   3   4   1   19.69    1.65
   3   4   1   21.87    1.09
   3   4   1   22.08    1.68
  -4  -4  -1    2.87    0.85
  -4  -4  -1    3.79    1.05
  -4  -4  -1    4.38    1.08
  -4  -4  -1    4.61    0.66
  -4  -4  -1    3.49    1.31
  -4  -4  -1    3.55    0.72
   4   4   1    4.12    0.93
   4   4   1    2.68    1.22
   4   4   1    3.97    0.53
   4   4   1    2.50    0.99
   4   4   1    3.91    0.90
  -5  -4  -1   -0.03    0.44
  -5  -4  -1    0.71    1.09
  -5  -4  -1    0.01    0.51
  -5  -4  -1    0.36    0.69
  -5  -4  -1    0.03    0.78
   5   4   1    0.02    0.73
   5   4   1    0.60    0.65
   5   4   1   -0.15    0.72
   5   4   1    0.28    0.37
   5   4   1    0.28    1.17
  -6  -4  -1   -0.19    0.66
  -6  -4  -1   -1.44    0.83
  -6  -4  -1   -1.04    0.80
  -6  -4  -1    0.05    0.51
  -6  -4  -1   -0.31    1.08
   6   4   1    0.67    0.43
   6   4   1    1.26    0.68
   6   4   1    1.36    1.00
   6   4   1    1.00    0.71
   6   4   1   -0.61    1.23
  -7  -4  -1   -1.12    0.64
  -7  -4  -1    0.50    0.59
  -7  -4  -1    2.00    1.05
  -7  -4  -1   -0.08    1.18
  -7  -4  -1    1.11    1.09
   7   4   1   -1.00    1.29
   7   4   1   -1.03    0.61
   7   4   1    0.03    0.87
  -8  -4  -1   -0.07    0.64
  -8  -4  -1    0.34    0.95
  -8  -4  -1    0.46    1.56
  -8  -4  -1   -0.16    0.83
  -8  -4  -1   -1.16    1.07
   8   4   1   -3.14    1.35
   8   4   1   -1.66    0.75
   8   4   1   -0.29    1.08
  -9  -4  -1    3.62    1.04
  -9  -4  -1    3.40    1.50
  -9  -4  -1    6.33    1.95
   9   4   1   -0.01    1.75
   9   4   1    3.79    1.62
   9   4   1    0.94    1.11
 -10  -4  -1    2.83    1.55
 -10  -4  -1    1.13    0.95
  10   4   1   -1.27    1.40
  10   4   1    0.26    1.05
 -11  -4  -1    3.83    1.22
 -11  -4  -1    1.26    1.54
  11   4   1    5.38    2.00
  11   4   1    3.69    1.49
 -12  -4  -1    2.55    1.27
 -12  -4  -1    7.14    2.38
  12   4   1    2.50    1.44
  11  -5  -1   -0.39    2.45
  11  -5  -1   -2.26    0.94
 -11   5   1   -1.30    1.25
  10  -5  -1    4.67    2.94
 -10   5   1    1.11    1.16
   9  -5  -1    2.43    2.33
  -9   5   1    0.69    1.19
   8  -5  -1    1.72    1.05
   8  -5  -1    0.98    2.12
   8  -5  -1    1.51    0.82
  -8   5   1    0.43    0.97
   7  -5  -1   -1.96    1.58
   7  -5  -1   -0.45    0.84
  -7   5   1    1.07    0.96
   6  -5  -1    2.40    2.07
  -6   5   1    0.37    0.87
  -6   5   1   -0.01    0.80
   5  -5  -1    1.19    1.70
   5  -5  -1    3.41    1.08
  -5   5   1    1.18    0.87
  -5   5   1    3.97    1.66
  -5   5   1    2.55    0.92
   4  -5  -1   99.90    5.63
   4  -5  -1   97.46    4.39
  -4   5   1   98.71    4.36
  -4   5   1  105.78    5.43
  -4   5   1   97.63    4.39
   3  -5  -1   57.70    4.01
   3  -5  -1   58.92    2.93
  -3   5   1   68.57    3.12
  -3   5   1   59.68    2.99
  -3   5   1   58.91    3.69
   2  -5  -1    1.42    0.68
   2  -5  -1   -0.82    1.19
   2  -5  -1   -0.10    0.64
  -2   5   1    0.43    0.63
  -2   5   1    0.84    0.75
  -2   5   1    1.69    1.09
   1  -5  -1   -0.10    0.60
   1  -5  -1   -0.30    0.65
   1  -5  -1   -0.21    0.96
  -1   5   1   -0.08    0.32
  -1   5   1    0.85    0.63
  -1   5   1   -0.77    0.60
  -1   5   1   -0.94    0.76
   0  -5  -1    3.71    0.91
   0  -5  -1    4.81    0.56
   0  -5  -1    5.15    0.93
   0  -5  -1    3.36    1.08
   0   5   1    4.51    0.79
   0   5   1    3.96    0.90
   0   5   1    4.06    0.52
   0   5   1    4.99    0.99
   0   5   1    3.74    1.04
  -1  -5  -1  112.51    4.47
  -1  -5  -1  108.75    4.43
  -1  -5  -1  113.40    4.49
  -1  -5  -1  107.88    4.03
  -1  -5  -1  112.17    4.47
   1   5   1  115.14    4.14
   1   5   1  113.48    4.45
   1   5   1  111.30    4.26
   1   5   1  110.53    4.29
   1   5   1  117.38    4.75
  -2  -5  -1   46.10    2.26
  -2  -5  -1   45.36    1.99
  -2  -5  -1   44.58    2.13
  -2  -5  -1   43.65    2.36
  -2  -5  -1   43.17    2.71
  -2  -5  -1   43.23    2.39
   2   5   1   44.13    2.50
   2   5   1   46.56    1.93
   2   5   1   45.27    2.06
   2   5   1   47.12    2.51
   2   5   1   43.37    2.33
  -3  -5  -1   11.38    1.74
  -3  -5  -1    9.21    1.08
  -3  -5  -1   12.71    1.06
  -3  -5  -1   11.30    1.34
  -3  -5  -1   11.26    1.07
  -3  -5  -1   14.22    1.55
  -3  -5  -1   10.50    1.43
   3   5   1   14.07    1.56
   3   5   1   12.78    1.58
   3   5   1   10.00    0.75
  -4  -5  -1    5.85    1.20
  -4  -5  -1    6.56    0.78
  -4  -5  -1    5.25    1.20
  -4  -5  -1    5.00    1.11
  -4  -5  -1    5.12    0.87
  -4  -5  -1    5.02    0.77
  -4  -5  -1    4.65    1.30
   4   5   1    5.57    1.08
   4   5   1    4.37    1.20
   4   5   1    5.60    0.61
  -5  -5  -1    0.17    1.04
  -5  -5  -1    0.13    0.78
  -5  -5  -1   -0.05    0.43
  -5  -5  -1    0.65    0.76
  -5  -5  -1   -0.12    0.50
  -5  -5  -1    0.52    0.57
   5   5   1    0.36    0.80
   5   5   1   -0.04    0.33
   5   5   1   -0.53    0.68
   5   5   1   -0.72    0.72
   5   5   1    0.34    0.65
  -6  -5  -1   27.73    2.14
  -6  -5  -1   31.20    3.01
  -6  -5  -1   25.84    2.70
  -6  -5  -1   26.98    1.61
  -6  -5  -1   25.83    2.21
   6   5   1   25.71    1.93
   6   5   1   31.00    2.39
   6   5   1   31.05    1.57
   6   5   1   25.80    2.78
   6   5   1   29.94    2.27
  -7  -5  -1    4.72    1.35
  -7  -5  -1    6.97    1.70
  -7  -5  -1    5.57    1.29
  -7  -5  -1    5.81    0.94
  -7  -5  -1    2.61    1.34
   7   5   1    6.68    1.66
   7   5   1    5.24    1.30
   7   5   1    5.00    1.85
   7   5   1    5.70    1.14
  -8  -5  -1    9.73    1.95
  -8  -5  -1    8.34    2.05
  -8  -5  -1    9.52    1.80
  -8  -5  -1    8.90    1.22
   8   5   1    7.40    1.67
   8   5   1    9.67    1.65
   8   5   1    9.59    2.25
  -9  -5  -1   13.78    1.59
  -9  -5  -1   16.77    2.62
   9   5   1   18.92    2.20
   9   5   1   17.11    2.62
 -10  -5  -1    2.44    1.64
 -10  -5  -1    1.00    0.93
  10   5   1    0.63    1.20
  10   5   1    0.86    1.38
 -11  -5  -1    4.46    1.29
 -11  -5  -1    7.63    2.37
  11   5   1    7.54    2.11
  11   5   1    4.23    1.57
  11  -6  -1    2.89    2.98
 -11   6   1    3.76    1.78
  10  -6  -1   -3.86    2.46
 -10   6   1    0.22    1.13
   9  -6  -1   -1.75    2.41
  -9   6   1    1.60    1.29
   8  -6  -1    4.69    2.78
   8  -6  -1    7.87    1.45
  -8   6   1   10.02    1.82
   7  -6  -1    2.60    1.24
   7  -6  -1    0.46    2.18
  -7   6   1    0.62    1.00
   6  -6  -1   -0.37    1.85
  -6   6   1    0.23    0.90
  -6   6   1   -0.14    0.73
   5  -6  -1    5.57    2.18
  -5   6   1    3.01    1.00
  -5   6   1    6.56    1.32
   4  -6  -1   16.71    1.81
   4  -6  -1   18.40    2.91
  -4   6   1   17.20    1.80
  -4   6   1   19.33    2.96
  -4   6   1   22.30    1.84
   3  -6  -1   60.10    4.16
   3  -6  -1   52.80    2.93
  -3   6   1   63.34    3.18
  -3   6   1   63.39    3.11
  -3   6   1   63.88    3.95
   2  -6  -1    7.14    1.72
   2  -6  -1    7.46    1.14
   2  -6  -1    9.57    1.31
  -2   6   1    7.85    1.49
  -2   6   1    8.31    1.18
  -2   6   1   12.16    1.40
   1  -6  -1   10.03    1.28
   1  -6  -1    7.16    1.58
   1  -6  -1    6.87    1.14
  -1   6   1    7.86    1.07
  -1   6   1    9.02    1.24
  -1   6   1    6.90    0.69
  -1   6   1    8.78    1.46
   0  -6  -1    0.43    0.39
   0  -6  -1    0.97    0.68
   0  -6  -1    1.08    0.79
   0  -6  -1    0.15    0.97
   0   6   1    0.28    0.78
   0   6   1    0.30    0.66
   0   6   1    0.10    0.37
   0   6   1    0.40    0.54
   0   6   1    0.90    0.68
  -1  -6  -1    1.98    0.91
  -1  -6  -1    3.79    0.93
  -1  -6  -1    3.77    0.95
  -1  -6  -1    2.48    0.84
  -1  -6  -1    2.22    0.55
   1   6   1    3.13    0.83
   1   6   1    3.20    0.68
   1   6   1    3.96    0.79
   1   6   1    3.11    0.99
   1   6   1    1.85    0.54
  -2  -6  -1    2.04    0.82
  -2  -6  -1    2.87    0.83
  -2  -6  -1    1.80    0.75
  -2  -6  -1    2.79    0.62
  -2  -6  -1    1.88    1.10
  -2  -6  -1    3.83    1.01
   2   6   1    4.04    0.65
   2   6   1    3.24    0.61
   2   6   1    4.17    1.10
   2   6   1    2.06    0.83
  -3  -6  -1    9.59    1.67
  -3  -6  -1    6.82    1.02
  -3  -6  -1    6.89    1.24
  -3  -6  -1    8.96    1.00
  -3  -6  -1    4.98    0.78
  -3  -6  -1    5.78    1.07
   3   6   1    8.80    1.50
   3   6   1    7.66    0.68
   3   6   1   11.31    1.48
  -4  -6  -1    1.02    0.93
  -4  -6  -1    0.66    0.80
  -4  -6  -1    0.49    1.05
  -4  -6  -1    0.74    0.55
  -4  -6  -1    0.56    0.51
  -4  -6  -1   -0.26    0.75
  -4  -6  -1   -0.50    0.49
   4   6   1    0.72    0.84
   4   6   1    0.38    0.30
   4   6   1    0.06    0.48
   4   6   1    0.02    0.83
  -5  -6  -1   -1.89    0.92
  -5  -6  -1    0.54    0.50
  -5  -6  -1    0.97    0.85
  -5  -6  -1    0.74    0.98
   5   6   1    0.23    0.69
   5   6   1   -0.32    0.89
   5   6   1    0.50    0.33
   5   6   1    1.61    0.84
  -6  -6  -1   11.08    1.72
  -6  -6  -1   10.03    1.10
  -6  -6  -1    8.57    1.67
   6   6   1   13.15    1.93
   6   6   1    9.64    1.41
   6   6   1    8.85    1.56
   6   6   1    9.20    0.88
  -7  -6  -1    1.26    1.22
  -7  -6  -1    2.97    0.78
  -7  -6  -1    0.95    1.36
  -7  -6  -1    1.71    1.18
   7   6   1    2.70    1.02
   7   6   1    0.46    0.66
   7   6   1    3.19    1.18
   7   6   1    0.55    1.25
  -8  -6  -1    3.71    1.99
  -8  -6  -1   -0.02    1.18
  -8  -6  -1    0.56    0.68
   8   6   1   -0.76    1.14
   8   6   1   -0.01    1.86
   8   6   1   -0.59    0.94
  -9  -6  -1    2.41    1.47
  -9  -6  -1    0.38    0.75
   9   6   1   -0.07    1.17
   9   6   1    1.18    1.39
 -10  -6  -1   -0.31    1.50
 -10  -6  -1   -0.21    0.77
  10   6   1    0.78    1.32
  10   6   1    3.18    1.40
 -11  -6  -1    1.23    0.91
 -11  -6  -1    2.09    1.86
  11   6   1    3.86    1.65
  11   6   1    0.95    1.61
  10  -7  -1    5.68    3.53
 -10   7   1    0.17    1.42
   9  -7  -1    0.67    2.71
  -9   7   1    3.96    1.53
   8  -7  -1    4.12    2.45
   8  -7  -1    3.51    1.46
  -8   7   1    3.25    1.33
   7  -7  -1    2.71    1.46
   7  -7  -1    1.90    2.11
  -7   7   1    2.43    1.24
   6  -7  -1    3.58    2.24
  -6   7   1    4.94    1.37
  -6   7   1    7.03    2.05
   5  -7  -1    0.32    1.88
  -5   7   1    0.60    0.88
  -5   7   1    0.49    0.93
   4  -7  -1    2.14    1.86
   4  -7  -1   -0.96    0.70
  -4   7   1    1.34    0.89
  -4   7   1    0.35    0.75
   3  -7  -1   23.62    1.75
   3  -7  -1   21.30    2.94
   3  -7  -1   21.27    2.09
  -3   7   1   21.99    1.78
  -3   7   1   23.28    1.84
   2  -7  -1    2.68    0.89
   2  -7  -1    3.12    1.61
   2  -7  -1    1.64    0.83
  -2   7   1    0.33    0.70
  -2   7   1    2.45    0.52
  -2   7   1    2.27    1.17
  -2   7   1    1.46    0.76
   1  -7  -1   18.32    1.76
   1  -7  -1   15.67    2.13
   1  -7  -1   16.65    1.68
  -1   7   1   15.51    1.82
  -1   7   1   18.50    2.04
  -1   7   1   16.73    1.41
  -1   7   1   16.55    1.07
  -1   7   1   18.32    1.69
   0  -7  -1   32.57    2.57
   0  -7  -1   28.42    1.99
   0  -7  -1   31.12    2.11
   0   7   1   31.81    2.13
   0   7   1   31.57    1.55
   0   7   1   28.25    2.21
   0   7   1   32.70    2.00
   0   7   1   31.44    1.84
  -1  -7  -1    6.81    1.19
  -1  -7  -1    5.17    0.72
  -1  -7  -1    5.10    1.23
  -1  -7  -1    6.06    1.19
  -1  -7  -1    7.66    1.28
   1   7   1    6.99    0.99
   1   7   1    3.56    0.91
   1   7   1    6.85    1.37
   1   7   1    5.98    0.76
   1   7   1    5.20    0.82
  -2  -7  -1    2.85    0.92
  -2  -7  -1    2.69    0.95
  -2  -7  -1    2.62    0.61
  -2  -7  -1    3.35    1.04
  -2  -7  -1    4.16    1.20
  -2  -7  -1    2.98    0.81
   2   7   1    3.87    0.93
   2   7   1    2.75    0.60
   2   7   1    3.14    0.62
   2   7   1    3.19    1.01
  -3  -7  -1   -0.64    0.59
  -3  -7  -1   -0.66    1.03
  -3  -7  -1   -0.58    0.44
  -3  -7  -1   -0.37    0.61
  -3  -7  -1   -0.86    0.70
   3   7   1   -0.02    0.18
   3   7   1    0.23    0.82
   3   7   1   -0.72    0.96
   3   7   1   -0.08    0.32
  -4  -7  -1    0.88    0.62
  -4  -7  -1    0.87    0.88
  -4  -7  -1    2.06    1.20
  -4  -7  -1    2.16    0.68
   4   7   1    1.24    0.95
   4   7   1    1.09    0.33
   4   7   1    0.43    0.46
   4   7   1    2.76    1.23
  -5  -7  -1    0.60    1.00
  -5  -7  -1   -1.34    0.91
  -5  -7  -1   -0.20    0.54
   5   7   1    0.18    1.04
   5   7   1   -0.21    0.82
   5   7   1   -0.25    0.46
   5   7   1   -0.17    0.28
  -6  -7  -1   10.27    1.71
  -6  -7  -1    6.82    1.54
  -6  -7  -1    7.76    1.04
   6   7   1    7.63    0.76
   6   7   1    9.97    1.52
   6   7   1    8.09    1.80
  -7  -7  -1   -0.82    0.99
  -7  -7  -1   -0.31    0.59
  -7  -7  -1   -0.42    1.16
   7   7   1    0.38    1.13
   7   7   1    0.32    0.37
   7   7   1    0.45    0.93
   7   7   1    0.96    0.90
  -8  -7  -1    1.10    0.74
  -8  -7  -1    0.97    1.29
   8   7   1   -2.41    1.11
   8   7   1    0.79    0.98
  -9  -7  -1   12.37    2.42
  -9  -7  -1    6.95    1.24
   9   7   1    6.78    1.90
 -10  -7  -1    3.69    1.06
 -10  -7  -1    1.78    1.60
  10   7   1    1.24    1.38
  10   7   1    1.39    1.65
 -11  -7  -1    1.26    0.90
 -11  -7  -1    0.16    1.76
  11   7   1   -1.62    1.53
  11   7   1    0.77    1.19
  10  -8  -1    0.57    2.85
 -10   8   1   -0.04    1.43
   9  -8  -1    3.27    2.93
  -9   8   1    1.04    1.43
   8  -8  -1    4.32    1.70
   8  -8  -1    2.47    2.66
  -8   8   1    3.44    1.49
   7  -8  -1    0.79    2.10
   7  -8  -1    0.18    1.44
  -7   8   1    0.85    1.10
   6  -8  -1    1.26    2.00
  -6   8   1   -0.05    0.95
   5  -8  -1   -1.43    1.82
  -5   8   1    0.23    0.88
  -5   8   1    0.25    0.93
   4  -8  -1    0.02    1.85
   4  -8  -1   -0.44    0.77
  -4   8   1    1.06    0.94
  -4   8   1    0.26    0.87
   3  -8  -1    5.20    1.88
   3  -8  -1    7.99    1.28
   3  -8  -1    5.66    1.25
  -3   8   1    7.43    1.25
  -3   8   1    8.25    1.58
  -3   8   1    5.22    1.11
   2  -8  -1    1.33    1.36
   2  -8  -1    3.83    1.07
   2  -8  -1    5.84    1.17
  -2   8   1    1.74    0.86
  -2   8   1    3.16    0.96
  -2   8   1    3.62    0.61
  -2   8   1    5.13    1.37
   1  -8  -1   12.13    1.55
   1  -8  -1   12.03    2.11
   1  -8  -1   10.95    1.47
  -1   8   1   15.26    1.90
  -1   8   1    8.31    1.50
  -1   8   1   11.85    1.46
  -1   8   1   13.43    1.01
  -1   8   1   12.81    1.43
   0  -8  -1    2.92    1.32
   0  -8  -1    5.87    1.21
   0  -8  -1    6.98    1.26
   0   8   1    6.14    0.95
   0   8   1    4.59    1.14
   0   8   1    7.48    1.48
   0   8   1    5.80    1.05
   0   8   1    5.75    0.76
  -1  -8  -1    5.90    1.39
  -1  -8  -1    8.00    1.29
  -1  -8  -1    4.89    0.76
  -1  -8  -1    6.39    1.24
  -1  -8  -1    5.02    1.15
   1   8   1    7.13    1.39
   1   8   1    6.88    1.08
   1   8   1    7.38    0.88
   1   8   1    8.62    1.24
   1   8   1    7.18    0.95
  -2  -8  -1    7.15    0.94
  -2  -8  -1    5.51    1.24
  -2  -8  -1    8.45    1.42
  -2  -8  -1    6.34    1.50
   2   8   1    5.03    1.37
   2   8   1    6.37    1.16
   2   8   1    7.27    0.91
   2   8   1    5.82    0.80
  -3  -8  -1    0.57    0.55
  -3  -8  -1    1.45    0.82
  -3  -8  -1    1.08    0.92
  -3  -8  -1    0.22    1.10
   3   8   1    0.60    0.95
   3   8   1    0.87    0.43
   3   8   1    0.06    0.22
  -4  -8  -1    6.67    1.67
  -4  -8  -1    6.82    1.32
  -4  -8  -1    5.98    1.02
   4   8   1    4.35    1.42
   4   8   1    8.15    0.68
   4   8   1    7.82    1.53
   4   8   1    8.30    0.81
  -5  -8  -1   10.46    1.75
  -5  -8  -1   14.61    1.39
  -5  -8  -1   13.31    2.06
   5   8   1   11.40    1.91
   5   8   1   14.23    1.89
   5   8   1   12.11    0.89
   5   8   1   12.33    0.77
  -6  -8  -1    2.83    0.82
  -6  -8  -1    3.00    1.29
  -6  -8  -1    5.30    1.63
   6   8   1    4.06    1.26
   6   8   1    4.09    0.63
   6   8   1    4.13    0.51
   6   8   1    3.81    1.51
  -7  -8  -1    4.11    0.93
  -7  -8  -1    5.16    1.72
   7   8   1    3.00    1.49
   7   8   1    6.25    0.68
   7   8   1    6.40    1.48
  -8  -8  -1    0.78    0.73
  -8  -8  -1    1.90    1.37
   8   8   1   -0.34    0.99
   8   8   1    1.04    1.43
  -9  -8  -1    5.44    1.09
  -9  -8  -1    0.79    1.54
   9   8   1    5.09    1.96
 -10  -8  -1    5.77    1.21
 -10  -8  -1    5.96    1.98
  10   8   1    4.37    2.03
 -10   9   1    0.60    1.52
   9  -9  -1   -4.33    1.97
  -9   9   1    0.99    1.43
   8  -9  -1   -2.16    1.43
   8  -9  -1    0.32    2.78
  -8   9   1    0.00    1.09
  -8   9   1   -0.60    1.16
   7  -9  -1   -0.59    2.11
   7  -9  -1    2.30    1.79
  -7   9   1    1.49    1.22
  -7   9   1    2.47    1.31
   6  -9  -1    3.07    2.64
  -6   9   1   -0.11    1.09
  -6   9   1    1.32    1.07
   5  -9  -1    0.07    2.16
  -5   9   1    1.10    1.18
  -5   9   1   -1.10    0.73
  -5   9   1    1.51    1.07
   4  -9  -1    1.42    1.99
  -4   9   1    0.97    0.98
  -4   9   1    2.41    1.09
  -4   9   1    2.75    1.35
   3  -9  -1    2.52    0.90
   3  -9  -1    1.29    1.77
   3  -9  -1   -0.41    0.86
  -3   9   1    1.62    0.94
  -3   9   1    2.30    1.27
  -3   9   1    0.27    0.49
  -3   9   1    0.41    0.85
   2  -9  -1    0.30    0.83
   2  -9  -1   -1.48    1.28
   2  -9  -1    0.86    0.86
  -2   9   1    0.32    0.79
  -2   9   1    0.21    0.86
  -2   9   1    1.49    0.53
  -2   9   1   -0.20    0.69
   1  -9  -1    3.09    1.05
   1  -9  -1    2.72    1.05
   1  -9  -1    4.32    1.74
  -1   9   1    4.79    1.30
  -1   9   1    4.62    0.99
  -1   9   1    5.29    0.74
  -1   9   1    5.42    1.13
   0  -9  -1    4.80    1.20
   0  -9  -1    2.06    1.01
   0  -9  -1    3.20    1.46
   0   9   1    2.64    0.76
   0   9   1    2.51    1.26
   0   9   1    3.59    0.96
   0   9   1    2.15    0.62
  -1  -9  -1    2.84    1.04
  -1  -9  -1    1.39    0.92
  -1  -9  -1   -0.06    0.51
  -1  -9  -1    1.24    1.15
   1   9   1    3.48    1.28
   1   9   1    2.68    0.68
   1   9   1    1.17    0.76
   1   9   1    1.93    0.63
   1   9   1    2.04    0.85
  -2  -9  -1    9.99    1.60
  -2  -9  -1    7.89    1.71
  -2  -9  -1    9.83    1.12
  -2  -9  -1   10.40    1.64
   2   9   1   10.45    1.47
   2   9   1    9.35    1.02
   2   9   1    9.89    1.72
   2   9   1    9.21    1.11
  -3  -9  -1    3.17    1.24
  -3  -9  -1    3.78    1.55
  -3  -9  -1    4.99    1.16
   3   9   1    4.81    0.71
   3   9   1    5.42    1.45
  -4  -9  -1    5.45    1.36
  -4  -9  -1    2.39    0.91
  -4  -9  -1    4.06    1.55
   4   9   1    3.83    1.31
   4   9   1    3.78    0.58
   4   9   1    6.09    0.63
  -5  -9  -1   18.05    2.17
  -5  -9  -1   14.14    1.49
  -5  -9  -1   16.60    2.15
   5   9   1   16.52    0.84
   5   9   1   13.97    0.79
   5   9   1   15.07    2.06
   5   9   1   12.62    2.13
  -6  -9  -1   -0.34    1.05
  -6  -9  -1    0.22    1.00
  -6  -9  -1   -0.76    0.60
   6   9   1   -0.34    1.30
   6   9   1    0.47    0.98
  -7  -9  -1    0.07    1.20
  -7  -9  -1    0.40    0.69
   7   9   1    0.07    1.01
   7   9   1   -1.88    1.28
  -8  -9  -1    0.20    0.69
  -8  -9  -1    0.56    1.28
   8   9   1    0.11    1.10
   8   9   1    0.60    1.38
  -9  -9  -1   -1.12    0.69
  -9  -9  -1    0.12    1.42
   9   9   1    0.94    1.76
 -10  -9  -1    3.45    2.07
  10   9   1    0.86    1.61
   9 -10  -1    0.27    3.08
  -9  10   1    0.82    1.50
   8 -10  -1    0.32    2.56
   8 -10  -1   -2.10    1.63
  -8  10   1    0.91    2.08
  -8  10   1   -1.25    1.30
   7 -10  -1    0.37    2.48
   7 -10  -1    0.66    1.90
  -7  10   1   -2.00    0.94
  -7  10   1   -0.68    0.96
   6 -10  -1   -0.45    2.34
  -6  10   1    1.50    1.36
  -6  10   1    2.26    1.29
   5 -10  -1    2.16    2.21
  -5  10   1    4.76    1.54
  -5  10   1    4.60    1.37
   4 -10  -1    3.04    2.15
  -4  10   1    1.75    1.08
  -4  10   1    0.52    0.61
  -4  10   1    0.90    1.25
  -4  10   1    4.11    1.25
   3 -10  -1    5.05    2.30
   3 -10  -1    6.22    1.56
   3 -10  -1    6.92    1.35
  -3  10   1    6.49    0.89
  -3  10   1    4.32    1.51
  -3  10   1    5.30    1.31
  -3  10   1    9.26    1.49
   2 -10  -1    6.57    2.16
   2 -10  -1    7.54    1.43
   2 -10  -1    5.95    1.39
  -2  10   1    5.49    1.24
  -2  10   1    9.00    1.42
  -2  10   1    1.65    1.34
  -2  10   1    6.65    0.86
   1 -10  -1   14.05    1.93
   1 -10  -1   14.38    2.57
   1 -10  -1   15.33    1.84
  -1  10   1   17.99    1.83
  -1  10   1   16.65    1.27
  -1  10   1   14.99    1.66
  -1  10   1   16.53    2.32
   0 -10  -1    3.82    1.60
   0 -10  -1    7.57    1.47
   0 -10  -1    6.94    1.42
   0  10   1    8.00    0.97
   0  10   1    8.72    1.20
   0  10   1    7.25    1.70
   0  10   1    6.68    1.22
  -1 -10  -1    3.30    1.23
  -1 -10  -1    5.65    1.28
  -1 -10  -1    5.27    1.58
  -1 -10  -1    5.88    0.93
   1  10   1    6.30    1.00
   1  10   1    4.69    0.82
   1  10   1    4.34    1.45
   1  10   1    4.02    1.13
  -2 -10  -1    2.39    1.36
  -2 -10  -1    5.05    1.36
  -2 -10  -1    3.41    1.21
  -2 -10  -1    4.00    0.97
   2  10   1    4.21    0.77
   2  10   1    4.28    1.43
  -3 -10  -1    0.25    1.37
  -3 -10  -1   -1.00    0.81
  -3 -10  -1    1.83    1.10
   3  10   1    1.21    0.46
   3  10   1    0.92    0.49
   3  10   1    1.64    1.25
  -4 -10  -1   14.66    1.71
  -4 -10  -1   20.58    2.49
  -4 -10  -1   13.96    2.30
   4  10   1   18.21    2.40
   4  10   1   15.73    0.95
   4  10   1   14.45    0.92
  -5 -10  -1    0.15    1.20
  -5 -10  -1    0.16    0.74
  -5 -10  -1    0.63    1.24
   5  10   1    0.46    1.15
  -6 -10  -1   -0.72    1.11
  -6 -10  -1   -1.01    0.63
   6  10   1    0.20    1.09
   6  10   1    1.80    1.45
  -7 -10  -1    0.67    0.74
  -7 -10  -1    1.73    1.42
   7  10   1    1.95    1.46
   7  10   1    1.30    1.22
  -8 -10  -1    0.57    0.72
  -8 -10  -1   -1.49    1.17
   8  10   1    1.71    1.69
   8  10   1    0.95    1.23
  -9 -10  -1    4.82    2.09
   9  10   1    5.65    2.07
   8 -11  -1   -2.34    1.85
   8 -11  -1   -1.27    2.45
  -8  11   1    0.01    1.23
   7 -11  -1    4.27    2.36
   7 -11  -1    4.55    3.02
  -7  11   1    3.03    1.61
  -7  11   1    3.55    1.60
   6 -11  -1   -1.61    2.38
  -6  11   1   -0.54    0.99
  -6  11   1    0.44    1.22
   5 -11  -1    1.24    2.44
  -5  11   1    2.29    0.77
  -5  11   1    2.01    1.22
  -5  11   1    2.48    1.44
   4 -11  -1    3.04    2.23
  -4  11   1    2.59    1.48
  -4  11   1   -0.35    0.56
  -4  11   1    0.59    1.05
   3 -11  -1   -1.04    1.70
   3 -11  -1    1.46    0.98
  -3  11   1    2.63    1.42
  -3  11   1    1.21    0.98
  -3  11   1    1.99    1.00
  -3  11   1    0.17    0.56
   2 -11  -1    6.22    1.61
   2 -11  -1    5.63    2.32
   2 -11  -1    5.30    1.38
  -2  11   1    6.38    1.32
  -2  11   1    4.73    0.87
  -2  11   1    3.95    1.15
  -2  11   1    4.53    1.65
   1 -11  -1    2.28    1.69
   1 -11  -1    4.34    1.25
   1 -11  -1    1.64    1.13
  -1  11   1    2.77    0.98
  -1  11   1    0.73    0.58
  -1  11   1    0.44    1.32
  -1  11   1   -0.10    0.69
   0 -11  -1   13.74    2.54
   0 -11  -1   14.22    2.04
   0 -11  -1   16.07    2.04
   0  11   1   17.46    1.48
   0  11   1   15.62    1.66
   0  11   1   18.48    2.53
  -1 -11  -1   -0.22    1.01
  -1 -11  -1    0.25    1.28
  -1 -11  -1   -0.48    0.85
   1  11   1    1.73    1.31
   1  11   1    0.34    0.57
  -2 -11  -1    1.20    1.10
  -2 -11  -1   -0.04    1.24
  -2 -11  -1   -0.05    1.20
   2  11   1    1.69    0.61
   2  11   1    2.26    1.37
  -3 -11  -1   -0.86    0.90
  -3 -11  -1    1.05    1.14
   3  11   1   -2.14    0.85
   3  11   1    0.52    0.58
  -4 -11  -1   -0.16    1.03
  -4 -11  -1    2.47    1.12
   4  11   1   -2.21    0.98
  -5 -11  -1    0.31    1.18
  -5 -11  -1    2.62    1.02
   5  11   1    1.51    1.20
  -6 -11  -1    5.84    1.06
  -6 -11  -1    5.91    1.83
   6  11   1    5.94    1.65
  -7 -11  -1    0.08    1.32
   7  11   1   -0.56    1.03
   7  11   1    0.14    1.51
  -8 -11  -1   -0.97    1.36
   8  11   1   -1.43    1.52
   8  11   1    1.40    1.33
   7 -12  -1   -3.25    2.00
   7 -12  -1   -0.41    2.38
  -7  12   1    2.64    1.54
  -7  12   1    0.79    1.25
   6 -12  -1    0.66    2.46
  -6  12   1    1.77    1.26
  -6  12   1   -1.14    1.28
   5 -12  -1    0.09    2.31
  -5  12   1    0.42    0.86
  -5  12   1   -1.85    1.12
  -5  12   1    0.20    1.01
   4 -12  -1   -3.08    1.92
  -4  12   1   -0.01    0.58
  -4  12   1    0.73    1.04
  -4  12   1   -0.28    1.30
   3 -12  -1    3.59    1.20
   3 -12  -1    4.26    2.45
  -3  12   1    3.71    1.58
  -3  12   1    2.87    0.74
  -3  12   1    1.05    1.01
   2 -12  -1    6.23    1.50
   2 -12  -1    3.53    2.13
  -2  12   1    5.49    1.82
  -2  12   1    6.74    1.38
  -2  12   1    5.19    0.89
   1 -12  -1    0.79    1.04
   1 -12  -1   -1.29    1.67
  -1  12   1    0.79    0.63
  -1  12   1   -1.07    0.68
  -1  12   1   -0.12    1.32
   0 -12  -1    4.90    1.41
   0 -12  -1    4.01    1.89
   0  12   1    3.51    1.61
   0  12   1    5.70    0.94
   0  12   1    3.77    0.99
  -1 -12  -1    5.46    1.90
  -1 -12  -1    5.87    1.55
   1  12   1    5.83    1.79
   1  12   1    6.66    1.19
  -2 -12  -1    7.65    1.67
  -2 -12  -1    5.56    1.81
   2  12   1    6.94    1.95
  -3 -12  -1    0.45    1.04
  -3 -12  -1    0.33    1.18
   3  12   1    0.71    1.14
  -4 -12  -1    1.06    1.27
  -4 -12  -1    0.30    1.04
   4  12   1    1.46    1.28
  -5 -12  -1    0.74    0.97
  -5 -12  -1   -1.18    1.12
   5  12   1    2.29    1.35
  -6 -12  -1    1.37    1.43
   6  12   1    3.16    1.63
  -7 -12  -1   -1.57    1.27
   7  12   1    1.88    1.38
  -8 -12  -1    3.55    1.92
   8  12   1    1.40    1.43
   6 -13  -1    0.84    2.89
  -6  13   1    0.03    1.43
  -6  13   1   -0.36    1.20
   5 -13  -1    0.61    2.36
  -5  13   1    1.36    1.47
  -5  13   1   -0.50    1.20
   4 -13  -1   -1.39    2.41
  -4  13   1    0.33    1.05
  -4  13   1    0.33    1.49
   3 -13  -1    1.97    1.20
   3 -13  -1    4.74    2.35
  -3  13   1    1.89    0.78
  -3  13   1    2.03    1.10
  -3  13   1    5.21    1.72
   2 -13  -1    5.32    2.44
   2 -13  -1    3.64    1.32
  -2  13   1    4.18    0.86
  -2  13   1    4.61    1.94
  -2  13   1    4.46    1.23
   1 -13  -1    0.96    1.10
   1 -13  -1   -2.21    1.59
  -1  13   1    0.50    1.36
  -1  13   1    0.39    0.66
   0 -13  -1    2.32    1.32
   0 -13  -1    3.96    2.08
   0  13   1    3.47    0.93
   0  13   1    7.37    1.98
  -1 -13  -1    3.90    1.52
  -1 -13  -1    5.55    2.02
   1  13   1    5.65    1.69
  -2 -13  -1    0.70    1.19
  -2 -13  -1    2.00    1.44
   2  13   1   -0.08    1.31
  -3 -13  -1    2.23    1.43
  -3 -13  -1    1.72    1.28
   3  13   1   -0.68    1.22
  -4 -13  -1    0.19    1.12
  -4 -13  -1    1.10    1.18
   4  13   1    0.50    1.41
  -5 -13  -1   -0.44    1.34
  -5 -13  -1    0.98    1.29
   5  13   1    0.77    1.23
  -6 -13  -1    0.20    1.30
   6  13   1    0.34    1.27
  -7 -13  -1    2.49    1.79
   7  13   1   -0.72    1.23
   5 -14  -1    2.67    2.81
  -5  14   1    2.46    1.74
   4 -14  -1   -2.15    2.46
  -4  14   1    1.24    1.75
   3 -14  -1    0.11    2.38
  -3  14   1    1.63    1.72
   2 -14  -1    6.88    2.68
   2 -14  -1    7.46    1.69
  -2  14   1    4.06    1.89
   1 -14  -1    4.14    1.41
   1 -14  -1    3.04    2.21
  -1  14   1    2.21    1.02
  -1  14   1    1.62    1.52
   0 -14  -1    1.25    1.18
   0 -14  -1   -0.44    1.89
   0  14   1    0.55    1.46
  -1 -14  -1    0.51    1.11
  -1 -14  -1    1.56    1.86
   1  14   1    1.72    1.49
  -2 -14  -1    1.74    1.78
  -2 -14  -1    0.62    1.10
   2  14   1    0.00    1.27
  -3 -14  -1    5.31    1.61
  -3 -14  -1    3.19    1.77
   3  14   1    6.14    1.99
  -4 -14  -1    1.51    1.32
  -4 -14  -1    2.92    1.48
   4  14   1    0.04    1.33
  -5 -14  -1   -1.25    1.24
   5  14   1   -0.91    1.37
  -3  15   1   -2.81    1.32
   2 -15  -1    0.49    2.51
  -2  15   1    7.49    2.19
   1 -15  -1    0.66    2.21
  -1  15   1    1.13    1.58
   0 -15  -1    1.73    2.09
   0  15   1    3.52    1.77
  -1 -15  -1    2.47    1.47
  -1 -15  -1    0.22    1.95
   1  15   1   -0.81    1.48
  -2 -15  -1    1.96    1.42
  -2 -15  -1   -1.84    1.55
   2  15   1    0.31    1.47
  -3 -15  -1    0.21    1.32
  -3 -15  -1   -0.39    1.47
   3  15   1    1.87    1.61
   4  14  -2    0.57    1.41
  -4 -14   2    3.18    1.57
   3  14  -2    3.21    1.81
  -3 -14   2    9.60    2.78
   2  14  -2    7.93    2.24
  -2 -14   2    5.57    2.03
   1  14  -2    5.96    1.27
   1  14  -2    5.09    1.98
  -1 -14   2    4.80    2.13
   0  14  -2    0.25    0.82
   0  14  -2    2.55    1.53
   0 -14   2   -1.03    1.95
  -1  14  -2    1.29    1.46
  -1  14  -2    1.90    0.91
   1 -14   2    2.03    2.25
  -2  14  -2    2.23    1.69
  -2  14  -2    2.41    0.97
   2 -14   2    1.71    2.49
  -3  14  -2    5.75    1.88
   3 -14   2    8.13    3.14
   3 -14   2    4.20    2.60
  -4  14  -2    4.38    1.81
   4 -14   2   11.67    3.65
   5  13  -2    6.78    1.83
  -5 -13   2   13.95    2.30
   4  13  -2   -0.72    1.20
  -4 -13   2    0.63    1.08
   3  13  -2    3.07    1.46
  -3 -13   2    2.65    1.24
  -3 -13   2    0.57    1.23
   2  13  -2    2.39    1.60
  -2 -13   2    0.95    1.04
  -2 -13   2   -0.72    1.33
   1  13  -2    1.30    1.50
   1  13  -2    6.07    1.24
  -1 -13   2    2.76    1.92
  -1 -13   2    3.27    1.24
   0  13  -2   11.39    2.17
   0  13  -2   11.12    1.52
   0 -13   2   10.00    2.57
   0 -13   2    9.22    2.58
  -1  13  -2   16.29    1.69
  -1  13  -2   20.06    2.82
  -2  13  -2    0.83    1.39
  -2  13  -2    1.53    0.86
   2 -13   2   -1.44    2.03
  -3  13  -2    3.01    1.57
  -3  13  -2    4.34    1.07
   3 -13   2   -0.37    2.41
   3 -13   2   -2.29    2.41
  -4  13  -2   10.07    1.44
  -4  13  -2    8.58    2.06
   4 -13   2    9.89    3.41
   4 -13   2    8.35    3.35
  -5  13  -2    2.93    1.63
   5 -13   2    2.54    2.84
   5 -13   2   -0.08    2.60
   7  12  -2   -1.25    1.16
  -7 -12   2   -0.51    1.81
  -7 -12   2   -1.44    1.13
   6  12  -2   12.89    2.32
  -6 -12   2    9.74    2.16
   5  12  -2   43.42    4.11
  -5 -12   2   39.07    3.29
   4  12  -2   15.08    2.35
  -4 -12   2   13.42    2.09
   3  12  -2   12.49    2.08
  -3 -12   2   12.52    1.81
  -3 -12   2   12.59    2.00
   2  12  -2    2.80    1.02
   2  12  -2    2.20    1.54
  -2 -12   2    2.41    1.58
  -2 -12   2    1.63    1.04
   1  12  -2   -0.12    0.71
   1  12  -2   -0.20    1.17
  -1 -12   2    1.02    0.98
  -1 -12   2   -0.29    1.41
   0  12  -2   16.39    1.72
   0  12  -2   16.97    2.41
   0 -12   2   12.10    1.71
   0 -12   2   14.14    2.76
  -1  12  -2   25.02    2.98
  -1  12  -2   24.20    1.92
   1 -12   2   20.29    2.08
   1 -12   2   17.80    3.25
  -2  12  -2   15.32    1.68
  -2  12  -2   22.06    2.78
   2 -12   2   15.28    3.28
   2 -12   2   23.65    1.97
  -3  12  -2   -0.37    0.78
  -3  12  -2    1.16    1.24
  -3  12  -2   -0.13    0.86
   3 -12   2    0.97    2.26
  -4  12  -2   -1.03    0.74
  -4  12  -2   -1.77    1.14
  -4  12  -2   -0.48    0.71
   4 -12   2   -4.10    1.75
   4 -12   2    3.41    2.83
  -5  12  -2    0.95    1.04
  -5  12  -2   -1.12    0.75
  -5  12  -2    2.30    1.39
   5 -12   2    0.68    2.45
   5 -12   2    5.05    2.93
  -6  12  -2   -1.08    1.17
  -6  12  -2    0.61    0.98
  -6  12  -2    0.94    1.33
   6 -12   2   -1.53    2.59
   6 -12   2   -2.06    2.12
  -7  12  -2    2.18    1.61
   7 -12   2    5.78    2.94
  -8 -11   2    2.82    2.05
  -8 -11   2    1.99    1.75
   7  11  -2   -0.07    1.29
  -7 -11   2   -0.72    1.23
   6  11  -2    5.47    1.57
  -6 -11   2    8.31    1.85
   5  11  -2   21.50    2.68
  -5 -11   2   26.37    2.85
   4  11  -2   15.38    2.42
  -4 -11   2   15.02    2.16
   3  11  -2   19.88    2.46
  -3 -11   2   25.44    2.66
  -3 -11   2   22.61    2.20
   2  11  -2    1.39    1.22
   2  11  -2    3.10    0.99
  -2 -11   2    2.15    1.36
  -2 -11   2    3.46    1.14
   1  11  -2    6.02    1.13
   1  11  -2    6.34    1.81
  -1 -11   2    7.59    1.35
  -1 -11   2    7.68    1.99
   0  11  -2   12.36    1.46
   0  11  -2   11.87    2.09
   0  11  -2   11.97    1.33
   0 -11   2    9.22    2.27
   0 -11   2   11.92    1.67
  -1  11  -2   51.84    3.68
  -1  11  -2   48.94    2.77
  -1  11  -2   52.57    2.80
   1 -11   2   43.53    4.54
   1 -11   2   43.30    2.65
  -2  11  -2   25.69    2.82
  -2  11  -2   24.58    1.88
  -2  11  -2   23.97    1.98
   2 -11   2   21.81    3.58
   2 -11   2   22.61    1.84
  -3  11  -2    5.40    1.30
  -3  11  -2    3.50    0.95
  -3  11  -2    8.24    1.83
   3 -11   2    5.02    2.36
  -4  11  -2    0.73    1.24
  -4  11  -2   -1.72    0.76
  -4  11  -2    0.61    0.76
   4 -11   2    3.04    2.37
   4 -11   2    1.17    2.27
  -5  11  -2    2.02    1.14
  -5  11  -2    1.04    0.91
  -5  11  -2   -0.12    1.20
   5 -11   2    0.85    2.34
   5 -11   2    3.57    2.80
  -6  11  -2   10.43    1.90
  -6  11  -2    9.59    1.89
   6 -11   2    3.97    2.59
   6 -11   2    4.90    2.76
  -7  11  -2   10.06    1.97
   7 -11   2    5.06    3.16
   7 -11   2    7.96    2.90
  -8  11  -2    1.48    1.54
   8 -11   2    0.49    2.32
   8  10  -2   -2.20    1.45
  -8 -10   2   -0.26    1.40
  -8 -10   2   -0.09    1.65
   7  10  -2   15.18    2.31
  -7 -10   2   13.13    2.36
   6  10  -2    3.59    1.43
  -6 -10   2    1.27    1.33
   5  10  -2   -0.57    0.98
  -5 -10   2    1.74    1.18
   4  10  -2   20.55    2.56
  -4 -10   2   19.32    2.21
   3  10  -2   -0.19    1.15
  -3 -10   2    0.43    1.05
  -3 -10   2    0.57    0.91
  -3 -10   2    0.14    0.87
   2  10  -2    5.17    1.08
   2  10  -2    5.21    1.47
   2  10  -2    6.79    0.69
   2  10  -2    7.81    0.86
  -2 -10   2    8.10    1.60
  -2 -10   2    7.65    1.26
  -2 -10   2    3.93    1.18
   1  10  -2   18.89    2.27
   1  10  -2   15.86    1.56
   1  10  -2   16.07    1.15
  -1 -10   2   15.73    1.76
  -1 -10   2   16.45    1.86
  -1 -10   2   13.08    2.19
   0  10  -2    0.70    0.58
   0  10  -2    0.79    1.26
   0  10  -2    0.75    0.72
   0  10  -2    1.53    0.71
   0 -10   2    0.77    0.84
   0 -10   2    1.23    0.82
   0 -10   2    1.60    1.54
  -1  10  -2   11.74    1.38
  -1  10  -2   12.32    1.37
  -1  10  -2    9.83    1.28
  -1  10  -2   13.56    2.10
   1 -10   2   10.77    1.58
   1 -10   2    8.17    2.30
   1 -10   2    8.18    1.28
  -2  10  -2   17.82    1.45
  -2  10  -2   14.06    2.09
  -2  10  -2   20.82    1.97
  -2  10  -2   20.06    1.72
   2 -10   2   17.31    1.68
   2 -10   2   16.77    3.05
   2 -10   2   19.48    2.15
  -3  10  -2    3.92    0.90
  -3  10  -2    5.75    1.22
  -3  10  -2    2.62    0.91
  -3  10  -2    4.50    1.47
   3 -10   2    4.33    2.40
   3 -10   2    6.15    1.35
  -4  10  -2   -0.12    1.04
  -4  10  -2    0.47    0.74
  -4  10  -2    1.62    0.99
   4 -10   2   -2.91    1.79
   4 -10   2    2.81    2.26
  -5  10  -2    4.47    1.40
  -5  10  -2    5.82    1.55
   5 -10   2   -2.40    2.06
   5 -10   2    2.45    1.99
  -6  10  -2   10.36    1.80
  -6  10  -2   14.39    2.23
   6 -10   2   11.10    2.89
   6 -10   2    4.96    3.06
  -7  10  -2    7.26    1.56
  -7  10  -2    6.68    1.73
   7 -10   2    3.97    2.43
   7 -10   2    8.64    3.53
  -8  10  -2   11.37    2.32
   8 -10   2    9.78    3.80
   8 -10   2    8.97    2.83
   9   9  -2    1.64    1.71
  -9  -9   2    1.63    1.63
   8   9  -2   16.91    2.85
  -8  -9   2   18.64    2.70
  -8  -9   2   15.27    2.78
   7   9  -2   44.12    4.15
   7   9  -2   36.69    3.02
  -7  -9   2   45.12    3.55
   6   9  -2   14.73    2.50
   6   9  -2   18.70    2.38
  -6  -9   2   18.93    2.46
   5   9  -2    1.56    1.23
  -5  -9   2    0.50    0.98
   4   9  -2   10.59    1.94
  -4  -9   2    7.45    1.48
   3   9  -2    0.32    1.04
   3   9  -2    0.34    0.77
  -3  -9   2    0.47    0.78
  -3  -9   2    0.97    0.96
  -3  -9   2    0.88    0.81
   2   9  -2   16.38    0.93
   2   9  -2   22.67    2.45
   2   9  -2   16.05    1.09
   2   9  -2   14.95    1.52
  -2  -9   2   14.75    1.56
  -2  -9   2   14.71    1.93
  -2  -9   2   15.05    1.77
   1   9  -2   40.38    2.25
   1   9  -2   38.43    1.87
   1   9  -2   38.14    2.24
   1   9  -2   40.12    2.84
  -1  -9   2   39.06    3.01
  -1  -9   2   30.02    2.20
  -1  -9   2   34.97    2.16
   0   9  -2    4.76    0.89
   0   9  -2    3.94    1.29
   0   9  -2    2.83    0.83
   0   9  -2    2.69    0.71
   0  -9   2    2.38    0.85
   0  -9   2    2.23    1.53
   0  -9   2    3.45    0.93
  -1   9  -2    2.91    1.29
  -1   9  -2    2.22    0.73
  -1   9  -2    1.85    0.66
  -1   9  -2    1.57    0.68
   1  -9   2   -0.08    0.65
   1  -9   2    0.00    1.52
   1  -9   2    2.31    0.89
  -2   9  -2    2.58    1.21
  -2   9  -2    1.15    0.78
  -2   9  -2    1.12    0.69
  -2   9  -2    0.26    0.57
   2  -9   2   -0.47    1.59
   2  -9   2    2.36    0.93
   2  -9   2    1.69    0.76
  -3   9  -2    4.88    0.96
  -3   9  -2    5.07    1.14
  -3   9  -2    5.18    0.90
  -3   9  -2    3.55    1.30
   3  -9   2    4.88    1.19
   3  -9   2    3.21    1.99
  -4   9  -2    0.28    0.65
  -4   9  -2    1.09    1.09
  -4   9  -2   -0.35    0.80
   4  -9   2   -0.72    1.72
   4  -9   2   -0.33    1.68
  -5   9  -2   11.13    1.72
  -5   9  -2   11.98    1.90
   5  -9   2   11.25    3.15
   5  -9   2   11.44    2.71
  -6   9  -2    7.21    1.47
  -6   9  -2   10.07    1.91
   6  -9   2    8.43    3.13
   6  -9   2    3.15    2.11
  -7   9  -2   15.67    1.79
  -7   9  -2   14.22    2.14
   7  -9   2    7.30    2.95
   7  -9   2   14.20    2.90
  -8   9  -2   13.55    2.35
   8  -9   2    4.46    3.47
   8  -9   2    7.84    2.36
  -9   9  -2    2.58    1.59
   9  -9   2   -2.98    2.35
  10   8  -2    4.37    2.10
 -10  -8   2    2.71    2.04
   9   8  -2    0.82    1.62
  -9  -8   2   -0.89    1.38
   8   8  -2    6.95    1.94
  -8  -8   2    9.90    2.20
  -8  -8   2    9.28    2.22
   7   8  -2   15.95    2.51
  -7  -8   2   20.30    2.66
   6   8  -2    0.49    1.06
   6   8  -2    0.37    1.33
  -6  -8   2    3.54    1.39
   5   8  -2    8.00    1.81
   5   8  -2   10.47    1.73
  -5  -8   2    7.49    1.48
   4   8  -2    0.23    0.79
  -4  -8   2    1.15    0.88
   3   8  -2    3.39    0.88
   3   8  -2    1.79    1.11
  -3  -8   2    1.97    0.87
  -3  -8   2    2.84    0.78
  -3  -8   2    1.37    0.84
   2   8  -2   21.14    1.77
   2   8  -2   20.76    1.16
   2   8  -2   21.31    1.02
   2   8  -2   24.27    2.39
  -2  -8   2   20.88    1.75
  -2  -8   2   21.39    1.99
  -2  -8   2   21.10    1.57
   1   8  -2   59.98    2.65
   1   8  -2   58.14    3.31
   1   8  -2   43.29    2.14
   1   8  -2   54.22    2.61
  -1  -8   2   51.16    2.55
  -1  -8   2   51.97    3.26
  -1  -8   2   55.90    2.65
  -1  -8   2   47.12    2.68
   0   8  -2   39.29    2.00
   0   8  -2   38.73    2.15
   0   8  -2   40.25    2.08
   0   8  -2   40.35    2.66
   0   8  -2   36.96    2.42
   0  -8   2   36.14    2.17
   0  -8   2   41.83    3.25
   0  -8   2   37.94    2.18
  -1   8  -2    1.49    0.62
  -1   8  -2    0.30    0.82
  -1   8  -2    0.34    0.59
  -1   8  -2    1.23    0.63
   1  -8   2    1.04    1.46
   1  -8   2    0.66    0.63
   1  -8   2    0.22    0.57
  -2   8  -2   -0.46    0.55
  -2   8  -2    1.71    0.73
  -2   8  -2    0.34    0.89
  -2   8  -2    1.12    0.56
   2  -8   2   -0.89    1.43
   2  -8   2    0.32    0.66
   2  -8   2    1.05    0.65
  -3   8  -2    5.95    1.14
  -3   8  -2    6.62    1.00
  -3   8  -2    4.98    0.92
  -3   8  -2    5.97    1.32
   3  -8   2    6.74    2.26
   3  -8   2    3.71    0.97
  -4   8  -2   15.61    1.91
  -4   8  -2   16.89    1.95
  -4   8  -2   17.99    1.62
   4  -8   2   12.83    2.98
   4  -8   2   15.24    1.88
   4  -8   2   13.01    2.58
  -5   8  -2   33.20    2.38
  -5   8  -2   26.84    2.06
  -5   8  -2   27.76    2.41
   5  -8   2   28.09    3.45
   5  -8   2   19.13    3.73
  -6   8  -2   -0.61    0.81
  -6   8  -2    0.69    0.92
  -6   8  -2   -1.01    0.85
   6  -8   2    0.44    1.60
   6  -8   2    2.75    2.43
  -7   8  -2    7.68    1.33
  -7   8  -2   10.77    1.98
   7  -8   2    9.11    2.31
   7  -8   2    5.97    2.71
  -8   8  -2    2.64    1.45
   8  -8   2    1.92    1.82
   8  -8   2    2.09    2.86
  -9   8  -2    1.63    1.48
   9  -8   2    2.11    2.82
 -10   8  -2    9.11    2.13
  10  -8   2    3.20    3.23
  10   7  -2    2.08    1.65
  10   7  -2   -0.13    1.56
 -10  -7   2   -1.23    1.27
   9   7  -2    9.41    2.04
   9   7  -2    9.34    2.15
  -9  -7   2    8.71    1.01
  -9  -7   2    7.01    2.04
   8   7  -2    1.52    1.35
   8   7  -2    0.80    1.39
  -8  -7   2   -0.01    1.24
  -8  -7   2    0.18    1.31
  -8  -7   2    0.29    0.49
   7   7  -2   30.42    3.23
   7   7  -2   24.59    2.63
  -7  -7   2   28.47    2.97
   6   7  -2   64.08    4.01
   6   7  -2   54.46    3.45
  -6  -7   2   60.55    3.70
   5   7  -2    6.06    1.39
   5   7  -2    4.28    1.61
  -5  -7   2    2.69    1.05
   4   7  -2    3.33    1.15
   4   7  -2    2.24    1.36
  -4  -7   2    3.69    1.05
   3   7  -2    0.85    0.98
   3   7  -2   -0.09    0.55
  -3  -7   2    0.44    0.66
  -3  -7   2    1.05    0.53
  -3  -7   2    0.51    0.66
   2   7  -2   16.85    0.81
   2   7  -2   17.99    1.51
   2   7  -2   19.32    1.96
   2   7  -2   16.91    0.91
  -2  -7   2   20.24    1.81
  -2  -7   2   18.00    1.42
  -2  -7   2   19.82    1.72
  -2  -7   2   14.80    1.24
   1   7  -2   35.40    2.53
   1   7  -2   40.55    2.04
   1   7  -2   38.04    2.05
  -1  -7   2   33.81    2.50
  -1  -7   2   35.84    2.15
  -1  -7   2   35.83    1.99
  -1  -7   2   35.51    2.08
  -1  -7   2   35.33    1.88
   0   7  -2   25.69    1.49
   0   7  -2   26.76    2.16
   0   7  -2   26.95    1.64
   0   7  -2   24.46    1.54
   0   7  -2   28.41    1.97
   0  -7   2   25.27    1.64
   0  -7   2   24.74    1.62
   0  -7   2   26.90    2.61
  -1   7  -2    8.58    0.94
  -1   7  -2    7.75    1.49
  -1   7  -2    7.85    0.98
  -1   7  -2    5.63    1.21
  -1   7  -2    5.54    0.86
   1  -7   2    7.71    1.03
   1  -7   2    8.80    1.14
   1  -7   2    7.42    1.87
  -2   7  -2    0.34    0.56
  -2   7  -2    0.38    0.57
  -2   7  -2    0.96    0.83
  -2   7  -2    0.28    0.49
   2  -7   2    0.98    0.60
   2  -7   2    1.29    0.67
   2  -7   2    0.36    1.49
  -3   7  -2    1.40    0.91
  -3   7  -2    0.09    0.55
  -3   7  -2    0.67    0.68
   3  -7   2    0.98    0.76
   3  -7   2    1.78    1.69
  -4   7  -2   13.69    1.66
  -4   7  -2   16.96    1.79
  -4   7  -2   18.35    1.63
   4  -7   2   14.99    1.80
   4  -7   2   12.09    2.79
   4  -7   2   17.06    2.53
  -5   7  -2   25.32    2.39
  -5   7  -2   25.25    1.97
  -5   7  -2   22.16    1.80
   5  -7   2   25.43    3.88
   5  -7   2   24.11    3.05
  -6   7  -2   14.63    2.04
  -6   7  -2   16.58    1.73
  -6   7  -2   19.25    1.98
   6  -7   2   16.47    2.61
   6  -7   2   10.72    3.02
  -7   7  -2    3.91    1.37
  -7   7  -2    3.63    1.21
  -7   7  -2    5.10    1.07
   7  -7   2    3.08    2.68
   7  -7   2    4.64    1.89
  -8   7  -2   -1.24    1.07
   8  -7   2   -0.04    2.34
   8  -7   2    2.15    1.61
  -9   7  -2    0.00    1.26
   9  -7   2    6.14    3.14
 -10   7  -2   12.20    2.32
  10  -7   2    1.57    2.98
  11   6  -2    2.33    1.57
  11   6  -2    0.90    1.74
 -11  -6   2    4.38    2.10
 -11  -6   2    3.31    1.00
  10   6  -2    4.35    1.57
  10   6  -2    3.89    1.72
 -10  -6   2    4.20    0.95
 -10  -6   2    3.98    1.79
   9   6  -2    4.76    1.69
   9   6  -2    1.88    1.38
  -9  -6   2    6.25    1.78
  -9  -6   2    4.85    0.88
   8   6  -2   -1.78    0.85
   8   6  -2   -0.40    1.36
  -8  -6   2   -0.10    1.16
  -8  -6   2    0.76    0.52
  -8  -6   2    0.39    1.16
   7   6  -2   16.80    2.27
   7   6  -2   15.21    2.14
  -7  -6   2   14.21    2.15
  -7  -6   2   14.83    2.16
  -7  -6   2   13.27    1.01
  -7  -6   2   15.63    1.38
   6   6  -2    0.66    0.85
   6   6  -2   -0.97    1.12
   6   6  -2    0.76    1.06
  -6  -6   2    0.73    0.37
  -6  -6   2    1.01    1.08
  -6  -6   2    0.29    0.50
   5   6  -2    7.02    1.33
   5   6  -2   10.77    1.83
   5   6  -2    7.18    1.35
  -5  -6   2    8.26    1.47
   4   6  -2    6.68    1.52
   4   6  -2    6.39    1.27
  -4  -6   2    7.57    1.32
   3   6  -2    4.57    1.13
   3   6  -2    5.50    0.92
  -3  -6   2    6.83    1.32
  -3  -6   2    4.64    0.97
  -3  -6   2    5.70    0.87
  -3  -6   2    4.60    1.00
   2   6  -2    3.56    0.31
   2   6  -2    3.03    0.93
   2   6  -2    2.76    0.67
  -2  -6   2    4.21    0.85
  -2  -6   2    3.57    1.12
  -2  -6   2    3.83    0.76
  -2  -6   2    3.66    0.85
  -2  -6   2    3.86    0.99
  -2  -6   2    4.19    0.66
  -2  -6   2    3.01    0.74
   1   6  -2   10.55    1.04
   1   6  -2    6.78    1.17
   1   6  -2    8.08    0.96
  -1  -6   2    9.78    1.43
  -1  -6   2    8.88    1.11
  -1  -6   2   10.84    1.17
  -1  -6   2    7.57    1.29
  -1  -6   2    9.12    1.38
  -1  -6   2    9.99    0.96
  -1  -6   2    9.94    1.03
   0   6  -2   -0.24    0.42
   0   6  -2   -0.67    0.73
   0   6  -2    0.15    0.40
   0   6  -2   -1.00    0.43
   0   6  -2    0.55    0.76
   0  -6   2   -1.30    0.98
   0  -6   2    0.22    0.82
   0  -6   2   -0.40    0.48
   0  -6   2   -0.67    0.40
  -1   6  -2    8.63    1.01
  -1   6  -2    9.34    1.01
  -1   6  -2    7.51    1.48
  -1   6  -2    5.19    1.06
  -1   6  -2    8.47    0.90
   1  -6   2    6.73    1.74
   1  -6   2    7.91    1.03
   1  -6   2    8.60    0.97
  -2   6  -2    7.21    0.85
  -2   6  -2    5.37    0.92
  -2   6  -2    5.15    1.41
  -2   6  -2    4.92    1.09
   2  -6   2    5.87    0.81
   2  -6   2    7.92    1.14
   2  -6   2    8.56    2.07
  -3   6  -2    2.09    0.82
  -3   6  -2    1.88    0.75
  -3   6  -2    1.53    0.63
  -3   6  -2    2.06    1.58
   3  -6   2    0.86    1.48
   3  -6   2    1.21    0.70
  -4   6  -2   50.44    2.84
  -4   6  -2   53.00    2.78
  -4   6  -2   55.82    2.64
   4  -6   2   49.63    2.83
   4  -6   2   57.14    3.72
   4  -6   2   58.39    4.49
  -5   6  -2  101.54    4.30
  -5   6  -2   93.29    4.17
  -5   6  -2   97.69    4.58
   5  -6   2   87.06    4.95
   5  -6   2   87.77    6.19
  -6   6  -2   40.90    2.53
  -6   6  -2   32.72    2.15
  -6   6  -2   39.57    2.68
   6  -6   2   33.70    3.23
   6  -6   2   30.56    4.28
  -7   6  -2    4.86    0.98
  -7   6  -2    4.88    1.34
  -7   6  -2    5.26    1.23
   7  -6   2    4.09    1.50
   7  -6   2    4.19    2.52
  -8   6  -2    0.04    1.14
  -8   6  -2    1.44    0.73
   8  -6   2    1.91    2.47
   8  -6   2    0.28    1.26
  -9   6  -2   -0.29    1.08
   9  -6   2    0.18    2.39
 -10   6  -2   -0.20    1.16
  10  -6   2    0.92    3.18
 -11   6  -2    5.25    1.80
  11  -6   2    1.64    1.12
  11  -6   2    4.69    3.48
  11   5  -2   -0.03    1.06
  11   5  -2    2.40    1.83
 -11  -5   2    3.38    1.03
 -11  -5   2    3.66    1.92
  10   5  -2   22.53    2.66
  10   5  -2   27.73    3.27
 -10  -5   2   28.92    3.46
 -10  -5   2   25.74    1.89
   9   5  -2   33.93    3.54
   9   5  -2   27.11    2.81
  -9  -5   2   29.69    3.27
  -9  -5   2   26.55    1.80
   8   5  -2    3.35    1.07
   8   5  -2    3.83    1.33
   8   5  -2    3.66    1.57
  -8  -5   2    4.78    1.56
  -8  -5   2    3.10    0.75
  -8  -5   2    2.34    1.18
   7   5  -2    6.05    1.51
   7   5  -2    6.44    1.36
   7   5  -2    6.92    0.72
   7   5  -2    4.96    1.15
  -7  -5   2    6.37    0.82
  -7  -5   2    7.87    1.75
  -7  -5   2    7.89    1.27
  -7  -5   2    4.28    1.37
   6   5  -2    0.85    0.88
   6   5  -2    1.29    1.05
  -6  -5   2    3.20    0.53
  -6  -5   2    3.24    0.85
  -6  -5   2    1.68    0.98
   5   5  -2   16.64    1.75
   5   5  -2   19.11    1.95
   5   5  -2   19.13    2.09
  -5  -5   2   21.35    1.00
  -5  -5   2   19.74    2.04
  -5  -5   2   19.29    1.26
   4   5  -2   31.14    2.05
   4   5  -2   26.09    2.20
   4   5  -2   27.04    2.35
  -4  -5   2   25.01    1.96
  -4  -5   2   24.30    2.37
  -4  -5   2   23.84    1.80
  -4  -5   2   25.50    1.61
  -4  -5   2   22.52    1.77
   3   5  -2   35.28    1.95
   3   5  -2   29.28    2.04
   3   5  -2   33.61    2.34
  -3  -5   2   33.26    1.89
  -3  -5   2   34.07    1.84
  -3  -5   2   34.30    2.03
  -3  -5   2   31.31    2.12
  -3  -5   2   32.45    2.17
   2   5  -2   13.42    1.23
   2   5  -2   14.35    1.55
  -2  -5   2   11.93    0.85
  -2  -5   2   13.28    1.28
  -2  -5   2   13.54    1.07
  -2  -5   2   11.29    1.22
  -2  -5   2   11.33    1.11
  -2  -5   2   10.52    1.32
  -2  -5   2   11.17    1.39
   1   5  -2    0.91    0.49
   1   5  -2   -0.06    0.46
   1   5  -2    2.28    0.85
  -1  -5   2   -0.43    0.44
  -1  -5   2   -0.08    0.73
  -1  -5   2    0.10    0.49
  -1  -5   2    0.21    0.65
  -1  -5   2    1.21    0.62
  -1  -5   2    0.89    0.41
  -1  -5   2   -0.45    0.77
   0   5  -2    0.67    0.76
   0   5  -2    0.51    0.48
   0   5  -2   -0.05    0.36
   0   5  -2    0.48    0.42
   0   5  -2   -0.60    0.61
   0  -5   2    0.58    0.69
   0  -5   2    1.91    1.11
   0  -5   2    0.40    0.52
   0  -5   2    0.44    0.43
  -1   5  -2    0.56    0.99
  -1   5  -2    0.61    0.48
  -1   5  -2    1.01    0.56
  -1   5  -2   -0.26    0.44
  -1   5  -2    0.02    0.67
   1  -5   2    1.00    0.54
   1  -5   2    0.33    0.48
   1  -5   2    0.44    1.27
  -2   5  -2   -0.01    1.17
  -2   5  -2    0.30    0.47
  -2   5  -2    0.89    0.76
  -2   5  -2    0.37    0.59
   2  -5   2    0.09    0.46
   2  -5   2    2.06    1.33
   2  -5   2    0.03    0.51
  -3   5  -2   43.91    2.35
  -3   5  -2   46.49    3.46
  -3   5  -2   42.64    2.34
  -3   5  -2   45.68    2.14
   3  -5   2   34.11    3.57
   3  -5   2   36.77    2.14
  -4   5  -2   76.49    4.88
  -4   5  -2   77.57    3.60
  -4   5  -2   75.07    3.34
  -4   5  -2   77.72    3.38
   4  -5   2   71.15    5.07
   4  -5   2   76.02    4.16
   4  -5   2   72.00    3.45
  -5   5  -2    7.79    1.14
  -5   5  -2    7.57    1.27
  -5   5  -2   11.05    1.19
   5  -5   2    8.26    1.30
   5  -5   2    7.62    1.58
   5  -5   2    7.56    2.31
  -6   5  -2   21.32    1.97
  -6   5  -2   17.25    1.42
  -6   5  -2   19.80    2.09
   6  -5   2   18.30    3.52
   6  -5   2   19.49    2.26
  -7   5  -2    1.06    1.00
  -7   5  -2    1.05    1.06
  -7   5  -2    1.51    0.68
   7  -5   2    2.57    2.18
   7  -5   2    2.11    1.30
  -8   5  -2    5.64    0.83
  -8   5  -2    5.64    1.55
   8  -5   2    6.44    1.49
   8  -5   2    8.22    3.34
  -9   5  -2   -0.57    0.92
   9  -5   2   -2.04    2.11
 -10   5  -2    1.91    1.36
  10  -5   2    1.60    2.55
 -11   5  -2    3.44    1.71
  11  -5   2    0.02    0.94
  11  -5   2    0.04    2.70
  11   4  -2   -0.29    1.47
  11   4  -2    0.54    1.20
 -11  -4   2    0.98    1.67
 -11  -4   2    0.01    0.84
  10   4  -2    2.63    1.47
  10   4  -2    4.29    1.34
 -10  -4   2    5.11    1.12
   9   4  -2   34.89    2.68
   9   4  -2   32.82    3.26
  -9  -4   2   34.41    2.14
   8   4  -2    8.80    1.67
   8   4  -2    9.58    1.92
  -8  -4   2   11.93    1.71
  -8  -4   2    9.72    1.45
  -8  -4   2    9.20    1.13
  -8  -4   2   10.93    1.79
   7   4  -2   12.60    1.74
   7   4  -2    5.81    1.52
   7   4  -2   13.38    1.09
   7   4  -2   10.25    1.87
  -7  -4   2   10.47    1.62
  -7  -4   2   12.72    1.11
  -7  -4   2   12.47    1.71
   6   4  -2   21.56    2.15
   6   4  -2   16.22    2.05
   6   4  -2   21.84    1.22
   6   4  -2   22.67    2.05
  -6  -4   2   24.93    2.28
  -6  -4   2   22.70    1.82
  -6  -4   2   22.98    1.89
  -6  -4   2   20.93    1.25
   5   4  -2   23.10    1.60
   5   4  -2   23.16    2.29
   5   4  -2   22.64    1.09
   5   4  -2   22.14    1.96
  -5  -4   2   21.82    1.74
  -5  -4   2   24.21    1.60
  -5  -4   2   21.63    1.12
   4   4  -2   70.44    3.35
   4   4  -2   74.15    3.62
   4   4  -2   71.57    3.35
  -4  -4   2   75.57    3.28
  -4  -4   2   77.31    3.63
  -4  -4   2   72.55    2.87
  -4  -4   2   73.03    3.50
  -4  -4   2   70.45    3.18
  -4  -4   2   77.59    2.65
   3   4  -2   43.81    2.42
   3   4  -2   45.39    2.46
   3   4  -2   41.90    2.62
  -3  -4   2   42.87    2.35
  -3  -4   2   44.98    2.12
  -3  -4   2   42.99    2.42
  -3  -4   2   44.68    2.17
   2   4  -2    4.63    0.73
   2   4  -2    2.61    0.80
   2   4  -2    3.33    1.07
  -2  -4   2    2.91    0.72
  -2  -4   2    3.72    0.94
  -2  -4   2    3.72    0.69
  -2  -4   2    3.03    0.77
  -2  -4   2    3.84    0.73
   1   4  -2    4.36    0.71
   1   4  -2    4.19    0.91
   1   4  -2    3.79    0.39
   1   4  -2    4.00    0.61
  -1  -4   2    3.85    0.89
  -1  -4   2    4.01    0.48
  -1  -4   2    3.89    0.68
  -1  -4   2    3.37    0.85
  -1  -4   2    2.81    0.68
  -1  -4   2    3.55    0.89
  -1  -4   2    1.99    0.60
   0   4  -2   34.02    1.70
   0   4  -2   34.67    1.92
   0   4  -2   31.63    1.51
   0   4  -2   33.97    1.53
   0   4  -2   38.00    2.07
   0  -4   2   34.76    1.97
   0  -4   2   31.87    1.58
   0  -4   2   33.03    1.52
   0  -4   2   29.59    2.23
  -1   4  -2  130.93    4.98
  -1   4  -2  125.62    4.75
  -1   4  -2  131.50    5.52
  -1   4  -2  130.25    4.53
   1  -4   2  122.71    4.55
   1  -4   2  120.71    4.81
   1  -4   2  122.38    4.34
   1  -4   2  121.14    5.52
  -2   4  -2   25.57    1.39
  -2   4  -2   28.24    2.71
  -2   4  -2   27.79    1.62
  -2   4  -2   27.18    1.66
   2  -4   2   28.75    2.95
   2  -4   2   25.67    1.59
  -3   4  -2   78.09    3.49
  -3   4  -2   77.59    3.21
  -3   4  -2   80.06    3.34
  -3   4  -2   91.18    4.69
   3  -4   2   74.48    4.75
   3  -4   2   79.43    3.42
   3  -4   2   79.21    4.04
  -4   4  -2   30.17    1.73
  -4   4  -2   26.98    1.63
  -4   4  -2   26.96    3.15
  -4   4  -2   24.64    1.86
   4  -4   2   24.34    2.31
   4  -4   2   24.03    1.69
   4  -4   2   24.11    3.11
  -5   4  -2    1.48    0.62
  -5   4  -2    1.18    1.67
  -5   4  -2    2.17    0.91
   5  -4   2    0.12    1.53
   5  -4   2    0.16    0.61
   5  -4   2    2.18    1.11
  -6   4  -2    1.07    0.60
  -6   4  -2    1.05    0.81
   6  -4   2   -0.34    0.98
   6  -4   2   -0.45    1.82
  -7   4  -2    7.52    0.86
  -7   4  -2    7.47    1.38
   7  -4   2    5.81    2.41
   7  -4   2    6.95    1.36
  -8   4  -2    3.13    0.59
  -8   4  -2    4.97    1.28
   8  -4   2    0.30    2.22
   8  -4   2    4.49    1.18
  -9   4  -2    6.06    1.62
   9  -4   2    6.68    3.20
 -10   4  -2    0.78    1.30
  10  -4   2    0.80    2.31
  10  -4   2   -1.32    0.74
 -11   4  -2    0.08    1.16
  11  -4   2    0.66    0.98
  11  -4   2   -1.21    2.49
  11   3  -2    3.04    1.71
  11   3  -2    1.88    1.35
 -11  -3   2    1.26    0.96
  10   3  -2    5.76    1.90
  10   3  -2    6.14    1.56
 -10  -3   2    4.67    1.15
   9   3  -2    7.78    1.49
   9   3  -2    8.26    1.91
  -9  -3   2    7.87    1.24
   8   3  -2    0.08    1.48
   8   3  -2    1.91    0.99
   8   3  -2    0.92    1.24
  -8  -3   2    1.10    0.83
  -8  -3   2    1.82    0.73
  -8  -3   2    3.08    1.35
  -8  -3   2    2.13    0.72
   7   3  -2    0.76    0.81
   7   3  -2    0.13    1.31
   7   3  -2    1.15    1.18
   7   3  -2    2.34    0.64
  -7  -3   2    0.91    1.00
  -7  -3   2    0.37    0.78
  -7  -3   2    1.81    0.63
  -7  -3   2    1.16    0.85
   6   3  -2   -0.39    0.62
   6   3  -2   -0.24    0.94
   6   3  -2    0.31    0.43
   6   3  -2   -0.69    0.75
  -6  -3   2    0.39    0.67
  -6  -3   2   -0.54    0.77
  -6  -3   2   -0.32    0.39
  -6  -3   2    0.98    0.81
   5   3  -2   13.96    0.96
   5   3  -2   19.29    1.72
   5   3  -2   12.12    1.54
  -5  -3   2   16.94    1.64
  -5  -3   2   13.82    1.50
  -5  -3   2   10.74    1.44
  -5  -3   2   13.98    0.93
  -5  -3   2   12.37    1.23
  -5  -3   2   17.17    1.54
   4   3  -2   58.71    2.16
   4   3  -2   51.14    2.63
   4   3  -2   52.45    2.89
   4   3  -2   59.01    2.76
  -4  -3   2   57.47    2.61
  -4  -3   2   54.16    2.53
  -4  -3   2   55.33    2.58
  -4  -3   2   52.53    2.71
  -4  -3   2   56.97    2.13
  -4  -3   2   57.55    2.90
   3   3  -2    0.86    0.70
   3   3  -2    0.46    0.75
   3   3  -2    0.68    0.60
  -3  -3   2    0.75    0.62
  -3  -3   2    1.65    0.71
  -3  -3   2    0.49    0.39
  -3  -3   2    0.32    0.40
  -3  -3   2    0.01    0.43
  -3  -3   2    0.84    0.21
   2   3  -2   20.23    1.64
   2   3  -2   17.45    1.17
   2   3  -2   18.39    1.33
   2   3  -2   17.18    1.41
  -2  -3   2   15.71    1.13
  -2  -3   2   19.69    1.43
  -2  -3   2   18.63    1.35
   1   3  -2    1.95    0.53
   1   3  -2    1.97    0.25
   1   3  -2    0.93    0.60
   1   3  -2    2.06    0.44
  -1  -3   2    2.81    0.55
  -1  -3   2    0.87    0.46
  -1  -3   2    0.79    0.68
  -1  -3   2    1.76    0.46
  -1  -3   2    1.85    0.72
  -1  -3   2    1.39    0.65
  -1  -3   2    1.86    0.29
   0   3  -2    1.48    0.39
   0   3  -2    0.19    0.76
   0   3  -2    1.39    0.48
   0   3  -2    1.85    0.67
   0  -3   2   -0.46    0.56
   0  -3   2    3.07    1.02
   0  -3   2    0.69    0.40
   0  -3   2    0.93    0.38
  -1   3  -2  119.08    4.45
  -1   3  -2  119.19    4.08
  -1   3  -2  114.25    5.05
  -1   3  -2  121.20    4.35
   1  -3   2  113.63    3.99
   1  -3   2  115.49    5.13
   1  -3   2  120.41    4.26
   1  -3   2  113.52    4.39
  -2   3  -2  130.13    4.77
  -2   3  -2  123.73    4.82
  -2   3  -2  137.19    5.90
  -2   3  -2  130.82    4.58
   2  -3   2  120.92    5.63
   2  -3   2  122.49    4.56
   2  -3   2  118.04    5.15
  -3   3  -2  130.55    6.04
  -3   3  -2  124.09    4.89
  -3   3  -2  124.10    4.58
   3  -3   2  120.08    6.14
   3  -3   2  125.68    4.77
   3  -3   2  120.02    5.21
  -4   3  -2  137.60    6.61
  -4   3  -2  129.51    5.29
  -4   3  -2  135.65    4.85
   4  -3   2  124.12    5.42
   4  -3   2  131.88    5.16
   4  -3   2  132.37    6.79
  -5   3  -2   34.01    3.69
  -5   3  -2   34.04    2.13
   5  -3   2   29.18    1.92
   5  -3   2   28.97    2.18
   5  -3   2   28.63    3.63
  -6   3  -2    0.51    0.81
  -6   3  -2   -0.51    1.59
   6  -3   2    0.30    0.79
   6  -3   2   -0.93    1.65
  -7   3  -2   13.67    1.70
   7  -3   2   10.38    2.77
   7  -3   2   14.08    1.58
  -8   3  -2   32.52    2.48
   8  -3   2   33.20    4.73
   8  -3   2   29.33    2.11
  -9   3  -2   12.22    1.93
   9  -3   2   10.47    3.23
   9  -3   2   13.16    1.52
 -10   3  -2    1.02    1.26
  10  -3   2    0.82    2.67
  10  -3   2    0.03    0.83
 -11   3  -2    0.82    1.20
  11  -3   2    0.00    0.85
  11  -3   2    5.01    3.45
 -12   3  -2    3.22    1.53
  12  -3   2    3.39    1.26
  12   2  -2    3.98    1.84
  12   2  -2    3.98    1.51
 -12  -2   2    7.61    1.62
  11   2  -2    5.30    1.50
  11   2  -2    5.90    1.85
 -11  -2   2    3.07    1.15
  10   2  -2    0.53    1.34
  10   2  -2   -1.48    0.88
 -10  -2   2    0.96    0.87
   9   2  -2    0.89    1.01
   9   2  -2   -3.36    1.02
   9   2  -2   -0.14    1.62
  -9  -2   2   -0.12    0.69
   8   2  -2   11.48    1.62
   8   2  -2   11.33    2.37
   8   2  -2   12.26    1.93
  -8  -2   2   13.44    1.62
  -8  -2   2   13.80    2.19
  -8  -2   2   14.74    1.55
   7   2  -2   28.65    3.20
   7   2  -2   30.44    2.43
   7   2  -2   32.00    2.09
  -7  -2   2   32.02    1.92
  -7  -2   2   32.74    1.78
  -7  -2   2   35.94    2.20
  -7  -2   2   35.50    2.81
  -7  -2   2   34.20    1.68
   6   2  -2   22.53    2.60
   6   2  -2   20.82    2.10
   6   2  -2   27.58    1.61
   6   2  -2   29.63    1.92
  -6  -2   2   27.36    2.54
  -6  -2   2   26.00    1.55
  -6  -2   2   26.65    1.79
  -6  -2   2   25.17    1.65
   5   2  -2   11.56    1.54
   5   2  -2   10.93    1.01
   5   2  -2    9.71    1.16
   5   2  -2    9.73    1.61
  -5  -2   2   10.78    1.19
  -5  -2   2   10.67    1.21
  -5  -2   2    9.53    0.92
  -5  -2   2   11.90    1.53
  -5  -2   2    7.78    0.98
  -5  -2   2    8.90    1.15
   4   2  -2   31.77    1.80
   4   2  -2   28.72    1.40
   4   2  -2   26.22    1.89
  -4  -2   2   24.82    1.82
  -4  -2   2   26.91    1.69
  -4  -2   2   31.23    1.66
  -4  -2   2   25.32    1.79
  -4  -2   2   26.96    1.59
  -4  -2   2   27.34    1.32
   3   2  -2   22.83    1.52
   3   2  -2   23.73    1.69
   3   2  -2   22.20    1.09
   3   2  -2   24.26    1.44
  -3  -2   2   23.97    1.04
  -3  -2   2   23.64    1.72
  -3  -2   2   21.70    1.36
  -3  -2   2   23.44    1.41
  -3  -2   2   22.92    1.56
  -3  -2   2   21.91    1.48
  -3  -2   2   23.92    1.37
   2   2  -2   25.77    1.43
   2   2  -2   25.88    1.64
   2   2  -2   27.99    1.60
   2   2  -2   28.29    1.53
  -2  -2   2   29.51    1.52
  -2  -2   2   26.18    1.41
  -2  -2   2   27.93    1.01
  -2  -2   2   27.29    1.10
  -2  -2   2   27.59    1.42
  -2  -2   2   26.65    1.57
   1   2  -2   90.68    3.46
   1   2  -2   89.11    2.99
   1   2  -2   88.37    3.61
   1   2  -2   89.95    3.32
   1   2  -2   90.28    3.10
  -1  -2   2   84.96    3.27
  -1  -2   2   93.22    3.29
  -1  -2   2   83.22    3.43
  -1  -2   2   92.21    3.30
  -1  -2   2   87.52    2.95
   0   2  -2    6.56    0.54
   0   2  -2    7.73    0.82
   0   2  -2    7.04    1.04
   0   2  -2    5.90    0.62
   0  -2   2    7.37    1.15
   0  -2   2    6.06    0.51
   0  -2   2    6.68    0.55
   0  -2   2    7.08    1.17
   0  -2   2    6.72    0.70
   0  -2   2    6.20    0.74
  -1   2  -2    4.48    0.38
  -1   2  -2    4.70    0.62
  -1   2  -2    4.93    1.29
  -1   2  -2    3.94    0.56
   1  -2   2    5.35    1.19
   1  -2   2    4.87    0.66
   1  -2   2    3.67    1.15
   1  -2   2    6.12    0.67
  -2   2  -2  202.56    7.21
  -2   2  -2  205.24    8.14
  -2   2  -2  207.60    6.99
   2  -2   2  195.00    8.03
   2  -2   2  200.66    7.04
   2  -2   2  203.07    7.49
  -3   2  -2   33.16    1.82
  -3   2  -2   36.07    1.50
  -3   2  -2   34.34    2.87
   3  -2   2   35.14    1.77
   3  -2   2   29.03    3.06
   3  -2   2   31.42    2.08
  -4   2  -2   19.70    2.75
  -4   2  -2   15.64    1.47
   4  -2   2    9.34    2.12
   4  -2   2   13.40    1.30
   4  -2   2   14.09    1.49
  -5   2  -2    0.15    1.35
  -5   2  -2    0.29    0.70
   5  -2   2    1.21    0.63
   5  -2   2    1.18    0.80
   5  -2   2    1.45    1.63
  -6   2  -2    1.69    1.55
  -6   2  -2    0.94    0.78
   6  -2   2    3.12    1.90
   6  -2   2    0.59    0.75
  -7   2  -2    9.70    1.43
  -7   2  -2   11.00    2.78
   7  -2   2    7.89    2.60
   7  -2   2    8.38    1.21
  -8   2  -2   14.13    1.86
   8  -2   2   14.06    1.45
   8  -2   2   12.11    2.94
   8  -2   2   12.87    1.23
  -9   2  -2    3.55    1.22
   9  -2   2    3.76    1.04
   9  -2   2    8.03    3.12
 -10   2  -2    5.41    1.41
  10  -2   2    2.70    2.58
  10  -2   2    6.68    1.27
 -11   2  -2    0.90    1.28
  11  -2   2    2.02    2.91
  11  -2   2    1.99    1.07
 -12   2  -2    4.39    1.67
  12  -2   2    4.88    1.29
  12  -2   2    8.83    5.87
  12   1  -2    3.70    2.07
  12   1  -2    6.81    1.58
 -12  -1   2    4.70    1.47
  11   1  -2    5.98    1.46
  11   1  -2    6.71    2.06
 -11  -1   2    6.45    1.41
  10   1  -2    4.31    1.71
  10   1  -2    5.46    1.25
 -10  -1   2    3.78    1.11
   9   1  -2    0.07    1.26
   9   1  -2    0.50    0.88
   9   1  -2    0.59    1.57
  -9  -1   2    0.06    0.75
  -9  -1   2    0.48    0.79
   8   1  -2   20.58    3.02
   8   1  -2   19.13    2.28
   8   1  -2   30.95    2.15
  -8  -1   2   27.57    1.93
  -8  -1   2   25.77    3.04
  -8  -1   2   21.81    1.79
   7   1  -2   52.76    2.75
   7   1  -2   47.32    3.86
   7   1  -2   46.19    3.08
  -7  -1   2   52.38    2.68
  -7  -1   2   52.90    2.69
  -7  -1   2   54.30    3.62
   6   1  -2   72.51    3.24
   6   1  -2   76.80    3.40
   6   1  -2   67.92    3.60
   6   1  -2   76.48    4.45
  -6  -1   2   73.64    3.21
  -6  -1   2   77.56    3.33
  -6  -1   2   68.51    3.98
   5   1  -2    1.19    1.20
   5   1  -2    1.51    0.83
   5   1  -2    2.15    0.71
   5   1  -2    1.88    0.62
  -5  -1   2    1.68    0.59
  -5  -1   2    0.00    0.58
  -5  -1   2    1.22    0.54
  -5  -1   2    3.46    1.15
   4   1  -2    4.53    0.95
   4   1  -2    3.65    1.22
   4   1  -2    5.37    0.73
   4   1  -2    3.98    0.77
  -4  -1   2    3.89    0.75
  -4  -1   2    3.82    0.64
  -4  -1   2    2.94    0.71
  -4  -1   2    3.38    0.63
  -4  -1   2    5.44    1.14
   3   1  -2    2.19    0.73
   3   1  -2    1.41    0.55
   3   1  -2    2.46    0.51
   3   1  -2    1.36    0.85
  -3  -1   2    1.23    0.60
  -3  -1   2    2.22    0.61
  -3  -1   2    2.48    0.74
  -3  -1   2    1.23    0.72
  -3  -1   2    1.88    0.46
  -3  -1   2    1.18    0.46
   2   1  -2   32.70    1.56
   2   1  -2   34.18    1.80
   2   1  -2   38.51    1.51
   2   1  -2   32.54    1.62
  -2  -1   2   36.47    1.92
  -2  -1   2   36.17    1.59
  -2  -1   2   36.69    1.42
  -2  -1   2   32.72    1.64
  -2  -1   2   34.41    1.63
  -2  -1   2   35.01    1.76
  -2  -1   2   33.56    1.56
   1   1  -2  178.58    6.09
   1   1  -2  182.88    6.21
   1   1  -2  180.17    6.10
   1   1  -2  179.07    6.45
   1   1  -2  172.05    6.21
  -1  -1   2  174.74    6.48
  -1  -1   2  177.72    6.09
  -1  -1   2  181.66    6.23
  -1  -1   2  181.12    6.15
  -1  -1   2  177.96    5.94
  -1  -1   2  181.33    6.21
   0   1  -2   72.91    2.97
   0   1  -2   65.80    2.91
   0   1  -2   67.38    2.46
   0   1  -2   67.40    2.42
   0   1  -2   67.91    2.55
   0   1  -2   69.64    2.53
   0  -1   2   69.69    2.95
   0  -1   2   63.89    2.95
   0  -1   2   67.63    2.40
   0  -1   2   68.24    2.53
   0  -1   2   69.12    2.42
  -1   1  -2  106.46    3.73
  -1   1  -2  105.72    4.22
  -1   1  -2  106.01    3.83
  -1   1  -2  109.32    3.58
  -1   1  -2  113.80    4.62
   1  -1   2  102.57    3.72
   1  -1   2  113.71    4.29
   1  -1   2  108.18    3.82
   1  -1   2  108.54    4.65
  -2   1  -2   18.36    1.50
  -2   1  -2   16.96    1.14
  -2   1  -2   17.81    0.78
  -2   1  -2   18.68    2.08
   2  -1   2   21.38    2.32
   2  -1   2   17.71    1.11
   2  -1   2   15.85    1.46
  -3   1  -2    5.01    0.82
  -3   1  -2    3.84    1.70
  -3   1  -2    5.35    0.97
   3  -1   2    4.94    0.79
   3  -1   2    7.08    1.82
   3  -1   2    4.40    0.91
  -4   1  -2   22.36    1.59
  -4   1  -2   23.34    1.50
  -4   1  -2   17.79    2.53
   4  -1   2   20.66    2.65
   4  -1   2   20.86    1.43
   4  -1   2   19.71    1.56
  -5   1  -2   23.11    0.94
  -5   1  -2   22.95    3.06
  -5   1  -2   22.30    1.59
   5  -1   2   26.00    1.74
   5  -1   2   25.03    1.63
   5  -1   2   20.91    3.05
  -6   1  -2    1.74    1.50
  -6   1  -2    2.33    0.88
  -6   1  -2    1.93    0.34
   6  -1   2    1.59    1.67
   6  -1   2    2.74    0.68
   6  -1   2    2.69    0.78
  -7   1  -2    2.87    1.78
  -7   1  -2    0.93    0.36
  -7   1  -2    0.39    0.76
   7  -1   2    1.61    0.67
   7  -1   2    0.09    0.62
   7  -1   2   -1.60    1.76
  -8   1  -2    4.07    0.54
  -8   1  -2    6.48    1.34
  -8   1  -2    2.08    2.39
   8  -1   2    3.60    2.62
   8  -1   2    5.06    0.98
  -9   1  -2    0.35    0.93
   9  -1   2    0.60    0.84
   9  -1   2   -0.04    2.15
 -10   1  -2   -0.03    0.91
  10  -1   2    0.06    0.79
  10  -1   2   -0.69    2.20
 -11   1  -2    2.96    1.41
  11  -1   2    1.77    2.98
  11  -1   2    5.22    1.27
 -12   1  -2    0.75    1.22
  12  -1   2   -0.10    0.97
  12   0  -2   11.98    2.57
  12   0  -2    7.57    1.70
 -12   0   2    7.74    1.72
  11   0  -2    5.64    1.34
  11   0  -2    8.48    2.18
 -11   0   2    6.21    1.53
  10   0  -2   -2.09    1.92
  10   0  -2    1.65    1.11
  10   0  -2    2.20    1.40
 -10   0   2    2.35    1.05
   9   0  -2    2.48    2.02
   9   0  -2    5.40    1.63
   9   0  -2    2.41    1.03
  -9   0   2    3.62    2.26
  -9   0   2    3.55    1.06
  -9   0   2    3.89    1.00
   8   0  -2    1.25    0.92
   8   0  -2    2.24    1.35
   8   0  -2    2.64    1.76
  -8   0   2    1.76    1.45
  -8   0   2    1.37    0.84
  -8   0   2    0.48    0.68
   7   0  -2   46.59    3.86
   7   0  -2   44.98    2.98
   7   0  -2   46.55    2.57
  -7   0   2   57.61    3.79
  -7   0   2   55.19    2.81
  -7   0   2   51.70    2.65
   6   0  -2   68.14    3.16
   6   0  -2   69.03    3.09
   6   0  -2   62.21    4.24
  -6   0   2   72.22    4.12
  -6   0   2   66.14    3.11
  -6   0   2   69.87    3.08
   5   0  -2   14.78    1.33
   5   0  -2   15.77    1.30
   5   0  -2   15.13    2.16
  -5   0   2   15.90    2.04
  -5   0   2   14.43    1.26
   4   0  -2   -0.71    0.45
   4   0  -2   -1.04    1.07
   4   0  -2    0.07    0.51
  -4   0   2   -0.32    0.44
  -4   0   2   -0.63    0.90
   3   0  -2    5.12    0.75
   3   0  -2    6.20    0.93
   3   0  -2    7.34    1.32
   3   0  -2    4.53    0.72
  -3   0   2    5.49    0.70
  -3   0   2    5.55    0.70
  -3   0   2    5.85    1.13
   2   0  -2   12.13    1.01
   2   0  -2   13.07    1.06
   2   0  -2   11.51    0.87
   2   0  -2   11.61    0.92
   2   0  -2   12.50    1.24
  -2   0   2   12.48    1.16
  -2   0   2   13.14    0.85
  -2   0   2   11.94    0.85
  -2   0   2   11.90    1.03
   1   0  -2  152.05    5.10
   1   0  -2  145.05    4.97
   1   0  -2  149.50    5.02
   1   0  -2  143.84    5.15
   1   0  -2  141.50    4.99
   1   0  -2  147.69    5.20
  -1   0   2  149.04    5.30
  -1   0   2  147.94    5.09
  -1   0   2  148.42    5.05
  -1   0   2  150.38    5.18
  -1   0   2  147.78    5.14
   0   0  -2   15.22    0.64
   0   0  -2   15.63    1.40
   0   0  -2   16.35    0.76
   0   0  -2   15.30    1.06
   0   0  -2   15.81    0.75
   0   0   2   15.91    1.34
   0   0   2   15.87    0.77
   0   0   2   15.59    0.74
   0   0   2   16.08    1.12
  -1   0  -2   41.94    2.05
  -1   0  -2   47.41    2.62
  -1   0  -2   48.12    1.78
  -1   0  -2   41.73    1.67
   1   0   2   45.48    2.08
   1   0   2   42.54    2.59
   1   0   2   43.16    1.63
   1   0   2   43.31    1.72
  -2   0  -2   48.85    2.08
  -2   0  -2   49.37    2.33
  -2   0  -2   52.26    3.18
   2   0   2   48.26    1.76
   2   0   2   48.42    1.99
   2   0   2   47.81    3.09
   2   0   2   48.43    2.32
  -3   0  -2   15.25    1.16
  -3   0  -2   17.52    1.38
  -3   0  -2   15.23    2.10
   3   0   2   15.36    1.10
   3   0   2   14.63    0.88
   3   0   2   17.87    1.43
   3   0   2   12.83    2.23
  -4   0  -2    2.75    0.77
  -4   0  -2    2.46    0.73
  -4   0  -2    2.59    1.53
  -4   0  -2    2.65    0.34
   4   0   2    2.59    0.53
   4   0   2    1.66    0.79
   4   0   2    1.88    0.60
   4   0   2    2.53    1.55
  -5   0  -2   67.15    3.05
  -5   0  -2   66.29    2.48
  -5   0  -2   72.05    2.94
  -5   0  -2   64.69    4.25
   5   0   2   66.97    4.70
   5   0   2   72.09    3.13
   5   0   2   69.79    3.15
   5   0   2   69.62    2.85
  -6   0  -2   71.86    3.00
  -6   0  -2   68.73    3.30
  -6   0  -2   73.76    2.71
  -6   0  -2   74.50    4.86
   6   0   2   75.71    3.17
   6   0   2   74.91    3.11
   6   0   2   77.97    5.27
   6   0   2   66.88    3.27
  -7   0  -2    0.84    1.59
  -7   0  -2    0.21    0.40
  -7   0  -2   -0.10    0.68
   7   0   2    0.66    0.63
   7   0   2   -1.70    1.68
  -8   0  -2    3.24    0.62
  -8   0  -2    3.47    2.07
  -8   0  -2    3.34    1.06
   8   0   2   -0.52    1.78
  -9   0  -2    2.17    1.07
   9   0   2    4.80    2.65
   9   0   2    0.75    0.79
 -10   0  -2    2.80    1.21
  10   0   2   -0.95    2.07
  10   0   2    4.10    1.07
 -11   0  -2   19.34    2.38
  11   0   2   18.26    1.98
  11   0   2    6.37    3.28
 -12   0  -2    1.34    1.68
 -12   0  -2    3.45    1.46
  12   0   2    1.98    1.64
  12   0   2    3.11    1.31
  12  -1  -2    0.17    1.08
  12  -1  -2    4.67    2.00
 -12   1   2    1.06    1.22
  11  -1  -2    6.22    1.45
  11  -1  -2   -0.02    1.36
 -11   1   2    4.83    1.44
  10  -1  -2   16.53    1.90
  10  -1  -2    6.84    2.67
  10  -1  -2   11.61    2.16
 -10   1   2   15.88    2.01
   9  -1  -2   11.93    2.93
   9  -1  -2   13.49    1.66
  -9   1   2   14.87    1.90
  -9   1   2   16.35    2.94
  -9   1   2   16.21    1.57
   8  -1  -2    4.33    1.12
   8  -1  -2    1.81    1.97
  -8   1   2    4.75    1.88
  -8   1   2    5.17    1.16
  -8   1   2    4.99    0.94
   7  -1  -2    3.73    0.94
   7  -1  -2    3.97    1.88
  -7   1   2    4.81    1.07
  -7   1   2    4.10    1.51
   6  -1  -2   65.61    4.42
   6  -1  -2   69.21    3.11
   6  -1  -2   64.67    3.21
  -6   1   2   64.84    3.16
  -6   1   2   68.31    4.10
   5  -1  -2    2.70    1.51
   5  -1  -2    4.20    0.87
  -5   1   2    2.48    1.30
  -5   1   2    2.90    0.75
   4  -1  -2    0.70    0.56
   4  -1  -2    2.36    1.28
  -4   1   2   -0.35    0.91
  -4   1   2    1.73    0.65
   3  -1  -2  173.02    6.24
   3  -1  -2  170.90    5.92
   3  -1  -2  173.64    6.89
  -3   1   2  179.76    6.30
  -3   1   2  169.81    6.77
   2  -1  -2   48.84    2.20
   2  -1  -2   48.64    2.16
   2  -1  -2   52.96    2.65
  -2   1   2   50.81    2.20
  -2   1   2   51.18    2.28
  -2   1   2   51.74    2.51
   1  -1  -2   82.93    3.22
   1  -1  -2   80.22    3.12
   1  -1  -2   81.74    2.79
   1  -1  -2   80.38    3.20
  -1   1   2   81.26    3.14
  -1   1   2   84.37    2.86
  -1   1   2   78.27    3.19
  -1   1   2   88.73    3.20
  -1   1   2   84.41    3.34
   0  -1  -2  139.28    4.96
   0  -1  -2  139.66    5.22
   0  -1  -2  140.17    4.93
   0  -1  -2  153.73    5.39
   0   1   2  142.16    5.12
   0   1   2  145.89    5.09
   0   1   2  154.36    5.50
   0   1   2  149.98    5.45
  -1  -1  -2  327.25   10.74
  -1  -1  -2  317.31   11.03
  -1  -1  -2  319.45   11.44
  -1  -1  -2  320.02   10.68
   1   1   2  329.61   10.85
   1   1   2  326.06   11.28
   1   1   2  328.83   10.91
   1   1   2  321.20   11.62
  -2  -1  -2    1.20    0.35
  -2  -1  -2    0.69    0.44
  -2  -1  -2    0.34    0.75
  -2  -1  -2    2.23    1.26
  -2  -1  -2    2.00    0.60
   2   1   2    0.90    0.41
   2   1   2    1.00    0.87
   2   1   2   -0.21    0.32
   2   1   2    1.73    1.35
   2   1   2    0.58    0.38
  -3  -1  -2    1.95    1.31
  -3  -1  -2    3.18    0.62
  -3  -1  -2    2.31    0.83
  -3  -1  -2    2.67    0.67
  -3  -1  -2    3.22    0.50
   3   1   2    2.96    0.52
   3   1   2    4.17    1.73
   3   1   2    3.11    0.54
   3   1   2    3.00    0.97
   3   1   2    2.75    0.41
  -4  -1  -2   16.91    1.21
  -4  -1  -2   19.61    1.51
  -4  -1  -2   23.22    2.56
  -4  -1  -2   18.71    1.05
   4   1   2   19.56    1.28
   4   1   2   24.81    2.87
   4   1   2   20.07    1.22
   4   1   2   20.99    1.71
  -5  -1  -2  128.76    5.23
  -5  -1  -2  140.66    4.92
  -5  -1  -2  135.81    6.64
  -5  -1  -2  144.12    5.23
   5   1   2  136.05    5.14
   5   1   2  138.14    7.00
   5   1   2  144.31    5.33
  -6  -1  -2  108.43    4.47
  -6  -1  -2  104.78    4.00
  -6  -1  -2  108.79    5.91
  -6  -1  -2  108.11    4.16
   6   1   2   99.33    6.08
   6   1   2  103.24    4.34
   6   1   2  110.89    4.22
  -7  -1  -2    5.70    0.74
  -7  -1  -2    3.96    0.69
  -7  -1  -2    4.45    2.03
  -7  -1  -2    4.55    1.03
   7   1   2    6.11    0.98
   7   1   2    4.60    2.11
  -8  -1  -2   -0.83    1.54
  -8  -1  -2    1.04    0.60
  -8  -1  -2    0.83    0.85
   8   1   2    2.41    0.83
   8   1   2    2.86    2.14
  -9  -1  -2    2.41    2.03
  -9  -1  -2    0.39    0.88
   9   1   2    1.93    2.28
   9   1   2    0.66    0.81
 -10  -1  -2    7.99    1.62
  10   1   2    3.66    1.58
  10   1   2    8.37    1.43
  10   1   2    7.42    2.96
 -11  -1  -2    8.59    1.78
 -11  -1  -2    6.75    2.06
  11   1   2    6.34    1.34
  11   1   2    2.70    1.66
 -12  -1  -2   18.85    3.02
 -12  -1  -2   15.34    2.33
  12   1   2    3.30    1.96
  12   1   2   15.68    2.04
  12  -2  -2   -2.44    1.54
  12  -2  -2    0.16    1.11
 -12   2   2   -1.60    1.06
  11  -2  -2    0.51    1.05
  11  -2  -2   -0.65    3.37
 -11   2   2    2.14    1.26
  10  -2  -2    2.96    2.49
  10  -2  -2    2.76    1.13
 -10   2   2    2.38    1.22
   9  -2  -2   38.90    2.49
  -9   2   2   40.18    2.85
   8  -2  -2   23.88    3.57
   8  -2  -2   20.71    1.91
  -8   2   2   30.57    3.67
  -8   2   2   25.80    2.17
   7  -2  -2   -0.99    1.52
  -7   2   2   -0.59    0.64
  -7   2   2   -0.84    1.15
   6  -2  -2    4.04    1.84
  -6   2   2    4.29    1.62
  -6   2   2    2.92    0.88
   5  -2  -2    5.26    1.64
   5  -2  -2    8.57    1.20
  -5   2   2    7.39    1.63
  -5   2   2    8.57    1.21
   4  -2  -2   -1.05    1.20
   4  -2  -2    0.54    0.62
   4  -2  -2    0.99    0.64
  -4   2   2    1.15    1.14
  -4   2   2    0.10    0.59
   3  -2  -2    0.63    0.74
   3  -2  -2    1.88    1.16
   3  -2  -2    0.76    0.57
  -3   2   2    0.50    0.62
  -3   2   2    1.51    1.00
   2  -2  -2    5.85    1.03
   2  -2  -2    6.70    0.90
   2  -2  -2    4.76    1.27
  -2   2   2    4.87    1.23
  -2   2   2    7.50    0.92
  -2   2   2    4.28    0.91
   1  -2  -2    1.53    0.67
   1  -2  -2   -0.04    0.72
   1  -2  -2    1.54    0.91
   1  -2  -2    1.76    0.70
  -1   2   2    2.00    0.82
  -1   2   2    0.91    0.55
  -1   2   2    1.39    0.67
   0  -2  -2  113.70    4.15
   0  -2  -2  115.02    4.52
   0  -2  -2  110.88    4.31
   0  -2  -2  109.58    4.14
   0   2   2  113.00    4.17
   0   2   2  119.03    4.37
   0   2   2  111.70    4.19
  -1  -2  -2   36.58    2.16
  -1  -2  -2   36.06    1.74
  -1  -2  -2   36.95    1.62
  -1  -2  -2   38.20    2.47
  -1  -2  -2   36.65    1.57
   1   2   2   35.58    1.59
   1   2   2   34.78    2.35
   1   2   2   36.94    1.57
   1   2   2   38.63    2.23
   1   2   2   36.89    1.69
  -2  -2  -2   -0.69    1.13
  -2  -2  -2   -0.14    0.40
  -2  -2  -2   -0.13    0.60
  -2  -2  -2   -0.37    0.38
  -2  -2  -2   -0.13    0.91
   2   2   2    0.35    0.60
   2   2   2    0.07    0.35
   2   2   2    0.28    0.50
   2   2   2    0.03    0.52
   2   2   2   -0.08    0.46
   2   2   2    1.23    1.34
  -3  -2  -2    0.64    0.95
  -3  -2  -2    0.72    0.69
  -3  -2  -2    0.62    1.30
  -3  -2  -2    1.79    0.49
  -3  -2  -2    1.34    0.50
   3   2   2    2.08    0.75
   3   2   2    1.86    0.51
   3   2   2   -1.30    1.28
   3   2   2    1.61    0.46
   3   2   2    1.86    0.57
  -4  -2  -2    2.95    0.81
  -4  -2  -2    4.05    0.71
  -4  -2  -2    3.74    0.70
  -4  -2  -2    2.94    0.61
  -4  -2  -2    1.94    1.38
  -4  -2  -2    2.31    1.01
   4   2   2    3.35    0.57
   4   2   2    6.34    1.82
   4   2   2    2.99    0.64
   4   2   2    3.58    0.64
  -5  -2  -2   75.64    3.30
  -5  -2  -2   78.70    3.18
  -5  -2  -2   79.70    3.55
  -5  -2  -2   74.94    4.49
   5   2   2   69.25    4.71
   5   2   2   77.44    3.25
   5   2   2   82.16    3.29
  -6  -2  -2   45.88    2.32
  -6  -2  -2   49.47    3.71
  -6  -2  -2   40.28    2.29
  -6  -2  -2   39.38    2.05
   6   2   2   45.30    2.23
   6   2   2   38.77    2.13
   6   2   2   35.64    3.82
  -7  -2  -2    0.58    0.63
  -7  -2  -2    0.11    0.59
  -7  -2  -2   -0.98    0.53
  -7  -2  -2   -1.31    1.21
   7   2   2    0.27    0.90
   7   2   2    1.50    1.78
   7   2   2   -1.08    0.57
  -8  -2  -2    3.79    0.88
  -8  -2  -2    2.09    1.70
  -8  -2  -2    2.33    0.96
   8   2   2    2.56    1.24
   8   2   2    4.15    2.33
   8   2   2    3.22    0.97
  -9  -2  -2   13.40    1.74
  -9  -2  -2   12.61    2.86
  -9  -2  -2    9.60    1.86
   9   2   2    9.46    1.86
   9   2   2   11.91    1.54
   9   2   2   10.24    3.01
 -10  -2  -2   11.43    1.71
 -10  -2  -2   10.25    2.15
  10   2   2   12.27    1.64
  10   2   2    2.30    2.47
  10   2   2   14.52    2.37
 -11  -2  -2    4.87    1.46
 -11  -2  -2    0.01    1.35
  11   2   2    3.08    1.17
  11   2   2    4.12    1.69
 -12  -2  -2    8.79    2.30
 -12  -2  -2    8.78    1.85
  12   2   2    8.89    2.42
  12   2   2   13.22    1.96
  12  -3  -2    1.87    1.21
 -12   3   2   -0.35    1.18
  11  -3  -2    4.24    2.83
  11  -3  -2    0.75    1.04
 -11   3   2    1.94    1.31
  10  -3  -2    5.90    1.40
  10  -3  -2    2.49    2.52
 -10   3   2    4.67    1.47
   9  -3  -2   24.21    4.10
   9  -3  -2   22.57    2.17
  -9   3   2   21.45    2.37
  -8   3   2   42.41    2.86
   7  -3  -2   10.61    2.67
  -7   3   2   12.34    1.70
  -7   3   2   15.57    2.78
   6  -3  -2    3.65    0.73
   6  -3  -2    3.90    1.82
   6  -3  -2    2.96    0.58
  -6   3   2    3.93    1.02
  -6   3   2    4.38    1.74
   5  -3  -2   10.02    1.32
   5  -3  -2   12.32    1.28
   5  -3  -2   11.31    2.30
  -5   3   2   10.49    1.94
  -5   3   2   12.47    1.44
   4  -3  -2   17.72    1.63
   4  -3  -2   17.70    1.66
   4  -3  -2   15.26    2.30
  -4   3   2   17.62    1.46
  -4   3   2   20.69    2.50
   3  -3  -2  193.59    8.18
   3  -3  -2  209.65    7.50
  -3   3   2  210.44    8.33
  -3   3   2  211.36    7.71
  -3   3   2  212.64    7.78
   2  -3  -2  178.83    6.54
   2  -3  -2  174.32    7.11
   2  -3  -2  182.03    6.60
  -2   3   2  182.19    7.19
  -2   3   2  193.30    6.80
  -2   3   2  182.85    6.81
   1  -3  -2   30.61    1.73
   1  -3  -2   27.99    1.98
   1  -3  -2   29.67    1.70
  -1   3   2   31.77    1.78
  -1   3   2   28.69    1.95
  -1   3   2   29.48    1.67
   0  -3  -2   82.72    3.38
   0  -3  -2   82.29    2.82
   0  -3  -2   83.83    3.45
   0  -3  -2   86.53    3.52
   0   3   2   81.93    3.39
   0   3   2   85.43    3.42
   0   3   2   86.28    3.40
  -1  -3  -2    0.75    0.52
  -1  -3  -2    1.19    1.11
  -1  -3  -2    1.38    0.67
  -1  -3  -2    0.06    0.49
   1   3   2    0.05    0.44
   1   3   2    0.41    0.58
   1   3   2    1.57    0.63
  -2  -3  -2   18.24    1.37
  -2  -3  -2   17.87    1.14
  -2  -3  -2   18.88    1.11
  -2  -3  -2   18.59    2.15
  -2  -3  -2   18.41    1.30
   2   3   2   19.27    2.08
   2   3   2   18.84    1.41
   2   3   2   20.97    1.41
   2   3   2   19.61    1.06
   2   3   2   19.05    1.37
  -3  -3  -2  258.89   10.02
  -3  -3  -2  255.95    8.89
  -3  -3  -2  258.22    9.69
  -3  -3  -2  259.20    9.26
  -3  -3  -2  263.67    8.94
   3   3   2  253.88   10.15
   3   3   2  262.60    9.31
   3   3   2  265.76    8.94
   3   3   2  260.83    9.15
   3   3   2  264.34    9.14
  -4  -3  -2   78.35    3.03
  -4  -3  -2   69.25    3.37
  -4  -3  -2   68.79    3.67
  -4  -3  -2   75.66    4.21
  -4  -3  -2   73.71    3.17
  -4  -3  -2   71.12    2.97
   4   3   2   70.67    2.88
   4   3   2   66.55    4.30
   4   3   2   75.04    3.40
   4   3   2   73.75    3.12
   4   3   2   72.83    3.01
  -5  -3  -2   35.37    2.50
  -5  -3  -2   38.31    2.27
  -5  -3  -2   43.12    1.98
  -5  -3  -2   29.77    3.05
  -5  -3  -2   29.66    1.78
  -5  -3  -2   30.29    1.89
   5   3   2   28.02    3.18
   5   3   2   29.07    2.16
   5   3   2   28.87    1.64
   5   3   2   27.04    1.74
  -6  -3  -2   24.25    2.95
  -6  -3  -2   26.42    1.70
  -6  -3  -2   29.10    1.80
  -6  -3  -2   26.05    2.14
  -6  -3  -2   27.60    2.11
  -6  -3  -2   27.44    1.73
   6   3   2   31.40    1.93
   6   3   2   31.34    2.34
   6   3   2   28.12    1.69
   6   3   2   25.97    3.26
  -7  -3  -2    3.53    1.68
  -7  -3  -2    0.91    0.72
  -7  -3  -2    1.46    1.15
  -7  -3  -2    1.81    0.89
  -7  -3  -2    3.85    0.91
   7   3   2    1.30    1.69
   7   3   2    1.88    0.79
   7   3   2    1.77    1.12
  -8  -3  -2   -1.48    1.00
  -8  -3  -2    1.92    0.78
  -8  -3  -2    2.19    0.86
  -8  -3  -2    1.94    0.88
  -8  -3  -2    3.71    2.01
   8   3   2   -0.09    0.83
   8   3   2    0.37    0.98
   8   3   2    0.43    1.81
  -9  -3  -2   26.61    2.93
  -9  -3  -2   30.94    2.32
   9   3   2   31.00    2.34
   9   3   2   20.84    3.72
   9   3   2   32.20    3.16
 -10  -3  -2    1.06    1.51
 -10  -3  -2   -0.53    0.82
  10   3   2   -0.57    0.89
  10   3   2    0.55    1.20
 -11  -3  -2    2.34    1.56
 -11  -3  -2    0.48    1.09
  11   3   2    2.87    1.23
  11   3   2    2.88    1.61
 -12  -3  -2    6.07    1.57
 -12  -3  -2   10.24    2.49
  12   3   2    8.88    1.97
  12   3   2    6.95    2.09
  11  -4  -2    2.66    1.28
  11  -4  -2    0.54    2.60
 -11   4   2    1.17    1.31
  10  -4  -2   -2.45    2.13
  10  -4  -2    0.22    0.92
 -10   4   2    0.41    1.15
   9  -4  -2   11.38    3.32
  -9   4   2   11.72    1.87
   8  -4  -2   33.45    4.28
  -8   4   2   42.63    2.96
   7  -4  -2   10.53    2.56
   7  -4  -2   10.93    1.24
   7  -4  -2   10.10    1.06
  -7   4   2   10.86    1.59
   6  -4  -2   15.63    1.64
   6  -4  -2   20.82    3.21
  -6   4   2   21.91    2.92
  -6   4   2   17.70    1.92
   5  -4  -2   -1.31    1.39
   5  -4  -2    1.21    0.73
  -5   4   2   -0.42    0.78
  -5   4   2    0.40    0.68
  -5   4   2    2.43    1.33
   4  -4  -2    0.65    0.70
   4  -4  -2    0.43    1.48
  -4   4   2    1.89    1.19
  -4   4   2    0.92    0.79
  -4   4   2    0.92    0.75
   3  -4  -2   31.87    2.83
   3  -4  -2   37.27    2.19
  -3   4   2   37.19    2.15
  -3   4   2   38.04    2.87
  -3   4   2   41.35    2.29
   2  -4  -2  162.99    6.19
   2  -4  -2  162.31    6.10
   2  -4  -2  161.03    6.80
  -2   4   2  161.01    6.13
  -2   4   2  167.61    6.69
  -2   4   2  163.44    6.19
   1  -4  -2   34.89    2.02
   1  -4  -2   31.87    1.98
   1  -4  -2   37.33    2.47
  -1   4   2   35.59    1.92
  -1   4   2   35.46    2.24
  -1   4   2   34.87    1.32
  -1   4   2   36.91    2.00
   0  -4  -2    6.38    1.07
   0  -4  -2    7.69    1.12
   0  -4  -2    5.77    0.47
   0  -4  -2    6.66    1.16
   0   4   2    6.91    0.99
   0   4   2    5.81    0.46
   0   4   2    6.66    0.94
   0   4   2    5.45    0.92
  -1  -4  -2    0.53    0.61
  -1  -4  -2    0.58    0.33
  -1  -4  -2    0.24    0.73
  -1  -4  -2   -0.19    0.98
  -1  -4  -2   -0.02    0.61
   1   4   2    0.70    0.51
   1   4   2   -0.59    0.63
   1   4   2   -0.16    0.71
   1   4   2    0.82    0.71
  -2  -4  -2  128.67    5.84
  -2  -4  -2  140.86    5.11
  -2  -4  -2  139.58    5.24
  -2  -4  -2  135.94    4.94
  -2  -4  -2  127.01    5.01
   2   4   2  145.99    5.17
   2   4   2  144.74    5.50
   2   4   2  148.68    5.54
   2   4   2  145.58    5.87
   2   4   2  142.77    5.57
  -3  -4  -2  265.47   10.42
  -3  -4  -2  274.11    9.75
  -3  -4  -2  273.92    9.45
  -3  -4  -2  271.51    9.62
  -3  -4  -2  266.97    9.30
   3   4   2  275.21    9.71
   3   4   2  274.51    9.31
   3   4   2  269.11   10.38
   3   4   2  278.23    9.80
   3   4   2  269.03    9.77
  -4  -4  -2  197.55    6.93
  -4  -4  -2  192.00    7.96
  -4  -4  -2  199.23    8.18
  -4  -4  -2  190.21    7.02
  -4  -4  -2  195.71    7.48
   4   4   2  187.03    8.21
   4   4   2  193.78    7.18
   4   4   2  195.49    7.28
   4   4   2  192.93    7.43
   4   4   2  205.19    6.87
  -5  -4  -2   15.01    1.54
  -5  -4  -2   16.02    1.82
  -5  -4  -2   16.38    2.03
  -5  -4  -2   15.35    2.19
  -5  -4  -2   14.48    1.19
  -5  -4  -2   15.09    1.41
   5   4   2   13.59    1.34
   5   4   2   11.74    1.38
   5   4   2   13.52    1.01
   5   4   2   11.61    1.50
   5   4   2   15.41    2.43
  -6  -4  -2   14.68    1.27
  -6  -4  -2   15.52    1.48
  -6  -4  -2   14.85    2.32
  -6  -4  -2   13.16    1.55
  -6  -4  -2   13.94    1.92
  -6  -4  -2   14.00    1.77
   6   4   2   13.41    1.12
   6   4   2   15.14    1.92
   6   4   2   12.48    2.46
   6   4   2   11.62    1.28
   6   4   2   13.81    1.52
  -7  -4  -2    4.90    0.97
  -7  -4  -2    4.77    1.08
  -7  -4  -2    3.47    1.67
  -7  -4  -2    2.80    1.22
  -7  -4  -2    4.55    1.36
   7   4   2    4.67    1.16
   7   4   2    4.56    1.40
   7   4   2    4.48    1.97
  -8  -4  -2   11.65    1.90
  -8  -4  -2    8.78    1.31
  -8  -4  -2    6.96    2.16
  -8  -4  -2   10.41    1.56
  -8  -4  -2   11.86    1.55
   8   4   2    8.65    1.68
   8   4   2   13.66    2.92
   8   4   2   14.41    1.77
  -9  -4  -2   13.03    1.64
  -9  -4  -2   13.98    2.42
   9   4   2   14.27    2.29
   9   4   2   16.20    2.00
   9   4   2    9.51    2.82
 -10  -4  -2   15.62    2.60
 -10  -4  -2   18.01    2.04
  10   4   2   18.71    2.73
  10   4   2   18.45    2.19
 -11  -4  -2   -0.28    1.48
 -11  -4  -2    0.73    1.02
  11   4   2   -0.48    1.02
  11   4   2    1.03    1.39
 -12  -4  -2    3.23    2.11
 -12  -4  -2    3.43    1.34
  12   4   2    3.38    1.99
  12   4   2    1.06    1.27
  11  -5  -2    7.17    1.58
  11  -5  -2    5.64    3.15
 -11   5   2   10.05    2.05
  10  -5  -2   -2.42    2.16
 -10   5   2    4.28    1.64
   9  -5  -2    2.42    2.71
  -9   5   2    1.76    1.29
   8  -5  -2    3.85    2.28
   8  -5  -2    7.37    1.06
   8  -5  -2    9.43    1.34
  -8   5   2   10.28    1.82
   7  -5  -2    3.33    0.98
   7  -5  -2    1.33    0.98
   7  -5  -2   -1.23    1.87
  -7   5   2    1.43    0.96
   6  -5  -2    0.76    1.65
  -6   5   2    3.53    1.15
   5  -5  -2   30.29    3.51
  -5   5   2   32.21    2.32
  -5   5   2   33.68    3.56
  -5   5   2   36.54    2.44
   4  -5  -2   10.63    1.40
   4  -5  -2    5.90    1.81
  -4   5   2    9.90    1.32
  -4   5   2   10.32    1.47
  -4   5   2   13.64    2.19
   3  -5  -2   47.18    3.63
   3  -5  -2   48.60    2.70
  -3   5   2   46.21    2.61
  -3   5   2   48.76    3.21
  -3   5   2   48.52    2.61
   2  -5  -2  159.70    6.04
   2  -5  -2  156.16    6.15
   2  -5  -2  151.84    6.72
  -2   5   2  162.07    6.22
  -2   5   2  157.06    6.69
  -2   5   2  162.96    6.19
   1  -5  -2    5.03    1.03
   1  -5  -2    3.93    1.28
   1  -5  -2    3.00    0.89
  -1   5   2    4.44    0.43
  -1   5   2    3.94    0.95
  -1   5   2    4.21    1.10
  -1   5   2    5.22    0.92
   0  -5  -2    7.92    0.61
   0  -5  -2    9.03    1.25
   0  -5  -2    7.02    1.29
   0  -5  -2    6.51    1.10
   0   5   2    6.44    1.04
   0   5   2    7.11    1.10
   0   5   2    7.17    1.02
   0   5   2    6.60    0.56
  -1  -5  -2    0.19    0.75
  -1  -5  -2    1.89    0.67
  -1  -5  -2    1.52    0.40
  -1  -5  -2    1.98    0.90
   1   5   2    1.66    0.90
   1   5   2    0.69    0.64
   1   5   2    1.70    0.62
   1   5   2    1.53    0.69
  -2  -5  -2   15.59    2.05
  -2  -5  -2   15.60    1.27
  -2  -5  -2   14.58    1.49
  -2  -5  -2   16.11    1.04
  -2  -5  -2   17.06    1.49
   2   5   2   13.88    1.46
   2   5   2   16.20    1.37
   2   5   2   19.21    1.74
   2   5   2   15.84    1.07
   2   5   2   17.01    1.55
  -3  -5  -2  377.44   12.50
  -3  -5  -2  347.91   13.54
  -3  -5  -2  372.06   12.68
  -3  -5  -2  361.72   12.81
  -3  -5  -2  364.30   12.96
   3   5   2  395.31   12.95
   3   5   2  380.73   13.51
   3   5   2  387.27   13.50
   3   5   2  362.52   13.50
   3   5   2  397.27   13.78
  -4  -5  -2  100.54    5.03
  -4  -5  -2  101.04    4.37
  -4  -5  -2   94.56    4.38
  -4  -5  -2   98.83    4.04
  -4  -5  -2  100.65    3.89
   4   5   2  100.93    3.73
   4   5   2   97.26    4.83
   4   5   2   98.09    4.24
   4   5   2   99.49    4.42
  -5  -5  -2   10.34    1.18
  -5  -5  -2   13.28    2.11
  -5  -5  -2   10.00    1.62
  -5  -5  -2   12.77    1.20
  -5  -5  -2   11.23    1.95
   5   5   2   13.27    0.98
   5   5   2    9.67    2.02
   5   5   2   12.87    1.59
   5   5   2   14.90    1.50
   5   5   2   12.39    1.62
  -6  -5  -2    1.33    0.64
  -6  -5  -2    0.57    0.96
  -6  -5  -2    1.17    1.18
  -6  -5  -2    2.02    1.31
  -6  -5  -2    0.43    0.85
   6   5   2    1.69    0.52
   6   5   2   -0.21    0.86
   6   5   2    1.26    0.74
   6   5   2    0.10    1.27
   6   5   2    0.09    0.71
  -7  -5  -2    1.60    1.25
  -7  -5  -2    1.18    0.70
  -7  -5  -2    1.10    1.47
  -7  -5  -2    1.03    0.96
  -7  -5  -2    0.89    1.21
   7   5   2    1.36    0.78
   7   5   2    1.23    0.92
   7   5   2    0.38    0.94
   7   5   2    2.68    1.74
  -8  -5  -2   26.51    2.89
  -8  -5  -2   23.76    3.13
  -8  -5  -2   24.83    2.60
  -8  -5  -2   20.79    1.79
   8   5   2   16.84    2.32
   8   5   2   24.32    2.41
   8   5   2   19.51    3.13
  -9  -5  -2   35.17    3.70
  -9  -5  -2   30.66    2.24
   9   5   2   26.03    2.62
   9   5   2   33.74    3.42
 -10  -5  -2   12.55    2.38
 -10  -5  -2   19.30    2.02
  10   5   2   16.96    2.18
  10   5   2   16.68    2.53
 -11  -5  -2   -1.31    1.33
 -11  -5  -2   -0.20    0.96
  11   5   2    2.21    1.38
  11   5   2   -0.60    1.32
  11  -6  -2    1.64    3.27
 -11   6   2    4.85    1.75
  10  -6  -2    9.77    3.56
 -10   6   2   20.31    2.75
   9  -6  -2    2.10    2.50
  -9   6   2    5.97    1.62
   8  -6  -2   -0.56    0.82
   8  -6  -2    0.49    2.12
  -8   6   2    0.54    1.05
   7  -6  -2    2.05    1.05
   7  -6  -2   -1.04    1.81
  -7   6   2   -1.15    0.79
   6  -6  -2    4.19    2.10
  -6   6   2   10.16    1.69
   5  -6  -2   13.01    2.70
  -5   6   2   15.14    1.76
  -5   6   2   14.64    1.85
   4  -6  -2   95.01    5.47
   4  -6  -2   86.31    4.26
  -4   6   2   96.82    4.42
  -4   6   2  100.62    5.36
  -4   6   2   92.02    4.33
   3  -6  -2   57.73    3.96
   3  -6  -2   56.56    2.94
   3  -6  -2   54.16    3.00
  -3   6   2   67.34    3.85
  -3   6   2   60.35    3.10
  -3   6   2   60.26    3.18
   2  -6  -2   27.91    2.00
   2  -6  -2   32.66    2.08
   2  -6  -2   26.81    2.81
  -2   6   2   27.92    1.94
  -2   6   2   29.18    2.44
  -2   6   2   29.99    2.05
   1  -6  -2    8.66    1.28
   1  -6  -2    9.55    1.73
   1  -6  -2    7.06    1.20
  -1   6   2    8.23    1.23
  -1   6   2    8.66    1.45
  -1   6   2    8.78    1.12
  -1   6   2    7.51    0.62
   0  -6  -2   33.65    2.25
   0  -6  -2   36.69    1.60
   0  -6  -2   39.12    2.56
   0  -6  -2   40.39    2.34
   0   6   2   39.69    1.68
   0   6   2   42.85    2.19
   0   6   2   40.60    2.34
   0   6   2   37.91    2.29
  -1  -6  -2   53.22    2.64
  -1  -6  -2   52.43    2.81
  -1  -6  -2   52.01    2.14
  -1  -6  -2   44.85    2.74
  -1  -6  -2   53.97    2.82
   1   6   2   55.95    2.59
   1   6   2   58.90    2.74
   1   6   2   50.95    2.53
   1   6   2   47.59    2.95
  -2  -6  -2   15.35    1.66
  -2  -6  -2    8.79    1.18
  -2  -6  -2    9.28    0.88
  -2  -6  -2   14.67    1.41
  -2  -6  -2   10.45    1.83
   2   6   2    9.28    1.40
   2   6   2    8.09    1.43
   2   6   2   15.88    1.42
   2   6   2   18.02    1.18
   2   6   2   14.59    1.49
  -3  -6  -2   26.52    1.70
  -3  -6  -2   27.22    1.98
  -3  -6  -2   27.81    1.56
  -3  -6  -2   28.77    1.91
  -3  -6  -2   26.54    2.82
   3   6   2   27.16    1.89
   3   6   2   29.14    1.90
   3   6   2   30.03    2.21
   3   6   2   28.83    2.15
   3   6   2   27.96    1.45
  -4  -6  -2   35.69    1.89
  -4  -6  -2   30.68    1.81
  -4  -6  -2   32.47    1.93
  -4  -6  -2   36.12    2.28
  -4  -6  -2   29.27    2.92
  -4  -6  -2   33.58    2.32
   4   6   2   31.07    2.18
   4   6   2   35.26    2.46
   4   6   2   32.31    1.57
  -5  -6  -2    4.95    1.30
  -5  -6  -2    4.11    0.79
  -5  -6  -2    5.18    1.54
   5   6   2    2.83    1.19
   5   6   2    4.14    0.63
   5   6   2    3.35    1.23
   5   6   2    3.55    0.99
  -6  -6  -2    2.39    1.45
  -6  -6  -2    1.11    1.32
  -6  -6  -2    1.85    1.08
  -6  -6  -2    0.71    0.64
   6   6   2    1.55    1.00
   6   6   2    4.53    1.49
   6   6   2    2.06    0.57
   6   6   2    2.29    0.90
  -7  -6  -2    4.13    1.51
  -7  -6  -2    3.10    1.52
  -7  -6  -2    4.83    1.70
  -7  -6  -2    3.97    0.91
   7   6   2    4.32    1.34
   7   6   2    5.74    1.33
   7   6   2    3.05    1.03
   7   6   2    6.11    1.81
  -8  -6  -2    3.26    1.57
  -8  -6  -2    2.54    0.88
  -8  -6  -2    0.98    1.47
   8   6   2    3.00    1.29
   8   6   2    2.47    1.43
   8   6   2    0.98    1.58
  -9  -6  -2   20.74    1.98
  -9  -6  -2   22.31    2.82
   9   6   2   24.19    3.00
   9   6   2   21.91    2.53
 -10  -6  -2   22.12    3.11
 -10  -6  -2   26.18    2.18
  10   6   2   19.45    2.55
  10   6   2   22.55    3.02
 -11  -6  -2   -0.64    0.85
 -11  -6  -2    0.46    1.55
  11   6   2    1.09    1.39
  11   6   2    4.00    1.74
  10  -7  -2    8.72    3.63
 -10   7   2    4.89    1.68
   9  -7  -2    5.65    3.06
  -9   7   2    6.79    1.72
   8  -7  -2    0.77    2.15
   8  -7  -2    0.90    1.14
  -8   7   2   -0.27    0.99
   7  -7  -2    0.63    2.23
  -7   7   2    2.22    1.14
   6  -7  -2    4.74    2.27
  -6   7   2    3.75    1.20
   5  -7  -2   25.85    3.54
  -5   7   2   36.37    2.52
  -5   7   2   31.36    2.48
   4  -7  -2   33.71    2.45
   4  -7  -2   37.53    4.03
  -4   7   2   33.49    2.42
  -4   7   2   35.24    2.40
   3  -7  -2   -0.27    0.74
   3  -7  -2    0.98    1.58
   3  -7  -2    0.54    0.84
  -3   7   2    1.19    0.87
  -3   7   2    0.76    0.83
   2  -7  -2    2.52    1.59
   2  -7  -2    1.09    0.89
   2  -7  -2    3.18    1.03
  -2   7   2    3.39    1.30
  -2   7   2    1.93    0.82
  -2   7   2    3.46    0.50
  -2   7   2    3.71    1.04
   1  -7  -2   10.43    1.94
   1  -7  -2   15.12    1.70
   1  -7  -2   12.09    1.50
  -1   7   2   11.53    0.82
  -1   7   2   14.55    1.54
  -1   7   2    8.44    1.51
  -1   7   2   12.70    1.54
   0  -7  -2   76.70    2.84
   0  -7  -2   74.01    3.61
   0  -7  -2   70.19    3.90
   0  -7  -2   66.76    3.54
   0   7   2   75.26    3.36
   0   7   2   80.09    2.92
   0   7   2   73.45    3.60
   0   7   2   69.63    3.78
   0   7   2   75.58    3.54
  -1  -7  -2  286.77   11.29
  -1  -7  -2  317.57   11.29
  -1  -7  -2  316.64   10.55
  -1  -7  -2  328.84   11.16
  -1  -7  -2  292.97   11.23
   1   7   2  322.16   11.29
   1   7   2  308.85   11.33
   1   7   2  333.10   11.93
   1   7   2  325.12   11.55
  -2  -7  -2   57.21    3.12
  -2  -7  -2   59.70    2.59
  -2  -7  -2   60.63    3.05
  -2  -7  -2   61.61    3.08
  -2  -7  -2   62.47    3.62
   2   7   2   66.68    3.26
   2   7   2   63.90    3.51
   2   7   2   65.89    2.85
   2   7   2   64.82    2.95
  -3  -7  -2    2.13    1.36
  -3  -7  -2    0.08    0.63
  -3  -7  -2    0.70    0.49
  -3  -7  -2   -0.52    0.70
  -3  -7  -2   -0.27    0.55
  -3  -7  -2    0.15    0.75
   3   7   2    0.01    0.53
   3   7   2    0.00    0.37
   3   7   2    0.42    1.01
   3   7   2    1.20    0.92
   3   7   2    0.33    0.76
  -4  -7  -2    4.92    0.83
  -4  -7  -2    2.27    1.42
  -4  -7  -2    3.41    0.83
  -4  -7  -2    3.70    1.09
   4   7   2    3.97    1.27
   4   7   2    5.75    0.70
   4   7   2    3.22    1.03
   4   7   2    5.47    0.89
  -5  -7  -2    2.15    1.07
  -5  -7  -2    0.82    1.34
  -5  -7  -2    2.94    0.78
   5   7   2    4.18    1.33
   5   7   2    2.53    1.03
   5   7   2    2.85    0.54
  -6  -7  -2    2.19    1.26
  -6  -7  -2    2.59    1.22
  -6  -7  -2    1.27    0.70
  -6  -7  -2   -0.66    1.40
   6   7   2    2.52    1.03
   6   7   2   -0.24    0.41
   6   7   2    1.82    0.52
   6   7   2    2.10    1.22
  -7  -7  -2   49.96    4.01
  -7  -7  -2   47.92    2.58
  -7  -7  -2   44.06    3.41
  -7  -7  -2   50.96    3.64
   7   7   2   46.71    3.40
   7   7   2   50.92    3.00
  -8  -7  -2    0.95    0.82
  -8  -7  -2    2.43    1.42
   8   7   2    0.65    0.90
   8   7   2    2.71    1.56
  -9  -7  -2    3.40    1.06
  -9  -7  -2    6.21    1.92
   9   7   2    5.73    1.88
 -10  -7  -2   -0.87    1.28
 -10  -7  -2    3.01    1.07
  10   7   2    2.97    1.75
 -11  -7  -2    1.58    1.92
 -11  -7  -2    0.87    0.97
  11   7   2    1.72    1.58
  10  -8  -2   -0.57    2.82
 -10   8   2    2.56    1.50
   9  -8  -2    0.38    2.94
  -9   8   2   -1.29    1.16
   8  -8  -2    0.99    2.30
   8  -8  -2    0.69    1.33
  -8   8   2   -0.46    1.07
   7  -8  -2    2.86    2.57
  -7   8   2    0.48    1.17
   6  -8  -2    0.01    1.82
  -6   8   2    0.01    0.93
   5  -8  -2   47.05    5.03
  -5   8   2   59.19    3.57
  -5   8   2   64.65    3.60
   4  -8  -2   21.74    3.42
  -4   8   2   23.51    2.29
  -4   8   2   25.99    2.12
   3  -8  -2    0.39    0.80
   3  -8  -2    0.39    0.90
   3  -8  -2    0.81    1.60
  -3   8   2    0.99    0.43
  -3   8   2    2.72    1.03
  -3   8   2    1.30    0.87
   2  -8  -2    2.55    1.61
   2  -8  -2    0.97    0.87
   2  -8  -2    2.64    0.96
  -2   8   2    1.62    0.89
  -2   8   2    1.41    0.44
  -2   8   2    0.52    0.73
   1  -8  -2    2.43    1.02
   1  -8  -2    3.54    1.08
   1  -8  -2    1.87    1.42
  -1   8   2    3.49    0.86
  -1   8   2    3.47    0.54
  -1   8   2    4.08    1.17
  -1   8   2    2.38    1.10
  -1   8   2    3.90    1.04
   0  -8  -2   63.78    3.74
   0  -8  -2   61.66    3.31
   0  -8  -2   59.00    3.32
   0   8   2   68.22    3.31
   0   8   2   62.78    3.73
   0   8   2   66.58    2.68
   0   8   2   67.20    3.13
   0   8   2   66.27    3.39
  -1  -8  -2   98.62    4.69
  -1  -8  -2  100.87    4.72
  -1  -8  -2  100.92    3.85
  -1  -8  -2  100.82    4.58
  -1  -8  -2   95.48    4.39
   1   8   2  106.08    4.62
   1   8   2  106.42    4.48
   1   8   2  104.68    4.33
  -2  -8  -2   63.61    3.36
  -2  -8  -2   68.19    3.54
  -2  -8  -2   68.87    3.41
  -2  -8  -2   64.53    2.82
  -2  -8  -2   59.41    3.74
   2   8   2   74.26    3.85
   2   8   2   67.36    3.40
   2   8   2   67.99    3.02
   2   8   2   63.74    3.00
  -3  -8  -2    6.60    1.19
  -3  -8  -2    4.93    1.38
  -3  -8  -2    6.54    1.79
  -3  -8  -2    5.55    0.86
   3   8   2    5.09    0.74
   3   8   2    3.07    1.09
   3   8   2    6.03    0.90
  -4  -8  -2   -0.98    1.11
  -4  -8  -2    2.03    1.16
  -4  -8  -2    1.82    0.84
   4   8   2    0.22    0.22
   4   8   2    0.37    1.07
   4   8   2    0.68    0.98
   4   8   2    1.29    0.46
  -5  -8  -2    5.76    1.54
  -5  -8  -2    2.47    1.50
  -5  -8  -2    6.36    1.04
   5   8   2    4.53    0.65
   5   8   2    5.84    1.40
   5   8   2    3.55    1.46
   5   8   2    5.68    0.92
  -6  -8  -2    9.44    1.87
  -6  -8  -2   12.85    2.12
  -6  -8  -2   10.94    1.32
   6   8   2   11.12    1.94
   6   8   2    8.42    1.25
   6   8   2   10.91    0.89
   6   8   2    7.21    1.46
  -7  -8  -2   41.81    2.43
  -7  -8  -2   39.90    3.38
   7   8   2   43.33    2.92
   7   8   2   37.44    3.55
  -8  -8  -2   15.46    2.62
  -8  -8  -2   12.16    1.50
   8   8   2    7.51    1.46
   8   8   2   14.47    2.53
  -9  -8  -2    3.28    1.80
  -9  -8  -2   -0.23    0.78
   9   8   2    1.55    1.49
 -10  -8  -2    1.52    1.00
 -10  -8  -2    1.34    1.69
  10   8   2    2.02    1.52
 -10   9   2    1.56    1.52
   9  -9  -2    3.85    3.17
  -9   9   2    2.77    1.48
   8  -9  -2    2.14    2.67
   8  -9  -2    2.71    1.80
  -8   9   2    2.29    1.40
   7  -9  -2   -1.82    2.05
  -7   9   2   -0.65    1.04
   6  -9  -2    0.49    2.25
  -6   9   2   -0.26    0.95
   5  -9  -2   33.52    4.45
  -5   9   2   34.55    2.77
   4  -9  -2    2.59    1.95
  -4   9   2    5.06    1.28
  -4   9   2    5.35    1.36
   3  -9  -2    9.56    1.50
   3  -9  -2   12.31    1.90
   3  -9  -2   10.71    2.43
  -3   9   2    8.41    0.86
  -3   9   2    9.38    1.54
  -3   9   2    8.46    1.46
   2  -9  -2    0.45    1.49
   2  -9  -2    2.11    0.99
   2  -9  -2    1.57    0.99
  -2   9   2    3.30    1.04
  -2   9   2    1.70    0.92
  -2   9   2    1.84    0.50
  -2   9   2    0.42    1.17
   1  -9  -2    5.17    1.25
   1  -9  -2    7.17    1.94
   1  -9  -2    8.39    1.52
  -1   9   2    7.77    0.81
  -1   9   2    8.35    1.27
  -1   9   2   11.00    1.82
  -1   9   2   13.40    1.71
   0  -9  -2    2.71    1.40
   0  -9  -2    4.75    1.24
   0  -9  -2    3.68    1.19
   0   9   2    2.94    1.28
   0   9   2    3.35    0.89
   0   9   2    5.03    1.08
   0   9   2    4.01    0.67
  -1  -9  -2    8.22    1.67
  -1  -9  -2    4.97    1.32
  -1  -9  -2    7.38    1.37
  -1  -9  -2    7.22    0.88
   1   9   2    6.35    1.47
   1   9   2    5.78    1.15
   1   9   2    9.02    1.15
   1   9   2    8.68    1.45
  -2  -9  -2   17.27    1.36
  -2  -9  -2   22.06    2.33
  -2  -9  -2   21.63    2.22
  -2  -9  -2   20.19    2.51
   2   9   2   18.17    1.45
   2   9   2   18.52    1.40
   2   9   2   15.69    1.98
  -3  -9  -2    0.65    0.94
  -3  -9  -2    0.92    0.59
  -3  -9  -2    0.42    1.38
  -3  -9  -2    0.44    0.88
   3   9   2    0.62    0.49
   3   9   2    0.68    0.46
   3   9   2   -0.32    1.02
  -4  -9  -2    4.13    1.09
  -4  -9  -2    5.25    1.40
  -4  -9  -2    2.29    1.51
   4   9   2    4.45    1.34
   4   9   2    5.59    0.74
  -5  -9  -2    4.47    1.41
  -5  -9  -2    4.83    1.59
  -5  -9  -2    4.64    1.08
   5   9   2    4.49    1.35
   5   9   2    4.79    0.80
   5   9   2    5.37    0.68
   5   9   2    6.16    1.74
  -6  -9  -2   15.82    2.34
  -6  -9  -2   24.60    2.90
  -6  -9  -2   16.96    1.68
   6   9   2   20.44    2.40
   6   9   2   17.27    2.46
   6   9   2   16.27    1.05
  -7  -9  -2   21.68    2.93
  -7  -9  -2   23.43    1.91
   7   9   2   25.29    2.96
   7   9   2   27.26    2.67
  -8  -9  -2   12.48    2.41
  -8  -9  -2    8.40    1.31
   8   9   2    8.05    1.67
   8   9   2   11.58    2.31
  -9  -9  -2    0.07    1.45
  -9  -9  -2    1.11    0.85
   9   9   2    0.80    1.05
   9   9   2   -0.41    1.46
 -10  -9  -2   -0.49    0.85
 -10  -9  -2    0.63    1.83
  10   9   2   -0.34    1.38
   9 -10  -2    1.67    2.89
  -9  10   2    4.71    1.82
   8 -10  -2    1.01    2.67
   8 -10  -2    2.56    2.04
  -8  10   2    2.00    1.56
   7 -10  -2    8.28    3.58
  -7  10   2   11.93    2.21
   6 -10  -2    0.14    2.49
  -6  10   2    3.98    1.47
   5 -10  -2    3.59    2.24
  -5  10   2    4.86    1.48
   4 -10  -2    2.24    1.95
  -4  10   2   -0.44    1.00
  -4  10   2    0.50    0.52
  -4  10   2   -1.82    1.07
   3 -10  -2    0.01    1.80
   3 -10  -2    0.72    1.06
   3 -10  -2    0.89    0.98
  -3  10   2    1.83    0.96
  -3  10   2    0.80    1.00
  -3  10   2    1.93    0.57
  -3  10   2    3.15    1.43
   2 -10  -2   19.81    2.96
   2 -10  -2   21.28    2.23
   2 -10  -2   18.06    2.29
  -2  10   2   20.55    2.08
  -2  10   2   24.68    2.77
  -2  10   2   21.51    1.33
  -2  10   2   21.96    2.25
   1 -10  -2   38.65    3.88
   1 -10  -2   46.34    3.11
   1 -10  -2   37.62    2.69
  -1  10   2   48.99    2.19
  -1  10   2   45.78    2.72
  -1  10   2   50.30    3.38
  -1  10   2   44.75    2.83
   0 -10  -2    8.97    2.02
   0 -10  -2   10.52    1.70
   0 -10  -2   13.80    1.93
   0  10   2   13.43    2.08
   0  10   2   13.47    1.75
   0  10   2   14.01    1.54
   0  10   2   13.08    1.17
  -1 -10  -2   -0.75    0.84
  -1 -10  -2    2.72    1.06
  -1 -10  -2    0.16    0.52
  -1 -10  -2    0.90    1.26
   1  10   2   -0.05    1.03
   1  10   2    1.43    0.70
  -2 -10  -2    2.39    1.40
  -2 -10  -2    4.95    1.46
  -2 -10  -2    2.99    1.26
  -2 -10  -2    4.85    0.84
   2  10   2    2.65    0.76
   2  10   2    3.98    1.49
  -3 -10  -2    2.18    1.16
  -3 -10  -2    5.11    1.81
  -3 -10  -2    2.15    1.18
   3  10   2    3.61    1.37
   3  10   2    2.84    0.69
  -4 -10  -2   -1.35    0.86
  -4 -10  -2    1.64    0.99
  -4 -10  -2    2.09    1.56
   4  10   2    0.53    0.82
   4  10   2    1.15    0.51
   4  10   2   -0.16    1.16
  -5 -10  -2    5.71    2.00
  -5 -10  -2    5.19    1.53
  -5 -10  -2    9.37    1.38
   5  10   2    4.62    1.67
   5  10   2    7.08    0.78
   5  10   2    5.90    1.61
  -6 -10  -2    8.89    1.37
  -6 -10  -2   10.77    2.17
   6  10   2    6.54    1.66
   6  10   2   11.28    2.24
  -7 -10  -2    4.76    1.76
  -7 -10  -2    5.36    1.16
   7  10   2    2.92    1.76
   7  10   2    4.64    1.54
  -8 -10  -2    0.49    0.88
  -8 -10  -2    2.62    1.57
   8  10   2    2.81    1.74
   8  10   2    5.22    1.57
  -9 -10  -2    0.19    0.84
  -9 -10  -2   -1.85    1.48
   9  10   2    1.71    1.33
   9  10   2   -1.62    1.34
   8 -11  -2    8.28    2.61
   8 -11  -2    5.44    3.17
  -8  11   2    6.22    1.77
   7 -11  -2    9.66    3.69
  -7  11   2   13.84    2.34
  -7  11   2   11.31    2.14
   6 -11  -2   -3.10    2.11
  -6  11   2    2.40    1.43
  -6  11   2    2.41    1.47
   5 -11  -2   -2.11    2.02
  -5  11   2    1.81    1.50
  -5  11   2    0.48    0.58
  -5  11   2    1.40    1.25
   4 -11  -2    3.43    2.29
  -4  11   2    4.04    1.36
  -4  11   2    2.67    0.65
  -4  11   2    2.06    1.54
   3 -11  -2    9.94    1.69
   3 -11  -2    8.26    2.44
  -3  11   2    7.99    1.97
  -3  11   2    7.58    1.52
  -3  11   2    8.12    0.91
   2 -11  -2   33.00    2.64
   2 -11  -2   26.91    2.88
   2 -11  -2   34.29    4.03
  -2  11   2   32.13    1.72
  -2  11   2   31.29    2.40
  -2  11   2   33.67    3.22
   1 -11  -2    1.84    1.18
   1 -11  -2    5.94    1.45
   1 -11  -2    4.87    1.98
  -1  11   2    4.42    1.52
  -1  11   2    6.80    0.83
  -1  11   2    3.48    1.00
   0 -11  -2    2.41    1.26
   0 -11  -2    5.70    1.88
   0 -11  -2    3.44    1.28
   0  11   2    3.55    1.42
   0  11   2    5.05    1.09
   0  11   2    7.28    0.92
  -1 -11  -2   -0.16    1.20
  -1 -11  -2   -0.25    0.97
  -1 -11  -2   -1.31    0.92
   1  11   2    0.75    1.10
   1  11   2    0.29    0.62
  -2 -11  -2    2.74    1.62
  -2 -11  -2    1.88    1.20
  -2 -11  -2    1.33    1.35
   2  11   2    1.90    1.20
   2  11   2    3.20    0.80
  -3 -11  -2   17.72    3.16
  -3 -11  -2   15.27    2.06
  -3 -11  -2   18.37    2.43
   3  11   2   14.79    2.19
   3  11   2   16.91    1.26
  -4 -11  -2   17.83    2.37
  -4 -11  -2   16.48    1.99
   4  11   2   18.54    2.51
  -5 -11  -2   16.81    2.47
  -5 -11  -2   18.20    1.96
   5  11   2   20.85    2.68
  -6 -11  -2   -1.76    0.77
  -6 -11  -2    1.01    1.28
   6  11   2   -0.04    1.21
  -7 -11  -2    2.16    0.99
  -7 -11  -2    1.55    1.50
   7  11   2    0.41    1.64
   7  11   2   -0.31    1.14
  -8 -11  -2    1.97    1.70
   8  11   2    1.35    1.76
   8  11   2    0.61    1.16
  -9 -11  -2    1.63    1.74
   9  11   2    2.54    1.49
   9  11   2    3.15    1.74
   7 -12  -2    3.79    2.98
  -7  12   2    8.14    2.04
  -7  12   2   13.34    2.29
   6 -12  -2   -5.74    2.03
  -6  12   2    2.20    1.36
  -6  12   2    1.24    1.51
   5 -12  -2   -1.61    2.08
  -5  12   2   -0.01    0.97
  -5  12   2   -0.27    1.37
   4 -12  -2   -0.16    2.01
  -4  12   2    0.40    1.40
  -4  12   2   -1.03    0.46
  -4  12   2   -0.21    0.97
   3 -12  -2   -0.26    0.99
   3 -12  -2    0.76    2.12
  -3  12   2    0.26    1.37
  -3  12   2    2.17    0.64
  -3  12   2    1.29    1.11
   2 -12  -2    2.80    2.11
   2 -12  -2    5.68    1.45
  -2  12   2    4.33    0.75
  -2  12   2    4.05    1.23
  -2  12   2    5.84    1.66
   1 -12  -2    8.31    1.70
   1 -12  -2   12.80    2.61
  -1  12   2   10.99    1.63
  -1  12   2   11.58    1.13
  -1  12   2   10.71    2.16
   0 -12  -2   10.91    2.50
   0 -12  -2    9.48    1.73
   0  12   2   14.99    2.43
   0  12   2   15.38    1.70
  -1 -12  -2    6.21    1.87
  -1 -12  -2    5.88    1.55
   1  12   2    8.40    1.25
   1  12   2    7.81    1.85
  -2 -12  -2    4.06    1.68
  -2 -12  -2    5.58    1.55
   2  12   2    4.96    1.77
  -3 -12  -2   15.04    2.35
  -3 -12  -2   19.75    2.40
   3  12   2   20.43    2.67
  -4 -12  -2   10.83    2.00
  -4 -12  -2   11.31    1.85
   4  12   2   17.34    2.56
  -5 -12  -2   13.52    2.36
  -5 -12  -2   15.72    1.90
   5  12   2   20.70    2.80
  -6 -12  -2    0.14    0.97
  -6 -12  -2    5.64    2.02
   6  12   2    2.03    1.52
  -7 -12  -2    3.10    1.62
   7  12   2   -0.88    1.28
  -8 -12  -2   -0.18    1.62
   8  12   2    1.62    1.38
   8  12   2   -0.41    1.61
   6 -13  -2   -1.53    2.70
  -6  13   2   -1.93    1.12
  -6  13   2   -2.27    1.22
   5 -13  -2   -1.05    2.54
  -5  13   2    1.10    1.47
  -5  13   2   -0.12    1.15
   4 -13  -2    3.22    2.55
  -4  13   2   -1.32    1.24
  -4  13   2    0.84    1.26
   3 -13  -2    1.23    1.10
   3 -13  -2   -0.49    2.23
  -3  13   2    0.31    0.95
  -3  13   2    0.27    1.38
   2 -13  -2    3.31    1.38
   2 -13  -2    1.09    2.15
  -2  13   2    2.19    1.15
  -2  13   2    4.18    0.79
  -2  13   2    3.72    1.56
   1 -13  -2   -1.07    0.91
   1 -13  -2    0.07    1.87
  -1  13   2   -0.35    1.40
  -1  13   2   -0.14    0.85
  -1  13   2   -0.45    0.53
   0 -13  -2   -0.67    1.41
   0 -13  -2   -1.45    0.94
   0  13   2   -0.96    1.32
  -1 -13  -2    0.84    1.60
  -1 -13  -2    1.28    1.17
   1  13   2    0.87    1.29
  -2 -13  -2    2.95    1.36
  -2 -13  -2    1.22    1.57
   2  13   2    0.32    1.11
  -3 -13  -2   13.95    2.28
  -3 -13  -2   12.31    2.20
   3  13   2    9.48    2.15
  -4 -13  -2   16.20    2.43
  -4 -13  -2   13.41    2.02
   4  13   2   10.67    2.13
  -5 -13  -2    6.01    1.91
  -5 -13  -2    2.26    1.23
   5  13   2    1.17    1.30
  -6 -13  -2    0.16    1.53
   6  13   2   -0.06    1.23
  -7 -13  -2    0.35    1.46
   7  13   2    0.83    1.34
   5 -14  -2   -0.46    2.50
  -5  14   2    1.06    1.36
  -5  14   2    9.07    2.30
   4 -14  -2    5.22    2.91
  -4  14   2    5.53    1.87
  -4  14   2    7.96    2.78
   3 -14  -2    2.08    1.31
   3 -14  -2    3.10    2.55
  -3  14   2    3.54    1.73
   2 -14  -2   -0.73    2.21
   2 -14  -2    2.41    1.33
  -2  14   2    2.07    1.60
   1 -14  -2    0.35    2.14
   1 -14  -2    1.47    1.37
  -1  14   2    0.48    1.34
   0 -14  -2    1.63    2.04
   0 -14  -2    4.18    1.43
   0  14   2    5.36    1.93
  -1 -14  -2    5.42    1.65
  -1 -14  -2    6.31    2.15
   1  14   2    4.72    1.69
  -2 -14  -2    7.37    2.08
  -2 -14  -2    3.93    1.54
   2  14   2    6.45    2.05
  -3 -14  -2   -0.07    1.21
  -3 -14  -2   -0.57    1.40
   3  14   2   -1.85    1.30
  -4 -14  -2    9.15    2.04
  -4 -14  -2    5.40    1.72
   4  14   2    4.23    1.70
  -5 -14  -2    1.42    1.56
   5  14   2    3.27    1.73
   6  14   2   -0.89    1.34
   3 -15  -2   -0.76    2.49
  -3  15   2    0.69    1.68
   2 -15  -2   -0.88    2.24
  -2  15   2    1.45    1.77
   1 -15  -2   -1.14    1.16
   1 -15  -2    0.23    2.18
  -1  15   2   -0.07    1.52
   0 -15  -2    1.34    1.39
   0 -15  -2    3.49    2.40
   0  15   2    2.44    1.65
  -1 -15  -2   11.75    2.21
  -1 -15  -2   13.32    2.84
   1  15   2   11.61    2.40
  -2 -15  -2   13.29    2.33
  -2 -15  -2    9.26    2.48
   2  15   2    9.46    2.24
  -3 -15  -2    6.77    1.87
  -3 -15  -2    5.71    2.04
   3  15   2    6.20    1.98
  -4 -15  -2    1.71    1.49
   4  15   2   -1.32    1.35
   3  14  -3    4.67    1.81
  -3 -14   3    2.67    2.52
   2  14  -3   -1.19    1.30
  -2 -14   3    1.89    2.52
   1  14  -3    0.22    1.35
   1  14  -3    0.47    0.99
  -1 -14   3   -4.99    1.80
  -1 -14   3    0.21    1.78
   0  14  -3    0.43    0.83
   0  14  -3    0.09    1.43
   0 -14   3    1.24    2.29
   0 -14   3   -0.29    1.94
  -1  14  -3    4.84    1.20
  -1  14  -3    3.12    1.73
   1 -14   3    2.05    2.31
   1 -14   3    4.33    2.99
  -2  14  -3    0.15    0.80
  -2  14  -3    0.32    1.51
   2 -14   3    4.75    2.73
   2 -14   3   -0.39    2.27
  -3  14  -3   -0.60    1.36
   3 -14   3   -2.38    2.62
   5  13  -3   -1.01    1.25
  -5 -13   3   -1.65    1.82
  -5 -13   3    2.78    1.49
   4  13  -3   -0.11    1.20
  -4 -13   3    0.59    1.19
  -4 -13   3    0.28    2.27
   3  13  -3    0.02    1.41
  -3 -13   3    0.93    1.13
   2  13  -3    0.25    0.83
   2  13  -3    1.45    1.46
  -2 -13   3   -1.02    1.31
  -2 -13   3    0.55    1.22
   1  13  -3    1.27    0.93
   1  13  -3    1.02    1.55
  -1 -13   3    2.55    1.92
   0  13  -3   -0.07    0.81
   0  13  -3   -1.43    1.15
   0 -13   3    1.00    1.88
  -1  13  -3    1.79    1.44
  -1  13  -3    0.73    0.86
   1 -13   3   -0.74    1.85
   1 -13   3    0.46    2.29
  -2  13  -3    0.17    0.86
  -2  13  -3    0.65    1.39
   2 -13   3   -0.65    1.99
   2 -13   3    6.17    2.92
  -3  13  -3    1.53    0.98
  -3  13  -3    1.73    1.56
   3 -13   3    3.89    2.58
   3 -13   3    2.79    2.42
  -4  13  -3   -1.20    1.09
  -4  13  -3   -0.69    0.79
   4 -13   3   -0.22    2.48
   4 -13   3   -0.75    2.32
  -5  13  -3   -0.92    1.25
   5 -13   3    2.91    2.85
   5 -13   3   -0.03    2.79
   6  12  -3    8.61    2.14
  -6 -12   3   12.98    2.36
  -6 -12   3    5.28    2.61
   5  12  -3    1.18    1.41
  -5 -12   3    3.28    2.20
  -5 -12   3    0.47    1.11
   4  12  -3   -0.14    1.24
  -4 -12   3   -0.15    0.94
   3  12  -3   -1.01    1.25
  -3 -12   3    0.46    0.92
  -3 -12   3   -0.74    0.72
   2  12  -3   -0.19    1.10
   2  12  -3   -0.13    0.84
  -2 -12   3    1.36    1.39
  -2 -12   3    0.48    0.94
   1  12  -3   15.19    1.76
   1  12  -3   12.30    2.20
  -1 -12   3   15.11    1.93
  -1 -12   3   13.31    2.60
   0  12  -3   -0.64    1.21
   0  12  -3   -0.13    0.72
   0 -12   3    1.93    1.91
   0 -12   3   -2.01    0.68
  -1  12  -3    1.18    1.31
  -1  12  -3    0.80    0.79
   1 -12   3    0.29    1.87
  -2  12  -3    0.92    1.26
  -2  12  -3    1.21    0.82
   2 -12   3    4.37    2.64
   2 -12   3    0.33    1.91
  -3  12  -3    0.21    1.41
  -3  12  -3    0.00    0.80
   3 -12   3    0.05    2.22
   3 -12   3    3.34    2.60
  -4  12  -3    6.50    1.79
  -4  12  -3    6.42    1.21
   4 -12   3    5.01    2.98
   4 -12   3    4.90    2.76
  -5  12  -3    2.87    1.43
  -5  12  -3    4.62    1.23
  -5  12  -3    0.62    1.16
   5 -12   3   -0.11    2.59
   5 -12   3    2.49    2.68
  -6  12  -3    1.34    1.33
  -6  12  -3    1.82    1.37
  -6  12  -3    0.59    1.00
   6 -12   3    0.17    2.68
   6 -12   3   -0.79    2.31
  -7 -11   3   14.91    3.08
  -7 -11   3   10.95    2.17
   6  11  -3    6.10    1.78
  -6 -11   3    9.18    1.91
  -6 -11   3    6.16    2.35
   5  11  -3    1.97    1.49
  -5 -11   3    4.30    1.43
   4  11  -3    0.09    1.19
  -4 -11   3   -0.17    0.85
   3  11  -3   12.34    1.63
   3  11  -3    6.39    1.76
  -3 -11   3    6.49    1.44
  -3 -11   3   11.04    1.53
   2  11  -3    7.51    1.70
   2  11  -3    8.73    1.42
  -2 -11   3    8.60    1.58
  -2 -11   3    7.08    1.71
   1  11  -3   22.85    2.74
   1  11  -3   25.46    2.19
  -1 -11   3   19.20    2.73
  -1 -11   3   21.70    2.15
   0  11  -3   -0.02    1.11
   0  11  -3    0.09    0.75
   0 -11   3    0.87    0.85
   0 -11   3   -1.16    1.54
  -1  11  -3    1.51    1.34
  -1  11  -3    0.01    0.63
  -1  11  -3    1.90    0.90
   1 -11   3    1.30    1.88
   1 -11   3    1.55    0.81
  -2  11  -3    1.27    0.90
  -2  11  -3    4.19    1.46
  -2  11  -3    0.80    0.79
   2 -11   3    2.23    0.84
   2 -11   3    3.86    2.39
   2 -11   3    0.71    1.96
  -3  11  -3    1.29    0.80
  -3  11  -3    3.29    1.37
  -3  11  -3    0.18    0.79
   3 -11   3    0.86    2.17
   3 -11   3   -0.60    2.21
  -4  11  -3    3.65    1.09
  -4  11  -3    6.68    1.58
  -4  11  -3    4.02    1.23
   4 -11   3    9.09    3.08
   4 -11   3    4.03    2.58
  -5  11  -3    7.38    1.62
  -5  11  -3    7.00    1.63
  -5  11  -3    5.74    1.29
   5 -11   3    8.05    2.88
   5 -11   3    7.40    3.12
  -6  11  -3    1.31    1.23
  -6  11  -3    1.29    1.08
   6 -11   3   -3.37    2.16
   6 -11   3    0.93    2.27
  -7  11  -3    0.95    1.37
   7 -11   3   -1.65    1.96
   7 -11   3   -0.29    2.93
   8  10  -3    1.51    1.73
  -8 -10   3   -1.53    1.32
  -8 -10   3    3.30    1.92
  -7 -10   3   13.05    2.81
  -7 -10   3   12.60    2.32
   6  10  -3    1.88    1.41
  -6 -10   3    1.52    1.77
  -6 -10   3    1.96    1.22
   5  10  -3    1.67    1.30
  -5 -10   3   -0.43    0.90
   4  10  -3   -1.19    0.98
  -4 -10   3    0.58    0.90
   3  10  -3   -0.10    1.23
   3  10  -3    1.51    0.89
  -3 -10   3    3.15    1.01
  -3 -10   3    1.78    1.03
  -3 -10   3    3.99    1.05
   2  10  -3   16.13    1.06
   2  10  -3   14.95    0.97
   2  10  -3   15.36    1.65
   2  10  -3   17.36    2.34
  -2 -10   3   17.40    1.98
  -2 -10   3   17.81    1.73
  -2 -10   3   18.02    2.20
   1  10  -3    9.53    1.31
   1  10  -3    5.06    1.50
  -1 -10   3    7.62    1.23
  -1 -10   3    5.30    1.77
  -1 -10   3    6.83    1.32
   0  10  -3    1.50    1.26
   0  10  -3    1.42    0.60
   0  10  -3    1.48    0.77
   0 -10   3    1.57    0.79
   0 -10   3    1.68    0.86
   0 -10   3    0.27    1.48
  -1  10  -3    4.72    1.51
  -1  10  -3    6.94    1.16
  -1  10  -3    3.62    0.89
   1 -10   3    4.21    1.97
   1 -10   3    2.61    1.02
   1 -10   3    4.80    1.01
  -2  10  -3    0.89    0.75
  -2  10  -3    1.95    1.25
  -2  10  -3    1.44    0.61
  -2  10  -3    2.22    0.89
   2 -10   3    0.85    0.91
   2 -10   3    1.16    0.75
   2 -10   3    3.61    2.08
  -3  10  -3    1.68    0.86
  -3  10  -3    3.46    1.39
  -3  10  -3    1.47    0.89
   3 -10   3    0.58    1.94
   3 -10   3    0.66    0.93
   3 -10   3    1.27    1.90
  -4  10  -3    4.88    1.54
  -4  10  -3    6.98    1.50
  -4  10  -3    6.73    1.23
   4 -10   3    9.31    2.84
   4 -10   3    3.87    2.53
  -5  10  -3   13.44    2.01
  -5  10  -3   11.40    1.89
   5 -10   3   11.56    2.96
   5 -10   3    5.10    2.84
  -6  10  -3    2.91    1.34
  -6  10  -3    0.25    1.06
   6 -10   3    0.24    2.47
   6 -10   3    2.99    2.32
  -7  10  -3    0.24    1.27
   7 -10   3    2.11    2.53
   7 -10   3   -0.62    2.14
  -8  10  -3    1.92    1.40
   8 -10   3    5.17    3.56
   8 -10   3   -3.50    1.86
   9   9  -3   14.72    2.82
  -9  -9   3   16.02    2.81
   8   9  -3    5.88    2.06
  -8  -9   3    0.58    1.37
  -8  -9   3    1.77    1.74
   7   9  -3    1.33    1.67
  -7  -9   3    4.01    1.54
  -7  -9   3    5.18    2.01
   6   9  -3    5.86    1.60
  -6  -9   3    6.96    1.71
  -6  -9   3    6.20    2.08
   5   9  -3   11.00    1.89
  -5  -9   3   10.94    1.78
   4   9  -3    1.94    1.21
  -4  -9   3    3.51    1.18
   3   9  -3    7.18    1.54
   3   9  -3    8.09    1.31
  -3  -9   3    7.95    1.40
  -3  -9   3    4.71    1.02
  -3  -9   3    6.91    1.02
   2   9  -3   13.41    0.87
   2   9  -3   16.18    1.67
   2   9  -3   16.98    2.12
   2   9  -3   12.79    0.75
  -2  -9   3   12.67    1.77
  -2  -9   3   13.40    1.40
  -2  -9   3   12.92    1.68
   1   9  -3   22.12    2.41
   1   9  -3   18.34    1.54
   1   9  -3   22.65    1.72
  -1  -9   3   17.78    1.52
  -1  -9   3   25.07    2.72
  -1  -9   3   19.70    1.85
   0   9  -3    6.95    1.53
   0   9  -3    6.62    0.92
   0   9  -3    5.43    1.04
   0  -9   3    4.40    0.97
   0  -9   3    4.96    1.01
   0  -9   3    4.22    1.72
  -1   9  -3    4.11    1.43
  -1   9  -3    3.54    0.77
  -1   9  -3    6.37    1.08
  -1   9  -3    2.96    0.85
   1  -9   3    4.98    0.94
   1  -9   3    4.93    1.92
   1  -9   3    4.41    0.99
  -2   9  -3   16.16    1.67
  -2   9  -3   17.54    2.13
  -2   9  -3   17.03    1.59
  -2   9  -3   18.17    1.26
   2  -9   3   16.72    3.08
   2  -9   3   13.38    1.72
   2  -9   3   17.70    1.35
  -3   9  -3    0.28    1.00
  -3   9  -3    0.43    0.54
  -3   9  -3   -0.29    0.72
  -3   9  -3    0.98    0.81
   3  -9   3   -1.33    1.31
   3  -9   3   -1.20    1.63
   3  -9   3   -0.51    0.64
  -4   9  -3    0.84    0.88
  -4   9  -3    1.05    0.62
  -4   9  -3   -0.81    1.02
   4  -9   3    3.15    2.24
   4  -9   3   -0.28    1.74
  -5   9  -3    0.12    1.02
  -5   9  -3    0.86    1.00
   5  -9   3    5.88    2.66
   5  -9   3    4.44    2.23
  -6   9  -3    9.03    1.53
  -6   9  -3    8.91    1.71
   6  -9   3    4.30    2.37
   6  -9   3    5.63    2.83
  -7   9  -3   -0.52    0.88
  -7   9  -3    1.86    1.21
   7  -9   3    0.05    2.70
   7  -9   3    1.32    1.95
  -8   9  -3    0.54    1.26
   8  -9   3    2.57    2.25
   8  -9   3   -0.01    2.86
  -9   9  -3   -3.47    1.11
   9  -9   3   -2.03    2.72
   9   8  -3    9.69    2.31
  -9  -8   3   11.64    2.46
   8   8  -3    4.32    1.70
  -8  -8   3    2.11    1.47
  -8  -8   3    0.59    1.65
   7   8  -3    0.80    1.36
  -7  -8   3   -0.36    0.96
  -7  -8   3    0.39    1.41
   6   8  -3    4.40    1.67
   6   8  -3    1.60    1.15
  -6  -8   3    1.17    1.14
  -6  -8   3    2.68    1.47
   5   8  -3   10.30    1.77
  -5  -8   3    9.08    1.64
   4   8  -3   58.75    3.53
  -4  -8   3   49.16    2.99
   3   8  -3   34.63    2.24
   3   8  -3   32.22    2.55
  -3  -8   3   30.82    2.21
   2   8  -3    0.21    0.30
   2   8  -3    0.43    0.70
   2   8  -3    0.54    0.24
   2   8  -3   -0.26    0.89
  -2  -8   3   -0.57    0.61
  -2  -8   3    0.23    0.53
  -2  -8   3   -0.68    0.85
   1   8  -3    6.79    1.40
   1   8  -3    7.87    1.09
   1   8  -3   10.03    1.16
  -1  -8   3    8.87    1.26
  -1  -8   3    8.24    1.08
  -1  -8   3    7.86    1.67
   0   8  -3    1.91    1.04
   0   8  -3    2.59    0.64
   0   8  -3    2.48    0.79
   0   8  -3    2.18    0.96
   0  -8   3    1.54    0.66
   0  -8   3    2.30    1.41
   0  -8   3    1.19    0.64
  -1   8  -3    1.17    0.96
  -1   8  -3    1.30    0.52
  -1   8  -3    0.03    0.54
  -1   8  -3   -0.14    0.60
   1  -8   3    1.46    0.67
   1  -8   3   -0.71    1.25
   1  -8   3    0.64    0.60
  -2   8  -3   20.71    1.70
  -2   8  -3   21.98    1.32
  -2   8  -3   23.29    1.67
  -2   8  -3   21.14    2.17
   2  -8   3   17.19    2.83
   2  -8   3   19.54    1.65
   2  -8   3   19.46    1.33
  -3   8  -3   21.65    1.37
  -3   8  -3   23.67    2.26
  -3   8  -3   20.81    1.65
  -3   8  -3   23.42    1.87
   3  -8   3   18.93    2.97
   3  -8   3   21.13    2.11
   3  -8   3   17.75    3.11
  -4   8  -3    4.84    1.23
  -4   8  -3    4.81    0.88
  -4   8  -3    6.09    1.32
   4  -8   3    4.57    2.37
   4  -8   3    3.72    1.05
   4  -8   3    3.80    2.08
  -5   8  -3    3.70    1.25
  -5   8  -3    6.58    1.34
  -5   8  -3    5.35    0.99
   5  -8   3    4.68    2.01
   5  -8   3    1.97    2.32
  -6   8  -3    4.42    1.18
  -6   8  -3    6.15    1.51
   6  -8   3    4.15    2.05
   6  -8   3    3.24    2.35
  -7   8  -3    3.56    1.44
  -7   8  -3    2.03    0.97
   7  -8   3    0.24    2.62
   7  -8   3    2.50    1.90
  -8   8  -3    0.53    1.24
   8  -8   3   -1.04    2.43
   8  -8   3    0.16    1.81
  -9   8  -3   -1.23    1.27
   9  -8   3    1.17    2.81
 -10   8  -3    2.65    1.63
  10   7  -3    2.42    1.41
  10   7  -3    2.27    1.79
 -10  -7   3   -1.79    1.43
   9   7  -3    8.56    1.91
   9   7  -3   10.46    2.32
  -9  -7   3   15.36    2.76
   8   7  -3   11.26    2.25
   8   7  -3    6.22    1.76
  -8  -7   3    6.85    1.90
  -8  -7   3    9.94    2.18
   7   7  -3    1.61    1.35
   7   7  -3   -0.78    0.89
  -7  -7   3    5.35    1.70
  -7  -7   3    1.03    1.26
   6   7  -3    0.64    1.20
  -6  -7   3    0.27    1.20
  -6  -7   3    0.68    0.95
   5   7  -3    5.81    1.75
   5   7  -3    7.48    1.54
  -5  -7   3    4.31    1.26
   4   7  -3   42.32    2.88
  -4  -7   3   43.85    2.71
   3   7  -3   55.09    2.86
   3   7  -3   56.00    3.29
  -3  -7   3   49.77    2.77
   2   7  -3    4.79    0.92
   2   7  -3    5.00    1.23
  -2  -7   3    6.40    1.12
  -2  -7   3    6.24    1.12
  -2  -7   3    4.99    0.75
   1   7  -3    8.64    1.09
   1   7  -3   12.17    1.66
   1   7  -3   13.72    1.26
  -1  -7   3   10.50    1.28
  -1  -7   3   10.05    1.14
  -1  -7   3   12.35    1.12
  -1  -7   3    5.76    1.19
  -1  -7   3   12.26    1.73
   0   7  -3    1.53    0.64
   0   7  -3    0.10    0.83
   0   7  -3    1.70    0.54
   0   7  -3    0.99    0.84
   0  -7   3    0.05    1.20
   0  -7   3    1.47    0.60
   0  -7   3   -0.09    0.56
   0  -7   3    1.06    1.04
  -1   7  -3    0.03    0.41
  -1   7  -3    1.22    0.57
  -1   7  -3    0.92    0.62
  -1   7  -3    0.55    0.81
  -1   7  -3    0.74    0.95
   1  -7   3    0.84    0.55
   1  -7   3    0.32    1.25
   1  -7   3    0.62    0.53
  -2   7  -3    5.72    0.73
  -2   7  -3    4.54    1.15
  -2   7  -3    4.66    0.88
  -2   7  -3    4.41    0.92
   2  -7   3    2.68    1.77
   2  -7   3    4.24    0.89
   2  -7   3    3.90    0.68
  -3   7  -3   17.38    1.77
  -3   7  -3   18.21    1.86
  -3   7  -3   16.71    1.18
   3  -7   3   12.21    2.48
   3  -7   3   12.45    1.53
   3  -7   3   15.84    2.43
  -4   7  -3   -0.27    0.68
  -4   7  -3    0.64    0.83
  -4   7  -3    0.26    0.57
   4  -7   3   -1.20    1.43
   4  -7   3    2.58    1.63
   4  -7   3    0.34    0.75
  -5   7  -3    1.07    0.98
  -5   7  -3    1.40    0.78
  -5   7  -3    0.64    0.78
   5  -7   3    2.94    1.67
   5  -7   3    0.98    2.20
  -6   7  -3    4.01    0.99
  -6   7  -3    3.79    1.05
  -6   7  -3    3.14    1.26
   6  -7   3    8.85    3.07
   6  -7   3    8.14    2.22
  -7   7  -3    6.74    1.13
  -7   7  -3    8.95    1.82
   7  -7   3    1.00    2.28
   7  -7   3    8.98    2.25
  -8   7  -3    2.70    1.37
   8  -7   3    1.98    1.80
   8  -7   3    7.12    3.21
  -9   7  -3    0.69    1.29
   9  -7   3    0.90    3.05
 -10   7  -3    0.87    1.54
  10  -7   3   -3.08    2.16
  10   6  -3   -1.03    1.55
  10   6  -3    3.15    1.40
 -10  -6   3    0.50    0.67
 -10  -6   3    0.81    1.66
   9   6  -3    0.86    1.12
   9   6  -3    7.53    2.04
  -9  -6   3    2.56    1.54
  -9  -6   3    3.74    0.76
   8   6  -3    0.53    1.17
   8   6  -3    2.32    1.46
  -8  -6   3    0.28    1.34
  -8  -6   3    0.90    1.36
  -8  -6   3    1.39    0.51
   7   6  -3    3.09    1.36
   7   6  -3    3.96    1.78
  -7  -6   3    4.66    1.58
  -7  -6   3    5.89    0.67
  -7  -6   3    5.45    1.74
   6   6  -3    6.27    1.55
   6   6  -3    6.76    1.72
  -6  -6   3    7.20    1.75
  -6  -6   3    6.85    1.48
   5   6  -3   -0.04    1.09
   5   6  -3   -0.66    0.75
   5   6  -3   -0.83    0.80
  -5  -6   3    1.64    0.86
   4   6  -3   36.37    3.11
   4   6  -3   27.88    2.27
  -4  -6   3   29.68    2.12
   3   6  -3   33.08    2.30
   3   6  -3   28.43    1.85
  -3  -6   3   29.55    1.94
   2   6  -3   13.75    1.35
   2   6  -3   11.59    1.46
  -2  -6   3   13.77    1.68
  -2  -6   3   16.74    1.86
  -2  -6   3   11.14    1.25
  -2  -6   3   16.31    1.41
  -2  -6   3   11.18    1.20
  -2  -6   3   13.51    1.38
  -2  -6   3   11.48    0.86
   1   6  -3   22.95    1.46
   1   6  -3   25.98    1.63
   1   6  -3   23.34    1.94
  -1  -6   3   25.89    2.08
  -1  -6   3   21.44    1.48
  -1  -6   3   23.05    1.95
  -1  -6   3   23.60    1.64
  -1  -6   3   22.05    1.27
  -1  -6   3   21.86    1.54
  -1  -6   3   25.40    2.07
   0   6  -3   11.77    0.93
   0   6  -3   14.85    1.51
   0   6  -3   12.31    1.52
   0   6  -3   11.13    1.15
   0  -6   3   11.27    1.77
   0  -6   3   10.88    1.06
   0  -6   3   13.36    1.20
   0  -6   3   13.09    1.62
  -1   6  -3    2.32    0.50
  -1   6  -3    1.87    0.65
  -1   6  -3    1.54    0.59
  -1   6  -3    2.51    0.97
  -1   6  -3    1.07    0.94
   1  -6   3    2.72    0.59
   1  -6   3    2.72    1.44
   1  -6   3    2.34    0.89
   1  -6   3    2.45    0.69
  -2   6  -3   12.04    0.87
  -2   6  -3   13.47    1.53
  -2   6  -3   11.74    1.25
  -2   6  -3   10.50    1.88
   2  -6   3   11.55    2.27
   2  -6   3   10.91    0.89
   2  -6   3   11.05    1.24
   2  -6   3   14.35    2.24
  -3   6  -3   65.31    3.26
  -3   6  -3   72.06    2.82
  -3   6  -3   67.55    3.29
   3  -6   3   65.59    3.11
   3  -6   3   60.35    4.10
   3  -6   3   58.85    4.58
  -4   6  -3    4.04    0.82
  -4   6  -3    3.88    0.96
  -4   6  -3    4.98    1.11
   4  -6   3    7.18    1.20
   4  -6   3    0.81    1.72
   4  -6   3    6.61    1.78
  -5   6  -3    0.36    0.82
  -5   6  -3    2.23    0.83
  -5   6  -3    1.61    0.76
   5  -6   3    4.67    2.38
   5  -6   3    2.91    1.49
  -6   6  -3    5.15    0.94
  -6   6  -3    5.91    1.39
  -6   6  -3    6.18    1.14
   6  -6   3    5.19    2.57
   6  -6   3    5.93    1.82
  -7   6  -3   12.62    1.25
  -7   6  -3   10.77    1.74
  -7   6  -3   10.64    1.57
   7  -6   3    9.28    2.08
   7  -6   3    9.51    2.98
  -8   6  -3    9.04    1.86
   8  -6   3   10.34    2.09
   8  -6   3    8.90    3.17
  -9   6  -3    1.81    1.28
   9  -6   3    5.71    3.39
   9  -6   3    4.83    2.30
 -10   6  -3    1.33    1.19
  10  -6   3   -0.37    2.49
 -11   6  -3   -0.09    1.31
  11  -6   3   -1.49    0.98
  11   5  -3   17.59    2.56
  11   5  -3   14.74    2.82
 -11  -5   3   19.10    3.23
 -11  -5   3   15.74    1.67
  10   5  -3    3.76    1.82
  10   5  -3    4.58    1.53
 -10  -5   3    1.23    0.75
 -10  -5   3    2.38    1.79
   9   5  -3   -0.07    1.21
   9   5  -3    0.19    1.08
  -9  -5   3    1.56    0.68
  -9  -5   3    0.55    1.29
   8   5  -3    6.71    1.57
   8   5  -3    9.76    2.04
  -8  -5   3    8.39    1.65
  -8  -5   3    9.34    1.00
   7   5  -3    3.58    1.36
   7   5  -3    2.83    1.21
  -7  -5   3    3.10    0.84
  -7  -5   3    4.81    1.45
  -7  -5   3    3.22    0.59
   6   5  -3    7.89    1.40
   6   5  -3    4.88    1.59
  -6  -5   3    7.47    0.64
  -6  -5   3    7.79    0.84
  -6  -5   3    6.39    1.60
   5   5  -3   53.66    3.32
   5   5  -3   47.71    2.89
  -5  -5   3   50.79    3.38
   4   5  -3    0.11    0.92
   4   5  -3    0.30    0.71
   4   5  -3    0.62    0.77
  -4  -5   3   -0.14    0.68
   3   5  -3    7.60    1.27
   3   5  -3    8.69    1.62
   3   5  -3    8.58    1.07
   3   5  -3    7.32    1.25
  -3  -5   3    7.90    1.20
  -3  -5   3    6.41    1.06
  -3  -5   3   10.78    1.42
  -3  -5   3    9.05    1.03
  -3  -5   3   10.51    1.18
   2   5  -3    6.89    0.98
   2   5  -3    6.17    1.06
  -2  -5   3    5.21    0.49
  -2  -5   3    5.82    0.92
  -2  -5   3    5.19    1.18
  -2  -5   3    4.97    0.83
  -2  -5   3    6.41    0.95
  -2  -5   3    5.71    0.82
  -2  -5   3    5.83    1.15
   1   5  -3    4.24    0.73
   1   5  -3    1.92    0.80
   1   5  -3    3.81    0.75
   1   5  -3    2.69    0.40
  -1  -5   3    3.00    1.04
  -1  -5   3    3.72    0.98
  -1  -5   3    2.88    0.67
  -1  -5   3    3.35    1.03
  -1  -5   3    3.67    0.52
  -1  -5   3    2.94    0.77
  -1  -5   3    1.91    0.66
   0   5  -3    3.70    1.04
   0   5  -3    3.68    0.94
   0   5  -3    4.31    0.80
   0   5  -3    3.21    0.57
   0  -5   3    3.24    0.59
   0  -5   3    2.45    0.79
   0  -5   3    2.88    1.29
   0  -5   3    2.77    0.63
  -1   5  -3   17.18    1.24
  -1   5  -3   19.57    1.69
  -1   5  -3   16.23    1.38
  -1   5  -3   17.83    0.97
  -1   5  -3   21.56    2.21
   1  -5   3   13.42    0.95
   1  -5   3   21.05    1.82
   1  -5   3   13.70    1.13
   1  -5   3   15.54    2.22
  -2   5  -3    1.69    1.28
  -2   5  -3    1.88    0.69
  -2   5  -3    1.26    0.45
  -2   5  -3    1.43    0.72
   2  -5   3   -0.61    1.35
   2  -5   3    0.43    1.06
   2  -5   3    0.92    0.59
  -3   5  -3    2.03    0.72
  -3   5  -3    3.99    1.66
  -3   5  -3    1.35    0.54
  -3   5  -3    1.60    0.70
   3  -5   3    0.01    1.18
   3  -5   3    3.29    0.83
   3  -5   3    2.54    1.78
  -4   5  -3   19.45    1.45
  -4   5  -3   18.95    1.84
  -4   5  -3   17.46    1.36
   4  -5   3   16.30    2.20
   4  -5   3   14.69    2.90
   4  -5   3   20.38    1.87
  -5   5  -3    1.04    0.70
  -5   5  -3    0.50    0.73
  -5   5  -3   -0.28    0.54
   5  -5   3    0.18    1.25
   5  -5   3    0.39    0.72
   5  -5   3   -1.23    1.52
  -6   5  -3    1.20    0.99
  -6   5  -3    1.23    0.77
  -6   5  -3    0.16    0.55
   6  -5   3    2.27    2.05
   6  -5   3    1.05    1.27
  -7   5  -3   -0.21    0.81
  -7   5  -3    0.81    0.95
  -7   5  -3    0.76    0.54
   7  -5   3    1.73    2.17
   7  -5   3   -0.96    1.17
  -8   5  -3    6.55    1.60
  -8   5  -3    7.93    0.79
   8  -5   3    5.27    1.50
   8  -5   3    8.20    3.00
  -9   5  -3    4.19    1.49
   9  -5   3    4.87    1.53
   9  -5   3    6.12    2.96
 -10   5  -3    0.30    1.16
  10  -5   3    1.03    3.03
 -11   5  -3    1.69    1.45
  11  -5   3    0.88    0.91
  11  -5   3    0.66    2.92
  11   4  -3    0.83    1.65
  11   4  -3    0.83    1.13
 -11  -4   3    0.28    0.79
  10   4  -3   -0.07    1.57
  10   4  -3   -0.28    1.07
 -10  -4   3    0.62    0.79
   9   4  -3    5.28    1.50
   9   4  -3    2.91    1.56
  -9  -4   3    3.68    0.87
   8   4  -3    3.22    1.50
   8   4  -3    2.82    1.17
  -8  -4   3    2.59    1.13
  -8  -4   3    2.50    0.71
   7   4  -3   10.62    1.58
   7   4  -3   11.47    1.71
   7   4  -3   11.95    1.13
   7   4  -3   12.78    1.96
  -7  -4   3   14.12    1.86
  -7  -4   3   12.21    1.11
  -7  -4   3   14.97    1.66
   6   4  -3   63.89    3.07
   6   4  -3   66.02    3.76
   6   4  -3   66.13    2.59
   6   4  -3   61.01    3.31
  -6  -4   3   60.75    2.95
  -6  -4   3   66.78    2.58
  -6  -4   3   64.56    3.66
   5   4  -3   24.74    1.86
   5   4  -3   23.75    2.36
  -5  -4   3   26.95    2.00
  -5  -4   3   28.61    2.40
  -5  -4   3   23.36    1.40
  -5  -4   3   26.25    1.16
   4   4  -3   -0.43    0.64
   4   4  -3    0.28    0.93
  -4  -4   3    2.69    0.72
  -4  -4   3    1.26    0.73
  -4  -4   3    2.61    0.87
  -4  -4   3    2.09    1.03
  -4  -4   3    2.99    0.91
   3   4  -3    3.91    1.12
   3   4  -3    4.19    0.98
   3   4  -3    2.56    0.68
   3   4  -3    3.07    0.93
  -3  -4   3    2.91    0.81
  -3  -4   3    2.35    0.60
  -3  -4   3    1.75    0.59
  -3  -4   3    2.20    0.84
   2   4  -3    0.35    0.62
   2   4  -3    0.41    0.65
   2   4  -3   -0.55    0.50
  -2  -4   3   -0.14    0.44
  -2  -4   3    0.10    0.39
  -2  -4   3    0.91    0.69
  -2  -4   3    0.42    0.52
  -2  -4   3   -0.56    0.54
   1   4  -3    4.05    0.43
   1   4  -3    4.02    0.77
   1   4  -3    3.03    0.78
   1   4  -3    4.52    0.70
  -1  -4   3    3.72    0.98
  -1  -4   3    4.89    0.72
  -1  -4   3    2.54    0.60
  -1  -4   3    4.18    0.94
  -1  -4   3    2.67    0.40
  -1  -4   3    2.25    0.78
  -1  -4   3    2.98    0.64
   0   4  -3   26.18    1.94
   0   4  -3   27.25    1.54
   0   4  -3   22.53    1.60
   0   4  -3   25.99    1.28
   0  -4   3   20.27    2.24
   0  -4   3   23.99    1.27
   0  -4   3   26.96    2.31
   0  -4   3   21.00    1.58
   0  -4   3   25.85    1.26
   0  -4   3   25.06    1.48
  -1   4  -3   31.15    1.24
  -1   4  -3   29.97    1.79
  -1   4  -3   30.63    2.41
  -1   4  -3   29.56    1.56
   1  -4   3   28.48    1.55
   1  -4   3   31.00    1.84
   1  -4   3   33.36    2.79
   1  -4   3   28.60    2.45
   1  -4   3   29.33    1.28
  -2   4  -3    1.61    1.26
  -2   4  -3    0.54    0.57
  -2   4  -3    1.79    0.57
  -2   4  -3    0.74    0.35
   2  -4   3    1.22    1.46
   2  -4   3   -1.51    1.05
   2  -4   3    1.36    0.68
   2  -4   3    1.33    0.60
  -3   4  -3    3.65    1.56
  -3   4  -3    1.75    0.64
  -3   4  -3    1.60    0.55
  -3   4  -3    1.06    0.63
   3  -4   3    1.49    0.62
   3  -4   3    1.83    1.21
   3  -4   3    3.38    1.77
  -4   4  -3    5.95    0.82
  -4   4  -3    5.83    1.06
  -4   4  -3    6.98    0.90
  -4   4  -3    7.40    2.04
   4  -4   3    6.26    1.06
   4  -4   3    4.89    1.97
   4  -4   3    4.64    1.41
  -5   4  -3   19.20    1.88
  -5   4  -3   14.40    1.11
   5  -4   3   16.30    1.70
   5  -4   3   14.34    1.95
   5  -4   3   17.83    3.32
  -6   4  -3    8.43    0.80
  -6   4  -3    7.10    1.30
   6  -4   3    7.48    2.48
   6  -4   3   10.15    1.69
  -7   4  -3    3.45    1.19
  -7   4  -3    0.91    0.41
   7  -4   3    2.30    1.20
   7  -4   3    0.49    1.94
  -8   4  -3    3.27    1.26
   8  -4   3    1.44    1.11
   8  -4   3    2.77    2.62
  -9   4  -3    1.51    1.24
   9  -4   3    0.21    1.02
   9  -4   3    1.34    2.45
 -10   4  -3    0.15    1.24
  10  -4   3   -0.76    0.74
  10  -4   3    0.57    3.04
 -11   4  -3    7.26    1.91
  11  -4   3   -1.84    2.43
  11  -4   3    4.79    1.20
  11   3  -3    1.50    1.71
  11   3  -3    0.06    1.09
 -11  -3   3    0.89    0.93
  10   3  -3   -0.56    1.41
  10   3  -3   -0.06    1.07
 -10  -3   3   -0.97    0.66
   9   3  -3    2.56    1.40
   9   3  -3    0.67    1.04
  -9  -3   3    1.63    0.77
   8   3  -3    3.58    1.46
   8   3  -3    2.59    1.18
   8   3  -3    2.36    1.58
  -8  -3   3    2.34    0.87
  -8  -3   3    3.23    1.36
  -8  -3   3    3.85    0.83
   7   3  -3    0.63    0.76
   7   3  -3    0.76    0.61
   7   3  -3    0.82    0.84
   7   3  -3    0.32    0.98
  -7  -3   3    0.75    0.54
  -7  -3   3   -0.36    0.94
  -7  -3   3    1.39    0.90
   6   3  -3   19.12    2.18
   6   3  -3   15.34    1.16
   6   3  -3   15.29    1.76
  -6  -3   3   15.09    1.66
  -6  -3   3   14.82    1.63
  -6  -3   3   14.91    1.07
  -6  -3   3   14.76    1.74
   5   3  -3   14.91    1.80
   5   3  -3   15.42    1.58
   5   3  -3   15.99    1.63
   5   3  -3   14.94    1.03
  -5  -3   3   16.14    1.45
  -5  -3   3   18.49    1.89
  -5  -3   3   13.91    1.65
  -5  -3   3   14.84    1.57
  -5  -3   3   15.61    0.95
   4   3  -3   12.36    1.37
   4   3  -3    5.87    1.16
   4   3  -3    7.99    0.86
  -4  -3   3   10.18    0.92
  -4  -3   3    9.35    1.26
  -4  -3   3    8.60    1.07
  -4  -3   3   10.02    0.64
  -4  -3   3    9.66    1.05
  -4  -3   3   10.49    1.37
  -4  -3   3   10.66    1.56
   3   3  -3    2.97    0.76
   3   3  -3    1.41    0.56
   3   3  -3    3.65    1.04
  -3  -3   3    2.97    0.66
  -3  -3   3    3.01    0.70
  -3  -3   3    3.60    1.09
  -3  -3   3    3.29    0.68
  -3  -3   3    2.43    0.85
   2   3  -3    0.91    0.68
   2   3  -3    2.41    0.99
   2   3  -3    1.09    0.66
   2   3  -3    1.09    0.50
  -2  -3   3    1.11    0.43
  -2  -3   3    1.93    0.60
  -2  -3   3    2.08    0.66
  -2  -3   3    0.20    0.39
  -2  -3   3   -0.38    0.78
   1   3  -3   37.29    1.79
   1   3  -3   34.17    1.91
   1   3  -3   35.44    1.38
   1   3  -3   37.46    1.73
   1   3  -3   38.18    2.02
  -1  -3   3   36.88    2.05
  -1  -3   3   37.80    1.76
  -1  -3   3   37.58    1.77
  -1  -3   3   34.08    1.91
  -1  -3   3   34.96    1.40
  -1  -3   3   36.73    2.51
  -1  -3   3   37.96    2.09
   0   3  -3    2.82    0.47
   0   3  -3    2.53    0.65
   0   3  -3    1.90    0.99
   0   3  -3    2.44    0.63
   0  -3   3    3.12    1.24
   0  -3   3    2.60    0.67
   0  -3   3    2.47    0.56
   0  -3   3    2.09    0.43
   0  -3   3    0.96    1.04
   0  -3   3    2.45    0.47
  -1   3  -3   38.80    1.80
  -1   3  -3   39.92    2.71
  -1   3  -3   39.19    1.95
   1  -3   3   39.13    2.66
   1  -3   3   39.77    1.96
   1  -3   3   38.87    1.79
   1  -3   3   34.93    2.80
  -2   3  -3    0.12    0.48
  -2   3  -3    0.33    0.35
  -2   3  -3    0.58    0.55
  -2   3  -3    1.30    1.28
   2  -3   3    0.28    0.55
   2  -3   3    1.37    1.01
   2  -3   3    1.16    0.57
   2  -3   3   -0.69    1.34
  -3   3  -3   15.17    2.27
  -3   3  -3   10.26    0.92
  -3   3  -3   11.87    1.21
   3  -3   3    8.76    2.12
   3  -3   3   12.49    1.81
   3  -3   3   12.99    1.13
  -4   3  -3    0.44    0.60
  -4   3  -3    1.64    1.42
  -4   3  -3    0.08    0.40
   4  -3   3    0.24    0.55
   4  -3   3    2.58    1.63
   4  -3   3    0.13    0.94
  -5   3  -3   23.06    3.35
  -5   3  -3   18.20    1.57
  -5   3  -3   17.87    1.01
   5  -3   3   19.25    1.61
   5  -3   3   20.47    2.07
   5  -3   3   16.45    2.92
  -6   3  -3   45.71    1.77
  -6   3  -3   48.80    2.81
   6  -3   3   40.42    2.72
   6  -3   3   40.92    4.46
  -7   3  -3    1.25    0.98
   7  -3   3    3.13    1.08
   7  -3   3    3.08    2.23
  -8   3  -3    0.41    0.89
   8  -3   3    2.19    1.02
   8  -3   3    0.78    2.22
  -9   3  -3    1.24    1.25
   9  -3   3    2.92    1.02
   9  -3   3    2.31    0.89
   9  -3   3    3.19    2.76
 -10   3  -3    0.44    1.17
  10  -3   3    1.48    0.90
  10  -3   3    1.07    2.38
 -11   3  -3    1.54    1.47
  11  -3   3    6.17    3.58
  11  -3   3    1.16    0.99
  12  -3   3    0.18    0.94
  11   2  -3    0.20    1.68
  11   2  -3   -1.37    1.06
 -11  -2   3    0.96    1.01
  10   2  -3    0.37    1.35
  10   2  -3   -0.91    0.86
 -10  -2   3   -0.58    0.70
   9   2  -3   -1.87    2.35
   9   2  -3    3.56    1.56
   9   2  -3    1.21    1.00
  -9  -2   3    3.12    0.94
   8   2  -3    0.08    0.79
   8   2  -3    2.46    1.58
   8   2  -3   -0.48    1.08
  -8  -2   3    0.59    0.66
  -8  -2   3    2.07    1.27
   7   2  -3   13.90    2.23
   7   2  -3   16.73    1.71
   7   2  -3   14.39    1.94
  -7  -2   3   14.66    1.99
  -7  -2   3   15.95    1.36
  -7  -2   3   13.95    1.38
  -7  -2   3   15.44    1.70
   6   2  -3   -0.51    1.06
   6   2  -3    0.61    0.50
   6   2  -3   -0.63    0.84
   6   2  -3    0.26    0.64
  -6  -2   3    1.14    0.71
  -6  -2   3   -0.21    0.56
  -6  -2   3    0.76    0.48
  -6  -2   3    0.64    0.89
   5   2  -3    9.03    0.95
   5   2  -3   10.16    1.25
   5   2  -3    7.52    1.34
   5   2  -3    8.64    1.36
  -5  -2   3   11.59    0.92
  -5  -2   3   10.46    1.34
  -5  -2   3   12.49    1.38
  -5  -2   3    8.10    1.12
  -5  -2   3   10.55    1.39
  -5  -2   3   13.20    1.26
   4   2  -3    0.86    0.44
   4   2  -3    1.12    0.83
   4   2  -3    0.04    0.68
   4   2  -3   -0.49    0.36
  -4  -2   3   -0.08    0.62
  -4  -2   3    1.03    0.66
  -4  -2   3    0.44    0.37
  -4  -2   3   -0.13    0.41
  -4  -2   3    0.08    0.80
  -4  -2   3    0.88    0.79
  -4  -2   3    1.40    0.61
   3   2  -3    9.00    0.94
   3   2  -3    9.25    1.27
   3   2  -3    9.99    1.03
   3   2  -3    8.00    0.98
  -3  -2   3   10.29    0.88
  -3  -2   3    9.41    0.65
  -3  -2   3   11.21    1.44
  -3  -2   3   10.23    0.96
  -3  -2   3   10.15    1.22
  -3  -2   3    8.27    1.02
  -3  -2   3   10.31    1.05
   2   2  -3    2.18    0.56
   2   2  -3    1.16    0.51
   2   2  -3    0.90    0.62
   2   2  -3    1.43    0.73
  -2  -2   3    1.34    0.88
  -2  -2   3    1.31    0.60
  -2  -2   3    0.99    0.33
  -2  -2   3    1.91    0.54
  -2  -2   3    0.46    0.47
  -2  -2   3    0.48    0.46
  -2  -2   3    1.30    0.30
   1   2  -3    6.17    0.71
   1   2  -3    5.40    0.77
   1   2  -3    7.61    0.92
   1   2  -3    5.91    0.89
   1   2  -3    5.53    0.46
  -1  -2   3    5.40    0.44
  -1  -2   3    6.41    1.09
  -1  -2   3    5.87    0.65
  -1  -2   3    7.74    1.39
  -1  -2   3    6.51    0.71
  -1  -2   3    3.70    0.72
  -1  -2   3    5.78    0.93
   0   2  -3    6.21    0.84
   0   2  -3    4.62    0.65
   0   2  -3    5.95    0.58
   0   2  -3    4.32    1.11
   0  -2   3    5.91    0.55
   0  -2   3    5.46    1.25
   0  -2   3    5.19    0.63
   0  -2   3    3.12    1.18
   0  -2   3    5.16    0.75
  -1   2  -3    0.88    0.48
  -1   2  -3    2.12    0.53
  -1   2  -3    1.64    1.06
  -1   2  -3    2.87    1.20
   1  -2   3    1.71    1.26
   1  -2   3    1.48    0.48
   1  -2   3    2.02    1.02
   1  -2   3    0.75    0.49
  -2   2  -3    2.49    0.63
  -2   2  -3    1.44    0.90
  -2   2  -3    1.50    0.45
  -2   2  -3    1.14    1.29
   2  -2   3    2.08    0.60
   2  -2   3    0.66    1.35
   2  -2   3    2.12    0.96
   2  -2   3    1.70    0.51
  -3   2  -3    1.25    0.94
  -3   2  -3    1.47    1.37
  -3   2  -3    0.12    0.53
  -3   2  -3    0.63    0.35
   3  -2   3    1.26    0.60
   3  -2   3    0.21    0.96
   3  -2   3    1.25    1.56
  -4   2  -3    3.18    1.74
  -4   2  -3    2.08    0.34
  -4   2  -3    2.02    0.73
   4  -2   3    1.73    0.64
   4  -2   3    1.09    0.89
   4  -2   3    0.37    1.46
  -5   2  -3    0.10    0.66
  -5   2  -3    1.88    1.52
   5  -2   3    0.24    0.53
   5  -2   3   -0.01    0.81
   5  -2   3   -1.77    1.43
  -6   2  -3    0.78    0.82
  -6   2  -3    0.97    1.53
   6  -2   3    0.48    1.70
   6  -2   3    0.35    0.88
  -7   2  -3    3.46    1.13
   7  -2   3    2.84    2.41
   7  -2   3    5.53    1.24
  -8   2  -3    4.95    1.30
   8  -2   3    2.61    2.21
   8  -2   3    2.51    0.82
   8  -2   3    4.26    1.10
  -9   2  -3    1.55    0.97
   9  -2   3   -0.95    0.63
   9  -2   3    2.91    2.42
   9  -2   3   -0.67    0.68
 -10   2  -3    3.76    1.43
  10  -2   3    2.89    0.99
  10  -2   3    2.51    2.81
 -11   2  -3    0.29    1.17
  11  -2   3    2.40    3.17
  11  -2   3   -1.29    0.81
 -12   2  -3    1.81    1.45
  12  -2   3   -0.64    0.88
  12   1  -3    3.69    1.52
 -12  -1   3    1.03    1.16
  11   1  -3    2.52    1.67
  11   1  -3    4.06    1.46
 -11  -1   3    2.75    1.14
  10   1  -3    4.91    1.40
  10   1  -3    4.85    1.67
 -10  -1   3    4.88    1.21
   9   1  -3    7.11    1.77
   9   1  -3    3.72    1.91
   9   1  -3    5.79    1.24
  -9  -1   3   10.10    1.46
   8   1  -3   12.91    2.58
   8   1  -3   15.06    1.79
   8   1  -3   11.79    2.00
  -8  -1   3   13.39    1.85
  -8  -1   3   18.74    2.56
  -8  -1   3   14.05    1.55
   7   1  -3    1.26    1.46
   7   1  -3    0.91    0.85
   7   1  -3    4.30    1.24
  -7  -1   3    1.77    0.73
  -7  -1   3    3.30    1.36
  -7  -1   3    2.47    0.89
   6   1  -3    0.92    0.82
   6   1  -3    0.72    1.12
   6   1  -3    1.07    0.63
   6   1  -3    1.36    0.83
  -6  -1   3    2.56    0.78
  -6  -1   3    0.93    0.59
  -6  -1   3    2.10    1.16
  -6  -1   3    1.95    0.57
   5   1  -3    9.20    1.36
   5   1  -3    7.43    0.98
   5   1  -3    6.47    1.51
   5   1  -3    7.97    1.05
  -5  -1   3    8.75    1.40
  -5  -1   3    6.16    0.84
  -5  -1   3    7.78    1.00
  -5  -1   3    8.20    1.04
  -5  -1   3    6.91    1.02
   4   1  -3   12.88    1.15
   4   1  -3   10.70    1.51
   4   1  -3   10.15    1.11
   4   1  -3   11.10    1.34
  -4  -1   3   12.80    1.25
  -4  -1   3   10.48    1.12
  -4  -1   3   11.94    1.40
  -4  -1   3   10.23    0.94
  -4  -1   3   11.28    1.06
   3   1  -3    1.57    0.56
   3   1  -3    0.71    0.59
   3   1  -3    1.33    0.75
   3   1  -3    0.61    0.62
  -3  -1   3    0.85    0.81
  -3  -1   3    1.42    0.45
  -3  -1   3    2.23    0.57
  -3  -1   3    0.48    0.52
  -3  -1   3    2.26    0.76
  -3  -1   3    1.24    0.64
  -3  -1   3    1.34    0.69
   2   1  -3    4.82    0.97
   2   1  -3    5.95    0.86
   2   1  -3    5.22    0.70
   2   1  -3    7.05    0.93
   2   1  -3    4.82    0.69
  -2  -1   3    6.56    0.67
  -2  -1   3    4.08    0.80
  -2  -1   3    5.14    0.67
  -2  -1   3    5.55    1.04
  -2  -1   3    5.57    0.67
  -2  -1   3    6.18    0.72
   1   1  -3    0.36    0.61
   1   1  -3   -0.33    0.85
   1   1  -3    0.40    0.74
   1   1  -3   -0.14    0.41
   1   1  -3   -0.05    0.07
   1   1  -3    0.26    0.44
  -1  -1   3    0.41    0.32
  -1  -1   3    0.36    0.77
  -1  -1   3    0.39    0.36
  -1  -1   3   -0.10    0.37
  -1  -1   3   -0.67    0.74
  -1  -1   3   -0.52    0.50
   0   1  -3   45.59    1.76
   0   1  -3   46.36    1.90
   0   1  -3   42.08    1.76
   0   1  -3   47.61    2.64
   0   1  -3   46.21    2.46
   0  -1   3   40.40    2.35
   0  -1   3   42.09    2.61
   0  -1   3   40.14    1.65
   0  -1   3   42.89    1.62
   0  -1   3   41.81    1.82
  -1   1  -3   50.15    2.09
  -1   1  -3   49.18    2.73
  -1   1  -3   50.77    2.96
  -1   1  -3   51.42    1.81
   1  -1   3   50.15    1.96
   1  -1   3   50.28    1.73
   1  -1   3   48.39    1.99
   1  -1   3   48.37    2.62
   1  -1   3   51.47    3.19
  -2   1  -3   45.53    1.83
  -2   1  -3   45.77    2.10
  -2   1  -3   48.11    2.64
  -2   1  -3   51.55    3.23
   2  -1   3   43.47    2.46
   2  -1   3   42.82    3.35
   2  -1   3   42.43    1.92
   2  -1   3   43.72    1.67
  -3   1  -3    0.53    0.86
  -3   1  -3    2.30    0.65
  -3   1  -3    2.70    1.57
   3  -1   3    2.75    0.68
   3  -1   3    3.39    1.00
   3  -1   3    3.80    1.65
  -4   1  -3   19.54    2.65
  -4   1  -3   17.73    1.44
  -4   1  -3   19.68    1.81
   4  -1   3   18.27    1.72
   4  -1   3   16.93    1.28
   4  -1   3   17.62    2.94
  -5   1  -3    5.10    1.10
  -5   1  -3    5.28    0.93
  -5   1  -3    6.35    2.18
   5  -1   3    1.90    1.79
   5  -1   3    4.14    1.10
   5  -1   3    7.39    1.08
  -6   1  -3   18.22    1.78
  -6   1  -3   16.41    2.95
   6  -1   3   15.37    2.92
   6  -1   3   15.29    1.16
   6  -1   3   18.49    1.79
  -7   1  -3    2.67    2.00
  -7   1  -3    5.87    1.16
   7  -1   3    5.40    0.86
   7  -1   3    7.17    2.29
   7  -1   3    5.25    1.15
  -8   1  -3    0.98    0.88
   8  -1   3    1.84    0.74
   8  -1   3    1.50    0.86
   8  -1   3   -0.26    2.08
  -9   1  -3    1.75    1.04
   9  -1   3   -0.07    2.11
   9  -1   3    1.37    0.79
 -10   1  -3   -0.32    1.01
  10  -1   3   -0.35    0.75
  10  -1   3   -0.74    2.13
 -11   1  -3    2.95    1.47
  11  -1   3    2.12    0.91
  11  -1   3   -0.20    2.30
 -12   1  -3    0.33    1.56
 -12   1  -3   -1.31    1.08
  12  -1   3   -0.55    0.85
  12   0  -3    0.07    1.59
  12   0  -3   -0.19    1.12
 -12   0   3   -1.33    0.94
  11   0  -3   -0.62    1.02
  11   0  -3   -1.96    1.24
 -11   0   3    1.37    1.04
  10   0  -3    2.82    1.22
  10   0  -3    1.51    1.37
 -10   0   3    2.70    1.15
   9   0  -3    3.37    1.13
   9   0  -3    7.64    1.74
   9   0  -3    2.21    1.89
  -9   0   3    7.95    1.39
   8   0  -3    3.61    1.23
   8   0  -3    1.30    1.68
   8   0  -3    3.13    1.06
  -8   0   3    4.80    1.06
  -8   0   3    3.78    1.03
  -8   0   3    4.07    1.75
   7   0  -3    3.08    1.24
   7   0  -3    2.18    1.70
   7   0  -3    1.01    0.83
  -7   0   3    1.36    0.77
  -7   0   3    3.69    1.42
  -7   0   3    1.36    0.73
   6   0  -3    1.41    0.87
   6   0  -3    2.02    0.76
   6   0  -3    1.94    1.36
   6   0  -3    1.51    0.74
  -6   0   3    3.12    1.26
  -6   0   3    1.50    0.69
   5   0  -3    5.80    0.98
   5   0  -3    5.95    1.54
   5   0  -3    4.21    0.83
   5   0  -3    3.48    0.94
  -5   0   3    3.70    0.64
  -5   0   3    6.15    0.89
  -5   0   3    4.49    0.84
  -5   0   3    4.34    1.25
   4   0  -3   10.15    1.25
   4   0  -3   11.00    1.16
   4   0  -3    9.16    1.06
   4   0  -3   10.34    1.62
  -4   0   3    8.24    0.87
  -4   0   3    9.67    1.01
  -4   0   3   10.87    1.05
  -4   0   3   11.84    1.53
   3   0  -3    3.23    0.71
   3   0  -3    2.64    0.73
   3   0  -3    2.37    0.63
   3   0  -3    1.45    0.73
   3   0  -3    3.02    1.01
  -3   0   3    2.81    0.53
  -3   0   3    2.30    0.74
  -3   0   3    2.38    0.58
  -3   0   3    1.03    0.84
   2   0  -3    9.08    1.09
   2   0  -3    9.72    0.86
   2   0  -3    8.03    0.75
   2   0  -3    9.06    1.08
   2   0  -3   10.62    0.96
   2   0  -3    6.83    0.91
  -2   0   3    8.56    0.85
  -2   0   3    7.12    0.98
  -2   0   3   11.00    0.95
  -2   0   3    8.15    0.72
  -2   0   3    9.77    1.01
   1   0  -3   30.39    1.36
   1   0  -3   30.63    1.33
   1   0  -3   30.03    1.42
   1   0  -3   26.51    1.76
   1   0  -3   30.72    1.50
   1   0  -3   33.56    2.00
  -1   0   3   31.49    1.41
  -1   0   3   32.95    1.44
  -1   0   3   31.77    1.48
  -1   0   3   30.71    1.85
   0   0  -3    9.72    0.77
   0   0  -3   10.02    0.57
   0   0  -3    9.07    1.18
   0   0  -3   13.74    1.59
   0   0  -3    9.17    0.72
   0   0   3   12.38    1.63
   0   0   3    8.03    1.08
   0   0   3    9.23    0.69
   0   0   3   10.25    0.78
  -1   0  -3  114.32    4.14
  -1   0  -3  113.72    5.15
  -1   0  -3  121.10    4.66
  -1   0  -3  114.59    4.05
   1   0   3  109.18    4.47
   1   0   3  113.00    3.91
   1   0   3  115.47    5.16
  -2   0  -3  130.16    4.79
  -2   0  -3  130.71    5.88
  -2   0  -3  131.45    4.66
  -2   0  -3  134.59    5.19
   2   0   3  131.42    4.39
   2   0   3  131.75    6.13
   2   0   3  130.50    4.74
   2   0   3  135.03    5.23
  -3   0  -3    7.71    0.91
  -3   0  -3    8.75    1.87
  -3   0  -3    9.32    1.25
  -3   0  -3    8.97    0.93
   3   0   3    9.16    0.93
   3   0   3    9.94    2.16
   3   0   3    5.91    1.13
   3   0   3    7.38    0.60
  -4   0  -3    6.11    0.92
  -4   0  -3    5.50    1.80
  -4   0  -3    4.26    0.98
   4   0   3    6.10    0.64
   4   0   3    5.88    0.91
   4   0   3    2.79    1.75
   4   0   3    5.81    1.16
  -5   0  -3    0.49    1.56
  -5   0  -3   -0.04    0.71
  -5   0  -3   -0.14    0.52
   5   0   3   -0.15    1.69
   5   0   3    0.12    0.55
   5   0   3    0.69    0.47
   5   0   3    0.08    0.85
  -6   0  -3    1.91    0.78
  -6   0  -3    2.10    0.72
  -6   0  -3    2.45    1.57
   6   0   3    2.47    1.98
   6   0   3    2.47    0.64
   6   0   3    1.81    0.92
  -7   0  -3   -2.10    1.42
  -7   0  -3   -0.04    0.73
  -7   0  -3   -0.41    0.57
   7   0   3    0.52    0.59
   7   0   3   -3.59    1.47
   7   0   3   -0.79    0.75
  -8   0  -3    0.25    0.81
  -8   0  -3    0.91    1.91
   8   0   3    1.71    2.18
   8   0   3    0.64    0.69
  -9   0  -3    3.24    1.14
   9   0   3    3.40    0.88
   9   0   3    1.24    2.23
 -10   0  -3    1.49    1.18
  10   0   3    0.74    0.83
  10   0   3    1.49    2.60
 -11   0  -3    6.18    1.56
 -11   0  -3    3.02    1.75
  11   0   3    4.38    1.17
  11   0   3   10.82    3.68
 -12   0  -3    1.08    1.64
 -12   0  -3   -0.74    1.24
  12   0   3    0.09    0.96
  12  -1  -3    0.90    1.14
  12  -1  -3    0.75    1.62
 -12   1   3   -0.42    1.08
  11  -1  -3   -0.09    1.04
  11  -1  -3   -0.43    1.53
 -11   1   3   -1.36    0.91
  10  -1  -3   -2.19    1.72
  10  -1  -3    0.81    1.40
  10  -1  -3    0.04    0.87
 -10   1   3   -0.21    0.92
   9  -1  -3    0.11    0.79
   9  -1  -3   -0.54    1.03
   9  -1  -3    1.49    1.91
  -9   1   3    1.22    0.84
  -9   1   3    2.15    1.04
   8  -1  -3    3.29    0.99
   8  -1  -3    3.04    1.34
   8  -1  -3    3.84    1.92
  -8   1   3    3.61    1.08
  -8   1   3    5.84    2.00
  -8   1   3    2.37    0.89
   7  -1  -3    2.18    1.67
   7  -1  -3    0.84    0.80
  -7   1   3    1.20    1.38
  -7   1   3    0.68    0.76
   6  -1  -3    1.08    1.42
   6  -1  -3    2.01    0.82
   6  -1  -3   -0.02    0.71
  -6   1   3    2.12    0.78
  -6   1   3   -0.09    1.13
   5  -1  -3    1.86    0.72
   5  -1  -3   -1.07    1.10
   5  -1  -3    0.53    0.60
  -5   1   3    1.95    1.12
  -5   1   3   -0.19    0.56
   4  -1  -3   32.22    1.87
   4  -1  -3   30.10    2.54
   4  -1  -3   30.11    1.50
  -4   1   3   32.03    1.83
  -4   1   3   35.01    1.76
  -4   1   3   34.78    2.48
   3  -1  -3    7.52    1.37
   3  -1  -3    7.53    0.87
   3  -1  -3    5.71    0.91
  -3   1   3    6.91    0.73
  -3   1   3    6.82    0.90
  -3   1   3    7.49    0.99
  -3   1   3    6.97    1.20
   2  -1  -3   13.19    1.26
   2  -1  -3   14.76    1.28
   2  -1  -3   12.21    1.38
  -2   1   3   17.01    1.44
  -2   1   3   14.60    1.20
  -2   1   3   13.77    0.85
  -2   1   3   12.06    1.29
   1  -1  -3   52.87    2.30
   1  -1  -3   47.30    2.37
   1  -1  -3   48.09    2.42
   1  -1  -3   50.57    1.85
   1  -1  -3   47.29    1.82
  -1   1   3   46.29    2.16
  -1   1   3   45.60    2.28
  -1   1   3   48.99    1.82
  -1   1   3   48.42    2.13
  -1   1   3   52.45    2.50
   0  -1  -3   28.01    1.46
   0  -1  -3   25.89    2.20
   0  -1  -3   27.60    1.39
   0  -1  -3   29.39    1.91
   0   1   3   26.62    2.02
   0   1   3   29.16    1.43
   0   1   3   28.74    1.93
   0   1   3   27.87    1.34
  -1  -1  -3   12.47    1.96
  -1  -1  -3   10.90    0.96
  -1  -1  -3    7.29    1.13
  -1  -1  -3   10.88    0.88
   1   1   3    6.81    1.11
   1   1   3    7.80    1.68
   1   1   3   10.61    0.90
   1   1   3    9.23    0.74
  -2  -1  -3   33.91    2.25
  -2  -1  -3   36.00    1.77
  -2  -1  -3   34.25    3.02
  -2  -1  -3   38.28    1.40
  -2  -1  -3   35.56    1.72
   2   1   3   28.23    2.82
   2   1   3   35.30    1.69
   2   1   3   38.36    1.45
   2   1   3   37.54    2.32
   2   1   3   36.01    1.68
  -3  -1  -3    0.49    0.56
  -3  -1  -3    1.50    0.60
  -3  -1  -3    2.06    0.91
  -3  -1  -3    1.76    0.41
  -3  -1  -3    1.92    1.64
   3   1   3    1.24    0.50
   3   1   3   -0.02    0.99
   3   1   3    1.26    0.36
   3   1   3    1.51    1.50
   3   1   3    1.36    0.41
  -4  -1  -3   13.23    1.42
  -4  -1  -3   12.72    2.33
  -4  -1  -3    9.33    1.04
  -4  -1  -3    9.73    1.13
   4   1   3   11.93    2.32
   4   1   3   10.26    1.49
   4   1   3    9.05    0.62
   4   1   3   11.17    1.09
   4   1   3   10.88    0.89
  -5  -1  -3    3.06    0.93
  -5  -1  -3    5.26    1.88
  -5  -1  -3    5.51    0.99
  -5  -1  -3    4.92    1.01
   5   1   3    5.90    0.78
   5   1   3    4.74    2.01
   5   1   3    3.91    1.12
   5   1   3    4.69    0.85
  -6  -1  -3   18.03    2.79
  -6  -1  -3   21.03    1.64
  -6  -1  -3   21.51    1.66
   6   1   3   17.83    1.29
   6   1   3   18.94    1.79
   6   1   3   19.57    1.48
   6   1   3   21.69    3.40
  -7  -1  -3    5.01    1.97
  -7  -1  -3    1.61    0.82
  -7  -1  -3    1.03    0.74
   7   1   3    1.90    0.68
   7   1   3    2.85    1.91
  -8  -1  -3    0.39    1.81
  -8  -1  -3   -0.19    0.54
  -8  -1  -3   -0.60    0.68
   8   1   3   -0.36    0.68
   8   1   3    1.35    1.96
  -9  -1  -3    0.53    0.88
  -9  -1  -3    1.40    1.29
  -9  -1  -3   -1.79    1.87
   9   1   3   -0.17    0.73
   9   1   3   -1.79    2.12
 -10  -1  -3    4.70    1.42
 -10  -1  -3    4.71    1.71
  10   1   3    6.37    1.22
  10   1   3    2.34    2.54
 -11  -1  -3   -1.44    1.05
 -11  -1  -3   -0.79    1.35
  11   1   3   -0.36    0.91
  11   1   3   -1.60    2.56
  11   1   3   -0.83    1.47
 -12  -1  -3   -0.52    1.54
 -12  -1  -3   -1.40    1.19
  12   1   3   -0.84    1.29
  12   1   3   -0.94    0.91
  12  -2  -3   -0.95    1.60
  12  -2  -3    1.29    1.11
 -12   2   3   -1.44    1.06
  11  -2  -3    3.06    1.83
  11  -2  -3    8.78    1.66
 -11   2   3    5.80    1.50
  10  -2  -3    0.18    2.30
  10  -2  -3   -0.14    0.84
 -10   2   3   -1.04    0.95
   9  -2  -3   -0.14    0.87
   9  -2  -3    1.68    2.08
  -9   2   3    0.24    1.81
  -9   2   3    1.14    0.95
   8  -2  -3    0.15    1.76
   8  -2  -3    0.72    0.87
  -8   2   3    1.36    0.88
  -8   2   3    1.65    1.62
   7  -2  -3    3.48    1.83
   7  -2  -3    2.43    0.87
  -7   2   3    3.69    1.07
  -7   2   3    3.19    1.59
   6  -2  -3    1.92    1.59
  -6   2   3    1.32    1.40
  -6   2   3    2.20    0.85
   5  -2  -3    0.24    0.66
   5  -2  -3    0.63    1.29
   5  -2  -3    0.11    0.40
  -5   2   3    0.34    1.02
  -5   2   3    0.06    0.56
   4  -2  -3   52.88    2.62
   4  -2  -3   45.76    2.28
   4  -2  -3   50.13    3.38
  -4   2   3   47.38    3.09
  -4   2   3   47.56    2.39
   3  -2  -3   24.94    1.74
   3  -2  -3   29.90    2.44
   3  -2  -3   27.60    1.82
  -3   2   3   25.27    1.66
  -3   2   3   29.03    2.23
   2  -2  -3   13.35    1.37
   2  -2  -3   13.34    1.63
   2  -2  -3   15.24    1.50
  -2   2   3   13.97    0.80
  -2   2   3   15.46    1.63
  -2   2   3   14.14    1.31
  -2   2   3   14.06    1.30
  -2   2   3   14.53    1.52
   1  -2  -3   89.99    3.64
   1  -2  -3   91.09    3.08
   1  -2  -3   91.01    3.97
   1  -2  -3   87.45    3.73
   1  -2  -3   95.55    3.85
  -1   2   3   95.26    3.76
  -1   2   3   90.64    3.68
  -1   2   3   94.80    4.11
  -1   2   3   92.58    3.16
   0  -2  -3   17.11    0.77
   0  -2  -3   25.68    2.09
   0  -2  -3   18.25    1.74
   0  -2  -3   19.30    1.26
   0  -2  -3   18.85    1.40
   0   2   3   18.22    1.29
   0   2   3   22.30    1.97
   0   2   3   17.39    1.22
  -1  -2  -3    1.00    0.55
  -1  -2  -3    0.63    0.61
  -1  -2  -3    1.18    1.02
  -1  -2  -3    1.77    1.31
   1   2   3   -0.34    1.29
   1   2   3   -0.43    0.96
   1   2   3    0.97    0.42
   1   2   3    0.10    0.58
   1   2   3    0.96    0.44
  -2  -2  -3    0.78    1.04
  -2  -2  -3   -0.04    0.45
  -2  -2  -3    0.37    0.38
  -2  -2  -3    0.21    1.38
  -2  -2  -3   -0.34    0.64
   2   2   3    1.02    1.09
   2   2   3   -0.24    0.56
   2   2   3    0.30    1.49
   2   2   3    0.06    0.44
  -3  -2  -3   19.34    1.51
  -3  -2  -3   17.34    1.85
  -3  -2  -3   21.60    1.11
  -3  -2  -3   20.57    1.30
  -3  -2  -3   20.13    2.58
   3   2   3   22.58    2.06
   3   2   3   15.95    2.35
   3   2   3   19.82    1.21
   3   2   3   21.40    1.22
   3   2   3   20.21    1.18
  -4  -2  -3   39.47    3.27
  -4  -2  -3   34.80    1.83
  -4  -2  -3   34.29    2.03
  -4  -2  -3   34.96    1.64
  -4  -2  -3   34.99    2.32
   4   2   3   35.74    1.62
   4   2   3   38.30    2.53
   4   2   3   33.19    1.72
   4   2   3   36.92    1.81
   4   2   3   32.35    3.35
  -5  -2  -3    0.54    0.51
  -5  -2  -3    0.99    0.86
  -5  -2  -3    0.35    0.56
  -5  -2  -3    0.41    1.40
  -5  -2  -3    1.13    0.80
   5   2   3    0.71    0.41
   5   2   3    0.61    1.56
   5   2   3    0.57    0.55
   5   2   3    0.86    0.53
  -6  -2  -3    4.06    1.79
  -6  -2  -3    6.91    1.23
  -6  -2  -3    5.22    1.08
  -6  -2  -3    4.85    0.95
   6   2   3    3.93    1.96
   6   2   3    6.17    0.95
   6   2   3    5.20    0.90
  -7  -2  -3    0.19    1.53
  -7  -2  -3    0.61    0.76
  -7  -2  -3    1.42    0.93
  -7  -2  -3    1.56    0.79
   7   2   3    1.55    0.73
   7   2   3    2.06    1.93
  -8  -2  -3    1.64    0.92
  -8  -2  -3    0.61    0.63
  -8  -2  -3    3.78    2.07
  -8  -2  -3    1.68    1.20
   8   2   3   -3.03    1.59
   8   2   3    1.03    0.78
  -9  -2  -3    5.32    2.53
  -9  -2  -3    1.50    0.98
  -9  -2  -3    4.07    1.44
   9   2   3    2.49    0.93
   9   2   3    4.38    2.69
   9   2   3    0.56    1.18
 -10  -2  -3    0.49    1.01
 -10  -2  -3   -0.60    1.38
  10   2   3   -0.67    0.83
  10   2   3   -1.38    1.92
  10   2   3   -0.43    1.40
 -11  -2  -3    1.57    1.08
 -11  -2  -3   -0.85    1.28
  11   2   3    0.01    1.45
  11   2   3    0.22    0.99
 -12  -2  -3   -1.26    0.97
 -12  -2  -3   -1.69    1.46
  12   2   3    1.90    1.70
  12   2   3    0.18    1.08
  12  -3  -3   -0.22    1.16
  11  -3  -3    2.91    2.91
  11  -3  -3    3.86    1.28
 -11   3   3    1.15    1.30
  10  -3  -3   -0.23    0.80
  10  -3  -3   -2.44    2.00
 -10   3   3    1.99    1.20
   9  -3  -3   -0.14    0.95
   9  -3  -3    0.12    2.08
  -9   3   3    0.58    1.02
   8  -3  -3    0.70    1.91
  -8   3   3    1.01    0.97
  -8   3   3   -0.12    1.82
   7  -3  -3    6.13    2.15
  -7   3   3   11.09    2.30
  -7   3   3   11.58    1.62
   6  -3  -3   14.54    1.11
   6  -3  -3   17.68    2.91
  -6   3   3   21.10    2.80
  -6   3   3   16.07    1.79
   5  -3  -3   48.74    3.83
   5  -3  -3   48.96    2.52
   5  -3  -3   50.10    2.79
  -5   3   3   58.17    3.64
  -5   3   3   54.17    2.88
   4  -3  -3   25.21    1.90
   4  -3  -3   26.67    1.99
   4  -3  -3   31.44    3.14
  -4   3   3   30.71    2.61
  -4   3   3   30.07    2.07
  -4   3   3   26.81    1.89
   3  -3  -3    3.48    0.87
   3  -3  -3    3.14    1.40
   3  -3  -3    4.12    1.12
  -3   3   3    2.67    0.93
  -3   3   3    0.83    1.14
  -3   3   3    1.95    0.81
   2  -3  -3    6.90    1.47
   2  -3  -3    9.41    1.45
   2  -3  -3    9.23    1.22
   2  -3  -3    8.01    1.14
  -2   3   3    8.34    1.21
  -2   3   3    8.34    1.31
  -2   3   3    8.83    1.15
   1  -3  -3   16.88    1.43
   1  -3  -3   19.53    1.80
   1  -3  -3   16.01    1.53
  -1   3   3   17.50    1.61
  -1   3   3   18.01    1.44
  -1   3   3   16.95    1.48
   0  -3  -3    3.14    1.26
   0  -3  -3    1.57    0.48
   0  -3  -3    0.29    0.70
   0  -3  -3    1.29    0.76
   0   3   3   -0.30    0.75
   0   3   3    1.30    0.65
   0   3   3    1.25    0.79
  -1  -3  -3    9.49    1.54
  -1  -3  -3   10.47    0.85
  -1  -3  -3   11.45    1.09
  -1  -3  -3   10.88    1.75
   1   3   3   10.79    1.59
   1   3   3   10.71    1.00
   1   3   3   10.52    0.89
  -2  -3  -3    0.72    1.16
  -2  -3  -3    0.16    0.51
  -2  -3  -3   -0.20    0.52
  -2  -3  -3   -0.13    0.65
  -2  -3  -3    0.78    1.53
   2   3   3    0.16    0.55
   2   3   3    0.13    1.34
   2   3   3    0.19    0.43
   2   3   3    0.10    0.55
  -3  -3  -3   14.93    1.85
  -3  -3  -3   10.95    0.98
  -3  -3  -3   12.50    1.41
  -3  -3  -3   12.27    1.10
  -3  -3  -3   11.37    2.08
   3   3   3   11.54    1.22
   3   3   3   11.31    2.18
   3   3   3   12.98    0.95
   3   3   3   11.47    1.12
   3   3   3   11.27    1.26
  -4  -3  -3    2.48    1.52
  -4  -3  -3    0.71    0.81
  -4  -3  -3    0.86    0.50
  -4  -3  -3    0.59    0.53
  -4  -3  -3    1.16    1.12
   4   3   3    0.75    0.55
   4   3   3    1.50    0.52
   4   3   3    0.77    0.84
   4   3   3    1.10    0.64
   4   3   3   -0.22    1.47
  -5  -3  -3    3.16    0.68
  -5  -3  -3    2.52    1.55
  -5  -3  -3    2.76    0.73
  -5  -3  -3    3.58    1.03
  -5  -3  -3    1.42    1.09
   5   3   3    2.86    0.64
   5   3   3   -0.26    1.63
   5   3   3    3.60    0.68
   5   3   3    6.15    1.23
   5   3   3    4.45    0.83
  -6  -3  -3    0.25    0.85
  -6  -3  -3    0.66    0.61
  -6  -3  -3    1.45    1.50
  -6  -3  -3   -1.07    0.82
  -6  -3  -3    0.27    0.58
   6   3   3    0.00    0.56
   6   3   3    0.79    1.64
   6   3   3    0.58    0.52
   6   3   3    0.65    0.82
   6   3   3    0.55    0.49
  -7  -3  -3    4.83    1.26
  -7  -3  -3    3.61    0.94
  -7  -3  -3    2.70    1.07
  -7  -3  -3    6.95    2.15
   7   3   3    3.95    0.94
   7   3   3    3.44    2.05
   7   3   3    4.68    1.36
  -8  -3  -3    6.43    2.22
  -8  -3  -3    9.79    1.87
  -8  -3  -3    7.01    1.27
  -8  -3  -3    7.78    1.29
   8   3   3    8.79    1.38
   8   3   3   12.14    3.05
   8   3   3    9.01    1.81
  -9  -3  -3   -0.37    0.76
  -9  -3  -3    0.83    1.15
   9   3   3    1.21    2.41
   9   3   3    0.85    1.22
   9   3   3    1.51    1.01
 -10  -3  -3    0.91    0.99
 -10  -3  -3   -0.01    1.23
  10   3   3   -0.83    1.08
  10   3   3    1.82    2.54
  10   3   3    0.67    1.04
 -11  -3  -3    0.36    1.06
 -11  -3  -3    0.61    1.67
  11   3   3   -0.18    1.08
  11   3   3    1.73    1.55
 -12  -3  -3    0.56    1.18
 -12  -3  -3   -2.40    1.24
  12   3   3    0.13    1.57
  12   3   3   -0.07    1.21
  11  -4  -3   -0.54    0.84
  11  -4  -3    1.43    2.61
 -11   4   3    3.18    1.46
  10  -4  -3    1.36    2.39
  10  -4  -3    0.10    1.09
 -10   4   3    0.39    1.20
   9  -4  -3   -3.17    1.81
  -9   4   3   -0.88    0.86
   8  -4  -3    4.73    2.22
  -8   4   3    5.89    1.46
   7  -4  -3    4.20    2.21
   7  -4  -3    4.79    0.74
   7  -4  -3    4.99    0.83
  -7   4   3    3.84    1.08
   6  -4  -3   13.05    2.59
   6  -4  -3   14.07    1.52
  -6   4   3   27.61    3.21
  -6   4   3   14.81    1.82
   5  -4  -3    2.02    0.99
   5  -4  -3    4.29    1.78
   5  -4  -3    3.98    1.11
  -5   4   3    4.50    1.56
  -5   4   3    3.16    1.14
  -5   4   3    3.20    0.91
   4  -4  -3    3.50    1.63
   4  -4  -3   -1.02    0.89
   4  -4  -3    0.29    0.65
  -4   4   3   -0.69    0.56
  -4   4   3    0.98    1.29
  -4   4   3    0.10    0.71
   3  -4  -3    9.35    1.79
   3  -4  -3    8.31    1.56
   3  -4  -3    9.06    1.26
  -3   4   3    8.63    1.22
  -3   4   3    8.59    1.16
  -3   4   3   10.17    1.81
   2  -4  -3    3.82    1.37
   2  -4  -3    3.59    0.98
   2  -4  -3    3.38    0.93
  -2   4   3    4.58    1.06
  -2   4   3    2.53    0.86
  -2   4   3    2.35    1.15
   1  -4  -3    8.04    1.25
   1  -4  -3    4.20    1.01
   1  -4  -3    5.19    1.30
  -1   4   3    7.46    1.14
  -1   4   3    8.59    1.19
  -1   4   3    8.05    1.27
   0  -4  -3   10.11    0.53
   0  -4  -3   10.92    1.46
   0  -4  -3   10.99    1.29
   0  -4  -3   11.37    1.31
   0   4   3   11.84    1.24
   0   4   3   11.03    1.26
   0   4   3   11.79    1.39
  -1  -4  -3    2.67    1.01
  -1  -4  -3    3.21    1.36
  -1  -4  -3    2.04    1.20
  -1  -4  -3    1.87    0.63
  -1  -4  -3    1.99    0.76
   1   4   3    2.50    0.72
   1   4   3    1.78    1.01
   1   4   3    1.70    0.73
   1   4   3    2.72    0.65
  -2  -4  -3   34.41    1.82
  -2  -4  -3   36.61    1.84
  -2  -4  -3   35.20    2.90
  -2  -4  -3   35.57    3.23
  -2  -4  -3   30.17    1.98
   2   4   3   31.62    2.58
   2   4   3   33.19    1.90
   2   4   3   33.33    1.91
   2   4   3   34.10    1.66
  -3  -4  -3    0.91    1.43
  -3  -4  -3    0.93    0.86
  -3  -4  -3    2.73    1.35
  -3  -4  -3    0.83    0.49
  -3  -4  -3    1.72    0.59
  -3  -4  -3    1.84    0.76
   3   4   3    1.72    0.50
   3   4   3    1.09    0.68
   3   4   3    1.25    1.42
   3   4   3    0.78    0.74
   3   4   3    1.78    0.74
  -4  -4  -3   31.85    1.74
  -4  -4  -3   30.94    1.69
  -4  -4  -3   34.35    2.21
  -4  -4  -3   32.31    2.75
  -4  -4  -3   32.96    3.28
   4   4   3   35.48    3.45
   4   4   3   31.66    1.88
   4   4   3   31.77    1.63
   4   4   3   31.24    2.13
  -5  -4  -3   54.42    2.56
  -5  -4  -3   55.54    3.06
  -5  -4  -3   55.04    3.92
  -5  -4  -3   59.15    2.66
  -5  -4  -3   54.58    3.50
   5   4   3   54.21    3.02
   5   4   3   54.85    2.43
   5   4   3   52.46    2.66
   5   4   3   50.76    4.07
   5   4   3   51.33    2.53
  -6  -4  -3   28.24    2.54
  -6  -4  -3   22.54    2.41
  -6  -4  -3   22.70    1.66
  -6  -4  -3   23.69    1.59
  -6  -4  -3   29.77    3.33
   6   4   3   22.40    1.51
   6   4   3   24.24    1.58
   6   4   3   23.40    2.28
   6   4   3   28.14    3.57
   6   4   3   24.74    1.86
  -7  -4  -3    1.54    0.77
  -7  -4  -3    0.89    1.56
  -7  -4  -3   -0.52    0.95
  -7  -4  -3    0.22    1.00
   7   4   3    0.28    0.59
   7   4   3    1.49    1.14
   7   4   3    0.73    0.84
   7   4   3    1.10    1.78
  -8  -4  -3   13.45    1.65
  -8  -4  -3   16.59    2.95
  -8  -4  -3   16.35    2.19
  -8  -4  -3   16.58    1.96
   8   4   3   12.65    2.07
   8   4   3   12.81    1.63
   8   4   3    6.36    2.50
  -9  -4  -3   -0.09    0.81
  -9  -4  -3   -0.94    1.11
   9   4   3    0.19    1.01
   9   4   3   -1.01    1.94
   9   4   3   -0.85    1.19
 -10  -4  -3    0.19    1.48
 -10  -4  -3   -0.53    0.83
  10   4   3   -0.53    0.93
  10   4   3   -0.26    1.34
 -11  -4  -3    1.89    1.13
 -11  -4  -3    0.40    1.66
  11   4   3   -0.95    1.07
  11   4   3    1.93    1.64
 -12  -4  -3    2.00    1.68
 -12  -4  -3    4.25    1.50
  12   4   3    3.26    1.50
  12   4   3    3.55    1.84
  11  -5  -3    1.91    2.98
  11  -5  -3   -0.33    0.97
 -11   5   3    2.48    1.45
  10  -5  -3   -2.22    2.14
 -10   5   3   -0.10    1.01
   9  -5  -3   -1.73    1.96
  -9   5   3    0.54    1.08
   8  -5  -3    6.60    2.66
   8  -5  -3    7.58    1.24
   8  -5  -3    8.13    0.94
  -8   5   3   10.31    1.73
   7  -5  -3    0.15    2.03
   7  -5  -3    2.20    1.03
  -7   5   3    2.15    1.12
   6  -5  -3    1.19    1.66
   6  -5  -3   -0.10    0.90
  -6   5   3    1.33    0.89
   5  -5  -3   18.88    3.01
   5  -5  -3   21.41    2.27
  -5   5   3   22.29    2.92
  -5   5   3   23.19    2.02
  -5   5   3   27.68    2.46
   4  -5  -3   11.58    1.63
   4  -5  -3    8.28    1.99
  -4   5   3   10.17    1.49
  -4   5   3   11.14    1.97
  -4   5   3   12.45    1.52
   3  -5  -3    4.34    1.58
   3  -5  -3    1.73    0.89
  -3   5   3    2.39    1.33
  -3   5   3    5.37    1.18
  -3   5   3    3.33    0.90
   2  -5  -3    4.83    1.49
   2  -5  -3    4.74    1.11
   2  -5  -3    5.67    1.11
  -2   5   3    4.88    1.00
  -2   5   3    6.43    1.33
  -2   5   3    4.84    1.08
   1  -5  -3    0.34    1.09
   1  -5  -3    1.34    0.88
   1  -5  -3    0.55    0.77
  -1   5   3    0.38    0.90
  -1   5   3    0.25    0.18
  -1   5   3    0.13    0.64
  -1   5   3    0.47    0.71
   0  -5  -3   12.19    1.60
   0  -5  -3   12.30    1.46
   0  -5  -3    9.61    1.30
   0  -5  -3   10.56    0.63
   0   5   3   12.60    1.45
   0   5   3    9.47    1.16
   0   5   3   12.34    1.46
  -1  -5  -3   67.90    3.34
  -1  -5  -3   76.19    3.95
  -1  -5  -3   71.74    3.29
  -1  -5  -3   72.89    2.68
  -1  -5  -3   73.03    3.08
   1   5   3   75.47    3.40
   1   5   3   66.84    3.04
   1   5   3   72.87    3.29
  -2  -5  -3    9.85    1.39
  -2  -5  -3    8.96    1.10
  -2  -5  -3    9.45    1.08
  -2  -5  -3   10.26    1.96
   2   5   3    9.81    1.28
   2   5   3    9.96    1.38
   2   5   3   10.76    1.31
   2   5   3   12.08    1.56
   2   5   3   10.60    1.03
  -3  -5  -3    2.91    1.59
  -3  -5  -3    4.60    0.82
  -3  -5  -3    3.90    0.83
  -3  -5  -3    2.77    1.37
  -3  -5  -3    5.29    1.08
  -3  -5  -3    4.11    0.91
   3   5   3    5.31    1.50
   3   5   3    4.45    1.07
   3   5   3    5.71    1.03
   3   5   3    4.44    1.02
   3   5   3    5.31    0.72
  -4  -5  -3    7.52    1.25
  -4  -5  -3    7.97    1.77
  -4  -5  -3   10.02    1.54
  -4  -5  -3    9.24    1.05
  -4  -5  -3   11.28    1.17
  -4  -5  -3    8.04    1.95
   4   5   3   10.72    1.00
   4   5   3    7.86    1.19
   4   5   3    8.89    1.86
   4   5   3    9.30    1.42
  -5  -5  -3   13.77    1.31
  -5  -5  -3   16.33    2.48
  -5  -5  -3   17.89    2.05
  -5  -5  -3   14.44    2.17
  -5  -5  -3   15.42    1.29
   5   5   3   14.94    1.08
   5   5   3   13.34    1.76
   5   5   3    7.95    2.10
   5   5   3   11.44    1.34
  -6  -5  -3    5.32    1.81
  -6  -5  -3    5.87    1.08
  -6  -5  -3    7.10    1.52
  -6  -5  -3    4.91    0.92
  -6  -5  -3    6.72    1.69
   6   5   3    5.96    1.04
   6   5   3    6.74    1.41
   6   5   3    5.68    0.85
   6   5   3    4.33    1.15
   6   5   3    7.95    2.11
  -7  -5  -3   10.52    1.96
  -7  -5  -3    9.25    2.20
  -7  -5  -3   10.24    1.33
  -7  -5  -3   10.71    1.93
   7   5   3    8.80    1.20
   7   5   3   10.60    2.52
   7   5   3    8.69    1.42
   7   5   3   10.66    1.83
  -8  -5  -3    8.45    1.36
  -8  -5  -3    7.92    1.68
  -8  -5  -3    1.17    1.88
  -8  -5  -3    9.40    1.85
   8   5   3    6.51    1.42
   8   5   3    8.33    2.53
   8   5   3   10.15    1.94
  -9  -5  -3    0.30    0.82
  -9  -5  -3   -2.13    1.10
   9   5   3   -0.07    1.33
   9   5   3    0.03    1.06
   9   5   3    0.49    2.03
 -10  -5  -3    0.84    0.96
 -10  -5  -3   -0.03    1.34
  10   5   3    1.13    1.40
  10   5   3   -1.97    0.97
 -11  -5  -3    6.47    1.52
 -11  -5  -3    2.92    1.86
  11   5   3    3.27    1.51
  11   5   3    4.91    1.97
  11  -6  -3    0.97    2.85
 -11   6   3   -1.01    1.20
  10  -6  -3   -2.44    2.36
 -10   6   3    1.57    1.20
   9  -6  -3    5.42    2.87
  -9   6   3    4.73    1.47
   8  -6  -3    1.90    0.91
   8  -6  -3    1.62    2.23
  -8   6   3   -0.16    1.00
   7  -6  -3    6.84    1.56
   7  -6  -3    7.95    2.64
  -7   6   3   10.22    1.71
   6  -6  -3    6.94    2.32
   6  -6  -3    4.16    1.49
  -6   6   3    3.36    1.14
   5  -6  -3    4.36    2.03
  -5   6   3    3.39    1.06
  -5   6   3    6.45    1.44
   4  -6  -3    1.97    1.71
   4  -6  -3    3.56    1.07
  -4   6   3    3.98    1.03
  -4   6   3    6.21    1.22
  -4   6   3    5.31    1.62
   3  -6  -3    7.93    1.41
   3  -6  -3   12.26    2.08
   3  -6  -3   10.30    1.43
  -3   6   3   11.83    1.53
  -3   6   3    9.72    1.76
  -3   6   3   10.86    1.48
   2  -6  -3   18.91    2.34
   2  -6  -3   23.45    1.93
   2  -6  -3   24.65    1.91
  -2   6   3   22.22    2.28
  -2   6   3   22.99    1.93
  -2   6   3   22.37    1.01
  -2   6   3   25.48    1.79
   1  -6  -3    0.18    1.20
   1  -6  -3   -0.46    0.85
   1  -6  -3   -0.23    0.83
  -1   6   3    0.44    0.24
  -1   6   3   -0.94    0.59
  -1   6   3    0.50    0.82
  -1   6   3   -1.20    0.66
   0  -6  -3    0.88    1.03
   0  -6  -3    0.82    0.32
   0  -6  -3    1.65    0.96
   0  -6  -3    2.42    0.93
   0   6   3    0.48    0.75
   0   6   3    0.61    0.79
   0   6   3    0.81    0.73
  -1  -6  -3   -0.35    0.33
  -1  -6  -3    0.80    0.96
  -1  -6  -3    1.09    0.89
  -1  -6  -3    3.12    1.28
  -1  -6  -3    0.62    0.70
   1   6   3    1.32    0.78
   1   6   3    0.00    0.59
   1   6   3    1.54    0.70
  -2  -6  -3   17.55    2.40
  -2  -6  -3   18.89    1.16
  -2  -6  -3   19.59    1.53
  -2  -6  -3   19.86    1.58
  -2  -6  -3   15.38    1.68
   2   6   3   19.69    1.59
   2   6   3   19.28    1.89
   2   6   3   18.74    1.65
   2   6   3   18.96    1.92
   2   6   3   21.41    1.36
  -3  -6  -3  154.49    5.72
  -3  -6  -3  154.74    6.01
  -3  -6  -3  162.40    7.30
  -3  -6  -3  154.58    6.36
  -3  -6  -3  152.17    5.94
  -3  -6  -3  161.40    6.13
   3   6   3  162.06    6.42
   3   6   3  155.78    6.51
   3   6   3  164.82    5.90
   3   6   3  161.92    6.48
   3   6   3  162.56    6.39
  -4  -6  -3    2.23    1.46
  -4  -6  -3    2.69    0.77
  -4  -6  -3    0.33    0.87
  -4  -6  -3    1.71    0.67
  -4  -6  -3    2.53    1.50
  -4  -6  -3    1.67    0.89
   4   6   3    2.12    1.03
   4   6   3    1.24    0.50
   4   6   3    4.12    1.05
   4   6   3    1.82    1.27
  -5  -6  -3    8.59    1.09
  -5  -6  -3    3.44    1.67
  -5  -6  -3    6.78    1.94
  -5  -6  -3    5.17    1.29
  -5  -6  -3    6.71    1.03
   5   6   3    6.90    0.87
   5   6   3    7.93    1.29
   5   6   3    6.37    1.29
   5   6   3    5.91    1.71
  -6  -6  -3    6.16    1.54
  -6  -6  -3    7.47    1.09
  -6  -6  -3    5.69    1.81
  -6  -6  -3    7.24    1.91
   6   6   3    7.46    1.24
   6   6   3   10.30    2.16
   6   6   3    7.61    1.57
  -7  -6  -3   13.64    2.52
  -7  -6  -3   12.28    1.94
  -7  -6  -3   10.28    2.14
  -7  -6  -3   12.85    1.45
   7   6   3    8.92    2.29
   7   6   3    9.42    1.74
   7   6   3   10.79    1.46
  -8  -6  -3   -1.34    1.18
  -8  -6  -3    0.20    0.75
  -8  -6  -3    0.51    1.39
   8   6   3    0.80    1.08
   8   6   3    1.04    1.31
   8   6   3    0.53    1.56
   8   6   3    2.13    0.90
  -9  -6  -3    0.22    1.30
  -9  -6  -3    2.39    0.97
   9   6   3    1.30    1.46
   9   6   3    0.98    1.18
 -10  -6  -3    2.46    1.55
 -10  -6  -3    1.40    0.98
  10   6   3    0.24    1.29
  10   6   3   -0.82    1.41
 -11  -6  -3   -0.23    0.90
 -11  -6  -3    0.49    1.86
  11   6   3    1.83    1.77
  11   6   3    3.32    1.41
  10  -7  -3   -1.89    2.55
 -10   7   3    1.94    1.33
   9  -7  -3    1.17    2.43
  -9   7   3    2.80    1.46
   8  -7  -3    1.86    2.60
   8  -7  -3    1.52    1.18
  -8   7   3   -0.41    1.17
   7  -7  -3   14.19    2.16
   7  -7  -3   15.98    3.42
  -7   7   3   13.68    2.10
   6  -7  -3    3.79    2.17
  -6   7   3    4.24    1.26
   5  -7  -3   -0.59    1.80
  -5   7   3    2.18    1.35
  -5   7   3    1.32    0.93
   4  -7  -3   14.64    2.82
   4  -7  -3   12.45    1.81
  -4   7   3   15.05    1.76
  -4   7   3   16.32    1.89
   3  -7  -3   11.83    1.50
   3  -7  -3   11.34    1.72
   3  -7  -3    7.48    1.93
  -3   7   3    8.62    1.34
  -3   7   3   12.88    3.40
  -3   7   3   10.58    1.52
   2  -7  -3    2.74    1.40
   2  -7  -3    4.37    1.19
   2  -7  -3    4.51    1.15
  -2   7   3    3.62    0.43
  -2   7   3    4.17    1.12
  -2   7   3    4.63    1.23
  -2   7   3    3.11    1.00
   1  -7  -3    3.71    1.46
   1  -7  -3    4.45    1.16
   1  -7  -3    4.50    1.06
  -1   7   3    5.66    1.09
  -1   7   3    3.97    1.06
  -1   7   3    4.69    1.20
  -1   7   3    4.97    0.49
   0  -7  -3    2.69    1.02
   0  -7  -3    2.01    1.25
   0  -7  -3    0.56    0.92
   0  -7  -3    1.54    0.41
   0   7   3    1.11    0.83
   0   7   3    2.20    1.00
   0   7   3    2.68    0.89
  -1  -7  -3   -0.01    0.93
  -1  -7  -3    1.56    0.45
  -1  -7  -3    0.01    0.91
  -1  -7  -3   -0.35    0.69
   1   7   3    1.31    0.79
   1   7   3    1.53    0.78
   1   7   3    2.79    1.03
   1   7   3    0.56    0.67
  -2  -7  -3   27.29    1.90
  -2  -7  -3   28.85    2.20
  -2  -7  -3   24.33    1.99
  -2  -7  -3   27.10    1.44
  -2  -7  -3   26.05    2.79
   2   7   3   28.88    1.71
   2   7   3   26.05    1.89
   2   7   3   28.10    2.29
   2   7   3   24.43    1.87
  -3  -7  -3   47.35    2.63
  -3  -7  -3   45.65    2.18
  -3  -7  -3   47.50    2.53
  -3  -7  -3   47.26    3.66
  -3  -7  -3   41.94    2.82
  -3  -7  -3   47.10    2.54
   3   7   3   46.81    2.68
   3   7   3   46.59    2.21
   3   7   3   48.69    2.89
   3   7   3   45.47    2.79
   3   7   3   47.95    2.74
  -4  -7  -3   11.12    1.62
  -4  -7  -3   10.18    1.65
  -4  -7  -3   10.22    1.12
  -4  -7  -3    8.23    1.20
  -4  -7  -3   12.13    2.28
   4   7   3    9.84    1.51
   4   7   3    9.18    1.51
   4   7   3    9.70    1.47
   4   7   3   11.55    1.08
  -5  -7  -3    0.57    0.66
  -5  -7  -3    0.97    1.00
  -5  -7  -3   -0.55    1.30
  -5  -7  -3   -0.65    1.39
   5   7   3    2.64    1.13
   5   7   3    1.31    0.48
   5   7   3    0.28    1.09
   5   7   3    1.48    0.92
  -6  -7  -3    8.99    1.24
  -6  -7  -3    7.66    1.73
  -6  -7  -3    8.36    2.03
  -6  -7  -3    9.69    2.18
   6   7   3   11.04    1.88
   6   7   3    8.06    1.84
   6   7   3    7.54    1.36
  -7  -7  -3    2.61    1.55
  -7  -7  -3   -0.28    1.14
  -7  -7  -3   -0.59    0.67
  -7  -7  -3    0.15    1.46
   7   7   3   -0.67    0.93
   7   7   3   -0.60    0.83
   7   7   3    1.58    1.35
  -8  -7  -3    3.77    1.47
  -8  -7  -3    0.89    0.85
   8   7   3    3.76    1.47
   8   7   3    1.41    0.93
  -9  -7  -3   12.14    1.63
  -9  -7  -3    8.84    2.11
   9   7   3    7.40    1.96
 -10  -7  -3    5.81    2.11
 -10  -7  -3    5.64    1.36
  10   7   3    9.14    2.18
 -11  -7  -3    1.05    1.03
 -11  -7  -3    0.03    1.50
  11   7   3    0.58    1.61
  10  -8  -3   -3.29    2.76
 -10   8   3    1.19    1.54
   9  -8  -3    1.04    2.72
  -9   8   3    3.82    1.44
   8  -8  -3    0.05    1.33
   8  -8  -3    0.27    2.20
  -8   8   3    1.31    1.27
   7  -8  -3    4.97    2.68
  -7   8   3    4.39    1.42
   6  -8  -3   15.56    3.33
  -6   8   3   13.37    1.97
   5  -8  -3   -0.25    1.91
  -5   8   3    0.63    1.06
   4  -8  -3    1.59    1.74
  -4   8   3    4.81    1.23
  -4   8   3    3.06    1.16
   3  -8  -3    1.96    1.54
   3  -8  -3    1.33    1.05
   3  -8  -3    1.08    0.94
  -3   8   3    0.59    0.91
  -3   8   3    1.23    0.80
  -3   8   3    0.65    0.38
   2  -8  -3   11.45    2.15
   2  -8  -3   12.61    1.71
   2  -8  -3   13.05    1.80
  -2   8   3   12.62    0.80
  -2   8   3   12.00    1.59
  -2   8   3   13.16    1.65
   1  -8  -3   10.17    2.03
   1  -8  -3    8.76    1.43
   1  -8  -3    6.62    1.39
  -1   8   3    9.25    1.42
  -1   8   3    7.46    1.22
  -1   8   3    8.71    0.69
  -1   8   3    6.41    1.36
   0  -8  -3    1.86    1.06
   0  -8  -3    3.18    1.03
   0  -8  -3    0.61    1.15
   0  -8  -3    3.83    1.21
   0   8   3    1.90    0.90
   0   8   3    1.96    0.85
   0   8   3    2.42    0.88
  -1  -8  -3   14.30    1.86
  -1  -8  -3   16.71    1.74
  -1  -8  -3   12.83    1.78
  -1  -8  -3   15.66    1.07
   1   8   3   17.29    1.66
   1   8   3   11.97    1.54
   1   8   3   16.48    1.62
   1   8   3   15.66    2.08
  -2  -8  -3    3.74    1.48
  -2  -8  -3    2.07    0.83
  -2  -8  -3    3.01    1.10
  -2  -8  -3    2.22    1.10
  -2  -8  -3    2.02    0.58
   2   8   3    3.92    1.09
   2   8   3    2.50    0.77
   2   8   3    3.51    0.91
   2   8   3    4.52    1.28
  -3  -8  -3   21.29    1.88
  -3  -8  -3   22.50    2.88
  -3  -8  -3   20.50    2.21
  -3  -8  -3   25.82    1.52
  -3  -8  -3   25.13    2.38
   3   8   3   21.95    1.43
   3   8   3   21.82    1.70
   3   8   3   17.31    2.10
   3   8   3   21.89    2.27
  -4  -8  -3   13.10    2.42
  -4  -8  -3   15.37    1.41
  -4  -8  -3   14.03    1.91
  -4  -8  -3   14.86    1.59
   4   8   3   15.61    1.16
   4   8   3   19.71    2.28
   4   8   3   17.80    2.07
   4   8   3   15.76    1.70
  -5  -8  -3    6.64    1.85
  -5  -8  -3    4.69    1.34
  -5  -8  -3    5.66    1.10
   5   8   3    5.42    0.78
   5   8   3    4.15    1.12
   5   8   3    7.40    1.48
   5   8   3    3.95    1.50
  -6  -8  -3   10.37    1.37
  -6  -8  -3    7.73    1.87
  -6  -8  -3   10.44    2.19
   6   8   3   10.28    1.66
   6   8   3   10.86    2.03
  -7  -8  -3    0.92    1.54
  -7  -8  -3    1.90    0.89
   7   8   3   -0.06    1.01
   7   8   3    1.95    1.10
   7   8   3    1.24    1.38
  -8  -8  -3   -0.65    1.43
  -8  -8  -3    0.14    0.83
   8   8   3    0.75    0.98
   8   8   3    0.71    1.32
  -9  -8  -3    2.98    1.58
  -9  -8  -3    4.52    1.20
   9   8   3    2.70    1.20
   9   8   3    5.78    1.88
 -10  -8  -3    3.96    2.02
 -10  -8  -3    1.74    1.09
  10   8   3    1.94    1.83
 -10   9   3    0.17    1.35
   9  -9  -3   -1.92    2.64
  -9   9   3    1.86    1.57
   8  -9  -3   -3.95    1.98
  -8   9   3    0.82    1.20
   7  -9  -3   -2.51    2.03
  -7   9   3    1.29    1.22
   6  -9  -3    4.43    2.52
  -6   9   3    6.35    1.64
   5  -9  -3    1.03    2.25
  -5   9   3    1.98    1.22
   4  -9  -3    0.11    1.85
  -4   9   3    1.20    1.03
   3  -9  -3   10.85    1.63
   3  -9  -3    7.41    1.51
   3  -9  -3   11.64    2.57
  -3   9   3    9.24    1.58
  -3   9   3    8.98    1.49
  -3   9   3   10.33    0.83
   2  -9  -3    0.54    1.42
   2  -9  -3    1.06    1.00
   2  -9  -3   -0.11    0.91
  -2   9   3   -0.08    0.34
  -2   9   3    1.30    0.85
  -2   9   3    0.77    0.87
   1  -9  -3    2.63    1.48
   1  -9  -3    1.42    0.99
   1  -9  -3    2.31    1.06
  -1   9   3    0.63    0.85
  -1   9   3    1.30    0.41
  -1   9   3   -0.24    0.65
   0  -9  -3    4.75    1.33
   0  -9  -3    4.63    1.26
   0  -9  -3    5.04    1.24
   0  -9  -3    5.59    1.66
   0   9   3    5.06    1.12
   0   9   3    6.10    1.51
   0   9   3    4.70    0.98
  -1  -9  -3   40.59    2.51
  -1  -9  -3   38.05    2.66
  -1  -9  -3   34.97    1.81
  -1  -9  -3   35.50    2.79
   1   9   3   36.30    2.28
   1   9   3   39.00    2.55
   1   9   3   42.41    3.01
  -2  -9  -3   -0.59    0.40
  -2  -9  -3   -0.39    1.20
  -2  -9  -3    1.25    1.10
  -2  -9  -3    0.15    0.99
   2   9   3    0.18    0.60
   2   9   3    0.99    0.70
   2   9   3    0.86    1.04
  -3  -9  -3    1.42    1.61
  -3  -9  -3    1.87    1.03
  -3  -9  -3    3.59    1.15
  -3  -9  -3    1.79    0.61
   3   9   3    2.14    0.67
   3   9   3    3.55    0.84
   3   9   3    3.42    1.27
  -4  -9  -3    6.77    1.54
  -4  -9  -3    9.04    1.42
  -4  -9  -3   11.84    2.30
   4   9   3   10.68    1.31
   4   9   3   11.31    1.24
   4   9   3    6.41    1.58
   4   9   3   10.85    1.81
  -5  -9  -3   15.65    1.71
  -5  -9  -3   12.33    2.43
  -5  -9  -3   12.73    2.02
   5   9   3   13.77    2.10
   5   9   3   13.72    1.87
   5   9   3   12.46    1.44
  -6  -9  -3    2.39    1.64
  -6  -9  -3    0.92    0.90
  -6  -9  -3    0.49    1.25
   6   9   3    0.83    1.43
   6   9   3    0.37    0.99
   6   9   3    0.51    0.38
  -7  -9  -3    1.61    1.39
  -7  -9  -3    0.48    0.84
   7   9   3    0.07    1.35
   7   9   3    1.38    1.09
  -8  -9  -3   -0.52    1.38
  -8  -9  -3    0.33    0.89
   8   9   3    0.89    1.11
   8   9   3    1.64    1.54
  -9  -9  -3    0.69    1.70
  -9  -9  -3    1.33    1.02
   9   9   3    1.12    1.04
   9   9   3    0.71    1.50
 -10  -9  -3   -1.52    1.56
 -10  -9  -3    0.64    0.95
  10   9   3    0.66    1.63
   9 -10  -3   -0.51    2.82
  -9  10   3    3.31    1.75
   8 -10  -3    4.41    3.15
  -8  10   3    3.72    1.56
   7 -10  -3    2.33    2.72
  -7  10   3    0.87    1.31
   6 -10  -3    1.94    2.41
  -6  10   3    0.93    1.15
   5 -10  -3    5.22    2.43
  -5  10   3    3.31    1.36
   4 -10  -3   -1.28    1.77
  -4  10   3    0.32    0.45
  -4  10   3    1.09    1.15
   3 -10  -3   -0.35    1.66
   3 -10  -3   -1.41    0.83
  -3  10   3   -0.07    0.82
  -3  10   3   -0.12    0.38
   2 -10  -3    3.05    1.84
   2 -10  -3    3.00    1.28
   2 -10  -3    3.11    1.16
  -2  10   3    1.48    0.46
  -2  10   3   -0.13    0.71
  -2  10   3    1.57    1.23
   1 -10  -3    0.37    1.40
   1 -10  -3    1.32    1.11
   1 -10  -3    1.02    1.01
  -1  10   3    3.22    1.48
  -1  10   3    3.04    1.28
  -1  10   3    1.12    0.85
  -1  10   3    1.68    0.50
   0 -10  -3    6.92    1.63
   0 -10  -3    6.15    1.77
   0 -10  -3    6.76    1.51
   0  10   3    6.08    1.53
   0  10   3    9.55    1.41
  -1 -10  -3    9.48    1.89
  -1 -10  -3    5.59    0.79
   1  10   3    3.46    1.31
   1  10   3    5.91    1.08
  -2 -10  -3   -0.55    1.06
  -2 -10  -3    1.49    0.60
  -2 -10  -3    2.45    1.18
  -2 -10  -3    3.37    1.71
   2  10   3    0.98    0.69
   2  10   3   -1.61    1.00
  -3 -10  -3    1.10    1.17
  -3 -10  -3    0.56    1.55
  -3 -10  -3   -0.08    0.92
  -3 -10  -3    0.42    0.63
   3  10   3   -0.55    0.52
   3  10   3   -0.55    1.02
  -4 -10  -3   -0.03    1.12
  -4 -10  -3    1.30    1.02
  -4 -10  -3    1.30    1.73
   4  10   3    1.12    1.10
   4  10   3    1.80    0.69
  -5 -10  -3    5.41    1.31
  -5 -10  -3    4.27    1.62
  -5 -10  -3    7.97    2.35
   5  10   3    6.78    1.75
   5  10   3    6.84    1.61
  -6 -10  -3    3.37    1.49
  -6 -10  -3    2.63    1.04
   6  10   3   -0.32    1.03
   6  10   3    1.21    1.45
  -7 -10  -3    3.02    1.61
  -7 -10  -3    0.97    0.96
   7  10   3    3.46    1.39
   7  10   3    5.15    1.75
  -8 -10  -3    0.35    0.91
  -8 -10  -3    2.99    1.79
   8  10   3    1.67    1.23
   8  10   3    1.40    1.51
  -9 -10  -3    0.03    0.91
  -9 -10  -3   -0.27    1.79
   9  10   3    0.72    1.34
   9  10   3    2.51    1.24
   8 -11  -3    2.26    2.96
  -8  11   3   -1.43    1.25
   7 -11  -3   -1.78    2.16
  -7  11   3    0.99    1.28
   6 -11  -3    4.16    2.66
  -6  11   3    0.01    1.05
   5 -11  -3    4.61    2.40
  -5  11   3    9.37    1.85
  -5  11   3    6.51    0.83
   4 -11  -3   -1.68    1.81
  -4  11   3    0.36    0.45
  -4  11   3   -0.35    0.94
   3 -11  -3    1.36    1.21
   3 -11  -3    1.73    2.09
  -3  11   3    1.04    1.00
  -3  11   3    1.09    0.46
  -3  11   3    1.18    1.27
   2 -11  -3   -1.04    0.89
   2 -11  -3   -0.22    1.08
   2 -11  -3   -0.01    1.53
  -2  11   3    0.57    1.37
  -2  11   3    0.57    0.88
  -2  11   3    1.38    0.50
   1 -11  -3    2.45    1.85
   1 -11  -3    3.05    1.24
   1 -11  -3    2.26    1.25
  -1  11   3    2.25    1.02
  -1  11   3    2.38    1.30
  -1  11   3    3.11    0.64
   0 -11  -3    1.28    1.44
   0 -11  -3    2.28    1.16
   0 -11  -3    2.15    1.29
   0  11   3    1.10    1.18
   0  11   3    1.84    0.88
  -1 -11  -3   16.72    2.27
  -1 -11  -3   19.19    2.63
  -1 -11  -3   16.98    1.30
   1  11   3   17.47    1.77
   1  11   3   22.39    2.71
  -2 -11  -3   17.57    2.40
  -2 -11  -3   20.02    1.50
  -2 -11  -3   17.61    2.23
  -2 -11  -3   19.93    2.92
   2  11   3   23.06    2.79
   2  11   3   18.77    1.63
  -3 -11  -3    0.82    1.60
  -3 -11  -3    4.83    1.46
  -3 -11  -3    2.72    1.37
   3  11   3    2.81    1.30
   3  11   3    3.23    0.86
  -4 -11  -3    2.30    1.23
  -4 -11  -3    1.34    1.33
   4  11   3    1.36    0.92
   4  11   3   -0.09    1.18
  -5 -11  -3    1.96    1.52
  -5 -11  -3    3.83    1.20
   5  11   3    3.71    1.40
  -6 -11  -3   -0.81    0.88
  -6 -11  -3   -0.01    1.39
   6  11   3   -0.34    1.29
   6  11   3    2.26    1.28
  -7 -11  -3    0.15    0.96
  -7 -11  -3    2.90    1.77
   7  11   3    4.12    1.95
   7  11   3    3.95    1.52
  -8 -11  -3    2.65    1.75
  -8 -11  -3    0.87    0.99
   8  11   3   -1.58    0.99
   8  11   3    0.17    1.52
  -9 -11  -3    5.43    2.07
   9  11   3    0.58    1.54
   9  11   3   -0.11    1.15
  -8  12   3    0.24    1.48
   7 -12  -3    1.11    2.93
  -7  12   3    0.36    1.44
  -7  12   3    1.44    1.59
   6 -12  -3    4.68    3.02
  -6  12   3    3.22    1.66
  -6  12   3    4.71    1.58
   5 -12  -3    3.59    2.77
  -5  12   3    3.31    1.47
  -5  12   3    2.64    1.65
   4 -12  -3   -2.20    1.79
  -4  12   3   -1.00    0.96
  -4  12   3    0.72    1.43
   3 -12  -3    2.17    1.21
   3 -12  -3    2.81    2.16
  -3  12   3    3.34    1.34
  -3  12   3    3.38    0.61
  -3  12   3    2.33    1.46
   2 -12  -3    1.04    1.12
   2 -12  -3   -2.11    1.65
  -2  12   3    0.11    0.45
  -2  12   3   -0.14    0.88
  -2  12   3    1.06    1.45
   1 -12  -3    5.91    2.22
   1 -12  -3    7.33    1.66
   1 -12  -3    3.95    2.24
  -1  12   3    4.50    1.21
  -1  12   3    5.35    1.85
   0 -12  -3    2.14    1.25
   0 -12  -3    4.46    1.83
   0  12   3    3.46    1.03
   0  12   3    1.90    1.36
  -1 -12  -3    0.33    1.44
  -1 -12  -3    0.70    1.15
   1  12   3   -0.05    1.09
   1  12   3    0.30    0.67
  -2 -12  -3    0.11    1.14
  -2 -12  -3    2.36    1.54
   2  12   3    0.69    0.64
   2  12   3   -0.55    1.29
  -3 -12  -3   -1.05    1.18
  -3 -12  -3    0.46    1.30
   3  12   3    2.82    1.52
  -4 -12  -3    1.24    1.35
  -4 -12  -3    0.29    1.20
   4  12   3   -0.97    1.22
  -5 -12  -3    2.07    1.65
  -5 -12  -3    3.72    1.36
   5  12   3    2.88    1.57
  -6 -12  -3    2.33    1.69
  -6 -12  -3    2.60    1.19
   6  12   3    1.58    1.42
  -7 -12  -3   -0.84    1.34
  -7 -12  -3    1.41    1.03
   7  12   3   -0.57    1.29
  -8 -12  -3   -0.61    1.32
   8  12   3    1.40    1.68
   8  12   3   -1.20    1.11
  -7  13   3   -0.26    1.52
  -7  13   3   -0.22    1.20
   6 -13  -3   -0.05    2.84
  -6  13   3    2.27    1.70
  -6  13   3    2.20    1.56
   5 -13  -3    1.44    2.19
  -5  13   3    5.47    1.97
  -5  13   3    3.07    1.40
   4 -13  -3   -3.01    2.01
  -4  13   3    0.40    1.19
  -4  13   3   -0.26    1.56
   3 -13  -3    0.47    2.14
   3 -13  -3    4.12    1.33
  -3  13   3   -0.15    1.47
  -3  13   3   -0.95    0.98
   2 -13  -3    0.50    1.25
   2 -13  -3    1.67    2.08
  -2  13   3    2.96    1.73
  -2  13   3    0.76    0.90
  -2  13   3   -0.39    0.71
   1 -13  -3    6.49    2.41
   1 -13  -3    8.68    1.82
  -1  13   3   11.50    2.40
  -1  13   3    9.64    1.60
   0 -13  -3   -1.12    1.63
   0 -13  -3    1.89    1.30
   0  13   3    0.91    0.85
   0  13   3    0.76    1.47
  -1 -13  -3   -1.39    1.04
  -1 -13  -3    1.69    1.77
   1  13   3    2.57    1.51
  -2 -13  -3    2.07    1.52
  -2 -13  -3    2.26    1.39
   2  13   3   -0.25    1.23
  -3 -13  -3    4.52    1.76
  -3 -13  -3    5.51    1.65
   3  13   3    3.32    1.66
  -4 -13  -3    1.24    1.51
  -4 -13  -3    0.27    1.32
   4  13   3    3.07    1.58
  -5 -13  -3    1.13    1.20
  -5 -13  -3   -0.33    1.25
   5  13   3    1.29    1.36
  -6 -13  -3    1.41    1.15
  -6 -13  -3    1.88    1.63
   6  13   3    3.99    1.67
  -7 -13  -3    2.26    1.81
   7  13   3    1.20    1.44
   5 -14  -3    2.00    2.95
  -5  14   3    0.25    1.34
  -5  14   3   -1.45    1.46
   4 -14  -3    0.84    2.48
  -4  14   3    1.44    1.68
  -4  14   3   -1.21    0.99
   3 -14  -3    4.29    2.75
   3 -14  -3    1.55    1.28
  -3  14   3    2.31    1.60
  -3  14   3   -1.82    1.02
   2 -14  -3   -1.00    1.13
   2 -14  -3    0.15    2.06
  -2  14   3    0.93    1.66
   1 -14  -3   -0.47    1.09
   1 -14  -3    0.26    1.96
  -1  14   3    0.21    1.47
   0 -14  -3    2.47    1.33
   0 -14  -3    2.61    1.81
   0  14   3   -0.47    1.25
  -1 -14  -3    0.97    1.15
  -1 -14  -3   -0.08    1.59
   1  14   3   -2.00    1.35
  -2 -14  -3   -1.77    1.41
  -2 -14  -3    2.27    1.40
   2  14   3   -0.60    1.10
  -3 -14  -3   -0.81    1.39
  -3 -14  -3   -0.16    1.21
   3  14   3   -3.50    1.07
  -4 -14  -3   -1.89    1.11
  -4 -14  -3    0.19    1.28
   4  14   3    0.16    1.43
  -5 -14  -3    0.71    1.50
  -5 -14  -3    0.18    1.22
   5  14   3    1.94    1.56
  -6 -14  -3   -0.57    1.44
   6  14   3    3.42    1.58
  -4  15   3   -1.61    1.65
   3 -15  -3    2.09    2.47
  -3  15   3    1.55    1.73
   2 -15  -3   -0.91    2.12
   2 -15  -3    1.38    1.26
  -2  15   3    1.15    1.65
   1 -15  -3   -3.16    1.67
   1 -15  -3    1.20    1.34
  -1  15   3    0.44    1.39
   0 -15  -3   -0.06    1.20
   0 -15  -3    2.43    2.04
   0  15   3   -2.57    1.28
  -1 -15  -3    1.38    2.02
  -1 -15  -3    0.16    1.21
   1  15   3   -0.55    1.49
  -2 -15  -3    4.42    1.72
  -2 -15  -3    4.98    2.13
   2  15   3    3.62    1.61
  -3 -15  -3    8.26    2.10
  -3 -15  -3    6.89    2.11
   3  15   3    3.19    1.80
  -4 -15  -3    2.35    1.54
  -4 -15  -3    0.05    1.49
   4  15   3    3.33    1.72
   0 -16  -3    1.69    1.42
   0  16   3   -2.26    1.25
   1  14  -4    1.35    1.04
   1  14  -4    0.14    1.56
  -1 -14   4   -2.93    2.28
   0  14  -4    0.38    0.90
   0  14  -4   -0.21    1.44
   0 -14   4    0.64    2.11
   0 -14   4   -1.65    2.27
  -1  14  -4    1.99    1.60
  -1  14  -4   -0.95    0.83
   1 -14   4   -5.20    2.33
   4  13  -4    0.83    1.25
  -4 -13   4    6.69    3.07
   3  13  -4    0.99    1.39
  -3 -13   4   -3.54    1.89
   2  13  -4   -0.31    1.33
   2  13  -4    1.39    1.06
  -2 -13   4    3.42    2.58
  -2 -13   4   -1.14    1.28
   1  13  -4    0.07    0.90
   1  13  -4   -0.09    1.20
  -1 -13   4   -0.20    2.32
  -1 -13   4    0.48    1.73
   0  13  -4    1.28    0.94
   0  13  -4    1.71    1.44
   0 -13   4   -0.93    1.87
   0 -13   4   -0.78    2.09
  -1  13  -4    1.20    0.93
  -1  13  -4    0.48    1.31
   1 -13   4    1.97    2.70
   1 -13   4    2.84    2.15
  -2  13  -4   -0.80    0.85
  -2  13  -4   -1.61    1.21
   2 -13   4   -1.87    2.06
   2 -13   4   -0.19    2.20
  -3  13  -4   -2.53    1.04
  -3  13  -4    3.17    1.12
   3 -13   4   -1.43    2.28
   3 -13   4    0.79    2.64
  -4  13  -4   -1.01    1.17
  -4  13  -4   -0.50    0.96
   4 -13   4   -0.90    2.26
   4 -13   4   -3.21    2.03
   6  12  -4    2.71    1.82
  -6 -12   4    7.37    2.60
  -6 -12   4    3.86    1.57
   5  12  -4   13.84    2.54
  -5 -12   4   23.18    2.87
  -5 -12   4   10.95    3.16
   4  12  -4    2.92    1.75
  -4 -12   4    1.62    2.27
  -4 -12   4    6.07    1.62
   3  12  -4    3.24    1.43
   3  12  -4    0.90    0.95
  -3 -12   4    3.22    1.28
  -3 -12   4   -1.97    1.73
   2  12  -4    0.78    1.45
   2  12  -4   -0.71    0.76
  -2 -12   4   -1.12    1.07
  -2 -12   4    1.05    0.96
  -2 -12   4   -0.94    1.99
   1  12  -4    0.89    0.95
   1  12  -4    1.25    1.30
  -1 -12   4   -0.95    1.89
  -1 -12   4   -1.23    1.56
   0  12  -4    0.26    0.88
   0  12  -4    1.47    1.45
   0 -12   4    2.79    2.24
   0 -12   4   -0.07    1.77
  -1  12  -4   18.21    2.69
  -1  12  -4   22.86    2.14
   1 -12   4   21.04    4.10
   1 -12   4   19.79    3.57
  -2  12  -4    2.37    1.07
  -2  12  -4    3.81    1.56
   2 -12   4   -1.34    2.01
   2 -12   4    2.20    2.33
  -3  12  -4    2.20    1.50
  -3  12  -4    3.56    1.17
   3 -12   4    3.53    2.86
   3 -12   4    3.24    2.73
  -4  12  -4   -0.93    1.07
  -4  12  -4    0.09    0.86
   4 -12   4    0.04    2.41
   4 -12   4   -2.70    2.23
  -5  12  -4    2.37    1.14
  -5  12  -4    2.06    1.37
   5 -12   4   -0.63    2.46
   5 -12   4   -1.72    2.42
  -6  12  -4    0.20    1.04
   6 -12   4    0.98    2.79
   6 -12   4    1.01    2.57
  -7 -11   4    0.17    1.28
  -7 -11   4   -1.18    1.76
   6  11  -4   11.43    2.34
  -6 -11   4    5.28    2.45
  -6 -11   4    7.32    1.76
   5  11  -4   21.02    2.92
  -5 -11   4   24.94    2.79
  -5 -11   4   15.47    3.30
   4  11  -4    3.05    1.56
  -4 -11   4    4.08    2.35
  -4 -11   4    4.13    1.32
   3  11  -4   -0.39    1.14
   3  11  -4   -0.32    0.84
  -3 -11   4    1.76    1.85
  -3 -11   4   -1.03    0.79
   2  11  -4    4.43    1.12
   2  11  -4    1.39    1.24
  -2 -11   4    2.51    1.04
  -2 -11   4    1.21    1.31
  -2 -11   4    2.12    2.07
   1  11  -4   -0.21    1.03
   1  11  -4   -1.30    0.63
  -1 -11   4   -1.67    1.81
  -1 -11   4   -1.98    1.30
  -1 -11   4   -0.41    0.70
   0  11  -4   22.76    2.07
   0  11  -4   25.65    2.93
   0 -11   4   27.09    2.03
   0 -11   4   23.92    3.33
   0 -11   4   24.76    3.83
  -1  11  -4    9.29    1.42
  -1  11  -4    8.04    1.82
   1 -11   4    7.53    2.58
   1 -11   4    5.00    2.53
   1 -11   4    6.35    1.22
  -2  11  -4    1.18    0.90
  -2  11  -4    0.70    1.28
  -2  11  -4    2.78    1.40
   2 -11   4    2.91    2.24
   2 -11   4    1.48    2.13
  -3  11  -4    2.57    1.38
  -3  11  -4    1.77    0.92
  -3  11  -4    1.29    0.93
   3 -11   4   -0.87    2.09
   3 -11   4   -0.03    2.32
  -4  11  -4    0.51    0.86
  -4  11  -4   -2.09    0.97
  -4  11  -4   -1.96    0.63
   4 -11   4    4.27    2.44
   4 -11   4   -3.56    1.92
  -5  11  -4    4.03    1.15
  -5  11  -4    6.84    1.61
  -5  11  -4    5.94    1.63
   5 -11   4    1.67    2.79
   5 -11   4    1.55    2.39
  -6  11  -4   13.31    1.96
  -6  11  -4    7.11    1.47
  -6  11  -4   12.68    2.20
   6 -11   4    7.73    3.12
   6 -11   4    7.78    3.01
  -7  11  -4    4.28    1.80
   7 -11   4    1.00    2.36
   7 -11   4   -1.00    2.47
  -8 -10   4   -0.57    1.45
  -8 -10   4    1.83    1.99
  -7 -10   4   11.57    2.13
  -7 -10   4   10.23    2.68
  -6 -10   4   -1.83    1.44
  -6 -10   4    1.85    1.26
   5  10  -4    3.04    1.43
  -5 -10   4    2.83    2.07
  -5 -10   4    6.71    1.57
   4  10  -4    2.32    1.39
  -4 -10   4    3.31    1.15
  -4 -10   4    2.82    2.12
   3  10  -4    7.40    1.42
   3  10  -4   10.53    2.03
  -3 -10   4    9.73    2.55
  -3 -10   4    8.08    1.51
   2  10  -4    0.31    0.82
   2  10  -4    0.92    1.25
  -2 -10   4    1.73    1.22
  -2 -10   4    1.25    1.98
  -2 -10   4    1.91    0.93
   1  10  -4    0.44    0.78
   1  10  -4    1.07    1.22
  -1 -10   4   -1.04    0.63
  -1 -10   4   -1.97    1.23
  -1 -10   4   -1.08    1.73
   0  10  -4   15.34    2.23
   0  10  -4   11.37    1.20
   0  10  -4   11.36    1.54
   0 -10   4    8.68    2.43
   0 -10   4   10.51    1.38
   0 -10   4    8.69    2.22
  -1  10  -4    5.00    1.37
  -1  10  -4    6.05    1.20
  -1  10  -4    6.81    1.05
   1 -10   4    6.40    2.23
   1 -10   4   10.43    2.83
   1 -10   4    4.57    0.92
  -2  10  -4   17.03    1.81
  -2  10  -4   23.75    2.56
  -2  10  -4   25.10    1.95
   2 -10   4   18.66    3.60
   2 -10   4   16.93    3.33
   2 -10   4   18.62    1.37
  -3  10  -4    2.32    1.24
  -3  10  -4   -0.51    0.80
  -3  10  -4    1.03    0.79
   3 -10   4   -0.66    2.03
   3 -10   4    1.11    1.87
  -4  10  -4    3.93    1.09
  -4  10  -4    4.16    1.20
  -4  10  -4    4.59    1.48
   4 -10   4    8.29    2.72
   4 -10   4    4.02    2.52
  -5  10  -4    1.09    1.12
  -5  10  -4    2.86    1.16
   5 -10   4    0.52    2.01
   5 -10   4    3.07    2.67
  -6  10  -4    3.97    1.46
  -6  10  -4    4.90    1.30
   6 -10   4    3.17    2.35
   6 -10   4    4.21    2.90
  -7  10  -4   12.85    2.33
   7 -10   4   12.32    4.12
   7 -10   4   17.61    3.47
  -8  10  -4    1.48    1.51
   8 -10   4   -3.94    2.25
   8 -10   4    5.81    2.82
  -9  -9   4    3.01    1.70
   8   9  -4    9.35    2.52
  -8  -9   4   11.66    2.31
  -8  -9   4    6.35    2.16
  -7  -9   4   29.74    3.29
  -7  -9   4   24.65    3.51
  -6  -9   4    9.03    2.38
  -6  -9   4    9.07    1.75
   5   9  -4    0.41    1.17
  -5  -9   4   -2.36    1.42
  -5  -9   4   -0.31    0.83
   4   9  -4    4.45    1.43
  -4  -9   4    5.03    1.28
  -4  -9   4    4.11    1.95
   3   9  -4   19.15    1.97
   3   9  -4   18.55    2.38
  -3  -9   4   18.06    3.10
  -3  -9   4   20.35    2.07
   2   9  -4    9.98    1.78
   2   9  -4    8.27    1.31
  -2  -9   4    5.56    2.05
  -2  -9   4    7.67    1.06
  -2  -9   4   11.57    1.70
  -2  -9   4    6.86    1.27
   1   9  -4   12.89    1.56
   1   9  -4   17.14    2.17
   1   9  -4   11.59    0.91
   1   9  -4   13.52    1.40
  -1  -9   4   11.73    2.07
  -1  -9   4   13.22    1.57
  -1  -9   4    9.93    2.43
  -1  -9   4   13.51    1.40
   0   9  -4    1.70    0.81
   0   9  -4   -0.06    0.46
   0   9  -4    1.60    1.03
   0  -9   4    0.85    1.53
   0  -9   4   -0.19    0.57
   0  -9   4    1.46    1.59
   0  -9   4   -0.55    0.58
  -1   9  -4    0.81    0.75
  -1   9  -4    0.81    1.01
  -1   9  -4   -1.10    0.41
   1  -9   4    0.31    0.63
   1  -9   4   -1.56    1.43
   1  -9   4    1.58    1.85
   1  -9   4   -1.05    0.54
  -2   9  -4    4.95    1.01
  -2   9  -4    2.83    1.25
  -2   9  -4    4.69    1.00
   2  -9   4    3.38    2.11
   2  -9   4    5.86    2.41
   2  -9   4    5.17    1.15
   2  -9   4    3.97    0.74
  -3   9  -4    4.43    0.65
  -3   9  -4    5.43    1.40
  -3   9  -4    4.68    1.08
  -3   9  -4    5.05    1.13
   3  -9   4   10.13    2.75
   3  -9   4    5.39    2.30
   3  -9   4    4.22    1.14
  -4   9  -4   13.44    1.81
  -4   9  -4   13.05    1.57
  -4   9  -4   13.75    1.84
   4  -9   4    9.25    2.72
   4  -9   4   13.98    3.34
  -5   9  -4    1.64    1.03
  -5   9  -4    2.12    1.10
   5  -9   4   -0.46    1.85
   5  -9   4   -0.98    2.05
  -6   9  -4    6.08    1.56
  -6   9  -4    6.53    1.31
   6  -9   4    5.07    2.43
   6  -9   4    6.31    2.83
  -7   9  -4   14.61    2.35
   7  -9   4   11.35    2.95
   7  -9   4   12.66    3.78
  -8   9  -4    4.81    1.79
   8  -9   4    4.43    2.49
   8  -9   4    6.59    3.30
  -9   9  -4    0.06    1.31
   9  -9   4   -0.06    3.26
   9   8  -4    1.29    1.46
  -9  -8   4   -0.65    1.29
   8   8  -4    7.27    2.08
  -8  -8   4    7.64    2.25
  -8  -8   4   11.13    2.23
   7   8  -4   21.11    3.02
  -7  -8   4   36.55    3.94
  -7  -8   4   27.90    3.16
   6   8  -4   18.94    2.85
  -6  -8   4   13.29    2.01
  -6  -8   4   13.81    2.57
   5   8  -4    9.04    1.69
  -5  -8   4   10.26    2.33
  -5  -8   4    8.91    1.60
   4   8  -4    1.01    0.87
   4   8  -4    1.17    0.98
  -4  -8   4    2.19    0.96
  -4  -8   4    1.63    1.63
   3   8  -4    4.97    1.01
   3   8  -4    3.69    1.33
  -3  -8   4    5.30    2.09
  -3  -8   4    3.36    1.04
   2   8  -4  112.79    4.73
   2   8  -4  106.00    5.21
  -2  -8   4   99.91    5.87
  -2  -8   4   99.37    4.38
  -2  -8   4  100.66    3.92
  -2  -8   4   99.44    4.54
   1   8  -4   63.06    3.49
   1   8  -4   50.69    2.24
   1   8  -4   53.58    2.63
   1   8  -4   56.73    2.86
  -1  -8   4   54.79    2.76
  -1  -8   4   51.05    2.50
  -1  -8   4   53.03    3.49
  -1  -8   4   61.21    4.37
   0   8  -4    4.13    0.93
   0   8  -4    4.88    0.78
   0   8  -4    2.61    1.08
   0   8  -4    2.98    1.18
   0  -8   4    4.12    1.82
   0  -8   4    0.95    1.40
   0  -8   4    2.60    0.76
   0  -8   4    2.95    0.78
  -1   8  -4    0.66    0.82
  -1   8  -4    0.47    0.69
  -1   8  -4    0.62    0.58
   1  -8   4    0.76    0.56
   1  -8   4    3.04    1.78
   1  -8   4    1.85    1.66
   1  -8   4    1.06    0.67
  -2   8  -4    4.84    1.02
  -2   8  -4    3.01    0.85
  -2   8  -4    4.02    1.20
   2  -8   4    2.72    1.81
   2  -8   4    2.70    0.89
   2  -8   4    4.01    1.79
  -3   8  -4   14.05    1.80
  -3   8  -4   12.53    1.63
  -3   8  -4   16.33    1.64
  -3   8  -4   15.35    0.95
   3  -8   4    8.92    2.50
   3  -8   4   18.21    2.91
   3  -8   4   12.12    1.57
  -4   8  -4   52.03    2.95
  -4   8  -4   45.95    2.09
  -4   8  -4   45.30    2.85
   4  -8   4   41.81    4.84
   4  -8   4   47.11    4.54
   4  -8   4   39.87    2.73
  -5   8  -4    4.61    1.27
  -5   8  -4    4.39    0.97
  -5   8  -4    4.26    1.17
   5  -8   4    3.08    2.28
   5  -8   4    3.02    2.00
  -6   8  -4    0.16    0.79
  -6   8  -4    0.08    0.94
   6  -8   4    0.73    2.21
   6  -8   4   -2.32    1.50
  -7   8  -4    1.70    0.90
  -7   8  -4    2.73    1.39
   7  -8   4    3.94    3.06
   7  -8   4    4.21    2.11
  -8   8  -4    2.64    1.56
   8  -8   4    6.67    2.41
   8  -8   4    4.38    2.94
  -9   8  -4   -0.55    1.24
   9  -8   4    1.26    3.14
  10   7  -4   -0.90    1.35
  10   7  -4    1.54    1.70
 -10  -7   4   -0.47    1.25
   9   7  -4    3.54    1.60
   9   7  -4    6.92    2.28
  -9  -7   4    3.01    1.52
   8   7  -4    0.98    1.20
   8   7  -4   -0.34    1.57
  -8  -7   4    1.92    1.41
  -8  -7   4   -0.10    1.47
   7   7  -4    7.62    1.81
   7   7  -4    6.80    2.02
  -7  -7   4    4.37    1.35
  -7  -7   4    4.70    1.74
   6   7  -4    2.72    1.33
   6   7  -4    1.67    1.53
  -6  -7   4    1.94    1.41
  -6  -7   4    0.82    0.97
   5   7  -4   42.69    2.96
   5   7  -4   43.20    3.82
  -5  -7   4   37.95    2.64
  -5  -7   4   35.04    3.68
   4   7  -4    0.70    0.87
   4   7  -4    0.73    0.94
  -4  -7   4    2.31    0.94
  -4  -7   4    3.43    1.53
   3   7  -4    6.67    1.13
   3   7  -4    6.40    1.30
  -3  -7   4    6.99    1.94
  -3  -7   4    5.83    1.14
   2   7  -4   47.43    2.59
   2   7  -4   48.86    3.01
  -2  -7   4   44.01    2.50
  -2  -7   4   47.63    3.86
  -2  -7   4   48.10    2.63
  -2  -7   4   47.02    2.03
   1   7  -4   63.03    3.10
   1   7  -4   63.56    2.56
   1   7  -4   67.93    3.58
   1   7  -4   68.67    2.95
  -1  -7   4   59.80    2.91
  -1  -7   4   61.95    2.67
  -1  -7   4   65.33    3.69
  -1  -7   4   68.76    4.56
   0   7  -4   41.19    2.54
   0   7  -4   36.88    1.86
   0   7  -4   40.21    2.22
   0   7  -4   35.15    2.53
   0  -7   4   39.94    2.02
   0  -7   4   37.03    2.00
   0  -7   4   35.73    2.21
   0  -7   4   41.68    3.61
   0  -7   4   37.67    3.15
  -1   7  -4    1.97    1.01
  -1   7  -4    1.66    0.70
  -1   7  -4    1.00    1.19
  -1   7  -4    2.28    0.69
   1  -7   4    1.13    1.34
   1  -7   4    3.07    0.60
   1  -7   4    4.17    1.61
   1  -7   4    3.09    1.26
   1  -7   4    1.87    0.65
  -2   7  -4    5.92    1.05
  -2   7  -4    8.07    1.35
  -2   7  -4    6.69    1.04
   2  -7   4    7.12    1.88
   2  -7   4    5.23    1.00
   2  -7   4    4.19    1.80
  -3   7  -4    8.59    1.37
  -3   7  -4    9.15    0.75
  -3   7  -4    7.80    1.28
   3  -7   4    8.29    2.22
   3  -7   4    8.56    2.55
   3  -7   4    5.76    1.16
  -4   7  -4   29.72    2.15
  -4   7  -4   37.90    2.40
  -4   7  -4   31.33    1.64
   4  -7   4   26.97    3.39
   4  -7   4   26.38    3.99
   4  -7   4   29.13    2.17
  -5   7  -4   71.88    3.84
  -5   7  -4   70.38    3.15
  -5   7  -4   72.40    3.43
   5  -7   4   83.96    5.37
   5  -7   4   69.13    6.05
  -6   7  -4    3.73    0.96
  -6   7  -4    3.26    0.92
  -6   7  -4    2.49    1.10
   6  -7   4   -0.23    2.51
   6  -7   4    1.03    1.80
  -7   7  -4    2.86    0.84
  -7   7  -4    2.46    1.39
   7  -7   4    3.18    2.60
   7  -7   4    6.48    2.05
  -8   7  -4   -0.75    1.13
   8  -7   4   -0.18    1.61
   8  -7   4   -1.40    2.59
  -9   7  -4    4.50    1.64
   9  -7   4    1.17    3.00
 -10   7  -4   10.02    2.19
  10  -7   4    0.71    3.25
  10   6  -4    6.54    1.75
  10   6  -4   12.67    2.68
 -10  -6   4    9.56    2.28
   9   6  -4   37.26    3.55
   9   6  -4   36.34    3.89
  -9  -6   4   34.86    1.92
  -9  -6   4   41.01    3.96
   8   6  -4    5.48    1.50
   8   6  -4    5.92    1.95
  -8  -6   4    7.06    1.81
  -8  -6   4    9.05    2.03
   7   6  -4   -1.23    1.29
   7   6  -4    1.05    1.03
  -7  -6   4   -0.06    1.18
  -7  -6   4    0.50    1.28
   6   6  -4   32.83    3.19
   6   6  -4   27.64    2.71
  -6  -6   4   21.46    2.33
  -6  -6   4   22.79    2.85
   5   6  -4    4.36    1.23
   5   6  -4    4.33    1.54
  -5  -6   4    7.16    1.74
  -5  -6   4    4.01    1.19
   4   6  -4   23.49    2.28
   4   6  -4   26.93    2.79
   4   6  -4   27.47    2.27
   4   6  -4   24.43    1.84
  -4  -6   4   24.69    2.94
  -4  -6   4   26.06    1.96
   3   6  -4    1.28    0.66
   3   6  -4    1.57    0.94
  -3  -6   4    1.55    0.72
  -3  -6   4    1.74    1.32
   2   6  -4   18.40    1.59
   2   6  -4   16.42    1.84
  -2  -6   4   13.55    2.26
  -2  -6   4   14.11    1.44
  -2  -6   4   17.16    1.40
  -2  -6   4   17.31    1.57
  -2  -6   4   15.84    0.90
   1   6  -4   19.78    1.03
   1   6  -4   19.85    1.40
   1   6  -4   18.84    1.52
   1   6  -4   19.97    1.91
  -1  -6   4   19.18    1.39
  -1  -6   4   18.14    2.52
  -1  -6   4   20.38    1.49
  -1  -6   4   16.77    1.10
  -1  -6   4   19.44    1.47
  -1  -6   4   18.50    2.35
  -1  -6   4   18.77    1.90
  -1  -6   4   21.54    2.16
   0   6  -4   29.01    1.52
   0   6  -4   32.16    1.90
   0   6  -4   29.10    2.05
   0   6  -4   27.60    2.09
   0  -6   4   24.66    1.73
   0  -6   4   27.60    2.73
   0  -6   4   28.09    1.58
   0  -6   4   30.77    1.60
   0  -6   4   29.54    3.15
   0  -6   4   29.44    2.08
  -1   6  -4    4.95    1.07
  -1   6  -4    4.91    1.45
  -1   6  -4    6.09    0.97
  -1   6  -4    4.20    0.76
   1  -6   4    4.18    1.04
   1  -6   4    5.98    0.92
   1  -6   4    6.12    1.82
   1  -6   4    6.87    0.72
   1  -6   4    5.01    1.71
  -2   6  -4   27.66    3.01
  -2   6  -4   18.13    1.46
  -2   6  -4   20.85    1.84
   2  -6   4   19.60    2.98
   2  -6   4   18.35    2.62
   2  -6   4   18.51    1.46
  -3   6  -4    2.70    0.48
  -3   6  -4    1.51    0.72
  -3   6  -4    3.65    0.94
   3  -6   4    3.69    1.67
   3  -6   4    4.83    2.04
   3  -6   4    1.26    0.72
  -4   6  -4   28.98    1.95
  -4   6  -4   31.64    1.64
  -4   6  -4   31.00    2.17
   4  -6   4   24.72    3.60
   4  -6   4   33.73    3.50
   4  -6   4   31.90    2.19
  -5   6  -4   40.74    2.25
  -5   6  -4   41.00    2.19
  -5   6  -4   40.15    2.66
   5  -6   4   42.25    5.10
   5  -6   4   42.44    3.66
  -6   6  -4   38.70    2.06
  -6   6  -4   36.07    2.72
  -6   6  -4   34.43    2.24
   6  -6   4   28.34    4.38
   6  -6   4   36.22    3.64
  -7   6  -4    0.02    0.57
  -7   6  -4   -0.80    0.70
  -7   6  -4    0.37    0.95
   7  -6   4   -1.39    1.45
   7  -6   4   -4.28    1.47
  -8   6  -4    0.24    1.04
   8  -6   4   -0.06    2.71
   8  -6   4    0.95    1.58
  -9   6  -4    4.65    1.62
   9  -6   4    3.90    1.70
   9  -6   4    4.88    3.45
 -10   6  -4   11.80    2.25
  10  -6   4    0.91    3.21
  11   5  -4    0.95    1.21
 -11  -5   4    0.60    1.63
 -11  -5   4    0.49    1.13
  10   5  -4    3.93    1.91
  10   5  -4    3.76    1.41
 -10  -5   4    6.70    1.02
 -10  -5   4    2.19    1.63
   9   5  -4    7.98    2.08
   9   5  -4    7.54    1.78
  -9  -5   4    7.09    0.94
   8   5  -4    0.44    1.31
   8   5  -4    2.32    1.24
  -8  -5   4    3.60    1.46
  -8  -5   4    1.72    0.53
   7   5  -4   11.92    2.05
   7   5  -4    9.04    1.55
  -7  -5   4   13.69    2.22
  -7  -5   4   13.59    1.12
  -7  -5   4   15.65    0.94
   6   5  -4   13.08    2.08
   6   5  -4   14.96    1.92
  -6  -5   4   12.24    2.01
   5   5  -4   22.81    2.20
   5   5  -4   24.53    2.47
  -5  -5   4   26.72    2.89
   4   5  -4  128.06    5.47
   4   5  -4  131.46    5.81
   4   5  -4  123.34    5.19
  -4  -5   4  133.77    6.34
   3   5  -4   49.99    2.60
   3   5  -4   50.92    2.85
   3   5  -4   53.65    2.93
  -3  -5   4   50.86    3.53
  -3  -5   4   53.56    2.70
  -3  -5   4   55.32    3.00
  -3  -5   4   52.06    2.60
   2   5  -4    4.50    0.87
   2   5  -4    3.62    1.02
  -2  -5   4    2.56    0.84
  -2  -5   4    4.37    0.43
  -2  -5   4    4.50    0.81
  -2  -5   4    4.44    0.85
  -2  -5   4    1.92    1.25
  -2  -5   4    2.89    0.73
  -2  -5   4    2.62    0.93
  -2  -5   4    4.85    0.98
   1   5  -4   -0.10    0.61
   1   5  -4   -0.16    0.56
   1   5  -4    0.77    0.59
   1   5  -4    0.26    0.28
  -1  -5   4    0.64    0.94
  -1  -5   4    0.80    0.69
  -1  -5   4   -0.11    0.43
  -1  -5   4    1.19    0.61
  -1  -5   4    0.12    0.33
  -1  -5   4    0.96    0.81
  -1  -5   4   -0.39    1.03
  -1  -5   4    0.55    0.50
   0   5  -4    5.07    1.18
   0   5  -4    4.09    0.62
   0   5  -4    4.08    0.83
   0   5  -4    7.42    1.17
   0  -5   4    3.26    1.39
   0  -5   4    5.46    1.02
   0  -5   4    5.61    0.71
   0  -5   4    4.66    0.70
   0  -5   4    4.65    1.47
   0  -5   4    4.21    0.82
  -1   5  -4   57.94    2.55
  -1   5  -4   59.18    3.50
  -1   5  -4   57.12    2.74
  -1   5  -4   57.35    2.87
   1  -5   4   48.77    3.68
   1  -5   4   52.90    2.05
   1  -5   4   54.25    2.78
   1  -5   4   52.97    3.69
   1  -5   4   54.06    2.44
  -2   5  -4   91.96    3.82
  -2   5  -4   90.80    3.88
  -2   5  -4   91.58    4.96
   2  -5   4   89.67    4.94
   2  -5   4   88.32    5.13
   2  -5   4   85.26    3.66
   2  -5   4   84.89    3.87
  -3   5  -4   15.65    1.43
  -3   5  -4   15.82    0.90
  -3   5  -4   14.93    1.53
  -3   5  -4   14.90    2.50
   3  -5   4   15.75    1.60
   3  -5   4   15.86    2.27
   3  -5   4   19.41    2.93
  -4   5  -4    0.71    0.65
  -4   5  -4    0.73    0.59
  -4   5  -4    0.83    0.55
   4  -5   4    0.83    0.74
   4  -5   4    1.57    1.36
   4  -5   4   -1.76    1.58
  -5   5  -4    7.24    1.02
  -5   5  -4    6.80    0.90
  -5   5  -4    7.31    1.34
   5  -5   4    4.18    2.12
   5  -5   4    5.99    1.75
  -6   5  -4    6.78    1.43
  -6   5  -4    6.90    0.84
  -6   5  -4    5.69    1.11
   6  -5   4    4.76    2.39
   6  -5   4    1.93    1.45
  -7   5  -4    2.46    0.54
  -7   5  -4    3.07    1.16
  -7   5  -4    2.51    1.02
   7  -5   4    2.74    1.47
   7  -5   4    1.24    2.52
  -8   5  -4    2.02    1.14
   8  -5   4   -0.45    2.06
   8  -5   4    3.76    1.45
  -9   5  -4    0.33    1.16
   9  -5   4    0.86    2.63
   9  -5   4    2.75    1.36
 -10   5  -4    7.47    1.99
  10  -5   4    9.74    3.56
  10  -5   4    8.58    1.37
 -11   5  -4   10.98    2.35
  11  -5   4    2.38    3.20
  11   4  -4    1.24    1.31
  11   4  -4   -1.57    1.46
 -11  -4   4    0.68    0.83
  10   4  -4    6.86    1.54
  10   4  -4    6.26    1.90
 -10  -4   4    6.33    1.10
   9   4  -4    3.22    1.29
   9   4  -4    0.08    1.32
  -9  -4   4    6.31    1.00
   8   4  -4    5.15    1.45
   8   4  -4    5.25    1.65
   8   4  -4    7.47    1.19
  -8  -4   4    6.38    0.92
  -8  -4   4    7.56    1.53
   7   4  -4    8.48    1.56
   7   4  -4    7.14    1.62
   7   4  -4    8.65    1.35
  -7  -4   4    9.19    1.22
  -7  -4   4    8.05    0.87
  -7  -4   4    8.80    1.69
   6   4  -4    6.80    1.37
   6   4  -4    5.63    1.52
  -6  -4   4    5.69    0.62
  -6  -4   4    3.95    0.78
  -6  -4   4    4.63    1.42
   5   4  -4   26.78    2.10
   5   4  -4   30.46    2.46
  -5  -4   4   26.15    1.25
  -5  -4   4   25.12    1.09
  -5  -4   4   28.49    2.73
   4   4  -4  105.03    4.51
   4   4  -4  103.04    4.79
  -4  -4   4  103.02    4.64
  -4  -4   4  105.19    4.61
  -4  -4   4  102.29    5.11
   3   4  -4  152.81    6.25
   3   4  -4  149.58    5.95
   3   4  -4  150.85    5.76
  -3  -4   4  156.32    5.95
  -3  -4   4  162.14    6.30
  -3  -4   4  162.62    6.01
  -3  -4   4  156.56    6.25
  -3  -4   4  146.69    6.78
   2   4  -4   18.34    1.73
   2   4  -4   16.40    1.40
   2   4  -4   13.42    1.46
  -2  -4   4   15.14    1.56
  -2  -4   4   11.48    1.81
  -2  -4   4   15.07    1.61
  -2  -4   4   14.52    1.21
  -2  -4   4   15.41    1.21
  -2  -4   4   14.67    1.32
  -2  -4   4   12.73    0.63
   1   4  -4    3.21    0.76
   1   4  -4    1.46    0.33
   1   4  -4    2.08    0.84
   1   4  -4    2.20    0.67
  -1  -4   4    1.88    0.85
  -1  -4   4    1.70    0.73
  -1  -4   4    0.93    0.97
  -1  -4   4    1.50    1.19
  -1  -4   4    1.32    0.58
  -1  -4   4    2.00    0.62
  -1  -4   4    1.34    0.37
  -1  -4   4    1.84    0.55
   0   4  -4    2.22    0.68
   0   4  -4    1.75    0.47
   0   4  -4    2.37    1.05
   0   4  -4    1.50    0.73
   0  -4   4    2.75    0.81
   0  -4   4    1.97    0.61
   0  -4   4    2.02    0.51
   0  -4   4    1.29    0.45
   0  -4   4    2.69    1.25
   0  -4   4    2.57    1.24
  -1   4  -4    2.70    0.60
  -1   4  -4    1.60    1.22
  -1   4  -4    2.02    0.75
  -1   4  -4    2.58    0.62
   1  -4   4    3.31    0.86
   1  -4   4    2.22    1.42
   1  -4   4    2.59    1.43
   1  -4   4    2.42    0.59
  -2   4  -4   94.93    3.93
  -2   4  -4   97.58    3.94
  -2   4  -4  102.20    5.17
   2  -4   4   95.64    3.85
   2  -4   4   93.41    4.83
   2  -4   4   96.57    5.28
   2  -4   4   90.94    3.88
  -3   4  -4   88.55    3.56
  -3   4  -4   88.09    3.21
  -3   4  -4   87.52    5.03
  -3   4  -4   88.40    3.79
   3  -4   4   87.39    4.58
   3  -4   4   89.35    5.26
   3  -4   4   82.33    3.65
  -4   4  -4   18.82    1.23
  -4   4  -4   18.39    1.25
  -4   4  -4   17.74    1.53
  -4   4  -4   17.22    2.93
   4  -4   4   17.00    1.45
   4  -4   4   19.96    2.32
   4  -4   4   18.09    3.00
  -5   4  -4    1.12    0.74
  -5   4  -4    1.63    0.52
   5  -4   4    0.77    1.16
   5  -4   4   -0.57    1.63
   5  -4   4    2.00    0.77
  -6   4  -4    3.18    0.51
  -6   4  -4    2.52    0.99
   6  -4   4    4.03    1.40
   6  -4   4   -0.29    2.09
  -7   4  -4   21.20    2.35
   7  -4   4   16.56    2.20
   7  -4   4   13.03    3.36
  -8   4  -4   21.98    2.53
   8  -4   4   16.67    2.21
   8  -4   4   13.75    3.47
  -9   4  -4    4.34    1.60
   9  -4   4    1.89    2.58
   9  -4   4    4.85    1.38
 -10   4  -4    1.98    1.29
  10  -4   4    2.93    2.77
  10  -4   4    1.39    0.89
 -11   4  -4    4.61    1.65
  11  -4   4    3.15    0.95
  11  -4   4   -0.66    2.82
  11   3  -4   -1.62    1.42
  11   3  -4    0.54    1.14
 -11  -3   4    0.88    0.84
  10   3  -4    0.17    1.01
  10   3  -4    1.93    1.53
 -10  -3   4   -0.50    0.69
   9   3  -4   -0.82    0.97
   9   3  -4    0.18    1.21
  -9  -3   4   -0.41    0.61
   8   3  -4   -0.12    0.71
   8   3  -4    8.85    1.61
   8   3  -4    4.10    1.36
  -8  -3   4    5.58    1.17
  -8  -3   4    5.59    0.93
   7   3  -4    1.77    1.20
   7   3  -4    2.12    1.09
   7   3  -4    3.64    1.07
   7   3  -4    1.91    0.72
  -7  -3   4    2.20    0.62
  -7  -3   4    1.92    1.01
  -7  -3   4    2.81    1.05
   6   3  -4    3.87    1.28
   6   3  -4    4.51    1.08
   6   3  -4    3.71    1.13
   6   3  -4    4.41    0.78
  -6  -3   4    4.34    0.65
  -6  -3   4    7.49    1.41
  -6  -3   4    4.04    0.92
   5   3  -4    6.87    1.04
   5   3  -4    6.91    1.30
   5   3  -4    4.55    1.00
  -5  -3   4    7.83    1.22
  -5  -3   4    6.65    0.65
  -5  -3   4    5.38    1.33
  -5  -3   4    4.71    0.82
   4   3  -4   32.66    2.22
   4   3  -4   32.35    1.98
  -4  -3   4   36.38    2.61
  -4  -3   4   32.39    1.89
  -4  -3   4   35.42    2.25
  -4  -3   4   33.61    1.53
  -4  -3   4   35.30    1.95
  -4  -3   4   33.65    1.39
  -4  -3   4   35.14    2.18
   3   3  -4   35.32    2.01
   3   3  -4   38.63    2.38
   3   3  -4   35.40    1.97
  -3  -3   4   36.60    1.35
  -3  -3   4   34.74    2.53
  -3  -3   4   37.69    2.24
  -3  -3   4   35.95    1.89
  -3  -3   4   36.08    2.12
  -3  -3   4   36.45    1.35
  -3  -3   4   33.24    1.90
   2   3  -4    4.23    0.78
   2   3  -4    3.16    0.83
  -2  -3   4    4.32    0.75
  -2  -3   4    3.59    0.70
  -2  -3   4    4.31    1.24
  -2  -3   4    4.40    0.37
  -2  -3   4    3.32    0.92
  -2  -3   4    3.72    0.81
  -2  -3   4    4.64    0.78
   1   3  -4   17.98    1.26
   1   3  -4   19.72    1.57
   1   3  -4   19.38    1.47
  -1  -3   4   18.33    2.06
  -1  -3   4   18.15    1.83
  -1  -3   4   17.45    1.20
  -1  -3   4   20.95    1.74
  -1  -3   4   18.63    1.21
  -1  -3   4   19.34    0.92
   0   3  -4    3.81    1.17
   0   3  -4    2.15    0.47
   0   3  -4    0.56    0.57
   0   3  -4    2.70    0.75
   0  -3   4    2.89    1.30
   0  -3   4    1.72    0.39
   0  -3   4    2.54    0.71
   0  -3   4    1.68    1.25
   0  -3   4    2.38    0.58
   0  -3   4    1.97    0.44
  -1   3  -4   23.76    1.52
  -1   3  -4   29.20    2.51
  -1   3  -4   25.50    1.43
   1  -3   4   19.04    2.16
   1  -3   4   22.95    2.57
   1  -3   4   25.31    1.35
   1  -3   4   25.70    1.53
  -2   3  -4   64.30    2.73
  -2   3  -4   67.14    4.01
  -2   3  -4   66.03    2.86
   2  -3   4   60.43    2.68
   2  -3   4   67.63    3.67
   2  -3   4   62.96    2.70
   2  -3   4   57.83    4.04
  -3   3  -4   56.35    3.90
  -3   3  -4   58.41    2.74
  -3   3  -4   56.47    2.38
   3  -3   4   48.38    3.21
   3  -3   4   53.81    2.56
   3  -3   4   56.27    4.18
  -4   3  -4   44.13    2.42
  -4   3  -4   44.42    1.90
  -4   3  -4   51.98    3.92
   4  -3   4   42.42    4.26
   4  -3   4   42.89    2.98
   4  -3   4   43.22    2.33
  -5   3  -4   -1.30    1.33
  -5   3  -4    1.12    0.76
  -5   3  -4    0.51    0.34
   5  -3   4    0.10    0.55
   5  -3   4    0.99    1.02
   5  -3   4    1.33    1.74
  -6   3  -4    0.18    0.82
   6  -3   4    0.48    2.02
   6  -3   4   -0.23    0.98
  -7   3  -4   18.38    2.11
   7  -3   4   11.89    1.86
   7  -3   4   11.10    3.28
  -8   3  -4   28.91    2.48
   8  -3   4   13.17    3.44
   8  -3   4   24.76    2.45
  -9   3  -4   12.02    2.04
   9  -3   4   10.66    1.31
   9  -3   4   11.36    1.75
   9  -3   4   13.75    4.03
 -10   3  -4    0.02    1.02
  10  -3   4   -0.65    0.67
  10  -3   4   -1.65    2.55
 -11   3  -4   -0.56    1.28
  11  -3   4    0.24    0.84
  11  -3   4   -0.89    2.88
  11   2  -4    3.22    1.43
  11   2  -4    4.88    1.62
 -11  -2   4    3.22    1.14
  10   2  -4    0.63    1.09
  10   2  -4    0.72    1.30
 -10  -2   4    0.86    0.78
   9   2  -4   -1.10    1.15
   9   2  -4    0.37    0.90
  -9  -2   4   -0.39    0.69
   8   2  -4    1.47    1.23
   8   2  -4   -0.07    0.76
   8   2  -4    0.62    1.44
  -8  -2   4    0.92    1.12
  -8  -2   4    1.17    0.68
   7   2  -4   23.22    2.65
   7   2  -4   25.63    2.56
   7   2  -4   25.30    1.96
  -7  -2   4   30.14    2.03
  -7  -2   4   29.73    2.40
  -7  -2   4   30.01    1.79
   6   2  -4   41.70    2.72
   6   2  -4   43.70    2.92
   6   2  -4   47.25    2.34
   6   2  -4   40.95    2.43
  -6  -2   4   45.63    2.68
  -6  -2   4   43.66    2.61
  -6  -2   4   46.03    2.16
  -6  -2   4   45.38    2.60
   5   2  -4    9.37    1.03
   5   2  -4    6.87    1.27
   5   2  -4    9.25    1.21
  -5  -2   4   10.64    0.95
  -5  -2   4    8.77    1.13
  -5  -2   4    9.69    1.31
  -5  -2   4    9.65    1.23
  -5  -2   4    7.93    1.36
   4   2  -4   14.02    1.22
   4   2  -4   12.97    1.35
   4   2  -4   13.16    1.51
   4   2  -4   17.59    1.57
  -4  -2   4   15.61    0.95
  -4  -2   4   15.20    1.72
  -4  -2   4   13.63    1.27
  -4  -2   4   18.98    1.68
  -4  -2   4   17.79    1.69
  -4  -2   4   15.36    1.22
  -4  -2   4   17.09    1.35
   3   2  -4   17.75    1.23
   3   2  -4   17.73    1.45
   3   2  -4   18.10    1.35
   3   2  -4   19.99    1.60
   3   2  -4   20.00    1.72
  -3  -2   4   18.29    1.08
  -3  -2   4   20.05    1.47
  -3  -2   4   21.96    2.07
  -3  -2   4   19.43    1.36
  -3  -2   4   19.96    1.58
  -3  -2   4   18.72    1.25
  -3  -2   4   18.70    1.01
   2   2  -4    7.43    0.86
   2   2  -4    9.14    1.04
   2   2  -4    9.45    1.23
   2   2  -4    9.61    1.13
   2   2  -4    9.63    0.74
  -2  -2   4   10.94    0.94
  -2  -2   4    8.07    1.05
  -2  -2   4    6.88    0.84
  -2  -2   4    8.01    1.09
  -2  -2   4    8.71    0.62
  -2  -2   4    9.33    0.94
  -2  -2   4    8.25    1.40
   1   2  -4    1.24    0.51
   1   2  -4    1.78    0.54
   1   2  -4    1.69    1.08
   1   2  -4    2.27    0.91
  -1  -2   4    1.66    1.19
  -1  -2   4    2.31    0.77
  -1  -2   4    2.33    0.55
  -1  -2   4    1.30    0.65
  -1  -2   4    1.56    0.60
  -1  -2   4    1.54    1.09
  -1  -2   4    2.22    0.37
   0   2  -4   35.13    2.56
   0   2  -4   33.34    1.51
   0   2  -4   32.51    2.37
   0   2  -4   33.72    1.74
   0  -2   4   32.58    1.47
   0  -2   4   34.07    2.64
   0  -2   4   34.02    1.75
   0  -2   4   34.33    1.50
   0  -2   4   31.07    2.40
  -1   2  -4    3.83    0.65
  -1   2  -4    4.72    1.48
  -1   2  -4    4.42    1.36
   1  -2   4    3.60    1.55
   1  -2   4    2.21    1.11
   1  -2   4    4.13    0.54
   1  -2   4    2.78    0.59
   1  -2   4    4.02    0.62
  -2   2  -4   19.74    2.03
  -2   2  -4   21.78    2.56
  -2   2  -4   22.51    1.22
  -2   2  -4   20.60    0.90
  -2   2  -4   21.59    1.40
   2  -2   4   18.76    1.27
   2  -2   4   20.71    1.20
   2  -2   4   23.43    2.88
   2  -2   4   19.50    2.14
  -3   2  -4   19.58    2.70
  -3   2  -4   27.80    1.32
  -3   2  -4   29.88    2.38
  -3   2  -4   28.24    1.73
   3  -2   4   30.91    3.49
   3  -2   4   26.94    1.57
   3  -2   4   24.24    1.31
   3  -2   4   26.21    2.37
  -4   2  -4   10.05    2.21
  -4   2  -4    9.25    1.19
  -4   2  -4    9.40    1.50
   4  -2   4    7.29    1.02
   4  -2   4    8.67    1.50
   4  -2   4    9.73    2.36
  -5   2  -4   13.19    2.64
  -5   2  -4    7.32    1.15
   5  -2   4    7.18    1.14
   5  -2   4    6.59    1.35
   5  -2   4    8.60    2.58
  -6   2  -4   -0.22    0.70
  -6   2  -4    0.18    1.98
   6  -2   4    0.53    0.95
   6  -2   4   -1.63    1.87
  -7   2  -4   10.13    1.60
   7  -2   4   10.77    1.13
   7  -2   4    9.03    2.70
   7  -2   4   10.51    1.68
  -8   2  -4   51.13    3.15
   8  -2   4   36.40    5.02
   8  -2   4   53.08    2.49
   8  -2   4   46.59    3.08
  -9   2  -4   25.10    2.55
   9  -2   4   30.48    1.92
   9  -2   4   27.74    2.37
   9  -2   4   19.61    4.25
 -10   2  -4   -1.87    1.02
  10  -2   4   -0.17    0.72
  10  -2   4    1.15    2.84
 -11   2  -4    0.67    1.16
 -11   2  -4   -1.38    1.28
  11  -2   4    1.44    0.88
  11  -2   4    1.42    3.20
 -12   2  -4    2.64    1.53
 -12   2  -4   -0.63    1.45
  11   1  -4    2.60    1.75
  11   1  -4   -2.00    0.94
 -11  -1   4    1.14    0.95
  10   1  -4    0.28    1.07
  10   1  -4    0.90    1.14
 -10  -1   4    2.54    1.00
   9   1  -4   -0.25    1.07
   9   1  -4    0.04    0.81
   9   1  -4   -0.82    1.51
  -9  -1   4    0.81    0.79
   8   1  -4    7.61    1.72
   8   1  -4    9.09    2.24
   8   1  -4    9.43    1.58
  -8  -1   4   10.34    1.92
  -8  -1   4    9.04    1.33
   7   1  -4   43.17    2.97
   7   1  -4   49.62    2.74
   7   1  -4   41.40    3.49
  -7  -1   4   48.74    2.49
  -7  -1   4   46.71    3.06
  -7  -1   4   46.88    3.20
   6   1  -4   57.08    2.78
   6   1  -4   55.52    3.59
   6   1  -4   53.28    3.09
   6   1  -4   50.15    2.74
  -6  -1   4   55.96    2.85
  -6  -1   4   55.21    3.16
  -6  -1   4   51.95    2.54
  -6  -1   4   52.24    2.63
   5   1  -4   13.89    1.47
   5   1  -4   14.17    1.37
   5   1  -4   11.24    1.68
   5   1  -4   13.98    1.65
  -5  -1   4   15.03    1.53
  -5  -1   4   16.04    1.71
  -5  -1   4   14.28    1.14
  -5  -1   4   13.55    1.31
  -5  -1   4   15.31    1.51
   4   1  -4    3.72    0.82
   4   1  -4    4.54    1.07
   4   1  -4    5.04    1.13
   4   1  -4    6.59    0.93
  -4  -1   4    8.99    1.25
  -4  -1   4    7.05    0.79
  -4  -1   4    7.73    0.94
  -4  -1   4    6.30    1.08
  -4  -1   4    4.80    0.99
   3   1  -4   33.47    2.08
   3   1  -4   33.43    1.82
   3   1  -4   29.59    1.73
   3   1  -4   31.47    1.70
   3   1  -4   31.24    1.71
   3   1  -4   32.98    1.92
  -3  -1   4   35.21    1.61
  -3  -1   4   32.34    2.15
  -3  -1   4   32.60    1.90
  -3  -1   4   31.02    1.72
  -3  -1   4   32.25    1.71
   2   1  -4    1.32    0.55
   2   1  -4    1.82    0.55
   2   1  -4    1.00    0.84
   2   1  -4    1.77    0.70
   2   1  -4    0.77    0.91
  -2  -1   4    1.07    0.83
  -2  -1   4    1.70    0.50
  -2  -1   4    1.69    0.49
  -2  -1   4    1.12    0.44
  -2  -1   4    0.74    0.62
  -2  -1   4    1.30    0.62
   1   1  -4   12.59    0.98
   1   1  -4   14.19    0.91
   1   1  -4   15.26    1.73
   1   1  -4   14.70    1.70
   1   1  -4   12.63    0.95
  -1  -1   4   12.62    1.62
  -1  -1   4   15.17    1.71
  -1  -1   4   15.43    1.15
  -1  -1   4   13.26    0.85
  -1  -1   4   12.27    0.84
  -1  -1   4   13.80    0.98
   0   1  -4  104.12    4.69
   0   1  -4  100.85    3.79
   0   1  -4   98.69    4.43
   0   1  -4  100.58    3.68
   0   1  -4  102.45    3.61
   0  -1   4   95.00    3.50
   0  -1   4   96.00    4.70
   0  -1   4  100.95    4.43
   0  -1   4   98.17    3.46
   0  -1   4  100.28    3.57
  -1   1  -4   17.77    2.21
  -1   1  -4   16.17    0.86
  -1   1  -4   15.86    1.79
  -1   1  -4   15.42    1.08
   1  -1   4   15.00    0.70
   1  -1   4   12.54    1.63
   1  -1   4   12.74    0.93
   1  -1   4   15.57    2.11
   1  -1   4   13.67    0.74
   1  -1   4   13.20    0.95
  -2   1  -4    8.04    0.68
  -2   1  -4    8.09    1.43
  -2   1  -4    6.21    1.73
  -2   1  -4    5.85    0.81
   2  -1   4    4.61    1.22
   2  -1   4    6.24    0.59
   2  -1   4    8.75    2.10
   2  -1   4    5.94    0.77
  -3   1  -4    1.65    1.65
  -3   1  -4    3.00    0.70
  -3   1  -4    2.13    0.56
  -3   1  -4    2.26    1.02
   3  -1   4    1.76    1.04
   3  -1   4    1.59    1.74
   3  -1   4    0.83    0.32
  -4   1  -4    0.32    0.95
  -4   1  -4    0.97    1.68
  -4   1  -4    1.38    0.61
  -4   1  -4    1.46    0.75
   4  -1   4    5.31    2.13
   4  -1   4    1.75    0.69
   4  -1   4    0.72    0.92
  -5   1  -4   23.59    3.25
  -5   1  -4   21.10    2.06
  -5   1  -4   19.44    1.57
   5  -1   4   20.85    1.19
   5  -1   4   22.11    3.24
   5  -1   4   21.24    1.61
   5  -1   4   23.41    2.16
  -6   1  -4    0.33    0.74
  -6   1  -4    1.44    1.62
  -6   1  -4   -0.46    0.76
   6  -1   4   -0.35    0.87
   6  -1   4    0.54    1.87
   6  -1   4    0.01    0.43
  -7   1  -4    0.78    0.77
   7  -1   4   -0.89    1.95
   7  -1   4    0.07    0.87
   7  -1   4    0.39    0.50
  -8   1  -4   37.09    2.69
   8  -1   4   32.82    1.98
   8  -1   4   38.00    5.17
   8  -1   4   37.60    2.64
  -9   1  -4    8.98    1.66
   9  -1   4    7.12    1.10
   9  -1   4   10.04    3.44
   9  -1   4    7.18    1.21
 -10   1  -4    1.70    1.32
 -10   1  -4    3.54    1.42
  10  -1   4    3.09    0.94
  10  -1   4   -1.39    2.55
 -11   1  -4   -0.05    1.34
 -11   1  -4   -2.49    0.90
  11  -1   4    2.16    2.96
  11  -1   4    0.64    0.83
 -12   1  -4    0.61    1.52
 -12   1  -4    0.83    1.60
  12  -1   4   -0.40    0.88
  12  -1   4   -4.51    3.18
  12   0  -4    5.69    1.59
  11   0  -4    1.66    1.47
  11   0  -4   -0.70    0.86
 -11   0   4    1.59    1.09
  10   0  -4    6.04    1.48
  10   0  -4    2.78    1.55
 -10   0   4    4.83    1.30
   9   0  -4   -0.13    1.21
   9   0  -4    2.16    1.07
   9   0  -4    3.38    1.93
  -9   0   4    1.94    0.96
   8   0  -4    1.31    1.13
   8   0  -4    2.14    1.71
   8   0  -4    0.12    0.80
  -8   0   4    0.91    1.29
  -8   0   4   -0.45    0.65
   7   0  -4   19.76    2.65
   7   0  -4   18.38    1.77
   7   0  -4   16.63    1.91
  -7   0   4   21.27    2.53
  -7   0   4   21.29    1.70
  -7   0   4   21.14    1.91
   6   0  -4   46.06    2.41
   6   0  -4   40.10    2.62
   6   0  -4   44.15    2.48
   6   0  -4   41.28    3.24
  -6   0   4   45.33    2.55
  -6   0   4   47.54    2.44
  -6   0   4   46.30    2.11
  -6   0   4   44.29    3.00
   5   0  -4   76.05    3.42
   5   0  -4   77.62    3.54
   5   0  -4   69.95    3.29
   5   0  -4   75.34    4.11
  -5   0   4   78.61    3.31
  -5   0   4   75.61    3.33
  -5   0   4   78.38    3.92
  -5   0   4   80.13    3.33
   4   0  -4    0.14    0.55
   4   0  -4    1.49    0.69
   4   0  -4    0.65    0.96
   4   0  -4    1.01    0.77
   4   0  -4    0.27    0.61
  -4   0   4   -0.28    0.38
  -4   0   4   -0.83    0.62
  -4   0   4   -0.30    0.78
  -4   0   4    0.48    0.50
   3   0  -4   20.36    1.58
   3   0  -4   25.52    1.75
   3   0  -4   25.97    1.61
   3   0  -4   27.02    1.48
   3   0  -4   27.05    1.88
  -3   0   4   24.26    1.48
  -3   0   4   22.75    1.77
  -3   0   4   28.22    1.74
  -3   0   4   29.28    1.44
   2   0  -4   47.66    2.30
   2   0  -4   45.42    2.04
   2   0  -4   47.82    2.51
   2   0  -4   49.05    2.16
   2   0  -4   47.34    2.03
  -2   0   4   52.66    2.22
  -2   0   4   46.15    2.25
  -2   0   4   51.43    2.14
  -2   0   4   49.56    2.32
  -2   0   4   51.90    2.64
   1   0  -4  115.71    4.26
   1   0  -4  113.59    4.11
   1   0  -4  115.54    4.71
   1   0  -4  116.72    4.19
   1   0  -4  115.43    4.17
   1   0  -4  116.27    5.00
  -1   0   4  116.28    4.20
  -1   0   4  116.86    4.84
  -1   0   4  117.14    4.39
  -1   0   4  114.47    4.19
  -1   0   4  117.04    4.26
  -1   0   4  119.23    4.84
   0   0  -4    0.92    0.53
   0   0  -4    1.25    0.50
   0   0  -4    1.34    0.35
   0   0  -4    5.82    1.53
   0   0  -4    0.54    0.95
   0   0   4    0.50    0.90
   0   0   4    1.71    0.56
   0   0   4    1.61    1.37
   0   0   4    1.27    0.47
  -1   0  -4   87.40    3.34
  -1   0  -4   88.65    3.01
  -1   0  -4   94.27    4.10
  -1   0  -4   95.44    4.75
  -1   0  -4   91.23    3.44
   1   0   4   85.65    3.23
   1   0   4   94.79    4.81
   1   0   4   87.66    4.03
  -2   0  -4    1.24    1.47
  -2   0  -4    1.21    0.51
  -2   0  -4    0.55    0.50
  -2   0  -4    2.18    1.03
   2   0   4    1.17    0.44
   2   0   4    1.20    1.08
   2   0   4   -0.35    1.46
   2   0   4    1.01    0.48
  -3   0  -4    7.74    1.00
  -3   0  -4    5.48    1.19
  -3   0  -4    7.95    0.91
  -3   0  -4    6.71    1.89
   3   0   4    7.35    1.32
   3   0   4    6.48    0.51
   3   0   4    7.53    0.94
   3   0   4    7.63    2.07
  -4   0  -4   16.03    1.71
  -4   0  -4   16.56    1.31
  -4   0  -4   14.07    1.30
  -4   0  -4   13.43    2.61
   4   0   4   15.06    1.21
   4   0   4   16.88    0.93
   4   0   4   19.00    1.95
   4   0   4   11.07    2.43
  -5   0  -4   63.13    4.41
  -5   0  -4   58.27    2.84
  -5   0  -4   60.28    2.93
  -5   0  -4   58.28    3.17
   5   0   4   59.11    4.61
   5   0   4   56.42    2.37
   5   0   4   57.74    3.26
   5   0   4   60.72    2.84
  -6   0  -4   24.24    1.88
  -6   0  -4   29.12    3.59
  -6   0  -4   23.37    1.86
  -6   0  -4   27.08    2.05
   6   0   4   29.30    2.34
   6   0   4   27.09    3.92
   6   0   4   24.61    1.45
  -7   0  -4    4.24    1.14
  -7   0  -4    7.27    2.31
  -7   0  -4    8.53    1.44
  -7   0  -4    6.82    1.31
   7   0   4    6.43    2.61
   7   0   4    8.59    1.02
   7   0   4    5.68    1.41
  -8   0  -4    0.83    1.06
  -8   0  -4   -0.73    0.82
   8   0   4   -0.58    0.87
   8   0   4   -0.21    0.59
   8   0   4    1.34    2.32
  -9   0  -4    1.52    1.03
  -9   0  -4   -0.16    1.16
   9   0   4    1.22    0.80
   9   0   4    5.27    2.75
 -10   0  -4    0.13    1.21
 -10   0  -4    0.11    0.94
  10   0   4    0.53    2.58
  10   0   4    0.60    0.76
 -11   0  -4   10.69    2.00
 -11   0  -4   10.59    2.21
  11   0   4    9.31    1.46
  11   0   4   -0.86    2.86
 -12   0  -4    1.46    1.36
 -12   0  -4   -1.53    1.31
  12   0   4    2.51    1.10
  12  -1  -4    2.42    1.29
  11  -1  -4    1.15    1.19
  11  -1  -4    1.20    1.50
 -11   1   4    0.57    1.07
  10  -1  -4    4.04    1.68
  10  -1  -4    5.40    3.44
  10  -1  -4    7.10    1.59
 -10   1   4    5.20    1.34
   9  -1  -4    8.35    2.60
   9  -1  -4    7.84    1.81
   9  -1  -4   13.38    1.78
  -9   1   4    8.78    1.54
   8  -1  -4    2.28    1.81
   8  -1  -4    1.23    1.21
   8  -1  -4    3.05    1.07
  -8   1   4    1.78    0.93
  -8   1   4    2.05    1.52
   7  -1  -4    5.41    1.98
   7  -1  -4    5.53    1.33
   7  -1  -4    4.67    1.07
  -7   1   4    7.06    1.21
  -7   1   4    5.04    1.65
   6  -1  -4   50.22    3.73
   6  -1  -4   47.52    2.54
   6  -1  -4   42.78    2.70
  -6   1   4   51.34    2.67
  -6   1   4   50.84    2.48
  -6   1   4   47.79    3.30
   5  -1  -4   22.11    1.88
   5  -1  -4   15.29    2.21
   5  -1  -4   15.62    1.12
   5  -1  -4   16.60    1.65
   5  -1  -4   14.48    1.41
  -5   1   4   15.37    1.20
  -5   1   4   18.71    2.10
  -5   1   4   16.52    1.37
  -5   1   4   14.48    1.30
   4  -1  -4    5.05    0.84
   4  -1  -4    3.58    1.30
   4  -1  -4    4.28    0.95
   4  -1  -4    4.52    0.92
  -4   1   4    5.23    0.90
  -4   1   4    8.01    1.10
  -4   1   4    5.54    1.26
  -4   1   4    4.96    0.72
   3  -1  -4   -0.11    0.64
   3  -1  -4   -0.37    0.67
   3  -1  -4    1.23    0.60
   3  -1  -4    0.74    0.91
  -3   1   4    1.35    0.83
  -3   1   4    0.89    0.79
  -3   1   4    0.46    0.59
  -3   1   4   -0.46    0.38
   2  -1  -4   40.68    1.70
   2  -1  -4   41.38    1.80
   2  -1  -4   38.33    2.22
   2  -1  -4   38.82    2.24
   2  -1  -4   39.91    2.29
  -2   1   4   40.81    2.18
  -2   1   4   39.65    2.15
  -2   1   4   40.09    1.74
  -2   1   4   45.57    2.46
   1  -1  -4   25.38    2.13
   1  -1  -4   25.72    1.19
   1  -1  -4   28.99    2.01
   1  -1  -4   24.82    1.62
   1  -1  -4   24.33    1.16
   1  -1  -4   26.21    1.63
  -1   1   4   26.68    1.18
  -1   1   4   26.55    1.25
  -1   1   4   26.68    1.60
  -1   1   4   23.79    1.88
  -1   1   4   27.99    2.08
  -1   1   4   25.93    1.53
   0  -1  -4  285.74    9.68
   0  -1  -4  276.54   10.54
   0  -1  -4  279.38    9.63
   0  -1  -4  282.57   10.13
   0   1   4  289.88    9.80
   0   1   4  285.32   10.70
   0   1   4  286.26   10.40
   0   1   4  286.29    9.85
  -1  -1  -4   13.52    1.13
  -1  -1  -4   13.77    2.31
  -1  -1  -4   15.02    1.72
  -1  -1  -4   12.33    1.01
   1   1   4   12.11    2.15
   1   1   4    9.14    1.41
   1   1   4   12.11    0.97
   1   1   4   12.99    1.07
  -2  -1  -4   -0.12    1.59
  -2  -1  -4    0.65    0.59
  -2  -1  -4    0.33    0.23
  -2  -1  -4   -0.28    0.46
  -2  -1  -4    1.58    1.04
   2   1   4   -0.79    0.47
   2   1   4    1.67    1.64
   2   1   4    0.26    1.00
   2   1   4    0.44    0.48
  -3  -1  -4   -0.05    0.87
  -3  -1  -4    0.71    0.55
  -3  -1  -4    0.47    1.51
  -3  -1  -4    0.97    0.65
  -3  -1  -4    0.38    0.31
   3   1   4    0.29    0.33
   3   1   4   -1.30    0.93
   3   1   4    0.41    0.45
   3   1   4    0.00    1.54
  -4  -1  -4   27.51    1.72
  -4  -1  -4   27.87    3.17
  -4  -1  -4   28.25    2.12
  -4  -1  -4   25.34    1.66
   4   1   4   25.07    2.34
   4   1   4   26.29    1.08
   4   1   4   26.96    3.42
   4   1   4   26.15    1.31
   4   1   4   27.62    1.57
  -5  -1  -4  108.82    4.60
  -5  -1  -4  100.73    4.30
  -5  -1  -4  101.66    5.79
  -5  -1  -4  100.38    4.34
   5   1   4   99.22    4.63
   5   1   4   86.16    5.89
   5   1   4   98.81    3.68
   5   1   4   96.42    4.01
  -6  -1  -4  108.74    4.78
  -6  -1  -4  113.52    4.84
  -6  -1  -4  115.16    6.43
  -6  -1  -4  111.47    4.75
   6   1   4  101.31    4.80
   6   1   4  103.65    4.00
  -7  -1  -4   31.02    3.89
  -7  -1  -4   31.92    2.38
  -7  -1  -4   34.14    2.29
  -7  -1  -4   33.44    2.27
   7   1   4   32.61    1.84
   7   1   4   29.81    4.16
   7   1   4   31.60    2.43
  -8  -1  -4   -0.87    0.80
  -8  -1  -4    3.18    2.20
  -8  -1  -4   -0.05    0.75
  -8  -1  -4    1.68    1.10
   8   1   4    1.45    2.48
   8   1   4    1.37    0.75
  -9  -1  -4   -0.72    0.84
  -9  -1  -4   -0.64    0.95
   9   1   4   -0.33    0.69
   9   1   4   -0.84    2.14
 -10  -1  -4    1.92    1.43
 -10  -1  -4   -1.12    1.01
  10   1   4   -0.71    2.31
  10   1   4   -1.11    0.75
 -11  -1  -4    6.75    1.80
 -11  -1  -4    3.86    1.51
  11   1   4    3.83    3.37
  11   1   4    3.93    1.12
 -12  -1  -4    6.66    1.85
 -12  -1  -4    4.58    2.02
  12   1   4    2.05    1.91
  12   1   4    4.05    1.27
  12  -2  -4    2.69    1.43
  11  -2  -4   -0.88    1.40
  11  -2  -4   -0.50    1.07
 -11   2   4    0.69    1.06
  10  -2  -4    4.85    2.49
  10  -2  -4   10.34    1.67
  10  -2  -4    9.00    2.09
 -10   2   4   10.96    1.82
   9  -2  -4   23.43    2.68
   9  -2  -4   22.33    3.68
   9  -2  -4   21.04    2.11
  -9   2   4   25.48    2.49
   8  -2  -4    5.75    2.21
   8  -2  -4    3.92    1.08
  -8   2   4    5.06    1.90
  -8   2   4    6.08    1.39
   7  -2  -4   -2.52    1.18
   7  -2  -4    0.61    0.74
  -7   2   4   -0.14    1.28
  -7   2   4    0.70    0.78
   6  -2  -4    0.69    1.45
  -6   2   4   -0.37    0.66
  -6   2   4    1.23    1.21
   5  -2  -4    4.10    1.55
   5  -2  -4    4.92    0.77
   5  -2  -4    7.81    1.20
  -5   2   4    5.44    1.48
  -5   2   4    5.25    0.96
   4  -2  -4   30.70    1.93
   4  -2  -4   34.77    2.80
   4  -2  -4   38.51    2.24
  -4   2   4   33.66    2.02
  -4   2   4   30.70    1.63
  -4   2   4   39.96    2.22
  -4   2   4   31.82    2.50
   3  -2  -4   50.42    2.97
   3  -2  -4   51.74    2.70
   3  -2  -4   52.68    2.69
  -3   2   4   57.40    2.28
  -3   2   4   54.88    2.70
  -3   2   4   54.98    3.07
  -3   2   4   57.98    3.01
  -3   2   4   57.60    2.89
   2  -2  -4    8.74    1.22
   2  -2  -4    9.48    1.36
   2  -2  -4    9.68    1.34
  -2   2   4   12.27    1.33
  -2   2   4    9.86    0.70
  -2   2   4    9.56    1.51
  -2   2   4    8.98    1.15
  -2   2   4    8.02    1.19
   1  -2  -4   13.96    1.27
   1  -2  -4   13.13    0.73
   1  -2  -4   14.40    1.64
   1  -2  -4   13.44    1.48
   1  -2  -4   15.30    1.42
  -1   2   4   17.95    1.65
  -1   2   4   12.87    1.26
  -1   2   4   13.37    1.75
  -1   2   4   13.74    0.75
  -1   2   4   12.78    1.26
   0  -2  -4    0.71    1.14
   0  -2  -4    0.12    0.68
   0  -2  -4   -0.56    0.63
   0  -2  -4    1.87    1.22
   0   2   4   -0.13    0.57
   0   2   4    0.87    1.16
   0   2   4   -0.32    0.62
   0   2   4    0.69    1.04
  -1  -2  -4    1.23    0.70
  -1  -2  -4    0.79    1.01
  -1  -2  -4    1.35    0.58
  -1  -2  -4    2.04    1.52
   1   2   4    1.00    0.52
   1   2   4    3.43    1.71
   1   2   4    1.31    1.10
   1   2   4    1.10    0.64
  -2  -2  -4    9.99    1.04
  -2  -2  -4   10.07    1.17
  -2  -2  -4   10.81    2.21
  -2  -2  -4    7.96    1.46
  -2  -2  -4    9.48    0.75
   2   2   4   11.01    1.75
   2   2   4    9.69    1.02
   2   2   4   10.27    2.27
   2   2   4    8.53    0.87
  -3  -2  -4   16.21    2.47
  -3  -2  -4   14.80    0.84
  -3  -2  -4   10.34    1.05
  -3  -2  -4   11.32    1.61
  -3  -2  -4   14.12    1.32
   3   2   4   13.25    2.38
   3   2   4   12.92    1.05
   3   2   4   13.09    1.11
   3   2   4   14.51    1.97
[truncated: 797,532 more chars]
