# Supplementary material for: Copper(II) Complexes with Isomeric Morpholine-Substituted 2-Formylpyridine Thiosemicarbazone Hybrids as Potential Anticancer Drugs Inhibiting Both Ribonucleotide Reductase and Tubulin Polymerization: The Morpholine Position Matters
Source: J Med Chem. 2024 May 21;67(11):9069–90. doi: 10.1021/acs.jmedchem.4c00259 (PMC11181322; doi:10.1021/acs.jmedchem.4c00259)
Supplement: Supplementary file 6 — jm4c00259_si_006.zip [file jm4c00259_si_006.zip › mimi056n.cif]

 
data_mimi056n
 
_audit_creation_method            SHELXL-2014
_chemical_name_systematic
;
 ?
;
_chemical_name_common             ?
_chemical_melting_point           ?
_chemical_formula_moiety          '2(C20 H24 Cl Cu N5 O2 S), C3 H7 N O'
_chemical_formula_sum
 'C43 H55 Cl2 Cu2 N11 O5 S2' 
_chemical_formula_weight          1068.08

loop_
 _atom_type_symbol
 _atom_type_description
 _atom_type_scat_dispersion_real
 _atom_type_scat_dispersion_imag
 _atom_type_scat_source
 'C'  'C'   0.0033   0.0016
 'International Tables Vol C Tables 4.2.6.8 and 6.1.1.4'
 'H'  'H'   0.0000   0.0000
 'International Tables Vol C Tables 4.2.6.8 and 6.1.1.4'
 'Cl'  'Cl'   0.1484   0.1585
 'International Tables Vol C Tables 4.2.6.8 and 6.1.1.4'
 'Cu'  'Cu'   0.3201   1.2651
 'International Tables Vol C Tables 4.2.6.8 and 6.1.1.4'
 'N'  'N'   0.0061   0.0033
 'International Tables Vol C Tables 4.2.6.8 and 6.1.1.4'
 'O'  'O'   0.0106   0.0060
 'International Tables Vol C Tables 4.2.6.8 and 6.1.1.4'
 'S'  'S'   0.1246   0.1234
 'International Tables Vol C Tables 4.2.6.8 and 6.1.1.4'
 
_space_group_crystal_system       triclinic
_space_group_IT_number            2
_space_group_name_H-M_alt         'P -1'
_space_group_name_Hall            '-P 1'
 
_shelx_space_group_comment
;
The symmetry employed for this shelxl refinement is uniquely defined
by the following loop, which should always be used as a source of
symmetry information in preference to the above space-group names.
They are only intended as comments.
;
 
loop_
 _space_group_symop_operation_xyz
 'x, y, z'
 '-x, -y, -z'
 
_cell_length_a                    9.6075(10)
_cell_length_b                    16.1288(16)
_cell_length_c                    16.2544(17)
_cell_angle_alpha                 80.574(3)
_cell_angle_beta                  84.515(3)
_cell_angle_gamma                 74.123(3)
_cell_volume                      2386.5(4)
_cell_formula_units_Z             2
_cell_measurement_temperature     200(2)
_cell_measurement_reflns_used     6924 
_cell_measurement_theta_min       2.359 
_cell_measurement_theta_max       30.048 
 
_exptl_crystal_description        plate 
_exptl_crystal_colour             brown
_exptl_crystal_density_meas       ? 
_exptl_crystal_density_method     ?              
_exptl_crystal_density_diffrn     1.486          
_exptl_crystal_F_000              1108
_exptl_transmission_factor_min    ?                                             
_exptl_transmission_factor_max    ?                                             
_exptl_crystal_size_max           0.220
_exptl_crystal_size_mid           0.200
_exptl_crystal_size_min           0.010
_exptl_absorpt_coefficient_mu     1.147
_shelx_estimated_absorpt_T_min    0.786
_shelx_estimated_absorpt_T_max    0.989
_exptl_absorpt_correction_type    'multi-scan' 
_exptl_absorpt_correction_T_min   0.833 
_exptl_absorpt_correction_T_max   0.991 
_exptl_absorpt_process_details    SADABS 
 
_exptl_special_details
;
 ?
;
 
_diffrn_ambient_temperature       200(2)
_diffrn_radiation_wavelength      0.71073
_diffrn_radiation_type            MoK\a
_diffrn_source                    ?                       
_diffrn_measurement_device_type   'Bruker APEXII CCD' 
_diffrn_measurement_method        '\f and \w scans' 
_diffrn_detector_area_resol_mean  ? 
_diffrn_reflns_number             105366
_diffrn_reflns_av_unetI/netI      0.0258
_diffrn_reflns_av_R_equivalents   0.0314
_diffrn_reflns_limit_h_min        -14
_diffrn_reflns_limit_h_max        14
_diffrn_reflns_limit_k_min        -24
_diffrn_reflns_limit_k_max        24
_diffrn_reflns_limit_l_min        -24
_diffrn_reflns_limit_l_max        24
_diffrn_reflns_theta_min          1.701
_diffrn_reflns_theta_max          33.198
_diffrn_reflns_theta_full         25.242
_diffrn_measured_fraction_theta_max   0.991
_diffrn_measured_fraction_theta_full  0.994
_diffrn_reflns_Laue_measured_fraction_max    0.991
_diffrn_reflns_Laue_measured_fraction_full   0.994
_diffrn_reflns_point_group_measured_fraction_max   0.991
_diffrn_reflns_point_group_measured_fraction_full  0.994
_reflns_number_total              18107
_reflns_number_gt                 14017
_reflns_threshold_expression      'I > 2\s(I)'
_reflns_Friedel_coverage          0.000
_reflns_Friedel_fraction_max      .
_reflns_Friedel_fraction_full     .
 
_reflns_special_details
;
 Reflections were merged by SHELXL according to the crystal
 class for the calculation of statistics and refinement.
 
 _reflns_Friedel_fraction is defined as the number of unique
 Friedel pairs measured divided by the number that would be
 possible theoretically, ignoring centric projections and
 systematic absences.
;
 
_computing_data_collection        'Bruker APEX2'
_computing_cell_refinement        'Bruker SAINT'
_computing_data_reduction         'Bruker SAINT'
_computing_structure_solution     'SHELXS-2014 (Sheldrick, 2014)'
_computing_structure_refinement   'SHELXL-2014 (Sheldrick, 2014)'
_computing_molecular_graphics     'Bruker SHELXTL'
_computing_publication_material   'Bruker SHELXTL'
 
_refine_special_details
;
 ?
;
_refine_ls_structure_factor_coef  Fsqd
_refine_ls_matrix_type            full
_refine_ls_weighting_scheme       calc
_refine_ls_weighting_details
'w=1/[\s^2^(Fo^2^)+(0.0477P)^2^+0.9477P] where P=(Fo^2^+2Fc^2^)/3'
_atom_sites_solution_primary      ?
_atom_sites_solution_secondary    ?
_atom_sites_solution_hydrogens    mixed
_refine_ls_hydrogen_treatment     constr
_refine_ls_extinction_method      none
_refine_ls_extinction_coef        .
_refine_ls_number_reflns          18107
_refine_ls_number_parameters      604
_refine_ls_number_restraints      3
_refine_ls_R_factor_all           0.0512
_refine_ls_R_factor_gt            0.0341
_refine_ls_wR_factor_ref          0.0974
_refine_ls_wR_factor_gt           0.0889
_refine_ls_goodness_of_fit_ref    1.022
_refine_ls_restrained_S_all       1.023
_refine_ls_shift/su_max           0.001
_refine_ls_shift/su_mean          0.000
 
loop_
 _atom_site_label
 _atom_site_type_symbol
 _atom_site_fract_x
 _atom_site_fract_y
 _atom_site_fract_z
 _atom_site_U_iso_or_equiv
 _atom_site_adp_type
 _atom_site_occupancy
 _atom_site_site_symmetry_order  
 _atom_site_calc_flag
 _atom_site_refinement_flags_posn
 _atom_site_refinement_flags_adp
 _atom_site_refinement_flags_occupancy
 _atom_site_disorder_assembly
 _atom_site_disorder_group
Cu1A Cu 0.60346(2) 0.89695(2) 0.49427(2) 0.01785(4) Uani 1 1 d . . . . .
Cl1A Cl 0.44296(3) 0.98326(2) 0.40318(2) 0.02202(6) Uani 1 1 d . . . . .
S1A S 0.79949(4) 0.91727(2) 0.41540(2) 0.02279(7) Uani 1 1 d . . . . .
C1A C 0.32117(14) 0.86008(9) 0.56763(9) 0.0226(2) Uani 1 1 d . . . . .
H1A H 0.2746 0.9022 0.5240 0.027 Uiso 1 1 calc R U . . .
C2A C 0.23747(15) 0.82085(10) 0.62816(9) 0.0259(3) Uani 1 1 d . . . . .
H2A H 0.1352 0.8351 0.6254 0.031 Uiso 1 1 calc R U . . .
C3A C 0.30590(15) 0.76073(10) 0.69237(9) 0.0243(3) Uani 1 1 d . . . . .
H3A H 0.2501 0.7337 0.7343 0.029 Uiso 1 1 calc R U . . .
C4A C 0.45675(14) 0.73937(9) 0.69617(8) 0.0205(2) Uani 1 1 d . . . . .
C5A C 0.53341(14) 0.78042(8) 0.63193(8) 0.0181(2) Uani 1 1 d . . . . .
C6A C 0.69176(14) 0.76116(9) 0.62440(8) 0.0196(2) Uani 1 1 d . . . . .
H6A H 0.7513 0.7184 0.6627 0.024 Uiso 1 1 calc R U . . .
N1A N 0.46532(12) 0.83990(7) 0.56948(7) 0.0189(2) Uani 1 1 d . . . . .
N2A N 0.74562(11) 0.80614(7) 0.56219(6) 0.01721(19) Uani 1 1 d . . . . .
N3A N 0.89145(12) 0.78905(8) 0.54587(7) 0.0197(2) Uani 1 1 d . . . . .
C7A C 0.92406(13) 0.83674(8) 0.47440(8) 0.0179(2) Uani 1 1 d . . . . .
N4A N 1.06418(12) 0.81745(8) 0.44704(7) 0.0236(2) Uani 1 1 d . . . . .
H4A H 1.1286 0.7787 0.4781 0.028 Uiso 1 1 calc R U . . .
C8A C 0.53321(16) 0.67304(10) 0.76569(8) 0.0264(3) Uani 1 1 d . . . . .
H8AA H 0.5926 0.6209 0.7422 0.032 Uiso 1 1 calc R U . . .
H8AB H 0.5990 0.6981 0.7913 0.032 Uiso 1 1 calc R U . . .
N5A N 0.43004(14) 0.64775(8) 0.82935(7) 0.0242(2) Uani 1 1 d . . . . .
C9A C 0.3879(2) 0.70358(11) 0.89411(10) 0.0361(4) Uani 1 1 d . . . . .
H9AA H 0.3582 0.7653 0.8683 0.043 Uiso 1 1 calc R U . . .
H9AB H 0.4711 0.6959 0.9287 0.043 Uiso 1 1 calc R U . . .
C10A C 0.2632(2) 0.68012(12) 0.94818(11) 0.0424(4) Uani 1 1 d . . . . .
H10A H 0.2356 0.7174 0.9929 0.051 Uiso 1 1 calc R U . . .
H10B H 0.1785 0.6915 0.9138 0.051 Uiso 1 1 calc R U . . .
O1A O 0.30063(15) 0.59103(8) 0.98476(7) 0.0398(3) Uani 1 1 d . . . . .
O2A O 1.20918(18) 0.98796(10) 0.13783(7) 0.0511(4) Uani 1 1 d . . . . .
H2AA H 1.2188 0.9562 0.1005 0.077 Uiso 1 1 calc R U . . .
C11A C 0.3477(2) 0.53622(12) 0.92106(11) 0.0389(4) Uani 1 1 d . . . . .
H11A H 0.2661 0.5433 0.8854 0.047 Uiso 1 1 calc R U . . .
H11B H 0.3763 0.4746 0.9475 0.047 Uiso 1 1 calc R U . . .
C12A C 0.47414(19) 0.55737(10) 0.86728(9) 0.0310(3) Uani 1 1 d . . . . .
H12A H 0.5581 0.5479 0.9018 0.037 Uiso 1 1 calc R U . . .
H12B H 0.5030 0.5191 0.8234 0.037 Uiso 1 1 calc R U . . .
C13A C 1.11076(14) 0.85875(9) 0.36831(8) 0.0220(2) Uani 1 1 d . . . . .
C14A C 1.11901(15) 0.94414(10) 0.35984(8) 0.0230(3) Uani 1 1 d . . . . .
H14A H 1.1016 0.9734 0.4075 0.028 Uiso 1 1 calc R U . . .
C15A C 1.15245(16) 0.98762(10) 0.28248(9) 0.0257(3) Uani 1 1 d . . . . .
C16A C 1.17942(18) 0.94318(11) 0.21321(9) 0.0305(3) Uani 1 1 d . . . . .
C17A C 1.17172(18) 0.85725(12) 0.22045(9) 0.0314(3) Uani 1 1 d . . . . .
C18A C 1.13861(16) 0.81531(10) 0.29919(9) 0.0273(3) Uani 1 1 d . . . . .
H18A H 1.1351 0.7563 0.3054 0.033 Uiso 1 1 calc R U . . .
C19A C 1.1546(2) 1.08179(11) 0.27254(11) 0.0359(4) Uani 1 1 d . . . . .
H19A H 1.2493 1.0878 0.2482 0.054 Uiso 1 1 calc R U . . .
H19B H 1.1371 1.1018 0.3273 0.054 Uiso 1 1 calc R U . . .
H19C H 1.0787 1.1171 0.2356 0.054 Uiso 1 1 calc R U . . .
C20A C 1.1920(3) 0.81195(15) 0.14441(12) 0.0497(5) Uani 1 1 d . . . . .
H20A H 1.1916 0.7509 0.1617 0.075 Uiso 1 1 calc R U . . .
H20B H 1.2848 0.8148 0.1149 0.075 Uiso 1 1 calc R U . . .
H20C H 1.1129 0.8407 0.1073 0.075 Uiso 1 1 calc R U . . .
Cu1B Cu 0.54768(2) 0.55366(2) 0.58205(2) 0.02165(4) Uani 1 1 d . . . . .
Cl1B Cl 0.71173(4) 0.45456(3) 0.65731(3) 0.03860(9) Uani 1 1 d . . . . .
S1B S 0.35363(4) 0.52856(2) 0.66008(2) 0.02550(7) Uani 1 1 d . . . . .
O1B O 0.5692(2) 0.75172(13) 0.06488(10) 0.0730(6) Uani 1 1 d . . . . .
O2B O -0.15682(15) 0.53508(9) 0.94388(7) 0.0398(3) Uani 1 1 d . . . . .
H2B H -0.1607 0.4830 0.9514 0.060 Uiso 1 1 calc R U . . .
C1B C 0.82698(16) 0.58886(11) 0.49989(10) 0.0290(3) Uani 1 1 d . . . . .
H1B H 0.8757 0.5464 0.5427 0.035 Uiso 1 1 calc R U . . .
C2B C 0.90827(17) 0.62988(11) 0.43918(11) 0.0325(3) Uani 1 1 d . . . . .
H2BA H 1.0109 0.6155 0.4401 0.039 Uiso 1 1 calc R U . . .
C3B C 0.83670(17) 0.69147(11) 0.37807(10) 0.0300(3) Uani 1 1 d . . . . .
H3B H 0.8906 0.7195 0.3359 0.036 Uiso 1 1 calc R U . . .
C4B C 0.68453(16) 0.71375(10) 0.37694(9) 0.0247(3) Uani 1 1 d . . . . .
C5B C 0.61134(15) 0.66890(9) 0.43961(8) 0.0224(2) Uani 1 1 d . . . . .
C6B C 0.45322(15) 0.68491(10) 0.44894(8) 0.0228(3) Uani 1 1 d . . . . .
H6B H 0.3911 0.7259 0.4106 0.027 Uiso 1 1 calc R U . . .
N1B N 0.68251(13) 0.60736(8) 0.49978(7) 0.0241(2) Uani 1 1 d . . . . .
N2B N 0.40343(12) 0.63995(8) 0.51250(7) 0.0202(2) Uani 1 1 d . . . . .
N3B N 0.25813(12) 0.65642(8) 0.53053(7) 0.0212(2) Uani 1 1 d . . . . .
C7B C 0.22758(14) 0.60931(9) 0.60245(8) 0.0192(2) Uani 1 1 d . . . . .
N4B N 0.08724(13) 0.63084(8) 0.63003(7) 0.0235(2) Uani 1 1 d . . . . .
H4B H 0.0246 0.6655 0.5951 0.028 Uiso 1 1 calc R U . . .
C8B C 0.61234(17) 0.78484(10) 0.31048(9) 0.0272(3) Uani 1 1 d . . . . .
H8BA H 0.5059 0.7985 0.3214 0.033 Uiso 1 1 calc R U . . .
H8BB H 0.6432 0.8382 0.3126 0.033 Uiso 1 1 calc R U . . .
N5B N 0.64948(16) 0.75884(9) 0.22767(8) 0.0304(3) Uani 1 1 d . . . . .
C9B C 0.6182(2) 0.83522(12) 0.16315(11) 0.0412(4) Uani 1 1 d . . . . .
H9BA H 0.6762 0.8753 0.1708 0.049 Uiso 1 1 calc R U . . .
H9BB H 0.5144 0.8667 0.1682 0.049 Uiso 1 1 calc R U . . .
C10B C 0.6545(3) 0.80715(19) 0.07750(13) 0.0658(7) Uani 1 1 d . . . . .
H10C H 0.6361 0.8591 0.0341 0.079 Uiso 1 1 calc R U . . .
H10D H 0.7585 0.7761 0.0724 0.079 Uiso 1 1 calc R U . . .
C11B C 0.5960(4) 0.67653(17) 0.12690(16) 0.0717(8) Uani 1 1 d . . . . .
H11C H 0.6986 0.6431 0.1207 0.086 Uiso 1 1 calc R U . . .
H11D H 0.5346 0.6387 0.1181 0.086 Uiso 1 1 calc R U . . .
C12B C 0.5645(3) 0.69991(13) 0.21429(13) 0.0488(5) Uani 1 1 d . . . . .
H12C H 0.4599 0.7284 0.2226 0.059 Uiso 1 1 calc R U . . .
H12D H 0.5889 0.6463 0.2555 0.059 Uiso 1 1 calc R U . . .
C13B C 0.03156(14) 0.60195(9) 0.71141(8) 0.0217(2) Uani 1 1 d . . . . .
C14B C 0.02347(17) 0.51690(10) 0.73520(9) 0.0277(3) Uani 1 1 d . . . . .
H14B H 0.0599 0.4754 0.6979 0.033 Uiso 1 1 calc R U . . .
C15B C -0.03763(18) 0.49134(10) 0.81353(10) 0.0296(3) Uani 1 1 d . . . . .
C16B C -0.09217(16) 0.55356(11) 0.86676(9) 0.0272(3) Uani 1 1 d . . . . .
C17B C -0.08562(16) 0.63975(10) 0.84410(9) 0.0260(3) Uani 1 1 d . . . . .
C18B C -0.02303(15) 0.66285(9) 0.76576(8) 0.0233(3) Uani 1 1 d . . . . .
H18B H -0.0176 0.7212 0.7492 0.028 Uiso 1 1 calc R U . . .
C19B C -0.0494(3) 0.39959(12) 0.83839(13) 0.0492(5) Uani 1 1 d . . . . .
H19D H 0.0061 0.3633 0.7974 0.074 Uiso 1 1 calc R U . . .
H19E H -0.1513 0.3989 0.8405 0.074 Uiso 1 1 calc R U . . .
H19F H -0.0105 0.3767 0.8936 0.074 Uiso 1 1 calc R U . . .
C20B C -0.1459(2) 0.70509(13) 0.90338(11) 0.0421(4) Uani 1 1 d . . . . .
H20D H -0.0898 0.6884 0.9536 0.063 Uiso 1 1 calc R U . . .
H20E H -0.2474 0.7064 0.9190 0.063 Uiso 1 1 calc R U . . .
H20F H -0.1395 0.7629 0.8761 0.063 Uiso 1 1 calc R U . . .
N1 N 0.3210(2) 0.94948(12) 0.86168(10) 0.0494(4) Uani 1 1 d . . . . .
C2 C 0.4727(4) 0.9374(2) 0.8306(2) 0.0951(11) Uani 1 1 d D . . . .
H2C H 0.4981 0.9315 0.7735 0.114 Uiso 0.5 1 d R U P . .
H2D H 0.4994 0.8877 0.7994 0.143 Uiso 0.5 1 d R U P . .
H2E H 0.4832 0.9899 0.7934 0.143 Uiso 0.5 1 d R U P . .
H2F H 0.5364 0.9260 0.8771 0.143 Uiso 0.5 1 d R U P . .
C3 C 0.2131(5) 0.9662(2) 0.8034(2) 0.1123(15) Uani 1 1 d . . . . .
H3C H 0.2136 1.0199 0.7652 0.168 Uiso 1 1 d R U . . .
H3D H 0.2298 0.9177 0.7713 0.168 Uiso 1 1 d R U . . .
H3E H 0.1190 0.9732 0.8345 0.168 Uiso 1 1 d R U . . .
C1 C 0.2943(4) 0.9480(2) 0.94244(17) 0.0887(10) Uani 1 1 d D . . . .
H1C H 0.1991 0.9428 0.9588 0.106 Uiso 0.25 1 d R U P A .
H1D H 0.3459 0.8913 0.9716 0.133 Uiso 0.5 1 d R U P A .
H1E H 0.1899 0.9574 0.9554 0.133 Uiso 0.5 1 d R U P A .
H1F H 0.3770 0.9367 0.9743 0.106 Uiso 0.25 1 d R U P . .
H1G H 0.3270 0.9942 0.9607 0.133 Uiso 0.5 1 d R U P A .
O1 O 0.5672(5) 0.9326(3) 0.8762(3) 0.0936(15) Uani 0.5 1 d D . P . .
O2 O 0.1834(5) 0.9580(5) 0.9848(3) 0.0664(14) Uani 0.25 1 d D . P A 2
O3 O 0.3557(7) 0.9523(5) 1.0018(3) 0.0664(14) Uani 0.25 1 d D . P A 1
 
loop_
 _atom_site_aniso_label
 _atom_site_aniso_U_11
 _atom_site_aniso_U_22
 _atom_site_aniso_U_33
 _atom_site_aniso_U_23
 _atom_site_aniso_U_13
 _atom_site_aniso_U_12
Cu1A 0.01545(7) 0.01813(8) 0.01680(7) 0.00330(5) 0.00016(5) -0.00286(6)
Cl1A 0.02188(14) 0.02308(15) 0.01850(13) 0.00090(11) -0.00485(10) -0.00256(11)
S1A 0.01774(14) 0.02398(16) 0.02029(14) 0.00751(12) 0.00181(11) -0.00203(12)
C1A 0.0180(5) 0.0245(6) 0.0238(6) 0.0014(5) -0.0027(4) -0.0051(5)
C2A 0.0182(6) 0.0324(8) 0.0272(6) -0.0004(5) 0.0001(5) -0.0094(5)
C3A 0.0215(6) 0.0302(7) 0.0223(6) 0.0000(5) 0.0023(5) -0.0117(5)
C4A 0.0208(6) 0.0233(6) 0.0178(5) 0.0003(5) 0.0010(4) -0.0090(5)
C5A 0.0185(5) 0.0190(6) 0.0162(5) 0.0006(4) 0.0006(4) -0.0061(4)
C6A 0.0183(5) 0.0212(6) 0.0168(5) 0.0032(4) 0.0002(4) -0.0045(5)
N1A 0.0179(5) 0.0189(5) 0.0183(5) 0.0016(4) -0.0009(4) -0.0047(4)
N2A 0.0158(4) 0.0186(5) 0.0153(4) 0.0007(4) 0.0011(3) -0.0037(4)
N3A 0.0151(4) 0.0226(5) 0.0177(5) 0.0033(4) 0.0013(4) -0.0029(4)
C7A 0.0164(5) 0.0192(6) 0.0165(5) 0.0007(4) 0.0006(4) -0.0043(4)
N4A 0.0161(5) 0.0272(6) 0.0213(5) 0.0073(4) 0.0022(4) -0.0027(4)
C8A 0.0229(6) 0.0336(8) 0.0199(6) 0.0074(5) 0.0014(5) -0.0103(6)
N5A 0.0282(6) 0.0254(6) 0.0178(5) 0.0031(4) 0.0048(4) -0.0105(5)
C9A 0.0510(10) 0.0310(8) 0.0279(7) -0.0039(6) 0.0100(7) -0.0175(7)
C10A 0.0549(11) 0.0332(9) 0.0323(8) -0.0027(7) 0.0193(8) -0.0088(8)
O1A 0.0557(8) 0.0354(6) 0.0251(5) 0.0005(5) 0.0168(5) -0.0156(6)
O2A 0.0702(10) 0.0629(9) 0.0207(5) 0.0088(6) 0.0066(6) -0.0301(8)
C11A 0.0567(11) 0.0316(8) 0.0295(7) -0.0013(6) 0.0160(7) -0.0216(8)
C12A 0.0396(8) 0.0267(7) 0.0224(6) 0.0034(5) 0.0066(6) -0.0081(6)
C13A 0.0159(5) 0.0274(7) 0.0191(5) 0.0040(5) 0.0014(4) -0.0049(5)
C14A 0.0203(6) 0.0284(7) 0.0186(5) 0.0005(5) -0.0004(4) -0.0063(5)
C15A 0.0239(6) 0.0285(7) 0.0231(6) 0.0045(5) -0.0006(5) -0.0091(5)
C16A 0.0331(7) 0.0384(9) 0.0189(6) 0.0039(6) 0.0023(5) -0.0134(7)
C17A 0.0337(8) 0.0405(9) 0.0217(6) -0.0050(6) 0.0039(5) -0.0142(7)
C18A 0.0265(7) 0.0297(7) 0.0259(6) -0.0018(5) 0.0044(5) -0.0109(6)
C19A 0.0405(9) 0.0299(8) 0.0365(8) 0.0048(6) -0.0003(7) -0.0139(7)
C20A 0.0646(13) 0.0619(13) 0.0302(8) -0.0171(9) 0.0094(8) -0.0273(11)
Cu1B 0.01859(8) 0.02219(9) 0.02100(8) -0.00124(6) -0.00178(6) -0.00091(6)
Cl1B 0.02606(17) 0.0418(2) 0.0367(2) 0.00685(16) -0.00638(14) 0.00417(16)
S1B 0.02230(15) 0.02304(16) 0.02529(15) 0.00670(12) -0.00150(12) -0.00203(13)
O1B 0.0907(14) 0.0829(13) 0.0398(8) -0.0269(9) -0.0175(8) 0.0018(11)
O2B 0.0445(7) 0.0478(7) 0.0257(5) 0.0037(5) 0.0122(5) -0.0199(6)
C1B 0.0198(6) 0.0311(8) 0.0339(7) -0.0068(6) -0.0001(5) -0.0022(5)
C2B 0.0202(6) 0.0349(8) 0.0423(9) -0.0117(7) 0.0039(6) -0.0052(6)
C3B 0.0258(7) 0.0332(8) 0.0327(7) -0.0103(6) 0.0089(6) -0.0109(6)
C4B 0.0240(6) 0.0262(7) 0.0237(6) -0.0072(5) 0.0052(5) -0.0066(5)
C5B 0.0204(6) 0.0256(7) 0.0204(6) -0.0058(5) 0.0026(4) -0.0042(5)
C6B 0.0194(6) 0.0269(7) 0.0187(5) -0.0001(5) 0.0009(4) -0.0028(5)
N1B 0.0196(5) 0.0264(6) 0.0244(5) -0.0045(4) 0.0002(4) -0.0029(4)
N2B 0.0176(5) 0.0225(5) 0.0182(5) -0.0029(4) 0.0008(4) -0.0024(4)
N3B 0.0168(5) 0.0254(6) 0.0173(5) 0.0014(4) 0.0014(4) -0.0020(4)
C7B 0.0203(5) 0.0188(6) 0.0170(5) -0.0011(4) -0.0001(4) -0.0037(5)
N4B 0.0201(5) 0.0265(6) 0.0179(5) 0.0060(4) 0.0016(4) -0.0026(4)
C8B 0.0319(7) 0.0261(7) 0.0224(6) -0.0056(5) 0.0060(5) -0.0069(6)
N5B 0.0404(7) 0.0260(6) 0.0235(6) -0.0060(5) 0.0037(5) -0.0071(5)
C9B 0.0546(11) 0.0369(9) 0.0276(7) 0.0015(7) 0.0057(7) -0.0106(8)
C10B 0.0737(16) 0.0860(19) 0.0257(9) -0.0041(10) 0.0052(9) -0.0057(14)
C11B 0.098(2) 0.0538(14) 0.0647(15) -0.0325(12) -0.0280(14) 0.0003(14)
C12B 0.0750(15) 0.0288(9) 0.0472(11) -0.0059(8) -0.0191(10) -0.0156(9)
C13B 0.0192(5) 0.0244(6) 0.0187(5) 0.0035(5) 0.0007(4) -0.0056(5)
C14B 0.0325(7) 0.0233(7) 0.0248(6) 0.0008(5) 0.0030(5) -0.0075(6)
C15B 0.0320(7) 0.0259(7) 0.0278(7) 0.0054(5) 0.0031(5) -0.0092(6)
C16B 0.0239(6) 0.0353(8) 0.0204(6) 0.0053(5) 0.0021(5) -0.0108(6)
C17B 0.0247(6) 0.0322(7) 0.0214(6) -0.0027(5) 0.0030(5) -0.0103(6)
C18B 0.0228(6) 0.0230(6) 0.0233(6) 0.0008(5) 0.0019(5) -0.0079(5)
C19B 0.0661(13) 0.0292(9) 0.0477(11) 0.0065(8) 0.0143(9) -0.0175(9)
C20B 0.0500(11) 0.0462(10) 0.0327(8) -0.0139(7) 0.0136(7) -0.0175(9)
N1 0.0674(12) 0.0417(9) 0.0356(8) 0.0033(7) -0.0043(8) -0.0131(8)
C2 0.086(2) 0.081(2) 0.100(3) -0.0034(19) 0.027(2) -0.0082(19)
C3 0.184(4) 0.079(2) 0.076(2) 0.0032(17) -0.068(3) -0.025(2)
C1 0.127(3) 0.099(2) 0.0495(15) 0.0002(15) -0.0051(17) -0.052(2)
O1 0.067(3) 0.110(4) 0.096(3) 0.025(3) -0.012(2) -0.030(3)
O2 0.091(3) 0.089(4) 0.0142(15) -0.0023(18) 0.0104(19) -0.022(3)
O3 0.091(3) 0.089(4) 0.0142(15) -0.0023(18) 0.0104(19) -0.022(3)
 
_geom_special_details
;
 All esds (except the esd in the dihedral angle between two l.s. planes)
 are estimated using the full covariance matrix.  The cell esds are taken
 into account individually in the estimation of esds in distances, angles
 and torsion angles; correlations between esds in cell parameters are only
 used when they are defined by crystal symmetry.  An approximate (isotropic)
 treatment of cell esds is used for estimating esds involving l.s. planes.
;
 
loop_
 _geom_bond_atom_site_label_1
 _geom_bond_atom_site_label_2
 _geom_bond_distance
 _geom_bond_site_symmetry_2
 _geom_bond_publ_flag
Cu1A N2A 1.9732(11) . ?
Cu1A N1A 2.0229(11) . ?
Cu1A S1A 2.2442(4) . ?
Cu1A Cl1A 2.2572(4) . ?
Cu1A Cl1A 2.6742(4) 2_676 ?
Cl1A Cu1A 2.6742(4) 2_676 ?
S1A C7A 1.7320(13) . ?
C1A N1A 1.3353(17) . ?
C1A C2A 1.3922(19) . ?
C1A H1A 0.9500 . ?
C2A C3A 1.383(2) . ?
C2A H2A 0.9500 . ?
C3A C4A 1.4000(19) . ?
C3A H3A 0.9500 . ?
C4A C5A 1.4016(17) . ?
C4A C8A 1.5146(19) . ?
C5A N1A 1.3576(16) . ?
C5A C6A 1.4642(18) . ?
C6A N2A 1.2968(16) . ?
C6A H6A 0.9500 . ?
N2A N3A 1.3605(15) . ?
N3A C7A 1.3450(16) . ?
C7A N4A 1.3448(16) . ?
N4A C13A 1.4339(16) . ?
N4A H4A 0.8800 . ?
C8A N5A 1.4514(17) . ?
C8A H8AA 0.9900 . ?
C8A H8AB 0.9900 . ?
N5A C12A 1.4498(19) . ?
N5A C9A 1.453(2) . ?
C9A C10A 1.513(2) . ?
C9A H9AA 0.9900 . ?
C9A H9AB 0.9900 . ?
C10A O1A 1.423(2) . ?
C10A H10A 0.9900 . ?
C10A H10B 0.9900 . ?
O1A C11A 1.432(2) . ?
O2A C16A 1.3641(17) . ?
O2A H2AA 0.8400 . ?
C11A C12A 1.511(2) . ?
C11A H11A 0.9900 . ?
C11A H11B 0.9900 . ?
C12A H12A 0.9900 . ?
C12A H12B 0.9900 . ?
C13A C14A 1.385(2) . ?
C13A C18A 1.387(2) . ?
C14A C15A 1.3905(18) . ?
C14A H14A 0.9500 . ?
C15A C16A 1.399(2) . ?
C15A C19A 1.506(2) . ?
C16A C17A 1.393(2) . ?
C17A C18A 1.398(2) . ?
C17A C20A 1.507(2) . ?
C18A H18A 0.9500 . ?
C19A H19A 0.9800 . ?
C19A H19B 0.9800 . ?
C19A H19C 0.9800 . ?
C20A H20A 0.9800 . ?
C20A H20B 0.9800 . ?
C20A H20C 0.9800 . ?
Cu1B N2B 1.9659(11) . ?
Cu1B N1B 2.0297(12) . ?
Cu1B Cl1B 2.2102(4) . ?
Cu1B S1B 2.2452(4) . ?
S1B C7B 1.7305(13) . ?
O1B C10B 1.416(4) . ?
O1B C11B 1.425(3) . ?
O2B C16B 1.3697(17) . ?
O2B H2B 0.8400 . ?
C1B N1B 1.3376(18) . ?
C1B C2B 1.394(2) . ?
C1B H1B 0.9500 . ?
C2B C3B 1.371(2) . ?
C2B H2BA 0.9500 . ?
C3B C4B 1.408(2) . ?
C3B H3B 0.9500 . ?
C4B C5B 1.3983(19) . ?
C4B C8B 1.505(2) . ?
C5B N1B 1.3593(18) . ?
C5B C6B 1.4668(19) . ?
C6B N2B 1.2931(17) . ?
C6B H6B 0.9500 . ?
N2B N3B 1.3600(15) . ?
N3B C7B 1.3400(16) . ?
C7B N4B 1.3486(17) . ?
N4B C13B 1.4325(16) . ?
N4B H4B 0.8800 . ?
C8B N5B 1.4581(18) . ?
C8B H8BA 0.9900 . ?
C8B H8BB 0.9900 . ?
N5B C9B 1.464(2) . ?
N5B C12B 1.464(2) . ?
C9B C10B 1.514(3) . ?
C9B H9BA 0.9900 . ?
C9B H9BB 0.9900 . ?
C10B H10C 0.9900 . ?
C10B H10D 0.9900 . ?
C11B C12B 1.511(3) . ?
C11B H11C 0.9900 . ?
C11B H11D 0.9900 . ?
C12B H12C 0.9900 . ?
C12B H12D 0.9900 . ?
C13B C14B 1.384(2) . ?
C13B C18B 1.391(2) . ?
C14B C15B 1.398(2) . ?
C14B H14B 0.9500 . ?
C15B C16B 1.393(2) . ?
C15B C19B 1.501(2) . ?
C16B C17B 1.396(2) . ?
C17B C18B 1.3939(19) . ?
C17B C20B 1.505(2) . ?
C18B H18B 0.9500 . ?
C19B H19D 0.9800 . ?
C19B H19E 0.9800 . ?
C19B H19F 0.9800 . ?
C20B H20D 0.9800 . ?
C20B H20E 0.9800 . ?
C20B H20F 0.9800 . ?
N1 C1 1.311(3) . ?
N1 C3 1.413(4) . ?
N1 C2 1.467(4) . ?
C2 O1 1.2049(10) . ?
C2 H2C 0.9499 . ?
C2 H2D 0.9800 . ?
C2 H2E 0.9799 . ?
C2 H2F 0.9801 . ?
C3 H3C 0.9802 . ?
C3 H3D 0.9799 . ?
C3 H3E 0.9800 . ?
C1 H1G 0.9799 . ?
C1 H1E 0.9800 . ?
C1 H1D 0.9800 . ?
C1 O3 1.1983(10) . ?
C1 O2 1.1986(10) . ?
C1 H1C 0.9500 . ?
C1 H1D 0.9800 . ?
C1 H1E 0.9800 . ?
C1 H1F 0.9499 . ?
C1 H1G 0.9799 . ?
O1 H2F 0.3397 . ?
O2 H1C 0.5125 . ?
O2 H1E 0.4762 . ?
O3 H1D 1.1969 . ?
O3 H1F 0.5435 . ?
O3 H1G 0.8745 . ?
 
loop_
 _geom_angle_atom_site_label_1
 _geom_angle_atom_site_label_2
 _geom_angle_atom_site_label_3
 _geom_angle
 _geom_angle_site_symmetry_1
 _geom_angle_site_symmetry_3
 _geom_angle_publ_flag
N2A Cu1A N1A 80.88(4) . . ?
N2A Cu1A S1A 84.26(3) . . ?
N1A Cu1A S1A 162.09(3) . . ?
N2A Cu1A Cl1A 170.35(3) . . ?
N1A Cu1A Cl1A 98.21(3) . . ?
S1A Cu1A Cl1A 94.755(15) . . ?
N2A Cu1A Cl1A 96.29(3) . 2_676 ?
N1A Cu1A Cl1A 88.57(3) . 2_676 ?
S1A Cu1A Cl1A 102.998(14) . 2_676 ?
Cl1A Cu1A Cl1A 93.290(13) . 2_676 ?
Cu1A Cl1A Cu1A 86.708(13) . 2_676 ?
C7A S1A Cu1A 95.72(4) . . ?
N1A C1A C2A 121.59(12) . . ?
N1A C1A H1A 119.2 . . ?
C2A C1A H1A 119.2 . . ?
C3A C2A C1A 118.83(13) . . ?
C3A C2A H2A 120.6 . . ?
C1A C2A H2A 120.6 . . ?
C2A C3A C4A 120.56(12) . . ?
C2A C3A H3A 119.7 . . ?
C4A C3A H3A 119.7 . . ?
C3A C4A C5A 117.09(12) . . ?
C3A C4A C8A 121.12(11) . . ?
C5A C4A C8A 121.78(12) . . ?
N1A C5A C4A 121.97(12) . . ?
N1A C5A C6A 114.42(11) . . ?
C4A C5A C6A 123.57(11) . . ?
N2A C6A C5A 115.83(11) . . ?
N2A C6A H6A 122.1 . . ?
C5A C6A H6A 122.1 . . ?
C1A N1A C5A 119.93(11) . . ?
C1A N1A Cu1A 127.49(9) . . ?
C5A N1A Cu1A 112.29(8) . . ?
C6A N2A N3A 120.60(11) . . ?
C6A N2A Cu1A 115.76(9) . . ?
N3A N2A Cu1A 123.63(8) . . ?
C7A N3A N2A 111.20(10) . . ?
N4A C7A N3A 116.11(11) . . ?
N4A C7A S1A 118.93(9) . . ?
N3A C7A S1A 124.94(9) . . ?
C7A N4A C13A 121.39(11) . . ?
C7A N4A H4A 119.3 . . ?
C13A N4A H4A 119.3 . . ?
N5A C8A C4A 111.19(12) . . ?
N5A C8A H8AA 109.4 . . ?
C4A C8A H8AA 109.4 . . ?
N5A C8A H8AB 109.4 . . ?
C4A C8A H8AB 109.4 . . ?
H8AA C8A H8AB 108.0 . . ?
C12A N5A C8A 114.00(12) . . ?
C12A N5A C9A 109.72(12) . . ?
C8A N5A C9A 114.26(13) . . ?
N5A C9A C10A 109.29(14) . . ?
N5A C9A H9AA 109.8 . . ?
C10A C9A H9AA 109.8 . . ?
N5A C9A H9AB 109.8 . . ?
C10A C9A H9AB 109.8 . . ?
H9AA C9A H9AB 108.3 . . ?
O1A C10A C9A 111.46(15) . . ?
O1A C10A H10A 109.3 . . ?
C9A C10A H10A 109.3 . . ?
O1A C10A H10B 109.3 . . ?
C9A C10A H10B 109.3 . . ?
H10A C10A H10B 108.0 . . ?
C10A O1A C11A 110.10(13) . . ?
C16A O2A H2AA 109.5 . . ?
O1A C11A C12A 112.03(14) . . ?
O1A C11A H11A 109.2 . . ?
C12A C11A H11A 109.2 . . ?
O1A C11A H11B 109.2 . . ?
C12A C11A H11B 109.2 . . ?
H11A C11A H11B 107.9 . . ?
N5A C12A C11A 108.28(14) . . ?
N5A C12A H12A 110.0 . . ?
C11A C12A H12A 110.0 . . ?
N5A C12A H12B 110.0 . . ?
C11A C12A H12B 110.0 . . ?
H12A C12A H12B 108.4 . . ?
C14A C13A C18A 119.75(12) . . ?
C14A C13A N4A 120.01(13) . . ?
C18A C13A N4A 120.11(13) . . ?
C13A C14A C15A 120.86(13) . . ?
C13A C14A H14A 119.6 . . ?
C15A C14A H14A 119.6 . . ?
C14A C15A C16A 118.76(14) . . ?
C14A C15A C19A 120.84(14) . . ?
C16A C15A C19A 120.37(13) . . ?
O2A C16A C17A 121.24(15) . . ?
O2A C16A C15A 117.49(15) . . ?
C17A C16A C15A 121.25(13) . . ?
C16A C17A C18A 118.52(14) . . ?
C16A C17A C20A 120.67(15) . . ?
C18A C17A C20A 120.76(16) . . ?
C13A C18A C17A 120.84(14) . . ?
C13A C18A H18A 119.6 . . ?
C17A C18A H18A 119.6 . . ?
C15A C19A H19A 109.5 . . ?
C15A C19A H19B 109.5 . . ?
H19A C19A H19B 109.5 . . ?
C15A C19A H19C 109.5 . . ?
H19A C19A H19C 109.5 . . ?
H19B C19A H19C 109.5 . . ?
C17A C20A H20A 109.5 . . ?
C17A C20A H20B 109.5 . . ?
H20A C20A H20B 109.5 . . ?
C17A C20A H20C 109.5 . . ?
H20A C20A H20C 109.5 . . ?
H20B C20A H20C 109.5 . . ?
N2B Cu1B N1B 80.49(5) . . ?
N2B Cu1B Cl1B 178.41(4) . . ?
N1B Cu1B Cl1B 98.95(4) . . ?
N2B Cu1B S1B 84.44(3) . . ?
N1B Cu1B S1B 164.11(4) . . ?
Cl1B Cu1B S1B 96.238(17) . . ?
C7B S1B Cu1B 95.39(5) . . ?
C10B O1B C11B 109.85(19) . . ?
C16B O2B H2B 109.5 . . ?
N1B C1B C2B 122.06(15) . . ?
N1B C1B H1B 119.0 . . ?
C2B C1B H1B 119.0 . . ?
C3B C2B C1B 118.46(14) . . ?
C3B C2B H2BA 120.8 . . ?
C1B C2B H2BA 120.8 . . ?
C2B C3B C4B 121.00(14) . . ?
C2B C3B H3B 119.5 . . ?
C4B C3B H3B 119.5 . . ?
C5B C4B C3B 116.89(14) . . ?
C5B C4B C8B 124.80(13) . . ?
C3B C4B C8B 118.29(13) . . ?
N1B C5B C4B 122.04(13) . . ?
N1B C5B C6B 113.70(12) . . ?
C4B C5B C6B 124.23(13) . . ?
N2B C6B C5B 116.03(12) . . ?
N2B C6B H6B 122.0 . . ?
C5B C6B H6B 122.0 . . ?
C1B N1B C5B 119.53(13) . . ?
C1B N1B Cu1B 127.39(11) . . ?
C5B N1B Cu1B 113.08(9) . . ?
C6B N2B N3B 119.99(11) . . ?
C6B N2B Cu1B 116.57(9) . . ?
N3B N2B Cu1B 123.37(8) . . ?
C7B N3B N2B 111.55(11) . . ?
N3B C7B N4B 114.72(11) . . ?
N3B C7B S1B 124.85(10) . . ?
N4B C7B S1B 120.40(10) . . ?
C7B N4B C13B 125.48(11) . . ?
C7B N4B H4B 117.3 . . ?
C13B N4B H4B 117.3 . . ?
N5B C8B C4B 111.13(12) . . ?
N5B C8B H8BA 109.4 . . ?
C4B C8B H8BA 109.4 . . ?
N5B C8B H8BB 109.4 . . ?
C4B C8B H8BB 109.4 . . ?
H8BA C8B H8BB 108.0 . . ?
C8B N5B C9B 110.45(13) . . ?
C8B N5B C12B 109.80(14) . . ?
C9B N5B C12B 108.71(15) . . ?
N5B C9B C10B 109.90(17) . . ?
N5B C9B H9BA 109.7 . . ?
C10B C9B H9BA 109.7 . . ?
N5B C9B H9BB 109.7 . . ?
C10B C9B H9BB 109.7 . . ?
H9BA C9B H9BB 108.2 . . ?
O1B C10B C9B 110.24(19) . . ?
O1B C10B H10C 109.6 . . ?
C9B C10B H10C 109.6 . . ?
O1B C10B H10D 109.6 . . ?
C9B C10B H10D 109.6 . . ?
H10C C10B H10D 108.1 . . ?
O1B C11B C12B 112.08(18) . . ?
O1B C11B H11C 109.2 . . ?
C12B C11B H11C 109.2 . . ?
O1B C11B H11D 109.2 . . ?
C12B C11B H11D 109.2 . . ?
H11C C11B H11D 107.9 . . ?
N5B C12B C11B 110.2(2) . . ?
N5B C12B H12C 109.6 . . ?
C11B C12B H12C 109.6 . . ?
N5B C12B H12D 109.6 . . ?
C11B C12B H12D 109.6 . . ?
H12C C12B H12D 108.1 . . ?
C14B C13B C18B 119.61(12) . . ?
C14B C13B N4B 121.86(13) . . ?
C18B C13B N4B 118.42(12) . . ?
C13B C14B C15B 120.76(14) . . ?
C13B C14B H14B 119.6 . . ?
C15B C14B H14B 119.6 . . ?
C16B C15B C14B 118.60(14) . . ?
C16B C15B C19B 120.72(14) . . ?
C14B C15B C19B 120.64(15) . . ?
O2B C16B C15B 122.77(14) . . ?
O2B C16B C17B 115.53(14) . . ?
C15B C16B C17B 121.70(13) . . ?
C18B C17B C16B 118.18(14) . . ?
C18B C17B C20B 121.72(14) . . ?
C16B C17B C20B 120.10(13) . . ?
C13B C18B C17B 121.14(13) . . ?
C13B C18B H18B 119.4 . . ?
C17B C18B H18B 119.4 . . ?
C15B C19B H19D 109.5 . . ?
C15B C19B H19E 109.5 . . ?
H19D C19B H19E 109.5 . . ?
C15B C19B H19F 109.5 . . ?
H19D C19B H19F 109.5 . . ?
H19E C19B H19F 109.5 . . ?
C17B C20B H20D 109.5 . . ?
C17B C20B H20E 109.5 . . ?
H20D C20B H20E 109.5 . . ?
C17B C20B H20F 109.5 . . ?
H20D C20B H20F 109.5 . . ?
H20E C20B H20F 109.5 . . ?
C1 N1 C3 124.2(3) . . ?
C1 N1 C2 117.0(3) . . ?
C3 N1 C2 118.7(3) . . ?
O1 C2 N1 121.6(4) . . ?
O1 C2 H2C 118.8 . . ?
N1 C2 H2C 119.6 . . ?
O1 C2 H2D 109.9 . . ?
N1 C2 H2D 108.3 . . ?
H2C C2 H2D 46.2 . . ?
O1 C2 H2E 97.3 . . ?
N1 C2 H2E 109.5 . . ?
H2C C2 H2E 63.5 . . ?
H2D C2 H2E 109.5 . . ?
O1 C2 H2F 13.5 . . ?
N1 C2 H2F 110.6 . . ?
H2C C2 H2F 128.7 . . ?
H2D C2 H2F 109.5 . . ?
H2E C2 H2F 109.5 . . ?
N1 C3 H3C 109.8 . . ?
N1 C3 H3D 110.6 . . ?
H3C C3 H3D 109.5 . . ?
N1 C3 H3E 108.0 . . ?
H3C C3 H3E 109.5 . . ?
H3D C3 H3E 109.5 . . ?
H1G C1 H1E 109.5 . . ?
H1G C1 H1D 109.5 . . ?
H1E C1 H1D 109.5 . . ?
H1G C1 O3 46.0 . . ?
H1E C1 O3 111.3 . . ?
H1D C1 O3 65.8 . . ?
H1G C1 O2 96.5 . . ?
H1E C1 O2 22.5 . . ?
H1D C1 O2 98.2 . . ?
H1G C1 N1 109.4 . . ?
H1E C1 N1 109.4 . . ?
H1D C1 N1 109.5 . . ?
O3 C1 N1 137.9(4) . . ?
O2 C1 N1 131.9(4) . . ?
H1G C1 H1C 119.2 . . ?
H1E C1 H1C 13.4 . . ?
H1D C1 H1C 96.7 . . ?
O3 C1 H1C 110.6 . . ?
O2 C1 H1C 24.2 . . ?
N1 C1 H1C 111.5 . . ?
H1G C1 H1D 109.5 . . ?
H1E C1 H1D 109.5 . . ?
H1D C1 H1D 0.0 . . ?
O3 C1 H1D 65.8 . . ?
O2 C1 H1D 98.2 . . ?
N1 C1 H1D 109.5 . . ?
H1C C1 H1D 96.7 . . ?
H1G C1 H1E 109.5 . . ?
H1E C1 H1E 0.0 . . ?
H1D C1 H1E 109.5 . . ?
O3 C1 H1E 111.3 . . ?
O2 C1 H1E 22.5 . . ?
N1 C1 H1E 109.4 . . ?
H1C C1 H1E 13.4 . . ?
H1D C1 H1E 109.5 . . ?
H1G C1 H1F 57.0 . . ?
H1E C1 H1F 135.1 . . ?
H1D C1 H1F 53.7 . . ?
O3 C1 H1F 26.2 . . ?
O2 C1 H1F 112.7 . . ?
N1 C1 H1F 115.4 . . ?
H1C C1 H1F 130.6 . . ?
H1D C1 H1F 53.7 . . ?
H1E C1 H1F 135.1 . . ?
H1G C1 H1G 0.0 . . ?
H1E C1 H1G 109.5 . . ?
H1D C1 H1G 109.5 . . ?
O3 C1 H1G 46.0 . . ?
O2 C1 H1G 96.5 . . ?
N1 C1 H1G 109.4 . . ?
H1C C1 H1G 119.2 . . ?
H1D C1 H1G 109.5 . . ?
H1E C1 H1G 109.5 . . ?
H1F C1 H1G 57.0 . . ?
C2 O1 H2F 42.2 . . ?
C1 O2 H1C 49.6 . . ?
C1 O2 H1E 52.0 . . ?
H1C O2 H1E 26.2 . . ?
C1 O3 H1D 48.3 . . ?
C1 O3 H1F 50.5 . . ?
H1D O3 H1F 41.9 . . ?
C1 O3 H1G 53.7 . . ?
H1D O3 H1G 100.0 . . ?
H1F O3 H1G 77.2 . . ?
 
loop_
 _geom_torsion_atom_site_label_1
 _geom_torsion_atom_site_label_2
 _geom_torsion_atom_site_label_3
 _geom_torsion_atom_site_label_4
 _geom_torsion
 _geom_torsion_site_symmetry_1
 _geom_torsion_site_symmetry_2
 _geom_torsion_site_symmetry_3
 _geom_torsion_site_symmetry_4
 _geom_torsion_publ_flag
N1A C1A C2A C3A 1.2(2) . . . . ?
C1A C2A C3A C4A -0.3(2) . . . . ?
C2A C3A C4A C5A -0.9(2) . . . . ?
C2A C3A C4A C8A -179.44(14) . . . . ?
C3A C4A C5A N1A 1.5(2) . . . . ?
C8A C4A C5A N1A 179.99(13) . . . . ?
C3A C4A C5A C6A -176.23(13) . . . . ?
C8A C4A C5A C6A 2.3(2) . . . . ?
N1A C5A C6A N2A 3.40(18) . . . . ?
C4A C5A C6A N2A -178.72(12) . . . . ?
C2A C1A N1A C5A -0.6(2) . . . . ?
C2A C1A N1A Cu1A -173.91(11) . . . . ?
C4A C5A N1A C1A -0.7(2) . . . . ?
C6A C5A N1A C1A 177.18(12) . . . . ?
C4A C5A N1A Cu1A 173.51(10) . . . . ?
C6A C5A N1A Cu1A -8.57(14) . . . . ?
C5A C6A N2A N3A -175.18(11) . . . . ?
C5A C6A N2A Cu1A 3.83(15) . . . . ?
C6A N2A N3A C7A 173.87(12) . . . . ?
Cu1A N2A N3A C7A -5.06(15) . . . . ?
N2A N3A C7A N4A -172.26(11) . . . . ?
N2A N3A C7A S1A 5.88(17) . . . . ?
Cu1A S1A C7A N4A 174.23(11) . . . . ?
Cu1A S1A C7A N3A -3.87(12) . . . . ?
N3A C7A N4A C13A 174.91(13) . . . . ?
S1A C7A N4A C13A -3.35(19) . . . . ?
C3A C4A C8A N5A -8.3(2) . . . . ?
C5A C4A C8A N5A 173.31(13) . . . . ?
C4A C8A N5A C12A 145.36(13) . . . . ?
C4A C8A N5A C9A -87.36(16) . . . . ?
C12A N5A C9A C10A -59.77(19) . . . . ?
C8A N5A C9A C10A 170.78(14) . . . . ?
N5A C9A C10A O1A 58.0(2) . . . . ?
C9A C10A O1A C11A -56.2(2) . . . . ?
C10A O1A C11A C12A 57.1(2) . . . . ?
C8A N5A C12A C11A -170.69(13) . . . . ?
C9A N5A C12A C11A 59.72(18) . . . . ?
O1A C11A C12A N5A -58.82(19) . . . . ?
C7A N4A C13A C14A 74.85(18) . . . . ?
C7A N4A C13A C18A -100.98(17) . . . . ?
C18A C13A C14A C15A 1.1(2) . . . . ?
N4A C13A C14A C15A -174.71(12) . . . . ?
C13A C14A C15A C16A -0.7(2) . . . . ?
C13A C14A C15A C19A 177.12(14) . . . . ?
C14A C15A C16A O2A 178.75(15) . . . . ?
C19A C15A C16A O2A 0.9(2) . . . . ?
C14A C15A C16A C17A 0.7(2) . . . . ?
C19A C15A C16A C17A -177.15(16) . . . . ?
O2A C16A C17A C18A -179.03(16) . . . . ?
C15A C16A C17A C18A -1.1(2) . . . . ?
O2A C16A C17A C20A -1.7(3) . . . . ?
C15A C16A C17A C20A 176.23(17) . . . . ?
C14A C13A C18A C17A -1.5(2) . . . . ?
N4A C13A C18A C17A 174.34(13) . . . . ?
C16A C17A C18A C13A 1.5(2) . . . . ?
C20A C17A C18A C13A -175.84(16) . . . . ?
N1B C1B C2B C3B 0.5(2) . . . . ?
C1B C2B C3B C4B 0.7(2) . . . . ?
C2B C3B C4B C5B -1.4(2) . . . . ?
C2B C3B C4B C8B 177.18(14) . . . . ?
C3B C4B C5B N1B 0.9(2) . . . . ?
C8B C4B C5B N1B -177.59(13) . . . . ?
C3B C4B C5B C6B 178.71(13) . . . . ?
C8B C4B C5B C6B 0.3(2) . . . . ?
N1B C5B C6B N2B 0.77(19) . . . . ?
C4B C5B C6B N2B -177.24(13) . . . . ?
C2B C1B N1B C5B -1.0(2) . . . . ?
C2B C1B N1B Cu1B 179.41(12) . . . . ?
C4B C5B N1B C1B 0.3(2) . . . . ?
C6B C5B N1B C1B -177.77(13) . . . . ?
C4B C5B N1B Cu1B 179.95(11) . . . . ?
C6B C5B N1B Cu1B 1.89(15) . . . . ?
C5B C6B N2B N3B 173.75(12) . . . . ?
C5B C6B N2B Cu1B -3.20(17) . . . . ?
C6B N2B N3B C7B -174.28(12) . . . . ?
Cu1B N2B N3B C7B 2.44(16) . . . . ?
N2B N3B C7B N4B 171.38(12) . . . . ?
N2B N3B C7B S1B -6.80(17) . . . . ?
Cu1B S1B C7B N3B 6.96(12) . . . . ?
Cu1B S1B C7B N4B -171.13(11) . . . . ?
N3B C7B N4B C13B -168.08(13) . . . . ?
S1B C7B N4B C13B 10.2(2) . . . . ?
C5B C4B C8B N5B -115.58(16) . . . . ?
C3B C4B C8B N5B 66.00(18) . . . . ?
C4B C8B N5B C9B -162.28(14) . . . . ?
C4B C8B N5B C12B 77.85(17) . . . . ?
C8B N5B C9B C10B -178.91(18) . . . . ?
C12B N5B C9B C10B -58.4(2) . . . . ?
C11B O1B C10B C9B -59.6(3) . . . . ?
N5B C9B C10B O1B 61.0(3) . . . . ?
C10B O1B C11B C12B 57.9(3) . . . . ?
C8B N5B C12B C11B 176.85(17) . . . . ?
C9B N5B C12B C11B 55.9(2) . . . . ?
O1B C11B C12B N5B -56.5(3) . . . . ?
C7B N4B C13B C14B -71.8(2) . . . . ?
C7B N4B C13B C18B 111.85(16) . . . . ?
C18B C13B C14B C15B -0.6(2) . . . . ?
N4B C13B C14B C15B -176.94(14) . . . . ?
C13B C14B C15B C16B 0.9(2) . . . . ?
C13B C14B C15B C19B 178.59(17) . . . . ?
C14B C15B C16B O2B 178.53(15) . . . . ?
C19B C15B C16B O2B 0.9(3) . . . . ?
C14B C15B C16B C17B -0.7(2) . . . . ?
C19B C15B C16B C17B -178.41(17) . . . . ?
O2B C16B C17B C18B -179.03(13) . . . . ?
C15B C16B C17B C18B 0.3(2) . . . . ?
O2B C16B C17B C20B 0.7(2) . . . . ?
C15B C16B C17B C20B 179.97(16) . . . . ?
C14B C13B C18B C17B 0.2(2) . . . . ?
N4B C13B C18B C17B 176.60(13) . . . . ?
C16B C17B C18B C13B 0.0(2) . . . . ?
C20B C17B C18B C13B -179.67(15) . . . . ?
C1 N1 C2 O1 -5.2(6) . . . . ?
C3 N1 C2 O1 171.7(4) . . . . ?
C3 N1 C1 H1G -117.3 . . . . ?
C2 N1 C1 H1G 59.3 . . . . ?
C3 N1 C1 H1E 2.7 . . . . ?
C2 N1 C1 H1E 179.3 . . . . ?
C3 N1 C1 H1D 122.7 . . . . ?
C2 N1 C1 H1D -60.7 . . . . ?
C3 N1 C1 O3 -162.2(7) . . . . ?
C2 N1 C1 O3 14.4(8) . . . . ?
C3 N1 C1 O2 1.2(8) . . . . ?
C2 N1 C1 O2 177.8(6) . . . . ?
 
_refine_diff_density_max    0.958
_refine_diff_density_min   -0.897
_refine_diff_density_rms    0.068

_shelxl_version_number 2014-3

_shelx_res_file
;
TITL mimi056_0m_a.res in P-1
REM shel 6.0 0.5
CELL 0.71073 9.6075 16.1288 16.2544 80.574 84.515 74.123
ZERR 2 0.001 0.0016 0.0017 0.003 0.003 0.003
LATT 1
SFAC C H Cl Cu N O S
UNIT 86 110 4 4 22 10 4
DFIX 1.2 0.001 O1 C2
DFIX 1.2 0.001 O2 C1 O3 C1
EADP O2 O3

L.S. 15
ACTA
MERG 2
PLAN  18
TEMP -73.15
SIZE 0.22 0.20 0.01
CONF
FREE H1g H1f
FREE O1 H2f
FREE O2 H1e
FREE O2 H1c
FREE O3 H1d
FREE O3 H1g
FREE O3 H1f
FREE H1d H1f
BIND C1 O2
BIND C1 O3
BIND C1 H1d
BIND C1 H1e
BIND C1 H1g
FREE H2c H2d
FREE H2c H2e
BIND C2 O1
FREE H1c H1e
BOND $H
HTAB
LIST 6
fmap 2
MORE -1
MERG 2
OMIT -3 -1 2
OMIT -1 -3 8
OMIT 1 1 1
OMIT 2 3 5
OMIT 2 3 0
OMIT 0 -3 4
OMIT 0 6 0
OMIT -5 -5 11
OMIT 4 1 0
OMIT 2 4 2
OMIT -4 -2 6
OMIT -3 -6 3
OMIT 3 12 9
OMIT 5 3 0
OMIT -1 0 3
OMIT 4 1 1
OMIT 3 7 3
OMIT -3 3 0
OMIT 0 -1 6
OMIT 0 3 5
OMIT 3 4 0
OMIT 0 0 6
OMIT -3 -3 3
OMIT 2 -1 4
OMIT 3 9 12
OMIT 1 -2 2
OMIT 0 5 5
OMIT -3 -3 7
OMIT 3 -3 7
OMIT 6 3 3
OMIT -2 2 3
OMIT 0 -9 3
OMIT 5 3 1
OMIT 1 1 0
OMIT -1 -1 6
OMIT 2 3 3
OMIT 3 5 8
OMIT 0 1 2
OMIT -3 2 1
OMIT -4 -6 2
OMIT -2 -4 5
OMIT 2 2 3
OMIT 0 12 9
OMIT 3 1 3
OMIT 2 8 0
OMIT -4 1 2
OMIT -3 4 1
OMIT 2 1 0
OMIT 0 -1 2

WGHT    0.047700    0.947700
FVAR       0.30769
CU1A  4    0.603462    0.896948    0.494273    11.00000    0.01545    0.01813 =
         0.01680    0.00330    0.00016   -0.00286
CL1A  3    0.442962    0.983264    0.403179    11.00000    0.02188    0.02308 =
         0.01850    0.00090   -0.00485   -0.00256
S1A   7    0.799490    0.917265    0.415398    11.00000    0.01774    0.02398 =
         0.02029    0.00751    0.00181   -0.00203
C1A   1    0.321170    0.860081    0.567630    11.00000    0.01795    0.02452 =
         0.02381    0.00139   -0.00270   -0.00515
AFIX  43
H1A   2    0.274602    0.902227    0.523953    11.00000   -1.20000
AFIX   0
C2A   1    0.237468    0.820849    0.628158    11.00000    0.01821    0.03237 =
         0.02717   -0.00042    0.00008   -0.00941
AFIX  43
H2A   2    0.135153    0.835125    0.625402    11.00000   -1.20000
AFIX   0
C3A   1    0.305896    0.760726    0.692370    11.00000    0.02152    0.03016 =
         0.02230    0.00003    0.00227   -0.01173
AFIX  43
H3A   2    0.250057    0.733688    0.734259    11.00000   -1.20000
AFIX   0
C4A   1    0.456747    0.739370    0.696166    11.00000    0.02079    0.02325 =
         0.01782    0.00030    0.00104   -0.00896
C5A   1    0.533415    0.780421    0.631929    11.00000    0.01852    0.01899 =
         0.01617    0.00055    0.00059   -0.00612
C6A   1    0.691756    0.761155    0.624403    11.00000    0.01832    0.02116 =
         0.01675    0.00318    0.00020   -0.00450
AFIX  43
H6A   2    0.751313    0.718372    0.662703    11.00000   -1.20000
AFIX   0
N1A   5    0.465323    0.839901    0.569483    11.00000    0.01785    0.01894 =
         0.01829    0.00158   -0.00090   -0.00473
N2A   5    0.745622    0.806136    0.562194    11.00000    0.01581    0.01856 =
         0.01527    0.00075    0.00112   -0.00373
N3A   5    0.891453    0.789051    0.545869    11.00000    0.01512    0.02256 =
         0.01771    0.00333    0.00128   -0.00289
C7A   1    0.924056    0.836744    0.474402    11.00000    0.01639    0.01925 =
         0.01650    0.00070    0.00059   -0.00430
N4A   5    1.064177    0.817448    0.447042    11.00000    0.01609    0.02722 =
         0.02133    0.00728    0.00216   -0.00275
AFIX  43
H4A   2    1.128641    0.778654    0.478113    11.00000   -1.20000
AFIX   0
C8A   1    0.533209    0.673043    0.765693    11.00000    0.02286    0.03365 =
         0.01989    0.00740    0.00140   -0.01027
AFIX  23
H8AA  2    0.592604    0.620873    0.742216    11.00000   -1.20000
H8AB  2    0.598994    0.698068    0.791278    11.00000   -1.20000
AFIX   0
N5A   5    0.430036    0.647746    0.829350    11.00000    0.02821    0.02536 =
         0.01782    0.00315    0.00481   -0.01051
C9A   1    0.387885    0.703577    0.894106    11.00000    0.05096    0.03097 =
         0.02794   -0.00395    0.00999   -0.01749
AFIX  23
H9AA  2    0.358231    0.765340    0.868304    11.00000   -1.20000
H9AB  2    0.471087    0.695873    0.928740    11.00000   -1.20000
AFIX   0
C10A  1    0.263205    0.680117    0.948182    11.00000    0.05492    0.03316 =
         0.03233   -0.00268    0.01933   -0.00884
AFIX  23
H10A  2    0.235579    0.717412    0.992920    11.00000   -1.20000
H10B  2    0.178453    0.691494    0.913829    11.00000   -1.20000
AFIX   0
O1A   6    0.300626    0.591031    0.984762    11.00000    0.05573    0.03536 =
         0.02509    0.00046    0.01680   -0.01563
O2A   6    1.209178    0.987961    0.137831    11.00000    0.07019    0.06288 =
         0.02072    0.00882    0.00658   -0.03015
AFIX 147
H2AA  2    1.218759    0.956180    0.100464    11.00000   -1.50000
AFIX   0
C11A  1    0.347672    0.536216    0.921055    11.00000    0.05674    0.03160 =
         0.02949   -0.00128    0.01598   -0.02161
AFIX  23
H11A  2    0.266094    0.543306    0.885362    11.00000   -1.20000
H11B  2    0.376255    0.474626    0.947466    11.00000   -1.20000
AFIX   0
C12A  1    0.474138    0.557374    0.867281    11.00000    0.03957    0.02669 =
         0.02240    0.00338    0.00657   -0.00813
AFIX  23
H12A  2    0.558077    0.547913    0.901827    11.00000   -1.20000
H12B  2    0.503027    0.519052    0.823416    11.00000   -1.20000
AFIX   0
C13A  1    1.110759    0.858748    0.368315    11.00000    0.01589    0.02744 =
         0.01907    0.00404    0.00135   -0.00493
C14A  1    1.119010    0.944138    0.359839    11.00000    0.02032    0.02844 =
         0.01863    0.00050   -0.00040   -0.00631
AFIX  43
H14A  2    1.101595    0.973391    0.407499    11.00000   -1.20000
AFIX   0
C15A  1    1.152453    0.987624    0.282480    11.00000    0.02386    0.02854 =
         0.02306    0.00449   -0.00060   -0.00906
C16A  1    1.179424    0.943178    0.213205    11.00000    0.03308    0.03841 =
         0.01888    0.00392    0.00230   -0.01344
C17A  1    1.171716    0.857251    0.220446    11.00000    0.03372    0.04046 =
         0.02172   -0.00503    0.00390   -0.01417
C18A  1    1.138612    0.815313    0.299188    11.00000    0.02648    0.02975 =
         0.02594   -0.00179    0.00444   -0.01087
AFIX  43
H18A  2    1.135149    0.756296    0.305432    11.00000   -1.20000
AFIX   0
C19A  1    1.154572    1.081786    0.272538    11.00000    0.04054    0.02989 =
         0.03654    0.00477   -0.00035   -0.01393
AFIX 137
H19A  2    1.249288    1.087776    0.248228    11.00000   -1.50000
H19B  2    1.137140    1.101787    0.327299    11.00000   -1.50000
H19C  2    1.078668    1.117057    0.235619    11.00000   -1.50000
AFIX   0
C20A  1    1.192036    0.811954    0.144414    11.00000    0.06460    0.06190 =
         0.03021   -0.01714    0.00938   -0.02729
AFIX 137
H20A  2    1.191590    0.750884    0.161654    11.00000   -1.50000
H20B  2    1.284803    0.814796    0.114868    11.00000   -1.50000
H20C  2    1.112930    0.840722    0.107272    11.00000   -1.50000
AFIX   0

CU1B  4    0.547679    0.553660    0.582053    11.00000    0.01859    0.02219 =
         0.02100   -0.00124   -0.00178   -0.00091
CL1B  3    0.711727    0.454557    0.657307    11.00000    0.02606    0.04182 =
         0.03668    0.00685   -0.00638    0.00417
S1B   7    0.353629    0.528562    0.660082    11.00000    0.02230    0.02304 =
         0.02529    0.00670   -0.00150   -0.00203
O1B   6    0.569242    0.751723    0.064882    11.00000    0.09068    0.08294 =
         0.03983   -0.02690   -0.01745    0.00176
O2B   6   -0.156824    0.535075    0.943875    11.00000    0.04454    0.04778 =
         0.02570    0.00367    0.01223   -0.01994
AFIX 147
H2B   2   -0.160708    0.482955    0.951441    11.00000   -1.50000
AFIX   0
C1B   1    0.826976    0.588855    0.499893    11.00000    0.01976    0.03109 =
         0.03389   -0.00682   -0.00012   -0.00221
AFIX  43
H1B   2    0.875706    0.546423    0.542691    11.00000   -1.20000
AFIX   0
C2B   1    0.908268    0.629875    0.439182    11.00000    0.02017    0.03489 =
         0.04225   -0.01173    0.00393   -0.00517
AFIX  43
H2BA  2    1.010878    0.615490    0.440126    11.00000   -1.20000
AFIX   0
C3B   1    0.836700    0.691465    0.378073    11.00000    0.02575    0.03318 =
         0.03273   -0.01034    0.00891   -0.01093
AFIX  43
H3B   2    0.890601    0.719528    0.335856    11.00000   -1.20000
AFIX   0
C4B   1    0.684528    0.713750    0.376942    11.00000    0.02405    0.02621 =
         0.02366   -0.00719    0.00522   -0.00655
C5B   1    0.611339    0.668899    0.439607    11.00000    0.02035    0.02556 =
         0.02037   -0.00577    0.00255   -0.00423
C6B   1    0.453218    0.684910    0.448936    11.00000    0.01944    0.02689 =
         0.01868   -0.00010    0.00087   -0.00284
AFIX  43
H6B   2    0.391080    0.725876    0.410556    11.00000   -1.20000
AFIX   0
N1B   5    0.682507    0.607364    0.499781    11.00000    0.01956    0.02642 =
         0.02441   -0.00446    0.00025   -0.00288
N2B   5    0.403430    0.639952    0.512501    11.00000    0.01764    0.02255 =
         0.01824   -0.00291    0.00084   -0.00241
N3B   5    0.258131    0.656423    0.530530    11.00000    0.01682    0.02540 =
         0.01734    0.00144    0.00142   -0.00197
C7B   1    0.227581    0.609311    0.602452    11.00000    0.02030    0.01884 =
         0.01701   -0.00113   -0.00012   -0.00371
N4B   5    0.087245    0.630837    0.630033    11.00000    0.02013    0.02650 =
         0.01793    0.00603    0.00155   -0.00258
AFIX  43
H4B   2    0.024625    0.665540    0.595112    11.00000   -1.20000
AFIX   0
C8B   1    0.612343    0.784844    0.310477    11.00000    0.03194    0.02607 =
         0.02244   -0.00559    0.00603   -0.00686
AFIX  23
H8BA  2    0.505932    0.798455    0.321382    11.00000   -1.20000
H8BB  2    0.643207    0.838177    0.312565    11.00000   -1.20000
AFIX   0
N5B   5    0.649481    0.758837    0.227671    11.00000    0.04037    0.02603 =
         0.02354   -0.00602    0.00374   -0.00710
C9B   1    0.618239    0.835221    0.163153    11.00000    0.05457    0.03691 =
         0.02756    0.00152    0.00569   -0.01062
AFIX  23
H9BA  2    0.676248    0.875286    0.170787    11.00000   -1.20000
H9BB  2    0.514408    0.866664    0.168152    11.00000   -1.20000
AFIX   0
C10B  1    0.654537    0.807155    0.077498    11.00000    0.07372    0.08602 =
         0.02569   -0.00410    0.00520   -0.00572
AFIX  23
H10C  2    0.636071    0.859137    0.034139    11.00000   -1.20000
H10D  2    0.758544    0.776100    0.072429    11.00000   -1.20000
AFIX   0
C11B  1    0.595962    0.676527    0.126897    11.00000    0.09771    0.05380 =
         0.06471   -0.03249   -0.02802    0.00032
AFIX  23
H11C  2    0.698571    0.643143    0.120746    11.00000   -1.20000
H11D  2    0.534641    0.638740    0.118097    11.00000   -1.20000
AFIX   0
C12B  1    0.564480    0.699914    0.214286    11.00000    0.07502    0.02876 =
         0.04723   -0.00585   -0.01906   -0.01559
AFIX  23
H12C  2    0.459921    0.728369    0.222592    11.00000   -1.20000
H12D  2    0.588889    0.646300    0.255458    11.00000   -1.20000
AFIX   0
C13B  1    0.031563    0.601949    0.711406    11.00000    0.01917    0.02444 =
         0.01872    0.00345    0.00070   -0.00564
C14B  1    0.023470    0.516900    0.735200    11.00000    0.03253    0.02328 =
         0.02483    0.00083    0.00303   -0.00750
AFIX  43
H14B  2    0.059870    0.475431    0.697858    11.00000   -1.20000
AFIX   0
C15B  1   -0.037634    0.491342    0.813526    11.00000    0.03205    0.02586 =
         0.02778    0.00538    0.00314   -0.00922
C16B  1   -0.092168    0.553562    0.866755    11.00000    0.02391    0.03532 =
         0.02040    0.00529    0.00209   -0.01077
C17B  1   -0.085620    0.639752    0.844100    11.00000    0.02469    0.03223 =
         0.02135   -0.00265    0.00302   -0.01030
C18B  1   -0.023026    0.662855    0.765755    11.00000    0.02279    0.02296 =
         0.02333    0.00076    0.00187   -0.00790
AFIX  43
H18B  2   -0.017558    0.721213    0.749198    11.00000   -1.20000
AFIX   0
C19B  1   -0.049374    0.399594    0.838393    11.00000    0.06610    0.02916 =
         0.04771    0.00649    0.01426   -0.01747
AFIX 137
H19D  2    0.006057    0.363278    0.797383    11.00000   -1.50000
H19E  2   -0.151336    0.398908    0.840460    11.00000   -1.50000
H19F  2   -0.010507    0.376689    0.893573    11.00000   -1.50000
AFIX   0
C20B  1   -0.145862    0.705092    0.903383    11.00000    0.05002    0.04619 =
         0.03267   -0.01386    0.01356   -0.01750
AFIX 137
H20D  2   -0.089808    0.688438    0.953559    11.00000   -1.50000
H20E  2   -0.247443    0.706447    0.919045    11.00000   -1.50000
H20F  2   -0.139549    0.762925    0.876136    11.00000   -1.50000
AFIX   0

N1    5    0.321006    0.949476    0.861681    11.00000    0.06738    0.04167 =
         0.03560    0.00326   -0.00435   -0.01308
C2    1    0.472698    0.937423    0.830598    11.00000    0.08582    0.08121 =
         0.10026   -0.00342    0.02701   -0.00823
AFIX   3
H2C   2    0.498127    0.931503    0.773528    10.50000   -1.20000
H2D   2    0.499358    0.887733    0.799437    10.50000   -1.50000
H2E   2    0.483168    0.989943    0.793418    10.50000   -1.50000
H2F   2    0.536388    0.925963    0.877098    10.50000   -1.50000
AFIX   0
C3    1    0.213066    0.966206    0.803397    11.00000    0.18354    0.07883 =
         0.07646    0.00321   -0.06827   -0.02545
AFIX   3
H3C   2    0.213576    1.019905    0.765227    11.00000   -1.50000
H3D   2    0.229766    0.917685    0.771257    11.00000   -1.50000
H3E   2    0.118986    0.973206    0.834467    11.00000   -1.50000
AFIX   0
C1    1    0.294288    0.947992    0.942438    11.00000    0.12720    0.09913 =
         0.04954    0.00019   -0.00509   -0.05210
AFIX   3
H1C   2    0.199068    0.942812    0.958768    10.25000   -1.20000
H1D   2    0.345918    0.891342    0.971578    10.50000   -1.50000
H1E   2    0.189888    0.957402    0.955428    10.50000   -1.50000
H1F   2    0.377048    0.936692    0.974308    10.25000   -1.20000
H1G   2    0.327018    0.994192    0.960668    10.50000   -1.50000
AFIX   0
O1    6    0.567221    0.932592    0.876221    10.50000    0.06709    0.10974 =
         0.09570    0.02468   -0.01240   -0.02990
PART 2
O2    6    0.183384    0.957993    0.984758    10.25000    0.09063    0.08905 =
         0.01417   -0.00226    0.01043   -0.02198
PART 1
O3    6    0.355707    0.952270    1.001768    10.25000    0.09063    0.08905 =
         0.01417   -0.00226    0.01043   -0.02198
HKLF 4

REM  mimi056_0m_a.res in P-1
REM R1 =  0.0341 for   14017 Fo > 4sig(Fo)  and  0.0512 for all   18107 data
REM    604 parameters refined using      3 restraints

END

WGHT      0.0478      0.9067

REM Instructions for potential hydrogen bonds
HTAB C1A Cl1A
EQIV $1 x+1, y, z
HTAB N4A N3B_$1
EQIV $2 x+1, y, z-1
HTAB O2A O2_$2
HTAB O2A O3_$2
EQIV $3 -x, -y+1, -z+2
HTAB O2B O1A_$3
HTAB C1B Cl1B
EQIV $4 x-1, y, z
HTAB N4B N3A_$4
HTAB C8B S1A
EQIV $5 -x+1, -y+1, -z+1
HTAB C12B S1B_$5
HTAB C2 O1
HTAB O1 N1
HTAB O1 O3
EQIV $6 -x+1, -y+2, -z+1
HTAB C3 S1A_$6
HTAB O2 N1
HTAB O3 N1
HTAB O3 O1
HTAB O3 N1

REM Highest difference peak  0.958,  deepest hole -0.897,  1-sigma level  0.068
Q1    1   0.4248  0.9464  0.9253  11.00000  0.05    0.96
Q2    1   0.1616  0.9680  0.9126  11.00000  0.05    0.74
Q3    1   0.3454  0.9547  0.7892  11.00000  0.05    0.72
Q4    1   0.2205  0.9325  0.9852  11.00000  0.05    0.65
Q5    1   0.4119  0.9403  0.7898  11.00000  0.05    0.58
Q6    1   0.7163  0.4941  0.6645  11.00000  0.05    0.50
Q7    1   1.1249  0.7567  0.4624  11.00000  0.05    0.44
Q8    1   0.8707  0.6098  0.4719  11.00000  0.05    0.42
Q9    1  -0.0535  0.6500  0.8052  11.00000  0.05    0.41
Q10   1   0.2851  0.8398  0.5993  11.00000  0.05    0.40
Q11   1  -0.0862  0.5971  0.8612  11.00000  0.05    0.40
Q12   1   0.3952  0.8460  0.5714  11.00000  0.05    0.40
Q13   1   0.0322  0.6935  0.6100  11.00000  0.05    0.40
Q14   1   0.3865  0.7498  0.6963  11.00000  0.05    0.40
Q15   1   0.6109  0.7730  0.6279  11.00000  0.05    0.40
Q16   1   0.6514  0.6913  0.4078  11.00000  0.05    0.39
Q17   1   1.1451  0.9683  0.3201  11.00000  0.05    0.39
Q18   1   0.5038  0.7577  0.6621  11.00000  0.05    0.39
;
_shelx_res_checksum   39797

_shelx_hkl_file
;
  -1   0   0 2409.86   60.09
  -1   0   0 2372.06   59.79
  -1   0   0 2479.05   60.09
  -1   0   0 2323.47   59.69
  -1   0   0 2409.76   60.09
  -1   0   0 2515.55   60.09
   1   0   0 2440.06   59.99
   1   0   0 2376.16   60.19
   1   0   0 2479.45   59.69
   1   0   0 2343.97   59.79
   1   0   0 2452.65   60.29
   1   0   0 2402.36   59.99
   1   0   0 2334.47   59.89
  -2   0   0   22.40    1.00
  -2   0   0   22.10    0.90
  -2   0   0   21.70    0.80
  -2   0   0   23.40    0.70
  -2   0   0   21.40    0.90
  -2   0   0   25.20    1.00
   2   0   0   23.80    0.80
   2   0   0   21.80    1.10
   2   0   0   22.30    0.90
   2   0   0   23.60    1.00
  -3   0   0  105.59    3.30
  -3   0   0  107.59    2.80
  -3   0   0  101.99    3.10
  -3   0   0  101.29    3.20
  -3   0   0  109.79    3.30
   3   0   0  103.89    3.40
   3   0   0  109.79    2.90
   3   0   0  111.69    3.50
  -4   0   0  303.97    8.20
  -4   0   0  295.77    7.90
  -4   0   0  301.27    8.20
  -4   0   0  288.47    7.50
  -4   0   0  293.07    8.00
   4   0   0  294.17    8.30
   4   0   0  297.17    8.30
   4   0   0  290.97    7.50
  -5   0   0   35.70    2.00
  -5   0   0   35.90    2.00
  -5   0   0   33.00    1.70
  -5   0   0   38.20    1.90
   5   0   0   33.50    2.10
   5   0   0   32.10    2.10
  -6   0   0   80.49    3.20
  -6   0   0   78.99    3.00
  -6   0   0   67.19    2.40
  -6   0   0   76.29    3.20
  -6   0   0   73.39    3.00
   6   0   0   72.29    3.30
   6   0   0   76.39    3.50
  -7   0   0   97.39    3.70
  -7   0   0   90.49    3.90
  -7   0   0   89.09    2.80
  -7   0   0   92.09    2.80
  -7   0   0   99.99    4.10
  -7   0   0   92.89    3.80
   7   0   0   96.39    4.20
   7   0   0   90.49    4.20
  -8   0   0  128.29    5.10
  -8   0   0  130.49    4.70
  -8   0   0  117.59    3.50
  -8   0   0  127.29    5.00
  -8   0   0  123.29    5.00
   8   0   0  130.49    5.50
   8   0   0  122.99    5.20
  -9   0   0   15.10    1.90
  -9   0   0   10.90    1.70
  -9   0   0   15.40    2.20
  -9   0   0   12.90    1.80
   9   0   0   12.30    2.40
   9   0   0   13.00    2.30
 -10   0   0   -0.10    1.50
 -10   0   0    0.50    1.70
 -10   0   0    0.10    1.70
 -10   0   0    0.90    1.70
  10   0   0    2.60    2.00
  10   0   0    1.10    1.40
  10   0   0    0.90    1.00
 -11   0   0   50.69    3.70
 -11   0   0   42.10    3.80
 -11   0   0   46.30    3.50
 -11   0   0   48.60    3.70
  11   0   0   43.50    3.50
  11   0   0   47.40    4.10
  11   0   0   53.59    4.60
 -12   0   0   30.90    3.60
 -12   0   0   37.70    3.30
 -12   0   0   34.40    3.40
 -12   0   0   30.70    3.30
  12   0   0   44.20    4.70
  12   0   0   35.60    4.40
 -13   0   0   42.30    4.10
 -13   0   0   35.00    4.00
  13   0   0   42.60    5.10
  13   0   0   41.80    5.00
 -14   0   0   37.90    4.20
 -14   0   0   37.10    4.60
 -14   0   0   35.10    3.90
  14   0   0   40.10    4.70
  14   0   0   39.60    4.90
 -14   1   0   -1.80    2.20
  13  -1   0    1.10    3.10
  13  -1   0    3.00    3.20
 -13   1   0    3.30    2.40
 -13   1   0    0.70    2.30
 -13   1   0    4.70    2.80
  12  -1   0    3.10    2.80
  12  -1   0   -1.50    2.60
 -12   1   0    0.30    2.10
 -12   1   0   -0.70    1.40
 -12   1   0   -0.40    1.60
  11  -1   0   15.90    3.10
  11  -1   0   16.00    2.40
  11  -1   0   18.40    2.90
 -11   1   0   10.90    2.50
 -11   1   0   16.10    2.80
 -11   1   0   16.60    2.50
 -11   1   0   13.00    2.10
  10  -1   0   55.59    3.80
  10  -1   0   55.59    4.00
  10  -1   0   56.89    4.00
 -10   1   0   54.19    3.80
 -10   1   0   44.30    3.30
 -10   1   0   43.70    3.50
 -10   1   0   51.79    3.40
   9  -1   0   49.20    3.90
   9  -1   0   48.30    3.80
  -9   1   0   52.49    3.60
  -9   1   0   53.99    3.60
  -9   1   0   50.99    3.20
  -9   1   0   51.19    3.40
   8  -1   0   11.90    2.10
   8  -1   0    7.50    1.90
  -8   1   0   10.30    1.50
  -8   1   0    9.90    1.60
  -8   1   0   11.50    1.80
  -8   1   0    9.10    1.50
   7  -1   0   51.19    3.00
   7  -1   0   51.09    3.00
  -7   1   0   51.49    2.70
  -7   1   0   52.19    2.70
  -7   1   0   56.49    2.70
  -7   1   0   48.90    1.40
  -7   1   0   50.89    2.80
   6  -1   0    2.20    0.90
   6  -1   0    1.20    0.90
  -6   1   0    3.40    0.90
  -6   1   0    2.00    0.80
  -6   1   0    2.60    0.30
  -6   1   0    1.00    1.00
  -6   1   0    2.40    1.00
  -6   1   0    1.10    0.30
   5  -1   0  132.69    4.60
   5  -1   0  135.09    4.70
  -5   1   0  136.79    4.30
  -5   1   0  131.39    4.40
  -5   1   0  137.19    4.50
  -5   1   0  138.39    4.40
  -5   1   0  129.49    3.50
  -5   1   0  131.39    3.50
   4  -1   0  522.95   13.80
   4  -1   0  513.95   13.80
  -4   1   0  514.75   13.60
  -4   1   0  519.85   13.60
  -4   1   0  511.65   12.90
  -4   1   0  529.95   13.80
  -4   1   0  526.55   13.70
  -4   1   0  522.95   12.90
  -4   1   0  520.05   13.50
   3  -1   0    1.30    0.50
   3  -1   0    1.90    0.60
   3  -1   0    1.10    0.30
  -3   1   0    3.10    0.50
  -3   1   0    1.60    0.40
  -3   1   0    1.80    0.40
  -3   1   0    2.60    0.50
  -3   1   0    2.20    0.50
   2  -1   0 1403.26   35.50
   2  -1   0 1440.26   35.20
   2  -1   0 1415.96   35.20
  -2   1   0 1394.96   35.00
  -2   1   0 1429.86   35.10
  -2   1   0 1455.25   35.20
  -2   1   0 1407.96   35.30
  -2   1   0 1408.86   35.10
  -2   1   0 1422.86   35.10
   1  -1   0   67.39    2.00
   1  -1   0   67.59    1.90
   1  -1   0   66.69    1.90
   1  -1   0   66.29    1.90
   1  -1   0   69.09    1.70
   1  -1   0   69.29    1.90
   1  -1   0   69.59    1.90
   1  -1   0   67.99    2.00
  -1   1   0   66.89    1.90
  -1   1   0   70.39    2.00
  -1   1   0   68.19    1.90
  -1   1   0   70.59    2.00
  -1   1   0   70.89    1.90
  -1   1   0   69.59    1.90
  -1  -1   0   39.70    1.20
  -1  -1   0   37.50    1.10
  -1  -1   0   38.50    1.20
  -1  -1   0   38.40    1.20
  -1  -1   0   38.70    1.10
  -1  -1   0   38.80    1.20
   1   1   0   39.50    1.20
   1   1   0   37.40    1.10
   1   1   0   36.30    1.20
   1   1   0   37.40    1.20
   1   1   0   37.50    1.20
   1   1   0   38.80    1.20
  -2  -1   0   42.80    1.60
  -2  -1   0   41.40    1.40
  -2  -1   0   43.50    1.50
  -2  -1   0   43.70    1.50
  -2  -1   0   41.50    1.40
  -2  -1   0   45.40    1.60
   2   1   0   39.90    1.40
   2   1   0   44.90    1.40
   2   1   0   47.50    1.60
   2   1   0   43.30    1.60
  -3  -1   0 2458.75   60.89
  -3  -1   0 2449.55   60.99
  -3  -1   0 2468.75   60.79
  -3  -1   0 2401.66   60.79
  -3  -1   0 2507.55   61.99
   3   1   0 2499.85   61.09
   3   1   0 2519.15   62.49
   3   1   0 2477.25   60.99
  -4  -1   0   37.10    1.80
  -4  -1   0   40.50    1.70
  -4  -1   0   40.20    1.70
  -4  -1   0   39.40    1.40
   4   1   0   40.70    2.00
   4   1   0   39.40    1.50
   4   1   0   36.60    1.90
  -5  -1   0  758.42   18.80
  -5  -1   0  747.13   19.30
  -5  -1   0  741.23   19.50
  -5  -1   0  735.33   19.20
   5   1   0  754.32   19.70
   5   1   0  757.92   18.90
   5   1   0  749.92   19.60
  -6  -1   0   99.99    3.00
  -6  -1   0  104.99    3.70
  -6  -1   0  102.59    3.80
  -6  -1   0  104.59    4.00
   6   1   0  100.99    4.20
   6   1   0  105.89    4.20
   6   1   0  100.19    3.40
  -7  -1   0    1.10    1.00
  -7  -1   0   -0.40    1.00
  -7  -1   0    0.30    0.70
  -7  -1   0    0.20    1.00
   7   1   0    0.90    0.50
   7   1   0   -0.90    1.20
   7   1   0    1.10    0.90
  -8  -1   0    3.20    1.10
  -8  -1   0    3.50    0.70
  -8  -1   0    3.00    1.40
  -8  -1   0    0.80    1.30
  -8  -1   0    2.30    1.20
   8   1   0    2.20    1.20
   8   1   0    3.50    1.70
  -9  -1   0    0.10    1.40
  -9  -1   0    1.20    1.50
  -9  -1   0    2.20    1.30
  -9  -1   0    2.90    1.60
   9   1   0   -0.40    1.70
   9   1   0    0.90    1.30
 -10  -1   0  156.48    5.80
 -10  -1   0  154.28    6.30
 -10  -1   0  145.49    5.90
 -10  -1   0  136.59    6.10
  10   1   0  149.19    6.90
  10   1   0  142.09    6.40
  10   1   0  141.29    5.80
 -11  -1   0  126.49    5.70
 -11  -1   0  128.49    5.70
 -11  -1   0  140.59    6.30
 -11  -1   0  117.89    6.00
  11   1   0  131.19    6.90
  11   1   0  119.79    5.50
  11   1   0  123.19    6.20
 -12  -1   0   14.10    2.70
 -12  -1   0   10.70    2.70
 -12  -1   0    9.00    2.60
 -12  -1   0    9.80    2.00
  12   1   0   15.00    3.40
  12   1   0    3.70    2.80
 -13  -1   0   14.00    3.10
 -13  -1   0   17.20    3.30
 -13  -1   0   17.20    2.70
  13   1   0   10.60    3.70
  13   1   0   11.00    2.90
 -14  -1   0    3.20    2.10
 -14  -1   0    5.90    2.90
  14   1   0    8.40    3.00
  14   1   0    6.70    3.00
  13  -2   0    2.20    3.20
  13  -2   0    0.80    3.10
 -13   2   0   -0.40    2.50
 -13   2   0   -4.20    1.80
 -13   2   0    2.60    2.40
  12  -2   0   50.19    4.70
  12  -2   0   46.10    4.80
  12  -2   0   45.80    6.10
 -12   2   0   44.00    3.70
 -12   2   0   42.20    4.30
 -12   2   0   41.60    3.60
  11  -2   0  112.79    5.80
  11  -2   0  113.89    6.20
  11  -2   0  115.79    6.20
 -11   2   0  120.09    5.60
 -11   2   0  118.09    5.90
 -11   2   0  122.49    6.20
 -11   2   0  113.59    5.70
  10  -2   0   25.40    3.00
  10  -2   0   29.90    3.00
  10  -2   0   23.60    3.10
 -10   2   0   27.90    2.80
 -10   2   0   27.40    2.80
 -10   2   0   25.20    2.70
   9  -2   0    0.60    1.20
   9  -2   0   -0.80    1.40
   9  -2   0   -2.70    1.50
  -9   2   0    0.60    1.00
  -9   2   0   -0.90    0.90
  -9   2   0    0.60    1.30
  -9   2   0    0.00    1.50
   8  -2   0    3.40    1.70
   8  -2   0    3.10    1.60
  -8   2   0    4.60    1.60
  -8   2   0    5.30    1.30
  -8   2   0    4.00    1.40
  -8   2   0    6.60    1.50
   7  -2   0  156.48    5.90
   7  -2   0  151.48    6.00
  -7   2   0  156.38    5.40
  -7   2   0  168.48    5.80
  -7   2   0  166.38    5.50
  -7   2   0  155.48    5.50
   6  -2   0  634.84   17.70
   6  -2   0  634.54   17.60
  -6   2   0  660.13   17.20
  -6   2   0  660.53   17.50
  -6   2   0  647.34   17.40
  -6   2   0  658.43   17.30
   5  -2   0   61.89    2.90
   5  -2   0   63.69    2.80
  -5   2   0   57.49    2.70
  -5   2   0   59.39    2.50
  -5   2   0   63.79    2.60
  -5   2   0   60.29    2.50
   4  -2   0   63.29    2.60
   4  -2   0   55.39    2.40
   4  -2   0   60.19    1.90
  -4   2   0   64.19    2.40
  -4   2   0   61.99    2.50
  -4   2   0   59.39    2.30
  -4   2   0   58.79    2.60
  -4   2   0   60.89    2.50
   3  -2   0  130.79    4.00
   3  -2   0  130.49    4.00
   3  -2   0  128.19    3.40
  -3   2   0  132.69    4.10
  -3   2   0  126.49    3.40
  -3   2   0  133.39    3.90
  -3   2   0  135.69    4.00
  -3   2   0  132.39    4.00
  -3   2   0  131.09    3.90
   2  -2   0  771.02   19.10
   2  -2   0  762.52   19.00
   2  -2   0  753.42   18.90
   2  -2   0  773.02   19.10
  -2   2   0  762.22   19.30
  -2   2   0  745.83   19.10
  -2   2   0  752.62   19.10
  -2   2   0  771.72   19.00
  -2   2   0  752.42   18.90
  -2   2   0  752.52   19.00
  -2   2   0  759.72   18.70
   1  -2   0   73.09    2.00
   1  -2   0   70.99    2.10
   1  -2   0   70.89    2.00
   1  -2   0   71.19    2.00
   1  -2   0   71.59    2.20
  -1   2   0   72.89    2.20
  -1   2   0   74.09    2.30
  -1   2   0   72.39    1.90
  -1   2   0   74.09    2.10
  -1   2   0   71.89    2.00
   0  -2   0  471.15   11.90
   0  -2   0  475.35   11.90
   0  -2   0  481.45   11.90
   0  -2   0  479.75   11.90
   0  -2   0  485.45   12.00
   0   2   0  468.45   11.90
   0   2   0  467.15   11.90
   0   2   0  485.65   12.00
   0   2   0  482.55   11.90
   0   2   0  473.05   11.90
  -1  -2   0   64.49    1.90
  -1  -2   0   67.09    2.00
  -1  -2   0   67.19    1.80
  -1  -2   0   65.79    1.70
  -1  -2   0   63.59    1.80
  -1  -2   0   65.79    1.90
  -1  -2   0   65.89    1.70
   1   2   0   65.79    1.80
   1   2   0   67.69    1.90
   1   2   0   66.49    2.00
   1   2   0   62.89    1.80
   1   2   0   65.69    1.90
  -2  -2   0  881.01   21.60
  -2  -2   0  854.01   21.60
  -2  -2   0  858.41   21.60
  -2  -2   0  881.71   21.50
   2   2   0  867.71   21.70
   2   2   0  874.21   21.70
   2   2   0  858.71   21.60
   2   2   0  846.82   21.40
   2   2   0  871.21   21.30
  -3  -2   0   14.60    0.90
  -3  -2   0   14.30    1.00
  -3  -2   0   14.50    1.00
  -3  -2   0   15.00    0.90
   3   2   0   16.40    1.00
   3   2   0   15.60    0.90
   3   2   0   14.90    0.80
   3   2   0   15.60    1.10
  -4  -2   0    0.90    0.40
  -4  -2   0    0.20    0.60
  -4  -2   0    0.50    0.60
  -4  -2   0    0.80    0.40
   4   2   0    0.20    0.30
   4   2   0    0.10    0.40
   4   2   0    1.00    0.40
   4   2   0    0.70    0.70
  -5  -2   0   19.60    1.30
  -5  -2   0   18.80    1.20
  -5  -2   0   18.80    1.10
  -5  -2   0   17.80    1.50
   5   2   0   19.40    1.10
   5   2   0   19.40    1.70
   5   2   0   16.90    1.10
   5   2   0   20.00    1.70
  -6  -2   0  258.27    7.70
  -6  -2   0  253.87    6.90
  -6  -2   0  252.67    7.30
  -6  -2   0  250.87    7.40
   6   2   0  257.67    7.10
   6   2   0  244.38    7.70
   6   2   0  252.17    7.90
   6   2   0  254.17    7.00
  -7  -2   0  523.65   14.00
  -7  -2   0  505.95   14.20
  -7  -2   0  512.85   13.80
   7   2   0  493.75   14.30
   7   2   0  498.15   13.30
   7   2   0  513.75   14.60
  -8  -2   0  421.06   11.70
  -8  -2   0  421.26   12.00
  -8  -2   0  403.66   11.10
  -8  -2   0  403.36   12.10
   8   2   0  415.16   12.50
   8   2   0  403.86   12.50
  -9  -2   0   80.69    3.10
  -9  -2   0   86.19    3.90
  -9  -2   0   82.19    4.40
  -9  -2   0   84.29    3.90
  -9  -2   0   82.89    4.20
   9   2   0   77.19    4.30
   9   2   0   84.79    4.70
 -10  -2   0    4.00    1.90
 -10  -2   0    4.10    1.40
 -10  -2   0    3.60    1.80
 -10  -2   0    6.60    1.30
  10   2   0    4.20    1.40
  10   2   0    4.20    1.70
  10   2   0    2.80    1.60
 -11  -2   0   -1.90    1.10
 -11  -2   0   -1.40    1.90
 -11  -2   0    1.50    1.60
 -11  -2   0    2.60    1.90
  11   2   0    4.40    2.40
  11   2   0   -2.50    2.00
 -12  -2   0    4.70    2.30
 -12  -2   0    3.40    2.40
 -12  -2   0    6.40    2.20
 -12  -2   0    3.50    2.30
  12   2   0    7.30    2.90
  12   2   0    4.10    2.70
 -13  -2   0   14.40    3.00
 -13  -2   0    7.50    2.70
 -13  -2   0   11.90    2.90
 -13  -2   0   16.60    3.40
  13   2   0   13.10    3.80
  13   2   0   13.60    3.00
 -14  -2   0   61.99    5.30
 -14  -2   0   47.70    4.30
 -14  -2   0   45.70    4.60
  14   2   0   46.50    5.00
  14   2   0   60.69    6.20
  13  -3   0   -1.20    2.80
  13  -3   0    0.10    2.10
 -13   3   0    0.10    1.60
 -13   3   0   -2.70    1.90
 -13   3   0    3.70    2.10
  12  -3   0    2.80    2.80
  12  -3   0    1.10    2.10
  12  -3   0    0.50    2.00
 -12   3   0    3.80    2.40
 -12   3   0   -1.10    1.80
 -12   3   0    1.60    2.50
  11  -3   0    0.90    1.40
  11  -3   0   -2.80    1.60
  11  -3   0    1.70    2.40
 -11   3   0    1.90    1.80
 -11   3   0    3.70    1.50
 -11   3   0    2.90    1.90
 -11   3   0   -1.20    2.20
  10  -3   0    4.20    1.90
  10  -3   0    4.20    1.50
  10  -3   0    7.50    2.40
 -10   3   0    3.00    1.90
 -10   3   0    2.00    1.80
 -10   3   0    5.10    1.40
 -10   3   0    3.60    1.60
   9  -3   0    9.20    1.80
   9  -3   0    8.30    1.90
   9  -3   0    7.50    1.90
  -9   3   0    6.20    1.80
  -9   3   0    8.10    1.90
  -9   3   0    7.80    1.70
  -9   3   0    7.80    1.70
   8  -3   0   12.50    1.90
   8  -3   0   12.30    1.80
  -8   3   0   15.80    2.00
  -8   3   0   14.90    1.80
  -8   3   0   17.30    1.80
  -8   3   0   15.10    1.80
   7  -3   0   11.70    1.60
   7  -3   0   13.00    2.00
  -7   3   0   15.00    1.70
  -7   3   0   13.40    1.90
  -7   3   0   14.40    1.70
   6  -3   0    3.20    1.30
   6  -3   0    5.30    1.40
  -6   3   0    1.00    0.90
  -6   3   0    3.90    1.00
  -6   3   0    3.10    1.00
   5  -3   0  150.98    5.00
   5  -3   0  141.39    5.00
  -5   3   0  135.49    4.70
  -5   3   0  146.79    4.50
  -5   3   0  137.69    4.80
   4  -3   0  488.75   12.40
   4  -3   0  486.85   13.20
   4  -3   0  486.85   13.20
  -4   3   0  505.15   12.90
  -4   3   0  497.55   13.20
  -4   3   0  517.85   13.60
  -4   3   0  486.35   12.30
  -4   3   0  503.15   13.20
  -4   3   0  479.75   13.00
   3  -3   0    9.80    0.50
   3  -3   0   11.80    1.00
   3  -3   0    8.40    0.90
  -3   3   0   11.40    0.80
  -3   3   0    9.70    0.90
  -3   3   0   10.00    1.00
  -3   3   0    8.60    0.80
  -3   3   0    9.30    1.00
   2  -3   0   25.90    0.80
   2  -3   0   25.80    0.90
   2  -3   0   27.10    1.20
   2  -3   0   27.40    0.90
   2  -3   0   26.60    1.10
  -2   3   0   26.40    1.00
  -2   3   0   25.50    1.00
  -2   3   0   23.50    1.20
  -2   3   0   25.60    1.40
  -2   3   0   24.80    1.20
   1  -3   0  306.97    7.60
   1  -3   0  300.27    7.70
   1  -3   0  296.27    7.70
   1  -3   0  296.77    7.50
  -1   3   0  300.87    7.90
  -1   3   0  301.17    7.50
  -1   3   0  302.97    8.00
  -1   3   0  299.87    7.70
  -1   3   0  302.17    7.90
   0  -3   0    7.80    0.60
   0  -3   0    7.20    0.60
   0  -3   0    7.10    0.60
   0   3   0    6.60    0.70
   0   3   0    6.40    0.50
   0   3   0    6.20    0.50
   0   3   0    5.60    0.60
   0   3   0    7.00    0.60
  -1  -3   0  254.97    6.80
  -1  -3   0  265.97    6.70
  -1  -3   0  264.07    6.80
  -1  -3   0  269.07    7.00
  -1  -3   0  269.57    6.70
  -1  -3   0  267.97    6.70
  -1  -3   0  268.47    6.70
  -1  -3   0  266.77    6.90
  -1  -3   0  262.77    6.70
   1   3   0  264.37    7.00
   1   3   0  264.77    6.70
   1   3   0  259.77    6.70
   1   3   0  265.67    6.70
   1   3   0  270.97    6.80
  -2  -3   0   11.90    0.80
  -2  -3   0   12.30    0.40
  -2  -3   0   10.90    0.80
  -2  -3   0   12.50    0.90
  -2  -3   0   11.80    0.70
   2   3   0   12.30    0.90
   2   3   0   12.60    0.80
   2   3   0   12.40    0.80
   2   3   0   12.70    0.90
  -3  -3   0  841.52   21.20
  -3  -3   0  829.02   21.20
  -3  -3   0  843.12   21.10
  -3  -3   0  840.82   21.20
   3   3   0  846.72   20.80
   3   3   0  839.12   21.20
   3   3   0  840.52   21.30
   3   3   0  815.92   20.70
   3   3   0  866.21   21.30
   3   3   0  844.42   21.30
  -4  -3   0 1387.36   34.80
  -4  -3   0 1419.16   34.80
  -4  -3   0 1376.06   35.00
  -4  -3   0 1357.96   34.80
   4   3   0 1397.46   35.10
   4   3   0 1413.26   34.90
   4   3   0 1399.06   34.80
   4   3   0 1398.86   35.10
  -5  -3   0   12.20    1.20
  -5  -3   0   14.20    1.30
  -5  -3   0   14.10    1.10
  -5  -3   0   13.50    1.20
   5   3   0   14.50    1.20
   5   3   0   15.70    1.20
   5   3   0   13.90    1.50
   5   3   0   13.50    1.40
  -6  -3   0  149.99    5.20
  -6  -3   0  142.59    4.40
  -6  -3   0  148.89    4.80
  -6  -3   0  147.99    4.90
   6   3   0  150.68    5.30
   6   3   0  151.08    4.70
   6   3   0  147.19    5.10
   6   3   0  142.89    4.60
  -7  -3   0   90.89    3.60
  -7  -3   0   87.89    3.80
  -7  -3   0   91.89    3.10
  -7  -3   0   95.69    4.10
   7   3   0   93.29    3.30
   7   3   0   92.79    3.30
   7   3   0   90.89    4.20
   7   3   0   93.79    4.10
  -8  -3   0   23.10    1.80
  -8  -3   0   21.40    1.90
  -8  -3   0   26.20    2.50
  -8  -3   0   24.50    1.40
   8   3   0   22.90    2.60
   8   3   0   25.50    1.60
   8   3   0   28.80    2.50
  -9  -3   0   78.29    3.20
  -9  -3   0   73.09    3.50
  -9  -3   0   69.39    3.90
  -9  -3   0   75.79    4.20
   9   3   0   70.19    4.50
   9   3   0   74.39    4.50
 -10  -3   0   18.60    1.90
 -10  -3   0   17.70    2.40
 -10  -3   0   20.40    2.50
 -10  -3   0   17.50    2.20
  10   3   0   16.30    2.70
  10   3   0   20.90    3.00
  10   3   0   14.20    1.80
 -11  -3   0   14.30    2.30
 -11  -3   0   15.90    2.50
 -11  -3   0   15.80    2.40
 -11  -3   0   14.20    2.40
  11   3   0   14.10    2.50
  11   3   0   14.50    2.50
 -12  -3   0   38.50    3.70
 -12  -3   0   37.70    3.30
 -12  -3   0   43.90    3.60
 -12  -3   0   42.40    4.00
  12   3   0   35.70    4.00
  12   3   0   44.60    4.60
 -13  -3   0    0.10    2.30
 -13  -3   0    2.90    2.20
 -13  -3   0   -1.10    2.50
 -13  -3   0    3.90    2.00
  13   3   0   -1.40    2.80
  13   3   0    3.70    2.90
 -14  -3   0   -1.50    1.80
 -14  -3   0   -1.80    2.70
 -14  -3   0    0.80    2.00
  14   3   0   -1.90    2.10
  14   3   0    0.70    2.30
  13  -4   0   -3.70    2.80
  13  -4   0    1.50    3.30
 -13   4   0    0.90    2.40
 -13   4   0    3.20    2.90
 -13   4   0    1.60    1.90
  12  -4   0   73.89    5.90
  12  -4   0   74.29    6.10
 -12   4   0   72.99    5.20
 -12   4   0   65.39    5.30
 -12   4   0   82.19    4.50
  11  -4   0  150.88    7.20
  11  -4   0  134.59    6.80
  11  -4   0  143.49    7.70
 -11   4   0  139.99    6.60
 -11   4   0  137.49    6.50
 -11   4   0  142.79    5.80
  10  -4   0  130.69    6.30
  10  -4   0  114.29    6.60
  10  -4   0  129.49    6.60
 -10   4   0  118.39    5.10
 -10   4   0  119.79    5.60
 -10   4   0  125.99    5.80
 -10   4   0  125.19    5.80
   9  -4   0   18.60    2.70
   9  -4   0   14.70    2.20
   9  -4   0   15.50    2.70
  -9   4   0   14.90    2.20
  -9   4   0   14.20    2.40
  -9   4   0   13.10    1.80
  -9   4   0   10.60    2.10
   8  -4   0   23.70    2.40
   8  -4   0   23.00    2.70
  -8   4   0   24.40    2.10
  -8   4   0   22.80    2.50
  -8   4   0   23.50    2.20
  -8   4   0   22.90    2.40
   7  -4   0    1.20    1.00
   7  -4   0    2.90    1.40
  -7   4   0    3.40    1.30
  -7   4   0    3.10    1.30
  -7   4   0    1.00    1.00
  -7   4   0    2.10    1.00
   6  -4   0  799.82   21.30
   6  -4   0  807.12   21.30
  -6   4   0  807.82   20.60
  -6   4   0  803.22   21.20
  -6   4   0  753.52   21.10
  -6   4   0  790.72   20.90
   5  -4   0  439.06   12.40
   5  -4   0  429.06   11.10
   5  -4   0  443.76   12.30
  -5   4   0  427.86   12.20
  -5   4   0  454.25   11.80
  -5   4   0  458.75   12.40
  -5   4   0  439.36   12.10
   4  -4   0  354.76    9.90
   4  -4   0  352.16    9.00
   4  -4   0  366.76   10.00
  -4   4   0  358.76    9.50
  -4   4   0  355.76   10.00
  -4   4   0  348.27   10.20
  -4   4   0  360.66   10.00
  -4   4   0  360.96    9.80
   3  -4   0  142.99    4.20
   3  -4   0  136.89    3.60
   3  -4   0  136.29    3.60
   3  -4   0  140.69    4.30
   3  -4   0  138.99    3.50
  -3   4   0  137.29    3.90
  -3   4   0  139.09    4.40
  -3   4   0  143.89    4.30
  -3   4   0  128.09    4.00
  -3   4   0  141.49    4.70
   2  -4   0    1.60    0.50
   2  -4   0    2.20    0.30
   2  -4   0    2.10    0.40
   2  -4   0    1.40    0.30
  -2   4   0    1.60    0.60
  -2   4   0    2.10    0.60
  -2   4   0    2.30    0.40
  -2   4   0    2.50    0.50
  -2   4   0    2.00    0.30
   1  -4   0   62.99    1.80
   1  -4   0   61.79    2.00
   1  -4   0   62.49    2.00
  -1   4   0   64.59    2.10
  -1   4   0   61.79    2.20
  -1   4   0   60.29    2.30
  -1   4   0   59.09    2.10
   0  -4   0    3.10    0.50
   0   4   0    2.10    0.50
   0   4   0    2.20    0.40
   0   4   0    2.40    0.60
   0   4   0    2.20    0.40
   0   4   0    2.20    0.50
  -1  -4   0  525.25   13.10
  -1  -4   0  533.75   12.90
  -1  -4   0  505.15   13.00
  -1  -4   0  525.45   13.10
  -1  -4   0  539.85   13.10
  -1  -4   0  523.45   13.40
   1   4   0  509.25   12.90
   1   4   0  524.75   13.10
   1   4   0  520.55   13.10
   1   4   0  517.85   13.50
   1   4   0  510.15   13.40
   1   4   0  525.75   13.50
   1   4   0  521.65   12.90
  -2  -4   0  113.49    3.20
  -2  -4   0  112.99    2.80
  -2  -4   0  111.69    3.50
  -2  -4   0  111.19    3.30
  -2  -4   0  112.19    2.90
  -2  -4   0  111.49    2.90
  -2  -4   0  112.39    3.20
   2   4   0  114.79    3.20
   2   4   0  113.29    3.40
   2   4   0  107.49    3.10
   2   4   0  110.19    2.90
   2   4   0  107.39    3.50
   2   4   0  110.99    3.10
   2   4   0  112.49    2.90
   2   4   0  111.19    3.50
  -3  -4   0   24.70    1.20
  -3  -4   0   24.70    1.30
  -3  -4   0   23.40    1.30
  -3  -4   0   24.10    1.10
   3   4   0   25.60    1.30
   3   4   0   25.90    1.40
   3   4   0   24.50    1.30
   3   4   0   23.30    0.80
   3   4   0   23.00    1.30
   3   4   0   24.40    0.80
  -4  -4   0   28.20    1.60
  -4  -4   0   27.20    1.50
  -4  -4   0   25.10    1.50
  -4  -4   0   25.80    1.50
   4   4   0   26.60    1.00
   4   4   0   25.40    1.40
   4   4   0   27.60    1.60
   4   4   0   27.00    1.00
   4   4   0   28.40    1.00
   4   4   0   31.00    1.70
   4   4   0   28.60    1.60
  -5  -4   0   12.80    1.10
  -5  -4   0   11.90    1.20
  -5  -4   0   11.60    1.10
  -5  -4   0   12.10    1.30
   5   4   0   13.40    1.20
   5   4   0   11.90    1.30
   5   4   0   12.70    1.10
   5   4   0   14.50    1.50
  -6  -4   0   18.10    1.40
  -6  -4   0   18.40    1.60
  -6  -4   0   19.80    1.70
  -6  -4   0   20.50    1.30
   6   4   0   16.20    1.80
   6   4   0   15.00    1.70
   6   4   0   23.20    1.60
   6   4   0   20.00    1.60
  -7  -4   0   67.79    3.10
  -7  -4   0   64.49    2.70
  -7  -4   0   70.79    3.20
  -7  -4   0   71.29    3.50
   7   4   0   65.29    2.80
   7   4   0   72.69    3.70
   7   4   0   64.19    3.30
   7   4   0   68.19    2.90
  -8  -4   0  216.38    6.40
  -8  -4   0  209.88    7.00
  -8  -4   0  222.88    7.30
  -8  -4   0  212.38    6.90
   8   4   0  216.18    7.50
   8   4   0  211.88    7.50
   8   4   0  206.18    6.60
  -9  -4   0  173.28    6.20
  -9  -4   0  168.28    5.90
  -9  -4   0  167.78    6.70
   9   4   0  174.28    7.00
   9   4   0  182.08    7.10
 -10  -4   0  183.98    7.30
 -10  -4   0  168.98    6.30
 -10  -4   0  183.58    6.90
  10   4   0  183.18    6.10
  10   4   0  184.78    7.70
  10   4   0  175.78    7.60
 -11  -4   0    4.90    2.20
 -11  -4   0    1.40    1.20
 -11  -4   0    1.20    1.90
 -11  -4   0   -0.80    1.70
  11   4   0    0.00    1.50
  11   4   0    0.80    2.20
 -12  -4   0    0.40    2.30
 -12  -4   0   -0.20    1.40
 -12  -4   0   -0.70    1.70
 -12  -4   0    0.30    1.40
  12   4   0    0.80    2.50
  12   4   0    1.80    2.60
 -13  -4   0    6.30    2.10
 -13  -4   0    7.80    2.50
 -13  -4   0    2.50    1.90
 -13  -4   0    6.80    2.40
  13   4   0    5.20    3.10
  13   4   0    7.90    3.30
 -14  -4   0   51.79    5.00
 -14  -4   0   62.29    5.30
 -14  -4   0   62.09    5.20
  14   4   0   68.29    5.70
  14   4   0   66.09    5.80
  13  -5   0    5.10    2.70
  13  -5   0   -1.40    2.90
 -13   5   0    1.20    2.90
 -13   5   0    0.30    2.40
  12  -5   0    3.20    2.80
  12  -5   0    0.70    2.10
 -12   5   0    5.50    2.30
 -12   5   0    0.70    2.30
 -12   5   0    0.40    1.60
  11  -5   0    1.10    2.40
  11  -5   0    0.00    1.60
  11  -5   0   -1.00    2.60
 -11   5   0    0.10    1.50
 -11   5   0   -0.20    1.50
 -11   5   0   -1.70    1.60
  10  -5   0   23.50    3.10
  10  -5   0   20.00    3.30
  10  -5   0   28.20    3.50
 -10   5   0   21.50    2.90
 -10   5   0   21.80    2.80
 -10   5   0   24.70    2.30
   9  -5   0   61.79    4.30
   9  -5   0   59.89    4.50
   9  -5   0   56.39    3.70
  -9   5   0   50.29    3.80
  -9   5   0   52.89    3.70
  -9   5   0   50.99    3.00
   8  -5   0  116.99    5.40
   8  -5   0  106.29    5.40
   8  -5   0  123.59    5.50
  -8   5   0  109.59    4.70
  -8   5   0  117.29    4.30
  -8   5   0  111.19    5.00
   7  -5   0   19.60    2.10
   7  -5   0   18.30    2.20
  -7   5   0   21.30    2.00
  -7   5   0   19.20    2.30
  -7   5   0   20.10    1.70
   6  -5   0   71.39    3.70
   6  -5   0   69.99    3.50
  -6   5   0   73.79    3.40
  -6   5   0   72.09    2.90
  -6   5   0   72.09    3.60
   5  -5   0   39.60    1.30
   5  -5   0   40.00    2.50
   5  -5   0   41.50    2.40
  -5   5   0   40.20    2.40
  -5   5   0   41.50    2.60
  -5   5   0   40.80    1.90
   4  -5   0   84.09    3.30
   4  -5   0   84.89    2.30
   4  -5   0   88.69    3.30
  -4   5   0   80.69    3.20
  -4   5   0   82.19    3.70
  -4   5   0   82.89    3.40
  -4   5   0   81.59    2.70
   3  -5   0    8.20    0.50
   3  -5   0    8.10    0.90
   3  -5   0    7.80    1.00
   3  -5   0    7.00    0.50
   3  -5   0    8.40    0.50
  -3   5   0    7.50    1.00
  -3   5   0    8.10    1.00
  -3   5   0    9.60    1.10
  -3   5   0    8.60    0.60
  -3   5   0    7.30    0.50
   2  -5   0   59.79    2.10
   2  -5   0   54.59    1.90
   2  -5   0   54.99    1.70
   2  -5   0   58.99    1.90
  -2   5   0   54.89    2.30
  -2   5   0   53.19    1.90
  -2   5   0   56.69    1.50
  -2   5   0   56.09    1.50
  -2   5   0   57.99    2.50
  -2   5   0   57.09    2.30
   1  -5   0  154.78    4.40
   1  -5   0  155.58    4.00
  -1   5   0  152.58    4.40
  -1   5   0  151.38    4.40
  -1   5   0  161.28    4.60
  -1   5   0  149.09    4.70
  -1   5   0  147.49    4.60
   0  -5   0    7.30    0.70
   0  -5   0    6.80    0.70
   0   5   0    7.30    0.70
   0   5   0    8.20    0.70
   0   5   0    6.20    0.80
   0   5   0    7.60    0.90
   0   5   0    8.00    0.70
   0   5   0    6.40    0.80
  -1  -5   0  468.55   11.80
  -1  -5   0  470.05   12.50
  -1  -5   0  488.55   12.20
   1   5   0  464.75   12.10
   1   5   0  477.05   12.50
   1   5   0  488.45   12.20
   1   5   0  479.25   12.50
   1   5   0  488.15   12.60
  -2  -5   0  208.98    5.30
  -2  -5   0  207.18    5.50
  -2  -5   0  205.28    5.30
  -2  -5   0  208.98    5.30
  -2  -5   0  201.88    6.00
  -2  -5   0  208.58    5.60
   2   5   0  210.58    5.40
   2   5   0  208.78    5.60
   2   5   0  205.28    5.40
   2   5   0  205.48    5.50
   2   5   0  211.18    6.00
   2   5   0  206.38    6.00
  -3  -5   0  277.47    6.80
  -3  -5   0  272.17    7.60
  -3  -5   0  282.47    6.90
  -3  -5   0  271.17    7.40
  -3  -5   0  261.57    7.50
  -3  -5   0  270.77    7.40
   3   5   0  277.27    7.60
   3   5   0  268.87    7.70
   3   5   0  272.67    7.40
   3   5   0  274.97    6.80
   3   5   0  264.67    6.80
   3   5   0  273.77    7.70
  -4  -5   0 1548.35   38.40
  -4  -5   0 1532.25   38.60
  -4  -5   0 1565.94   38.50
  -4  -5   0 1562.54   38.50
   4   5   0 1549.05   38.70
   4   5   0 1481.45   38.10
   4   5   0 1544.95   38.60
   4   5   0 1510.15   38.30
   4   5   0 1540.95   38.70
   4   5   0 1540.05   38.70
  -5  -5   0 1113.59   28.10
  -5  -5   0 1117.99   28.40
  -5  -5   0 1076.59   28.20
  -5  -5   0 1122.29   28.20
   5   5   0 1123.29   28.40
   5   5   0 1131.59   27.50
   5   5   0 1113.29   28.30
   5   5   0 1125.69   28.50
   5   5   0 1049.79   27.30
   5   5   0 1112.09   28.50
  -6  -5   0   43.60    2.30
  -6  -5   0   41.10    2.10
  -6  -5   0   37.30    2.10
  -6  -5   0   46.20    2.30
   6   5   0   39.50    2.20
   6   5   0   41.90    2.60
   6   5   0   41.80    2.40
   6   5   0   39.90    2.10
   6   5   0   41.80    1.60
  -7  -5   0   20.40    1.60
  -7  -5   0   21.30    1.70
  -7  -5   0   16.60    1.70
  -7  -5   0   18.90    1.80
   7   5   0   15.80    1.60
   7   5   0   17.40    2.00
   7   5   0   15.80    1.80
   7   5   0   19.80    1.70
  -8  -5   0    2.40    1.20
  -8  -5   0    1.40    1.20
  -8  -5   0    0.90    1.30
   8   5   0    0.30    1.50
   8   5   0    1.60    1.00
   8   5   0   -1.00    1.40
   8   5   0    0.40    0.90
  -9  -5   0   78.29    4.00
  -9  -5   0   75.19    3.50
  -9  -5   0   70.69    3.90
   9   5   0   71.49    4.10
   9   5   0   66.99    3.40
   9   5   0   74.49    4.10
 -10  -5   0   98.29    4.80
 -10  -5   0   94.19    4.80
 -10  -5   0   89.29    4.00
 -10  -5   0   99.59    4.60
  10   5   0   95.79    5.10
  10   5   0   97.29    5.60
 -11  -5   0   27.20    3.20
 -11  -5   0   24.80    2.90
 -11  -5   0   25.10    2.80
 -11  -5   0   28.30    2.80
  11   5   0   27.20    3.40
  11   5   0   30.00    3.40
 -12  -5   0    1.50    1.60
 -12  -5   0    0.90    1.80
 -12  -5   0    2.90    2.30
 -12  -5   0    2.00    2.00
  12   5   0    1.80    1.90
  12   5   0    3.10    2.00
 -13  -5   0    1.70    2.20
 -13  -5   0    3.70    2.50
 -13  -5   0    0.20    2.20
 -13  -5   0   -2.40    2.40
  13   5   0   -0.60    2.80
  13   5   0    0.20    2.00
 -14  -5   0    3.20    2.20
 -14  -5   0    2.80    2.00
 -14  -5   0    0.30    2.80
  14   5   0    7.50    3.40
  14   5   0    6.20    3.50
  12  -6   0   47.40    5.10
  12  -6   0   49.50    5.30
 -12   6   0   51.59    4.70
 -12   6   0   32.90    3.90
  11  -6   0   16.40    3.60
  11  -6   0   22.20    3.60
 -11   6   0   17.40    2.90
 -11   6   0   15.00    2.90
 -11   6   0   12.30    1.90
  10  -6   0  111.89    5.90
  10  -6   0  128.29    6.30
  10  -6   0  122.69    6.40
 -10   6   0  100.89    5.60
 -10   6   0  121.89    6.00
 -10   6   0  121.19    4.70
   9  -6   0   11.40    2.20
   9  -6   0   14.80    2.70
   9  -6   0   16.70    2.70
  -9   6   0   13.50    1.70
  -9   6   0   18.00    2.70
  -9   6   0   12.80    2.30
   8  -6   0    0.00    1.10
   8  -6   0    2.30    1.90
   8  -6   0    0.50    1.20
  -8   6   0    1.30    1.20
  -8   6   0    0.90    1.00
  -8   6   0    2.00    1.20
   7  -6   0    2.00    1.50
   7  -6   0    1.50    1.60
   7  -6   0    3.40    1.30
  -7   6   0    3.60    1.50
  -7   6   0    4.20    1.00
  -7   6   0    0.60    1.10
   6  -6   0    2.60    1.20
   6  -6   0    1.00    1.30
  -6   6   0    1.30    0.80
  -6   6   0    1.60    0.80
  -6   6   0    1.30    1.30
   5  -6   0  227.78    6.10
   5  -6   0  244.08    7.40
   5  -6   0  245.08    7.60
  -5   6   0  244.78    7.50
  -5   6   0  241.68    7.60
  -5   6   0  236.08    6.60
   4  -6   0  733.03   19.30
   4  -6   0  732.63   18.00
   4  -6   0  722.83   18.20
   4  -6   0  738.63   19.20
   4  -6   0  733.13   18.00
  -4   6   0  752.72   19.40
  -4   6   0  742.83   19.50
  -4   6   0  709.33   18.50
  -4   6   0  742.73   19.80
  -4   6   0  739.73   18.40
   3  -6   0  386.46    9.70
   3  -6   0  378.56   10.40
   3  -6   0  377.46   10.10
   3  -6   0  374.66    9.50
   3  -6   0  376.46    9.80
  -3   6   0  368.96   10.50
  -3   6   0  379.96   10.80
  -3   6   0  380.16   10.60
  -3   6   0  375.66    9.50
   2  -6   0   20.90    1.10
   2  -6   0   22.60    1.30
   2  -6   0   21.30    1.10
  -2   6   0   21.90    1.20
  -2   6   0   24.80    1.50
  -2   6   0   20.90    1.70
  -2   6   0   22.60    1.20
  -2   6   0   21.10    1.60
   1  -6   0    1.30    0.20
   1  -6   0    0.80    0.50
  -1   6   0    0.50    0.60
  -1   6   0    2.10    0.80
  -1   6   0    1.00    0.70
  -1   6   0    1.20    0.60
  -1   6   0    0.30    0.50
   0  -6   0    9.10    0.90
   0  -6   0    9.20    0.90
   0   6   0   10.30    0.90
   0   6   0   11.00    0.90
   0   6   0   10.80    0.90
   0   6   0   10.00    1.10
   0   6   0    8.50    1.00
   0   6   0   10.50    0.90
  -1  -6   0  654.93   16.20
  -1  -6   0  675.53   16.70
  -1  -6   0  645.64   17.00
   1   6   0  641.84   17.00
   1   6   0  649.34   16.60
   1   6   0  664.63   16.70
   1   6   0  654.93   17.10
   1   6   0  667.83   17.10
  -2  -6   0  214.88    5.90
  -2  -6   0  212.38    5.60
  -2  -6   0  210.98    5.60
  -2  -6   0  204.88    6.20
  -2  -6   0  207.68    5.60
  -2  -6   0  213.28    5.60
   2   6   0  211.78    6.30
   2   6   0  215.08    6.30
   2   6   0  213.18    5.50
   2   6   0  223.88    5.80
  -3  -6   0  384.46   10.60
  -3  -6   0  391.26   10.50
  -3  -6   0  396.86   10.30
  -3  -6   0  389.46   10.20
  -3  -6   0  377.26    9.70
  -3  -6   0  387.26    9.80
   3   6   0  396.76   10.70
   3   6   0  389.96   10.20
   3   6   0  385.06   10.70
   3   6   0  393.86   10.60
   3   6   0  383.56    9.80
   3   6   0  397.66   10.20
  -4  -6   0  710.93   18.60
  -4  -6   0  742.83   18.70
  -4  -6   0  722.43   18.50
  -4  -6   0  694.03   18.80
   4   6   0  729.13   19.00
   4   6   0  699.23   17.70
   4   6   0  716.53   18.60
   4   6   0  738.63   19.00
   4   6   0  724.93   18.80
   4   6   0  727.43   17.80
  -5  -6   0  104.19    3.50
  -5  -6   0   93.49    3.50
  -5  -6   0   96.59    3.60
  -5  -6   0   87.99    3.40
   5   6   0   96.39    3.50
   5   6   0   97.29    3.80
   5   6   0   94.09    2.60
   5   6   0  100.99    3.70
   5   6   0   89.59    2.50
   5   6   0   94.69    3.60
  -6  -6   0   46.90    2.30
  -6  -6   0   42.10    2.30
  -6  -6   0   38.80    2.50
  -6  -6   0   45.60    2.50
   6   6   0   41.30    1.40
   6   6   0   45.70    1.50
   6   6   0   41.40    2.40
   6   6   0   46.20    2.50
   6   6   0   48.60    2.70
   6   6   0   43.10    2.70
  -7  -6   0    0.60    1.10
  -7  -6   0    0.90    1.10
  -7  -6   0    1.70    1.20
   7   6   0    0.60    0.40
   7   6   0    0.70    1.00
   7   6   0    0.50    1.20
   7   6   0   -1.50    0.80
   7   6   0    2.20    0.90
  -8  -6   0   94.69    3.90
  -8  -6   0   92.99    3.90
  -8  -6   0  101.29    4.40
   8   6   0   93.49    3.10
   8   6   0   94.89    4.60
   8   6   0   88.99    3.80
   8   6   0   97.29    4.00
   8   6   0  106.79    4.70
  -9  -6   0    0.80    1.40
  -9  -6   0    0.20    1.40
  -9  -6   0    3.90    1.80
   9   6   0    1.80    1.70
   9   6   0    1.40    1.20
   9   6   0    2.00    1.20
   9   6   0    0.40    0.60
 -10  -6   0   66.09    4.10
 -10  -6   0   63.09    3.90
 -10  -6   0   61.99    4.00
  10   6   0   58.09    4.40
  10   6   0   75.29    4.80
 -11  -6   0    2.30    1.40
 -11  -6   0   -0.10    1.10
 -11  -6   0    0.00    2.00
  11   6   0   -1.20    1.60
  11   6   0    0.90    1.60
 -12  -6   0    1.00    1.90
 -12  -6   0    1.10    2.30
 -12  -6   0    0.00    1.20
 -12  -6   0   -1.40    1.90
  12   6   0    0.30    2.40
  12   6   0   -1.80    2.40
 -13  -6   0    1.70    1.60
 -13  -6   0   -0.20    2.60
 -13  -6   0    5.60    1.90
 -13  -6   0   -0.60    1.50
  13   6   0   -2.90    2.50
  13   6   0    0.60    1.90
 -14  -6   0   28.40    3.60
 -14  -6   0   22.30    3.30
 -14  -6   0   31.40    3.50
 -14  -6   0   29.30    3.80
  14   6   0   28.30    4.50
  14   6   0   24.80    4.30
  12  -7   0   -3.60    1.80
 -12   7   0    0.60    2.50
 -12   7   0    3.60    3.10
  11  -7   0    1.60    2.10
  11  -7   0   -0.50    2.50
 -11   7   0   -0.60    2.70
 -11   7   0    1.50    1.60
  10  -7   0   26.70    3.60
  10  -7   0   32.50    4.00
  10  -7   0   28.40    3.60
 -10   7   0   27.90    2.20
 -10   7   0   34.20    3.70
 -10   7   0   29.50    3.40
   9  -7   0   56.69    4.30
   9  -7   0   57.69    4.10
   9  -7   0   51.29    4.30
  -9   7   0   57.29    3.80
  -9   7   0   58.09    4.50
   8  -7   0  123.59    5.50
   8  -7   0  132.39    6.40
   8  -7   0  132.29    5.90
  -8   7   0  134.69    4.50
  -8   7   0  127.89    5.50
  -8   7   0  123.59    6.00
   7  -7   0  182.38    7.30
   7  -7   0  177.38    6.90
   7  -7   0  179.18    6.70
  -7   7   0  170.08    6.60
  -7   7   0  190.68    7.00
  -7   7   0  173.48    5.30
   6  -7   0   19.70    2.20
   6  -7   0   20.40    2.40
   6  -7   0   18.50    2.10
  -6   7   0   21.40    1.30
  -6   7   0   21.00    2.10
  -6   7   0   22.70    2.10
   5  -7   0    0.70    0.30
   5  -7   0   -0.80    0.80
   5  -7   0    0.90    1.10
  -5   7   0    0.20    0.40
  -5   7   0    0.00    1.00
  -5   7   0    1.50    1.20
   4  -7   0   26.10    0.90
   4  -7   0   25.80    1.10
   4  -7   0   25.30    1.00
   4  -7   0   28.10    1.90
   4  -7   0   27.20    1.80
   4  -7   0   25.50    1.00
  -4   7   0   28.00    2.50
  -4   7   0   26.40    1.00
  -4   7   0   24.80    2.00
  -4   7   0   29.10    2.20
   3  -7   0   89.29    2.80
   3  -7   0   82.69    2.70
   3  -7   0   83.99    2.50
   3  -7   0   82.69    3.00
   3  -7   0   85.69    3.20
  -3   7   0   84.59    3.40
  -3   7   0   93.09    3.70
  -3   7   0   87.49    2.90
  -3   7   0   88.49    3.70
   2  -7   0  481.55   12.70
   2  -7   0  474.65   12.50
   2  -7   0  475.95   12.30
  -2   7   0  483.75   12.60
  -2   7   0  477.15   13.20
  -2   7   0  489.95   12.70
  -2   7   0  481.35   13.00
  -2   7   0  473.85   13.10
   1  -7   0 1564.14   39.20
   1  -7   0 1595.94   40.30
   1  -7   0 1617.94   39.90
  -1   7   0 1602.74   40.00
  -1   7   0 1600.34   40.20
  -1   7   0 1599.84   40.20
  -1   7   0 1643.14   40.30
  -1   7   0 1556.94   39.90
   0  -7   0   11.30    1.10
   0  -7   0    9.80    1.00
   0   7   0   12.30    1.10
   0   7   0   16.90    1.40
   0   7   0   12.30    1.30
   0   7   0   12.20    1.10
   0   7   0   13.20    1.30
   0   7   0   13.00    1.10
  -1  -7   0  217.98    6.50
  -1  -7   0  220.08    5.60
  -1  -7   0  227.28    6.20
   1   7   0  225.38    6.60
   1   7   0  214.88    6.50
   1   7   0  222.98    6.10
   1   7   0  221.38    6.60
   1   7   0  209.38    6.10
  -2  -7   0  128.59    3.80
  -2  -7   0  122.39    3.50
  -2  -7   0  120.29    4.20
  -2  -7   0  127.59    3.60
  -2  -7   0  119.19    3.50
   2   7   0  122.29    3.10
   2   7   0  119.79    4.20
   2   7   0  121.09    3.10
   2   7   0  120.99    3.70
   2   7   0  131.09    4.40
  -3  -7   0  168.18    4.40
  -3  -7   0  163.18    5.40
  -3  -7   0  171.78    4.90
  -3  -7   0  173.28    4.50
  -3  -7   0  167.68    4.30
  -3  -7   0  163.28    5.10
  -3  -7   0  167.68    4.90
   3   7   0  165.98    5.40
   3   7   0  169.08    5.50
   3   7   0  164.98    4.60
   3   7   0  171.18    4.80
   3   7   0  172.18    4.80
  -4  -7   0   39.00    2.20
  -4  -7   0   34.10    2.00
  -4  -7   0   37.60    1.20
  -4  -7   0   39.10    2.00
  -4  -7   0   41.10    1.90
   4   7   0   35.60    2.10
   4   7   0   38.50    2.00
   4   7   0   39.70    1.80
   4   7   0   36.90    2.40
   4   7   0   38.00    1.20
   4   7   0   36.90    1.90
  -5  -7   0  345.47    9.70
  -5  -7   0  354.46    9.80
  -5  -7   0  341.17    9.50
   5   7   0  334.47    9.90
   5   7   0  340.87   10.00
   5   7   0  336.37   10.00
   5   7   0  351.66    9.70
  -6  -7   0  179.48    5.50
  -6  -7   0  170.48    5.70
  -6  -7   0  181.68    5.80
   6   7   0  167.28    5.90
   6   7   0  178.38    6.00
   6   7   0  169.58    4.50
   6   7   0  165.28    4.40
   6   7   0  177.58    5.90
   6   7   0  174.08    6.00
  -7  -7   0   10.70    1.30
  -7  -7   0    9.20    1.40
  -7  -7   0   10.70    1.60
   7   7   0   10.40    1.40
   7   7   0   11.40    1.60
   7   7   0    7.90    1.30
   7   7   0    9.30    0.70
   7   7   0   10.00    1.50
  -8  -7   0   11.30    1.70
  -8  -7   0   11.60    1.70
  -8  -7   0    9.70    1.40
   8   7   0    9.00    1.50
   8   7   0    6.90    1.70
   8   7   0   11.70    1.70
   8   7   0    7.90    1.50
  -9  -7   0    0.90    1.00
  -9  -7   0    2.40    1.60
  -9  -7   0   -0.60    1.50
   9   7   0   -0.70    1.60
   9   7   0    1.70    1.20
   9   7   0    2.40    1.70
   9   7   0    1.30    1.20
 -10  -7   0   87.99    4.70
 -10  -7   0   89.59    4.70
 -10  -7   0   90.19    4.70
  10   7   0   83.19    4.10
  10   7   0   85.49    5.30
  10   7   0  101.59    5.40
 -11  -7   0   36.10    3.40
 -11  -7   0   35.90    3.10
 -11  -7   0   38.80    3.30
  11   7   0   35.70    3.70
  11   7   0   36.90    3.60
 -12  -7   0   18.50    2.80
 -12  -7   0   24.40    3.40
 -12  -7   0   16.10    2.20
  12   7   0   14.20    3.20
  12   7   0    9.60    2.40
 -13  -7   0   24.80    2.80
 -13  -7   0   24.00    3.20
 -13  -7   0   22.80    3.40
 -13  -7   0   23.50    3.80
  13   7   0   16.50    3.10
  13   7   0   25.00    4.00
 -14  -7   0   12.10    2.40
 -14  -7   0    6.20    2.90
 -14  -7   0   13.50    3.00
 -14  -7   0   16.20    2.60
  14   7   0   19.80    4.00
  14   7   0   15.50    3.40
  12  -8   0   38.50    4.50
 -12   8   0   44.80    5.00
 -12   8   0   30.00    4.20
  11  -8   0  115.89    7.50
 -11   8   0  114.69    7.10
  10  -8   0   11.80    3.10
 -10   8   0   19.30    3.00
 -10   8   0   13.30    2.90
   9  -8   0   -0.90    1.30
   9  -8   0   -0.80    1.80
   9  -8   0    0.10    1.60
  -9   8   0    2.30    2.10
  -9   8   0    0.20    2.20
   8  -8   0   11.60    2.50
   8  -8   0    8.40    2.40
   8  -8   0    6.20    1.70
  -8   8   0    7.80    1.10
  -8   8   0    8.30    2.50
  -8   8   0   11.90    2.30
   7  -8   0    5.70    2.00
   7  -8   0    2.50    1.40
   7  -8   0    4.10    1.60
  -7   8   0    2.80    0.80
  -7   8   0    3.50    1.30
  -7   8   0    1.90    1.90
   6  -8   0    7.90    1.60
   6  -8   0    9.50    2.10
   6  -8   0    9.00    1.80
  -6   8   0    9.40    1.60
  -6   8   0    6.80    0.70
  -6   8   0    8.50    1.50
   5  -8   0   16.70    1.70
   5  -8   0   14.60    1.90
   5  -8   0   20.10    1.90
  -5   8   0   15.20    0.80
  -5   8   0   17.30    2.00
  -5   8   0   18.00    2.10
   4  -8   0  139.09    4.50
   4  -8   0  128.49    3.60
   4  -8   0  130.09    3.80
   4  -8   0  127.99    4.80
   4  -8   0  129.89    3.70
  -4   8   0  132.89    4.90
  -4   8   0  135.69    3.90
  -4   8   0  130.69    5.00
   3  -8   0   17.30    1.10
   3  -8   0   19.30    1.60
   3  -8   0   18.70    1.20
   3  -8   0   18.10    1.30
   3  -8   0   18.00    0.90
  -3   8   0   18.10    1.90
  -3   8   0   19.60    1.40
  -3   8   0   17.10    1.80
  -3   8   0   18.30    1.80
   2  -8   0    7.70    1.00
   2  -8   0    8.60    0.70
   2  -8   0    8.10    1.30
   2  -8   0    7.60    0.90
  -2   8   0    8.00    1.40
  -2   8   0    8.40    1.20
  -2   8   0    6.60    1.00
  -2   8   0    9.00    1.00
  -2   8   0    8.20    1.30
   1  -8   0  103.79    3.60
   1  -8   0  106.99    3.90
   1  -8   0  101.79    2.90
  -1   8   0  107.89    3.80
  -1   8   0  109.99    4.00
  -1   8   0  106.19    3.70
  -1   8   0   99.69    3.90
  -1   8   0  107.69    4.10
   0  -8   0  223.68    5.80
   0  -8   0  248.78    7.00
   0  -8   0  227.38    6.90
   0   8   0  239.28    7.10
   0   8   0  237.18    7.00
   0   8   0  239.98    7.20
   0   8   0  234.28    6.80
   0   8   0  241.98    7.00
   0   8   0  232.18    6.90
  -1  -8   0  740.63   18.50
  -1  -8   0  705.73   17.80
  -1  -8   0  707.23   18.90
   1   8   0  710.53   18.50
   1   8   0  722.23   18.50
   1   8   0  710.33   18.90
   1   8   0  709.73   19.00
   1   8   0  740.03   19.00
   1   8   0  727.03   19.00
  -2  -8   0   38.00    1.50
  -2  -8   0   35.30    2.10
  -2  -8   0   46.40    1.90
  -2  -8   0   41.80    1.60
  -2  -8   0   39.00    1.40
   2   8   0   38.80    1.70
   2   8   0   34.20    2.10
   2   8   0   41.70    2.40
  -3  -8   0 1549.94   38.70
  -3  -8   0 1536.75   38.20
  -3  -8   0 1523.65   38.10
  -3  -8   0 1556.74   38.50
  -3  -8   0 1509.05   39.70
  -3  -8   0 1597.74   38.20
   3   8   0 1579.64   39.50
   3   8   0 1566.14   38.30
   3   8   0 1538.75   38.60
   3   8   0 1531.05   39.40
  -4  -8   0 1238.08   31.40
  -4  -8   0 1223.68   31.10
  -4  -8   0 1200.48   30.30
  -4  -8   0 1229.38   31.10
  -4  -8   0 1245.78   30.30
   4   8   0 1235.78   30.90
   4   8   0 1242.88   31.00
   4   8   0 1243.28   31.80
   4   8   0 1215.68   31.80
  -5  -8   0  231.28    6.80
  -5  -8   0  229.48    7.00
  -5  -8   0  227.48    7.10
   5   8   0  236.58    7.00
   5   8   0  238.58    7.30
   5   8   0  229.58    7.50
   5   8   0  238.48    7.60
  -6  -8   0    3.00    0.90
  -6  -8   0    4.60    1.30
  -6  -8   0    1.20    1.00
   6   8   0    2.20    0.90
   6   8   0    1.50    0.90
   6   8   0    3.10    1.30
   6   8   0    3.60    1.10
  -7  -8   0    8.90    1.60
  -7  -8   0   10.00    1.40
  -7  -8   0    7.70    1.20
   7   8   0   11.50    1.70
   7   8   0   10.20    1.90
   7   8   0    8.70    1.60
   7   8   0    8.60    0.50
   7   8   0   10.10    1.70
  -8  -8   0    4.30    1.40
  -8  -8   0    6.30    1.40
  -8  -8   0    8.30    1.60
   8   8   0    4.70    1.20
   8   8   0    6.60    1.40
   8   8   0    5.30    1.50
   8   8   0    6.20    1.40
   8   8   0    5.30    0.50
  -9  -8   0   12.40    2.00
  -9  -8   0   14.20    1.80
  -9  -8   0   11.70    2.20
   9   8   0   11.80    2.00
   9   8   0   11.70    2.20
   9   8   0   15.70    2.20
   9   8   0   13.00    1.90
 -10  -8   0   34.40    3.10
 -10  -8   0   36.90    3.20
 -10  -8   0   46.00    3.40
  10   8   0   37.60    3.50
  10   8   0   40.90    3.20
  10   8   0   35.90    3.40
 -11  -8   0    4.60    2.00
 -11  -8   0    8.10    2.40
 -11  -8   0    5.70    2.20
 -11  -8   0    0.30    1.40
  11   8   0    6.80    2.50
  11   8   0    0.80    1.70
 -12  -8   0    0.00    1.40
 -12  -8   0   -0.40    1.30
 -12  -8   0   -0.40    2.30
  12   8   0    0.60    2.50
  12   8   0    2.50    1.90
 -13  -8   0    1.40    1.70
 -13  -8   0    1.30    1.70
 -13  -8   0    2.60    2.50
 -13  -8   0    0.20    2.80
  13   8   0    2.40    2.80
  13   8   0    5.40    2.40
 -14  -8   0   -2.60    2.30
 -14  -8   0    1.60    2.40
 -14  -8   0    1.50    2.60
 -14  -8   0    0.20    2.10
  14   8   0    0.00    3.00
  14   8   0   -0.70    2.90
  11  -9   0    9.10    3.40
 -11   9   0    1.90    2.70
 -11   9   0    5.90    3.20
  10  -9   0    0.10    2.50
 -10   9   0    0.10    1.80
 -10   9   0   -0.90    2.10
   9  -9   0   -0.50    1.50
   9  -9   0    1.60    1.70
  -9   9   0   -1.70    2.10
  -9   9   0    0.10    1.90
   8  -9   0    4.30    2.20
   8  -9   0    6.50    2.20
  -8   9   0    0.10    1.90
  -8   9   0   -1.20    1.90
   7  -9   0   72.19    4.80
   7  -9   0   57.59    3.70
   7  -9   0   66.59    4.30
  -7   9   0   62.69    4.00
  -7   9   0   60.99    4.30
   6  -9   0   95.19    4.40
   6  -9   0   89.99    4.20
   6  -9   0   94.59    5.20
  -6   9   0   93.19    4.40
  -6   9   0   97.49    4.90
   5  -9   0   56.09    3.60
   5  -9   0   58.29    3.00
   5  -9   0   67.59    3.50
  -5   9   0   56.99    3.60
  -5   9   0   60.79    3.70
   4  -9   0   41.50    1.50
   4  -9   0   40.90    1.70
   4  -9   0   42.60    1.60
   4  -9   0   44.60    3.30
   4  -9   0   43.20    2.70
   4  -9   0   46.30    2.30
  -4   9   0   44.00    2.30
  -4   9   0   43.50    3.00
  -4   9   0   41.50    2.90
   3  -9   0   73.29    2.70
   3  -9   0   72.19    3.00
   3  -9   0   68.69    2.60
   3  -9   0   66.69    2.60
   3  -9   0   67.09    2.30
   3  -9   0   71.19    3.70
  -3   9   0   72.89    3.40
  -3   9   0   69.79    2.80
  -3   9   0   75.79    3.40
   2  -9   0  379.36   10.50
   2  -9   0  371.06   10.00
   2  -9   0  390.16   10.50
   2  -9   0  386.46   11.20
  -2   9   0  396.56   11.30
  -2   9   0  363.76   11.10
  -2   9   0  396.56   10.70
  -2   9   0  380.16   10.60
  -2   9   0  393.76   11.10
   1  -9   0 2627.94   66.69
   1  -9   0 2789.22   67.19
   1  -9   0 2548.34   65.99
  -1   9   0 2650.53   66.79
  -1   9   0 2800.62   67.29
  -1   9   0 2672.33   66.79
  -1   9   0 2733.83   67.09
  -1   9   0 2654.83   66.99
   0  -9   0  393.16   10.80
   0  -9   0  377.06   10.70
   0  -9   0  375.46    9.60
   0   9   0  393.76   10.90
   0   9   0  379.76   11.00
   0   9   0  378.86   10.80
   0   9   0  390.56   11.00
   0   9   0  391.96   10.60
   0   9   0  387.26   10.70
  -1  -9   0   32.60    2.10
  -1  -9   0   33.70    1.10
  -1  -9   0   40.40    1.90
   1   9   0   34.60    1.80
   1   9   0   35.10    2.30
   1   9   0   37.80    2.40
   1   9   0   36.40    1.90
   1   9   0   36.40    2.30
   1   9   0   34.30    2.30
  -2  -9   0    0.70    0.50
  -2  -9   0    1.50    0.30
  -2  -9   0    1.50    0.50
  -2  -9   0    0.90    0.70
   2   9   0    1.80    1.00
   2   9   0    1.70    0.60
   2   9   0    1.60    0.80
  -3  -9   0   -0.20    0.50
  -3  -9   0    0.90    0.40
  -3  -9   0    0.80    0.50
  -3  -9   0    0.70    0.40
   3   9   0    1.20    0.30
   3   9   0    0.40    0.20
   3   9   0    1.50    0.60
   3   9   0    1.20    1.10
   3   9   0    1.20    1.00
  -4  -9   0  249.28    6.60
  -4  -9   0  253.97    7.40
  -4  -9   0  250.27    7.70
  -4  -9   0  251.67    6.60
  -4  -9   0  262.37    7.30
   4   9   0  254.97    7.10
   4   9   0  262.47    8.10
   4   9   0  266.17    7.20
   4   9   0  254.67    8.10
  -5  -9   0    9.30    1.30
  -5  -9   0    7.30    1.00
  -5  -9   0    8.00    1.20
   5   9   0    9.70    1.50
   5   9   0    7.50    1.00
   5   9   0    8.00    1.60
   5   9   0    7.60    1.10
  -6  -9   0   57.09    3.20
  -6  -9   0   56.19    2.80
  -6  -9   0   54.09    2.60
   6   9   0   59.89    3.30
   6   9   0   60.99    3.20
   6   9   0   58.19    3.00
   6   9   0   59.19    2.80
  -7  -9   0  140.79    5.30
  -7  -9   0  134.09    5.00
  -7  -9   0  133.39    5.20
   7   9   0  140.59    5.60
   7   9   0  126.59    5.10
   7   9   0  137.69    5.40
   7   9   0  141.59    5.50
  -8  -9   0    0.30    1.40
  -8  -9   0    0.80    1.00
  -8  -9   0    0.10    1.30
   8   9   0    1.30    1.10
   8   9   0   -0.90    1.30
   8   9   0    1.80    1.40
   8   9   0    0.00    1.40
  -9  -9   0    6.00    2.00
  -9  -9   0    5.30    1.70
  -9  -9   0    6.80    1.50
   9   9   0    8.80    1.80
   9   9   0    7.80    1.80
   9   9   0    6.70    1.40
   9   9   0    8.30    1.90
 -10  -9   0    2.70    1.80
 -10  -9   0    1.10    1.40
 -10  -9   0   -0.50    1.60
  10   9   0   -1.70    1.70
  10   9   0   -2.90    1.80
  10   9   0   -0.50    1.50
 -11  -9   0   39.50    3.90
 -11  -9   0   39.90    3.50
 -11  -9   0   38.90    3.50
  11   9   0   41.20    4.00
  11   9   0   47.80    4.20
  11   9   0   42.90    4.00
 -12  -9   0    3.40    1.60
 -12  -9   0    4.60    2.60
 -12  -9   0   -0.90    2.20
  12   9   0    6.60    2.60
  12   9   0    2.20    2.60
 -13  -9   0   16.30    3.20
 -13  -9   0   20.90    3.10
 -13  -9   0   19.50    3.20
  13   9   0   22.90    4.00
  13   9   0   21.50    3.20
 -14  -9   0   17.70    3.20
 -14  -9   0   18.70    4.00
 -14  -9   0   19.60    2.90
 -14  -9   0   16.50    3.20
  14   9   0   15.80    4.00
  14   9   0   14.70    3.70
  11 -10   0   26.10    4.40
 -11  10   0   28.10    4.40
 -11  10   0   23.60    3.90
  10 -10   0    3.40    2.10
 -10  10   0    4.90    3.00
 -10  10   0    2.20    2.50
   9 -10   0    1.30    2.40
  -9  10   0   -1.90    2.30
  -9  10   0    2.90    2.30
   8 -10   0   19.90    3.00
   8 -10   0   28.80    3.60
  -8  10   0   23.90    3.10
  -8  10   0   26.90    3.40
   7 -10   0   24.70    3.30
   7 -10   0   18.30    2.90
  -7  10   0   24.80    3.00
  -7  10   0   18.00    2.60
   6 -10   0    2.00    1.70
   6 -10   0    2.50    1.90
  -6  10   0   -0.50    1.60
  -6  10   0    1.80    1.80
   5 -10   0  188.28    7.30
   5 -10   0  193.78    6.80
   5 -10   0  183.48    6.40
  -5  10   0  193.88    7.20
  -5  10   0  181.68    7.10
   4 -10   0    8.80    0.80
   4 -10   0    8.80    1.90
   4 -10   0    9.00    1.20
   4 -10   0    7.80    0.70
   4 -10   0    8.80    1.30
  -4  10   0    7.90    1.80
  -4  10   0    9.70    1.80
   3 -10   0  137.59    4.50
   3 -10   0  151.78    5.80
   3 -10   0  143.29    4.90
   3 -10   0  149.49    4.60
   3 -10   0  139.19    4.20
   3 -10   0  136.89    4.50
  -3  10   0  149.79    5.70
  -3  10   0  144.89    5.40
  -3  10   0  143.69    4.70
   2 -10   0  190.38    6.70
   2 -10   0  189.88    5.90
   2 -10   0  183.98    5.30
   2 -10   0  193.98    5.90
  -2  10   0  187.38    6.60
  -2  10   0  197.98    6.60
  -2  10   0  194.48    6.10
  -2  10   0  189.28    6.00
   1 -10   0   89.69    3.80
   1 -10   0   84.99    3.10
   1 -10   0   81.49    2.50
   1 -10   0   83.39    3.40
  -1  10   0   81.29    3.50
  -1  10   0   85.69    3.70
  -1  10   0   82.69    3.70
  -1  10   0   80.19    3.50
  -1  10   0   84.59    3.60
   0 -10   0   16.10    1.60
   0 -10   0   17.00    0.70
   0  10   0   14.50    1.70
   0  10   0   18.60    1.80
   0  10   0   18.20    1.60
   0  10   0   18.00    1.60
   0  10   0   17.40    2.00
  -1 -10   0   83.29    3.10
  -1 -10   0   78.99    2.30
   1  10   0   85.29    3.70
   1  10   0   88.69    3.80
   1  10   0   82.49    3.10
   1  10   0   82.69    3.60
   1  10   0   82.19    3.80
  -2 -10   0   15.50    0.80
  -2 -10   0   16.00    1.20
  -2 -10   0   16.00    1.20
  -2 -10   0   16.60    1.40
   2  10   0   17.30    1.90
   2  10   0   17.00    1.30
   2  10   0   18.40    1.70
  -3 -10   0   67.99    2.30
  -3 -10   0   69.19    2.80
  -3 -10   0   67.59    2.40
  -3 -10   0   70.79    2.40
   3  10   0   69.19    2.70
   3  10   0   70.59    3.60
   3  10   0   69.09    3.50
  -4 -10   0   90.59    2.70
  -4 -10   0   92.39    3.80
  -4 -10   0   94.39    3.30
  -4 -10   0   92.89    2.80
  -4 -10   0   92.19    3.40
   4  10   0   89.79    3.20
   4  10   0   90.09    4.00
   4  10   0   94.09    4.30
   4  10   0   95.79    2.90
  -5 -10   0  421.96   11.70
  -5 -10   0  429.56   12.00
  -5 -10   0  407.06   10.50
  -5 -10   0  424.26   11.70
   5  10   0  422.96   12.50
   5  10   0  423.06   12.50
   5  10   0  417.86   11.40
   5  10   0  421.86   11.30
  -6 -10   0   60.19    3.10
  -6 -10   0   66.69    3.20
  -6 -10   0   66.49    3.10
   6  10   0   63.09    3.30
   6  10   0   62.19    2.70
   6  10   0   58.59    3.60
   6  10   0   65.19    3.00
   6  10   0   66.09    3.80
  -7 -10   0   -0.20    1.20
  -7 -10   0    1.30    0.90
  -7 -10   0    0.50    1.00
   7  10   0   -0.80    1.10
   7  10   0   -1.10    0.90
   7  10   0    0.90    1.00
   7  10   0    2.20    1.10
   7  10   0    1.70    1.40
  -8 -10   0   54.49    3.10
  -8 -10   0   58.99    3.60
  -8 -10   0   56.79    3.70
   8  10   0   55.19    3.80
   8  10   0   59.69    3.80
   8  10   0   51.29    3.40
   8  10   0   59.19    3.90
  -9 -10   0  333.27   10.10
  -9 -10   0  317.67   10.40
  -9 -10   0  309.87   10.20
   9  10   0  312.17   10.40
   9  10   0  325.17   10.90
   9  10   0  300.27   10.20
 -10 -10   0   61.09    4.40
 -10 -10   0   60.69    3.60
 -10 -10   0   64.99    4.20
  10  10   0   57.29    3.80
  10  10   0   66.69    4.10
  10  10   0   67.19    4.80
 -11 -10   0  140.39    6.10
 -11 -10   0  135.39    6.10
 -11 -10   0  149.19    7.00
  11  10   0  155.08    6.60
  11  10   0  158.98    7.70
  11  10   0  146.39    7.00
 -12 -10   0    9.70    2.10
 -12 -10   0   15.60    2.80
 -12 -10   0    8.70    2.40
  12  10   0   11.50    3.00
  12  10   0    5.00    3.00
 -13 -10   0    4.40    2.00
 -13 -10   0    5.00    3.10
 -13 -10   0    3.80    2.50
  13  10   0    5.20    2.30
  13  10   0    8.60    3.30
 -14 -10   0   -0.80    2.80
 -14 -10   0   -0.20    3.20
 -14 -10   0    0.80    1.90
 -14 -10   0   -1.50    2.50
  14  10   0    5.20    2.60
  14  10   0    0.80    3.10
  10 -11   0    0.80    1.90
 -10  11   0    7.20    3.10
 -10  11   0    0.60    1.70
   9 -11   0    6.70    2.70
  -9  11   0    4.10    2.70
  -9  11   0    4.80    2.00
   8 -11   0    9.50    2.20
  -8  11   0    8.60    2.60
  -8  11   0   13.90    3.00
   7 -11   0   60.19    4.40
   7 -11   0   74.59    5.20
  -7  11   0   61.79    4.20
  -7  11   0   58.49    4.10
   6 -11   0  118.09    5.60
   6 -11   0  131.09    6.40
  -6  11   0  111.99    5.80
  -6  11   0  113.59    5.40
   5 -11   0    2.50    1.60
   5 -11   0   -0.40    1.20
  -5  11   0    2.30    1.40
  -5  11   0   -1.30    1.60
   4 -11   0   -1.00    1.10
   4 -11   0    0.40    1.30
   4 -11   0   -0.50    0.60
  -4  11   0   -0.50    1.10
  -4  11   0    0.20    1.50
   3 -11   0   65.79    2.90
   3 -11   0   66.69    3.70
   3 -11   0   74.79    3.40
   3 -11   0   69.69    2.90
   3 -11   0   69.69    2.50
  -3  11   0   71.09    3.00
  -3  11   0   72.59    4.00
  -3  11   0   71.19    3.70
   2 -11   0    9.60    0.90
   2 -11   0    8.20    1.20
   2 -11   0    9.70    1.70
  -2  11   0    8.80    1.80
  -2  11   0    9.80    1.70
  -2  11   0   11.00    1.40
   1 -11   0  128.29    4.90
   1 -11   0  128.49    4.20
   1 -11   0  116.49    3.50
  -1  11   0  125.99    5.00
  -1  11   0  120.89    4.70
  -1  11   0  128.89    5.20
  -1  11   0  123.89    4.70
   0 -11   0  407.96   11.30
   0 -11   0  370.76    9.80
   0  11   0  388.86   11.40
   0  11   0  404.76   11.60
   0  11   0  380.56   11.00
   0  11   0  399.46   11.50
   0  11   0  401.56   11.70
  -1 -11   0   90.59    2.70
  -1 -11   0   97.89    3.60
  -1 -11   0   98.19    3.50
   1  11   0  101.39    4.20
   1  11   0   90.69    3.50
   1  11   0  104.29    4.30
   1  11   0   93.89    4.00
  -2 -11   0   30.80    1.60
  -2 -11   0   29.20    1.90
  -2 -11   0   29.90    1.60
  -2 -11   0   27.50    1.20
   2  11   0   31.00    2.20
   2  11   0   30.00    2.50
   2  11   0   30.10    1.70
  -3 -11   0   20.40    1.20
  -3 -11   0   22.60    1.20
  -3 -11   0   21.20    1.30
  -3 -11   0   22.80    1.70
   3  11   0   22.10    1.50
   3  11   0   25.10    2.40
   3  11   0   17.20    2.10
  -4 -11   0   22.80    1.70
  -4 -11   0   21.30    2.00
  -4 -11   0   20.30    1.50
  -4 -11   0   19.90    1.00
  -4 -11   0   22.00    1.10
   4  11   0   22.80    0.90
   4  11   0   21.10    2.20
   4  11   0   20.20    0.80
   4  11   0   23.20    2.40
   4  11   0   21.20    1.50
  -5 -11   0  154.98    4.20
  -5 -11   0  147.49    4.10
  -5 -11   0  158.98    5.20
  -5 -11   0  162.18    5.60
  -5 -11   0  158.78    5.30
   5  11   0  156.18    4.90
   5  11   0  147.79    5.90
   5  11   0  160.88    6.10
  -6 -11   0   44.60    2.70
  -6 -11   0   39.10    2.60
  -6 -11   0   45.30    2.70
   6  11   0   46.10    3.10
   6  11   0   47.20    3.10
   6  11   0   42.70    2.40
   6  11   0   43.40    2.20
  -7 -11   0  109.69    4.50
  -7 -11   0  107.19    4.30
  -7 -11   0  101.89    4.80
   7  11   0  111.69    5.20
   7  11   0  101.69    4.80
   7  11   0  109.09    4.10
   7  11   0  115.29    5.20
   7  11   0  107.19    4.40
  -8 -11   0  115.29    5.20
  -8 -11   0  123.09    5.40
  -8 -11   0  121.49    5.10
   8  11   0  131.19    5.80
   8  11   0  122.29    5.40
   8  11   0  115.99    4.50
   8  11   0  109.99    4.90
   8  11   0  117.29    5.60
  -9 -11   0   17.60    2.20
  -9 -11   0   16.90    2.10
  -9 -11   0   22.90    2.70
   9  11   0   18.90    2.60
   9  11   0   20.60    2.30
   9  11   0   21.20    2.80
   9  11   0   21.60    2.90
 -10 -11   0    3.70    1.90
 -10 -11   0    1.70    1.40
 -10 -11   0    1.40    1.80
  10  11   0   -0.80    1.20
  10  11   0    4.20    2.10
  10  11   0    0.40    1.80
 -11 -11   0    0.70    2.00
 -11 -11   0    1.90    2.00
 -11 -11   0    2.50    2.20
  11  11   0   -1.00    2.20
  11  11   0   -0.90    1.90
  11  11   0    4.50    1.70
 -12 -11   0   37.60    3.70
 -12 -11   0   41.20    3.90
 -12 -11   0   43.90    4.50
  12  11   0   40.80    4.60
  12  11   0   38.50    4.10
 -13 -11   0   12.60    3.10
 -13 -11   0   25.10    3.80
 -13 -11   0   14.90    2.50
  13  11   0   20.00    3.00
  13  11   0   21.60    4.00
 -14 -11   0   29.20    4.00
 -14 -11   0   29.90    3.90
 -14 -11   0   26.60    3.80
  14  11   0   27.70    4.20
  14  11   0   27.90    4.10
  10 -12   0    1.50    2.90
 -10  12   0   -0.60    2.90
 -10  12   0   -2.10    2.40
   9 -12   0   -1.90    2.40
  -9  12   0   -0.70    2.60
  -9  12   0    0.80    2.40
   8 -12   0    1.70    2.20
  -8  12   0    5.30    2.70
  -8  12   0   -2.60    2.00
   7 -12   0   21.30    3.30
   7 -12   0   22.90    3.10
  -7  12   0   21.30    3.20
  -7  12   0   18.20    3.20
   6 -12   0   25.50    3.00
   6 -12   0   25.90    3.00
  -6  12   0   34.60    3.60
  -6  12   0   30.60    3.50
   5 -12   0   70.29    4.80
   5 -12   0   71.99    4.10
  -5  12   0   66.39    4.10
  -5  12   0   65.99    4.00
   4 -12   0   23.40    2.60
   4 -12   0   22.40    2.30
  -4  12   0   21.40    2.50
  -4  12   0   26.50    2.90
   3 -12   0   32.70    2.40
   3 -12   0   24.80    2.70
  -3  12   0   27.30    2.50
  -3  12   0   30.80    2.20
  -3  12   0   33.30    3.00
   2 -12   0   89.79    4.40
   2 -12   0   88.89    3.60
  -2  12   0   78.99    4.00
  -2  12   0   85.39    4.50
  -2  12   0   85.39    3.80
   1 -12   0  115.59    4.10
   1 -12   0  125.59    4.80
  -1  12   0  119.89    4.70
  -1  12   0  111.29    4.80
  -1  12   0  111.79    4.80
  -1  12   0  118.49    4.70
   0 -12   0   14.40    1.70
   0  12   0   13.70    1.90
   0  12   0   16.70    2.10
   0  12   0   12.80    1.80
   0  12   0   14.20    1.80
  -1 -12   0    4.90    1.10
  -1 -12   0    5.50    0.50
  -1 -12   0    5.10    1.10
   1  12   0    4.70    1.40
   1  12   0    4.20    1.20
   1  12   0    4.90    1.60
   1  12   0    5.80    1.10
  -2 -12   0   71.69    3.10
  -2 -12   0   72.79    3.00
  -2 -12   0   70.69    2.80
  -2 -12   0   68.29    2.20
   2  12   0   67.09    2.90
   2  12   0   67.29    3.90
   2  12   0   69.19    3.60
  -3 -12   0  120.89    3.80
  -3 -12   0  118.29    4.30
  -3 -12   0  121.69    3.90
  -3 -12   0  123.59    4.00
   3  12   0  126.19    5.40
   3  12   0  123.49    4.20
   3  12   0  124.09    5.20
  -4 -12   0    4.20    0.90
  -4 -12   0    2.30    0.60
  -4 -12   0    3.20    0.60
  -4 -12   0    3.20    0.90
  -4 -12   0    3.50    1.10
   4  12   0    4.00    1.70
   4  12   0    3.60    0.80
   4  12   0    0.90    1.50
  -5 -12   0   85.09    2.70
  -5 -12   0   94.09    2.80
  -5 -12   0   94.79    4.10
  -5 -12   0   93.59    3.90
  -5 -12   0   95.79    3.70
   5  12   0   92.49    4.40
   5  12   0  101.49    4.90
   5  12   0   92.59    3.40
  -6 -12   0   20.20    1.90
  -6 -12   0   18.90    2.00
  -6 -12   0   21.30    2.10
   6  12   0   19.50    1.60
   6  12   0   18.70    2.50
   6  12   0   20.20    1.50
   6  12   0   18.50    2.50
  -7 -12   0    1.30    1.40
  -7 -12   0    0.20    1.60
  -7 -12   0    1.10    1.30
   7  12   0    2.20    1.10
   7  12   0    1.90    1.00
   7  12   0    3.60    1.80
   7  12   0    1.50    1.80
  -8 -12   0    5.60    2.00
  -8 -12   0    5.50    1.80
  -8 -12   0    4.50    1.40
   8  12   0    0.70    2.00
   8  12   0    3.10    1.40
   8  12   0    3.90    1.10
   8  12   0    1.70    1.40
  -9 -12   0   30.50    3.10
  -9 -12   0   30.70    2.80
  -9 -12   0   22.40    2.70
   9  12   0   28.80    3.10
   9  12   0   28.40    3.00
   9  12   0   26.10    3.20
   9  12   0   22.80    2.10
   9  12   0   22.50    2.30
 -10 -12   0    2.60    1.50
 -10 -12   0    5.40    2.20
 -10 -12   0    3.20    1.50
  10  12   0    5.00    2.20
  10  12   0    4.00    2.10
  10  12   0    4.70    1.50
 -11 -12   0   74.09    5.20
 -11 -12   0   65.09    4.60
 -11 -12   0   67.19    4.60
  11  12   0   63.99    5.20
  11  12   0   66.69    4.80
  11  12   0   69.39    5.00
 -12 -12   0    2.80    1.90
 -12 -12   0    5.70    2.40
 -12 -12   0    2.90    2.30
 -12 -12   0    1.00    1.90
  12  12   0    7.40    2.90
  12  12   0    1.80    2.20
  12  12   0    3.40    2.20
 -13 -12   0   13.30    3.40
 -13 -12   0   16.40    3.10
 -13 -12   0   18.70    3.30
  13  12   0   14.70    3.80
  13  12   0   11.30    3.00
 -14 -12   0   -2.60    2.40
 -14 -12   0   -2.40    2.90
 -14 -12   0    2.00    2.00
  14  12   0   -1.10    2.70
  14  12   0    1.00    3.20
   9 -13   0    6.00    2.20
  -9  13   0    7.40    2.90
  -9  13   0    4.40    2.20
   8 -13   0    2.80    2.50
  -8  13   0    6.50    2.20
  -8  13   0    6.70    2.80
   7 -13   0   82.99    5.40
  -7  13   0   85.89    5.90
  -7  13   0   86.39    5.70
   6 -13   0  169.98    7.10
   6 -13   0  186.78    8.00
  -6  13   0  199.58    8.30
  -6  13   0  182.28    8.00
   5 -13   0  178.08    6.80
   5 -13   0  190.28    8.10
  -5  13   0  191.38    7.80
  -5  13   0  183.78    7.80
   4 -13   0   10.50    2.30
   4 -13   0    7.20    1.80
  -4  13   0    8.60    2.20
  -4  13   0   12.90    2.30
   3 -13   0   39.90    2.50
   3 -13   0   48.90    3.70
   3 -13   0   45.20    2.50
   3 -13   0   40.30    2.00
  -3  13   0   41.90    2.60
  -3  13   0   40.60    3.40
  -3  13   0   42.80    3.60
   2 -13   0   26.30    2.50
   2 -13   0   27.50    1.90
  -2  13   0   24.80    2.70
  -2  13   0   26.00    2.60
  -2  13   0   26.20    2.30
   1 -13   0    3.40    1.20
   1 -13   0    2.20    1.00
  -1  13   0    2.10    1.60
  -1  13   0    3.00    1.30
  -1  13   0    4.60    1.70
  -1  13   0    2.10    1.30
   0 -13   0  143.69    5.30
   0  13   0  144.69    6.00
   0  13   0  131.59    5.50
   0  13   0  153.78    5.80
   0  13   0  148.19    5.90
  -1 -13   0   14.70    1.60
  -1 -13   0   14.90    1.60
   1  13   0   13.30    1.80
   1  13   0   10.60    1.40
   1  13   0   11.10    1.70
   1  13   0   10.70    1.80
  -2 -13   0   -0.90    0.90
  -2 -13   0    0.40    0.80
  -2 -13   0   -0.50    0.80
   2  13   0    1.10    1.00
   2  13   0   -1.50    0.90
   2  13   0   -2.10    1.40
  -3 -13   0    2.70    0.60
  -3 -13   0    2.70    0.80
  -3 -13   0    1.70    0.70
  -3 -13   0    0.40    1.10
   3  13   0    0.70    1.60
   3  13   0    2.10    0.80
   3  13   0    0.00    1.60
  -4 -13   0    4.80    0.90
  -4 -13   0    4.60    0.70
  -4 -13   0    6.00    1.30
  -4 -13   0    6.10    0.70
  -4 -13   0    5.50    1.10
   4  13   0    7.50    1.20
   4  13   0    5.40    1.90
   4  13   0    6.40    1.60
  -5 -13   0   94.99    4.40
  -5 -13   0   84.59    2.80
  -5 -13   0   83.49    3.80
  -5 -13   0   90.89    3.60
   5  13   0   83.79    4.70
   5  13   0   94.69    4.90
   5  13   0   83.69    3.30
  -6 -13   0    8.60    1.30
  -6 -13   0   12.20    1.50
  -6 -13   0    7.80    1.90
   6  13   0    9.30    1.00
   6  13   0   10.10    1.80
   6  13   0    9.90    1.20
   6  13   0   10.20    2.30
  -7 -13   0   80.79    4.00
  -7 -13   0   80.09    3.90
  -7 -13   0   82.49    4.50
   7  13   0   81.29    4.50
   7  13   0   78.99    3.30
   7  13   0   75.59    4.80
  -8 -13   0  276.07    9.10
  -8 -13   0  269.07    9.10
  -8 -13   0  280.67    9.60
   8  13   0  281.37    8.70
   8  13   0  267.27    9.90
   8  13   0  276.67   10.10
  -9 -13   0  196.18    7.70
  -9 -13   0  182.48    7.40
  -9 -13   0  180.58    7.10
   9  13   0  194.38    8.10
   9  13   0  187.98    6.90
   9  13   0  186.08    7.60
 -10 -13   0   -1.90    1.20
 -10 -13   0    0.30    1.30
 -10 -13   0   -1.10    1.80
  10  13   0    0.30    1.30
  10  13   0    0.60    1.40
  10  13   0    0.30    1.10
 -11 -13   0    3.20    1.70
 -11 -13   0    6.50    2.50
 -11 -13   0    5.70    1.80
  11  13   0    6.40    2.10
  11  13   0    4.50    2.50
  11  13   0    2.20    2.30
 -12 -13   0   14.90    3.10
 -12 -13   0   11.90    2.70
 -12 -13   0    2.70    2.30
 -12 -13   0    9.60    2.80
  12  13   0    3.60    2.60
  12  13   0    7.80    2.50
  12  13   0    5.50    2.50
 -13 -13   0   21.30    3.50
 -13 -13   0   13.60    2.60
 -13 -13   0   16.90    2.90
  13  13   0   21.60    3.40
  13  13   0   25.90    4.00
 -14 -13   0   56.29    5.40
 -14 -13   0   54.59    5.00
 -14 -13   0   47.60    4.20
  14  13   0   50.39    5.00
  14  13   0   48.90    4.80
   9 -14   0    6.70    3.10
   9 -14   0   13.30    3.70
  -9  14   0   10.50    3.30
  -9  14   0   12.00    2.90
   8 -14   0   30.30    3.90
  -8  14   0   25.60    3.50
  -8  14   0   36.20    4.20
   7 -14   0    3.30    1.70
  -7  14   0    5.70    2.60
  -7  14   0    6.30    2.90
   6 -14   0   13.80    2.70
  -6  14   0   15.10    3.10
  -6  14   0   15.00    2.70
   5 -14   0   10.60    2.20
   5 -14   0   13.70    2.80
  -5  14   0   12.90    2.90
  -5  14   0   15.60    2.80
   4 -14   0   -0.90    1.80
   4 -14   0    1.10    1.10
  -4  14   0   -1.20    1.80
  -4  14   0    2.00    2.00
   3 -14   0    6.30    1.60
   3 -14   0    8.00    2.20
  -3  14   0    3.40    2.00
  -3  14   0    5.30    2.10
  -3  14   0    4.00    1.60
   2 -14   0    0.70    1.50
   2 -14   0    1.90    1.20
   2 -14   0    0.30    1.10
  -2  14   0    0.00    1.60
  -2  14   0    1.90    1.30
  -2  14   0    1.40    1.70
   1 -14   0  219.78    7.00
   1 -14   0  226.88    7.90
  -1  14   0  232.38    8.20
  -1  14   0  229.58    8.20
  -1  14   0  213.98    7.50
   0 -14   0  105.89    4.50
   0 -14   0  116.29    4.50
   0  14   0  116.99    5.40
   0  14   0  107.59    5.30
   0  14   0  102.59    4.90
   0  14   0  108.99    5.00
  -1 -14   0   -0.50    1.00
  -1 -14   0    0.00    1.10
   1  14   0    2.60    1.60
   1  14   0   -1.80    1.50
   1  14   0    0.90    1.10
  -2 -14   0   16.40    1.60
  -2 -14   0   19.50    1.90
  -2 -14   0   17.20    1.60
   2  14   0   14.70    2.00
   2  14   0   17.60    1.70
   2  14   0   17.20    2.20
  -3 -14   0  311.27    9.10
  -3 -14   0  284.37    8.40
  -3 -14   0  291.77    8.50
   3  14   0  305.37   10.10
   3  14   0  300.87    8.70
   3  14   0  312.97   10.20
  -4 -14   0   35.60    1.70
  -4 -14   0   37.40    2.90
  -4 -14   0   35.70    1.80
  -4 -14   0   35.40    2.50
   4  14   0   33.40    3.20
   4  14   0   34.00    2.10
   4  14   0   34.30    3.00
  -5 -14   0   15.40    2.20
  -5 -14   0   15.90    1.60
  -5 -14   0   14.00    1.80
   5  14   0   16.90    2.60
   5  14   0   18.70    2.60
   5  14   0   15.30    1.50
  -6 -14   0    1.10    1.00
  -6 -14   0    1.90    1.10
  -6 -14   0   -0.20    1.60
   6  14   0    1.70    0.80
   6  14   0    0.30    1.70
   6  14   0    0.50    0.50
   6  14   0    1.10    1.40
  -7 -14   0    7.40    1.80
  -7 -14   0    8.20    1.60
  -7 -14   0    6.70    1.60
   7  14   0    6.10    2.30
   7  14   0    9.00    1.20
   7  14   0   10.10    2.40
  -8 -14   0    0.30    1.10
  -8 -14   0   -1.00    1.90
  -8 -14   0   -0.80    1.70
   8  14   0    0.70    2.10
   8  14   0    0.60    1.60
   8  14   0    0.60    1.10
  -9 -14   0   32.70    3.10
  -9 -14   0   32.80    3.30
  -9 -14   0   33.90    3.50
   9  14   0   24.00    3.30
   9  14   0   29.80    2.70
   9  14   0   29.60    3.70
 -10 -14   0    4.90    2.40
 -10 -14   0    4.30    2.10
 -10 -14   0    1.90    1.50
  10  14   0    4.60    1.80
  10  14   0    4.10    2.50
 -11 -14   0    3.60    2.30
 -11 -14   0    5.20    1.90
 -11 -14   0    5.50    1.80
  11  14   0    6.00    2.10
  11  14   0    4.50    2.50
 -12 -14   0    0.50    1.70
 -12 -14   0   -2.20    1.50
 -12 -14   0   -0.30    2.40
  12  14   0    0.30    2.00
  12  14   0   -1.40    2.20
 -13 -14   0    3.80    2.10
 -13 -14   0    4.10    2.70
 -13 -14   0    8.10    3.10
  13  14   0    3.60    3.10
  13  14   0    3.20    2.50
   8 -15   0    2.40    3.20
   8 -15   0    2.00    2.00
  -8  15   0    0.50    2.70
  -8  15   0    4.80    2.20
   7 -15   0    5.70    2.50
  -7  15   0    4.50    2.00
  -7  15   0    9.30    3.10
   6 -15   0   88.29    5.40
  -6  15   0   88.79    6.20
  -6  15   0   93.59    5.40
   5 -15   0   56.29    4.10
   5 -15   0   47.90    4.10
  -5  15   0   48.70    4.50
  -5  15   0   57.59    4.70
   4 -15   0   83.89    5.40
   4 -15   0   83.69    4.40
  -4  15   0   77.19    5.20
  -4  15   0   73.89    4.70
   3 -15   0   76.49    4.00
   3 -15   0   77.89    4.50
  -3  15   0   70.99    4.90
  -3  15   0   71.89    4.50
   2 -15   0   13.00    1.80
   2 -15   0   14.80    2.40
   2 -15   0   14.70    1.90
  -2  15   0   13.40    2.50
  -2  15   0   19.70    2.30
  -2  15   0   15.90    2.70
   1 -15   0   51.59    3.60
   1 -15   0   49.70    2.80
   1 -15   0   50.79    3.70
  -1  15   0   61.39    4.20
  -1  15   0   52.09    3.60
  -1  15   0   47.20    3.40
   0 -15   0   10.00    1.80
   0 -15   0    7.90    1.70
   0  15   0   12.00    2.30
   0  15   0    5.10    2.00
   0  15   0    8.80    2.00
   0  15   0   10.50    2.10
  -1 -15   0   26.70    2.30
  -1 -15   0   30.70    2.40
   1  15   0   30.60    2.70
   1  15   0   29.50    3.20
   1  15   0   32.00    3.10
  -2 -15   0  371.06   10.90
  -2 -15   0  378.86   10.80
  -2 -15   0  378.56   10.90
   2  15   0  364.36   11.90
   2  15   0  374.26   10.80
   2  15   0  371.36   12.00
  -3 -15   0  166.78    5.60
  -3 -15   0  171.28    5.50
  -3 -15   0  176.08    6.20
   3  15   0  179.08    7.30
   3  15   0  179.08    5.80
   3  15   0  187.18    7.40
  -4 -15   0    2.20    1.60
  -4 -15   0    0.70    0.80
  -4 -15   0    2.20    1.30
  -4 -15   0    2.80    0.90
   4  15   0    2.30    2.00
   4  15   0   -0.70    1.30
   4  15   0    0.00    0.70
  -5 -15   0    1.00    1.20
  -5 -15   0    3.20    1.10
   5  15   0    2.60    1.50
   5  15   0    1.90    1.00
   5  15   0    4.00    2.10
  -6 -15   0   17.20    2.10
  -6 -15   0   15.80    2.40
   6  15   0   14.30    2.60
   6  15   0   23.70    3.20
  -7 -15   0   -0.20    1.20
  -7 -15   0    0.20    1.50
  -7 -15   0   -0.80    1.70
   7  15   0   -0.80    1.90
   7  15   0   -0.40    2.10
  -8 -15   0   -1.50    1.90
  -8 -15   0    2.00    1.30
  -8 -15   0   -0.10    1.70
   8  15   0   -0.10    2.30
   8  15   0    3.20    2.20
   8  15   0   -0.80    1.00
  -9 -15   0   53.59    4.00
  -9 -15   0   42.90    3.70
  -9 -15   0   43.30    3.60
   9  15   0   44.90    2.90
   9  15   0   41.70    4.10
   9  15   0   44.80    4.50
 -10 -15   0   17.50    2.60
 -10 -15   0   21.50    3.00
 -10 -15   0   25.60    3.20
  10  15   0   18.60    3.30
  10  15   0   21.30    2.60
 -11 -15   0    5.10    1.80
 -11 -15   0    3.20    1.80
 -11 -15   0    4.60    2.00
  11  15   0    3.70    1.90
  11  15   0    2.90    2.60
 -12 -15   0    6.40    2.10
 -12 -15   0    3.00    1.90
 -12 -15   0    7.30    2.80
  12  15   0    6.10    2.20
  12  15   0    3.50    2.70
 -13 -15   0   21.80    3.80
 -13 -15   0   18.80    3.00
 -13 -15   0   18.20    3.60
  13  15   0   17.10    3.10
  13  15   0   17.00    3.40
   8 -16   0   34.00    4.30
   8 -16   0   32.40    4.60
  -8  16   0   39.60    5.00
  -8  16   0   43.90    4.70
   7 -16   0   27.70    3.60
   7 -16   0   25.80    3.10
  -7  16   0   17.40    3.20
  -7  16   0   22.30    3.70
   6 -16   0   -2.70    1.80
  -6  16   0    0.00    2.40
  -6  16   0    4.20    2.00
   5 -16   0   11.40    2.40
  -5  16   0   12.10    2.50
  -5  16   0   12.60    3.10
   4 -16   0    3.40    1.80
   4 -16   0    8.50    2.00
  -4  16   0    5.00    2.60
  -4  16   0    1.80    2.40
   3 -16   0   47.10    3.00
   3 -16   0   41.60    3.60
  -3  16   0   39.00    4.00
  -3  16   0   49.70    4.40
   2 -16   0   49.20    3.80
   2 -16   0   37.80    2.80
   2 -16   0   35.10    3.40
  -2  16   0   41.60    3.80
  -2  16   0   35.40    3.10
  -2  16   0   36.30    3.80
   1 -16   0   -0.50    1.50
   1 -16   0    0.60    1.10
   1 -16   0    1.70    1.60
  -1  16   0   -0.70    1.60
  -1  16   0   -2.10    1.80
  -1  16   0    1.40    2.00
   0 -16   0   16.40    2.10
   0 -16   0   18.70    2.20
   0 -16   0   14.80    1.70
   0  16   0   11.90    2.00
   0  16   0   15.40    2.70
   0  16   0   14.20    2.30
  -1 -16   0   10.30    1.70
  -1 -16   0   10.50    1.70
   1  16   0    8.70    2.40
   1  16   0    9.50    2.20
   1  16   0   11.40    2.40
  -2 -16   0    0.70    1.10
  -2 -16   0   -1.30    1.30
  -2 -16   0    1.70    1.20
   2  16   0    1.60    1.40
   2  16   0    0.00    2.00
  -3 -16   0   26.60    1.80
  -3 -16   0   24.70    2.00
  -3 -16   0   26.70    2.40
   3  16   0   22.70    2.00
   3  16   0   28.40    3.40
   3  16   0   29.70    3.30
  -4 -16   0   48.00    2.90
  -4 -16   0   52.59    3.40
   4  16   0   56.39    2.80
   4  16   0   41.10    3.90
   4  16   0   45.00    3.70
  -5 -16   0   56.39    3.50
  -5 -16   0   61.69    3.70
   5  16   0   50.79    4.00
   5  16   0   56.89    4.50
  -6 -16   0    2.40    1.40
  -6 -16   0    3.00    1.60
   6  16   0    1.50    2.00
   6  16   0   -1.60    2.10
  -7 -16   0    3.30    1.40
  -7 -16   0    2.10    1.50
   7  16   0    2.90    1.70
   7  16   0    1.00    1.60
  -8 -16   0    4.60    2.00
  -8 -16   0    1.60    2.00
   8  16   0    1.60    1.70
   8  16   0    0.00    1.80
  -9 -16   0    3.20    2.20
  -9 -16   0    4.80    2.10
  -9 -16   0    6.50    2.60
   9  16   0    3.20    1.80
   9  16   0    1.70    2.50
 -10 -16   0   17.40    3.30
 -10 -16   0   16.70    2.80
 -10 -16   0    9.80    2.20
  10  16   0   18.40    3.40
 -11 -16   0   -0.40    1.50
 -11 -16   0    0.60    1.60
 -11 -16   0   -1.10    2.30
  11  16   0   -2.70    2.40
  11  16   0    2.40    1.80
 -12 -16   0    9.70    2.80
 -12 -16   0    7.80    3.00
 -12 -16   0    8.00    3.00
  12  16   0    8.20    2.20
  12  16   0    8.40    3.30
 -13 -16   0    4.40    3.00
 -13 -16   0    2.70    2.90
 -13 -16   0    3.20    2.80
  13  16   0    3.50    3.00
   7 -17   0   -1.50    2.10
   7 -17   0    1.90    2.50
  -7  17   0    1.80    2.80
  -7  17   0   -0.80    2.00
   6 -17   0    3.30    3.00
   6 -17   0    1.60    2.20
  -6  17   0    2.40    2.70
  -6  17   0    3.10    2.90
   5 -17   0    2.50    2.70
   5 -17   0    4.40    1.60
  -5  17   0    3.20    2.20
  -5  17   0   11.90    3.10
   4 -17   0    0.80    1.70
   4 -17   0    0.90    1.70
  -4  17   0   -1.80    1.50
  -4  17   0    1.40    2.50
   3 -17   0   31.20    2.60
   3 -17   0   29.20    3.50
   3 -17   0   33.90    3.70
  -3  17   0   30.90    3.50
  -3  17   0   36.40    4.20
   2 -17   0    6.70    1.90
   2 -17   0   10.60    1.90
   2 -17   0    6.60    1.80
  -2  17   0    9.50    2.80
  -2  17   0    9.20    2.10
  -2  17   0   11.60    2.80
   1 -17   0    0.30    1.20
   1 -17   0    1.70    1.30
   1 -17   0   -0.90    1.10
   1 -17   0    3.20    1.70
  -1  17   0   -1.70    1.30
  -1  17   0   -0.20    2.10
  -1  17   0   -1.50    1.70
   0 -17   0    3.60    1.70
   0 -17   0    3.10    1.20
   0 -17   0    1.60    1.60
   0  17   0    3.40    1.60
   0  17   0    2.20    1.90
  -1 -17   0   29.20    2.70
  -1 -17   0   30.50    2.40
   1  17   0   34.10    3.60
   1  17   0   30.50    3.10
   1  17   0   34.10    3.40
  -2 -17   0  184.78    6.20
  -2 -17   0  174.78    6.20
  -2 -17   0  159.88    6.10
   2  17   0  174.38    7.60
   2  17   0  173.78    7.30
  -3 -17   0  560.14   15.30
  -3 -17   0  549.65   15.90
   3  17   0  575.14   17.50
   3  17   0  581.94   17.50
  -4 -17   0  171.08    6.30
  -4 -17   0  176.78    6.80
   4  17   0  176.28    7.90
   4  17   0  177.08    7.50
  -5 -17   0    4.30    1.70
  -5 -17   0    6.90    1.80
   5  17   0    5.60    2.10
   5  17   0    3.40    1.70
  -6 -17   0    7.40    1.80
  -6 -17   0    8.20    1.90
   6  17   0    8.30    2.20
   6  17   0    9.60    2.90
  -7 -17   0    4.40    2.00
  -7 -17   0    5.60    1.80
   7  17   0    7.10    2.30
   7  17   0    7.20    2.50
  -8 -17   0   18.60    2.30
  -8 -17   0   20.00    2.70
   8  17   0   18.70    3.20
   8  17   0   18.10    3.40
  -9 -17   0   26.70    3.50
  -9 -17   0   18.40    2.90
   9  17   0   24.40    3.80
 -10 -17   0    1.00    2.50
 -10 -17   0   -1.20    1.50
  10  17   0   -2.70    1.70
 -11 -17   0    3.20    2.60
 -11 -17   0   -1.00    2.20
  11  17   0   -2.20    2.70
 -12 -17   0    0.00    2.50
 -12 -17   0    0.80    2.60
 -12 -17   0    0.10    2.50
  12  17   0    1.50    2.90
   6 -18   0   20.30    3.80
   6 -18   0   22.10    4.30
  -6  18   0   12.40    3.60
  -6  18   0   15.30    3.70
   5 -18   0    1.30    2.00
   5 -18   0    2.30    2.70
  -5  18   0    4.40    2.90
  -5  18   0    2.40    2.70
   4 -18   0   14.40    2.20
   4 -18   0   15.40    3.20
  -4  18   0   17.30    3.10
  -4  18   0   13.40    3.10
   3 -18   0   17.40    3.10
   3 -18   0   16.00    2.40
  -3  18   0   13.50    2.70
  -3  18   0   15.10    3.40
   2 -18   0  118.49    6.20
   2 -18   0  122.79    5.30
   2 -18   0  120.89    6.10
  -2  18   0  116.59    6.90
  -2  18   0  114.39    5.60
  -2  18   0  124.49    7.00
   1 -18   0  101.69    4.50
   1 -18   0  122.19    8.10
   1 -18   0   98.29    5.40
   1 -18   0  101.69    5.50
  -1  18   0  101.79    5.30
  -1  18   0   90.49    5.90
  -1  18   0  100.79    5.80
   0 -18   0    9.50    2.10
   0 -18   0    9.00    2.00
   0 -18   0   10.60    1.60
   0  18   0    8.80    2.50
   0  18   0    6.50    2.10
  -1 -18   0   -1.60    0.80
  -1 -18   0    1.40    1.00
   1  18   0   -2.00    1.90
   1  18   0    2.70    1.70
  -2 -18   0   13.40    1.90
  -2 -18   0   12.60    1.80
  -2 -18   0   13.80    2.20
   2  18   0   11.40    2.60
   2  18   0   12.30    2.90
  -3 -18   0   27.50    2.80
   3  18   0   18.80    3.20
   3  18   0   25.40    3.60
  -4 -18   0    0.00    2.10
  -4 -18   0    1.40    1.70
   4  18   0    3.30    1.70
   4  18   0   -1.00    2.30
  -5 -18   0   -0.70    1.60
  -5 -18   0    0.10    2.00
   5  18   0    0.30    1.60
   5  18   0   -2.90    1.50
  -6 -18   0    4.10    1.40
  -6 -18   0    3.30    1.70
   6  18   0    2.20    1.80
   6  18   0    6.60    2.90
  -7 -18   0   11.70    2.00
  -7 -18   0   10.60    2.70
   7  18   0    4.40    3.10
   7  18   0   16.70    3.10
  -8 -18   0   27.50    3.60
  -8 -18   0   24.30    3.00
   8  18   0   21.80    3.70
  -9 -18   0    1.60    2.60
  -9 -18   0    8.00    2.00
   9  18   0    9.20    3.20
 -10 -18   0   -2.10    2.50
 -10 -18   0   -0.40    2.10
  10  18   0   -0.20    2.70
 -11 -18   0    0.00    1.90
 -11 -18   0    1.60    2.50
  11  18   0   -0.60    2.00
 -12 -18   0   24.70    3.70
 -12 -18   0   25.20    3.40
  12  18   0   26.90    4.30
   5 -19   0   -0.20    2.70
  -5  19   0    1.10    3.00
  -5  19   0    2.60    2.90
   4 -19   0   16.60    3.40
  -4  19   0   26.50    4.10
  -4  19   0   18.80    3.70
   3 -19   0   12.40    2.50
  -3  19   0    6.30    3.10
  -3  19   0   11.40    3.30
   2 -19   0    0.90    2.30
   2 -19   0    3.50    2.50
  -2  19   0    3.90    2.70
  -2  19   0   -2.10    2.50
   1 -19   0    1.00    2.10
   1 -19   0    0.60    2.00
  -1  19   0    2.20    2.20
  -1  19   0    8.40    3.00
  -1  19   0    3.60    2.80
   0 -19   0    7.50    1.70
   0 -19   0    8.30    2.30
   0 -19   0    8.00    1.70
   0  19   0    6.50    2.10
   0  19   0    7.90    2.60
  -1 -19   0    1.30    1.50
  -1 -19   0    4.10    1.70
  -1 -19   0    0.00    1.60
   1  19   0   -0.40    2.30
  -2 -19   0   27.80    2.40
  -2 -19   0   24.90    2.40
   2  19   0   30.00    3.60
  -3 -19   0    9.10    2.10
   3  19   0    9.60    2.80
   3  19   0   12.80    2.90
  -4 -19   0  202.58    8.10
  -4 -19   0  225.38    7.90
   4  19   0  215.38    9.30
  -5 -19   0   20.30    2.70
  -5 -19   0   21.20    3.10
   5  19   0   22.30    3.40
   5  19   0   19.90    3.10
  -6 -19   0   -0.20    1.60
  -6 -19   0    3.10    1.50
   6  19   0    2.10    2.00
  -7 -19   0    8.60    2.80
  -7 -19   0   10.50    2.40
   7  19   0    6.40    3.10
  -8 -19   0   63.19    5.10
  -8 -19   0   47.10    3.70
   8  19   0   49.99    4.60
  -9 -19   0   21.00    3.60
  -9 -19   0   18.20    3.00
   9  19   0   16.80    3.30
 -10 -19   0   22.30    3.20
 -10 -19   0   17.70    2.60
  10  19   0   20.00    3.80
 -11 -19   0    0.80    1.70
 -11 -19   0    2.50    2.80
  11  19   0    4.20    3.30
   5 -20   0   -0.40    2.10
  -5  20   0    0.20    2.00
  -5  20   0    2.00    3.20
   4 -20   0    5.30    2.20
  -4  20   0    7.70    3.20
  -4  20   0    4.10    3.10
   3 -20   0   -1.30    2.40
  -3  20   0   -2.50    2.50
  -3  20   0    3.60    2.30
   2 -20   0   35.80    3.90
  -2  20   0   36.20    4.20
  -2  20   0   32.40    4.40
   1 -20   0   38.60    3.70
  -1  20   0   36.80    3.80
  -1  20   0   41.80    4.50
   0 -20   0   39.50    3.50
   0 -20   0   42.20    3.60
   0  20   0   40.40    4.50
   0  20   0   43.80    4.20
  -1 -20   0    2.30    1.90
  -1 -20   0    5.20    2.30
  -1 -20   0    4.00    1.70
   1  20   0    2.70    2.50
  -2 -20   0    1.90    1.90
   2  20   0    1.90    2.40
  -3 -20   0   -2.50    1.70
   3  20   0   -0.80    2.40
  -4 -20   0   22.80    3.30
  -4 -20   0   17.70    2.70
   4  20   0   16.10    3.40
  -5 -20   0    8.80    2.30
  -5 -20   0    9.90    2.80
   5  20   0    8.40    2.40
  -6 -20   0   69.69    5.20
  -6 -20   0   61.39    4.00
   6  20   0   74.69    5.40
  -7 -20   0  110.79    5.90
  -7 -20   0  107.09    6.60
   7  20   0  112.19    7.30
  -8 -20   0   14.10    3.40
  -8 -20   0   16.60    2.50
   8  20   0   17.00    3.90
  -9 -20   0    1.60    2.00
  -9 -20   0    0.00    2.20
   9  20   0    0.80    3.10
 -10 -20   0    9.80    3.20
 -10 -20   0   12.90    2.90
  10  20   0    7.60    3.50
 -11 -20   0    3.40    3.00
 -11 -20   0    2.40    2.80
  11  20   0    2.80    2.50
   3 -21   0   66.89    5.40
  -3  21   0   55.79    5.50
  -3  21   0   63.39    6.00
   2 -21   0   83.39    5.20
  -2  21   0   93.09    7.20
  -2  21   0   76.69    6.20
   1 -21   0    5.70    1.80
  -1  21   0    7.70    2.50
  -1  21   0    7.80    2.40
   0 -21   0    2.50    2.00
   0  21   0    2.10    2.80
   0  21   0    1.90    2.30
  -1 -21   0   -0.10    1.80
  -1 -21   0   -0.60    2.10
   1  21   0    0.50    2.60
  -2 -21   0    0.90    2.50
  -2 -21   0    3.20    1.90
   2  21   0   -0.10    1.80
  -3 -21   0    3.10    2.00
  -3 -21   0    2.80    2.50
   3  21   0    2.60    2.10
  -4 -21   0   38.90    3.70
  -4 -21   0   35.30    3.40
   4  21   0   36.50    4.70
  -5 -21   0   11.20    3.00
  -5 -21   0   13.40    2.50
   5  21   0    7.30    2.50
  -6 -21   0   14.80    3.40
  -6 -21   0   12.20    2.20
   6  21   0    8.50    2.90
  -7 -21   0    6.40    2.50
  -7 -21   0    1.10    2.10
   7  21   0    2.40    3.30
  -8 -21   0   16.90    3.60
  -8 -21   0   16.10    3.00
   8  21   0   12.70    4.00
  -9 -21   0    4.40    2.30
  -9 -21   0    2.10    1.70
   9  21   0   -2.80    3.10
 -10 -21   0    8.70    3.50
 -10 -21   0    7.30    2.70
  10  21   0   12.00    4.00
   2 -22   0   14.90    3.20
  -2  22   0   14.00    3.80
   1 -22   0   -1.50    2.20
  -1  22   0    2.20    3.10
   0 -22   0   -0.50    1.40
   0 -22   0    0.70    2.10
   0  22   0    0.30    2.50
  -1 -22   0   10.80    2.50
   1  22   0   10.90    3.00
  -2 -22   0    2.50    2.10
   2  22   0    2.30    2.80
  -3 -22   0    0.80    2.50
  -3 -22   0    3.60    2.20
   3  22   0    0.70    3.00
  -4 -22   0    0.80    2.70
  -4 -22   0   -1.20    2.00
   4  22   0    2.00    3.20
  -5 -22   0   13.20    3.30
  -5 -22   0    9.70    2.00
   5  22   0   12.40    2.90
  -6 -22   0   23.40    3.20
  -6 -22   0   20.00    3.30
   6  22   0   22.50    3.80
  -7 -22   0   30.00    3.50
  -7 -22   0   17.90    3.70
   7  22   0   22.10    3.70
  -8 -22   0   57.99    4.70
  -8 -22   0   77.59    6.20
   8  22   0   64.59    6.30
  -9 -22   0   -1.20    2.00
  -9 -22   0   -0.80    1.50
   9  22   0    2.10    3.40
   1 -23   0    0.40    2.40
   0 -23   0    1.90    1.50
   0  23   0    4.90    2.70
  -1 -23   0   17.40    3.00
   1  23   0   18.80    3.70
  -2 -23   0   19.50    3.50
  -2 -23   0   29.30    3.40
   2  23   0   18.20    3.70
  -3 -23   0   11.20    3.20
  -3 -23   0   13.00    2.70
   3  23   0   12.40    3.50
  -4 -23   0    8.90    3.10
  -4 -23   0   13.90    2.70
   4  23   0    5.70    3.40
  -5 -23   0    0.80    2.20
  -5 -23   0    5.00    2.90
   5  23   0   -2.20    3.20
  -6 -23   0    4.30    2.40
  -6 -23   0    5.70    3.00
   6  23   0    1.90    2.30
  -7 -23   0   -1.60    2.90
  -7 -23   0    1.30    2.50
   7  23   0   -0.30    2.30
  -8 -23   0    7.00    2.70
  -8 -23   0    4.10    2.70
   8  23   0    8.80    3.80
   1  24   0   40.20    4.80
  -2 -24   0   14.10    3.40
  -2 -24   0    7.10    2.60
   2  24   0   16.20    3.70
  -3 -24   0    1.30    2.70
  -3 -24   0   -1.40    1.50
   3  24   0   -0.70    3.00
  -4 -24   0   -2.50    1.90
  -4 -24   0   -0.50    1.60
   4  24   0    0.20    3.20
  -5 -24   0    2.10    2.20
  -5 -24   0    0.00    2.30
   5  24   0    3.40    3.50
  -6 -24   0    0.10    2.20
  -6 -24   0    0.50    2.10
   6  24   0    2.80    2.60
   5  24  -1    4.80    3.60
  -5 -24   1    1.30    2.40
  -5 -24   1    3.20    2.30
   4  24  -1    0.10    3.10
  -4 -24   1    1.60    2.10
  -4 -24   1   -2.40    2.20
   3  24  -1   11.00    3.10
  -3 -24   1   13.80    3.00
  -3 -24   1    7.90    3.20
   2  24  -1    3.60    3.20
  -2 -24   1    1.90    2.90
  -2 -24   1   -1.00    1.60
   8  23  -1    2.60    2.60
  -8 -23   1   -2.80    2.30
  -8 -23   1    0.80    2.30
   7  23  -1   -1.40    3.40
  -7 -23   1    4.30    3.20
  -7 -23   1    2.70    1.90
   6  23  -1   32.10    5.00
  -6 -23   1   24.90    4.10
  -6 -23   1   28.70    3.20
   5  23  -1    3.40    3.40
  -5 -23   1    0.60    2.80
  -5 -23   1   -0.40    1.50
   4  23  -1   -3.40    1.90
  -4 -23   1    1.00    2.80
  -4 -23   1    2.70    2.40
   3  23  -1    1.80    3.10
  -3 -23   1    1.30    1.70
  -3 -23   1    8.30    3.00
   2  23  -1    0.70    3.00
  -2 -23   1   -2.30    1.40
   1  23  -1   33.60    4.40
  -1 -23   1   37.60    3.80
   0  23  -1   -1.60    2.40
   0 -23   1    0.20    1.60
   9  22  -1    1.70    3.60
  -9 -22   1    2.80    2.30
  -9 -22   1    2.60    2.60
   8  22  -1   23.20    4.70
  -8 -22   1   24.70    3.00
  -8 -22   1   28.60    4.30
   7  22  -1   62.19    6.00
  -7 -22   1   77.49    4.90
  -7 -22   1   80.79    6.00
   6  22  -1   10.30    3.80
  -6 -22   1   17.80    3.20
  -6 -22   1   19.40    3.10
   5  22  -1    7.70    3.50
  -5 -22   1    8.80    3.20
  -5 -22   1    5.50    2.40
   4  22  -1    7.70    3.40
  -4 -22   1    5.10    2.90
  -4 -22   1    4.80    2.40
   3  22  -1   38.20    4.80
  -3 -22   1   34.80    3.50
   2  22  -1   55.39    5.30
   1  22  -1    8.80    3.10
  -1 -22   1    3.10    2.30
   0  22  -1    2.40    2.70
   0 -22   1    3.80    2.20
   0 -22   1    1.40    2.10
  -1  22  -1    2.50    3.20
   1 -22   1   -2.60    2.10
  -2  22  -1   -0.70    2.10
   2 -22   1   -0.10    2.50
  10  21  -1    3.60    2.60
 -10 -21   1    2.30    2.60
 -10 -21   1    2.90    3.00
   9  21  -1    5.70    2.60
  -9 -21   1    8.70    2.80
  -9 -21   1    8.60    2.70
   8  21  -1    3.30    3.20
  -8 -21   1   -0.60    2.80
  -8 -21   1    1.90    1.80
   7  21  -1    1.70    3.30
  -7 -21   1   -0.50    1.90
  -7 -21   1    5.00    2.40
   6  21  -1   -0.80    3.20
  -6 -21   1    1.10    2.70
  -6 -21   1    1.40    2.20
   5  21  -1   -1.50    2.80
  -5 -21   1   -1.20    1.40
  -5 -21   1   -1.00    1.70
   4  21  -1    6.60    3.20
  -4 -21   1   10.30    2.50
  -4 -21   1    8.40    2.80
   3  21  -1   -0.30    2.70
  -3 -21   1    1.70    1.90
   2  21  -1    2.70    2.80
  -2 -21   1    4.50    2.20
   1  21  -1    2.00    2.70
  -1 -21   1    0.70    2.00
  -1 -21   1    0.60    1.90
   0  21  -1   -2.30    2.70
   0  21  -1   -1.50    2.30
   0 -21   1   -1.00    1.80
  -1  21  -1   -2.70    2.10
  -1  21  -1    5.20    3.10
   1 -21   1   -0.40    1.40
  -2  21  -1   19.20    4.00
   2 -21   1   18.50    2.80
  -3  21  -1   53.39    5.50
  -3  21  -1   70.69    5.90
   3 -21   1   64.69    5.30
  11  20  -1    7.10    3.70
 -11 -20   1    3.60    2.10
 -11 -20   1    7.60    3.30
  10  20  -1    0.70    3.20
 -10 -20   1    1.70    1.80
 -10 -20   1    5.10    3.00
   9  20  -1    0.40    3.10
  -9 -20   1   -0.10    2.00
  -9 -20   1    0.30    2.30
   8  20  -1    4.10    3.10
  -8 -20   1   -1.80    2.20
  -8 -20   1    4.50    2.80
   7  20  -1  143.99    8.40
  -7 -20   1  142.49    7.50
  -7 -20   1  134.49    6.20
   6  20  -1   52.19    5.30
  -6 -20   1   41.60    3.80
  -6 -20   1   47.70    4.20
   5  20  -1   30.10    4.40
  -5 -20   1   37.90    4.10
  -5 -20   1   41.10    3.40
   4  20  -1   31.40    4.30
  -4 -20   1   23.40    3.40
  -4 -20   1   24.20    3.00
   3  20  -1    1.10    1.90
   3  20  -1    0.90    1.80
  -3 -20   1    3.00    1.50
   2  20  -1    2.80    2.00
  -2 -20   1    1.40    1.90
   1  20  -1   48.70    4.70
  -1 -20   1   47.30    3.80
  -1 -20   1   49.20    3.50
   0  20  -1   17.30    3.20
   0  20  -1   21.80    3.90
   0 -20   1   25.60    3.00
   0 -20   1   23.60    2.90
  -1  20  -1   12.90    2.80
  -1  20  -1   10.30    3.20
   1 -20   1   10.10    2.80
   1 -20   1    6.00    2.40
  -2  20  -1   12.30    3.60
  -2  20  -1    9.60    2.70
   2 -20   1   15.50    3.00
  -3  20  -1   -0.30    2.80
  -3  20  -1    2.30    3.10
   3 -20   1   -0.60    1.70
  -4  20  -1   19.70    3.50
  -4  20  -1   25.40    4.30
   4 -20   1   32.30    4.10
  11  19  -1    9.90    2.90
 -11 -19   1   14.60    3.50
 -11 -19   1   14.60    3.20
  10  19  -1    7.90    3.40
 -10 -19   1    4.10    2.20
 -10 -19   1    7.20    2.60
   9  19  -1    9.80    3.60
  -9 -19   1   13.20    3.10
  -9 -19   1    9.00    2.10
   8  19  -1   35.10    4.70
  -8 -19   1   36.10    4.10
  -8 -19   1   34.40    3.60
   7  19  -1    4.70    3.10
  -7 -19   1    0.20    2.60
  -7 -19   1   -2.10    1.30
   6  19  -1   20.90    3.90
  -6 -19   1   26.10    3.10
  -6 -19   1   16.30    2.70
   5  19  -1   32.20    3.50
   5  19  -1   26.50    4.00
  -5 -19   1   31.60    3.60
  -5 -19   1   32.70    3.20
   4  19  -1  181.08    8.20
   4  19  -1  203.28    8.90
  -4 -19   1  187.08    8.00
  -4 -19   1  182.58    7.00
   3  19  -1   71.69    5.50
  -3 -19   1   67.29    4.30
   2  19  -1   -2.90    2.30
   2  19  -1   -0.60    2.00
  -2 -19   1   -0.40    1.30
  -2 -19   1   -2.20    1.60
   1  19  -1    5.40    2.60
   1  19  -1    2.80    2.10
  -1 -19   1    7.90    1.80
  -1 -19   1   10.50    2.00
   0  19  -1    2.30    2.20
   0  19  -1   -2.40    2.30
   0 -19   1   -1.40    1.60
   0 -19   1   -1.00    1.60
  -1  19  -1   20.80    3.60
  -1  19  -1   22.70    3.10
   1 -19   1   25.20    3.10
   1 -19   1   22.10    3.00
  -2  19  -1   43.20    4.70
  -2  19  -1   50.29    5.10
   2 -19   1   44.60    4.20
  -3  19  -1   -0.20    2.70
  -3  19  -1    0.60    2.60
   3 -19   1    1.50    2.40
  -4  19  -1   44.40    5.00
  -4  19  -1   38.80    4.20
   4 -19   1   33.70    4.20
  -5  19  -1    4.50    3.00
  -5  19  -1   -0.50    2.10
   5 -19   1    0.80    2.90
  12  18  -1   41.30    5.00
 -12 -18   1   47.60    4.50
 -12 -18   1   32.90    3.60
  11  18  -1    0.30    3.00
 -11 -18   1    0.10    2.60
 -11 -18   1   -0.30    1.70
  10  18  -1    4.10    2.30
 -10 -18   1    3.90    2.80
 -10 -18   1    5.60    2.60
   9  18  -1   -0.40    2.70
  -9 -18   1   -0.30    2.50
  -9 -18   1    2.70    2.20
   8  18  -1   27.00    4.10
  -8 -18   1   26.00    2.80
  -8 -18   1   38.20    4.10
   7  18  -1   30.90    3.70
   7  18  -1   26.60    4.20
  -7 -18   1   30.80    3.70
  -7 -18   1   30.10    3.20
   6  18  -1    1.80    2.50
   6  18  -1    1.90    1.70
  -6 -18   1    2.70    1.80
  -6 -18   1    6.00    2.50
   5  18  -1    2.00    1.70
   5  18  -1    1.20    2.50
  -5 -18   1    4.40    1.80
  -5 -18   1    1.70    1.80
   4  18  -1    2.30    1.60
   4  18  -1    0.90    2.40
  -4 -18   1    0.00    1.70
   3  18  -1   -2.90    2.20
   3  18  -1   -0.60    2.10
  -3 -18   1    0.60    1.30
   2  18  -1   29.40    3.40
   2  18  -1   35.00    3.90
  -2 -18   1   32.50    2.60
  -2 -18   1   30.80    2.50
  -2 -18   1   27.60    2.60
   1  18  -1   22.80    3.10
   1  18  -1   25.40    3.30
   1  18  -1   31.50    3.60
  -1 -18   1   30.20    2.80
  -1 -18   1   32.00    2.80
   0  18  -1   29.30    3.70
   0  18  -1   21.50    3.10
   0 -18   1   34.40    3.00
   0 -18   1   23.90    2.70
  -1  18  -1   53.99    4.90
  -1  18  -1   44.40    3.80
  -1  18  -1   39.00    4.40
   1 -18   1   50.09    4.00
   1 -18   1   54.69    4.10
  -2  18  -1   19.50    3.10
  -2  18  -1   17.70    3.50
  -2  18  -1   17.90    2.70
   2 -18   1   19.20    3.00
   2 -18   1   19.30    3.00
  -3  18  -1    4.70    2.30
  -3  18  -1    5.90    2.90
   3 -18   1    8.00    2.70
  -4  18  -1   -0.40    2.00
  -4  18  -1   -0.40    2.50
   4 -18   1    2.80    2.70
  -5  18  -1    7.00    3.20
  -5  18  -1    4.00    3.00
   5 -18   1    3.70    2.80
  -6  18  -1   10.10    3.60
  -6  18  -1   13.00    3.70
   6 -18   1   15.70    3.70
  12  17  -1   -2.10    2.80
 -12 -17   1   -1.40    2.40
 -12 -17   1   -2.20    2.40
 -12 -17   1   -1.10    2.60
  11  17  -1    1.30    2.00
 -11 -17   1    4.70    2.70
 -11 -17   1    4.30    2.60
  10  17  -1    1.80    2.90
 -10 -17   1    8.50    2.80
 -10 -17   1    4.60    2.40
   9  17  -1   -1.10    1.80
  -9 -17   1   -1.00    1.40
  -9 -17   1   -0.40    2.20
   8  17  -1   -0.30    1.80
   8  17  -1   -0.30    2.20
  -8 -17   1    0.30    1.90
  -8 -17   1    0.60    2.30
   7  17  -1    2.80    2.00
   7  17  -1    1.70    1.80
  -7 -17   1    0.50    1.70
  -7 -17   1   -0.90    2.10
   6  17  -1    0.50    2.50
   6  17  -1    0.60    2.10
  -6 -17   1    0.40    2.00
  -6 -17   1    1.30    1.70
   5  17  -1    5.00    2.60
   5  17  -1   12.70    2.30
  -5 -17   1   14.00    2.60
  -5 -17   1   12.60    2.20
   4  17  -1    3.00    1.70
   4  17  -1    4.60    2.40
  -4 -17   1    4.80    1.80
   3  17  -1  264.17   10.20
   3  17  -1  296.47   10.50
  -3 -17   1  277.17    9.10
  -3 -17   1  271.27    8.30
  -3 -17   1  268.67    8.40
   2  17  -1  209.08    8.30
   2  17  -1  217.18    8.70
  -2 -17   1  227.68    7.70
  -2 -17   1  215.38    7.20
  -2 -17   1  215.98    7.30
   1  17  -1   71.29    4.20
   1  17  -1   69.79    4.70
   1  17  -1   72.79    5.00
  -1 -17   1   68.69    3.80
  -1 -17   1   72.19    3.80
  -1 -17   1   59.19    3.40
   0  17  -1    5.00    2.00
   0  17  -1    5.80    1.90
   0  17  -1    4.70    2.10
   0 -17   1    4.60    1.40
   0 -17   1    6.20    1.30
   0 -17   1    4.90    1.30
  -1  17  -1    8.40    1.80
  -1  17  -1    9.90    2.80
  -1  17  -1   12.10    2.80
   1 -17   1    9.30    2.20
   1 -17   1    8.30    2.10
   1 -17   1    8.90    1.60
  -2  17  -1  208.18    8.00
  -2  17  -1  226.68    9.40
  -2  17  -1  204.38    9.10
   2 -17   1  215.28    8.50
   2 -17   1  227.18    7.50
   2 -17   1  224.98    8.40
  -3  17  -1  220.48    9.20
  -3  17  -1  207.48    9.30
   3 -17   1  207.88    8.70
   3 -17   1  211.78    7.60
   3 -17   1  212.68    8.60
  -4  17  -1    9.40    3.00
  -4  17  -1    7.00    2.90
   4 -17   1    6.20    2.00
   4 -17   1    4.80    1.90
  -5  17  -1    0.20    2.60
  -5  17  -1    1.20    2.00
   5 -17   1    0.20    1.40
   5 -17   1   -2.30    1.60
  -6  17  -1   13.20    3.50
  -6  17  -1   11.00    3.40
   6 -17   1   13.90    3.40
   6 -17   1   11.40    2.70
  -7  17  -1    0.90    2.20
  -7  17  -1    1.40    3.10
   7 -17   1    0.90    3.10
  13  16  -1    8.90    2.60
 -13 -16   1   14.00    3.40
 -13 -16   1   13.80    3.40
 -13 -16   1   12.80    2.90
  12  16  -1    8.20    3.20
 -12 -16   1   14.30    3.30
 -12 -16   1   10.30    3.10
 -12 -16   1   10.80    3.00
  11  16  -1    1.90    2.60
  11  16  -1    4.70    2.90
 -11 -16   1    5.20    2.50
 -11 -16   1    3.70    2.60
 -11 -16   1    1.00    2.30
  10  16  -1    0.00    1.90
 -10 -16   1    0.50    1.40
 -10 -16   1   -2.30    2.20
 -10 -16   1    0.80    1.60
   9  16  -1    2.40    2.40
   9  16  -1    2.80    2.70
  -9 -16   1    4.10    2.20
  -9 -16   1    2.30    1.70
  -9 -16   1    0.30    1.80
   8  16  -1    5.10    2.70
   8  16  -1    6.90    2.00
  -8 -16   1    7.70    1.70
  -8 -16   1    6.50    1.90
   7  16  -1    0.60    2.30
   7  16  -1    1.60    1.60
  -7 -16   1    2.20    1.50
  -7 -16   1    0.70    1.20
   6  16  -1   -2.60    2.00
   6  16  -1   -1.20    1.90
  -6 -16   1    1.40    1.10
  -6 -16   1    1.70    1.90
   5  16  -1   15.70    2.40
   5  16  -1   19.60    2.70
  -5 -16   1   17.30    2.00
  -5 -16   1   18.60    2.60
   4  16  -1   24.00    2.90
   4  16  -1   25.70    2.90
  -4 -16   1   23.00    2.40
   3  16  -1    0.30    1.40
   3  16  -1    1.40    2.10
  -3 -16   1    0.20    0.70
  -3 -16   1   -0.20    1.40
  -3 -16   1    0.10    0.70
   2  16  -1   26.10    3.10
   2  16  -1   24.90    2.90
  -2 -16   1   30.40    2.40
  -2 -16   1   28.60    2.40
  -2 -16   1   32.10    2.40
   1  16  -1    0.50    1.70
   1  16  -1   -0.50    1.90
   1  16  -1   -0.90    1.30
  -1 -16   1   -1.70    1.10
  -1 -16   1    0.40    1.30
   0  16  -1    2.70    1.50
   0  16  -1    2.10    1.70
   0  16  -1    0.90    1.80
   0 -16   1    3.80    1.20
   0 -16   1    0.80    1.00
   0 -16   1    2.40    1.10
  -1  16  -1   34.10    3.10
  -1  16  -1   30.50    3.20
  -1  16  -1   25.10    2.70
  -1  16  -1   27.40    3.30
   1 -16   1   27.20    2.80
   1 -16   1   35.20    3.10
   1 -16   1   26.70    2.10
  -2  16  -1    5.80    2.40
  -2  16  -1    0.80    2.10
  -2  16  -1   -1.90    1.50
   2 -16   1    0.70    1.30
   2 -16   1   -1.20    1.10
   2 -16   1    1.40    1.30
  -3  16  -1   -1.50    2.30
  -3  16  -1    5.50    2.50
   3 -16   1    4.30    2.30
   3 -16   1    1.60    2.10
   3 -16   1    2.60    1.50
  -4  16  -1   -1.10    2.20
  -4  16  -1    2.80    2.40
   4 -16   1   -2.00    1.30
   4 -16   1    1.10    1.60
   4 -16   1   -0.40    1.50
  -5  16  -1    8.00    2.30
  -5  16  -1   13.90    2.60
   5 -16   1   14.70    2.70
   5 -16   1   12.90    2.40
  -6  16  -1    0.40    1.80
  -6  16  -1    1.90    2.70
   6 -16   1   -1.80    1.80
   6 -16   1    0.70    1.40
  -7  16  -1   32.00    4.30
  -7  16  -1   28.90    3.70
   7 -16   1   39.10    4.10
   7 -16   1   32.10    4.30
  -8  16  -1   46.90    5.50
  -8  16  -1   47.50    5.10
   8 -16   1   52.49    5.30
   8 -16   1   57.89    5.00
  13  15  -1    1.60    2.20
  13  15  -1    1.40    3.20
 -13 -15   1    4.20    2.20
 -13 -15   1    5.10    3.00
 -13 -15   1    5.10    2.90
  12  15  -1    1.20    2.50
  12  15  -1   -1.10    2.00
 -12 -15   1   -2.90    2.40
 -12 -15   1   -0.80    2.40
 -12 -15   1   -1.50    2.20
  11  15  -1    0.50    2.40
  11  15  -1    1.00    1.80
 -11 -15   1    0.30    2.20
 -11 -15   1    5.90    2.50
 -11 -15   1    2.20    1.80
  10  15  -1   13.30    2.00
  10  15  -1   11.30    3.20
  10  15  -1   12.60    2.90
 -10 -15   1   11.20    2.20
 -10 -15   1   11.60    2.30
 -10 -15   1   10.20    2.00
   9  15  -1  151.48    5.70
   9  15  -1  149.79    7.50
   9  15  -1  157.88    7.70
  -9 -15   1  162.88    6.80
  -9 -15   1  149.29    6.60
  -9 -15   1  152.28    7.10
   8  15  -1   14.60    1.60
   8  15  -1   13.20    3.00
   8  15  -1   21.10    3.10
  -8 -15   1   15.50    2.50
  -8 -15   1   15.80    2.30
  -8 -15   1   17.00    2.80
   7  15  -1   -0.60    2.00
   7  15  -1    0.70    1.40
  -7 -15   1   -0.90    1.10
  -7 -15   1    0.50    1.30
  -7 -15   1   -1.40    1.50
   6  15  -1    6.70    2.40
   6  15  -1    4.30    2.00
  -6 -15   1   11.00    2.00
  -6 -15   1    8.70    1.80
  -6 -15   1    7.90    1.70
   5  15  -1    0.80    1.30
   5  15  -1   -0.40    1.50
  -5 -15   1   -2.50    1.40
  -5 -15   1    2.30    1.40
   4  15  -1   10.50    2.40
   4  15  -1   17.80    2.50
  -4 -15   1   17.90    1.50
  -4 -15   1   19.00    2.10
  -4 -15   1   13.40    1.40
   3  15  -1   11.40    2.50
   3  15  -1   11.10    2.00
   3  15  -1   11.20    1.40
  -3 -15   1    9.10    1.30
  -3 -15   1    8.60    1.20
  -3 -15   1   10.10    1.50
   2  15  -1  296.87   10.10
   2  15  -1  291.17   10.30
   2  15  -1  299.07   10.20
  -2 -15   1  284.87    8.70
  -2 -15   1  279.07    8.70
  -2 -15   1  289.27    9.00
   1  15  -1    3.10    1.70
   1  15  -1    6.20    2.10
   1  15  -1   -2.80    1.50
  -1 -15   1   -2.20    1.00
  -1 -15   1    1.20    1.20
   0  15  -1   10.80    2.40
   0  15  -1   10.40    2.00
   0  15  -1   10.00    2.10
   0  15  -1    8.20    1.60
   0 -15   1    9.40    1.50
   0 -15   1    9.30    1.60
   0 -15   1    8.60    1.20
  -1  15  -1    9.20    1.90
  -1  15  -1    4.90    2.20
  -1  15  -1    2.70    1.50
  -1  15  -1    8.70    1.90
   1 -15   1    6.10    1.50
   1 -15   1    7.70    1.80
   1 -15   1    7.80    1.30
  -2  15  -1   73.49    4.00
  -2  15  -1   75.09    4.80
  -2  15  -1   67.79    4.30
   2 -15   1   67.39    4.00
   2 -15   1   71.29    3.30
   2 -15   1   70.69    4.00
  -3  15  -1  104.69    5.90
  -3  15  -1  109.19    5.60
   3 -15   1  105.89    4.70
   3 -15   1  108.29    5.70
   3 -15   1  108.49    5.40
  -4  15  -1   64.79    4.60
  -4  15  -1   82.49    5.00
   4 -15   1   79.19    4.20
   4 -15   1   79.59    4.80
   4 -15   1   72.79    4.60
  -5  15  -1   29.20    3.70
  -5  15  -1   30.00    3.70
   5 -15   1   22.50    3.00
   5 -15   1   22.50    3.00
   5 -15   1   26.80    2.90
  -6  15  -1   23.60    3.60
  -6  15  -1   28.30    3.90
   6 -15   1   25.70    3.20
   6 -15   1   26.70    3.20
  -7  15  -1   11.10    3.40
  -7  15  -1   14.30    3.30
   7 -15   1   13.30    2.80
   7 -15   1   11.10    3.40
  -8  15  -1    0.40    3.00
  -8  15  -1    0.50    2.80
   8 -15   1    1.00    2.60
   8 -15   1    0.50    3.00
  13  14  -1   39.20    4.10
 -13 -14   1   31.40    4.20
 -13 -14   1   30.30    4.00
 -13 -14   1   36.50    4.20
  12  14  -1    1.50    2.30
  12  14  -1    1.80    2.40
  12  14  -1   -0.10    2.00
 -12 -14   1   -0.40    2.50
 -12 -14   1   -0.10    2.30
 -12 -14   1    0.10    2.40
  11  14  -1   11.50    2.30
  11  14  -1    9.30    2.80
 -11 -14   1   11.80    2.80
 -11 -14   1   10.50    2.30
 -11 -14   1   11.40    2.60
  10  14  -1    3.10    1.60
  10  14  -1    4.90    2.60
  10  14  -1    2.70    1.60
 -10 -14   1    0.80    1.40
 -10 -14   1    2.30    2.10
 -10 -14   1    0.40    1.40
   9  14  -1    3.10    2.50
   9  14  -1    3.70    1.80
   9  14  -1    2.70    1.50
  -9 -14   1   -1.70    1.70
  -9 -14   1    2.80    2.10
  -9 -14   1   -0.60    2.10
   8  14  -1   14.00    1.80
   8  14  -1   14.70    2.90
   8  14  -1   14.00    2.60
  -8 -14   1   11.10    2.10
  -8 -14   1   14.10    2.40
  -8 -14   1   15.00    2.30
   7  14  -1   -2.30    1.80
   7  14  -1    0.50    1.00
   7  14  -1   -0.30    2.00
  -7 -14   1    3.00    1.60
  -7 -14   1    0.80    1.30
  -7 -14   1   -0.20    1.60
   6  14  -1    1.00    0.50
   6  14  -1    3.50    1.90
   6  14  -1   -0.70    1.90
  -6 -14   1    1.20    1.10
  -6 -14   1   -2.20    1.20
  -6 -14   1    0.80    0.80
   5  14  -1   -0.50    1.70
   5  14  -1    0.30    1.20
  -5 -14   1    1.10    0.70
  -5 -14   1   -0.70    1.20
  -5 -14   1    1.40    1.60
  -5 -14   1    0.20    0.60
   4  14  -1   84.69    4.50
   4  14  -1   84.09    3.20
   4  14  -1  100.49    5.20
  -4 -14   1   89.69    3.20
  -4 -14   1   83.89    3.80
  -4 -14   1   91.89    3.80
  -4 -14   1   90.59    3.10
   3  14  -1   36.00    3.10
   3  14  -1   32.80    2.00
   3  14  -1   35.90    3.20
  -3 -14   1   34.10    2.10
  -3 -14   1   34.20    2.00
  -3 -14   1   35.20    2.30
   2  14  -1   10.60    2.10
   2  14  -1    9.80    2.20
   2  14  -1    9.90    2.20
  -2 -14   1   14.10    1.40
  -2 -14   1   14.10    1.60
  -2 -14   1   14.90    1.40
   1  14  -1    0.80    1.60
   1  14  -1    1.40    1.10
   1  14  -1   -0.80    1.50
  -1 -14   1    0.10    0.70
  -1 -14   1   -0.60    0.70
   0  14  -1    3.30    1.80
   0  14  -1    4.50    1.60
   0  14  -1    3.20    1.30
   0  14  -1    1.70    1.40
   0 -14   1    1.40    1.00
   0 -14   1    3.30    0.90
   0 -14   1    2.00    1.00
  -1  14  -1   80.79    4.20
  -1  14  -1   91.49    4.90
  -1  14  -1   91.09    4.90
  -1  14  -1   82.89    4.00
   1 -14   1   87.89    3.50
   1 -14   1   89.29    4.10
   1 -14   1   82.89    4.10
  -2  14  -1   42.60    3.70
  -2  14  -1   45.60    3.70
  -2  14  -1   45.60    3.10
   2 -14   1   41.40    3.20
   2 -14   1   46.30    2.80
   2 -14   1   44.20    3.20
  -3  14  -1   22.20    3.00
  -3  14  -1   16.90    2.80
  -3  14  -1   23.30    2.20
   3 -14   1   20.70    2.00
   3 -14   1   17.60    2.40
  -4  14  -1    0.10    1.40
  -4  14  -1   -1.00    1.80
   4 -14   1    1.40    2.00
   4 -14   1   -1.10    1.30
  -5  14  -1    3.00    2.30
  -5  14  -1    1.20    2.30
   5 -14   1    6.00    1.90
   5 -14   1    5.90    2.30
  -6  14  -1   52.99    4.80
  -6  14  -1   63.19    5.20
   6 -14   1   60.29    4.40
  -7  14  -1    1.50    2.50
  -7  14  -1   -0.60    2.40
   7 -14   1    1.70    2.20
   7 -14   1    4.20    2.80
  -8  14  -1   22.50    3.30
  -8  14  -1   29.00    3.70
   8 -14   1   26.90    3.70
   8 -14   1   18.70    3.80
  -9  14  -1   34.10    4.50
  -9  14  -1   28.60    4.40
   9 -14   1   29.90    4.30
   9 -14   1   26.50    4.00
  13  13  -1   11.90    3.40
  13  13  -1   11.70    3.00
 -13 -13   1    9.60    3.20
 -13 -13   1    9.70    3.00
 -13 -13   1    6.20    2.90
  12  13  -1    4.00    1.90
  12  13  -1    7.10    2.60
  12  13  -1    8.10    2.80
 -12 -13   1    1.90    2.50
 -12 -13   1    6.00    2.20
 -12 -13   1    2.30    2.40
  11  13  -1   -5.90    1.70
  11  13  -1   -1.20    1.80
  11  13  -1    0.70    1.50
 -11 -13   1   -1.00    2.00
 -11 -13   1    1.20    2.30
 -11 -13   1   -0.10    1.40
  10  13  -1    0.90    2.20
  10  13  -1    1.80    1.80
  10  13  -1    1.60    1.90
  10  13  -1   -1.90    1.70
 -10 -13   1    2.50    1.50
 -10 -13   1    1.00    2.00
 -10 -13   1    1.90    2.00
   9  13  -1  328.37   11.50
   9  13  -1  346.17   10.70
   9  13  -1  341.47   11.80
  -9 -13   1  329.97   11.20
  -9 -13   1  337.27   11.30
  -9 -13   1  344.37   11.00
   8  13  -1  601.34   17.90
   8  13  -1  591.94   17.70
  -8 -13   1  596.14   17.20
  -8 -13   1  589.64   17.10
  -8 -13   1  580.54   16.90
   7  13  -1   70.29    4.70
   7  13  -1   72.19    3.30
   7  13  -1   75.29    4.40
  -7 -13   1   76.89    4.40
  -7 -13   1   77.59    4.00
  -7 -13   1   79.59    3.90
   6  13  -1    5.70    1.60
   6  13  -1    7.40    1.00
   6  13  -1    5.60    1.00
   6  13  -1    6.20    2.00
  -6 -13   1    8.40    1.30
  -6 -13   1    5.90    1.80
  -6 -13   1   12.30    1.60
   5  13  -1    2.30    0.70
   5  13  -1    2.80    1.40
   5  13  -1    3.00    1.80
   5  13  -1    2.50    0.40
  -5 -13   1    1.50    1.20
  -5 -13   1    1.40    1.00
  -5 -13   1    1.90    0.60
  -5 -13   1    1.70    0.50
  -5 -13   1    2.90    1.20
   4  13  -1   -1.70    1.40
   4  13  -1   -0.90    1.50
   4  13  -1    0.00    0.60
  -4 -13   1    0.60    0.50
  -4 -13   1    1.00    0.60
  -4 -13   1    0.40    0.70
  -4 -13   1    0.40    1.10
   3  13  -1   26.80    2.80
   3  13  -1   22.10    1.60
   3  13  -1   28.00    2.80
  -3 -13   1   22.60    1.90
  -3 -13   1   25.10    1.70
  -3 -13   1   25.00    1.60
  -3 -13   1   21.30    1.40
   2  13  -1   20.40    2.60
   2  13  -1   18.10    2.40
   2  13  -1   17.90    1.50
   2  13  -1   17.90    2.20
  -2 -13   1   17.80    1.60
  -2 -13   1   20.80    1.70
  -2 -13   1   15.80    1.40
  -2 -13   1   18.90    1.70
   1  13  -1   49.60    3.10
   1  13  -1   44.60    3.30
   1  13  -1   45.90    3.10
  -1 -13   1   48.00    2.70
  -1 -13   1   50.39    2.80
   0  13  -1   71.39    4.10
   0  13  -1   66.59    4.10
   0  13  -1   72.09    3.90
   0  13  -1   65.99    3.70
   0 -13   1   67.29    3.50
   0 -13   1   64.59    3.30
  -1  13  -1    5.70    1.50
  -1  13  -1    3.60    1.50
  -1  13  -1    5.00    1.50
  -1  13  -1    1.30    1.60
   1 -13   1    3.40    0.80
   1 -13   1    4.90    1.20
   1 -13   1    6.90    1.40
  -2  13  -1   47.10    3.30
  -2  13  -1   51.89    3.80
  -2  13  -1   48.30    3.00
  -2  13  -1   43.80    2.90
   2 -13   1   45.20    2.60
   2 -13   1   52.49    3.60
  -3  13  -1  139.69    6.00
  -3  13  -1  145.09    5.30
  -3  13  -1  144.99    6.50
   3 -13   1  144.89    5.40
   3 -13   1  148.99    5.20
   3 -13   1  158.98    6.20
  -4  13  -1   45.20    3.90
  -4  13  -1   50.99    3.60
   4 -13   1   55.09    3.10
   4 -13   1   57.89    4.10
  -5  13  -1   57.79    4.10
  -5  13  -1   62.79    4.20
   5 -13   1   56.99    4.40
   5 -13   1   61.59    3.60
  -6  13  -1    7.60    2.70
  -6  13  -1    6.60    2.60
   6 -13   1    4.40    1.80
   6 -13   1    7.40    2.30
  -7  13  -1   63.79    5.20
  -7  13  -1   60.59    5.10
   7 -13   1   67.89    4.80
  -8  13  -1    2.50    2.70
  -8  13  -1    0.60    2.40
   8 -13   1    2.30    1.70
  -9  13  -1   -3.10    1.70
  -9  13  -1    1.20    2.70
   9 -13   1    0.40    2.40
   9 -13   1   -1.50    2.90
  14  12  -1   12.50    3.40
  14  12  -1    8.60    3.80
 -14 -12   1   10.50    2.80
 -14 -12   1    8.90    2.50
 -14 -12   1   10.10    3.20
  13  12  -1   12.60    3.40
  13  12  -1    3.20    2.60
 -13 -12   1    5.50    2.70
 -13 -12   1    2.60    2.70
 -13 -12   1    4.40    3.10
  12  12  -1    7.00    2.80
  12  12  -1    8.10    2.70
  12  12  -1    7.20    2.50
 -12 -12   1    6.00    2.50
 -12 -12   1   10.70    3.00
 -12 -12   1    7.30    2.70
  11  12  -1   32.20    3.90
  11  12  -1   27.60    3.30
  11  12  -1   37.50    3.70
 -11 -12   1   31.50    3.40
 -11 -12   1   36.70    3.50
 -11 -12   1   32.70    3.50
  10  12  -1    1.60    1.90
  10  12  -1    1.80    1.90
  10  12  -1   -1.10    1.60
  10  12  -1    0.70    2.10
 -10 -12   1    1.10    1.30
 -10 -12   1   -1.90    1.80
 -10 -12   1    0.90    2.00
   9  12  -1   51.49    4.10
   9  12  -1   57.99    4.30
   9  12  -1   52.19    4.30
   9  12  -1   58.59    3.80
  -9 -12   1   54.99    3.80
  -9 -12   1   61.89    4.20
  -9 -12   1   47.10    3.80
   8  12  -1    5.10    1.90
   8  12  -1    3.70    1.60
   8  12  -1    0.00    2.00
   8  12  -1    6.10    2.30
  -8 -12   1    4.70    1.40
  -8 -12   1    1.70    1.40
  -8 -12   1    0.20    1.80
   7  12  -1   -1.60    1.00
   7  12  -1    0.50    1.80
   7  12  -1    0.40    0.80
   7  12  -1    0.10    1.20
  -7 -12   1   -1.30    1.20
  -7 -12   1    1.80    1.40
  -7 -12   1   -0.70    1.00
   6  12  -1    2.50    0.80
   6  12  -1    2.70    1.30
   6  12  -1    0.90    1.20
   6  12  -1    2.10    0.90
  -6 -12   1    1.80    1.50
  -6 -12   1    2.30    1.10
  -6 -12   1    2.50    1.00
   5  12  -1  102.59    3.30
   5  12  -1  108.79    4.90
   5  12  -1  101.69    5.00
   5  12  -1   97.29    3.40
  -5 -12   1  104.09    4.60
  -5 -12   1  104.79    4.20
  -5 -12   1   96.69    3.10
  -5 -12   1   98.29    3.10
  -5 -12   1   99.79    3.90
   4  12  -1   28.40    2.80
   4  12  -1   39.90    3.20
   4  12  -1   34.50    1.70
  -4 -12   1   35.30    1.60
  -4 -12   1   37.70    2.20
  -4 -12   1   34.20    1.90
  -4 -12   1   32.40    1.50
   3  12  -1   83.69    3.10
   3  12  -1   87.59    4.30
   3  12  -1   92.39    4.50
  -3 -12   1   83.69    3.00
  -3 -12   1   84.59    3.60
  -3 -12   1   79.89    2.90
  -3 -12   1   84.79    3.10
   2  12  -1    3.10    1.60
   2  12  -1    5.70    1.70
   2  12  -1    3.70    0.80
   2  12  -1    3.90    1.20
  -2 -12   1    5.20    1.00
  -2 -12   1    2.70    0.90
  -2 -12   1    4.60    1.00
  -2 -12   1    4.40    0.60
   1  12  -1   -0.20    1.20
   1  12  -1    1.60    1.40
   1  12  -1    1.00    1.30
  -1 -12   1    0.50    0.40
  -1 -12   1   -1.10    0.90
  -1 -12   1   -1.40    0.80
   0  12  -1    2.30    1.00
   0  12  -1    0.70    1.40
   0  12  -1    0.70    1.20
   0  12  -1   -2.00    1.20
   0 -12   1    1.10    1.10
   0 -12   1    0.80    1.10
   0 -12   1    0.90    0.70
  -1  12  -1   13.20    2.20
  -1  12  -1   11.80    1.70
  -1  12  -1   12.10    1.50
  -1  12  -1   13.60    2.10
   1 -12   1   11.50    1.50
   1 -12   1   15.40    1.40
  -2  12  -1  251.07    7.90
  -2  12  -1  266.87    8.90
  -2  12  -1  241.28    7.90
  -2  12  -1  255.77    8.70
   2 -12   1  251.57    7.50
   2 -12   1  261.57    8.60
  -3  12  -1  163.48    6.50
  -3  12  -1  147.89    5.30
  -3  12  -1  140.19    6.20
   3 -12   1  156.48    6.10
   3 -12   1  149.29    5.30
  -4  12  -1   29.70    2.90
  -4  12  -1   38.20    3.20
   4 -12   1   36.30    3.30
   4 -12   1   38.50    2.80
  -5  12  -1    6.40    1.80
  -5  12  -1    1.90    1.50
   5 -12   1    9.70    2.30
   5 -12   1    1.30    1.60
  -6  12  -1  102.49    5.60
  -6  12  -1   90.79    5.10
   6 -12   1  105.49    5.60
   6 -12   1   99.99    5.30
  -7  12  -1   37.30    4.00
  -7  12  -1   37.90    3.60
   7 -12   1   41.40    3.80
   7 -12   1   38.30    4.00
  -8  12  -1    6.70    2.70
  -8  12  -1    1.00    2.30
   8 -12   1   -0.20    2.20
  -9  12  -1    3.40    2.70
  -9  12  -1   -1.60    2.40
   9 -12   1   -1.30    2.40
 -10  12  -1    1.30    3.00
 -10  12  -1    4.50    2.80
  10 -12   1    2.50    2.90
  10 -12   1    8.20    3.20
  14  11  -1    2.70    3.10
  14  11  -1    0.10    2.90
 -14 -11   1   -0.20    2.60
 -14 -11   1   -0.40    2.80
 -14 -11   1    1.50    3.20
  13  11  -1   -2.30    1.80
  13  11  -1   -4.80    2.30
 -13 -11   1   -1.50    2.40
 -13 -11   1   -1.70    2.60
 -13 -11   1   -3.60    2.10
  12  11  -1    5.30    2.30
  12  11  -1    1.00    1.80
 -12 -11   1    8.10    2.20
 -12 -11   1    4.00    1.80
 -12 -11   1    6.00    1.90
  11  11  -1    7.00    2.30
  11  11  -1    5.60    2.50
  11  11  -1    4.50    1.80
 -11 -11   1    8.70    2.50
 -11 -11   1    0.90    2.00
 -11 -11   1    2.30    2.20
  10  11  -1   -0.80    1.80
  10  11  -1   -0.40    1.70
  10  11  -1   -0.10    1.60
  10  11  -1   -1.60    1.70
 -10 -11   1   -0.30    1.70
 -10 -11   1   -0.40    1.30
 -10 -11   1    0.50    1.20
   9  11  -1    4.00    2.00
   9  11  -1    1.50    1.40
   9  11  -1    2.40    1.40
   9  11  -1    1.80    1.70
  -9 -11   1    2.60    1.90
  -9 -11   1    2.00    1.30
  -9 -11   1    2.20    1.80
   8  11  -1  444.86   13.50
   8  11  -1  455.65   12.90
   8  11  -1  432.26   13.50
   8  11  -1  413.16   13.30
  -8 -11   1  426.06   12.90
  -8 -11   1  438.36   12.80
  -8 -11   1  423.16   13.00
   7  11  -1  417.06   13.00
   7  11  -1  420.46   13.00
   7  11  -1  420.56   12.70
   7  11  -1  430.86   12.10
   7  11  -1  414.16   11.50
  -7 -11   1  412.66   12.40
  -7 -11   1  418.86   12.10
  -7 -11   1  423.96   12.40
   6  11  -1  153.58    6.10
   6  11  -1  153.38    5.10
   6  11  -1  144.69    6.10
  -6 -11   1  158.58    5.70
  -6 -11   1  157.88    5.50
  -6 -11   1  145.69    5.40
   5  11  -1   26.00    2.70
   5  11  -1   21.70    1.50
   5  11  -1   23.20    2.30
   5  11  -1   22.10    1.40
  -5 -11   1   23.20    1.90
  -5 -11   1   20.70    1.10
  -5 -11   1   22.20    1.90
  -5 -11   1   24.00    2.20
  -5 -11   1   20.40    1.10
   4  11  -1   12.40    1.90
   4  11  -1   11.20    1.00
   4  11  -1   11.20    1.90
   4  11  -1   10.80    0.80
  -4 -11   1   12.60    1.20
  -4 -11   1   12.30    0.90
  -4 -11   1   11.60    1.30
  -4 -11   1   11.20    0.90
   3  11  -1   18.70    2.20
   3  11  -1   19.40    2.00
   3  11  -1   17.90    1.20
  -3 -11   1   16.90    1.20
  -3 -11   1   19.00    1.60
  -3 -11   1   17.50    1.20
  -3 -11   1   16.50    1.10
   2  11  -1  299.87    8.60
   2  11  -1  318.17    9.90
   2  11  -1  318.87    9.70
   2  11  -1  316.27    9.70
  -2 -11   1  319.67    8.80
  -2 -11   1  303.07    8.80
  -2 -11   1  311.47    8.60
  -2 -11   1  304.77    8.20
   1  11  -1  621.34   17.50
   1  11  -1  646.04   17.50
   1  11  -1  646.84   17.50
   1  11  -1  623.34   16.60
  -1 -11   1  635.74   16.70
  -1 -11   1  653.93   16.90
  -1 -11   1  615.34   15.90
   0  11  -1  598.64   16.70
   0  11  -1  600.84   16.70
   0  11  -1  615.24   16.90
   0  11  -1  640.74   17.20
   0 -11   1  618.04   16.40
   0 -11   1  600.54   16.50
   0 -11   1  579.54   15.20
  -1  11  -1   96.59    4.00
  -1  11  -1   91.79    3.90
  -1  11  -1   90.29    4.00
  -1  11  -1   92.79    4.20
   1 -11   1   94.19    3.90
   1 -11   1   88.49    3.30
   1 -11   1   88.69    2.80
  -2  11  -1    7.60    1.50
  -2  11  -1    8.80    1.40
  -2  11  -1    9.90    1.40
  -2  11  -1   10.80    1.60
   2 -11   1    8.30    1.60
   2 -11   1    8.20    1.20
   2 -11   1    6.00    0.80
  -3  11  -1   12.50    2.00
  -3  11  -1   12.70    1.40
  -3  11  -1   13.20    2.10
   3 -11   1    9.30    1.40
   3 -11   1   10.30    1.00
   3 -11   1   12.80    1.20
   3 -11   1    9.90    1.70
  -4  11  -1  108.39    5.30
  -4  11  -1  110.89    5.00
   4 -11   1  116.19    5.40
   4 -11   1  114.99    4.70
   4 -11   1  110.39    3.80
  -5  11  -1    4.00    1.80
  -5  11  -1    5.10    1.90
   5 -11   1    1.80    1.80
   5 -11   1    4.20    1.70
  -6  11  -1  116.69    5.60
  -6  11  -1  124.59    5.70
   6 -11   1  110.39    5.70
   6 -11   1  129.79    5.80
  -7  11  -1   -0.20    1.50
  -7  11  -1   -1.70    1.30
   7 -11   1    5.20    2.10
   7 -11   1    0.20    2.10
  -8  11  -1    5.30    2.40
  -8  11  -1    5.10    2.60
   8 -11   1    7.60    2.50
  -9  11  -1   -0.30    1.60
  -9  11  -1    1.80    2.60
   9 -11   1   -0.20    1.60
 -10  11  -1    0.00    3.00
 -10  11  -1   -1.40    1.70
  10 -11   1    5.40    2.90
  10 -11   1   -1.90    2.70
  14  10  -1    6.70    3.30
  14  10  -1    6.10    3.40
 -14 -10   1   -4.40    2.50
 -14 -10   1    2.90    2.00
 -14 -10   1    2.80    3.20
  13  10  -1   -3.50    2.60
  13  10  -1    0.40    2.00
 -13 -10   1   -0.90    1.70
 -13 -10   1    1.60    2.40
 -13 -10   1   -2.10    2.70
  12  10  -1  132.89    6.60
  12  10  -1  140.59    7.60
 -12 -10   1  123.29    6.00
 -12 -10   1  129.09    6.40
 -12 -10   1  127.09    7.10
  11  10  -1    4.00    2.30
  11  10  -1   -2.60    2.00
  11  10  -1   -2.30    1.70
 -11 -10   1    2.70    1.50
 -11 -10   1    0.70    1.60
 -11 -10   1   -1.60    1.30
  10  10  -1   14.40    2.50
  10  10  -1   10.60    2.40
  10  10  -1   15.00    2.40
  10  10  -1   12.00    2.20
 -10 -10   1   13.90    2.30
 -10 -10   1   17.40    2.80
 -10 -10   1   11.60    1.80
   9  10  -1  122.69    5.50
   9  10  -1  135.29    5.80
   9  10  -1  135.99    5.90
   9  10  -1  124.99    5.50
  -9 -10   1  130.19    5.40
  -9 -10   1  129.79    5.60
  -9 -10   1  134.29    6.00
   8  10  -1   38.80    3.30
   8  10  -1   31.80    2.90
   8  10  -1   40.60    3.10
   8  10  -1   40.40    3.10
  -8 -10   1   34.70    2.80
  -8 -10   1   38.20    3.10
  -8 -10   1   40.40    2.70
   7  10  -1    0.70    1.00
   7  10  -1    0.80    0.70
   7  10  -1    0.80    1.30
   7  10  -1   -0.40    1.40
   7  10  -1    0.30    1.20
  -7 -10   1    0.70    1.40
  -7 -10   1    0.20    1.20
  -7 -10   1    0.00    1.20
   6  10  -1   48.30    3.30
   6  10  -1   47.10    2.60
   6  10  -1   46.20    3.30
   6  10  -1   49.30    3.00
   6  10  -1   42.60    2.10
  -6 -10   1   43.00    2.90
  -6 -10   1   39.10    2.40
  -6 -10   1   45.30    2.40
   5  10  -1  509.15   13.60
   5  10  -1  531.15   13.90
   5  10  -1  526.05   15.00
   5  10  -1  514.65   14.90
  -5 -10   1  506.85   13.10
  -5 -10   1  523.85   14.10
  -5 -10   1  528.05   14.10
  -5 -10   1  518.75   13.20
  -5 -10   1  519.45   14.40
   4  10  -1  360.96   10.50
   4  10  -1  305.17    8.70
   4  10  -1  336.67    9.00
   4  10  -1  345.27   10.30
  -4 -10   1  326.47    8.40
  -4 -10   1  342.07    9.30
  -4 -10   1  342.37    9.50
  -4 -10   1  347.67    8.80
  -4 -10   1  329.37    8.70
   3  10  -1    9.20    1.40
   3  10  -1    9.20    0.90
   3  10  -1    9.40    1.60
  -3 -10   1    8.90    0.90
  -3 -10   1    9.00    1.20
  -3 -10   1    9.50    0.80
  -3 -10   1    9.40    0.90
   2  10  -1   23.40    2.20
   2  10  -1   24.00    1.40
   2  10  -1   26.00    2.10
   2  10  -1   24.20    2.20
  -2 -10   1   26.30    1.50
  -2 -10   1   24.70    1.40
  -2 -10   1   26.50    1.60
  -2 -10   1   23.70    1.10
   1  10  -1   55.19    3.10
   1  10  -1   51.39    2.70
   1  10  -1   51.09    2.90
   1  10  -1   56.09    2.30
  -1 -10   1   50.79    1.70
  -1 -10   1   53.99    2.40
  -1 -10   1   55.09    2.50
   0  10  -1  104.79    4.40
   0  10  -1  107.99    4.20
   0  10  -1   98.09    4.10
   0  10  -1  106.19    4.10
   0 -10   1  102.09    2.90
   0 -10   1  103.49    3.90
   0 -10   1  109.39    4.10
  -1  10  -1    2.80    1.40
  -1  10  -1    4.60    1.20
  -1  10  -1    4.90    1.50
  -1  10  -1    4.50    1.20
   1 -10   1    6.50    0.60
   1 -10   1    4.80    0.80
   1 -10   1    4.90    1.30
   1 -10   1    5.50    1.20
  -2  10  -1   38.00    2.20
  -2  10  -1   40.00    2.30
  -2  10  -1   34.20    2.40
  -2  10  -1   33.80    2.50
   2 -10   1   41.70    2.10
   2 -10   1   33.10    2.60
   2 -10   1   36.90    1.90
   2 -10   1   37.80    1.60
  -3  10  -1   54.69    3.50
  -3  10  -1   53.99    2.60
  -3  10  -1   56.49    2.70
  -3  10  -1   53.99    3.30
   3 -10   1   53.69    2.80
   3 -10   1   54.39    3.10
   3 -10   1   52.79    2.30
   3 -10   1   56.39    2.40
  -4  10  -1  145.39    5.70
  -4  10  -1  138.89    5.50
  -4  10  -1  144.29    5.80
   4 -10   1  137.59    4.30
   4 -10   1  134.49    4.70
   4 -10   1  138.09    5.90
   4 -10   1  136.89    5.20
  -5  10  -1   65.79    4.20
  -5  10  -1   74.59    4.30
   5 -10   1   71.99    4.50
   5 -10   1   69.19    3.40
   5 -10   1   79.29    4.00
  -6  10  -1   -0.10    1.30
  -6  10  -1    0.40    1.90
   6 -10   1    2.80    1.80
   6 -10   1    1.10    1.40
  -7  10  -1   62.29    4.60
  -7  10  -1   45.90    3.70
   7 -10   1   54.09    4.10
   7 -10   1   51.39    4.30
  -8  10  -1   30.60    3.20
  -8  10  -1   25.30    3.40
   8 -10   1   27.90    3.40
   8 -10   1   27.50    3.50
  -9  10  -1    2.70    2.50
  -9  10  -1    2.50    2.30
   9 -10   1    4.70    2.60
 -10  10  -1   -0.30    2.40
 -10  10  -1   -0.10    2.70
  10 -10   1    1.30    2.50
 -11  10  -1   19.20    4.00
 -11  10  -1   17.90    3.80
  11 -10   1   26.00    4.10
  11 -10   1   26.90    4.30
  14   9  -1  107.49    7.80
  14   9  -1   94.69    6.40
 -14  -9   1   78.69    5.50
 -14  -9   1   86.39    5.90
 -14  -9   1   95.79    6.20
 -14  -9   1   87.29    6.00
  13   9  -1   29.80    4.30
  13   9  -1   27.60    3.80
 -13  -9   1   25.30    3.90
 -13  -9   1   27.50    3.40
 -13  -9   1   17.30    3.20
  12   9  -1   19.60    2.90
  12   9  -1   19.10    3.60
 -12  -9   1   20.20    2.80
 -12  -9   1   21.70    3.00
 -12  -9   1   20.70    3.10
  11   9  -1    5.90    2.00
  11   9  -1    9.00    2.60
  11   9  -1    9.20    2.70
 -11  -9   1    5.60    2.30
 -11  -9   1    5.50    2.10
 -11  -9   1    3.00    2.30
  10   9  -1    2.50    1.60
  10   9  -1    3.00    2.00
  10   9  -1    7.80    2.30
  10   9  -1    3.30    1.80
 -10  -9   1    7.60    2.00
 -10  -9   1    2.50    1.80
 -10  -9   1    4.30    1.60
   9   9  -1   93.99    4.60
   9   9  -1  104.79    5.20
   9   9  -1  107.49    5.10
   9   9  -1  106.69    5.00
  -9  -9   1  102.59    5.20
  -9  -9   1  103.89    4.80
  -9  -9   1  100.69    4.80
   8   9  -1   97.79    4.70
   8   9  -1   95.89    4.60
   8   9  -1   97.69    4.60
   8   9  -1   93.89    4.50
  -8  -9   1  101.69    4.70
  -8  -9   1   95.69    4.40
  -8  -9   1   94.39    4.30
   7   9  -1   47.20    3.20
   7   9  -1   43.40    1.40
   7   9  -1   49.80    3.30
   7   9  -1   46.50    2.90
   7   9  -1   45.60    2.90
  -7  -9   1   48.10    2.80
  -7  -9   1   47.10    3.00
  -7  -9   1   43.90    2.80
   6   9  -1    0.80    0.90
   6   9  -1    1.00    0.90
   6   9  -1   -0.20    0.20
   6   9  -1   -0.60    0.70
   6   9  -1    0.60    0.90
  -6  -9   1    0.10    1.00
  -6  -9   1    1.50    1.00
  -6  -9   1    0.10    0.70
   5   9  -1   20.60    1.40
   5   9  -1   20.00    0.90
   5   9  -1   20.30    1.80
   5   9  -1   21.70    2.20
   5   9  -1   23.40    1.60
   5   9  -1   20.90    2.10
  -5  -9   1   20.70    0.90
  -5  -9   1   22.70    1.90
  -5  -9   1   19.20    1.70
  -5  -9   1   23.20    1.80
   4   9  -1   36.10    2.70
   4   9  -1   37.40    1.50
   4   9  -1   36.40    2.60
   4   9  -1   36.80    1.80
   4   9  -1   37.70    1.60
  -4  -9   1   33.40    2.10
  -4  -9   1   37.80    1.40
  -4  -9   1   36.60    1.80
  -4  -9   1   35.10    2.10
  -4  -9   1   36.90    1.50
   3   9  -1    3.80    1.00
   3   9  -1    5.50    1.10
   3   9  -1    5.10    0.50
   3   9  -1    4.00    0.60
  -3  -9   1    3.80    0.70
  -3  -9   1    4.10    0.60
  -3  -9   1    5.90    0.90
  -3  -9   1    4.50    0.60
   2   9  -1   32.40    1.50
   2   9  -1   34.80    2.40
   2   9  -1   29.10    2.20
   2   9  -1   34.40    2.10
  -2  -9   1   31.90    1.80
  -2  -9   1   31.20    1.60
  -2  -9   1   33.10    1.30
  -2  -9   1   33.40    1.50
   1   9  -1   69.49    2.50
   1   9  -1   63.19    3.10
   1   9  -1   68.49    3.20
   1   9  -1   68.59    3.10
  -1  -9   1   65.49    2.10
  -1  -9   1   68.79    2.70
  -1  -9   1   70.39    2.60
   0   9  -1  187.38    6.20
   0   9  -1  192.68    6.30
   0   9  -1  181.58    6.00
   0   9  -1  190.68    6.10
   0  -9   1  183.88    4.90
   0  -9   1  188.88    5.90
   0  -9   1  196.08    5.90
  -1   9  -1 1078.89   28.40
  -1   9  -1 1106.79   28.60
  -1   9  -1 1057.29   28.00
  -1   9  -1 1129.49   28.20
   1  -9   1 1068.09   27.90
   1  -9   1 1106.19   27.60
   1  -9   1 1115.49   28.40
   1  -9   1 1091.39   27.20
  -2   9  -1   97.69    3.60
  -2   9  -1  102.69    4.20
  -2   9  -1  100.49    3.60
  -2   9  -1  102.19    4.40
   2  -9   1   97.19    3.50
   2  -9   1   99.99    3.60
   2  -9   1  112.09    4.30
   2  -9   1   94.59    3.10
  -3   9  -1   18.30    1.40
  -3   9  -1   19.40    2.00
  -3   9  -1   16.70    1.90
  -3   9  -1   22.30    1.60
   3  -9   1   20.20    1.50
   3  -9   1   17.00    1.20
   3  -9   1   19.40    1.60
   3  -9   1   19.30    1.90
   3  -9   1   19.60    1.10
  -4   9  -1    5.60    1.20
  -4   9  -1    8.70    1.00
  -4   9  -1    7.80    1.50
   4  -9   1    6.40    1.70
   4  -9   1    6.40    0.70
   4  -9   1    6.30    0.50
   4  -9   1    7.00    0.70
   4  -9   1    8.20    1.20
   4  -9   1    8.80    1.50
  -5   9  -1  210.48    7.60
  -5   9  -1  211.68    7.80
   5  -9   1  220.48    7.30
   5  -9   1  229.78    7.20
   5  -9   1  236.28    8.20
  -6   9  -1  300.07   10.00
  -6   9  -1  306.87   10.00
   6  -9   1  298.37    9.40
   6  -9   1  303.07   10.30
   6  -9   1  317.47    9.90
  -7   9  -1  366.26   12.10
  -7   9  -1  358.46   11.90
   7  -9   1  390.76   12.30
   7  -9   1  397.56   12.80
   7  -9   1  388.96   11.70
  -8   9  -1    6.40    2.30
  -8   9  -1    7.40    2.20
   8  -9   1    8.50    1.90
   8  -9   1    9.40    2.50
  -9   9  -1    1.30    2.30
  -9   9  -1    0.90    2.10
   9  -9   1   -0.50    1.60
   9  -9   1   -1.50    2.20
 -10   9  -1   -0.80    1.80
 -10   9  -1   -0.30    2.10
  10  -9   1   -1.60    2.40
 -11   9  -1    0.70    1.90
 -11   9  -1    3.70    3.10
  11  -9   1   -3.80    2.60
  11  -9   1   -4.60    2.60
  14   8  -1    0.50    2.10
  14   8  -1    0.40    3.10
 -14  -8   1   -2.50    2.80
 -14  -8   1   -1.10    2.40
 -14  -8   1    1.30    2.80
 -14  -8   1    0.70    2.30
  13   8  -1    2.30    2.90
  13   8  -1   -1.20    2.70
 -13  -8   1   -0.70    1.60
 -13  -8   1   -1.60    2.00
 -13  -8   1   -2.90    2.60
  12   8  -1   20.30    3.00
  12   8  -1   26.30    3.90
 -12  -8   1   23.40    3.10
 -12  -8   1   16.30    2.50
 -12  -8   1   28.10    2.80
  11   8  -1   28.60    3.50
  11   8  -1   26.40    3.10
 -11  -8   1   23.70    3.20
 -11  -8   1   27.70    2.90
 -11  -8   1   26.10    3.10
  10   8  -1    6.00    1.70
  10   8  -1    2.30    1.50
  10   8  -1    8.50    2.20
  10   8  -1    2.40    1.70
 -10  -8   1    9.10    2.00
 -10  -8   1    3.80    1.80
 -10  -8   1    4.20    1.80
   9   8  -1    8.60    2.00
   9   8  -1    6.10    1.70
   9   8  -1    6.80    1.60
   9   8  -1    8.40    1.80
  -9  -8   1   10.20    2.10
  -9  -8   1    8.20    1.50
  -9  -8   1    6.80    1.70
   8   8  -1   -0.70    1.30
   8   8  -1    0.20    1.20
   8   8  -1    0.80    1.00
   8   8  -1   -0.70    1.20
  -8  -8   1   -0.60    1.30
  -8  -8   1   -0.90    1.30
  -8  -8   1    1.80    1.40
   7   8  -1    3.60    1.40
   7   8  -1    3.80    1.40
   7   8  -1    3.00    1.40
   7   8  -1    2.20    1.30
   7   8  -1    1.40    0.40
  -7  -8   1    2.40    1.30
  -7  -8   1    1.40    1.20
  -7  -8   1    0.00    1.10
   6   8  -1   13.40    1.80
   6   8  -1   10.40    0.60
   6   8  -1   11.60    1.40
   6   8  -1   14.60    1.70
   6   8  -1   10.20    1.60
  -6  -8   1   11.90    1.30
  -6  -8   1    9.10    1.50
  -6  -8   1    9.70    1.50
   5   8  -1  108.39    4.50
   5   8  -1  118.79    4.40
   5   8  -1  112.99    3.30
   5   8  -1  111.79    4.60
   5   8  -1  123.39    4.20
  -5  -8   1  124.09    4.30
  -5  -8   1  120.09    4.40
  -5  -8   1  120.69    4.20
   4   8  -1 1511.75   37.80
   4   8  -1 1479.55   36.90
   4   8  -1 1454.05   36.40
   4   8  -1 1465.25   37.70
   4   8  -1 1458.25   36.60
  -4  -8   1 1522.55   37.00
  -4  -8   1 1485.75   36.40
  -4  -8   1 1466.75   37.00
  -4  -8   1 1466.15   37.30
  -4  -8   1 1416.76   36.30
   3   8  -1 1049.59   26.60
   3   8  -1 1044.20   26.40
   3   8  -1 1045.00   26.50
   3   8  -1 1084.39   26.60
   3   8  -1 1063.89   27.60
   3   8  -1 1074.29   27.60
  -3  -8   1 1075.29   26.50
  -3  -8   1 1068.89   26.40
  -3  -8   1 1036.10   26.70
  -3  -8   1 1079.99   27.00
  -3  -8   1 1067.59   26.30
   2   8  -1   31.40    1.40
   2   8  -1   32.60    2.00
   2   8  -1   32.10    2.10
   2   8  -1   31.30    2.20
  -2  -8   1   33.10    1.30
  -2  -8   1   30.00    1.80
  -2  -8   1   33.80    1.50
  -2  -8   1   29.90    1.70
  -2  -8   1   30.80    1.40
   1   8  -1    1.40    0.60
   1   8  -1    1.20    0.90
   1   8  -1    0.80    0.50
   1   8  -1    1.30    1.00
  -1  -8   1    1.30    0.70
  -1  -8   1    0.60    0.50
  -1  -8   1    1.20    0.30
  -1  -8   1    0.70    0.60
   0   8  -1  282.67    8.40
   0   8  -1  296.57    8.40
   0   8  -1  298.87    8.60
   0   8  -1  295.17    8.70
   0  -8   1  299.97    8.30
   0  -8   1  284.07    8.30
   0  -8   1  285.27    7.40
  -1   8  -1  136.79    4.70
  -1   8  -1  131.69    4.40
  -1   8  -1  128.59    4.40
  -1   8  -1  137.49    4.70
   1  -8   1  133.59    4.60
   1  -8   1  129.29    4.00
   1  -8   1  125.89    4.20
   1  -8   1  127.29    3.70
  -2   8  -1  224.98    7.40
  -2   8  -1  232.78    7.30
  -2   8  -1  231.08    6.80
  -2   8  -1  232.68    6.70
   2  -8   1  227.48    6.60
   2  -8   1  232.88    6.40
   2  -8   1  231.68    6.70
   2  -8   1  233.58    7.30
  -3   8  -1  147.99    5.40
  -3   8  -1  148.29    4.60
  -3   8  -1  146.09    5.30
  -3   8  -1  147.69    4.60
   3  -8   1  149.19    4.10
   3  -8   1  147.49    4.60
   3  -8   1  145.09    5.30
   3  -8   1  141.79    4.30
   3  -8   1  145.19    4.80
  -4   8  -1    1.80    0.60
  -4   8  -1    3.50    1.10
  -4   8  -1    2.00    0.90
   4  -8   1    1.80    0.80
   4  -8   1    0.90    1.20
   4  -8   1    1.80    0.50
   4  -8   1    2.10    0.30
   4  -8   1    2.20    0.50
   4  -8   1    2.30    0.80
  -5   8  -1  101.09    4.40
  -5   8  -1   99.59    3.00
  -5   8  -1  111.79    4.60
   5  -8   1  102.69    4.90
   5  -8   1  106.19    4.20
   5  -8   1  109.39    4.50
  -6   8  -1   29.20    1.30
  -6   8  -1   25.40    2.70
  -6   8  -1   29.10    2.70
   6  -8   1   27.90    2.60
   6  -8   1   27.80    2.60
   6  -8   1   31.90    2.60
  -7   8  -1   -0.80    1.20
  -7   8  -1    2.10    1.70
  -7   8  -1    1.60    0.80
   7  -8   1    0.80    1.40
   7  -8   1    1.30    1.30
   7  -8   1    0.80    1.30
  -8   8  -1   22.90    2.60
  -8   8  -1   22.90    2.70
   8  -8   1   23.50    2.80
   8  -8   1   21.90    2.80
   8  -8   1   19.50    2.90
  -9   8  -1    1.30    1.60
  -9   8  -1    1.80    2.00
   9  -8   1    1.10    1.90
   9  -8   1   -0.90    2.20
   9  -8   1    2.80    1.70
 -10   8  -1    0.50    1.60
 -10   8  -1   -0.10    1.40
  10  -8   1    0.30    2.50
 -11   8  -1   46.60    4.60
 -11   8  -1   49.30    4.90
  11  -8   1   52.89    4.90
 -12   8  -1   19.80    3.70
 -12   8  -1   24.20    4.30
  12  -8   1   23.00    3.70
  12  -8   1   33.80    4.40
  14   7  -1    1.70    3.00
  14   7  -1    2.50    3.30
 -14  -7   1    4.10    2.50
 -14  -7   1    2.20    2.00
 -14  -7   1    1.40    1.90
 -14  -7   1    0.30    2.90
  13   7  -1   82.99    6.30
  13   7  -1   72.29    5.60
 -13  -7   1   79.09    5.40
 -13  -7   1   83.69    5.10
 -13  -7   1   79.49    5.50
 -13  -7   1   74.29    5.30
  12   7  -1   90.09    6.20
  12   7  -1   89.89    6.20
 -12  -7   1   85.29    5.30
 -12  -7   1   88.29    5.90
 -12  -7   1   79.39    4.50
  11   7  -1   25.40    3.10
  11   7  -1   19.20    2.70
 -11  -7   1   26.00    2.70
 -11  -7   1   28.30    3.30
 -11  -7   1   30.60    3.00
  10   7  -1   31.20    2.60
  10   7  -1   31.60    3.60
  10   7  -1   41.10    3.70
  10   7  -1   35.20    2.80
 -10  -7   1   31.20    2.80
 -10  -7   1   35.00    3.40
 -10  -7   1   34.10    3.00
   9   7  -1    1.80    1.30
   9   7  -1   -0.60    1.10
   9   7  -1    2.50    1.70
   9   7  -1    0.30    1.30
  -9  -7   1   -1.10    1.60
  -9  -7   1   -1.40    0.90
  -9  -7   1    0.60    1.40
   8   7  -1    5.90    1.60
   8   7  -1    8.60    1.60
   8   7  -1    8.50    1.50
   8   7  -1    5.40    1.40
  -8  -7   1    8.50    1.80
  -8  -7   1    6.50    1.50
  -8  -7   1    7.50    1.30
   7   7  -1   77.99    3.60
   7   7  -1   69.89    2.40
   7   7  -1   70.69    3.50
   7   7  -1   76.59    3.50
   7   7  -1   76.59    3.80
  -7  -7   1   73.29    3.50
  -7  -7   1   78.79    3.50
  -7  -7   1   75.99    3.70
   6   7  -1   70.09    2.20
   6   7  -1   73.79    3.20
   6   7  -1   82.59    3.60
   6   7  -1   78.19    3.50
   6   7  -1   70.89    3.30
  -6  -7   1   73.39    3.20
  -6  -7   1   74.49    3.30
  -6  -7   1   67.59    3.20
   5   7  -1  344.77    9.00
   5   7  -1  363.46   10.10
   5   7  -1  357.26   10.30
   5   7  -1  358.86   10.30
   5   7  -1  349.67   10.00
  -5  -7   1  347.07   10.00
  -5  -7   1  354.46    9.80
  -5  -7   1  353.26   10.00
   4   7  -1  155.38    4.30
   4   7  -1  159.08    5.10
   4   7  -1  164.98    5.50
   4   7  -1  157.18    4.50
   4   7  -1  157.28    5.40
   4   7  -1  149.99    4.80
  -4  -7   1  150.58    5.20
  -4  -7   1  166.48    5.00
  -4  -7   1  156.28    4.30
  -4  -7   1  162.18    5.10
  -4  -7   1  160.88    4.30
  -4  -7   1  166.38    5.00
   3   7  -1    3.40    1.00
   3   7  -1    3.00    0.40
   3   7  -1    3.40    1.00
   3   7  -1    3.90    0.60
   3   7  -1    3.70    0.50
  -3  -7   1    3.10    0.30
  -3  -7   1    4.90    0.90
  -3  -7   1    2.50    0.40
  -3  -7   1    1.30    0.80
  -3  -7   1    3.50    0.50
  -3  -7   1    3.70    0.50
   2   7  -1   10.00    0.70
   2   7  -1    6.90    0.70
   2   7  -1    9.10    1.10
   2   7  -1    5.90    1.00
   2   7  -1    8.60    0.50
  -2  -7   1    8.20    0.60
  -2  -7   1    8.70    0.70
  -2  -7   1    7.70    1.00
  -2  -7   1    8.20    0.90
  -2  -7   1    7.70    0.60
   1   7  -1    0.00    0.50
   1   7  -1    0.30    0.70
   1   7  -1    0.70    0.40
   1   7  -1    0.60    0.80
  -1  -7   1    0.30    0.20
  -1  -7   1    0.50    0.40
  -1  -7   1    0.40    0.40
  -1  -7   1    0.10    0.40
   0   7  -1   14.60    1.50
   0   7  -1   12.50    1.20
   0   7  -1   11.30    1.10
   0   7  -1   11.00    1.40
   0  -7   1   10.60    1.00
   0  -7   1   10.40    0.50
   0  -7   1    9.60    1.00
  -1   7  -1   90.09    3.50
  -1   7  -1   91.49    3.30
  -1   7  -1   94.99    3.30
  -1   7  -1   93.09    3.60
   1  -7   1   99.19    3.60
   1  -7   1   94.59    2.70
   1  -7   1   96.79    3.20
   1  -7   1   94.09    3.00
  -2   7  -1  116.79    3.80
  -2   7  -1  113.89    4.20
  -2   7  -1  118.19    4.20
  -2   7  -1  114.09    3.80
   2  -7   1  121.19    4.30
   2  -7   1  119.89    3.50
   2  -7   1  117.69    3.70
   2  -7   1  114.19    3.60
  -3   7  -1   94.19    3.70
  -3   7  -1   84.19    2.20
  -3   7  -1   87.29    3.70
  -3   7  -1   89.39    2.90
  -3   7  -1   84.79    2.20
  -3   7  -1   90.59    3.00
   3  -7   1   86.89    3.00
   3  -7   1   82.79    3.60
   3  -7   1   85.49    2.70
   3  -7   1   88.99    2.50
   3  -7   1   87.69    3.20
  -4   7  -1    0.70    0.30
  -4   7  -1    1.30    0.80
  -4   7  -1    1.00    1.10
   4  -7   1    0.80    0.30
   4  -7   1    2.20    1.00
   4  -7   1    0.90    0.30
   4  -7   1    0.90    0.20
   4  -7   1    1.50    0.60
   4  -7   1   -0.10    1.00
  -5   7  -1    0.10    0.50
  -5   7  -1   -0.20    0.80
  -5   7  -1   -0.10    1.10
   5  -7   1   -2.30    1.20
   5  -7   1    0.10    0.80
   5  -7   1    0.20    0.70
  -6   7  -1   40.40    1.90
  -6   7  -1   40.30    3.00
  -6   7  -1   49.90    3.30
   6  -7   1   43.30    2.80
   6  -7   1   43.40    3.10
   6  -7   1   42.20    3.30
  -7   7  -1  349.57    9.60
  -7   7  -1  351.16   11.20
  -7   7  -1  353.66   11.10
   7  -7   1  359.16   11.50
   7  -7   1  356.16   11.30
   7  -7   1  356.06   11.10
  -8   7  -1  329.37   10.80
  -8   7  -1  319.37   10.90
  -8   7  -1  313.97    9.10
   8  -7   1  335.47   10.80
   8  -7   1  328.77   11.00
   8  -7   1  328.37   11.10
  -9   7  -1    8.60    1.30
  -9   7  -1    7.20    2.30
  -9   7  -1   12.00    2.30
   9  -7   1   10.90    2.50
   9  -7   1    9.80    2.40
   9  -7   1   10.20    2.20
 -10   7  -1   12.20    2.80
 -10   7  -1   12.50    3.00
 -10   7  -1    8.40    1.40
  10  -7   1   11.20    2.70
  10  -7   1    2.80    2.30
  10  -7   1   13.30    2.60
 -11   7  -1    6.70    2.70
 -11   7  -1   13.40    2.70
  11  -7   1    7.80    3.20
  11  -7   1    6.20    2.90
 -12   7  -1    6.70    2.30
 -12   7  -1    8.80    3.30
  12  -7   1    2.60    3.30
  12  -7   1    8.00    2.50
  14   6  -1   26.60    3.90
  14   6  -1   18.40    3.90
 -14  -6   1   21.10    3.60
 -14  -6   1   18.70    3.40
 -14  -6   1   29.90    4.20
  13   6  -1    1.80    3.00
  13   6  -1   -6.00    2.40
 -13  -6   1   -1.10    1.60
 -13  -6   1    0.00    1.90
 -13  -6   1   -0.60    1.50
 -13  -6   1    2.20    2.10
  12   6  -1   -0.20    2.40
  12   6  -1    3.20    2.70
 -12  -6   1    5.00    2.10
 -12  -6   1    3.30    2.30
 -12  -6   1    4.80    2.50
  11   6  -1    7.10    2.00
  11   6  -1    9.60    2.70
 -11  -6   1    4.90    1.70
 -11  -6   1   10.40    2.50
 -11  -6   1   11.10    1.80
  10   6  -1  283.57   10.00
  10   6  -1  286.37   10.10
 -10  -6   1  269.57    9.10
 -10  -6   1  282.27    9.70
 -10  -6   1  274.57    9.10
   9   6  -1   70.09    3.90
   9   6  -1   60.59    3.30
   9   6  -1   66.39    4.20
   9   6  -1   61.39    3.30
  -9  -6   1   66.19    4.10
  -9  -6   1   58.39    3.20
  -9  -6   1   59.49    3.30
   8   6  -1   20.60    1.40
   8   6  -1   20.70    2.20
   8   6  -1   21.20    2.20
   8   6  -1   22.40    2.10
   8   6  -1   19.40    1.80
  -8  -6   1   21.10    2.40
  -8  -6   1   22.50    2.10
  -8  -6   1   22.10    1.90
   7   6  -1  138.99    4.20
   7   6  -1  152.88    5.20
   7   6  -1  143.49    5.10
   7   6  -1  141.79    5.50
   7   6  -1  143.09    5.50
  -7  -6   1  151.28    5.20
  -7  -6   1  144.69    5.40
  -7  -6   1  135.59    4.90
   6   6  -1   17.50    1.80
   6   6  -1   22.50    2.00
   6   6  -1   17.20    1.00
   6   6  -1   19.10    1.70
   6   6  -1   22.40    1.90
  -6  -6   1   18.10    1.50
  -6  -6   1   16.20    1.60
  -6  -6   1   22.10    1.80
   5   6  -1    2.10    0.90
   5   6  -1    3.10    0.40
   5   6  -1    2.90    1.00
   5   6  -1    3.20    0.90
   5   6  -1    3.40    0.80
  -5  -6   1    3.20    1.00
  -5  -6   1    2.10    0.70
  -5  -6   1    5.00    0.90
  -5  -6   1    3.80    0.90
   4   6  -1  282.77    8.10
   4   6  -1  280.67    7.90
   4   6  -1  265.67    7.80
   4   6  -1  272.87    8.10
   4   6  -1  270.67    7.10
  -4  -6   1  278.97    7.70
  -4  -6   1  268.17    7.10
  -4  -6   1  266.17    7.90
  -4  -6   1  281.27    7.80
  -4  -6   1  279.67    7.70
   3   6  -1  409.86   10.40
   3   6  -1  424.66   11.00
   3   6  -1  421.06   11.30
   3   6  -1  397.36   11.30
   3   6  -1  413.26   10.50
   3   6  -1  408.06   10.80
  -3  -6   1  419.86   10.80
  -3  -6   1  411.36   10.40
  -3  -6   1  414.86   10.90
  -3  -6   1  392.36   11.10
  -3  -6   1  400.36   10.40
   2   6  -1   14.60    1.30
   2   6  -1   12.80    0.70
   2   6  -1   12.40    0.60
   2   6  -1   13.20    0.80
   2   6  -1   13.10    1.20
   2   6  -1   13.00    0.80
  -2  -6   1   12.30    0.80
  -2  -6   1   13.60    0.70
  -2  -6   1   14.20    0.70
  -2  -6   1   15.30    1.20
  -2  -6   1   14.00    0.80
  -2  -6   1   11.50    0.90
   1   6  -1   93.89    2.80
   1   6  -1   93.59    3.30
   1   6  -1   92.29    3.30
   1   6  -1   94.99    3.30
   1   6  -1   90.99    3.00
  -1  -6   1   95.89    3.20
  -1  -6   1   96.99    3.00
  -1  -6   1   93.69    2.60
  -1  -6   1   90.89    2.90
   0   6  -1    0.90    0.50
   0   6  -1   -0.10    0.60
   0   6  -1    1.10    0.50
   0   6  -1    0.40    0.50
   0  -6   1    0.80    0.40
   0  -6   1    0.60    0.20
   0  -6   1    0.80    0.40
  -1   6  -1    9.40    0.90
  -1   6  -1    8.20    0.90
  -1   6  -1    9.70    1.10
  -1   6  -1    8.80    1.20
   1  -6   1    8.60    0.90
   1  -6   1    8.60    0.80
   1  -6   1    8.20    0.70
   1  -6   1    8.20    0.60
  -2   6  -1 1296.77   33.00
  -2   6  -1 1297.27   32.50
  -2   6  -1 1331.67   32.50
  -2   6  -1 1258.07   33.00
   2  -6   1 1318.27   33.10
   2  -6   1 1306.47   32.40
   2  -6   1 1305.07   32.60
   2  -6   1 1289.77   32.40
  -3   6  -1  468.45   12.10
  -3   6  -1  467.55   11.70
  -3   6  -1  461.75   12.70
  -3   6  -1  458.75   12.80
  -3   6  -1  463.65   12.10
   3  -6   1  468.25   11.70
   3  -6   1  451.65   11.90
   3  -6   1  478.15   12.50
   3  -6   1  453.75   12.30
   3  -6   1  501.95   13.10
  -4   6  -1  129.39    4.60
  -4   6  -1  127.59    3.80
  -4   6  -1  127.09    3.70
  -4   6  -1  137.29    4.70
   4  -6   1  133.79    3.40
   4  -6   1  127.39    3.40
   4  -6   1  137.19    4.60
   4  -6   1  133.19    4.40
   4  -6   1  127.39    3.30
   4  -6   1  137.59    5.10
  -5   6  -1  211.78    7.10
  -5   6  -1  220.68    6.10
  -5   6  -1  218.58    7.10
   5  -6   1  222.98    7.40
   5  -6   1  223.88    7.10
   5  -6   1  209.38    6.80
  -6   6  -1    2.50    0.70
  -6   6  -1    3.20    1.30
  -6   6  -1    2.50    1.00
   6  -6   1   -0.10    1.20
   6  -6   1    2.80    1.20
   6  -6   1    0.30    1.30
  -7   6  -1    4.50    1.00
  -7   6  -1    1.90    1.60
  -7   6  -1    4.50    1.60
   7  -6   1    3.90    1.40
   7  -6   1    4.20    1.80
   7  -6   1    2.90    1.50
  -8   6  -1    0.40    1.80
  -8   6  -1   -1.20    0.90
  -8   6  -1    1.40    1.60
   8  -6   1   -1.20    1.60
   8  -6   1   -1.60    1.70
   8  -6   1   -1.40    0.90
  -9   6  -1   29.00    3.00
  -9   6  -1   30.00    2.20
  -9   6  -1   31.10    3.10
   9  -6   1   30.00    3.30
   9  -6   1   29.20    3.40
   9  -6   1   35.60    3.40
 -10   6  -1  116.99    5.90
 -10   6  -1  121.99    4.80
 -10   6  -1  131.69    6.80
  10  -6   1  121.99    6.80
  10  -6   1  115.89    6.40
  10  -6   1  134.69    6.30
 -11   6  -1   34.50    2.60
 -11   6  -1   40.80    3.70
 -11   6  -1   38.90    3.80
  11  -6   1   47.10    4.60
  11  -6   1   43.30    4.70
 -12   6  -1   17.40    3.40
 -12   6  -1   27.10    3.60
  12  -6   1   24.50    4.40
  12  -6   1   19.40    3.30
  14   5  -1   11.40    3.80
  14   5  -1   15.00    3.90
 -14  -5   1   14.20    3.50
 -14  -5   1   10.10    2.60
 -14  -5   1   11.50    3.10
  13   5  -1   -4.70    2.30
  13   5  -1    0.60    2.20
 -13  -5   1    3.50    2.10
 -13  -5   1    2.10    2.30
 -13  -5   1   -2.00    2.10
 -13  -5   1    3.60    2.80
  12   5  -1    2.60    2.60
  12   5  -1    2.10    1.90
 -12  -5   1    2.30    1.80
 -12  -5   1    3.80    1.60
 -12  -5   1    5.30    2.00
 -12  -5   1    2.40    2.20
  11   5  -1    3.20    2.20
  11   5  -1   -0.10    1.60
 -11  -5   1    0.50    1.90
 -11  -5   1    1.50    1.80
 -11  -5   1   -3.20    1.40
  10   5  -1   37.00    3.60
  10   5  -1   34.40    3.30
 -10  -5   1   26.30    2.50
 -10  -5   1   31.40    2.70
 -10  -5   1   32.50    3.00
   9   5  -1   15.10    1.70
   9   5  -1   16.90    2.60
   9   5  -1   17.50    1.80
   9   5  -1   17.40    2.60
  -9  -5   1   18.50    2.50
  -9  -5   1   13.60    2.10
  -9  -5   1   13.80    1.90
   8   5  -1   81.19    3.50
   8   5  -1   78.19    4.20
   8   5  -1   74.49    2.90
   8   5  -1   79.19    3.50
   8   5  -1   78.29    4.00
  -8  -5   1   77.19    3.40
  -8  -5   1   84.69    3.90
  -8  -5   1   78.39    3.80
   7   5  -1   59.89    3.30
   7   5  -1   52.29    2.10
   7   5  -1   52.99    2.70
   7   5  -1   55.99    3.20
   7   5  -1   52.39    2.70
  -7  -5   1   54.59    2.50
  -7  -5   1   56.89    2.90
  -7  -5   1   53.69    2.60
  -7  -5   1   52.89    2.60
   6   5  -1    3.20    1.00
   6   5  -1    5.40    1.10
   6   5  -1    3.20    0.90
   6   5  -1    3.80    0.60
   6   5  -1    3.70    1.10
  -6  -5   1    4.70    1.20
  -6  -5   1    4.40    1.10
  -6  -5   1    3.70    0.90
  -6  -5   1    3.50    0.80
   5   5  -1  604.54   15.30
   5   5  -1  615.34   16.10
   5   5  -1  610.24   16.20
   5   5  -1  590.44   15.00
   5   5  -1  614.64   16.20
   5   5  -1  598.24   16.20
  -5  -5   1  585.24   15.90
  -5  -5   1  602.14   15.90
  -5  -5   1  612.64   16.10
  -5  -5   1  621.14   15.90
   4   5  -1  956.90   24.10
   4   5  -1  977.70   25.00
   4   5  -1  966.80   24.90
   4   5  -1  992.10   25.00
   4   5  -1  964.90   24.80
  -4  -5   1  988.70   24.60
  -4  -5   1  965.70   24.80
  -4  -5   1  963.60   24.70
  -4  -5   1  975.80   24.80
   3   5  -1  173.88    5.40
   3   5  -1  179.68    5.20
   3   5  -1  180.88    5.50
   3   5  -1  180.48    4.70
   3   5  -1  179.48    5.20
   3   5  -1  178.88    4.70
  -3  -5   1  178.38    4.70
  -3  -5   1  180.98    5.30
  -3  -5   1  173.88    5.10
  -3  -5   1  179.28    4.70
  -3  -5   1  179.18    5.10
  -3  -5   1  178.28    5.30
   2   5  -1  192.48    5.50
   2   5  -1  183.88    4.90
   2   5  -1  178.98    4.80
   2   5  -1  183.08    4.80
   2   5  -1  188.08    5.50
   2   5  -1  183.98    5.00
  -2  -5   1  179.38    4.80
  -2  -5   1  186.48    4.90
  -2  -5   1  183.88    5.10
  -2  -5   1  187.48    5.00
  -2  -5   1  186.28    4.80
  -2  -5   1  173.68    5.30
   1   5  -1    1.20    0.50
   1   5  -1    0.80    0.50
   1   5  -1    0.60    0.60
   1   5  -1    1.30    0.30
   1   5  -1    0.90    0.30
  -1  -5   1   -0.10    0.30
  -1  -5   1    0.80    0.30
  -1  -5   1    0.50    0.30
  -1  -5   1    0.60    0.20
  -1  -5   1    0.60    0.30
   0   5  -1   89.09    3.00
   0   5  -1   86.19    2.80
   0   5  -1   80.79    2.90
   0   5  -1   89.79    3.00
   0  -5   1   81.49    2.80
   0  -5   1   87.29    2.80
   0  -5   1   83.59    2.30
  -1   5  -1 1745.13   42.70
  -1   5  -1 1703.93   42.60
  -1   5  -1 1713.73   43.00
  -1   5  -1 1704.73   42.90
   1  -5   1 1734.83   42.60
   1  -5   1 1739.23   42.90
   1  -5   1 1699.33   42.50
   1  -5   1 1719.03   42.30
  -2   5  -1   74.49    2.90
  -2   5  -1   74.79    2.00
  -2   5  -1   76.19    2.40
  -2   5  -1   67.39    2.80
   2  -5   1   72.29    2.30
   2  -5   1   74.59    2.50
   2  -5   1   73.09    2.90
   2  -5   1   71.39    2.40
  -3   5  -1    1.10    0.30
  -3   5  -1   -0.60    0.70
  -3   5  -1    0.90    0.40
  -3   5  -1    0.40    0.30
  -3   5  -1   -0.40    0.50
   3  -5   1   -0.10    0.40
   3  -5   1    0.70    0.20
   3  -5   1    0.10    0.60
   3  -5   1    0.90    0.30
   3  -5   1    0.00    0.50
  -4   5  -1    1.20    0.80
  -4   5  -1   -0.10    0.40
  -4   5  -1    1.20    0.90
   4  -5   1    0.90    0.60
   4  -5   1    0.20    0.90
   4  -5   1   -0.30    0.60
  -5   5  -1   15.40    1.70
  -5   5  -1   14.70    1.60
  -5   5  -1   15.00    1.10
   5  -5   1   15.30    1.70
   5  -5   1   14.60    1.60
   5  -5   1   10.60    1.50
  -6   5  -1   98.59    4.10
  -6   5  -1   98.99    3.50
  -6   5  -1   97.99    4.30
   6  -5   1   93.79    4.10
   6  -5   1  107.19    4.70
   6  -5   1   92.79    4.30
  -7   5  -1  263.07    8.40
  -7   5  -1  246.78    7.60
  -7   5  -1  260.57    8.60
   7  -5   1  264.17    8.80
   7  -5   1  267.17    8.90
   7  -5   1  249.08    8.50
  -8   5  -1  165.68    6.20
  -8   5  -1  152.28    6.30
  -8   5  -1  155.18    5.40
   8  -5   1  160.28    6.30
   8  -5   1  160.38    6.50
   8  -5   1  149.99    6.50
  -9   5  -1   19.00    2.20
  -9   5  -1   14.90    1.60
  -9   5  -1   17.30    2.40
   9  -5   1   21.70    2.80
   9  -5   1   18.60    2.40
   9  -5   1   17.60    2.50
 -10   5  -1   15.60    2.00
 -10   5  -1   11.10    2.50
 -10   5  -1   14.60    2.90
  10  -5   1   15.00    2.50
  10  -5   1   18.30    2.80
  10  -5   1   22.30    3.00
 -11   5  -1   -1.60    2.40
 -11   5  -1   -0.90    1.40
 -11   5  -1    2.50    2.20
  11  -5   1    0.10    2.10
  11  -5   1    0.90    2.50
  11  -5   1    2.30    2.10
 -12   5  -1    4.40    2.90
 -12   5  -1    6.80    2.70
 -12   5  -1    6.50    1.90
  12  -5   1   10.90    3.40
  12  -5   1    5.30    2.50
 -13   5  -1    4.00    2.80
 -13   5  -1    0.40    3.00
  13  -5   1    0.40    2.40
  13  -5   1    1.50    2.60
  13  -5   1    1.40    2.30
  14   4  -1   21.70    4.30
  14   4  -1   22.80    4.40
 -14  -4   1   14.00    3.40
 -14  -4   1   12.30    3.20
 -14  -4   1   16.60    3.40
  13   4  -1    5.60    2.40
  13   4  -1    4.60    3.10
 -13  -4   1    4.90    2.60
 -13  -4   1    1.90    2.10
 -13  -4   1    4.00    2.00
 -13  -4   1    5.60    2.70
  12   4  -1    2.70    1.90
  12   4  -1    4.50    2.70
 -12  -4   1   -0.80    1.90
 -12  -4   1    2.00    1.60
 -12  -4   1    4.00    1.80
 -12  -4   1    0.30    1.70
  11   4  -1    7.20    2.50
  11   4  -1    9.60    2.60
 -11  -4   1    8.90    1.90
 -11  -4   1    7.30    2.20
 -11  -4   1    8.90    2.20
 -11  -4   1   12.40    2.60
  10   4  -1  176.88    7.40
  10   4  -1  172.18    7.40
 -10  -4   1  158.48    6.40
 -10  -4   1  162.88    6.90
 -10  -4   1  162.78    6.00
   9   4  -1  615.04   16.80
   9   4  -1  632.74   18.20
   9   4  -1  625.44   18.20
  -9  -4   1  617.84   17.40
  -9  -4   1  636.34   17.20
  -9  -4   1  638.34   17.90
   8   4  -1  306.17    9.10
   8   4  -1  308.07    9.10
   8   4  -1  331.17   10.10
   8   4  -1  308.07   10.10
  -8  -4   1  311.07    9.90
  -8  -4   1  324.47    9.40
  -8  -4   1  305.97    9.40
   7   4  -1   96.59    3.70
   7   4  -1   99.79    4.40
   7   4  -1  101.99    4.40
   7   4  -1  102.69    3.80
  -7  -4   1   96.99    3.50
  -7  -4   1  105.49    3.90
  -7  -4   1   97.39    4.00
  -7  -4   1   99.39    4.30
   6   4  -1   76.19    3.00
   6   4  -1   65.19    2.80
   6   4  -1   67.89    3.20
   6   4  -1   71.39    3.20
  -6  -4   1   71.69    2.70
  -6  -4   1   71.29    2.80
  -6  -4   1   68.29    2.80
  -6  -4   1   69.39    3.20
   5   4  -1   37.50    1.50
   5   4  -1   37.70    2.00
   5   4  -1   37.50    2.00
   5   4  -1   40.00    2.30
   5   4  -1   39.10    2.00
  -5  -4   1   40.20    2.20
  -5  -4   1   37.70    1.80
  -5  -4   1   40.40    1.90
  -5  -4   1   37.30    2.00
   4   4  -1  281.07    7.90
   4   4  -1  277.57    7.80
   4   4  -1  271.07    7.10
   4   4  -1  282.07    7.90
   4   4  -1  287.87    7.30
   4   4  -1  285.57    7.90
  -4  -4   1  274.07    7.80
  -4  -4   1  282.67    7.70
  -4  -4   1  273.47    7.70
  -4  -4   1  277.37    7.70
   3   4  -1    9.60    0.50
   3   4  -1   10.00    0.90
   3   4  -1   11.70    1.00
   3   4  -1   10.10    1.00
   3   4  -1    9.80    0.90
   3   4  -1    9.90    0.50
  -3  -4   1    9.60    0.30
  -3  -4   1    8.40    0.90
  -3  -4   1    9.30    0.90
  -3  -4   1    9.80    0.90
  -3  -4   1   11.50    1.00
  -3  -4   1    9.10    0.60
   2   4  -1  114.79    3.10
   2   4  -1  121.99    3.80
   2   4  -1  115.29    3.10
   2   4  -1  116.69    3.70
   2   4  -1  118.19    3.20
   2   4  -1  117.49    3.40
   2   4  -1  116.09    3.40
  -2  -4   1  115.19    3.30
  -2  -4   1  119.49    3.20
  -2  -4   1  115.99    3.10
  -2  -4   1  116.49    3.60
  -2  -4   1  118.19    3.40
   1   4  -1  983.90   25.30
   1   4  -1 1002.00   25.30
   1   4  -1  999.40   24.80
   1   4  -1  999.50   25.00
   1   4  -1 1015.70   24.80
   1   4  -1 1020.30   25.30
  -1  -4   1  997.50   25.20
  -1  -4   1 1010.90   24.80
  -1  -4   1 1008.10   24.80
  -1  -4   1 1016.70   24.90
  -1  -4   1  990.50   24.90
  -1  -4   1 1030.80   25.00
   0   4  -1  575.94   14.90
   0   4  -1  592.64   14.90
   0   4  -1  576.34   14.80
   0   4  -1  571.94   14.80
   0   4  -1  580.84   14.80
   0  -4   1  594.74   14.80
   0  -4   1  576.44   14.70
   0  -4   1  569.94   14.30
   0  -4   1  578.74   14.30
  -1   4  -1   30.00    0.80
  -1   4  -1   28.90    1.30
  -1   4  -1   29.60    1.40
  -1   4  -1   28.20    1.20
  -1   4  -1   27.50    0.90
   1  -4   1   29.50    1.40
   1  -4   1   28.20    1.10
   1  -4   1   30.10    1.10
   1  -4   1   27.70    1.00
  -2   4  -1  286.37    7.20
  -2   4  -1  286.87    7.80
  -2   4  -1  285.07    7.40
  -2   4  -1  279.77    7.90
  -2   4  -1  286.97    7.40
   2  -4   1  287.07    8.00
   2  -4   1  280.17    7.30
   2  -4   1  289.07    7.60
   2  -4   1  276.97    7.60
  -3   4  -1  427.06   11.30
  -3   4  -1  431.76   11.40
  -3   4  -1  421.26   10.80
  -3   4  -1  423.56   10.60
   3  -4   1  423.26   10.50
   3  -4   1  418.76   11.20
   3  -4   1  411.16   11.20
   3  -4   1  416.36   10.40
  -4   4  -1  124.19    4.50
  -4   4  -1  125.19    4.30
  -4   4  -1  130.29    3.80
  -4   4  -1  129.69    4.30
   4  -4   1  122.79    4.20
   4  -4   1  124.89    4.30
  -5   4  -1  213.98    6.90
  -5   4  -1  215.58    6.20
  -5   4  -1  220.28    6.70
  -5   4  -1  215.88    6.80
   5  -4   1  214.48    6.80
   5  -4   1  211.98    6.70
  -6   4  -1  369.66   10.70
  -6   4  -1  367.76   10.60
  -6   4  -1  348.97   10.70
  -6   4  -1  367.26   10.10
   6  -4   1  356.76   10.90
   6  -4   1  362.96   10.70
   6  -4   1  380.76   10.90
  -7   4  -1   34.40    2.70
  -7   4  -1   35.10    2.60
  -7   4  -1   26.90    2.30
  -7   4  -1   30.30    2.10
   7  -4   1   31.30    2.60
   7  -4   1   29.30    2.60
   7  -4   1   28.60    2.50
  -8   4  -1    0.40    1.30
  -8   4  -1    0.20    1.40
  -8   4  -1    0.50    0.80
  -8   4  -1    1.60    1.50
   8  -4   1    1.00    1.20
   8  -4   1    0.20    1.70
   8  -4   1    0.30    1.50
  -9   4  -1   34.70    2.60
  -9   4  -1   30.50    2.90
  -9   4  -1   31.10    3.10
  -9   4  -1   33.90    3.20
   9  -4   1   30.40    3.10
   9  -4   1   38.10    3.70
   9  -4   1   24.70    2.70
 -10   4  -1  139.09    6.70
 -10   4  -1  147.89    5.50
 -10   4  -1  147.89    6.10
 -10   4  -1  150.48    6.50
  10  -4   1  137.69    7.00
  10  -4   1  148.19    6.40
  10  -4   1  157.58    7.40
 -11   4  -1  153.58    6.20
 -11   4  -1  155.48    6.80
 -11   4  -1  159.98    7.50
  11  -4   1  166.58    8.20
  11  -4   1  156.48    7.30
  11  -4   1  171.48    7.70
 -12   4  -1   54.39    4.60
 -12   4  -1   63.79    5.20
 -12   4  -1   61.39    4.00
  12  -4   1   70.59    6.00
  12  -4   1   67.69    5.70
 -13   4  -1    3.00    2.50
 -13   4  -1    6.10    3.10
 -13   4  -1   -1.50    1.80
  13  -4   1   -0.90    2.90
  13  -4   1    3.00    2.40
  13  -4   1   -0.80    3.20
  14   3  -1   -1.00    3.10
  14   3  -1   -0.50    2.40
 -14  -3   1    0.40    2.00
 -14  -3   1    0.40    2.70
 -14  -3   1    3.10    2.80
  13   3  -1    5.80    3.20
  13   3  -1    8.60    3.50
 -13  -3   1    6.30    2.60
 -13  -3   1    0.40    1.80
 -13  -3   1    1.80    2.50
  12   3  -1    3.80    2.70
  12   3  -1    2.70    1.90
 -12  -3   1    0.60    1.80
 -12  -3   1    5.80    2.50
 -12  -3   1    4.20    2.20
 -12  -3   1    1.20    1.40
  11   3  -1   14.70    2.50
  11   3  -1   14.90    2.90
 -11  -3   1   15.20    2.30
 -11  -3   1   20.10    2.70
 -11  -3   1   17.80    2.40
 -11  -3   1   14.60    2.50
  10   3  -1   44.10    3.80
  10   3  -1   47.40    3.70
 -10  -3   1   41.40    3.50
 -10  -3   1   47.00    3.50
 -10  -3   1   45.10    3.20
 -10  -3   1   46.00    2.80
   9   3  -1   17.80    2.60
   9   3  -1   12.50    2.30
  -9  -3   1   12.70    1.80
  -9  -3   1   19.30    2.40
  -9  -3   1   15.70    1.90
   8   3  -1    2.30    0.70
   8   3  -1    1.90    0.80
   8   3  -1    1.90    1.60
   8   3  -1   -0.40    1.40
  -8  -3   1   -0.90    1.30
  -8  -3   1    0.90    1.00
  -8  -3   1    0.80    1.10
   7   3  -1    8.80    1.60
   7   3  -1    7.50    1.00
   7   3  -1    8.00    1.40
   7   3  -1    5.70    1.00
  -7  -3   1    9.70    1.40
  -7  -3   1    5.80    1.30
  -7  -3   1    9.30    1.10
  -7  -3   1    8.20    0.90
   6   3  -1   76.59    2.90
   6   3  -1   77.99    2.90
   6   3  -1   78.29    3.30
   6   3  -1   76.89    3.40
  -6  -3   1   77.79    2.80
  -6  -3   1   77.49    3.20
  -6  -3   1   77.39    2.90
  -6  -3   1   76.79    3.40
   5   3  -1   10.20    1.10
   5   3  -1    9.50    0.90
   5   3  -1   10.50    1.00
   5   3  -1    7.40    1.20
  -5  -3   1    8.80    1.10
  -5  -3   1    9.80    0.90
  -5  -3   1   10.10    0.90
  -5  -3   1   10.80    1.10
  -5  -3   1    9.40    1.10
   4   3  -1  590.14   15.30
   4   3  -1  593.94   15.40
   4   3  -1  591.24   15.30
   4   3  -1  571.24   15.50
  -4  -3   1  574.24   15.20
  -4  -3   1  595.34   15.20
  -4  -3   1  589.54   15.20
  -4  -3   1  604.64   14.90
  -4  -3   1  591.64   15.40
   3   3  -1  535.25   13.90
   3   3  -1  542.05   13.90
   3   3  -1  544.85   13.50
   3   3  -1  524.25   13.90
   3   3  -1  535.15   13.80
   3   3  -1  529.95   13.30
  -3  -3   1  543.85   13.70
  -3  -3   1  554.94   13.90
  -3  -3   1  544.45   13.40
  -3  -3   1  514.25   13.70
  -3  -3   1  533.95   13.80
   2   3  -1  271.67    7.30
   2   3  -1  274.67    7.00
   2   3  -1  276.87    7.00
   2   3  -1  260.67    7.20
   2   3  -1  276.87    7.40
   2   3  -1  283.57    7.40
  -2  -3   1  278.87    7.40
  -2  -3   1  282.27    7.00
  -2  -3   1  267.67    7.00
  -2  -3   1  276.67    7.20
  -2  -3   1  277.57    6.80
  -2  -3   1  280.17    7.20
   1   3  -1   40.90    1.30
   1   3  -1   40.20    1.30
   1   3  -1   40.60    1.60
   1   3  -1   40.10    1.20
   1   3  -1   37.80    1.30
   1   3  -1   41.50    1.20
   1   3  -1   40.70    1.70
  -1  -3   1   40.20    1.20
  -1  -3   1   40.90    1.60
  -1  -3   1   40.20    1.40
  -1  -3   1   39.40    1.30
  -1  -3   1   41.40    1.30
  -1  -3   1   41.60    1.30
  -1  -3   1   39.40    1.10
   0   3  -1 1561.04   38.10
   0   3  -1 1556.24   38.00
   0   3  -1 1552.34   38.10
   0   3  -1 1524.45   37.90
   0   3  -1 1567.04   38.00
   0  -3   1 1542.75   37.90
   0  -3   1 1545.15   38.40
   0  -3   1 1461.45   38.20
   0  -3   1 1520.15   37.90
   0  -3   1 1548.95   38.30
   0  -3   1 1518.35   37.90
  -1   3  -1  819.32   21.30
  -1   3  -1  851.51   21.40
  -1   3  -1  850.31   21.40
  -1   3  -1  871.01   21.20
   1  -3   1  834.62   21.10
   1  -3   1  872.41   21.50
   1  -3   1  853.51   21.10
   1  -3   1  854.11   21.10
  -2   3  -1 1587.64   41.30
  -2   3  -1 1659.93   41.10
  -2   3  -1 1664.03   40.80
  -2   3  -1 1633.34   41.80
  -2   3  -1 1659.23   41.10
   2  -3   1 1661.93   41.20
   2  -3   1 1629.34   41.00
   2  -3   1 1686.53   40.90
   2  -3   1 1663.13   40.90
   2  -3   1 1688.13   41.00
  -3   3  -1  161.78    4.90
  -3   3  -1  154.48    4.30
  -3   3  -1  153.58    4.60
  -3   3  -1  155.48    4.60
  -3   3  -1  152.98    3.90
   3  -3   1  150.68    4.60
   3  -3   1  149.49    4.60
  -4   3  -1  245.78    6.90
  -4   3  -1  249.97    7.40
  -4   3  -1  255.67    7.30
  -4   3  -1  245.28    7.10
   4  -3   1  246.08    7.30
   4  -3   1  263.87    7.40
  -5   3  -1    2.90    0.90
  -5   3  -1    0.50    1.00
  -5   3  -1    2.20    0.90
  -5   3  -1    3.10    0.80
   5  -3   1    0.60    1.00
   5  -3   1    1.20    1.00
  -6   3  -1  218.78    7.00
  -6   3  -1  217.28    6.90
  -6   3  -1  213.38    6.50
  -6   3  -1  215.18    6.80
   6  -3   1  210.38    7.10
   6  -3   1  216.78    7.10
  -7   3  -1   98.39    3.90
  -7   3  -1  101.89    4.20
  -7   3  -1   97.09    4.30
  -7   3  -1  103.59    4.40
   7  -3   1  104.49    4.50
   7  -3   1  100.99    4.50
   7  -3   1   96.09    4.30
  -8   3  -1   28.70    2.10
  -8   3  -1   25.20    2.40
  -8   3  -1   34.30    2.80
  -8   3  -1   26.20    2.40
   8  -3   1   22.80    2.60
   8  -3   1   26.50    2.50
   8  -3   1   24.50    2.50
  -9   3  -1    2.50    1.70
  -9   3  -1    3.10    1.10
  -9   3  -1    4.80    1.70
  -9   3  -1    0.50    1.60
   9  -3   1    1.20    1.90
   9  -3   1    2.30    1.20
   9  -3   1    0.90    1.80
 -10   3  -1   26.90    3.00
 -10   3  -1   18.30    2.80
 -10   3  -1   25.90    2.50
 -10   3  -1   27.30    2.90
  10  -3   1   24.00    2.80
  10  -3   1   21.30    2.80
  10  -3   1   23.00    3.30
 -11   3  -1   -0.80    2.20
 -11   3  -1   -2.70    1.80
 -11   3  -1   -4.70    1.80
 -11   3  -1    1.00    1.70
  11  -3   1    0.70    2.50
  11  -3   1    0.30    1.90
  11  -3   1   -1.30    2.40
 -12   3  -1    1.00    1.90
 -12   3  -1    5.90    2.00
 -12   3  -1    5.70    2.70
  12  -3   1    3.60    2.30
  12  -3   1    4.00    2.90
  12  -3   1    4.90    2.20
 -13   3  -1   -1.90    1.90
 -13   3  -1    2.20    2.00
 -13   3  -1   -1.90    2.20
  13  -3   1    3.40    2.40
  13  -3   1    5.00    3.00
  13  -3   1    1.20    2.10
  14   2  -1    3.00    3.40
  14   2  -1    0.60    2.40
 -14  -2   1   -1.30    2.70
 -14  -2   1   -2.40    2.70
 -14  -2   1    1.00    2.00
  13   2  -1    8.30    3.40
  13   2  -1    3.50    3.10
 -13  -2   1   10.50    3.00
 -13  -2   1    9.60    2.30
 -13  -2   1    9.60    2.90
  12   2  -1    6.60    2.90
  12   2  -1    6.20    2.90
 -12  -2   1    7.00    1.90
 -12  -2   1    7.60    2.00
 -12  -2   1    7.00    2.00
 -12  -2   1    7.60    2.50
  11   2  -1    8.50    2.70
  11   2  -1   12.80    2.90
 -11  -2   1   10.00    2.40
 -11  -2   1   10.00    2.10
 -11  -2   1    9.10    1.90
 -11  -2   1   10.70    1.90
  10   2  -1   -1.20    1.20
  10   2  -1    2.40    1.50
 -10  -2   1    1.30    1.20
 -10  -2   1    2.40    1.60
 -10  -2   1   -0.20    1.00
 -10  -2   1   -2.40    1.50
   9   2  -1  295.67   10.00
   9   2  -1  293.37    9.90
  -9  -2   1  285.67    9.30
  -9  -2   1  299.57    9.60
  -9  -2   1  294.17    8.90
  -9  -2   1  292.07    9.30
   8   2  -1  316.87   10.10
   8   2  -1  320.97   10.20
  -8  -2   1  322.37   10.00
  -8  -2   1  316.87    9.30
  -8  -2   1  324.27    9.70
   7   2  -1  267.27    7.50
   7   2  -1  268.27    7.50
   7   2  -1  273.57    8.50
   7   2  -1  282.67    8.80
  -7  -2   1  267.17    8.10
  -7  -2   1  260.67    8.30
  -7  -2   1  264.67    7.80
   6   2  -1  158.38    4.70
   6   2  -1  157.88    5.50
   6   2  -1  148.99    4.60
   6   2  -1  153.18    5.30
  -6  -2   1  144.59    4.90
  -6  -2   1  153.58    5.30
  -6  -2   1  157.48    4.90
   5   2  -1  161.28    4.90
   5   2  -1  167.18    5.50
   5   2  -1  165.08    5.30
   5   2  -1  167.08    4.90
  -5  -2   1  172.88    5.20
  -5  -2   1  175.38    5.10
  -5  -2   1  169.08    5.00
  -5  -2   1  163.88    5.30
  -5  -2   1  168.68    4.80
   4   2  -1   94.59    3.00
   4   2  -1  100.49    3.10
   4   2  -1   93.79    3.30
   4   2  -1   97.79    3.40
  -4  -2   1   94.49    3.00
  -4  -2   1   91.09    3.30
  -4  -2   1   93.29    3.10
  -4  -2   1   98.79    3.00
  -4  -2   1   98.29    3.10
   3   2  -1  575.34   14.90
   3   2  -1  574.64   14.50
   3   2  -1  584.44   14.80
   3   2  -1  578.24   15.00
   3   2  -1  592.04   14.80
  -3  -2   1  592.54   14.90
  -3  -2   1  592.94   14.60
  -3  -2   1  562.74   14.70
  -3  -2   1  561.44   14.70
  -3  -2   1  583.04   14.70
   2   2  -1 1050.69   25.80
   2   2  -1 1039.00   26.00
   2   2  -1 1051.39   26.10
   2   2  -1 1058.89   25.80
   2   2  -1 1050.29   26.10
   2   2  -1 1017.50   26.10
  -2  -2   1 1019.00   26.00
  -2  -2   1 1044.30   25.90
  -2  -2   1 1057.49   26.00
  -2  -2   1 1075.79   26.00
  -2  -2   1 1052.99   25.90
  -2  -2   1 1044.20   25.80
   1   2  -1 2271.77   55.29
   1   2  -1 2243.78   55.29
   1   2  -1 2230.88   55.29
   1   2  -1 2333.57   55.99
   1   2  -1 2048.20   54.79
   1   2  -1 2180.08   54.99
  -1  -2   1 2221.38   55.09
  -1  -2   1 2188.18   54.99
  -1  -2   1 2299.27   55.89
  -1  -2   1 2164.68   54.89
  -1  -2   1 2180.28   55.59
  -1  -2   1 2211.28   55.29
  -1  -2   1 2238.78   55.29
   0   2  -1 1035.00   25.50
   0   2  -1 1020.30   25.60
   0   2  -1 1024.60   25.50
   0   2  -1 1020.10   25.60
   0   2  -1  993.30   25.40
   0  -2   1 1035.80   25.50
   0  -2   1 1011.60   25.50
   0  -2   1  998.20   25.70
   0  -2   1 1010.90   25.40
   0  -2   1 1035.50   25.40
   0  -2   1 1088.29   25.70
   0  -2   1 1006.40   25.80
   0  -2   1 1120.99   25.70
  -1   2  -1  104.79    2.80
  -1   2  -1  102.59    2.90
  -1   2  -1  107.29    3.10
  -1   2  -1  106.09    2.80
  -1   2  -1  102.19    3.00
   1  -2   1  103.89    2.80
   1  -2   1  105.89    2.90
   1  -2   1  103.29    2.90
   1  -2   1  109.29    3.10
  -2   2  -1  157.98    4.00
  -2   2  -1  152.08    4.30
  -2   2  -1  160.68    4.40
  -2   2  -1  157.88    4.40
  -2   2  -1  153.58    4.20
  -2   2  -1  159.38    4.60
   2  -2   1  155.48    4.40
   2  -2   1  158.28    4.00
   2  -2   1  153.98    4.40
  -3   2  -1    5.60    0.80
  -3   2  -1    6.40    0.70
  -3   2  -1    6.30    0.70
   3  -2   1    7.10    0.80
   3  -2   1    7.30    0.80
  -4   2  -1  567.24   14.90
  -4   2  -1  560.44   14.00
  -4   2  -1  582.54   14.90
  -4   2  -1  581.14   14.90
  -4   2  -1  576.34   14.70
   4  -2   1  551.04   15.00
   4  -2   1  553.64   15.00
  -5   2  -1  515.75   13.80
  -5   2  -1  496.05   12.70
  -5   2  -1  507.85   13.70
  -5   2  -1  517.15   13.70
  -5   2  -1  516.05   13.60
   5  -2   1  516.05   14.00
   5  -2   1  510.85   13.90
  -6   2  -1    5.40    1.20
  -6   2  -1    6.40    1.20
  -6   2  -1    4.90    1.00
  -6   2  -1    4.70    1.20
   6  -2   1    6.10    1.20
   6  -2   1    5.50    1.40
  -7   2  -1  142.59    5.30
  -7   2  -1  142.79    5.10
  -7   2  -1  148.59    5.40
  -7   2  -1  146.49    5.30
   7  -2   1  136.49    5.40
   7  -2   1  141.69    5.60
  -8   2  -1   36.80    2.80
  -8   2  -1   44.50    2.90
  -8   2  -1   35.50    2.60
  -8   2  -1   37.90    2.90
   8  -2   1   36.20    3.10
   8  -2   1   34.10    2.70
   8  -2   1   39.20    2.90
  -9   2  -1    0.30    1.40
  -9   2  -1    0.70    1.60
  -9   2  -1   -0.10    0.90
   9  -2   1    0.40    1.30
   9  -2   1    1.40    1.80
   9  -2   1   -0.90    1.40
 -10   2  -1   48.50    3.50
 -10   2  -1   46.80    3.80
 -10   2  -1   50.59    3.80
 -10   2  -1   47.00    3.20
  10  -2   1   51.19    4.30
  10  -2   1   46.20    4.10
  10  -2   1   40.90    3.40
 -11   2  -1  132.49    6.40
 -11   2  -1  123.79    6.00
 -11   2  -1  130.69    6.30
 -11   2  -1  126.19    5.70
  11  -2   1  124.09    5.80
  11  -2   1  127.79    6.60
  11  -2   1  127.29    6.50
 -12   2  -1   55.39    4.70
 -12   2  -1   64.89    4.70
 -12   2  -1   59.09    3.80
 -12   2  -1   52.39    4.20
  12  -2   1   64.29    5.20
  12  -2   1   63.59    5.40
 -13   2  -1    2.00    2.50
 -13   2  -1    1.80    1.80
 -13   2  -1   -0.10    2.00
  13  -2   1    4.00    3.20
  13  -2   1   -1.80    3.00
  14   1  -1    8.00    3.60
  14   1  -1   -1.70    2.40
 -14  -1   1   -2.30    1.90
 -14  -1   1   -2.30    2.60
  13   1  -1   43.50    5.10
  13   1  -1   38.30    4.80
 -13  -1   1   35.60    3.90
 -13  -1   1   41.70    3.80
 -13  -1   1   27.50    3.80
  12   1  -1    0.70    2.60
  12   1  -1    3.60    2.70
 -12  -1   1    1.90    1.80
 -12  -1   1    0.60    1.50
 -12  -1   1    2.60    2.20
 -12  -1   1   -1.10    1.50
  11   1  -1   37.70    3.60
  11   1  -1   36.50    3.10
  11   1  -1   37.00    4.00
 -11  -1   1   37.20    2.90
 -11  -1   1   41.70    3.60
 -11  -1   1   38.00    3.30
 -11  -1   1   33.20    3.00
  10   1  -1  104.39    5.70
  10   1  -1  111.29    5.90
 -10  -1   1   95.39    4.70
 -10  -1   1  103.99    4.90
 -10  -1   1  110.19    4.70
 -10  -1   1  103.09    4.70
   9   1  -1   68.09    4.10
   9   1  -1   81.99    4.40
  -9  -1   1   80.19    4.10
  -9  -1   1   75.09    3.60
  -9  -1   1   77.09    3.90
  -9  -1   1   81.19    3.80
   8   1  -1    0.80    1.10
   8   1  -1    0.00    1.40
  -8  -1   1    1.50    1.10
  -8  -1   1    1.60    1.30
  -8  -1   1    0.60    1.00
  -8  -1   1    0.80    0.90
  -8  -1   1    0.70    0.50
   7   1  -1    4.20    0.70
   7   1  -1    4.90    1.20
   7   1  -1    5.30    1.40
   7   1  -1    3.80    0.70
  -7  -1   1    5.80    1.30
  -7  -1   1    5.50    1.10
  -7  -1   1    4.00    0.70
  -7  -1   1    2.30    0.90
   6   1  -1  193.78    6.60
   6   1  -1  206.88    5.70
   6   1  -1  206.88    6.70
   6   1  -1  196.68    5.70
  -6  -1   1  206.88    6.30
  -6  -1   1  211.28    6.30
  -6  -1   1  210.98    6.60
  -6  -1   1  201.48    6.00
   5   1  -1  955.40   24.90
   5   1  -1  977.40   25.10
   5   1  -1  965.80   24.30
   5   1  -1  966.70   24.20
  -5  -1   1  949.21   24.80
  -5  -1   1  973.30   24.60
  -5  -1   1  967.90   24.40
  -5  -1   1  971.40   24.60
   4   1  -1  304.77    8.40
   4   1  -1  303.87    7.90
   4   1  -1  302.37    8.50
  -4  -1   1  297.57    8.00
  -4  -1   1  295.77    7.80
  -4  -1   1  300.17    8.20
  -4  -1   1  301.87    8.20
  -4  -1   1  305.97    8.40
   3   1  -1  104.69    3.10
   3   1  -1  104.09    3.30
   3   1  -1  101.89    3.30
   3   1  -1  106.89    3.20
  -3  -1   1  104.29    3.20
  -3  -1   1  104.59    3.10
  -3  -1   1  111.69    3.30
  -3  -1   1  105.09    3.00
  -3  -1   1  106.69    3.10
   2   1  -1    8.10    0.60
   2   1  -1    8.40    0.50
   2   1  -1    9.00    0.70
   2   1  -1    7.90    0.50
   2   1  -1    7.10    0.60
   2   1  -1    7.50    0.60
  -2  -1   1    8.00    0.50
  -2  -1   1    7.30    0.50
  -2  -1   1    8.10    0.70
  -2  -1   1    7.90    0.50
  -2  -1   1    8.10    0.60
   1   1  -1   54.99    1.60
   1   1  -1   54.79    1.60
   1   1  -1   54.89    1.50
   1   1  -1   56.99    1.60
   1   1  -1   53.09    1.50
   1   1  -1   54.89    1.60
   1   1  -1   54.49    1.60
   1   1  -1   53.59    1.60
  -1  -1   1   53.59    1.60
  -1  -1   1   53.39    1.60
  -1  -1   1   52.49    1.50
  -1  -1   1   55.19    1.60
  -1  -1   1   58.39    1.60
  -1  -1   1   53.59    1.60
  -1  -1   1   56.49    1.60
  -1  -1   1   56.19    1.50
  -1  -1   1   56.89    1.50
   0   1  -1    0.00    0.20
   0   1  -1    0.00    0.10
   0   1  -1    0.10    0.10
   0   1  -1    0.20    0.10
   0   1  -1    0.50    0.10
   0   1  -1   -0.10    0.10
   0   1  -1    0.90    0.20
   0  -1   1    0.10    0.10
   0  -1   1    0.20    0.10
   0  -1   1    0.40    0.10
   0  -1   1    0.00    0.10
   0  -1   1    0.20    0.10
   0  -1   1    0.90    0.10
  -1   1  -1 1025.50   25.30
  -1   1  -1 1045.90   25.30
  -1   1  -1 1049.30   25.40
  -1   1  -1 1026.10   25.40
  -1   1  -1 1025.00   25.30
  -1   1  -1 1008.70   25.70
  -1   1  -1 1015.90   25.30
  -1   1  -1 1029.50   25.80
   1  -1   1 1026.80   25.20
   1  -1   1 1009.10   25.40
   1  -1   1 1040.50   25.40
   1  -1   1 1011.90   25.30
   1  -1   1 1016.90   25.60
   1  -1   1 1002.60   25.50
   1  -1   1 1050.09   25.30
  -2   1  -1    1.70    0.40
  -2   1  -1    1.90    0.40
  -2   1  -1    1.60    0.40
  -2   1  -1    1.40    0.30
  -2   1  -1    2.60    0.20
   2  -1   1    1.80    0.40
   2  -1   1    1.80    0.20
   2  -1   1    1.70    0.50
  -3   1  -1   24.40    1.20
  -3   1  -1   22.90    0.80
  -3   1  -1   22.90    1.20
  -3   1  -1   23.60    0.70
  -3   1  -1   23.30    1.20
  -3   1  -1   23.30    1.20
   3  -1   1   22.80    1.20
   3  -1   1   23.40    1.40
  -4   1  -1 1350.56   33.70
  -4   1  -1 1368.56   33.60
  -4   1  -1 1355.06   33.70
  -4   1  -1 1344.27   33.70
  -4   1  -1 1316.97   33.50
  -4   1  -1 1323.47   33.00
   4  -1   1 1343.17   33.90
   4  -1   1 1341.87   33.90
  -5   1  -1    4.70    0.90
  -5   1  -1    6.40    0.90
  -5   1  -1    4.10    0.30
  -5   1  -1    2.80    0.70
  -5   1  -1    4.30    0.90
   5  -1   1    4.50    0.90
   5  -1   1    4.40    1.10
  -6   1  -1   26.90    2.00
  -6   1  -1   26.60    2.00
  -6   1  -1   20.20    1.90
  -6   1  -1   22.80    0.80
  -6   1  -1   29.90    2.10
   6  -1   1   19.70    2.00
   6  -1   1   29.50    2.10
  -7   1  -1   55.09    3.00
  -7   1  -1   54.59    2.90
  -7   1  -1   55.49    2.90
  -7   1  -1   57.49    3.10
   7  -1   1   53.69    3.30
   7  -1   1   55.29    3.10
  -8   1  -1   38.50    2.70
  -8   1  -1   43.60    3.00
  -8   1  -1   39.00    2.50
  -8   1  -1   38.20    2.60
   8  -1   1   38.40    3.20
   8  -1   1   47.00    3.00
   8  -1   1   41.60    3.20
  -9   1  -1   89.19    4.30
  -9   1  -1   78.49    4.00
  -9   1  -1   89.09    4.50
  -9   1  -1   81.59    3.90
   9  -1   1   74.79    4.40
   9  -1   1   96.09    4.40
   9  -1   1   86.99    4.60
 -10   1  -1  115.79    5.30
 -10   1  -1  123.29    5.50
 -10   1  -1  115.79    5.30
 -10   1  -1  122.79    5.70
  10  -1   1  113.39    5.10
  10  -1   1  118.39    6.20
  10  -1   1  112.79    6.10
 -11   1  -1   47.30    3.40
 -11   1  -1   44.20    3.70
 -11   1  -1   44.10    3.80
  11  -1   1   42.10    3.50
  11  -1   1   46.00    4.10
  11  -1   1   47.10    4.10
 -12   1  -1   -0.80    1.50
 -12   1  -1    1.40    2.00
 -12   1  -1    3.10    2.30
 -12   1  -1    3.50    2.10
  12  -1   1    4.40    2.90
  12  -1   1    4.00    2.90
 -13   1  -1    0.00    2.50
 -13   1  -1   -2.00    1.40
 -13   1  -1    1.30    2.20
  13  -1   1   -4.20    2.70
  13  -1   1   -3.80    2.80
 -14   1  -1   -3.20    2.40
 -14   1  -1   -1.00    2.40
  14  -1   1   -1.30    2.20
  14  -1   1    1.40    2.60
  14   0  -1   62.59    6.30
  14   0  -1   60.09    5.70
 -14   0   1   57.09    4.90
 -14   0   1   60.09    5.50
 -14   0   1   52.59    4.70
  13   0  -1   46.40    5.30
  13   0  -1   45.70    5.20
 -13   0   1   54.99    4.50
 -13   0   1   49.99    4.70
  12   0  -1   27.30    4.10
  12   0  -1   33.50    4.20
 -12   0   1   26.40    3.00
 -12   0   1   30.40    3.20
 -12   0   1   31.30    3.40
  11   0  -1    9.30    2.80
  11   0  -1    7.00    2.80
  11   0  -1   11.20    2.20
 -11   0   1   12.20    2.20
 -11   0   1    7.10    1.90
 -11   0   1   13.10    2.40
 -11   0   1   10.10    1.90
  10   0  -1   12.90    2.70
  10   0  -1   12.80    2.20
 -10   0   1   12.00    1.90
 -10   0   1   13.00    2.30
 -10   0   1   15.10    2.50
 -10   0   1   12.50    2.00
   9   0  -1    8.90    2.20
   9   0  -1   12.10    2.30
  -9   0   1   13.90    2.00
  -9   0   1   10.10    1.60
  -9   0   1   11.80    2.10
  -9   0   1   12.30    1.70
   8   0  -1  103.39    4.90
   8   0  -1  107.59    4.90
  -8   0   1  109.99    4.40
  -8   0   1  102.89    4.20
  -8   0   1   97.89    4.40
  -8   0   1  107.69    4.10
  -8   0   1   96.79    3.10
   7   0  -1   -0.70    1.20
   7   0  -1    1.00    1.20
  -7   0   1    1.00    0.90
  -7   0   1    0.50    0.40
  -7   0   1    0.50    0.80
  -7   0   1    0.20    0.80
  -7   0   1   -0.70    1.00
   6   0  -1    9.50    1.20
   6   0  -1   11.50    1.50
   6   0  -1    9.20    0.70
  -6   0   1    7.70    1.30
  -6   0   1   12.20    1.20
  -6   0   1    8.70    0.70
  -6   0   1   12.50    1.40
  -6   0   1    9.80    1.40
   5   0  -1   43.20    2.20
   5   0  -1   41.00    2.10
   5   0  -1   44.30    1.50
  -5   0   1   40.60    2.10
  -5   0   1   41.70    1.80
  -5   0   1   40.80    2.10
  -5   0   1   42.90    2.20
  -5   0   1   42.60    1.50
   4   0  -1   22.20    1.20
   4   0  -1   23.40    1.50
   4   0  -1   26.40    1.60
   4   0  -1   24.90    1.00
  -4   0   1   22.90    1.20
  -4   0   1   22.20    1.40
  -4   0   1   22.60    1.30
  -4   0   1   22.20    1.40
   3   0  -1   81.99    2.80
   3   0  -1   79.19    2.50
   3   0  -1   79.69    2.70
   3   0  -1   83.09    2.30
  -3   0   1   81.79    2.70
  -3   0   1   84.09    2.50
  -3   0   1   82.39    2.60
  -3   0   1   83.39    2.70
   2   0  -1 1077.59   26.40
   2   0  -1 1051.39   26.30
   2   0  -1 1055.59   26.20
   2   0  -1 1063.49   26.30
   2   0  -1 1056.99   26.10
  -2   0   1 1076.79   26.30
  -2   0   1 1059.99   26.10
  -2   0   1 1048.20   26.20
  -2   0   1 1041.50   26.30
   1   0  -1  319.57    7.70
   1   0  -1  298.37    7.60
   1   0  -1  304.77    7.70
   1   0  -1  306.87    7.70
   1   0  -1  309.67    7.70
   1   0  -1  300.17    7.60
   1   0  -1  312.27    7.70
   1   0  -1  297.37    7.70
   1   0  -1  299.87    7.70
  -1   0   1  304.97    7.60
  -1   0   1  309.17    7.60
  -1   0   1  305.67    7.60
  -1   0   1  306.37    7.70
  -1   0   1  307.27    7.70
  -1   0   1  306.67    7.70
  -1   0   1  289.17    7.60
  -1   0   1  304.57    7.60
  -1   0  -1  861.41   21.40
  -1   0  -1  872.51   21.50
  -1   0  -1  872.31   21.40
  -1   0  -1  865.51   21.40
  -1   0  -1  878.21   21.60
  -1   0  -1  841.72   21.60
  -1   0  -1  885.01   21.50
  -1   0  -1  855.91   21.70
   1   0   1  878.21   21.50
   1   0   1  887.11   21.50
   1   0   1  882.61   21.70
   1   0   1  875.01   21.40
   1   0   1  872.01   21.80
   1   0   1  841.42   21.40
   1   0   1  869.81   21.60
   1   0   1  869.61   21.40
  -2   0  -1 3656.33   90.69
  -2   0  -1 3600.14   90.79
  -2   0  -1 3597.94   91.19
  -2   0  -1 3481.15   90.69
  -2   0  -1 3693.03   89.89
   2   0   1 3800.02   91.39
   2   0   1 3662.23   91.29
  -3   0  -1    4.90    0.40
  -3   0  -1    4.90    0.40
  -3   0  -1    4.90    0.60
  -3   0  -1    4.10    0.40
  -3   0  -1    5.20    0.60
  -3   0  -1    5.20    0.70
  -3   0  -1    4.70    0.50
   3   0   1    4.20    0.60
   3   0   1    6.10    0.70
  -4   0  -1  213.68    5.70
  -4   0  -1  216.18    6.00
  -4   0  -1  219.68    6.10
  -4   0  -1  217.48    6.10
  -4   0  -1  215.38    5.60
  -4   0  -1  217.28    6.20
   4   0   1  221.08    6.40
   4   0   1  208.28    6.30
  -5   0  -1  165.48    4.60
  -5   0  -1  170.38    4.40
  -5   0  -1  167.48    5.10
  -5   0  -1  168.18    5.30
  -5   0  -1  177.78    5.20
  -5   0  -1  164.98    5.10
   5   0   1  166.88    5.50
   5   0   1  169.88    5.50
  -6   0  -1 1274.67   32.80
  -6   0  -1 1345.87   33.00
  -6   0  -1 1282.87   32.70
  -6   0  -1 1275.57   31.90
  -6   0  -1 1258.37   32.70
   6   0   1 1281.47   33.20
   6   0   1 1300.97   33.30
  -7   0  -1   87.89    2.60
  -7   0  -1   88.89    3.60
  -7   0  -1   87.39    3.60
  -7   0  -1   88.89    3.80
  -7   0  -1   85.79    3.60
   7   0   1   93.59    4.20
   7   0   1   85.59    3.90
  -8   0  -1   -0.40    1.20
  -8   0  -1    1.50    1.10
  -8   0  -1   -0.10    0.30
  -8   0  -1    0.10    1.20
  -8   0  -1    0.20    1.20
   8   0   1    0.50    1.00
   8   0   1    0.70    1.50
   8   0   1    0.50    1.00
  -9   0  -1   12.60    1.70
  -9   0  -1   13.40    2.10
  -9   0  -1   12.30    1.80
  -9   0  -1   10.80    1.70
   9   0   1   10.70    1.60
   9   0   1   11.80    2.00
   9   0   1   11.40    2.40
 -10   0  -1   -0.30    1.70
 -10   0  -1   -1.50    1.70
 -10   0  -1   -0.90    1.60
 -10   0  -1   -0.80    1.00
  10   0   1   -1.30    1.20
  10   0   1   -1.40    1.90
  10   0   1   -0.40    2.00
 -11   0  -1   15.80    2.20
 -11   0  -1   12.80    2.20
 -11   0  -1   12.30    2.60
 -11   0  -1   13.70    2.10
  11   0   1   17.10    2.40
  11   0   1   16.30    3.20
  11   0   1   12.10    2.40
 -12   0  -1   11.10    2.80
 -12   0  -1   13.20    2.30
 -12   0  -1   14.50    2.60
  12   0   1   15.70    3.50
  12   0   1   17.60    3.60
 -13   0  -1   10.20    2.40
 -13   0  -1    8.20    2.60
 -13   0  -1    6.20    2.70
  13   0   1    9.10    2.80
  13   0   1   10.80    3.60
 -14   0  -1    9.30    3.20
 -14   0  -1   10.40    2.30
 -14   0  -1   17.00    3.30
  14   0   1    5.00    2.90
  14   0   1   11.30    3.80
  13  -1  -1   10.70    3.70
  13  -1  -1    4.70    3.40
 -13   1   1    6.90    3.00
 -13   1   1    5.60    2.60
 -13   1   1    4.00    1.90
  12  -1  -1    4.20    2.90
  12  -1  -1    8.60    3.10
 -12   1   1    3.40    2.20
 -12   1   1    4.90    2.50
  11  -1  -1    8.10    2.80
  11  -1  -1   17.70    3.20
  11  -1  -1   11.50    1.90
 -11   1   1   10.10    2.30
 -11   1   1   14.90    2.30
 -11   1   1    9.20    2.40
 -11   1   1   16.00    2.40
  10  -1  -1    1.80    1.50
  10  -1  -1   -0.70    1.30
 -10   1   1    2.00    1.70
 -10   1   1    1.70    1.50
 -10   1   1    1.10    1.80
 -10   1   1    2.00    1.30
   9  -1  -1   89.19    4.60
   9  -1  -1   82.89    4.60
  -9   1   1   83.39    4.20
  -9   1   1   93.79    4.10
  -9   1   1   95.09    4.20
  -9   1   1   94.59    4.60
   8  -1  -1   40.50    2.90
   8  -1  -1   45.70    3.00
  -8   1   1   45.70    3.10
  -8   1   1   43.10    3.10
  -8   1   1   45.90    2.70
  -8   1   1   41.50    2.60
   7  -1  -1    4.00    1.10
   7  -1  -1    2.80    1.40
  -7   1   1    3.00    0.40
  -7   1   1    2.30    0.90
  -7   1   1    4.60    1.10
  -7   1   1    3.30    1.20
  -7   1   1    2.80    0.30
  -7   1   1    3.10    1.00
   6  -1  -1  126.39    4.70
   6  -1  -1  130.19    4.90
  -6   1   1  126.59    4.50
  -6   1   1  126.29    3.50
  -6   1   1  123.49    4.40
  -6   1   1  126.59    4.60
  -6   1   1  131.39    4.60
  -6   1   1  131.99    4.30
   5  -1  -1   85.09    3.30
   5  -1  -1   79.49    2.70
   5  -1  -1   84.19    3.30
   5  -1  -1   81.79    2.30
  -5   1   1   76.89    3.20
  -5   1   1   82.29    3.10
  -5   1   1   81.59    3.10
  -5   1   1   79.89    3.00
  -5   1   1   80.79    2.30
  -5   1   1   87.79    2.90
   4  -1  -1   12.10    0.80
   4  -1  -1   11.30    1.10
   4  -1  -1   12.90    0.60
   4  -1  -1   13.30    1.20
  -4   1   1   14.00    1.10
  -4   1   1   13.80    0.60
  -4   1   1   14.70    1.30
  -4   1   1   14.50    1.00
  -4   1   1   11.30    1.00
  -4   1   1   12.20    1.00
   3  -1  -1  163.08    4.40
   3  -1  -1  164.18    4.80
   3  -1  -1  156.58    4.70
   3  -1  -1  162.08    4.20
  -3   1   1  164.48    4.20
  -3   1   1  161.58    4.80
  -3   1   1  159.68    4.70
  -3   1   1  160.98    4.40
  -3   1   1  159.48    4.60
   2  -1  -1   23.20    0.90
   2  -1  -1   23.70    1.00
   2  -1  -1   25.10    1.10
   2  -1  -1   24.40    0.80
  -2   1   1   21.90    1.10
  -2   1   1   21.50    1.00
  -2   1   1   22.90    0.80
  -2   1   1   21.10    1.00
  -2   1   1   21.50    0.90
  -2   1   1   21.40    0.80
   1  -1  -1  155.38    3.80
   1  -1  -1  148.49    4.10
   1  -1  -1  149.88    3.80
   1  -1  -1  145.59    4.00
   1  -1  -1  148.09    4.10
   1  -1  -1  154.38    4.00
   1  -1  -1  144.39    3.90
   1  -1  -1  157.78    4.00
   1  -1  -1  148.29    3.90
  -1   1   1  150.68    4.10
  -1   1   1  149.69    3.80
  -1   1   1  153.48    3.80
  -1   1   1  151.38    4.10
  -1   1   1  150.08    3.90
  -1   1   1  156.08    3.90
  -1   1   1  156.58    4.00
   0  -1  -1   99.89    2.80
   0  -1  -1  110.59    2.80
   0  -1  -1  119.89    2.80
   0  -1  -1  118.59    2.80
  -1  -1  -1   22.10    0.60
  -1  -1  -1   21.80    0.70
  -1  -1  -1   21.90    0.80
  -1  -1  -1   22.10    0.80
  -1  -1  -1   21.80    0.80
  -1  -1  -1   21.40    0.80
  -1  -1  -1   21.80    0.70
  -1  -1  -1   21.30    0.80
   1   1   1   22.90    0.90
   1   1   1   23.30    0.70
   1   1   1   22.20    0.70
   1   1   1   22.50    0.60
   1   1   1   22.30    0.80
   1   1   1   22.50    0.80
   1   1   1   22.20    0.80
   1   1   1   22.40    0.80
  -2  -1  -1 1215.88   30.40
  -2  -1  -1 1237.68   30.30
  -2  -1  -1 1220.08   30.30
  -2  -1  -1 1233.08   30.50
   2   1   1 1229.08   30.50
   2   1   1 1225.08   30.30
   2   1   1 1241.38   30.50
  -3  -1  -1   50.69    1.70
  -3  -1  -1   50.39    1.80
  -3  -1  -1   51.09    1.90
  -3  -1  -1   46.00    1.70
   3   1   1   49.40    2.00
   3   1   1   50.89    2.00
  -4  -1  -1    6.50    0.70
  -4  -1  -1    6.60    0.80
  -4  -1  -1    8.50    0.60
  -4  -1  -1    6.90    0.90
   4   1   1    7.30    1.00
   4   1   1    7.80    1.00
  -5  -1  -1   30.90    1.80
  -5  -1  -1   29.50    1.20
  -5  -1  -1   30.40    1.40
  -5  -1  -1   30.00    1.60
  -5  -1  -1   31.60    1.60
   5   1   1   29.10    1.80
   5   1   1   30.40    2.00
  -6  -1  -1   71.59    3.10
  -6  -1  -1   71.29    3.00
  -6  -1  -1   71.59    2.20
  -6  -1  -1   67.39    2.90
  -6  -1  -1   71.99    3.10
  -6  -1  -1   70.89    2.50
   6   1   1   66.59    3.30
   6   1   1   68.29    3.40
  -7  -1  -1    2.40    1.10
  -7  -1  -1    1.50    1.00
  -7  -1  -1    1.30    0.60
  -7  -1  -1    1.00    0.40
  -7  -1  -1    1.00    0.80
  -7  -1  -1    1.40    1.20
   7   1   1   -0.50    1.20
   7   1   1    2.20    1.30
  -8  -1  -1   -1.00    0.80
  -8  -1  -1    0.50    0.40
  -8  -1  -1    0.60    0.90
  -8  -1  -1   -0.20    1.10
  -8  -1  -1    0.10    0.90
   8   1   1   -0.10    1.40
   8   1   1   -1.80    1.30
   8   1   1   -1.00    0.90
  -9  -1  -1   53.09    3.50
  -9  -1  -1   52.79    3.40
  -9  -1  -1   51.99    3.20
  -9  -1  -1   45.50    3.20
   9   1   1   43.30    3.50
   9   1   1   47.30    2.70
   9   1   1   53.39    3.90
 -10  -1  -1  106.49    4.50
 -10  -1  -1   99.49    5.10
 -10  -1  -1  100.39    5.00
 -10  -1  -1  110.69    5.20
  10   1   1   99.89    5.30
  10   1   1  105.69    4.70
  10   1   1   97.79    5.60
 -11  -1  -1  193.18    7.40
 -11  -1  -1  181.08    7.20
 -11  -1  -1  174.08    7.20
 -11  -1  -1  207.58    7.70
  11   1   1  201.68    8.60
  11   1   1  196.68    8.50
  11   1   1  173.48    6.70
 -12  -1  -1   20.50    3.00
 -12  -1  -1   16.20    3.00
 -12  -1  -1   18.00    2.80
 -12  -1  -1   12.00    2.80
  12   1   1   14.30    3.30
  12   1   1   22.00    3.60
 -13  -1  -1   -0.80    1.50
 -13  -1  -1    1.50    2.50
 -13  -1  -1   -2.80    2.00
 -13  -1  -1    2.10    2.50
  13   1   1   -2.40    2.90
  13   1   1    1.70    2.20
 -14  -1  -1    8.50    2.40
 -14  -1  -1    7.00    3.00
 -14  -1  -1    9.70    2.90
  14   1   1    5.60    3.70
  14   1   1    7.70    3.70
  13  -2  -1   25.90    4.40
  13  -2  -1   25.90    3.80
 -13   2   1   23.80    3.40
 -13   2   1   23.90    3.20
 -13   2   1   21.90    3.10
  12  -2  -1   22.70    3.30
  12  -2  -1   27.00    4.10
  12  -2  -1   18.50    3.60
 -12   2   1   27.70    3.10
 -12   2   1   27.60    3.70
 -12   2   1   28.00    3.10
  11  -2  -1   51.89    4.80
  11  -2  -1   50.99    4.30
  11  -2  -1   50.89    4.00
 -11   2   1   52.69    4.60
 -11   2   1   47.80    3.80
 -11   2   1   50.89    3.70
 -11   2   1   50.69    3.60
  10  -2  -1   13.00    2.70
  10  -2  -1   13.70    2.40
 -10   2   1   10.50    2.10
 -10   2   1    7.60    1.80
 -10   2   1    9.80    2.00
 -10   2   1   16.90    2.60
   9  -2  -1    5.60    2.00
   9  -2  -1    3.30    1.50
  -9   2   1    7.10    1.60
  -9   2   1    7.30    1.70
  -9   2   1    8.80    2.00
  -9   2   1    7.00    1.90
   8  -2  -1   -0.60    1.40
   8  -2  -1    0.60    1.10
  -8   2   1    0.30    1.20
  -8   2   1    0.20    1.00
  -8   2   1    3.60    1.50
  -8   2   1   -0.40    1.10
   7  -2  -1   64.69    3.60
   7  -2  -1   65.99    3.50
  -7   2   1   71.69    3.50
  -7   2   1   66.39    3.10
  -7   2   1   70.79    3.20
  -7   2   1   72.19    3.30
   6  -2  -1  601.24   16.70
   6  -2  -1  596.54   16.80
  -6   2   1  620.14   16.50
  -6   2   1  616.64   16.80
  -6   2   1  619.24   16.40
  -6   2   1  618.14   16.50
  -6   2   1  621.44   16.20
   5  -2  -1   42.50    2.40
   5  -2  -1   36.50    2.10
   5  -2  -1   39.80    1.60
  -5   2   1   39.90    2.10
  -5   2   1   43.20    2.10
  -5   2   1   42.50    1.90
  -5   2   1   45.20    2.20
  -5   2   1   40.60    2.40
   4  -2  -1   34.30    1.80
   4  -2  -1   32.10    1.70
   4  -2  -1   33.90    1.30
  -4   2   1   36.20    1.60
  -4   2   1   34.30    2.00
  -4   2   1   36.90    1.90
  -4   2   1   32.10    1.60
  -4   2   1   38.70    1.80
   3  -2  -1   16.10    0.80
   3  -2  -1   15.70    1.00
   3  -2  -1   17.70    1.10
  -3   2   1   16.20    0.90
  -3   2   1   16.90    0.90
  -3   2   1   15.90    1.30
  -3   2   1   15.90    1.10
  -3   2   1   17.00    1.10
   2  -2  -1  199.28    4.90
   2  -2  -1  195.48    5.30
   2  -2  -1  190.78    5.30
   2  -2  -1  190.28    5.00
  -2   2   1  192.98    5.20
  -2   2   1  196.18    4.90
  -2   2   1  197.98    5.30
  -2   2   1  189.48    5.00
  -2   2   1  200.98    5.20
  -2   2   1  195.38    5.50
  -2   2   1  196.18    5.30
  -2   2   1  196.38    5.20
   1  -2  -1 1214.68   30.60
   1  -2  -1 1218.88   30.30
   1  -2  -1 1237.48   30.20
   1  -2  -1 1178.68   30.10
   1  -2  -1 1228.28   30.00
   1  -2  -1 1216.38   30.60
   1  -2  -1 1229.58   30.70
  -1   2   1 1217.78   30.80
  -1   2   1 1233.28   30.20
  -1   2   1 1242.38   30.40
  -1   2   1 1239.68   30.70
  -1   2   1 1200.68   30.00
  -1   2   1 1217.98   30.00
  -1   2   1 1245.18   30.40
   0  -2  -1  789.52   20.00
   0  -2  -1  808.62   20.10
   0  -2  -1  822.22   20.00
   0  -2  -1  807.72   20.10
   0  -2  -1  807.32   20.10
   0   2   1  809.42   20.20
   0   2   1  816.62   20.10
   0   2   1  810.42   20.10
   0   2   1  826.42   20.00
  -1  -2  -1  793.92   19.80
  -1  -2  -1  796.92   20.00
  -1  -2  -1  809.12   20.00
  -1  -2  -1  782.02   19.80
  -1  -2  -1  794.22   19.80
  -1  -2  -1  794.12   20.00
  -1  -2  -1  819.42   20.00
  -1  -2  -1  796.22   19.90
   1   2   1  790.02   19.90
   1   2   1  829.92   20.00
   1   2   1  806.22   19.80
   1   2   1  807.42   19.80
   1   2   1  812.72   19.80
  -2  -2  -1  161.58    4.40
  -2  -2  -1  163.88    4.40
  -2  -2  -1  167.58    4.50
  -2  -2  -1  157.78    4.50
   2   2   1  161.48    4.10
   2   2   1  159.08    4.50
   2   2   1  165.58    4.50
   2   2   1  162.88    4.60
  -3  -2  -1  263.37    7.10
  -3  -2  -1  253.17    6.90
  -3  -2  -1  256.27    6.90
  -3  -2  -1  256.77    6.90
   3   2   1  253.37    7.10
   3   2   1  266.67    7.20
   3   2   1  265.67    6.90
  -4  -2  -1    1.00    0.40
  -4  -2  -1   -0.60    0.50
  -4  -2  -1    0.30    0.60
  -4  -2  -1    0.70    0.60
   4   2   1    0.90    0.70
   4   2   1    0.60    0.40
   4   2   1   -0.60    0.60
   4   2   1    0.00    0.40
  -5  -2  -1  256.17    7.40
  -5  -2  -1  265.37    7.20
  -5  -2  -1  262.07    7.70
  -5  -2  -1  276.67    7.50
   5   2   1  253.67    7.80
   5   2   1  266.87    7.90
   5   2   1  274.37    7.20
  -6  -2  -1 1067.49   27.70
  -6  -2  -1 1108.49   27.70
  -6  -2  -1 1085.39   28.00
  -6  -2  -1 1074.99   27.20
   6   2   1 1088.39   27.20
   6   2   1 1078.89   28.20
   6   2   1 1088.59   28.20
  -7  -2  -1  810.82   20.80
  -7  -2  -1  764.22   20.30
  -7  -2  -1  791.72   21.20
  -7  -2  -1  797.12   20.90
  -7  -2  -1  778.32   20.10
   7   2   1  783.62   21.40
   7   2   1  832.62   21.60
  -8  -2  -1   74.39    2.80
  -8  -2  -1   71.39    3.40
  -8  -2  -1   76.19    3.70
  -8  -2  -1   67.69    3.20
  -8  -2  -1   78.79    3.70
   8   2   1   77.29    3.40
   8   2   1   79.29    4.20
   8   2   1   81.09    4.30
  -9  -2  -1   14.20    1.70
  -9  -2  -1   16.40    1.80
  -9  -2  -1   16.40    2.00
  -9  -2  -1   10.70    1.10
  -9  -2  -1   13.90    1.80
   9   2   1   12.70    1.70
   9   2   1   10.60    2.20
   9   2   1   13.00    2.10
 -10  -2  -1    2.70    1.30
 -10  -2  -1   -0.50    1.40
 -10  -2  -1    1.00    1.70
 -10  -2  -1    0.70    1.10
  10   2   1    0.10    1.90
  10   2   1    0.00    2.00
  10   2   1    0.70    1.10
 -11  -2  -1   23.10    2.60
 -11  -2  -1   28.50    2.90
 -11  -2  -1   24.50    2.60
 -11  -2  -1   27.30    3.10
  11   2   1   24.60    3.50
  11   2   1   25.50    3.60
 -12  -2  -1    0.50    2.10
 -12  -2  -1    0.80    2.20
 -12  -2  -1    2.00    2.00
 -12  -2  -1    3.00    2.30
  12   2   1   -0.60    1.80
  12   2   1    0.50    2.50
 -13  -2  -1   19.60    3.30
 -13  -2  -1   23.20    3.50
 -13  -2  -1   24.70    3.30
 -13  -2  -1   27.70    3.60
  13   2   1   37.10    4.70
  13   2   1   22.50    4.10
 -14  -2  -1   79.89    5.90
 -14  -2  -1   74.09    5.50
 -14  -2  -1   80.89    6.00
  14   2   1   95.49    7.30
  14   2   1   78.89    6.80
  13  -3  -1   -2.60    2.70
  13  -3  -1   -1.80    2.00
 -13   3   1   -4.10    1.80
 -13   3   1    1.20    2.70
 -13   3   1   -1.00    2.10
  12  -3  -1    0.40    2.60
  12  -3  -1    0.60    1.60
  12  -3  -1   -0.40    2.00
 -12   3   1   -0.60    1.50
 -12   3   1    1.10    1.90
 -12   3   1    2.60    2.50
  11  -3  -1   26.90    3.70
  11  -3  -1   21.70    3.00
  11  -3  -1   24.50    3.30
 -11   3   1   17.30    2.70
 -11   3   1   20.50    2.60
 -11   3   1   20.40    2.80
  10  -3  -1   87.79    5.00
  10  -3  -1   82.09    5.40
  10  -3  -1   75.99    4.80
 -10   3   1   83.99    5.00
 -10   3   1   88.19    4.50
 -10   3   1   80.99    4.60
 -10   3   1   81.99    4.50
   9  -3  -1   13.70    2.50
   9  -3  -1   13.80    2.50
  -9   3   1   13.90    2.00
  -9   3   1   13.20    2.10
  -9   3   1   15.40    1.80
  -9   3   1   13.10    2.20
   8  -3  -1   29.60    2.90
   8  -3  -1   27.60    2.80
  -8   3   1   33.90    2.50
  -8   3   1   29.40    2.70
  -8   3   1   28.10    2.60
  -8   3   1   33.10    2.50
   7  -3  -1    5.30    1.30
   7  -3  -1    3.30    1.10
  -7   3   1    4.10    1.10
  -7   3   1    3.80    1.40
  -7   3   1    4.00    1.00
  -7   3   1    4.90    1.40
   6  -3  -1    1.70    1.20
   6  -3  -1    3.40    0.60
   6  -3  -1    1.00    1.10
  -6   3   1    2.40    1.00
  -6   3   1    1.70    0.80
  -6   3   1    1.20    0.90
  -6   3   1    2.30    0.90
  -6   3   1    2.20    1.00
   5  -3  -1  239.68    7.20
   5  -3  -1  227.28    6.30
   5  -3  -1  236.18    7.30
  -5   3   1  231.28    7.00
  -5   3   1  239.78    7.20
  -5   3   1  231.38    6.90
  -5   3   1  234.38    6.90
  -5   3   1  251.07    7.50
   4  -3  -1  881.21   22.00
   4  -3  -1  845.12   21.90
   4  -3  -1  843.82   21.20
  -4   3   1  850.51   21.90
  -4   3   1  815.92   21.80
  -4   3   1  853.31   21.70
  -4   3   1  858.41   21.60
  -4   3   1  851.21   22.10
   3  -3  -1  147.09    4.30
   3  -3  -1  142.09    4.40
   3  -3  -1  149.39    3.70
   3  -3  -1  144.49    3.70
   3  -3  -1  140.99    3.90
  -3   3   1  139.09    4.30
  -3   3   1  145.19    4.70
  -3   3   1  144.59    4.20
  -3   3   1  141.99    4.30
  -3   3   1  145.19    4.20
   2  -3  -1   20.10    0.80
   2  -3  -1   20.70    1.10
   2  -3  -1   19.80    0.70
   2  -3  -1   19.90    0.70
   2  -3  -1   19.00    1.00
  -2   3   1   19.10    1.30
  -2   3   1   22.00    1.10
  -2   3   1   19.40    0.80
  -2   3   1   19.40    0.80
  -2   3   1   19.80    1.00
   1  -3  -1  284.27    7.30
   1  -3  -1  296.57    7.40
   1  -3  -1  284.77    7.30
   1  -3  -1  300.17    7.50
   1  -3  -1  292.97    7.40
  -1   3   1  293.47    7.60
  -1   3   1  295.57    7.20
  -1   3   1  287.87    7.80
  -1   3   1  287.57    7.20
  -1   3   1  285.67    7.50
  -1   3   1  285.27    7.80
   0  -3  -1   38.50    1.40
   0  -3  -1   41.30    1.50
   0  -3  -1   40.90    1.30
   0   3   1   39.20    1.40
   0   3   1   41.90    1.40
   0   3   1   42.20    1.50
   0   3   1   43.00    1.40
  -1  -3  -1 1488.45   35.60
  -1  -3  -1 1437.16   35.80
  -1  -3  -1 1419.86   36.00
  -1  -3  -1 1470.25   35.70
  -1  -3  -1 1401.46   35.90
  -1  -3  -1 1462.45   35.30
  -1  -3  -1 1419.16   35.90
   1   3   1 1431.56   35.80
   1   3   1 1429.86   36.10
   1   3   1 1422.46   35.70
   1   3   1 1428.46   35.70
   1   3   1 1464.25   35.70
  -2  -3  -1  648.04   16.50
  -2  -3  -1  652.83   16.40
  -2  -3  -1  645.44   16.60
  -2  -3  -1  644.14   16.50
   2   3   1  673.03   16.60
   2   3   1  673.03   16.70
   2   3   1  651.13   16.70
   2   3   1  663.03   16.90
   2   3   1  654.53   16.50
  -3  -3  -1  176.08    4.90
  -3  -3  -1  186.58    5.10
  -3  -3  -1  175.98    5.10
  -3  -3  -1  178.18    5.00
   3   3   1  172.38    5.10
   3   3   1  183.08    5.10
   3   3   1  181.68    5.20
   3   3   1  181.48    5.20
  -4  -3  -1  124.69    4.20
  -4  -3  -1  131.09    4.00
  -4  -3  -1  130.39    4.00
  -4  -3  -1  134.69    4.10
   4   3   1  133.49    4.00
   4   3   1  126.39    4.20
   4   3   1  135.39    4.00
   4   3   1  133.69    4.30
  -5  -3  -1   13.10    1.40
  -5  -3  -1   12.20    1.00
  -5  -3  -1   11.00    1.10
  -5  -3  -1   13.30    1.30
   5   3   1   12.30    1.10
   5   3   1   11.80    1.20
   5   3   1   12.50    1.40
   5   3   1   11.80    1.10
  -6  -3  -1   79.49    3.40
  -6  -3  -1   78.89    3.20
  -6  -3  -1   74.39    2.70
  -6  -3  -1   75.99    3.10
   6   3   1   79.59    3.60
   6   3   1   79.29    3.50
   6   3   1   75.09    2.80
  -7  -3  -1   30.10    2.10
  -7  -3  -1   25.70    1.60
  -7  -3  -1   23.20    2.10
  -7  -3  -1   21.70    1.80
   7   3   1   21.40    2.00
   7   3   1   22.10    1.60
   7   3   1   26.10    2.30
  -8  -3  -1   32.70    2.60
  -8  -3  -1   36.00    1.70
  -8  -3  -1   38.20    2.00
  -8  -3  -1   35.40    2.60
  -8  -3  -1   37.90    2.60
   8   3   1   34.60    2.90
   8   3   1   34.30    2.10
   8   3   1   32.60    1.90
   8   3   1   38.90    2.70
  -9  -3  -1  188.78    7.00
  -9  -3  -1  183.88    5.80
  -9  -3  -1  194.68    6.80
  -9  -3  -1  196.58    6.80
  -9  -3  -1  191.88    6.50
   9   3   1  182.08    6.20
   9   3   1  180.48    7.40
   9   3   1  188.38    7.20
 -10  -3  -1   12.10    1.80
 -10  -3  -1   14.30    1.90
 -10  -3  -1   14.80    2.00
 -10  -3  -1   15.10    2.10
  10   3   1   18.50    2.90
  10   3   1   12.30    1.60
  10   3   1   12.20    2.10
 -11  -3  -1   13.80    2.20
 -11  -3  -1   22.20    2.50
 -11  -3  -1   18.60    2.30
 -11  -3  -1   21.40    2.60
  11   3   1   21.50    2.90
  11   3   1   17.50    2.70
 -12  -3  -1   48.70    3.80
 -12  -3  -1   53.69    3.80
 -12  -3  -1   49.30    3.80
 -12  -3  -1   65.69    4.30
  12   3   1   54.69    4.90
  12   3   1   53.79    4.80
 -13  -3  -1    2.00    1.90
 -13  -3  -1    0.30    1.60
 -13  -3  -1    1.40    1.70
 -13  -3  -1   -0.70    2.10
  13   3   1   -0.80    2.90
  13   3   1    2.50    2.20
 -14  -3  -1    0.70    1.90
 -14  -3  -1    3.80    3.10
 -14  -3  -1    1.40    2.70
  14   3   1    4.00    3.40
  14   3   1   -2.10    3.20
  13  -4  -1   -5.50    2.90
  13  -4  -1   -2.30    1.90
 -13   4   1   -2.50    1.50
 -13   4   1   -2.40    2.60
 -13   4   1   -6.10    1.60
  12  -4  -1   27.60    4.20
  12  -4  -1   21.30    3.30
 -12   4   1   28.50    3.40
 -12   4   1   26.60    2.80
 -12   4   1   25.70    3.80
  11  -4  -1   31.50    4.10
  11  -4  -1   48.20    4.40
  11  -4  -1   49.50    4.30
 -11   4   1   38.90    3.70
 -11   4   1   40.00    3.20
 -11   4   1   38.20    3.60
  10  -4  -1   43.20    3.80
  10  -4  -1   43.60    3.90
  10  -4  -1   46.00    3.90
 -10   4   1   43.60    3.20
 -10   4   1   45.90    3.30
 -10   4   1   37.10    3.40
 -10   4   1   45.80    4.00
   9  -4  -1    7.10    1.90
   9  -4  -1    9.00    1.90
  -9   4   1    9.90    1.70
  -9   4   1    5.10    2.00
  -9   4   1    7.80    1.40
  -9   4   1    8.10    1.50
   8  -4  -1    7.90    1.90
   8  -4  -1   12.20    2.20
  -8   4   1   11.10    1.70
  -8   4   1   10.10    1.80
  -8   4   1   11.30    1.70
  -8   4   1    8.90    1.60
   7  -4  -1    1.40    1.30
   7  -4  -1    0.20    1.00
  -7   4   1    0.10    1.20
  -7   4   1    0.60    1.00
  -7   4   1    1.50    0.80
  -7   4   1    0.90    1.10
   6  -4  -1  754.42   19.50
   6  -4  -1  776.62   20.90
   6  -4  -1  784.22   20.80
  -6   4   1  814.32   21.20
  -6   4   1  766.52   20.30
  -6   4   1  766.52   20.70
  -6   4   1  783.92   20.20
  -6   4   1  747.63   20.50
   5  -4  -1 1694.03   42.90
   5  -4  -1 1687.73   41.80
   5  -4  -1 1705.03   42.90
  -5   4   1 1724.73   42.50
  -5   4   1 1683.23   43.20
  -5   4   1 1675.43   42.30
  -5   4   1 1646.94   42.60
  -5   4   1 1727.43   42.80
   4  -4  -1  570.94   15.00
   4  -4  -1  596.34   16.20
   4  -4  -1  626.04   16.10
   4  -4  -1  606.64   15.30
  -4   4   1  607.84   16.00
  -4   4   1  628.04   16.10
  -4   4   1  631.04   16.20
  -4   4   1  620.74   16.50
  -4   4   1  623.84   15.70
   3  -4  -1    3.60    0.40
   3  -4  -1    2.80    0.40
   3  -4  -1    3.10    0.60
   3  -4  -1    3.80    0.30
   3  -4  -1    2.60    0.60
  -3   4   1    4.10    1.00
  -3   4   1    4.00    0.50
  -3   4   1    3.30    0.50
  -3   4   1    3.90    0.70
  -3   4   1    5.40    0.90
   2  -4  -1   43.70    1.50
   2  -4  -1   41.20    1.30
   2  -4  -1   38.90    1.70
   2  -4  -1   41.30    1.30
   2  -4  -1   42.00    1.50
  -2   4   1   44.30    1.80
  -2   4   1   42.10    1.30
  -2   4   1   41.40    1.70
  -2   4   1   43.80    2.00
   1  -4  -1  350.66    8.80
   1  -4  -1  320.37    8.50
   1  -4  -1  338.57    8.70
  -1   4   1  342.17    8.90
  -1   4   1  334.27    8.90
  -1   4   1  348.07    9.10
  -1   4   1  331.77    9.00
   0  -4  -1  973.00   24.20
   0   4   1  970.40   24.10
   0   4   1  961.50   24.10
   0   4   1  957.00   24.20
   0   4   1  955.50   24.20
   0   4   1  968.70   24.10
  -1  -4  -1   40.90    1.40
  -1  -4  -1   41.10    1.40
  -1  -4  -1   41.20    1.20
  -1  -4  -1   43.40    1.20
  -1  -4  -1   45.50    1.70
   1   4   1   44.10    1.60
   1   4   1   42.70    1.40
   1   4   1   41.60    1.60
   1   4   1   42.30    1.80
  -2  -4  -1  110.39    2.80
  -2  -4  -1  116.89    3.20
  -2  -4  -1  111.79    3.30
  -2  -4  -1  111.39    3.50
  -2  -4  -1  112.59    3.20
  -2  -4  -1  108.39    2.80
   2   4   1  107.99    3.10
   2   4   1  108.39    3.20
   2   4   1  105.99    3.50
   2   4   1  113.49    3.20
   2   4   1  106.79    3.40
   2   4   1  107.49    3.50
   2   4   1  112.39    2.90
  -3  -4  -1  441.86   11.60
  -3  -4  -1  443.96   11.40
  -3  -4  -1  446.46   11.60
  -3  -4  -1  429.76   11.70
   3   4   1  457.75   11.80
   3   4   1  441.86   11.60
   3   4   1  443.76   11.70
   3   4   1  436.86   11.80
  -4  -4  -1   42.30    1.90
  -4  -4  -1   39.40    1.80
  -4  -4  -1   39.30    1.90
  -4  -4  -1   37.60    1.70
   4   4   1   42.30    1.90
   4   4   1   43.20    1.90
   4   4   1   35.50    2.00
   4   4   1   37.00    1.30
   4   4   1   37.20    1.20
   4   4   1   36.80    1.90
  -5  -4  -1   82.29    3.10
  -5  -4  -1   80.99    3.00
  -5  -4  -1   82.59    2.90
  -5  -4  -1   78.79    2.90
   5   4   1   77.59    3.20
   5   4   1   79.19    3.00
   5   4   1   75.39    3.20
   5   4   1   85.99    3.10
  -6  -4  -1  383.46   10.50
  -6  -4  -1  372.66   10.30
  -6  -4  -1  367.46   10.70
  -6  -4  -1  386.36   10.40
   6   4   1  387.76   11.00
   6   4   1  379.26   10.40
   6   4   1  373.76   10.30
   6   4   1  359.26   10.80
  -7  -4  -1  301.97    9.00
  -7  -4  -1  316.17    9.10
  -7  -4  -1  301.97    8.70
  -7  -4  -1  305.67    9.40
   7   4   1  314.77    8.80
   7   4   1  313.37    9.50
   7   4   1  314.07    9.70
  -8  -4  -1   57.59    2.90
  -8  -4  -1   61.69    3.20
  -8  -4  -1   53.29    2.40
  -8  -4  -1   57.59    3.40
   8   4   1   53.49    2.50
   8   4   1   52.99    2.50
   8   4   1   58.39    3.60
   8   4   1   62.29    3.80
  -9  -4  -1    7.90    1.30
  -9  -4  -1    8.50    1.70
  -9  -4  -1   10.10    1.70
  -9  -4  -1    7.30    1.80
   9   4   1    6.80    1.10
   9   4   1    7.10    2.10
   9   4   1   11.00    1.90
 -10  -4  -1   12.90    2.00
 -10  -4  -1   11.00    2.30
 -10  -4  -1   10.20    2.10
 -10  -4  -1   10.00    1.70
  10   4   1   13.20    2.20
  10   4   1   11.30    1.40
  10   4   1   12.80    2.60
 -11  -4  -1    2.80    1.40
 -11  -4  -1    1.20    1.30
 -11  -4  -1   -3.00    1.80
 -11  -4  -1    4.10    1.50
  11   4   1    2.10    2.30
  11   4   1    3.40    2.30
 -12  -4  -1    3.90    1.70
 -12  -4  -1    3.70    2.10
 -12  -4  -1    1.10    2.10
 -12  -4  -1    5.00    2.40
  12   4   1    0.70    2.70
  12   4   1    5.70    2.90
 -13  -4  -1   18.50    3.20
 -13  -4  -1   16.40    2.80
 -13  -4  -1   13.40    2.50
 -13  -4  -1   21.00    3.10
  13   4   1   16.40    3.70
  13   4   1   22.90    3.50
 -14  -4  -1   90.79    6.50
 -14  -4  -1  101.29    6.30
 -14  -4  -1   87.29    5.40
 -14  -4  -1   97.99    5.80
  14   4   1  105.79    7.70
  14   4   1  107.19    7.00
  13  -5  -1   19.20    4.00
  13  -5  -1   19.50    3.60
 -13   5   1   12.00    2.90
 -13   5   1   15.70    3.80
  12  -5  -1    1.80    2.80
  12  -5  -1   -0.20    2.90
 -12   5   1   -0.10    1.60
 -12   5   1    1.30    2.00
 -12   5   1    0.30    1.50
  11  -5  -1   48.20    4.80
  11  -5  -1   49.20    4.80
  11  -5  -1   36.80    3.70
 -11   5   1   42.20    3.90
 -11   5   1   45.60    3.20
 -11   5   1   46.60    3.90
  10  -5  -1  141.19    7.00
  10  -5  -1  132.09    6.40
  10  -5  -1  132.09    7.20
 -10   5   1  135.29    6.30
 -10   5   1  160.68    6.50
   9  -5  -1  128.19    6.00
   9  -5  -1  125.39    6.10
  -9   5   1  119.69    5.60
  -9   5   1  130.89    4.90
  -9   5   1  132.79    5.40
   8  -5  -1   54.49    3.70
   8  -5  -1   50.09    3.80
  -8   5   1   52.49    3.30
  -8   5   1   54.19    3.70
  -8   5   1   47.50    2.70
   7  -5  -1   33.90    2.70
   7  -5  -1   36.10    2.80
  -7   5   1   39.40    2.70
  -7   5   1   39.10    2.30
  -7   5   1   43.10    2.80
   6  -5  -1    0.30    0.40
   6  -5  -1   -1.10    1.20
   6  -5  -1    0.30    0.80
  -6   5   1    0.20    1.30
  -6   5   1    0.40    0.90
  -6   5   1    0.10    0.80
  -6   5   1   -0.40    1.00
   5  -5  -1   19.50    1.00
   5  -5  -1   22.50    1.90
   5  -5  -1   20.80    1.80
  -5   5   1   20.60    1.40
  -5   5   1   21.30    1.80
  -5   5   1   21.80    2.20
  -5   5   1   20.80    1.60
   4  -5  -1    3.00    1.00
   4  -5  -1    3.30    0.30
   4  -5  -1    4.80    0.90
   4  -5  -1    3.70    0.40
  -4   5   1    3.80    0.60
  -4   5   1    2.10    1.10
  -4   5   1    5.40    1.10
  -4   5   1    3.20    0.70
   3  -5  -1  173.08    4.50
   3  -5  -1  181.08    5.30
   3  -5  -1  172.78    4.70
   3  -5  -1  171.48    4.60
   3  -5  -1  174.68    5.10
  -3   5   1  169.38    5.30
  -3   5   1  173.18    4.60
  -3   5   1  174.18    5.30
  -3   5   1  174.88    5.70
  -3   5   1  166.48    4.60
   2  -5  -1  176.08    4.60
   2  -5  -1  164.08    4.90
   2  -5  -1  170.88    4.60
   2  -5  -1  164.88    4.50
   2  -5  -1  172.88    4.70
  -2   5   1  164.98    4.20
  -2   5   1  166.78    5.00
  -2   5   1  172.78    5.30
  -2   5   1  164.98    5.00
  -2   5   1  165.58    4.20
   1  -5  -1    2.10    0.50
  -1   5   1    1.80    0.50
  -1   5   1    5.40    0.70
  -1   5   1    2.10    0.60
  -1   5   1    2.00    0.70
  -1   5   1    1.70    0.50
   0  -5  -1  185.68    5.20
   0   5   1  185.68    5.20
   0   5   1  184.38    5.20
   0   5   1  183.58    5.20
   0   5   1  179.08    5.20
   0   5   1  180.08    5.20
   0   5   1  182.38    5.20
  -1  -5  -1   21.50    1.30
  -1  -5  -1   21.00    0.70
  -1  -5  -1   21.10    0.70
   1   5   1   21.40    1.20
   1   5   1   21.30    1.00
   1   5   1   22.70    1.10
   1   5   1   23.10    1.30
   1   5   1   21.60    1.30
  -2  -5  -1  422.36   11.10
  -2  -5  -1  423.96   10.60
  -2  -5  -1  424.76   10.90
  -2  -5  -1  415.96   11.30
  -2  -5  -1  431.96   10.80
  -2  -5  -1  425.76   10.60
  -2  -5  -1  438.56   10.60
   2   5   1  420.96   10.70
   2   5   1  418.56   10.70
   2   5   1  425.76   10.70
   2   5   1  419.06   11.30
   2   5   1  427.06   11.40
   2   5   1  431.16   11.00
  -3  -5  -1  124.49    3.70
  -3  -5  -1  121.89    3.80
  -3  -5  -1  122.19    4.00
  -3  -5  -1  121.89    3.70
   3   5   1  121.19    3.70
   3   5   1  123.39    4.10
   3   5   1  122.29    3.20
   3   5   1  125.89    4.00
   3   5   1  127.69    4.10
  -4  -5  -1   15.10    1.20
  -4  -5  -1   18.30    1.10
  -4  -5  -1   19.30    1.30
  -4  -5  -1   21.20    1.50
   4   5   1   19.50    1.50
   4   5   1   18.00    1.40
   4   5   1   19.70    1.30
   4   5   1   19.20    1.50
   4   5   1   18.20    0.70
  -5  -5  -1  916.91   23.90
  -5  -5  -1  939.51   23.90
  -5  -5  -1  936.51   23.80
  -5  -5  -1  942.31   24.00
   5   5   1  934.71   24.10
   5   5   1  915.41   23.00
   5   5   1  935.01   24.20
   5   5   1  934.71   24.00
   5   5   1  923.81   23.90
  -6  -5  -1   76.39    3.00
  -6  -5  -1   73.19    3.30
  -6  -5  -1   76.19    3.10
  -6  -5  -1   72.89    3.10
   6   5   1   71.09    2.40
   6   5   1   74.69    3.10
   6   5   1   79.79    3.50
   6   5   1   70.59    3.00
   6   5   1   72.19    3.40
  -7  -5  -1   11.60    1.30
  -7  -5  -1   14.40    1.50
  -7  -5  -1   17.40    1.70
  -7  -5  -1   14.30    1.40
   7   5   1   14.40    1.50
   7   5   1   15.20    1.70
   7   5   1   13.10    1.00
   7   5   1   15.10    2.00
  -8  -5  -1    6.10    1.30
  -8  -5  -1    3.00    1.40
  -8  -5  -1   10.60    1.30
  -8  -5  -1    6.20    1.20
   8   5   1    8.20    1.40
   8   5   1    9.20    1.90
   8   5   1    5.90    0.90
   8   5   1    6.80    1.50
  -9  -5  -1   48.70    2.80
  -9  -5  -1   49.10    3.20
  -9  -5  -1   44.70    2.80
  -9  -5  -1   48.00    3.50
   9   5   1   42.00    3.40
   9   5   1   43.00    2.20
   9   5   1   47.20    2.60
   9   5   1   40.20    3.50
 -10  -5  -1  232.48    8.50
 -10  -5  -1  227.08    8.00
 -10  -5  -1  222.48    7.30
 -10  -5  -1  238.68    8.00
  10   5   1  228.88    8.90
  10   5   1  223.38    8.70
 -11  -5  -1    4.80    1.60
 -11  -5  -1    5.80    1.90
 -11  -5  -1    1.80    2.00
 -11  -5  -1   -0.30    1.70
  11   5   1    3.60    2.30
  11   5   1    2.50    1.70
 -12  -5  -1   14.40    2.50
 -12  -5  -1   12.50    2.80
 -12  -5  -1    7.60    1.90
 -12  -5  -1    8.70    2.40
  12   5   1   12.50    2.50
  12   5   1   13.20    2.70
 -13  -5  -1    1.40    2.30
 -13  -5  -1    2.80    2.30
 -13  -5  -1   -5.40    2.20
 -13  -5  -1    1.20    1.60
  13   5   1    2.70    2.80
  13   5   1   -4.30    1.50
 -14  -5  -1    2.00    2.80
 -14  -5  -1   -0.40    1.80
 -14  -5  -1   -0.30    2.70
 -14  -5  -1   -0.40    2.40
  14   5   1   -1.00    2.20
  14   5   1    1.20    2.30
  12  -6  -1   34.50    4.50
  12  -6  -1   45.70    5.10
 -12   6   1   31.10    4.20
 -12   6   1   26.80    3.60
  11  -6  -1    2.10    2.10
  11  -6  -1    1.60    2.60
 -11   6   1    5.30    2.80
 -11   6   1    2.10    2.20
 -11   6   1    3.80    1.50
  10  -6  -1    4.60    1.80
  10  -6  -1    4.00    2.10
  10  -6  -1    2.90    2.20
 -10   6   1    1.20    2.00
 -10   6   1    3.00    1.80
 -10   6   1    2.80    1.30
   9  -6  -1    3.10    2.20
   9  -6  -1    1.10    1.40
   9  -6  -1    3.00    2.10
  -9   6   1    1.50    1.30
  -9   6   1    2.00    1.50
  -9   6   1    1.30    1.20
   8  -6  -1    0.90    1.70
   8  -6  -1    1.20    1.30
  -8   6   1    3.30    1.80
  -8   6   1    1.70    1.00
  -8   6   1    1.00    1.40
   7  -6  -1    2.70    1.10
   7  -6  -1    2.80    1.60
  -7   6   1    6.00    1.10
  -7   6   1    3.30    1.40
  -7   6   1    1.50    1.60
   6  -6  -1   68.09    2.20
   6  -6  -1   73.29    3.80
   6  -6  -1   74.89    3.60
  -6   6   1   71.29    3.70
  -6   6   1   75.49    3.50
  -6   6   1   70.59    2.70
  -6   6   1   73.59    4.10
   5  -6  -1  912.11   23.70
   5  -6  -1  889.81   22.50
   5  -6  -1  903.41   23.80
  -5   6   1  891.51   23.80
  -5   6   1  915.61   22.80
  -5   6   1  902.01   23.60
  -5   6   1  911.91   24.30
   4  -6  -1  839.62   21.30
   4  -6  -1  835.02   21.00
   4  -6  -1  885.61   22.10
   4  -6  -1  844.32   21.20
   4  -6  -1  885.11   22.30
  -4   6   1  835.02   21.30
  -4   6   1  820.82   21.30
  -4   6   1  886.31   22.40
  -4   6   1  877.91   22.80
  -4   6   1  838.82   22.20
   3  -6  -1   62.49    2.60
   3  -6  -1   66.69    2.00
   3  -6  -1   67.49    2.00
   3  -6  -1   62.89    2.40
   3  -6  -1   61.09    2.20
  -3   6   1   66.99    2.80
  -3   6   1   63.89    2.80
  -3   6   1   64.79    1.80
  -3   6   1   60.19    3.00
   2  -6  -1   21.20    1.20
   2  -6  -1   22.80    1.20
   2  -6  -1   20.80    1.00
   2  -6  -1   20.40    1.20
   2  -6  -1   19.60    1.00
  -2   6   1   19.40    1.50
  -2   6   1   20.00    1.50
  -2   6   1   22.40    1.20
  -2   6   1   22.20    1.80
   1  -6  -1   89.19    2.30
   1  -6  -1   88.89    3.00
  -1   6   1   83.89    3.00
  -1   6   1   87.49    3.10
  -1   6   1   89.09    2.90
  -1   6   1   84.69    3.20
  -1   6   1   89.09    3.20
   0  -6  -1  154.98    4.70
   0   6   1  159.68    4.70
   0   6   1  150.98    4.70
   0   6   1  158.58    4.70
   0   6   1  150.68    4.70
   0   6   1  153.88    4.60
   0   6   1  159.08    4.70
  -1  -6  -1   36.20    1.80
  -1  -6  -1   36.90    1.00
  -1  -6  -1   38.80    1.10
   1   6   1   35.50    1.60
   1   6   1   36.70    1.70
   1   6   1   37.90    1.50
   1   6   1   37.40    1.70
   1   6   1   35.70    1.70
   1   6   1   37.50    1.80
  -2  -6  -1  126.69    4.20
  -2  -6  -1  131.79    3.60
  -2  -6  -1  128.39    3.70
  -2  -6  -1  124.69    3.50
   2   6   1  129.79    4.20
   2   6   1  125.19    3.60
   2   6   1  127.99    3.40
   2   6   1  147.79    4.00
   2   6   1  128.59    4.20
  -3  -6  -1  792.02   19.90
  -3  -6  -1  772.02   20.40
  -3  -6  -1  793.52   19.90
  -3  -6  -1  762.62   19.30
  -3  -6  -1  778.22   19.50
  -3  -6  -1  799.42   20.20
   3   6   1  780.22   20.00
   3   6   1  799.42   20.50
   3   6   1  798.32   20.40
   3   6   1  775.22   19.40
   3   6   1  804.72   19.90
  -4  -6  -1   50.09    2.10
  -4  -6  -1   54.39    2.40
  -4  -6  -1   50.69    2.40
  -4  -6  -1   51.29    2.00
   4   6   1   52.49    2.50
   4   6   1   51.39    2.40
   4   6   1   53.79    2.20
   4   6   1   49.60    2.50
  -5  -6  -1   33.70    2.00
  -5  -6  -1   32.20    1.90
  -5  -6  -1   32.20    1.80
  -5  -6  -1   33.90    1.90
   5   6   1   31.30    2.00
   5   6   1   31.90    2.10
   5   6   1   34.10    2.20
   5   6   1   34.90    2.10
   5   6   1   31.40    1.00
  -6  -6  -1   10.80    1.50
  -6  -6  -1    9.90    1.30
  -6  -6  -1   10.90    1.30
  -6  -6  -1   10.80    1.20
   6   6   1   12.40    1.40
   6   6   1   11.40    0.70
   6   6   1   12.10    1.50
   6   6   1   12.00    0.60
   6   6   1   11.60    1.40
   6   6   1   11.20    0.60
   6   6   1   15.90    1.70
  -7  -6  -1   40.80    2.70
  -7  -6  -1   36.20    2.40
  -7  -6  -1   41.90    2.60
   7   6   1   37.20    1.50
   7   6   1   40.30    2.50
   7   6   1   36.60    1.50
   7   6   1   37.10    2.40
   7   6   1   42.40    3.00
   7   6   1   42.20    2.50
  -8  -6  -1    0.70    1.20
  -8  -6  -1   -1.00    1.20
  -8  -6  -1    1.10    1.00
   8   6   1   -0.20    1.00
   8   6   1    0.40    1.50
   8   6   1    0.30    1.40
   8   6   1    0.10    0.50
  -9  -6  -1    2.00    1.10
  -9  -6  -1    0.60    1.20
  -9  -6  -1    6.30    1.70
   9   6   1    2.40    1.30
   9   6   1    3.40    1.30
   9   6   1    2.80    0.80
   9   6   1    3.30    1.90
 -10  -6  -1    4.00    1.50
 -10  -6  -1    0.10    1.20
 -10  -6  -1    0.30    1.10
 -10  -6  -1    0.30    1.70
  10   6   1    0.80    1.40
  10   6   1   -0.50    1.90
 -11  -6  -1    2.90    1.60
 -11  -6  -1    2.60    1.50
 -11  -6  -1    3.40    1.40
  11   6   1   -0.40    1.50
  11   6   1   -0.50    1.50
 -12  -6  -1    1.10    1.90
 -12  -6  -1    2.60    1.50
 -12  -6  -1    5.10    2.50
 -12  -6  -1    2.80    2.10
  12   6   1    2.40    2.60
  12   6   1   -0.80    2.50
 -13  -6  -1    0.80    2.20
 -13  -6  -1   -0.50    2.30
 -13  -6  -1   -2.20    2.00
 -13  -6  -1    2.10    2.60
  13   6   1    4.60    2.80
  13   6   1    1.80    2.80
 -14  -6  -1   12.00    3.30
 -14  -6  -1   10.10    2.90
 -14  -6  -1    5.60    2.70
 -14  -6  -1    6.90    2.20
  14   6   1    4.60    3.60
  14   6   1    8.90    3.50
  12  -7  -1   -2.20    2.10
 -12   7   1    2.00    2.40
 -12   7   1    0.50    3.10
  11  -7  -1    4.80    2.20
  11  -7  -1    2.10    2.90
 -11   7   1    7.00    3.00
 -11   7   1    3.20    2.20
  10  -7  -1   93.49    5.90
  10  -7  -1   77.09    4.90
  10  -7  -1   69.29    5.40
 -10   7   1   74.59    4.90
 -10   7   1   67.79    4.90
 -10   7   1   60.29    3.90
   9  -7  -1  206.28    8.30
   9  -7  -1  198.28    7.80
   9  -7  -1  204.38    8.20
  -9   7   1  197.48    8.20
  -9   7   1  196.38    7.70
   8  -7  -1   84.59    4.90
   8  -7  -1   73.49    4.70
   8  -7  -1   74.29    4.10
  -8   7   1   79.29    3.10
  -8   7   1   76.09    4.30
  -8   7   1   75.89    4.30
   7  -7  -1   12.80    2.20
   7  -7  -1   15.50    1.90
  -7   7   1   18.40    2.10
  -7   7   1   16.80    2.00
  -7   7   1   15.50    1.30
   6  -7  -1   -0.30    1.10
   6  -7  -1    0.70    0.90
  -6   7   1    0.60    0.90
  -6   7   1   -1.00    0.60
  -6   7   1   -1.70    1.10
   5  -7  -1    3.80    1.10
   5  -7  -1    5.80    0.60
   5  -7  -1    3.90    1.40
  -5   7   1    4.00    0.60
  -5   7   1    4.70    1.30
  -5   7   1    4.10    1.30
  -5   7   1    5.90    1.20
   4  -7  -1   74.79    2.10
   4  -7  -1   68.69    2.20
   4  -7  -1   70.59    2.30
   4  -7  -1   72.99    3.00
   4  -7  -1   69.89    3.20
  -4   7   1   74.99    3.40
  -4   7   1   74.99    3.60
  -4   7   1   72.39    3.30
  -4   7   1   71.99    2.10
   3  -7  -1  129.19    4.00
   3  -7  -1  123.69    3.90
   3  -7  -1  131.79    4.30
   3  -7  -1  130.59    3.70
   3  -7  -1  131.99    3.60
  -3   7   1  129.39    4.90
  -3   7   1  124.69    4.40
  -3   7   1  129.49    3.90
  -3   7   1  123.99    4.50
   2  -7  -1  997.90   24.50
   2  -7  -1  962.40   24.30
   2  -7  -1  969.10   24.60
   2  -7  -1  983.60   24.70
   2  -7  -1  980.10   24.30
  -2   7   1  974.20   25.00
  -2   7   1  950.30   24.50
  -2   7   1  962.00   25.00
  -2   7   1  962.90   25.20
   1  -7  -1 1580.84   39.80
   1  -7  -1 1562.74   39.20
  -1   7   1 1596.74   39.70
  -1   7   1 1591.54   40.00
  -1   7   1 1585.24   40.10
  -1   7   1 1573.14   39.90
  -1   7   1 1601.74   39.80
  -1   7   1 1624.24   40.00
   0  -7  -1    0.00    0.50
   0   7   1    1.10    0.60
   0   7   1    0.50    0.50
   0   7   1    1.60    0.70
   0   7   1   -0.30    0.60
   0   7   1    0.50    0.60
   0   7   1    1.30    0.70
  -1  -7  -1    9.40    0.90
  -1  -7  -1    9.60    0.40
  -1  -7  -1    8.30    1.10
   1   7   1   11.00    1.00
   1   7   1    9.20    1.10
   1   7   1    8.70    0.90
   1   7   1    8.90    1.00
   1   7   1    9.30    1.10
   1   7   1    9.10    1.00
  -2  -7  -1   40.60    1.70
  -2  -7  -1   36.80    1.40
  -2  -7  -1   38.10    1.40
  -2  -7  -1   43.20    2.00
   2   7   1   40.80    1.50
   2   7   1   38.70    2.00
   2   7   1   40.10    2.10
   2   7   1   39.70    1.80
  -3  -7  -1  209.78    6.00
  -3  -7  -1  219.28    6.60
  -3  -7  -1  211.38    5.40
  -3  -7  -1  218.88    5.50
  -3  -7  -1  214.08    6.30
  -3  -7  -1  214.28    6.00
   3   7   1  213.58    6.70
   3   7   1  218.38    6.10
   3   7   1  217.88    5.80
   3   7   1  204.08    5.60
   3   7   1  213.48    6.50
   3   7   1  217.18    5.60
  -4  -7  -1    9.50    1.20
  -4  -7  -1   10.30    1.20
  -4  -7  -1   10.40    1.10
  -4  -7  -1   11.60    1.10
   4   7   1   10.50    1.00
   4   7   1   13.00    1.50
   4   7   1   10.10    1.30
   4   7   1    9.20    1.00
   4   7   1   10.00    1.30
  -5  -7  -1   75.39    3.10
  -5  -7  -1   71.49    2.80
  -5  -7  -1   67.69    2.90
   5   7   1   66.49    3.00
   5   7   1   63.59    2.70
   5   7   1   64.49    3.00
   5   7   1   67.89    3.10
  -6  -7  -1  147.09    4.90
  -6  -7  -1  148.29    5.10
  -6  -7  -1  152.28    5.10
   6   7   1  149.99    5.40
   6   7   1  137.89    5.10
   6   7   1  140.29    5.10
   6   7   1  131.79    5.10
  -7  -7  -1   29.20    2.30
  -7  -7  -1   30.00    2.40
  -7  -7  -1   32.70    2.30
   7   7   1   32.40    2.40
   7   7   1   31.60    2.60
   7   7   1   31.70    2.50
   7   7   1   29.30    1.00
   7   7   1   28.60    2.20
   7   7   1   29.90    1.10
  -8  -7  -1    0.30    1.30
  -8  -7  -1    0.00    1.20
  -8  -7  -1    0.30    1.30
   8   7   1    0.90    1.40
   8   7   1   -0.90    1.30
   8   7   1    0.30    0.30
   8   7   1    0.00    1.00
  -9  -7  -1   15.60    2.10
  -9  -7  -1   18.40    2.20
  -9  -7  -1   11.50    1.80
   9   7   1   15.20    2.10
   9   7   1    9.70    2.30
   9   7   1   15.00    1.90
 -10  -7  -1  175.68    6.60
 -10  -7  -1  183.68    6.90
 -10  -7  -1  176.38    7.00
 -10  -7  -1  187.58    6.90
  10   7   1  181.38    7.80
  10   7   1  189.38    7.30
  10   7   1  170.18    6.40
 -11  -7  -1   93.29    5.00
 -11  -7  -1   84.99    4.70
 -11  -7  -1   83.79    4.40
  11   7   1   79.09    4.90
  11   7   1   82.69    5.70
 -12  -7  -1   -2.50    1.90
 -12  -7  -1    0.30    2.20
 -12  -7  -1   -1.30    1.80
 -12  -7  -1   -0.60    1.90
  12   7   1   -2.30    2.40
  12   7   1    1.30    1.80
 -13  -7  -1    2.00    2.10
 -13  -7  -1   -0.30    2.10
 -13  -7  -1   -0.90    1.50
 -13  -7  -1    2.70    2.60
  13   7   1   -1.50    1.90
  13   7   1    2.90    2.80
 -14  -7  -1    4.00    2.60
 -14  -7  -1    1.10    2.60
 -14  -7  -1   -0.40    2.40
 -14  -7  -1    0.10    2.90
  14   7   1    0.80    2.20
  14   7   1    2.00    2.90
  12  -8  -1   12.20    3.90
 -12   8   1   21.30    4.00
 -12   8   1   13.40    3.20
  11  -8  -1   99.99    7.10
 -11   8   1  111.99    7.20
  10  -8  -1   46.70    4.40
 -10   8   1   60.89    4.70
 -10   8   1   51.39    4.40
   9  -8  -1   19.40    3.20
   9  -8  -1   18.70    2.70
   9  -8  -1   17.40    2.80
  -9   8   1   14.40    2.60
  -9   8   1   19.20    3.00
   8  -8  -1    9.30    2.00
   8  -8  -1   11.50    2.70
   8  -8  -1   18.20    2.60
  -8   8   1   18.10    2.50
  -8   8   1   13.50    1.20
  -8   8   1   16.40    2.30
   7  -8  -1    9.00    2.10
   7  -8  -1   13.70    2.00
  -7   8   1   11.00    1.80
  -7   8   1   10.30    1.70
   6  -8  -1   95.19    4.50
   6  -8  -1   88.79    3.90
  -6   8   1   83.69    2.70
  -6   8   1   96.49    4.60
  -6   8   1   82.79    4.00
   5  -8  -1    1.10    0.90
   5  -8  -1   -0.70    0.90
   5  -8  -1    1.20    0.40
  -5   8   1    1.10    1.30
  -5   8   1    1.30    1.20
  -5   8   1   -0.20    1.50
  -5   8   1    0.10    0.30
   4  -8  -1  200.28    5.60
   4  -8  -1  197.98    6.10
   4  -8  -1  207.28    6.60
   4  -8  -1  190.88    5.40
   4  -8  -1  199.28    5.30
  -4   8   1  204.48    7.00
  -4   8   1  203.18    6.60
  -4   8   1  199.78    6.60
   3  -8  -1    0.50    0.40
   3  -8  -1    0.00    0.50
   3  -8  -1    1.00    0.60
   3  -8  -1   -0.40    0.40
   3  -8  -1    0.00    0.40
  -3   8   1    0.00    0.90
  -3   8   1    1.30    0.50
  -3   8   1    0.20    1.10
  -3   8   1    0.40    1.00
   2  -8  -1   19.50    1.30
   2  -8  -1   20.60    1.40
   2  -8  -1   20.00    1.50
   2  -8  -1   19.80    1.10
  -2   8   1   15.10    1.60
  -2   8   1   19.40    1.70
  -2   8   1   20.80    1.40
  -2   8   1   22.10    1.90
   1  -8  -1    0.00    0.20
   1  -8  -1    0.00    0.60
  -1   8   1    0.50    0.90
  -1   8   1    0.30    0.70
  -1   8   1    1.40    0.90
  -1   8   1   -0.30    0.90
  -1   8   1   -0.90    0.70
  -1   8   1   -0.60    0.80
   0  -8  -1  179.78    5.60
   0   8   1  175.88    5.60
   0   8   1  180.18    5.60
   0   8   1  181.68    5.60
   0   8   1  189.88    5.60
   0   8   1  176.18    5.60
   0   8   1  175.98    5.60
  -1  -8  -1   28.20    1.50
  -1  -8  -1   23.40    1.60
  -1  -8  -1   24.40    0.80
   1   8   1   26.30    1.80
   1   8   1   29.10    1.60
   1   8   1   24.90    1.50
   1   8   1   24.60    1.80
   1   8   1   26.90    1.90
   1   8   1   25.60    1.60
  -2  -8  -1  618.34   15.80
  -2  -8  -1  613.14   15.90
  -2  -8  -1  622.74   16.50
  -2  -8  -1  616.64   15.50
   2   8   1  611.24   16.60
   2   8   1  619.54   15.80
   2   8   1  616.04   16.60
   2   8   1  634.94   16.10
  -3  -8  -1 1091.69   27.50
  -3  -8  -1 1064.79   26.70
  -3  -8  -1 1112.29   26.70
  -3  -8  -1 1037.00   27.80
  -3  -8  -1 1098.69   27.20
  -3  -8  -1 1061.29   27.10
   3   8   1 1091.19   28.00
   3   8   1 1079.79   26.80
   3   8   1 1051.09   26.70
   3   8   1 1117.59   27.30
   3   8   1 1068.49   27.90
  -4  -8  -1  857.61   21.90
  -4  -8  -1  870.61   22.30
  -4  -8  -1  884.11   21.90
   4   8   1  859.31   22.60
   4   8   1  848.52   22.50
   4   8   1  838.32   21.90
   4   8   1  830.12   21.70
  -5  -8  -1   85.89    3.40
  -5  -8  -1   91.39    3.30
  -5  -8  -1   89.59    3.70
   5   8   1   90.39    3.80
   5   8   1   87.19    3.40
   5   8   1   95.89    3.90
   5   8   1   87.89    3.80
   5   8   1   85.69    3.20
  -6  -8  -1   35.80    2.40
  -6  -8  -1   38.90    2.10
  -6  -8  -1   40.60    2.60
   6   8   1   43.20    2.80
   6   8   1   36.30    2.60
   6   8   1   34.30    2.30
   6   8   1   38.50    2.60
  -7  -8  -1   78.09    3.50
  -7  -8  -1   78.09    3.70
  -7  -8  -1   77.89    3.50
   7   8   1   74.69    3.80
   7   8   1   80.09    3.80
   7   8   1   73.99    3.50
   7   8   1   78.69    3.50
  -8  -8  -1   37.80    2.90
  -8  -8  -1   28.60    2.40
  -8  -8  -1   33.10    2.30
   8   8   1   36.50    2.70
   8   8   1   28.50    2.50
   8   8   1   29.70    2.70
   8   8   1   30.20    2.90
  -9  -8  -1  103.79    4.80
  -9  -8  -1   98.49    4.70
  -9  -8  -1  109.09    4.70
   9   8   1  100.99    4.80
   9   8   1  102.49    5.40
   9   8   1  107.19    4.70
 -10  -8  -1  220.98    7.90
 -10  -8  -1  222.08    8.00
 -10  -8  -1  232.28    8.30
  10   8   1  220.08    8.50
  10   8   1  228.58    7.70
  10   8   1  209.78    8.50
 -11  -8  -1    6.80    1.80
 -11  -8  -1    6.00    2.20
 -11  -8  -1    8.20    2.20
 -11  -8  -1   10.10    2.50
  11   8   1    8.20    2.50
  11   8   1    7.30    2.70
 -12  -8  -1    1.00    2.00
 -12  -8  -1    2.50    2.40
 -12  -8  -1    4.20    1.70
  12   8   1   -0.60    1.70
  12   8   1    1.50    2.40
 -13  -8  -1   -1.70    2.50
 -13  -8  -1    0.90    2.20
 -13  -8  -1   -0.20    2.10
 -13  -8  -1   -2.60    2.40
  13   8   1   -0.50    1.80
  13   8   1    0.80    2.80
 -14  -8  -1    7.90    2.70
 -14  -8  -1    8.40    2.20
 -14  -8  -1    4.90    3.10
 -14  -8  -1    5.60    2.60
  14   8   1    1.20    3.30
  14   8   1    8.60    3.40
  11  -9  -1   -0.20    3.00
 -11   9   1    1.00    2.50
 -11   9   1   -0.50    2.70
  10  -9  -1    3.70    2.10
 -10   9   1    6.40    2.40
 -10   9   1    4.70    2.80
   9  -9  -1    2.80    2.40
   9  -9  -1    0.00    1.80
  -9   9   1    1.50    1.40
  -9   9   1   -0.10    2.30
   8  -9  -1   -0.50    1.90
   8  -9  -1   -1.20    1.30
  -8   9   1    1.10    1.90
  -8   9   1   -0.20    2.00
   7  -9  -1   -0.30    1.80
   7  -9  -1    2.90    1.40
   7  -9  -1    1.20    1.40
  -7   9   1    3.00    1.90
  -7   9   1    0.70    1.60
   6  -9  -1    9.80    1.60
   6  -9  -1    8.80    1.70
  -6   9   1    8.70    1.60
  -6   9   1    9.10    1.80
   5  -9  -1    0.70    1.00
   5  -9  -1    1.10    1.30
  -5   9   1    1.40    1.30
  -5   9   1    2.10    1.10
  -5   9   1    3.30    1.70
   4  -9  -1   -0.60    0.70
   4  -9  -1    0.30    0.40
   4  -9  -1    0.30    0.40
   4  -9  -1   -0.50    0.90
   4  -9  -1    0.30    0.50
  -4   9   1    0.90    0.60
  -4   9   1    1.40    1.10
  -4   9   1    0.20    1.20
  -4   9   1    0.00    0.80
   3  -9  -1    3.10    0.70
   3  -9  -1    3.10    0.70
   3  -9  -1    3.10    1.00
   3  -9  -1    2.50    0.60
   3  -9  -1    3.20    0.70
  -3   9   1    3.50    0.80
  -3   9   1    4.30    1.10
  -3   9   1    3.50    1.20
  -3   9   1    3.10    1.40
   2  -9  -1  377.96   10.50
   2  -9  -1  374.66   10.00
   2  -9  -1  395.46   10.50
   2  -9  -1  377.66   10.60
  -2   9   1  389.76   11.20
  -2   9   1  393.16   11.00
  -2   9   1  386.26   10.60
  -2   9   1  381.36   11.20
   1  -9  -1 2524.05   63.99
   1  -9  -1 2466.85   63.39
  -1   9   1 2638.14   64.39
  -1   9   1 2631.74   64.29
  -1   9   1 2565.84   64.29
  -1   9   1 2588.44   63.99
  -1   9   1 2593.74   64.29
   0  -9  -1  722.83   19.80
   0  -9  -1  754.32   19.80
   0   9   1  748.73   19.90
   0   9   1  782.92   20.10
   0   9   1  767.42   20.00
   0   9   1  759.82   19.90
   0   9   1  754.72   19.80
   0   9   1  768.72   19.80
  -1  -9  -1    5.80    0.90
  -1  -9  -1    6.40    1.10
  -1  -9  -1    4.70    0.30
   1   9   1    3.40    0.80
   1   9   1    5.70    1.10
   1   9   1    4.70    0.90
   1   9   1    4.80    1.00
   1   9   1    3.70    0.90
   1   9   1    5.50    1.10
  -2  -9  -1    7.40    0.90
  -2  -9  -1    6.90    0.60
  -2  -9  -1    6.90    0.80
   2   9   1    6.00    1.10
   2   9   1    5.90    1.00
   2   9   1    6.10    0.90
   2   9   1    7.70    0.80
  -3  -9  -1  159.38    4.90
  -3  -9  -1  158.38    4.40
  -3  -9  -1  162.58    5.20
  -3  -9  -1  160.38    4.40
  -3  -9  -1  166.08    4.70
   3   9   1  161.08    5.60
   3   9   1  153.88    4.50
   3   9   1  157.58    4.00
   3   9   1  165.88    5.00
   3   9   1  164.88    5.60
   3   9   1  152.58    4.00
  -4  -9  -1  329.17    9.10
  -4  -9  -1  313.57    8.20
  -4  -9  -1  327.17    9.10
  -4  -9  -1  323.67    8.20
  -4  -9  -1  330.77    9.40
   4   9   1  330.47    9.10
   4   9   1  333.27    8.70
   4   9   1  322.67    9.90
   4   9   1  334.97    8.70
   4   9   1  327.57    9.80
  -5  -9  -1  464.25   12.60
  -5  -9  -1  458.35   12.90
  -5  -9  -1  463.75   12.70
   5   9   1  453.75   12.50
   5   9   1  472.05   12.50
   5   9   1  468.15   13.40
   5   9   1  474.15   13.30
  -6  -9  -1  153.98    5.30
  -6  -9  -1  147.19    5.40
  -6  -9  -1  149.69    5.10
   6   9   1  152.18    5.20
   6   9   1  143.19    5.60
   6   9   1  144.39    5.50
   6   9   1  145.69    5.60
  -7  -9  -1   94.09    4.30
  -7  -9  -1  103.69    4.00
  -7  -9  -1  108.79    4.50
   7   9   1  104.19    4.60
   7   9   1   93.99    4.30
   7   9   1  103.79    4.30
   7   9   1  101.99    4.40
  -8  -9  -1   39.50    2.50
  -8  -9  -1   35.90    2.90
  -8  -9  -1   36.40    2.60
   8   9   1   33.30    2.80
   8   9   1   39.10    2.90
   8   9   1   41.40    3.00
   8   9   1   39.40    2.70
  -9  -9  -1    2.40    1.30
  -9  -9  -1    1.50    1.50
  -9  -9  -1    6.80    1.80
   9   9   1    7.40    2.00
   9   9   1    4.50    1.70
   9   9   1    3.20    1.50
 -10  -9  -1    1.50    1.90
 -10  -9  -1    2.70    1.90
 -10  -9  -1    2.00    1.90
  10   9   1    4.40    1.70
  10   9   1    1.10    1.50
  10   9   1    2.30    1.40
 -11  -9  -1   48.00    4.20
 -11  -9  -1   49.40    3.90
 -11  -9  -1   54.99    3.80
 -11  -9  -1   57.29    3.70
  11   9   1   50.29    4.10
  11   9   1   59.79    4.60
  11   9   1   51.09    4.30
 -12  -9  -1    6.50    1.90
 -12  -9  -1    9.70    2.50
 -12  -9  -1   11.30    2.90
  12   9   1    8.60    2.80
  12   9   1   10.60    2.60
 -13  -9  -1   14.00    3.40
 -13  -9  -1   14.80    2.40
 -13  -9  -1   12.60    2.40
 -13  -9  -1   14.40    2.90
  13   9   1   14.00    3.30
  13   9   1   21.00    3.80
 -14  -9  -1    1.10    1.80
 -14  -9  -1    0.00    2.30
 -14  -9  -1    0.20    2.70
 -14  -9  -1   -0.40    3.00
  14   9   1   -0.50    2.00
  14   9   1    2.20    2.40
  11 -10  -1    2.70    3.00
 -11  10   1    2.00    2.60
 -11  10   1    0.20    2.90
  10 -10  -1   35.80    4.30
 -10  10   1   25.20    3.70
 -10  10   1   29.50    4.10
   9 -10  -1   14.30    3.10
  -9  10   1   13.50    3.20
  -9  10   1   20.00    3.10
   8 -10  -1   13.10    2.80
   8 -10  -1   19.30    3.30
  -8  10   1   16.40    2.70
  -8  10   1   16.50    2.90
   7 -10  -1   11.60    2.70
   7 -10  -1   11.20    2.10
  -7  10   1   16.20    2.60
  -7  10   1   10.10    2.40
   6 -10  -1    5.50    2.10
   6 -10  -1    7.30    1.60
  -6  10   1    7.40    2.00
  -6  10   1    5.40    1.60
   5 -10  -1   64.79    4.10
   5 -10  -1   61.39    3.60
   5 -10  -1   61.79    3.60
  -5  10   1   71.99    4.10
  -5  10   1   68.29    3.90
   4 -10  -1    3.90    0.60
   4 -10  -1    4.60    1.00
   4 -10  -1    3.20    0.60
   4 -10  -1    3.90    1.10
  -4  10   1    5.60    1.50
  -4  10   1    5.30    1.60
  -4  10   1    1.80    1.00
   3 -10  -1    8.60    1.10
   3 -10  -1    9.80    1.10
   3 -10  -1    8.10    1.30
   3 -10  -1    9.00    1.10
   3 -10  -1    9.40    0.90
  -3  10   1   10.50    1.60
  -3  10   1    8.70    1.10
  -3  10   1    9.60    1.80
  -3  10   1    8.30    1.40
   2 -10  -1   24.30    1.70
   2 -10  -1   25.80    1.70
   2 -10  -1   28.70    1.80
   2 -10  -1   26.30    1.30
  -2  10   1   28.30    1.90
  -2  10   1   28.10    2.20
  -2  10   1   29.20    2.10
  -2  10   1   27.70    2.40
   1 -10  -1   86.69    3.80
   1 -10  -1   88.29    3.40
   1 -10  -1   81.09    2.30
  -1  10   1   75.09    3.70
  -1  10   1   90.49    3.70
  -1  10   1   86.29    3.50
  -1  10   1   80.69    3.70
  -1  10   1   84.89    3.60
   0 -10  -1    0.90    0.90
   0  10   1    0.90    1.00
   0  10   1    0.70    1.00
   0  10   1    0.70    0.90
   0  10   1    0.90    0.80
   0  10   1    1.00    0.80
   0  10   1    0.30    0.90
  -1 -10  -1    6.10    1.00
  -1 -10  -1    5.90    0.40
   1  10   1    6.80    1.30
   1  10   1    6.00    1.00
   1  10   1    6.70    1.10
   1  10   1    7.90    1.30
   1  10   1    7.10    1.10
   1  10   1    5.00    1.20
  -2 -10  -1   20.30    1.00
  -2 -10  -1   22.20    1.50
  -2 -10  -1   22.90    1.40
   2  10   1   21.70    2.00
   2  10   1   19.20    1.30
   2  10   1   23.30    2.00
   2  10   1   23.80    1.60
  -3 -10  -1    7.80    1.10
  -3 -10  -1   10.10    0.80
  -3 -10  -1    8.10    0.80
  -3 -10  -1    8.00    0.70
   3  10   1    7.00    1.20
   3  10   1    8.60    0.80
   3  10   1    8.40    1.00
   3  10   1    6.30    1.40
  -4 -10  -1    4.00    1.00
  -4 -10  -1    7.70    1.00
  -4 -10  -1    5.90    0.50
  -4 -10  -1    6.30    0.50
  -4 -10  -1    8.30    1.10
   4  10   1    7.40    1.00
   4  10   1    4.00    1.40
   4  10   1    5.00    0.50
   4  10   1    6.20    1.30
  -5 -10  -1   75.99    3.30
  -5 -10  -1   74.69    3.20
  -5 -10  -1   72.79    3.10
   5  10   1   72.29    3.00
   5  10   1   79.79    3.90
   5  10   1   72.99    2.80
   5  10   1   77.49    3.90
  -6 -10  -1    1.90    1.00
  -6 -10  -1    1.70    1.10
  -6 -10  -1    0.70    1.00
   6  10   1    2.40    1.40
   6  10   1    1.10    0.90
   6  10   1    0.90    0.90
   6  10   1    1.10    1.40
  -7 -10  -1    6.40    1.30
  -7 -10  -1    3.20    1.20
  -7 -10  -1    4.50    1.40
   7  10   1    4.00    1.30
   7  10   1    2.70    1.20
   7  10   1    3.50    1.20
   7  10   1    2.60    1.50
   7  10   1    4.10    1.20
  -8 -10  -1   14.70    2.10
  -8 -10  -1   15.00    1.90
  -8 -10  -1   12.00    1.70
   8  10   1   13.70    2.00
   8  10   1   10.80    2.10
   8  10   1   13.80    2.20
   8  10   1   13.80    1.80
  -9 -10  -1   87.59    4.10
  -9 -10  -1   84.59    4.20
  -9 -10  -1   93.59    4.80
   9  10   1   79.19    4.50
   9  10   1   84.89    4.30
   9  10   1   91.49    5.20
 -10 -10  -1  233.08    8.40
 -10 -10  -1  253.87    9.10
 -10 -10  -1  227.18    8.20
  10  10   1  258.47    9.00
  10  10   1  247.08    8.70
  10  10   1  247.98    9.60
 -11 -10  -1  117.09    5.80
 -11 -10  -1  123.99    5.90
 -11 -10  -1  113.79    5.30
 -11 -10  -1  120.79    6.30
  11  10   1  121.09    6.30
  11  10   1  103.29    5.60
  11  10   1  118.69    6.20
 -12 -10  -1   10.70    2.20
 -12 -10  -1    8.40    2.40
 -12 -10  -1   10.20    2.30
  12  10   1   11.10    2.60
  12  10   1    7.00    2.60
 -13 -10  -1    9.00    2.60
 -13 -10  -1    2.20    2.60
 -13 -10  -1    6.90    2.70
  13  10   1    1.50    3.00
  13  10   1   12.20    3.20
 -14 -10  -1   25.10    3.80
 -14 -10  -1   21.80    3.40
 -14 -10  -1   28.50    3.80
 -14 -10  -1   24.00    3.60
  14  10   1   25.00    4.00
  14  10   1   21.40    4.30
  10 -11  -1    1.40    2.80
 -10  11   1    1.70    3.00
 -10  11   1    2.40    2.50
   9 -11  -1    5.60    2.80
  -9  11   1    9.20    2.70
  -9  11   1    6.60    2.80
   8 -11  -1    8.00    2.60
  -8  11   1    9.60    2.50
  -8  11   1    9.10    2.80
   7 -11  -1  187.88    7.40
   7 -11  -1  187.98    8.30
  -7  11   1  167.78    7.20
   6 -11  -1    5.80    1.60
   6 -11  -1   11.00    2.40
  -6  11   1    8.90    2.20
  -6  11   1    4.90    2.10
   5 -11  -1    0.50    1.90
   5 -11  -1    5.90    1.80
  -5  11   1    1.90    1.20
  -5  11   1    2.70    1.80
   4 -11  -1    0.90    0.50
   4 -11  -1    0.80    0.90
   4 -11  -1    0.90    1.70
   4 -11  -1    0.00    0.50
  -4  11   1   -0.70    1.40
  -4  11   1    0.90    1.50
   3 -11  -1   46.20    2.30
   3 -11  -1   43.80    2.30
   3 -11  -1   49.70    2.60
   3 -11  -1   47.10    3.20
   3 -11  -1   46.50    2.00
  -3  11   1   44.70    2.40
  -3  11   1   56.69    3.50
  -3  11   1   52.29    3.50
  -3  11   1   50.99    3.30
   2 -11  -1   29.10    2.50
   2 -11  -1   23.60    1.30
   2 -11  -1   25.50    1.90
   2 -11  -1   24.60    1.90
  -2  11   1   28.30    2.60
  -2  11   1   23.80    2.20
  -2  11   1   27.20    2.30
  -2  11   1   27.60    2.10
   1 -11  -1   39.90    2.50
   1 -11  -1   35.90    1.30
  -1  11   1   37.30    2.70
  -1  11   1   38.70    2.40
  -1  11   1   36.00    2.40
  -1  11   1   41.70    2.90
   0 -11  -1  274.37    8.40
   0  11   1  269.97    8.40
   0  11   1  267.27    8.40
   0  11   1  274.97    8.30
   0  11   1  289.67    8.70
   0  11   1  271.67    8.20
   0  11   1  269.57    8.50
  -1 -11  -1   17.80    1.60
  -1 -11  -1   14.80    0.60
   1  11   1   15.30    1.80
   1  11   1   16.70    1.70
   1  11   1   17.40    1.60
   1  11   1   13.40    1.40
   1  11   1   14.90    1.80
   1  11   1   14.30    1.80
  -2 -11  -1   17.70    1.30
  -2 -11  -1   17.20    0.90
  -2 -11  -1   21.00    1.50
  -2 -11  -1   18.70    1.30
   2  11   1   18.40    2.00
   2  11   1   19.80    1.40
   2  11   1   21.00    1.60
   2  11   1   21.10    1.90
  -3 -11  -1   33.70    1.50
  -3 -11  -1   32.90    1.60
  -3 -11  -1   34.60    2.00
  -3 -11  -1   35.10    1.50
   3  11   1   33.00    1.90
   3  11   1   31.60    2.60
   3  11   1   33.00    2.40
  -4 -11  -1   77.19    2.30
  -4 -11  -1   78.79    3.10
  -4 -11  -1   76.99    2.40
  -4 -11  -1   80.59    3.00
  -4 -11  -1   81.59    3.50
   4  11   1   77.99    3.10
   4  11   1   80.69    4.00
   4  11   1   80.29    3.90
   4  11   1   74.79    2.00
   4  11   1   75.19    2.10
  -5 -11  -1  202.28    6.30
  -5 -11  -1  199.58    6.30
  -5 -11  -1  203.28    6.70
   5  11   1  198.88    7.10
   5  11   1  197.38    6.20
   5  11   1  201.88    7.20
   5  11   1  199.98    5.70
  -6 -11  -1  296.97    9.20
  -6 -11  -1  289.27    8.70
  -6 -11  -1  294.17    8.90
   6  11   1  296.47    9.70
   6  11   1  297.67    8.70
   6  11   1  297.17    8.50
   6  11   1  306.97    9.70
  -7 -11  -1   50.29    3.40
  -7 -11  -1   44.20    2.90
  -7 -11  -1   50.39    2.80
   7  11   1   50.19    2.70
   7  11   1   44.10    3.10
   7  11   1   51.89    2.80
   7  11   1   49.40    3.20
  -8 -11  -1   -1.50    1.30
  -8 -11  -1    2.10    1.20
  -8 -11  -1    0.00    1.50
   8  11   1   -0.50    1.60
   8  11   1    0.70    1.70
   8  11   1    0.50    1.50
   8  11   1   -0.10    1.30
   8  11   1    5.80    1.50
  -9 -11  -1    7.30    2.10
  -9 -11  -1    7.50    1.90
  -9 -11  -1    7.00    1.90
   9  11   1    5.80    1.80
   9  11   1    8.10    2.10
   9  11   1    8.50    2.30
 -10 -11  -1    8.10    1.90
 -10 -11  -1    5.70    2.10
 -10 -11  -1    6.20    2.00
  10  11   1    7.30    2.00
  10  11   1    8.70    2.20
  10  11   1    6.50    2.10
 -11 -11  -1   23.10    2.90
 -11 -11  -1   26.40    3.00
 -11 -11  -1   16.20    2.80
 -11 -11  -1   31.20    3.20
  11  11   1   28.70    3.80
  11  11   1   24.70    2.80
  11  11   1   23.80    3.00
 -12 -11  -1    0.80    2.50
 -12 -11  -1    3.90    2.40
 -12 -11  -1    8.10    2.60
  12  11   1    4.90    2.60
  12  11   1    6.00    2.40
 -13 -11  -1  113.59    6.30
 -13 -11  -1   96.79    6.90
 -13 -11  -1  108.79    6.40
  13  11   1  104.89    6.80
  13  11   1  109.99    6.80
 -14 -11  -1   21.90    3.10
 -14 -11  -1   33.00    4.50
 -14 -11  -1   24.30    3.00
 -14 -11  -1   21.90    3.60
  14  11   1   28.90    4.10
  14  11   1   32.10    4.90
  10 -12  -1    0.80    2.10
 -10  12   1    1.20    2.90
   9 -12  -1    0.10    2.50
  -9  12   1    4.00    2.80
  -9  12   1    0.20    2.40
   8 -12  -1    1.60    2.30
  -8  12   1    1.80    2.20
  -8  12   1   -1.40    2.30
   7 -12  -1   27.30    3.60
   7 -12  -1   24.90    2.90
  -7  12   1   30.90    3.50
  -7  12   1   34.60    3.70
   6 -12  -1   14.70    2.90
   6 -12  -1   11.30    2.10
  -6  12   1   11.80    2.70
  -6  12   1    9.20    2.40
   5 -12  -1   89.79    4.40
   5 -12  -1   91.79    5.10
  -5  12   1  105.49    5.20
  -5  12   1   97.59    5.20
   4 -12  -1  107.29    4.70
   4 -12  -1  102.59    5.50
  -4  12   1  104.79    5.10
  -4  12   1  104.09    5.20
   3 -12  -1    9.30    1.60
   3 -12  -1    8.40    1.30
   3 -12  -1   12.00    2.20
   3 -12  -1    8.90    1.10
  -3  12   1    8.30    1.80
  -3  12   1   10.80    2.00
  -3  12   1   11.50    1.40
   2 -12  -1   85.09    4.10
   2 -12  -1   82.99    3.50
   2 -12  -1   81.49    3.40
  -2  12   1   73.99    3.80
  -2  12   1   75.49    4.10
  -2  12   1   82.99    3.70
  -2  12   1   84.19    4.20
   1 -12  -1  127.19    5.10
  -1  12   1  117.09    4.80
  -1  12   1  121.19    4.70
  -1  12   1  119.99    5.10
  -1  12   1  122.69    5.00
   0 -12  -1    4.30    1.20
   0  12   1    5.10    1.20
   0  12   1    5.00    1.20
   0  12   1    5.00    1.60
   0  12   1    4.80    1.10
   0  12   1    6.90    1.50
   0  12   1    4.20    1.40
  -1 -12  -1    0.00    0.20
  -1 -12  -1   -0.50    0.80
   1  12   1   -0.40    1.20
   1  12   1   -0.10    0.70
   1  12   1   -1.20    1.10
   1  12   1    1.20    0.90
   1  12   1   -0.60    1.10
   1  12   1   -0.60    0.80
  -2 -12  -1  110.69    3.90
  -2 -12  -1  111.19    3.80
  -2 -12  -1  107.79    3.20
  -2 -12  -1  119.69    3.90
   2  12   1  104.49    4.60
   2  12   1  113.99    4.00
   2  12   1  110.39    4.60
   2  12   1  114.09    4.10
  -3 -12  -1  317.17    9.00
  -3 -12  -1  312.97    8.50
  -3 -12  -1  309.07    8.40
  -3 -12  -1  317.87    8.60
   3  12   1  305.57    9.90
   3  12   1  319.37    9.00
   3  12   1  309.77   10.00
  -4 -12  -1  178.58    5.00
  -4 -12  -1  180.68    6.30
  -4 -12  -1  181.58    5.10
  -4 -12  -1  188.58    5.80
  -4 -12  -1  173.38    5.50
   4  12   1  181.18    6.70
   4  12   1  186.88    6.70
   4  12   1  178.08    5.70
  -5 -12  -1    9.40    1.40
  -5 -12  -1    6.80    1.30
  -5 -12  -1    8.30    0.60
  -5 -12  -1    8.00    1.20
   5  12   1    7.00    0.70
   5  12   1    7.40    1.90
   5  12   1    6.20    1.10
   5  12   1   11.40    2.00
  -6 -12  -1    0.20    1.40
  -6 -12  -1    2.80    1.10
  -6 -12  -1    0.40    1.20
   6  12   1    1.30    0.90
   6  12   1    1.90    1.70
   6  12   1    1.60    1.20
   6  12   1    3.50    1.10
  -7 -12  -1    1.60    1.00
  -7 -12  -1    1.30    1.30
  -7 -12  -1    2.50    1.60
   7  12   1    1.70    1.00
   7  12   1   -3.30    1.50
   7  12   1    2.00    1.00
   7  12   1    1.50    1.20
  -8 -12  -1   -0.30    0.90
  -8 -12  -1   -2.30    1.60
  -8 -12  -1   -0.30    1.00
   8  12   1   -0.10    1.70
   8  12   1    1.00    1.10
   8  12   1   -1.40    1.70
   8  12   1    0.20    1.20
  -9 -12  -1   17.00    2.20
  -9 -12  -1   13.70    2.40
  -9 -12  -1   16.30    2.30
   9  12   1   16.50    2.00
   9  12   1    7.30    1.90
   9  12   1   12.70    2.60
   9  12   1   15.40    2.60
 -10 -12  -1   10.60    2.40
 -10 -12  -1   10.50    1.90
 -10 -12  -1   12.60    2.50
  10  12   1   10.60    2.60
  10  12   1   15.60    2.60
  10  12   1   10.60    2.20
  10  12   1    9.00    1.80
 -11 -12  -1   24.80    3.20
 -11 -12  -1   18.60    3.00
 -11 -12  -1   22.70    3.00
 -11 -12  -1   25.20    3.10
  11  12   1   26.50    3.20
  11  12   1   21.70    3.40
  11  12   1   28.10    3.30
 -12 -12  -1    7.70    2.80
 -12 -12  -1    8.20    2.60
 -12 -12  -1    8.10    2.50
  12  12   1    3.80    1.80
  12  12   1    8.90    3.10
  12  12   1    6.30    2.40
 -13 -12  -1   -0.40    2.00
 -13 -12  -1    0.30    2.50
 -13 -12  -1    2.10    2.50
  13  12   1    1.20    2.60
  13  12   1    3.20    3.10
 -14 -12  -1   -2.30    1.90
 -14 -12  -1   -0.10    1.90
 -14 -12  -1    2.80    2.70
  14  12   1    3.40    3.30
  14  12   1    1.10    2.80
   9 -13  -1    3.40    2.80
  -9  13   1    1.10    2.20
  -9  13   1    2.90    2.50
   8 -13  -1    4.50    1.90
  -8  13   1    9.10    2.90
  -8  13   1    4.00    2.50
   7 -13  -1  102.89    5.80
  -7  13   1  102.49    6.20
  -7  13   1   84.29    5.20
   6 -13  -1  475.75   14.70
   6 -13  -1  464.85   15.30
  -6  13   1  500.45   15.30
  -6  13   1  448.76   14.70
   5 -13  -1  210.98    7.80
   5 -13  -1  220.88    9.00
  -5  13   1  228.88    8.70
  -5  13   1  228.98    8.60
   4 -13  -1  134.09    5.50
   4 -13  -1  135.59    6.20
  -4  13   1  143.49    6.10
  -4  13   1  133.09    6.10
   3 -13  -1    0.20    0.80
   3 -13  -1    0.30    0.90
   3 -13  -1    0.30    1.10
   3 -13  -1   -0.40    0.80
  -3  13   1   -0.30    1.20
  -3  13   1    0.30    1.60
  -3  13   1   -0.20    1.60
   2 -13  -1   20.90    2.40
   2 -13  -1   17.20    1.80
   2 -13  -1   21.80    2.00
  -2  13   1   20.10    2.50
  -2  13   1   22.60    2.50
  -2  13   1   19.40    2.00
   1 -13  -1   78.09    3.80
   1 -13  -1   69.09    3.20
  -1  13   1   73.29    4.00
  -1  13   1   70.39    3.70
  -1  13   1   68.79    4.00
  -1  13   1   77.69    4.10
   0 -13  -1   -0.10    1.10
   0  13   1    0.90    1.30
   0  13   1   -0.10    1.10
   0  13   1    1.50    1.50
   0  13   1   -1.10    1.20
   0  13   1   -0.20    1.30
  -1 -13  -1    0.40    0.70
   1  13   1   -0.10    1.40
   1  13   1   -1.80    1.20
   1  13   1    0.30    0.90
   1  13   1   -0.40    0.90
  -2 -13  -1   90.69    3.50
  -2 -13  -1   98.09    3.40
  -2 -13  -1   88.39    3.50
   2  13   1   97.19    4.30
   2  13   1   79.39    4.40
   2  13   1   96.29    3.80
  -3 -13  -1   46.80    2.10
  -3 -13  -1   45.20    2.20
  -3 -13  -1   49.90    2.70
  -3 -13  -1   45.40    2.00
   3  13   1   49.30    2.50
   3  13   1   45.70    3.10
   3  13   1   55.39    3.60
  -4 -13  -1    5.90    1.30
  -4 -13  -1    6.60    0.70
  -4 -13  -1    6.30    0.70
  -4 -13  -1    6.10    1.00
  -4 -13  -1    5.00    0.90
   4  13   1    6.70    1.60
   4  13   1    5.50    1.40
   4  13   1    8.90    1.30
  -5 -13  -1   42.40    2.40
  -5 -13  -1   42.60    1.50
  -5 -13  -1   44.40    3.10
  -5 -13  -1   43.80    2.70
   5  13   1   46.30    3.70
   5  13   1   45.20    2.50
   5  13   1   36.30    3.00
  -6 -13  -1   81.09    3.90
  -6 -13  -1   74.69    3.50
  -6 -13  -1   77.29    3.60
   6  13   1   80.59    2.80
   6  13   1   84.29    4.70
   6  13   1   76.29    4.60
   6  13   1   81.49    3.50
  -7 -13  -1   83.59    4.10
  -7 -13  -1   93.69    4.20
  -7 -13  -1   98.59    4.70
   7  13   1   90.69    3.60
   7  13   1   90.19    5.00
   7  13   1   78.59    3.60
   7  13   1   91.79    5.20
  -8 -13  -1  133.89    6.10
  -8 -13  -1  141.59    5.90
  -8 -13  -1  149.59    5.80
   8  13   1  146.49    6.70
   8  13   1  139.79    5.30
  -9 -13  -1  149.39    6.10
  -9 -13  -1  140.79    6.00
  -9 -13  -1  133.39    5.90
   9  13   1  136.69    5.70
   9  13   1  143.79    6.80
   9  13   1  151.58    6.30
 -10 -13  -1    3.00    1.60
 -10 -13  -1    1.50    1.90
 -10 -13  -1    4.10    1.50
  10  13   1    6.70    2.40
  10  13   1    4.50    2.20
  10  13   1    0.10    1.60
 -11 -13  -1   15.00    2.30
 -11 -13  -1   19.90    3.10
 -11 -13  -1   12.70    2.20
 -11 -13  -1   17.80    2.90
  11  13   1   18.50    3.00
  11  13   1   12.00    3.10
  11  13   1   15.30    2.60
 -12 -13  -1    3.60    2.20
 -12 -13  -1   -0.50    1.60
 -12 -13  -1    0.70    2.20
 -12 -13  -1    0.50    2.40
  12  13   1    0.20    2.00
  12  13   1    0.90    2.20
  12  13   1    0.40    2.50
 -13 -13  -1   46.90    4.90
 -13 -13  -1   48.90    4.60
 -13 -13  -1   42.40    3.80
  13  13   1   32.20    4.60
  13  13   1   50.39    4.50
 -14 -13  -1   28.20    4.50
 -14 -13  -1   28.00    3.80
 -14 -13  -1   31.70    4.00
  14  13   1   30.60    3.60
   9 -14  -1    0.80    2.70
  -9  14   1   -0.80    1.90
   8 -14  -1    5.60    2.70
  -8  14   1    3.60    2.70
  -8  14   1    3.00    2.10
   7 -14  -1    1.60    2.40
  -7  14   1    0.60    2.40
  -7  14   1    3.40    2.60
   6 -14  -1    2.10    2.20
  -6  14   1   -3.00    2.10
  -6  14   1   -0.70    2.20
   5 -14  -1   11.10    2.70
   5 -14  -1    8.50    2.30
  -5  14   1   17.90    3.10
  -5  14   1    7.30    2.40
   4 -14  -1    3.10    2.00
   4 -14  -1    2.80    1.60
  -4  14   1    1.50    1.90
  -4  14   1   -1.60    1.80
   3 -14  -1   41.80    3.60
   3 -14  -1   42.70    3.00
  -3  14   1   46.90    3.70
  -3  14   1   38.50    2.70
  -3  14   1   47.10    3.80
   2 -14  -1    0.60    1.10
   2 -14  -1    0.70    1.50
   2 -14  -1    0.80    1.10
  -2  14   1    2.10    1.70
  -2  14   1   -1.20    1.10
  -2  14   1    0.10    1.50
   1 -14  -1   48.80    3.10
   1 -14  -1   46.00    3.30
   1 -14  -1   45.10    2.40
  -1  14   1   43.20    3.40
  -1  14   1   41.40    3.00
  -1  14   1   38.80    3.40
   0 -14  -1   81.59    3.80
   0  14   1   85.29    4.20
   0  14   1   85.19    4.50
   0  14   1   83.49    4.30
  -1 -14  -1   44.70    2.80
   1  14   1   46.80    3.10
   1  14   1   42.40    2.70
   1  14   1   44.50    3.00
   1  14   1   42.50    3.30
  -2 -14  -1    3.90    1.00
  -2 -14  -1    3.60    0.90
  -2 -14  -1    4.30    0.90
   2  14   1    4.30    1.20
   2  14   1    3.70    1.80
   2  14   1    2.10    1.70
  -3 -14  -1  170.58    5.20
  -3 -14  -1  154.18    5.00
  -3 -14  -1  161.88    5.50
   3  14   1  156.88    6.30
   3  14   1  158.38    5.40
   3  14   1  152.38    6.30
  -4 -14  -1   65.99    2.50
  -4 -14  -1   61.99    2.40
  -4 -14  -1   67.29    3.30
  -4 -14  -1   66.59    3.80
   4  14   1   68.59    4.30
   4  14   1   65.59    3.10
   4  14   1   62.89    4.20
  -5 -14  -1  188.48    6.80
  -5 -14  -1  185.48    6.00
  -5 -14  -1  187.88    6.30
   5  14   1  182.68    6.00
   5  14   1  189.28    7.30
   5  14   1  192.28    7.50
  -6 -14  -1    9.40    2.00
  -6 -14  -1   11.80    1.50
  -6 -14  -1   11.00    1.60
   6  14   1   12.70    2.50
   6  14   1   12.50    2.00
   6  14   1   13.00    1.50
  -7 -14  -1    1.90    1.50
  -7 -14  -1    2.00    1.80
  -7 -14  -1    3.60    1.20
   7  14   1    0.00    1.30
   7  14   1    1.80    1.00
   7  14   1    1.80    0.80
   7  14   1    2.20    1.50
  -8 -14  -1    2.10    1.50
  -8 -14  -1    2.90    1.60
  -8 -14  -1    0.60    1.70
   8  14   1    0.20    2.20
   8  14   1   -1.20    1.40
   8  14   1    0.40    1.10
  -9 -14  -1   49.80    3.70
  -9 -14  -1   45.90    3.80
  -9 -14  -1   60.79    4.10
   9  14   1   59.59    3.40
   9  14   1   51.99    4.50
 -10 -14  -1    0.90    1.50
 -10 -14  -1    1.80    2.00
 -10 -14  -1    1.80    1.50
  10  14   1    4.40    1.70
  10  14   1    1.20    2.40
 -11 -14  -1    1.70    1.60
 -11 -14  -1   -1.30    1.90
 -11 -14  -1    1.30    1.60
 -11 -14  -1    1.50    1.60
  11  14   1    3.70    2.40
  11  14   1    1.60    1.80
 -12 -14  -1    3.00    2.50
 -12 -14  -1    3.40    1.80
 -12 -14  -1    3.10    1.90
  12  14   1    4.00    2.20
  12  14   1    0.80    2.30
 -13 -14  -1   -2.00    2.60
 -13 -14  -1    3.10    2.00
 -13 -14  -1   -1.30    1.70
  13  14   1    1.90    2.40
   8 -15  -1    4.10    2.60
  -8  15   1    8.00    2.60
  -8  15   1    5.90    2.80
   7 -15  -1   -0.20    1.50
  -7  15   1    3.00    2.70
  -7  15   1   -1.90    2.20
   6 -15  -1  110.89    5.70
  -6  15   1  126.29    6.50
  -6  15   1  117.39    6.80
   5 -15  -1   79.89    4.40
   5 -15  -1   85.19    5.20
  -5  15   1   73.99    4.70
  -5  15   1   77.19    5.50
   4 -15  -1   28.80    3.50
   4 -15  -1   28.50    2.80
  -4  15   1   26.60    3.30
  -4  15   1   34.60    3.30
   3 -15  -1    0.60    1.70
   3 -15  -1   -0.80    1.30
  -3  15   1   -0.10    1.30
  -3  15   1    2.40    1.90
   2 -15  -1    1.50    1.30
   2 -15  -1   -0.40    1.20
   2 -15  -1    2.70    1.10
   2 -15  -1    4.00    1.40
  -2  15   1    1.90    1.80
  -2  15   1    1.60    1.30
  -2  15   1    1.80    1.40
   1 -15  -1   55.59    3.40
   1 -15  -1   51.09    3.30
   1 -15  -1   48.20    2.60
  -1  15   1   51.49    3.50
  -1  15   1   52.99    3.50
  -1  15   1   51.29    3.90
   0 -15  -1   85.79    4.30
   0  15   1   90.49    4.80
   0  15   1   84.49    4.50
   0  15   1   85.79    4.50
  -1 -15  -1  125.29    4.90
  -1 -15  -1  117.59    4.80
   1  15   1  125.99    5.30
   1  15   1  118.99    5.70
   1  15   1  122.49    4.90
  -2 -15  -1  186.08    6.30
  -2 -15  -1  192.08    6.20
  -2 -15  -1  183.88    6.00
   2  15   1  186.28    6.40
   2  15   1  193.78    7.40
   2  15   1  190.08    7.40
  -3 -15  -1  126.59    4.50
  -3 -15  -1  128.89    5.00
  -3 -15  -1  132.59    4.40
   3  15   1  131.19    4.80
   3  15   1  125.69    5.70
   3  15   1  137.59    6.20
  -4 -15  -1   32.90    2.90
  -4 -15  -1   32.90    2.20
  -4 -15  -1   33.20    1.70
   4  15   1   31.90    3.40
   4  15   1   30.70    2.20
   4  15   1   32.90    3.30
  -5 -15  -1    1.00    1.70
  -5 -15  -1    1.20    0.90
   5  15   1    1.50    1.80
   5  15   1   -1.00    1.90
   5  15   1   -0.30    0.80
  -6 -15  -1    1.50    1.40
  -6 -15  -1   -0.30    1.20
   6  15   1    0.80    1.90
   6  15   1   -2.00    1.30
   6  15   1   -1.10    1.00
  -7 -15  -1   -0.50    1.40
  -7 -15  -1   -0.40    1.20
  -7 -15  -1    1.80    1.30
   7  15   1   -3.70    1.90
   7  15   1   -1.10    1.80
  -8 -15  -1   67.99    4.20
  -8 -15  -1   69.39    4.20
  -8 -15  -1   70.09    4.00
   8  15   1   70.79    5.10
   8  15   1   73.99    5.30
   8  15   1   66.59    3.00
  -9 -15  -1    8.80    2.10
  -9 -15  -1    5.20    2.00
  -9 -15  -1    4.40    2.10
   9  15   1    5.80    1.60
   9  15   1    4.50    2.60
 -10 -15  -1   16.20    2.30
 -10 -15  -1   14.10    2.50
 -10 -15  -1   11.60    2.50
  10  15   1   15.50    2.10
  10  15   1   12.80    3.00
 -11 -15  -1    2.60    1.70
 -11 -15  -1   -0.10    1.60
 -11 -15  -1   -0.20    1.50
  11  15   1   -0.90    2.30
  11  15   1    4.50    1.90
 -12 -15  -1   -0.60    1.70
 -12 -15  -1   -0.60    1.70
 -12 -15  -1    2.10    1.90
  12  15   1    2.00    1.90
  12  15   1    0.90    2.60
 -13 -15  -1   16.10    3.00
 -13 -15  -1   17.00    2.90
 -13 -15  -1    7.50    2.30
  13  15   1   12.40    3.20
  13  15   1   11.00    2.80
   8 -16  -1   15.20    2.80
  -8  16   1   13.10    3.70
   7 -16  -1    4.50    2.60
  -7  16   1    6.10    3.10
  -7  16   1   10.50    2.90
   6 -16  -1    3.30    2.30
  -6  16   1   -2.20    1.90
  -6  16   1    0.20    2.40
   5 -16  -1    3.00    2.00
  -5  16   1    4.20    1.80
  -5  16   1    1.00    2.30
   4 -16  -1    5.80    2.00
   4 -16  -1    7.60    2.10
  -4  16   1    6.10    2.60
  -4  16   1    5.80    2.50
   3 -16  -1   60.79    3.50
   3 -16  -1   68.19    4.40
  -3  16   1   71.19    5.10
  -3  16   1   57.59    4.00
   2 -16  -1  141.69    5.20
   2 -16  -1  157.88    6.60
   2 -16  -1  146.79    5.80
   2 -16  -1  153.38    6.80
  -2  16   1  157.48    7.00
  -2  16   1  155.38    6.10
  -2  16   1  152.48    7.00
   1 -16  -1    6.70    1.70
   1 -16  -1    5.40    1.40
   1 -16  -1    6.10    1.90
  -1  16   1    6.70    2.30
  -1  16   1    9.10    2.40
  -1  16   1    7.60    1.60
   0 -16  -1   31.70    2.70
   0 -16  -1   29.80    2.70
   0  16   1   32.40    3.30
   0  16   1   34.30    3.20
   0  16   1   36.40    3.50
  -1 -16  -1   34.30    2.40
  -1 -16  -1   41.40    2.90
   1  16   1   52.69    4.10
   1  16   1   41.70    3.60
  -2 -16  -1    6.60    1.60
  -2 -16  -1    4.00    1.30
  -2 -16  -1    3.60    1.20
   2  16   1    2.90    1.50
   2  16   1    3.30    1.90
   2  16   1    3.40    2.00
  -3 -16  -1    0.50    0.90
  -3 -16  -1    1.30    0.90
  -3 -16  -1    0.00    1.30
   3  16   1    3.00    2.10
   3  16   1   -0.20    1.30
   3  16   1    3.60    2.20
  -4 -16  -1   25.30    2.80
  -4 -16  -1   24.30    2.10
   4  16   1   21.40    3.10
   4  16   1   23.50    2.70
  -5 -16  -1   67.69    4.20
  -5 -16  -1   61.69    3.50
   5  16   1   57.19    4.10
   5  16   1   61.59    4.70
   5  16   1   63.29    3.20
  -6 -16  -1   16.90    2.20
  -6 -16  -1   18.20    2.60
   6  16   1   17.90    2.90
   6  16   1   17.10    3.10
  -7 -16  -1    2.70    2.00
  -7 -16  -1    1.50    1.60
   7  16   1   -4.30    2.10
   7  16   1    0.60    1.50
  -8 -16  -1   13.10    2.30
  -8 -16  -1   15.50    2.80
   8  16   1   12.80    2.50
  -9 -16  -1    2.80    2.10
  -9 -16  -1    5.40    2.10
  -9 -16  -1    3.60    2.50
   9  16   1    4.80    2.80
 -10 -16  -1   47.20    3.80
 -10 -16  -1   45.00    4.30
 -10 -16  -1   47.20    3.90
  10  16   1   59.79    5.20
 -11 -16  -1    4.30    2.50
 -11 -16  -1    5.50    2.00
 -11 -16  -1    6.20    1.90
  11  16   1    0.60    1.70
  11  16   1    4.70    2.80
 -12 -16  -1    0.80    2.50
 -12 -16  -1    3.30    1.90
 -12 -16  -1    1.00    1.90
  12  16   1    1.20    2.80
  12  16   1   -0.30    1.70
 -13 -16  -1    1.10    2.80
 -13 -16  -1    2.10    2.10
 -13 -16  -1    0.70    1.90
  13  16   1    1.80    2.80
  13  16   1   -0.40    2.30
   7 -17  -1    0.50    1.70
  -7  17   1    0.60    2.00
   6 -17  -1   -0.70    2.00
  -6  17   1    0.50    2.60
  -6  17   1    1.00    2.60
   5 -17  -1   10.10    2.40
  -5  17   1   11.00    2.60
  -5  17   1   16.70    2.90
   4 -17  -1    1.40    1.80
  -4  17   1    5.60    2.60
  -4  17   1    3.30    2.30
   3 -17  -1   -0.30    1.10
   3 -17  -1   -0.60    2.00
  -3  17   1   -2.90    2.10
  -3  17   1   -1.60    2.30
   2 -17  -1    2.00    2.00
   2 -17  -1    4.30    1.60
  -2  17   1    3.70    1.80
  -2  17   1    0.20    1.50
  -2  17   1    4.20    2.20
   1 -17  -1   12.00    2.00
   1 -17  -1   14.00    1.90
   1 -17  -1   13.80    2.40
   1 -17  -1   11.40    2.30
  -1  17   1   11.00    2.50
  -1  17   1   10.40    2.20
  -1  17   1   10.90    1.90
   0 -17  -1   89.59    4.50
   0 -17  -1   93.09    4.10
   0 -17  -1   95.09    4.40
   0 -17  -1  102.79    5.20
   0  17   1   88.49    5.60
   0  17   1  107.59    5.60
   0  17   1   95.89    5.20
  -1 -17  -1   38.10    2.90
  -1 -17  -1   34.50    2.80
   1  17   1   39.10    3.60
   1  17   1   38.10    3.60
  -2 -17  -1   98.19    4.50
  -2 -17  -1   95.29    4.20
  -2 -17  -1   97.49    4.30
   2  17   1   93.49    4.30
   2  17   1   95.59    5.40
  -3 -17  -1  392.26   11.70
   3  17   1  374.86   11.40
   3  17   1  391.96   13.10
   3  17   1  405.16   13.10
  -4 -17  -1   40.30    3.00
  -4 -17  -1   44.70    3.60
   4  17   1   44.40    4.20
   4  17   1   43.30    3.70
   4  17   1   41.50    2.70
  -5 -17  -1    6.90    2.20
  -5 -17  -1    2.80    1.20
   5  17   1    2.60    1.60
   5  17   1    2.50    1.80
  -6 -17  -1    0.00    1.90
  -6 -17  -1   -0.80    1.50
   6  17   1   -5.00    2.10
   6  17   1   -1.50    1.30
  -7 -17  -1   29.20    2.80
  -7 -17  -1   30.60    3.30
   7  17   1   37.70    4.20
  -8 -17  -1   72.99    4.10
  -8 -17  -1   64.39    4.30
   8  17   1   75.09    5.70
  -9 -17  -1  138.49    6.60
  -9 -17  -1  146.29    6.70
   9  17   1  148.29    7.90
 -10 -17  -1   16.20    3.20
 -10 -17  -1    9.40    2.10
  10  17   1    7.70    3.10
 -11 -17  -1   -0.40    2.30
 -11 -17  -1    1.40    2.60
  11  17   1    4.30    2.90
 -12 -17  -1    4.90    2.80
 -12 -17  -1    1.60    2.40
 -12 -17  -1   -1.20    1.70
  12  17   1   -4.30    2.70
   6 -18  -1   14.30    2.50
   6 -18  -1   14.70    3.00
  -6  18   1   11.60    3.60
  -6  18   1   16.00    3.60
   5 -18  -1   -0.30    1.50
   5 -18  -1    4.40    2.80
  -5  18   1   -0.10    2.40
  -5  18   1   -1.90    2.60
   4 -18  -1    1.70    1.40
   4 -18  -1    1.60    2.40
  -4  18   1   -0.60    2.50
  -4  18   1    2.20    2.50
   3 -18  -1   13.40    2.30
   3 -18  -1   12.40    3.20
   3 -18  -1   11.40    2.80
  -3  18   1   14.50    3.20
  -3  18   1   16.10    2.90
   2 -18  -1   62.69    4.30
   2 -18  -1   67.09    4.30
   2 -18  -1   61.59    3.90
  -2  18   1   57.99    4.20
  -2  18   1   61.99    5.00
  -2  18   1   65.09    5.20
   1 -18  -1  123.49    5.70
   1 -18  -1  120.59    6.90
   1 -18  -1  124.19    5.20
   1 -18  -1  125.69    5.70
  -1  18   1  125.99    6.80
  -1  18   1  130.89    6.30
  -1  18   1  117.39    5.50
   0 -18  -1    2.40    1.70
   0 -18  -1    2.90    1.80
   0 -18  -1    3.50    1.70
   0 -18  -1    2.90    1.30
   0  18   1    2.90    2.10
   0  18   1    2.50    2.30
  -1 -18  -1   -0.80    1.70
  -1 -18  -1    4.10    1.50
  -1 -18  -1    0.00    1.40
   1  18   1    1.50    2.20
  -2 -18  -1    1.90    1.30
  -2 -18  -1   -1.20    1.20
  -2 -18  -1   -1.20    0.90
   2  18   1    0.90    2.10
  -3 -18  -1   57.89    3.70
   3  18   1   59.89    4.80
  -4 -18  -1   19.10    2.10
  -4 -18  -1   21.80    2.60
   4  18   1   10.60    2.90
  -5 -18  -1   20.50    2.20
  -5 -18  -1   23.70    3.10
   5  18   1   13.30    2.60
  -6 -18  -1   11.00    2.60
  -6 -18  -1    4.20    1.40
   6  18   1    2.80    2.10
  -7 -18  -1    1.20    1.80
  -7 -18  -1   -0.10    1.40
   7  18   1   -1.60    2.30
  -8 -18  -1    4.00    2.10
  -8 -18  -1    7.10    2.70
   8  18   1    6.10    2.40
  -9 -18  -1    1.90    1.60
  -9 -18  -1    1.40    2.60
   9  18   1    2.70    2.10
 -10 -18  -1   -1.40    2.50
 -10 -18  -1    3.60    2.30
  10  18   1    2.10    2.90
 -11 -18  -1   -0.40    2.30
 -11 -18  -1    2.50    2.00
  11  18   1   -2.10    2.80
 -12 -18  -1    0.20    2.50
 -12 -18  -1    1.10    2.10
  12  18   1    2.50    3.00
   6 -19  -1    8.70    3.60
  -6  19   1   13.80    3.80
   5 -19  -1    1.10    1.90
   5 -19  -1    3.60    2.10
  -5  19   1    6.00    2.90
  -5  19   1    6.90    3.20
   4 -19  -1    0.60    1.80
   4 -19  -1    1.30    1.50
  -4  19   1    1.50    2.20
  -4  19   1    0.30    2.60
   3 -19  -1   24.60    3.10
   3 -19  -1   25.20    2.90
  -3  19   1   35.40    4.20
  -3  19   1   20.30    3.60
   2 -19  -1    2.80    2.20
   2 -19  -1   -1.30    2.20
   2 -19  -1    1.20    1.70
  -2  19   1    2.40    1.80
  -2  19   1    2.20    2.00
   1 -19  -1    1.50    2.00
   1 -19  -1    1.90    2.00
   1 -19  -1    0.40    1.50
  -1  19   1    0.70    2.40
  -1  19   1   -2.00    1.90
  -1  19   1    1.10    2.50
   0 -19  -1   -0.40    1.30
   0 -19  -1    0.10    1.70
   0 -19  -1    2.60    1.80
   0 -19  -1    0.30    1.80
   0  19   1   -1.00    2.00
   0  19   1   -0.90    1.50
  -1 -19  -1   -1.20    1.40
  -1 -19  -1   -0.80    1.00
  -1 -19  -1    2.60    1.50
  -1 -19  -1   -0.20    1.90
   1  19   1    0.20    1.60
  -2 -19  -1   29.00    2.50
  -2 -19  -1   24.70    2.70
   2  19   1   23.10    3.30
  -3 -19  -1   12.70    2.10
  -3 -19  -1   11.70    2.10
   3  19   1   10.90    2.90
  -4 -19  -1   78.19    5.10
  -4 -19  -1   83.69    4.10
   4  19   1   70.69    5.00
  -5 -19  -1    6.50    2.50
  -5 -19  -1    9.50    1.80
   5  19   1   11.00    3.10
  -6 -19  -1    1.60    2.20
  -6 -19  -1    1.80    1.80
   6  19   1   -1.60    2.40
  -7 -19  -1   10.60    2.20
  -7 -19  -1   14.50    2.50
   7  19   1   12.80    3.60
  -8 -19  -1   45.60    4.40
  -8 -19  -1   34.70    3.20
   8  19   1   42.90    4.90
  -9 -19  -1   70.19    5.40
  -9 -19  -1   57.49    4.40
   9  19   1   50.29    5.20
 -10 -19  -1   36.60    3.90
 -10 -19  -1   43.70    4.00
  10  19   1   47.40    5.20
 -11 -19  -1   -0.50    1.60
 -11 -19  -1    1.50    2.80
  11  19   1   -0.20    2.00
 -12 -19  -1   -5.70    2.60
 -12 -19  -1   -0.40    1.80
  12  19   1   -3.20    2.90
   5 -20  -1   -2.90    2.70
  -5  20   1    0.10    3.00
   4 -20  -1    0.40    1.80
  -4  20   1   -1.00    2.70
  -4  20   1   -0.10    2.70
   3 -20  -1    0.20    2.40
  -3  20   1   -2.30    2.70
  -3  20   1   -0.20    2.60
   2 -20  -1    4.70    1.90
  -2  20   1    7.10    3.00
  -2  20   1    4.70    2.90
   1 -20  -1   44.80    3.90
   1 -20  -1   42.00    3.90
  -1  20   1   43.10    4.50
  -1  20   1   36.40    3.70
   0 -20  -1    2.00    1.40
   0 -20  -1    2.10    1.90
   0  20   1   -0.80    2.20
   0  20   1    3.10    2.00
  -1 -20  -1   -2.10    1.70
  -1 -20  -1    0.70    1.60
  -1 -20  -1    1.80    1.20
   1  20   1    2.80    1.80
  -2 -20  -1    1.70    1.70
  -2 -20  -1    0.00    2.10
   2  20   1    3.90    2.50
  -3 -20  -1   -1.20    2.10
  -3 -20  -1   -0.30    1.70
   3  20   1   -0.30    2.50
  -4 -20  -1   19.70    3.10
  -4 -20  -1   17.60    2.60
   4  20   1   19.70    3.10
  -5 -20  -1    9.50    2.20
  -5 -20  -1    7.80    1.70
   5  20   1   10.50    3.20
  -6 -20  -1   13.00    3.10
  -6 -20  -1   17.00    2.60
   6  20   1    6.70    3.20
  -7 -20  -1   11.90    2.50
  -7 -20  -1   11.50    2.50
   7  20   1   16.70    3.20
  -8 -20  -1    2.00    2.70
  -8 -20  -1    4.00    2.30
   8  20   1   -2.50    3.00
  -9 -20  -1   -1.50    1.90
  -9 -20  -1    1.90    1.70
   9  20   1    0.10    3.10
 -10 -20  -1   -5.60    2.50
 -10 -20  -1    4.80    2.50
  10  20   1   -0.20    3.20
 -11 -20  -1    4.20    2.60
 -11 -20  -1    0.00    2.90
  11  20   1    3.50    3.30
   4 -21  -1    4.50    3.00
  -4  21   1    1.50    2.90
  -3  21   1   54.99    5.20
  -3  21   1   52.79    5.50
   2 -21  -1   97.39    6.00
  -2  21   1   61.79    6.10
  -2  21   1   78.39    6.10
   1 -21  -1   13.20    2.70
  -1  21   1   16.40    3.00
  -1  21   1   14.90    3.40
   0 -21  -1   -1.20    1.80
   0  21   1    0.00    1.60
  -1 -21  -1    0.20    1.80
  -1 -21  -1    1.00    1.50
   1  21   1    0.60    2.50
  -2 -21  -1   21.50    3.40
  -2 -21  -1   24.90    2.50
   2  21   1   23.40    3.70
  -3 -21  -1    1.40    1.80
  -3 -21  -1   -0.20    1.70
   3  21   1    3.40    2.70
  -4 -21  -1    0.90    2.50
  -4 -21  -1    7.80    2.20
   4  21   1    8.50    2.50
  -5 -21  -1    0.90    2.50
  -5 -21  -1    0.90    2.00
   5  21   1    3.70    3.00
  -6 -21  -1    1.70    2.60
  -6 -21  -1    3.00    2.00
   6  21   1    1.80    3.20
  -7 -21  -1   -1.20    1.40
  -7 -21  -1    0.70    1.90
   7  21   1   -0.40    3.00
  -8 -21  -1    9.90    3.20
  -8 -21  -1    7.70    2.60
   8  21   1    3.70    3.40
  -9 -21  -1   -0.80    2.20
  -9 -21  -1    1.90    2.10
   9  21   1    3.40    2.50
 -10 -21  -1   19.50    2.80
 -10 -21  -1   41.00    4.70
  10  21   1   30.00    4.70
   2 -22  -1   12.70    3.10
  -2  22   1   10.40    3.50
   1 -22  -1    3.00    2.30
  -1  22   1    1.10    2.90
   0 -22  -1    6.20    1.70
   0 -22  -1    2.70    1.60
   0  22   1    4.90    2.70
  -1 -22  -1    8.70    2.30
   1  22   1    6.60    2.90
  -2 -22  -1    1.20    1.60
  -2 -22  -1    0.90    1.90
   2  22   1    0.40    2.70
  -3 -22  -1   19.40    3.30
  -3 -22  -1    9.60    1.90
   3  22   1   19.90    3.80
  -4 -22  -1    5.10    2.80
  -4 -22  -1    4.00    2.20
   4  22   1    2.40    2.30
  -5 -22  -1    5.40    2.20
  -5 -22  -1    1.30    2.10
   5  22   1   11.90    3.70
  -6 -22  -1   12.40    2.70
  -6 -22  -1   16.40    2.70
   6  22   1   15.40    3.70
  -7 -22  -1   17.60    3.60
  -7 -22  -1   16.00    3.00
   7  22   1   25.60    4.70
  -8 -22  -1   22.40    4.00
  -8 -22  -1   20.80    3.30
   8  22   1   24.50    3.90
  -9 -22  -1    2.50    2.20
  -9 -22  -1   -0.90    2.30
   9  22   1    4.90    3.40
   1 -23  -1   10.00    2.20
   0 -23  -1    5.70    2.20
   0  23   1    3.50    2.70
  -1 -23  -1    1.20    1.50
   1  23   1    0.50    2.90
  -2 -23  -1   13.50    2.70
  -2 -23  -1   11.90    2.70
   2  23   1   10.80    2.80
  -3 -23  -1    4.60    2.80
  -3 -23  -1    8.60    2.40
   3  23   1    4.60    3.20
  -4 -23  -1   66.19    4.60
  -4 -23  -1   65.79    5.30
   4  23   1   71.49    6.10
  -5 -23  -1   19.10    3.70
  -5 -23  -1   15.50    2.40
   5  23   1   18.90    4.10
  -6 -23  -1    7.10    3.00
  -6 -23  -1    0.40    1.50
   6  23   1   -3.30    3.00
  -7 -23  -1   22.30    3.20
  -7 -23  -1   24.10    4.10
   7  23   1   19.60    4.30
  -8 -23  -1    7.40    2.70
  -8 -23  -1    6.60    2.70
   8  23   1    9.90    3.90
  -1 -24  -1   24.40    3.70
  -1 -24  -1   19.10    2.60
   1  24   1   25.80    4.00
  -2 -24  -1   12.00    2.70
  -2 -24  -1   11.90    2.60
   2  24   1   16.00    3.70
  -3 -24  -1    2.40    2.70
  -3 -24  -1    5.10    2.40
   3  24   1    0.30    2.10
  -4 -24  -1    5.60    3.00
  -4 -24  -1    8.40    2.60
   4  24   1    2.10    3.30
  -5 -24  -1    1.20    2.20
  -5 -24  -1    2.50    2.30
   5  24   1   -1.10    3.20
  -6 -24  -1    1.00    2.10
  -6 -24  -1    3.40    2.40
   6  24   1    2.90    3.20
   4  24  -2    0.40    2.40
  -4 -24   2   -0.70    2.00
  -4 -24   2   -1.20    2.30
   3  24  -2    7.90    3.60
  -3 -24   2   -0.50    2.40
  -3 -24   2    0.20    2.80
   7  23  -2    3.30    3.70
  -7 -23   2   -3.90    2.40
  -7 -23   2    1.60    3.20
   6  23  -2    1.40    3.30
  -6 -23   2    2.30    2.50
  -6 -23   2   -2.40    2.90
   5  23  -2   23.40    4.40
  -5 -23   2   36.40    3.90
  -5 -23   2   26.00    4.10
   4  23  -2    1.50    3.30
  -4 -23   2    1.30    2.80
  -4 -23   2    1.20    2.40
   3  23  -2   16.50    4.00
  -3 -23   2   19.60    3.20
   2  23  -2    3.90    3.20
  -2 -23   2    3.90    1.80
   1  23  -2   12.60    3.50
  -1 -23   2   10.70    2.90
   0  23  -2    6.80    3.00
   0 -23   2    2.80    1.80
   9  22  -2    5.50    3.70
  -9 -22   2    1.70    3.00
  -9 -22   2    1.00    2.60
   8  22  -2   22.80    4.50
  -8 -22   2   23.70    3.50
  -8 -22   2   24.10    4.10
   7  22  -2   52.39    5.90
  -7 -22   2   59.19    4.90
  -7 -22   2   54.09    5.40
   6  22  -2   -2.30    2.10
  -6 -22   2    3.90    2.50
  -6 -22   2    4.50    2.30
   5  22  -2   10.90    3.00
  -5 -22   2   17.90    2.70
  -5 -22   2   18.50    3.60
   4  22  -2    4.50    3.20
  -4 -22   2    3.80    2.70
  -4 -22   2   -0.10    1.60
   3  22  -2   -1.70    1.90
  -3 -22   2    1.60    1.70
   2  22  -2   80.29    6.30
   1  22  -2   28.30    4.30
  -1 -22   2   26.50    3.40
   0  22  -2    6.10    2.80
   0  22  -2   10.00    3.70
   0 -22   2    1.70    2.10
   0 -22   2    9.10    2.50
  -1  22  -2   -2.90    2.80
   1 -22   2   -0.50    2.20
  -2  22  -2    5.80    3.30
   2 -22   2   -2.10    1.60
  10  21  -2    6.40    3.60
 -10 -21   2    1.70    2.20
 -10 -21   2    4.20    2.00
   9  21  -2    2.30    3.30
  -9 -21   2    0.80    3.00
  -9 -21   2    4.20    2.00
   8  21  -2    2.80    3.20
  -8 -21   2   -1.60    2.70
  -8 -21   2   -1.30    2.40
   7  21  -2   20.50    4.20
  -7 -21   2   23.80    3.50
  -7 -21   2   17.30    3.10
   6  21  -2   24.30    3.80
  -6 -21   2   30.20    3.10
  -6 -21   2   33.80    4.20
   5  21  -2   -3.60    1.90
  -5 -21   2   -1.20    1.70
  -5 -21   2   -1.70    2.10
   4  21  -2   35.80    4.70
  -4 -21   2   47.70    4.00
  -4 -21   2   46.20    4.40
   3  21  -2   -2.10    2.70
  -3 -21   2    3.90    2.20
   2  21  -2    1.20    2.80
  -2 -21   2    0.40    2.20
   1  21  -2    1.60    2.80
  -1 -21   2    6.30    2.20
  -1 -21   2    3.00    2.20
   0  21  -2    4.90    2.80
   0  21  -2    7.90    2.70
   0 -21   2    7.20    2.30
  -1  21  -2    1.60    2.20
  -1  21  -2   -0.10    2.30
   1 -21   2    2.10    1.70
  -2  21  -2    2.90    2.30
   2 -21   2    3.00    2.50
  -3  21  -2   31.40    4.70
  -3  21  -2   24.00    4.60
   3 -21   2   26.10    3.30
  10  20  -2   -3.40    3.20
 -10 -20   2    0.00    2.50
 -10 -20   2    1.40    2.10
   9  20  -2   -0.30    3.10
  -9 -20   2   -1.00    2.70
  -9 -20   2    1.30    1.80
   8  20  -2    7.80    2.80
  -8 -20   2    6.50    2.90
  -8 -20   2    6.50    2.60
   7  20  -2   43.80    5.30
  -7 -20   2   49.60    4.80
  -7 -20   2   38.50    3.90
   6  20  -2    9.90    2.80
  -6 -20   2    8.50    2.40
  -6 -20   2   10.50    2.20
   5  20  -2    9.80    3.30
  -5 -20   2   11.90    2.60
  -5 -20   2   17.50    3.30
   4  20  -2    2.00    2.10
  -4 -20   2    0.50    1.50
   3  20  -2   -0.70    2.60
  -3 -20   2   -1.70    1.80
   2  20  -2    9.20    3.10
   2  20  -2    7.20    2.20
  -2 -20   2    9.40    2.30
   1  20  -2  109.09    6.50
   1  20  -2  117.29    7.40
  -1 -20   2  119.19    5.50
  -1 -20   2  115.69    5.90
   0  20  -2   44.00    4.50
   0  20  -2   39.70    3.80
   0 -20   2   36.60    3.50
   0 -20   2   37.00    3.50
  -1  20  -2    9.90    2.60
  -1  20  -2   12.10    3.30
   1 -20   2    5.40    1.80
  -2  20  -2    5.00    3.00
  -2  20  -2   -4.00    2.60
   2 -20   2    0.10    2.20
  -3  20  -2   10.50    3.60
  -3  20  -2   12.40    3.80
   3 -20   2    4.30    2.10
  -4  20  -2   -2.50    3.10
  -4  20  -2   -1.50    3.00
   4 -20   2    1.90    2.70
  11  19  -2   38.50    5.00
 -11 -19   2   26.40    3.60
 -11 -19   2   24.00    3.20
  10  19  -2    4.60    3.20
 -10 -19   2    5.00    2.60
 -10 -19   2    0.10    2.00
   9  19  -2    2.70    2.20
  -9 -19   2    2.60    2.30
  -9 -19   2    0.80    2.70
   8  19  -2    0.80    2.00
  -8 -19   2   -0.70    2.40
  -8 -19   2    2.70    1.70
   7  19  -2   20.20    4.00
  -7 -19   2   20.60    3.10
  -7 -19   2   26.40    3.90
   6  19  -2   45.50    5.00
  -6 -19   2   57.19    3.90
  -6 -19   2   61.89    4.90
   5  19  -2   22.00    3.90
  -5 -19   2   22.40    3.00
  -5 -19   2   27.20    3.00
   4  19  -2   96.29    6.40
   4  19  -2  100.79    6.50
  -4 -19   2   93.19    5.10
   3  19  -2   94.09    5.60
   3  19  -2   89.99    5.50
  -3 -19   2  101.19    4.80
   2  19  -2    5.40    2.70
   2  19  -2    4.50    2.30
  -2 -19   2    6.50    1.30
  -2 -19   2    5.90    2.10
   1  19  -2    1.30    2.10
   1  19  -2   -2.80    2.50
   1  19  -2    2.60    1.80
  -1 -19   2   -0.40    1.60
  -1 -19   2   -0.10    1.50
   0  19  -2    3.10    2.70
   0  19  -2    3.00    2.00
   0  19  -2    0.90    2.30
   0 -19   2    6.00    2.10
   0 -19   2    3.80    1.90
  -1  19  -2   13.00    2.80
  -1  19  -2   12.50    3.30
   1 -19   2   13.40    2.60
   1 -19   2   18.20    2.80
  -2  19  -2   71.09    6.00
  -2  19  -2   70.59    5.70
   2 -19   2   77.99    5.40
  -3  19  -2    0.40    2.90
  -3  19  -2    3.90    2.30
   3 -19   2    4.20    2.50
  -4  19  -2    1.90    3.00
  -4  19  -2    2.60    3.00
   4 -19   2    2.50    2.70
  -5  19  -2    0.70    2.10
  -5  19  -2    3.40    3.10
   5 -19   2    2.10    2.10
  12  18  -2    8.80    3.50
 -12 -18   2    3.90    3.00
 -12 -18   2   10.70    3.40
  11  18  -2    5.10    2.40
 -11 -18   2    5.50    2.80
 -11 -18   2    4.70    2.90
  10  18  -2    1.60    3.00
 -10 -18   2   -2.50    1.50
 -10 -18   2   -1.80    2.50
   9  18  -2    1.60    2.90
  -9 -18   2    1.70    2.50
  -9 -18   2    1.70    2.20
   8  18  -2   18.20    3.20
  -8 -18   2   20.70    2.90
  -8 -18   2   15.60    3.30
   7  18  -2   36.30    4.40
  -7 -18   2   38.50    4.10
  -7 -18   2   39.20    3.60
   6  18  -2   10.60    3.20
   6  18  -2    9.00    2.90
  -6 -18   2    7.00    1.80
  -6 -18   2   10.30    2.70
   5  18  -2    2.40    2.30
   5  18  -2    1.10    2.50
  -5 -18   2    0.60    1.30
  -5 -18   2    1.10    2.10
   4  18  -2    8.10    2.70
   4  18  -2    3.90    2.50
  -4 -18   2    5.30    2.00
   3  18  -2    9.10    2.80
   3  18  -2    8.80    2.60
  -3 -18   2    6.50    1.70
  -3 -18   2    4.60    1.90
   2  18  -2   10.80    2.90
   2  18  -2    7.30    2.40
  -2 -18   2   11.70    1.80
  -2 -18   2    9.50    1.70
  -2 -18   2    7.10    1.70
   1  18  -2   54.19    4.90
   1  18  -2   52.99    4.40
   1  18  -2   63.99    4.80
  -1 -18   2   58.09    3.40
  -1 -18   2   63.49    3.40
   0  18  -2   37.60    4.20
   0  18  -2   35.20    3.70
   0  18  -2   30.60    3.10
   0 -18   2   43.40    3.40
   0 -18   2   44.70    3.50
  -1  18  -2   16.30    3.40
  -1  18  -2   14.10    2.80
  -1  18  -2   13.20    2.60
   1 -18   2   14.00    2.50
   1 -18   2   12.60    2.50
  -2  18  -2   30.40    4.20
  -2  18  -2   29.20    4.20
  -2  18  -2   24.80    3.10
   2 -18   2   21.30    3.20
   2 -18   2   28.40    3.50
  -3  18  -2    4.90    2.90
  -3  18  -2    3.20    2.90
   3 -18   2    9.00    2.80
  -4  18  -2   24.70    3.50
  -4  18  -2   23.60    3.90
   4 -18   2   25.10    3.20
  -5  18  -2    0.40    3.00
  -5  18  -2    2.00    3.00
   5 -18   2    1.10    2.10
  -6  18  -2   39.90    5.10
  -6  18  -2   30.30    4.70
   6 -18   2   31.50    3.90
  12  17  -2   11.10    3.60
 -12 -17   2    9.50    2.40
 -12 -17   2    3.90    2.90
 -12 -17   2    6.70    2.30
  11  17  -2   -0.20    2.80
 -11 -17   2    0.90    2.70
 -11 -17   2    1.70    1.90
  10  17  -2   24.20    4.00
 -10 -17   2   24.40    3.30
 -10 -17   2   31.40    3.80
   9  17  -2    0.50    2.80
  -9 -17   2    0.50    2.20
  -9 -17   2   -0.10    2.40
   8  17  -2   -2.40    1.50
   8  17  -2    3.10    2.80
  -8 -17   2    0.90    2.00
  -8 -17   2   -2.80    2.10
   7  17  -2    1.30    1.60
   7  17  -2   -0.50    2.50
  -7 -17   2   -2.40    2.20
  -7 -17   2    1.20    1.40
   6  17  -2   18.00    3.50
   6  17  -2   19.10    3.30
  -6 -17   2   20.60    3.10
  -6 -17   2   17.00    2.10
   5  17  -2   22.00    2.90
   5  17  -2   24.30    3.60
  -5 -17   2   21.80    2.60
  -5 -17   2   22.40    3.00
   4  17  -2    5.60    2.60
   4  17  -2    2.80    1.70
  -4 -17   2    4.00    1.80
   3  17  -2   13.80    3.00
   3  17  -2   10.20    2.60
  -3 -17   2   11.20    1.40
  -3 -17   2   11.70    2.10
  -3 -17   2   12.20    1.40
   2  17  -2   28.00    3.30
   2  17  -2   22.00    2.80
  -2 -17   2   20.80    2.10
  -2 -17   2   23.40    2.50
  -2 -17   2   18.60    2.10
   1  17  -2   21.20    3.40
   1  17  -2   21.40    2.60
   1  17  -2   19.60    3.00
  -1 -17   2   21.60    2.10
  -1 -17   2   23.60    2.10
   0  17  -2    1.40    2.00
   0  17  -2   -0.90    1.60
   0  17  -2    2.80    2.40
   0 -17   2    0.10    1.50
   0 -17   2    2.20    1.60
  -1  17  -2   13.60    2.40
  -1  17  -2   16.20    2.60
  -1  17  -2   21.90    3.50
  -1  17  -2   15.00    3.20
   1 -17   2   15.00    2.50
   1 -17   2   14.90    2.50
  -2  17  -2  207.38    9.20
  -2  17  -2  206.88    9.20
   2 -17   2  199.78    8.30
   2 -17   2  214.18    8.30
  -3  17  -2  229.18    9.40
  -3  17  -2  237.68   10.10
   3 -17   2  233.28    9.40
   3 -17   2  254.97    9.50
  -4  17  -2   23.50    3.90
  -4  17  -2   16.40    3.60
   4 -17   2   20.60    2.80
  -5  17  -2   -3.40    2.50
  -5  17  -2   -1.90    2.50
   5 -17   2    0.20    1.80
  -6  17  -2    0.00    3.00
  -6  17  -2    9.00    3.40
   6 -17   2    0.00    2.10
  -7  17  -2    1.40    3.10
  -7  17  -2   -0.80    3.10
   7 -17   2    1.40    3.20
  12  16  -2   15.80    3.60
 -12 -16   2   16.40    3.30
 -12 -16   2   12.30    2.50
 -12 -16   2   15.40    3.40
  11  16  -2   17.50    3.10
 -11 -16   2   11.40    3.00
 -11 -16   2   17.10    3.30
 -11 -16   2   16.60    3.10
  10  16  -2    5.30    2.70
 -10 -16   2   -2.60    2.10
 -10 -16   2    2.30    2.40
 -10 -16   2   -0.60    1.90
   9  16  -2    1.20    2.30
   9  16  -2   -3.60    2.70
  -9 -16   2    1.70    1.70
  -9 -16   2    0.70    1.80
  -9 -16   2    1.10    1.50
   8  16  -2   13.60    3.20
   8  16  -2   13.80    2.50
  -8 -16   2   15.80    2.60
  -8 -16   2   13.80    2.30
   7  16  -2   59.79    5.10
   7  16  -2   53.79    4.40
  -7 -16   2   54.59    3.90
  -7 -16   2   59.19    4.40
   6  16  -2   33.60    3.80
   6  16  -2   25.20    3.50
  -6 -16   2   27.80    2.80
  -6 -16   2   30.00    3.30
   5  16  -2   10.40    2.20
   5  16  -2    7.90    2.60
  -5 -16   2   13.80    2.10
  -5 -16   2   10.60    2.40
   4  16  -2   33.80    3.30
   4  16  -2   31.90    3.20
  -4 -16   2   30.40    2.20
  -4 -16   2   31.60    2.50
   3  16  -2    7.90    2.00
   3  16  -2   13.50    2.80
  -3 -16   2   11.80    1.50
  -3 -16   2   10.90    1.60
  -3 -16   2   10.70    1.40
   2  16  -2    4.90    2.20
   2  16  -2    0.50    2.10
   2  16  -2   -1.80    1.80
  -2 -16   2    0.10    0.80
  -2 -16   2    1.20    0.90
  -2 -16   2    0.80    1.10
   1  16  -2   14.90    2.70
   1  16  -2   11.80    2.60
   1  16  -2   15.10    2.50
  -1 -16   2   13.90    1.90
  -1 -16   2    9.50    1.70
   0  16  -2    1.20    1.80
   0  16  -2    0.40    2.10
   0  16  -2    0.60    1.20
   0 -16   2   -0.70    1.40
   0 -16   2    0.80    1.50
   0 -16   2    1.20    0.90
  -1  16  -2   28.40    3.60
  -1  16  -2   18.70    2.70
  -1  16  -2   21.30    2.70
  -1  16  -2   19.00    2.20
   1 -16   2   27.00    2.80
   1 -16   2   19.80    1.90
   1 -16   2   24.90    2.80
  -2  16  -2    3.30    2.40
  -2  16  -2    8.00    2.00
  -2  16  -2    6.60    2.50
   2 -16   2    9.70    1.70
   2 -16   2    6.30    2.20
   2 -16   2    3.60    2.00
  -3  16  -2   -2.90    2.40
  -3  16  -2    2.00    2.60
   3 -16   2    0.40    1.40
   3 -16   2   -0.50    2.00
   3 -16   2    1.70    2.20
  -4  16  -2    6.80    2.70
  -4  16  -2    8.90    2.90
   4 -16   2    1.40    1.60
   4 -16   2    3.70    1.80
   4 -16   2    5.20    1.90
  -5  16  -2   -0.70    1.70
  -5  16  -2    0.20    2.50
   5 -16   2   -0.60    1.70
   5 -16   2   -1.70    1.60
  -6  16  -2    2.30    2.10
  -6  16  -2    4.00    2.90
   6 -16   2    4.70    2.20
   6 -16   2    3.40    2.10
  -7  16  -2   19.90    3.40
  -7  16  -2   25.50    4.20
   7 -16   2   28.20    4.30
   7 -16   2   19.60    3.30
  -8  16  -2   24.40    4.40
  -8  16  -2   27.30    4.60
   8 -16   2   25.10    3.70
  13  15  -2    3.60    2.90
  13  15  -2    2.20    2.30
 -13 -15   2    8.30    3.00
 -13 -15   2    6.30    3.00
 -13 -15   2    3.50    3.10
  12  15  -2    2.10    2.10
  12  15  -2    3.10    2.80
 -12 -15   2    3.40    2.60
 -12 -15   2    4.40    2.80
 -12 -15   2    6.20    2.70
  11  15  -2    6.10    3.00
  11  15  -2    1.40    1.90
 -11 -15   2    6.10    2.60
 -11 -15   2    7.80    2.70
 -11 -15   2    4.90    2.60
  10  15  -2   10.90    2.90
  10  15  -2   11.90    3.00
  10  15  -2   11.10    2.10
 -10 -15   2   12.90    2.50
 -10 -15   2   16.10    2.80
 -10 -15   2   10.90    2.20
   9  15  -2  136.39    7.30
   9  15  -2  142.69    5.60
   9  15  -2  130.79    6.80
  -9 -15   2  137.09    6.40
  -9 -15   2  145.79    6.80
  -9 -15   2  152.88    6.60
   8  15  -2   45.70    4.40
   8  15  -2   44.70    2.60
   8  15  -2   47.30    4.30
  -8 -15   2   47.80    3.60
  -8 -15   2   41.60    3.20
  -8 -15   2   39.40    3.70
   7  15  -2   27.40    3.50
   7  15  -2   22.00    3.10
  -7 -15   2   23.90    2.40
  -7 -15   2   19.20    2.20
  -7 -15   2   17.50    2.40
   6  15  -2    4.50    2.20
   6  15  -2    2.40    2.10
  -6 -15   2    3.20    1.30
  -6 -15   2    3.10    1.80
  -6 -15   2    5.30    1.60
   5  15  -2    5.60    1.80
   5  15  -2    2.80    1.60
  -5 -15   2    1.60    1.50
  -5 -15   2    2.30    1.30
   4  15  -2    0.30    1.40
   4  15  -2    1.30    1.90
  -4 -15   2   -0.10    0.70
  -4 -15   2    0.30    1.40
  -4 -15   2    0.10    0.70
   3  15  -2    1.40    1.90
   3  15  -2    3.00    1.50
  -3 -15   2    3.20    1.00
  -3 -15   2    5.50    1.60
  -3 -15   2    1.30    0.90
   2  15  -2  297.27   10.20
   2  15  -2  300.57   10.60
   2  15  -2  290.67   10.00
  -2 -15   2  285.77    8.70
  -2 -15   2  292.87    9.20
  -2 -15   2  286.87    8.90
   1  15  -2    6.80    1.90
   1  15  -2    5.40    2.00
   1  15  -2   14.30    2.10
  -1 -15   2    9.30    1.10
  -1 -15   2    8.60    1.60
  -1 -15   2    9.00    1.60
   0  15  -2    3.00    2.10
   0  15  -2    2.40    1.70
   0  15  -2    3.20    1.70
   0  15  -2    3.80    2.00
   0 -15   2    4.40    1.50
   0 -15   2    3.00    1.50
   0 -15   2    4.60    1.00
  -1  15  -2   20.70    2.70
  -1  15  -2   18.20    2.40
  -1  15  -2   16.60    2.40
  -1  15  -2   24.10    2.50
   1 -15   2   18.40    1.60
   1 -15   2   22.80    2.50
   1 -15   2   18.80    2.40
  -2  15  -2   68.89    4.00
  -2  15  -2   78.69    4.60
  -2  15  -2   75.09    4.10
  -2  15  -2   76.99    5.10
   2 -15   2   78.99    4.70
   2 -15   2   71.89    3.50
   2 -15   2   86.19    4.80
  -3  15  -2  104.49    6.10
  -3  15  -2  108.29    6.10
   3 -15   2  108.89    5.70
   3 -15   2  109.69    5.60
   3 -15   2  101.19    4.60
  -4  15  -2  103.59    6.20
  -4  15  -2  101.89    6.20
   4 -15   2  101.89    5.40
   4 -15   2  108.89    5.00
   4 -15   2  110.59    5.40
  -5  15  -2    5.20    2.60
  -5  15  -2    2.30    2.00
   5 -15   2    4.30    2.10
   5 -15   2    3.70    1.50
   5 -15   2    6.50    1.90
  -6  15  -2    5.20    2.80
  -6  15  -2    6.10    2.70
   6 -15   2    2.60    2.00
   6 -15   2    0.30    1.70
  -7  15  -2    2.20    2.90
  -7  15  -2    2.00    2.80
   7 -15   2    4.60    3.10
   7 -15   2    3.90    1.80
  -8  15  -2   34.00    4.20
  -8  15  -2   24.10    3.60
   8 -15   2   31.20    3.90
   8 -15   2   23.80    3.70
  13  14  -2   33.90    3.90
 -13 -14   2   31.30    4.10
 -13 -14   2   32.20    4.00
 -13 -14   2   35.70    4.50
  12  14  -2    0.20    2.40
  12  14  -2   -1.00    2.20
 -12 -14   2    1.80    2.40
 -12 -14   2   -2.20    2.20
 -12 -14   2    2.50    2.60
  11  14  -2    3.80    2.10
  11  14  -2    6.30    2.70
  11  14  -2    4.30    1.80
 -11 -14   2    4.80    1.90
 -11 -14   2    4.10    2.40
 -11 -14   2    1.20    2.40
  10  14  -2    2.60    2.50
  10  14  -2    2.40    1.70
  10  14  -2    1.30    1.60
 -10 -14   2    1.50    2.10
 -10 -14   2    5.40    1.70
 -10 -14   2    1.90    2.00
   9  14  -2    4.50    2.60
   9  14  -2    7.60    1.80
   9  14  -2    5.30    2.50
  -9 -14   2    1.50    2.20
  -9 -14   2    2.40    2.10
  -9 -14   2    4.60    2.00
   8  14  -2    1.90    2.10
   8  14  -2   -0.80    1.60
   8  14  -2   -0.50    1.20
  -8 -14   2    1.90    1.70
  -8 -14   2    2.00    1.60
  -8 -14   2    1.60    1.30
   7  14  -2    6.90    1.20
   7  14  -2    9.50    2.40
   7  14  -2    6.00    2.40
  -7 -14   2    5.00    1.40
  -7 -14   2    9.00    1.50
  -7 -14   2    9.90    2.30
   6  14  -2   35.80    1.80
   6  14  -2   34.50    3.50
   6  14  -2   42.30    3.90
  -6 -14   2   39.00    2.70
  -6 -14   2   38.90    3.20
  -6 -14   2   38.80    2.90
   5  14  -2   38.30    3.30
   5  14  -2   39.00    3.50
  -5 -14   2   34.00    2.20
  -5 -14   2   37.30    3.10
  -5 -14   2   38.20    1.90
  -5 -14   2   41.40    2.60
   4  14  -2   53.99    4.10
   4  14  -2   54.29    4.00
  -4 -14   2   51.09    2.30
  -4 -14   2   54.99    3.20
  -4 -14   2   49.70    2.50
  -4 -14   2   55.99    2.40
   3  14  -2    5.00    2.00
   3  14  -2    7.80    2.20
  -3 -14   2    3.60    1.50
  -3 -14   2    6.50    1.10
  -3 -14   2    8.40    1.20
   2  14  -2   39.10    3.10
   2  14  -2   32.00    3.10
   2  14  -2   34.70    3.20
  -2 -14   2   36.00    2.50
  -2 -14   2   34.20    2.40
  -2 -14   2   38.40    2.50
   1  14  -2   65.19    4.00
   1  14  -2   65.59    4.10
   1  14  -2   65.09    4.10
  -1 -14   2   68.89    3.10
  -1 -14   2   68.49    3.20
   0  14  -2    2.40    1.20
   0  14  -2    8.60    2.20
   0  14  -2    5.90    1.80
   0  14  -2    8.50    2.20
   0 -14   2    6.40    1.30
   0 -14   2    6.50    1.00
   0 -14   2    6.10    1.30
  -1  14  -2   66.09    3.80
  -1  14  -2   55.09    3.30
  -1  14  -2   57.69    3.80
  -1  14  -2   60.39    4.20
   1 -14   2   66.09    3.60
   1 -14   2   62.89    2.90
   1 -14   2   66.69    3.50
  -2  14  -2   96.09    5.30
  -2  14  -2   84.39    4.20
  -2  14  -2   91.49    4.40
  -2  14  -2   95.29    5.30
   2 -14   2   92.09    4.70
   2 -14   2   93.39    4.80
   2 -14   2   84.29    3.80
  -3  14  -2   14.80    2.40
  -3  14  -2   16.90    2.50
  -3  14  -2   16.70    2.00
   3 -14   2   14.00    1.80
   3 -14   2   12.20    2.40
   3 -14   2   17.50    2.50
  -4  14  -2    0.80    2.10
  -4  14  -2    1.30    2.10
   4 -14   2    1.10    1.40
   4 -14   2    2.50    1.50
   4 -14   2    3.30    1.50
  -5  14  -2    1.30    1.70
  -5  14  -2    0.90    1.50
   5 -14   2    2.00    1.60
   5 -14   2    0.80    1.60
   5 -14   2    0.50    1.50
  -6  14  -2   13.90    3.10
  -6  14  -2   17.40    3.40
   6 -14   2   15.20    2.60
   6 -14   2   12.10    2.40
  -7  14  -2   15.90    3.40
  -7  14  -2   16.60    3.50
   7 -14   2   12.20    2.80
   7 -14   2   17.80    3.50
  -8  14  -2    5.30    2.40
  -8  14  -2    7.10    2.50
   8 -14   2    6.20    2.40
   8 -14   2    6.00    2.20
  -9  14  -2    8.50    2.70
  -9  14  -2    3.30    3.20
   9 -14   2    5.10    2.90
   9 -14   2    8.20    2.70
  13  13  -2    4.80    2.70
 -13 -13   2    6.60    2.80
 -13 -13   2    0.40    2.00
 -13 -13   2   -0.60    2.50
  12  13  -2    2.60    2.40
  12  13  -2    2.00    2.20
  12  13  -2    5.80    2.60
 -12 -13   2    2.50    2.40
 -12 -13   2    3.20    2.60
 -12 -13   2    6.90    2.70
  11  13  -2   -1.50    2.10
  11  13  -2    0.30    2.10
  11  13  -2    5.00    2.20
  11  13  -2   -0.30    1.90
 -11 -13   2    2.00    1.50
 -11 -13   2   -1.30    1.50
 -11 -13   2    3.00    2.30
  10  13  -2   34.50    3.70
  10  13  -2   38.10    3.80
  10  13  -2   37.00    3.30
  10  13  -2   42.50    4.10
 -10 -13   2   39.30    3.60
 -10 -13   2   34.60    3.20
 -10 -13   2   32.70    3.50
   9  13  -2  120.59    6.50
   9  13  -2  123.29    6.40
   9  13  -2  131.39    5.50
  -9 -13   2  115.29    5.50
  -9 -13   2  127.79    6.00
  -9 -13   2  120.99    5.70
   8  13  -2  412.86   12.20
   8  13  -2  412.06   13.40
   8  13  -2  421.26   13.70
  -8 -13   2  406.56   12.50
  -8 -13   2  421.66   13.10
  -8 -13   2  411.66   12.80
   7  13  -2  118.39    6.00
   7  13  -2  119.39    4.50
   7  13  -2  120.39    6.10
  -7 -13   2  117.69    4.90
  -7 -13   2  134.89    5.30
  -7 -13   2  111.89    5.10
   6  13  -2   31.50    3.30
   6  13  -2   24.60    1.70
   6  13  -2   30.10    3.10
  -6 -13   2   27.30    2.50
  -6 -13   2   25.40    2.20
  -6 -13   2   23.30    2.30
   5  13  -2    2.30    0.60
   5  13  -2    2.50    1.80
   5  13  -2    3.60    1.50
  -5 -13   2    1.60    0.60
  -5 -13   2    2.60    1.50
  -5 -13   2    1.60    1.30
  -5 -13   2    2.40    1.00
  -5 -13   2    3.00    0.60
   4  13  -2   58.49    2.20
   4  13  -2   66.89    4.10
   4  13  -2   56.69    3.60
  -4 -13   2   64.89    2.50
  -4 -13   2   64.49    3.10
  -4 -13   2   60.59    2.70
  -4 -13   2   62.29    2.40
   3  13  -2  527.35   15.60
   3  13  -2  518.55   15.50
  -3 -13   2  526.65   14.10
  -3 -13   2  534.65   14.00
  -3 -13   2  540.15   14.70
  -3 -13   2  514.65   13.90
   2  13  -2  544.15   15.50
   2  13  -2  518.75   15.20
   2  13  -2  531.15   15.20
  -2 -13   2  514.45   14.20
  -2 -13   2  505.35   13.80
  -2 -13   2  473.65   13.30
  -2 -13   2  515.35   14.00
   1  13  -2    9.60    2.10
   1  13  -2    7.00    1.50
   1  13  -2    7.40    1.80
  -1 -13   2    7.60    1.40
  -1 -13   2    5.90    1.30
   0  13  -2   10.80    1.80
   0  13  -2    9.20    1.80
   0  13  -2    6.70    1.60
   0  13  -2    8.70    2.00
   0 -13   2    9.30    1.00
   0 -13   2    6.20    1.50
   0 -13   2    7.50    1.50
  -1  13  -2    1.00    1.30
  -1  13  -2    1.40    1.30
  -1  13  -2    3.30    1.60
  -1  13  -2    2.70    1.70
   1 -13   2    2.20    1.10
   1 -13   2    3.80    1.00
   1 -13   2    0.40    1.00
  -2  13  -2    0.30    1.30
  -2  13  -2    0.50    1.20
  -2  13  -2    0.80    1.60
  -2  13  -2    0.40    0.80
   2 -13   2    0.10    1.40
   2 -13   2    2.00    1.50
   2 -13   2   -0.30    0.90
  -3  13  -2   60.89    4.30
  -3  13  -2   60.79    3.30
  -3  13  -2   66.79    4.50
   3 -13   2   64.49    3.30
   3 -13   2   70.99    4.30
   3 -13   2   68.79    4.20
  -4  13  -2   71.49    4.30
  -4  13  -2   77.39    4.90
   4 -13   2   86.79    4.50
   4 -13   2   76.79    4.00
   4 -13   2   78.09    4.50
  -5  13  -2    1.50    2.10
  -5  13  -2   -0.80    1.40
   5 -13   2    2.20    1.60
   5 -13   2   -1.60    1.20
   5 -13   2   -0.30    1.40
  -6  13  -2    7.40    2.60
  -6  13  -2    5.80    2.00
   6 -13   2    8.00    1.80
   6 -13   2    6.40    2.00
   6 -13   2    6.30    2.00
  -7  13  -2    6.50    2.20
  -7  13  -2    8.60    2.80
   7 -13   2    3.00    2.60
   7 -13   2    6.40    2.30
  -8  13  -2    2.10    2.60
  -8  13  -2    6.20    2.90
   8 -13   2    2.00    2.00
   8 -13   2   -1.80    2.10
  -9  13  -2   36.30    4.50
  -9  13  -2   20.50    3.40
   9 -13   2   27.90    3.50
   9 -13   2   31.80    3.60
  14  12  -2    0.50    3.20
 -14 -12   2    6.20    2.90
 -14 -12   2    2.20    3.10
  13  12  -2    7.10    2.30
  13  12  -2    9.60    2.70
 -13 -12   2   17.60    2.70
 -13 -12   2    7.30    2.20
 -13 -12   2   16.20    3.60
  12  12  -2   42.10    4.00
  12  12  -2   42.10    4.10
  12  12  -2   47.60    4.30
 -12 -12   2   43.70    3.80
 -12 -12   2   43.60    4.10
 -12 -12   2   38.10    3.90
  11  12  -2    6.20    2.40
  11  12  -2    3.40    2.30
  11  12  -2    4.30    2.20
  11  12  -2    1.50    1.90
 -11 -12   2    4.80    2.20
 -11 -12   2    3.50    2.10
 -11 -12   2    5.00    2.50
  10  12  -2   27.60    3.20
  10  12  -2   29.70    3.10
  10  12  -2   30.30    3.40
  10  12  -2   30.20    3.50
 -10 -12   2   25.60    2.90
 -10 -12   2   27.50    3.10
 -10 -12   2   20.60    2.90
   9  12  -2    5.00    2.40
   9  12  -2    7.70    2.10
   9  12  -2   15.80    2.30
   9  12  -2    8.70    2.50
  -9 -12   2   10.20    2.40
  -9 -12   2   10.70    1.90
  -9 -12   2    4.60    2.10
   8  12  -2   61.79    4.50
   8  12  -2   66.19    3.70
   8  12  -2   50.79    4.20
   8  12  -2   55.19    3.60
  -8 -12   2   61.19    3.90
  -8 -12   2   63.29    3.60
  -8 -12   2   56.59    4.00
   7  12  -2   34.70    2.50
   7  12  -2   35.00    3.10
   7  12  -2   33.30    3.20
  -7 -12   2   32.20    2.70
  -7 -12   2   32.60    2.50
  -7 -12   2   39.70    3.20
   6  12  -2    3.40    1.00
   6  12  -2    1.00    0.90
   6  12  -2    0.10    1.50
   6  12  -2    0.70    1.70
  -6 -12   2    5.60    1.40
  -6 -12   2    1.80    1.40
  -6 -12   2    5.40    1.60
   5  12  -2   59.19    3.90
   5  12  -2   57.99    2.20
   5  12  -2   63.89    4.00
   5  12  -2   59.89    2.40
  -5 -12   2   59.99    3.50
  -5 -12   2   58.19    2.90
  -5 -12   2   60.29    2.30
  -5 -12   2   55.59    2.20
  -5 -12   2   68.69    3.30
   4  12  -2    4.90    0.40
   4  12  -2    5.60    0.40
   4  12  -2    5.80    1.40
   4  12  -2    4.70    0.70
   4  12  -2    5.70    1.70
  -4 -12   2    4.80    0.90
  -4 -12   2    6.30    1.30
  -4 -12   2    5.50    0.80
  -4 -12   2    4.90    1.00
   3  12  -2    2.40    1.20
   3  12  -2    2.00    0.60
   3  12  -2    1.40    1.50
  -3 -12   2    1.90    0.80
  -3 -12   2    0.50    0.80
  -3 -12   2    3.00    0.80
  -3 -12   2    1.10    0.70
   2  12  -2   62.89    3.40
   2  12  -2   62.19    3.50
   2  12  -2   56.09    3.80
  -2 -12   2   57.89    2.20
  -2 -12   2   53.29    2.90
  -2 -12   2   59.09    2.50
  -2 -12   2   52.89    2.50
   1  12  -2    2.60    1.40
   1  12  -2    1.60    1.40
   1  12  -2    1.60    1.60
  -1 -12   2    2.20    1.10
  -1 -12   2    2.20    1.00
  -1 -12   2    2.70    0.60
   0  12  -2   10.60    1.60
   0  12  -2    9.00    1.70
   0  12  -2   13.10    1.80
   0  12  -2   10.80    1.80
   0 -12   2   10.70    0.90
   0 -12   2    9.10    1.50
   0 -12   2   13.70    1.70
   0 -12   2   11.70    1.10
  -1  12  -2   -0.10    1.50
  -1  12  -2    2.70    1.30
  -1  12  -2    0.00    1.10
  -1  12  -2    2.50    1.30
   1 -12   2    2.50    1.30
   1 -12   2    1.20    1.20
   1 -12   2    1.50    0.80
  -2  12  -2  164.38    5.90
  -2  12  -2  169.98    6.70
  -2  12  -2  162.08    6.70
  -2  12  -2  164.28    5.90
   2 -12   2  180.08    6.50
   2 -12   2  168.68    6.30
   2 -12   2  170.48    5.50
  -3  12  -2  245.68    8.80
  -3  12  -2  242.78    8.60
   3 -12   2  245.68    8.60
   3 -12   2  226.88    8.20
   3 -12   2  246.48    7.60
  -4  12  -2   21.30    2.80
  -4  12  -2   25.10    3.00
   4 -12   2   26.10    2.40
   4 -12   2   28.30    2.80
  -5  12  -2   11.50    2.60
  -5  12  -2   18.50    2.80
   5 -12   2   15.50    2.30
   5 -12   2   14.80    1.90
  -6  12  -2    0.90    1.60
  -6  12  -2    5.40    2.20
   6 -12   2    1.70    1.70
   6 -12   2    2.30    1.60
  -7  12  -2  107.79    6.40
  -7  12  -2  109.59    6.30
   7 -12   2  118.89    6.50
   7 -12   2  111.29    6.60
   7 -12   2  108.49    5.80
  -8  12  -2    1.00    2.40
  -8  12  -2   -0.30    2.50
   8 -12   2   -3.70    2.30
   8 -12   2    4.40    2.40
  -9  12  -2    7.20    3.20
  -9  12  -2   14.80    3.40
   9 -12   2    7.40    2.90
   9 -12   2   12.20    2.70
 -10  12  -2    0.10    2.90
 -10  12  -2    1.40    2.80
  10 -12   2    3.60    3.00
  10 -12   2    1.20    2.10
  14  11  -2   27.00    4.20
  14  11  -2   18.50    3.50
 -14 -11   2   20.80    3.50
 -14 -11   2   16.70    2.90
 -14 -11   2   22.10    4.10
  13  11  -2    4.30    3.00
  13  11  -2   13.10    3.50
 -13 -11   2   10.10    2.40
 -13 -11   2    5.10    3.00
 -13 -11   2    7.10    2.80
  12  11  -2    4.20    2.60
  12  11  -2    0.20    2.30
 -12 -11   2    1.80    1.60
 -12 -11   2    4.60    2.70
 -12 -11   2    1.70    1.60
  11  11  -2    0.50    1.80
  11  11  -2    2.80    2.10
  11  11  -2    3.10    2.20
  11  11  -2    2.40    2.20
 -11 -11   2    0.00    2.10
 -11 -11   2    0.10    1.80
 -11 -11   2    2.50    1.50
  10  11  -2    4.40    1.50
  10  11  -2    2.70    2.00
  10  11  -2    1.60    1.90
  10  11  -2    1.90    1.80
 -10 -11   2    4.40    1.70
 -10 -11   2    3.00    2.00
 -10 -11   2    3.40    1.50
   9  11  -2  106.69    5.60
   9  11  -2  120.59    5.90
   9  11  -2  118.39    5.50
   9  11  -2  117.89    5.60
  -9 -11   2  124.59    5.60
  -9 -11   2  117.59    5.40
  -9 -11   2  119.49    5.10
   8  11  -2  330.57   10.50
   8  11  -2  336.07   10.90
   8  11  -2  328.87   11.20
   8  11  -2  336.27   11.00
  -8 -11   2  341.77   10.80
  -8 -11   2  321.47   10.40
  -8 -11   2  339.27   10.60
   7  11  -2   48.50    3.30
   7  11  -2   56.49    4.10
   7  11  -2   53.49    3.10
   7  11  -2   48.40    2.30
   7  11  -2   48.00    3.40
  -7 -11   2   51.29    3.30
  -7 -11   2   53.09    3.50
  -7 -11   2   47.20    2.80
   6  11  -2   28.90    2.10
   6  11  -2   27.70    1.60
   6  11  -2   28.80    2.90
   6  11  -2   29.20    2.90
  -6 -11   2   29.90    2.40
  -6 -11   2   27.70    1.30
  -6 -11   2   31.40    2.60
  -6 -11   2   30.20    2.40
   5  11  -2   64.49    2.30
   5  11  -2   66.19    2.70
   5  11  -2   67.89    4.00
   5  11  -2   72.39    4.00
  -5 -11   2   68.29    3.30
  -5 -11   2   66.39    2.30
  -5 -11   2   64.59    2.40
  -5 -11   2   70.69    3.60
  -5 -11   2   66.69    3.00
   4  11  -2   27.00    2.50
   4  11  -2   26.80    1.40
   4  11  -2   26.10    1.40
   4  11  -2   27.30    2.60
  -4 -11   2   29.10    1.40
  -4 -11   2   31.30    1.50
  -4 -11   2   26.90    1.90
  -4 -11   2   28.10    1.80
   3  11  -2  142.79    5.70
   3  11  -2  139.79    5.60
   3  11  -2  134.39    4.10
  -3 -11   2  139.39    4.30
  -3 -11   2  136.59    4.80
  -3 -11   2  137.99    4.30
  -3 -11   2  139.89    4.30
   2  11  -2  721.23   19.80
   2  11  -2  718.13   19.80
   2  11  -2  709.83   19.80
  -2 -11   2  737.93   18.80
  -2 -11   2  717.63   18.90
  -2 -11   2  710.23   18.30
  -2 -11   2  721.33   18.60
   1  11  -2  401.56   12.00
   1  11  -2  411.06   11.90
   1  11  -2  398.76   11.90
  -1 -11   2  414.46   11.20
  -1 -11   2  382.66   10.40
  -1 -11   2  405.96   11.10
   0  11  -2  166.58    6.00
   0  11  -2  172.68    6.30
   0  11  -2  176.48    6.00
   0  11  -2  167.28    6.20
   0 -11   2  171.28    4.80
   0 -11   2  170.68    5.60
   0 -11   2  172.08    5.70
   0 -11   2  167.88    5.00
  -1  11  -2  112.39    5.00
  -1  11  -2  115.49    4.50
  -1  11  -2  124.19    5.30
  -1  11  -2  116.19    4.60
   1 -11   2  114.19    4.70
   1 -11   2  110.19    3.50
   1 -11   2  121.39    4.60
   1 -11   2  117.19    3.80
  -2  11  -2    5.80    1.20
  -2  11  -2    3.10    1.50
  -2  11  -2    7.80    1.90
  -2  11  -2    4.80    1.20
   2 -11   2    4.40    1.20
   2 -11   2    3.70    0.80
   2 -11   2    2.90    1.10
   2 -11   2    6.30    1.10
  -3  11  -2    1.70    0.90
  -3  11  -2    3.50    1.80
  -3  11  -2    3.30    1.00
  -3  11  -2    0.50    1.10
   3 -11   2   -0.60    1.00
   3 -11   2    0.70    1.40
  -4  11  -2    3.30    1.70
  -4  11  -2    1.80    1.60
   4 -11   2    1.80    1.00
   4 -11   2    4.30    1.40
  -5  11  -2   84.99    4.80
  -5  11  -2   81.29    4.80
   5 -11   2   82.19    4.50
   5 -11   2   77.49    3.90
  -6  11  -2   49.50    4.00
  -6  11  -2   45.50    3.80
   6 -11   2   49.80    3.70
   6 -11   2   44.90    3.90
  -7  11  -2   36.90    3.80
  -7  11  -2   34.20    3.50
   7 -11   2   36.30    3.80
   7 -11   2   34.40    3.10
  -8  11  -2   17.60    3.20
  -8  11  -2   15.40    2.70
   8 -11   2   19.10    3.00
   8 -11   2   14.90    3.20
  -9  11  -2   21.00    3.70
  -9  11  -2   15.00    3.30
   9 -11   2   14.70    3.20
   9 -11   2   20.40    3.60
 -10  11  -2    0.60    2.60
 -10  11  -2    2.80    3.10
  10 -11   2    4.90    2.90
  10 -11   2    3.40    2.20
  14  10  -2    0.70    3.10
  14  10  -2    5.30    2.50
 -14 -10   2    7.90    2.90
 -14 -10   2    3.50    2.10
 -14 -10   2    2.60    3.20
  13  10  -2    9.50    3.30
  13  10  -2    8.30    3.00
 -13 -10   2   10.00    2.80
 -13 -10   2   12.00    2.30
 -13 -10   2   10.70    3.40
  12  10  -2   36.40    4.30
  12  10  -2   45.60    4.40
 -12 -10   2   33.30    3.70
 -12 -10   2   30.20    3.40
 -12 -10   2   39.30    3.90
  11  10  -2   15.40    2.50
  11  10  -2   16.30    2.70
  11  10  -2   15.00    2.50
 -11 -10   2   23.00    2.50
 -11 -10   2   14.40    2.70
 -11 -10   2   15.80    3.00
  10  10  -2   39.70    3.70
  10  10  -2   44.50    3.70
  10  10  -2   40.00    3.60
  10  10  -2   29.90    2.90
 -10 -10   2   39.90    3.70
 -10 -10   2   41.80    3.40
 -10 -10   2   31.60    2.80
   9  10  -2    3.30    1.80
   9  10  -2    4.20    1.80
   9  10  -2    5.80    2.00
   9  10  -2    2.10    1.80
  -9 -10   2    3.20    1.90
  -9 -10   2    5.60    1.80
  -9 -10   2    0.40    1.70
   8  10  -2    7.50    2.10
   8  10  -2   12.60    2.50
   8  10  -2   17.30    2.20
   8  10  -2   15.50    2.40
  -8 -10   2   13.70    2.30
  -8 -10   2   15.20    1.90
  -8 -10   2   17.00    2.20
   7  10  -2  116.49    5.30
   7  10  -2  110.89    3.90
   7  10  -2  117.59    4.90
   7  10  -2  114.69    5.30
   7  10  -2  113.79    4.70
  -7 -10   2  119.39    4.80
  -7 -10   2  110.99    4.60
  -7 -10   2  116.29    5.00
   6  10  -2   96.89    4.60
   6  10  -2   96.29    4.10
   6  10  -2   90.99    3.20
   6  10  -2   87.79    2.90
   6  10  -2   92.69    3.80
   6  10  -2   88.89    4.30
  -6 -10   2   94.39    3.80
  -6 -10   2  101.69    4.10
  -6 -10   2   94.69    4.30
   5  10  -2  268.87    7.80
   5  10  -2  265.27    7.20
   5  10  -2  279.87    8.90
   5  10  -2  260.17    7.20
   5  10  -2  268.67    8.80
  -5 -10   2  269.37    7.20
  -5 -10   2  269.77    7.30
  -5 -10   2  254.57    8.00
  -5 -10   2  266.97    8.30
  -5 -10   2  271.37    8.00
   4  10  -2  159.08    4.90
   4  10  -2  166.48    6.20
   4  10  -2  161.88    4.60
   4  10  -2  168.08    4.90
   4  10  -2  181.18    6.30
  -4 -10   2  166.28    4.70
  -4 -10   2  168.78    5.40
  -4 -10   2  164.48    4.80
  -4 -10   2  156.18    4.30
  -4 -10   2  161.68    5.20
   3  10  -2   40.00    1.60
   3  10  -2   40.40    1.40
   3  10  -2   39.70    1.40
   3  10  -2   38.60    2.50
   3  10  -2   39.20    2.50
  -3 -10   2   37.20    1.70
  -3 -10   2   40.10    2.10
  -3 -10   2   38.60    1.70
  -3 -10   2   37.70    1.70
   2  10  -2   74.29    2.60
   2  10  -2   74.99    3.50
   2  10  -2   87.09    3.70
   2  10  -2   76.29    3.60
  -2 -10   2   77.49    2.80
  -2 -10   2   75.09    2.50
  -2 -10   2   76.19    2.80
  -2 -10   2   76.99    3.10
   1  10  -2   16.70    2.10
   1  10  -2   14.60    1.70
   1  10  -2   15.90    1.80
  -1 -10   2   14.10    1.30
  -1 -10   2   15.10    0.90
  -1 -10   2   13.80    1.20
   0  10  -2  158.68    5.80
   0  10  -2  154.08    5.60
   0  10  -2  165.38    5.60
   0  10  -2  160.98    5.70
   0 -10   2  158.68    5.40
   0 -10   2  151.18    5.20
   0 -10   2  155.78    4.40
   0 -10   2  159.18    4.60
  -1  10  -2  516.35   14.50
  -1  10  -2  499.75   14.60
  -1  10  -2  514.55   14.10
  -1  10  -2  512.15   14.10
   1 -10   2  503.15   13.40
   1 -10   2  500.05   14.10
   1 -10   2  514.75   13.10
   1 -10   2  515.05   14.10
  -2  10  -2    1.00    1.40
  -2  10  -2    0.60    0.90
  -2  10  -2    0.30    0.80
  -2  10  -2    0.30    0.80
   2 -10   2    1.80    1.00
   2 -10   2    1.70    0.70
   2 -10   2    1.70    0.60
   2 -10   2    0.70    0.70
  -3  10  -2  108.69    4.00
  -3  10  -2  102.49    3.90
  -3  10  -2  116.59    4.90
  -3  10  -2  111.29    4.90
   3 -10   2  107.19    3.70
   3 -10   2  110.89    4.70
   3 -10   2  107.09    3.80
   3 -10   2  112.89    4.20
  -4  10  -2   60.09    3.70
  -4  10  -2   65.49    3.30
  -4  10  -2   68.79    4.00
   4 -10   2   55.59    2.80
   4 -10   2   64.09    3.30
   4 -10   2   56.79    3.80
  -5  10  -2    0.20    1.60
  -5  10  -2   -0.90    1.10
   5 -10   2    0.80    1.00
   5 -10   2   -0.90    1.00
   5 -10   2    0.50    1.10
  -6  10  -2    0.70    1.90
  -6  10  -2   -0.40    1.90
   6 -10   2    1.50    2.00
   6 -10   2   -2.30    1.60
  -7  10  -2   86.19    5.20
  -7  10  -2   78.19    5.10
   7 -10   2   86.49    5.00
   7 -10   2   83.09    4.90
  -8  10  -2   48.00    4.10
  -8  10  -2   44.30    3.90
   8 -10   2   50.59    4.40
   8 -10   2   54.99    4.40
  -9  10  -2   13.30    2.60
  -9  10  -2   19.30    2.90
   9 -10   2   15.40    3.20
   9 -10   2   10.00    2.80
 -10  10  -2   -1.70    1.60
 -10  10  -2   -1.40    1.80
  10 -10   2    0.20    1.80
  10 -10   2   -2.50    2.50
 -11  10  -2   10.50    3.50
 -11  10  -2    9.10    3.40
  11 -10   2   12.20    2.90
  11 -10   2   11.40    2.70
  14   9  -2  120.69    8.30
  14   9  -2  119.69    7.90
 -14  -9   2  112.89    7.10
 -14  -9   2  109.99    7.70
 -14  -9   2  111.49    6.50
  13   9  -2   15.20    3.50
  13   9  -2   26.40    4.30
 -13  -9   2   19.20    3.30
 -13  -9   2   20.90    3.30
 -13  -9   2   18.10    2.90
  12   9  -2   11.00    2.60
  12   9  -2    7.20    2.80
 -12  -9   2    5.30    2.30
 -12  -9   2   14.50    3.20
 -12  -9   2    6.30    2.00
  11   9  -2   16.90    2.60
  11   9  -2   13.50    2.80
  11   9  -2   15.10    3.00
 -11  -9   2   16.70    2.30
 -11  -9   2   12.00    2.40
 -11  -9   2   12.60    2.30
  10   9  -2    0.30    1.50
  10   9  -2   -1.70    1.50
  10   9  -2    0.10    1.80
  10   9  -2   -1.10    1.70
 -10  -9   2    2.90    1.80
 -10  -9   2    1.60    1.90
 -10  -9   2   -0.90    1.10
   9   9  -2   43.10    3.40
   9   9  -2   37.90    3.20
   9   9  -2   47.80    3.70
   9   9  -2   39.60    3.40
  -9  -9   2   41.90    3.20
  -9  -9   2   46.30    3.30
  -9  -9   2   46.10    3.60
   8   9  -2  121.39    5.20
   8   9  -2  127.59    5.50
   8   9  -2  119.69    5.00
   8   9  -2  111.19    5.00
  -8  -9   2  113.09    5.20
  -8  -9   2  119.59    5.10
  -8  -9   2  117.69    5.10
   7   9  -2   46.10    2.80
   7   9  -2   51.09    3.10
   7   9  -2   53.09    3.10
   7   9  -2   42.20    1.70
   7   9  -2   47.40    3.30
  -7  -9   2   52.19    3.20
  -7  -9   2   47.10    3.10
  -7  -9   2   50.09    3.00
   6   9  -2   15.60    1.70
   6   9  -2   15.30    0.90
   6   9  -2   13.00    1.70
   6   9  -2   13.30    1.60
   6   9  -2   15.50    1.20
   6   9  -2   16.70    1.90
  -6  -9   2   14.60    1.60
  -6  -9   2   17.70    1.70
  -6  -9   2   16.60    1.90
   5   9  -2  108.69    3.30
   5   9  -2  109.79    3.40
   5   9  -2  118.49    4.80
   5   9  -2  108.49    4.70
   5   9  -2  108.99    4.10
   5   9  -2  112.89    4.00
  -5  -9   2  107.59    3.30
  -5  -9   2  105.69    3.90
  -5  -9   2  116.19    4.20
  -5  -9   2  108.19    4.20
  -5  -9   2  106.49    3.40
   4   9  -2    6.40    0.60
   4   9  -2    7.10    0.70
   4   9  -2    4.70    1.20
   4   9  -2    5.90    0.90
   4   9  -2    7.10    1.50
  -4  -9   2    7.70    1.00
  -4  -9   2    7.30    0.80
  -4  -9   2    6.40    0.40
  -4  -9   2    6.80    0.70
  -4  -9   2    8.10    1.10
   3   9  -2  133.19    3.80
   3   9  -2  122.99    4.90
   3   9  -2  126.09    3.70
   3   9  -2  130.29    5.00
   3   9  -2  139.79    3.80
   3   9  -2  123.19    4.00
  -3  -9   2  123.99    3.80
  -3  -9   2  127.49    3.90
  -3  -9   2  125.79    4.00
  -3  -9   2  132.19    4.30
   2   9  -2  253.97    7.00
   2   9  -2  265.87    8.20
   2   9  -2  273.27    8.20
   2   9  -2  268.27    8.30
  -2  -9   2  260.97    7.50
  -2  -9   2  273.17    7.40
  -2  -9   2  254.57    7.20
  -2  -9   2  261.67    7.10
   1   9  -2  194.08    6.50
   1   9  -2  193.88    6.40
   1   9  -2  192.98    6.30
  -1  -9   2  196.08    5.80
  -1  -9   2  186.78    5.20
  -1  -9   2  189.58    5.70
   0   9  -2   43.70    2.80
   0   9  -2   49.60    2.70
   0   9  -2   49.40    2.80
   0   9  -2   47.90    2.50
   0  -9   2   45.90    2.40
   0  -9   2   45.00    1.60
   0  -9   2   46.30    2.30
   0  -9   2   45.70    2.30
  -1   9  -2    1.30    1.20
  -1   9  -2    1.10    0.70
  -1   9  -2    1.80    0.90
  -1   9  -2    2.70    1.00
   1  -9   2    2.00    1.00
   1  -9   2    2.20    1.00
   1  -9   2    1.80    0.60
   1  -9   2    2.40    0.50
   1  -9   2    1.50    0.70
  -2   9  -2   64.69    2.80
  -2   9  -2   65.79    3.60
  -2   9  -2   64.89    3.40
  -2   9  -2   62.79    2.80
   2  -9   2   64.89    2.60
   2  -9   2   60.59    3.20
   2  -9   2   68.19    2.60
   2  -9   2   66.19    2.40
  -3   9  -2   -0.80    1.10
  -3   9  -2   -0.20    0.60
  -3   9  -2   -0.10    0.90
  -3   9  -2    1.20    0.70
   3  -9   2   -0.40    0.60
   3  -9   2   -0.30    0.50
   3  -9   2    0.00    0.80
   3  -9   2   -0.20    0.60
  -4   9  -2   38.50    1.90
  -4   9  -2   38.50    2.60
  -4   9  -2   34.30    2.80
   4  -9   2   43.20    1.70
   4  -9   2   37.00    2.20
   4  -9   2   37.40    3.00
   4  -9   2   39.00    2.60
  -5   9  -2  393.36   12.50
  -5   9  -2  387.96   12.20
   5  -9   2  423.96   12.10
   5  -9   2  420.86   12.70
   5  -9   2  405.36   11.70
  -6   9  -2  799.52   22.70
  -6   9  -2  799.92   22.80
   6  -9   2  821.52   22.10
   6  -9   2  825.12   22.40
   6  -9   2  842.12   23.10
  -7   9  -2  558.34   16.20
  -7   9  -2  506.85   15.80
   7  -9   2  512.55   16.00
   7  -9   2  542.15   15.90
   7  -9   2  513.65   15.40
  -8   9  -2    6.70    2.20
  -8   9  -2    3.50    2.20
   8  -9   2    4.40    1.70
   8  -9   2    5.40    2.30
  -9   9  -2    7.90    2.50
  -9   9  -2    1.80    1.80
   9  -9   2    9.40    2.20
 -10   9  -2    2.00    2.30
 -10   9  -2    0.60    2.60
  10  -9   2    2.70    2.00
  10  -9   2    5.10    2.10
 -11   9  -2    2.10    2.00
 -11   9  -2    1.60    3.00
  11  -9   2    3.40    2.90
  11  -9   2    4.90    2.40
  14   8  -2   -0.10    3.20
  14   8  -2    8.80    3.50
 -14  -8   2    1.70    2.70
 -14  -8   2    0.20    3.10
 -14  -8   2    3.70    3.00
  13   8  -2    1.30    2.20
  13   8  -2    1.90    2.80
 -13  -8   2    0.00    1.70
 -13  -8   2   -1.60    2.70
 -13  -8   2   -0.50    2.10
  12   8  -2   -0.60    2.50
  12   8  -2    0.80    2.60
 -12  -8   2   -0.80    2.30
 -12  -8   2    2.10    2.00
 -12  -8   2    0.20    2.50
  11   8  -2   13.60    2.80
  11   8  -2   17.40    3.10
 -11  -8   2   17.30    3.00
 -11  -8   2   15.80    2.40
 -11  -8   2   15.50    2.60
  10   8  -2    3.10    1.70
  10   8  -2    5.60    1.60
  10   8  -2    4.10    1.60
  10   8  -2    9.40    2.40
 -10  -8   2    5.20    1.70
 -10  -8   2    6.30    1.50
 -10  -8   2    7.20    2.10
   9   8  -2    3.50    1.50
   9   8  -2    1.40    1.60
   9   8  -2    1.20    1.30
   9   8  -2    2.70    1.40
  -9  -8   2    1.30    1.10
  -9  -8   2    1.90    1.30
  -9  -8   2    3.20    1.60
   8   8  -2    7.30    1.70
   8   8  -2    5.70    1.60
   8   8  -2    4.20    1.70
   8   8  -2    5.10    1.60
  -8  -8   2    7.20    1.60
  -8  -8   2    3.30    1.20
  -8  -8   2    5.10    1.60
   7   8  -2    1.40    1.30
   7   8  -2    5.30    1.40
   7   8  -2    1.90    1.30
   7   8  -2    4.50    1.20
   7   8  -2    4.60    0.50
  -7  -8   2    2.30    1.30
  -7  -8   2    3.90    1.30
  -7  -8   2    4.20    1.10
   6   8  -2   40.90    1.60
   6   8  -2   45.80    2.70
   6   8  -2   44.00    2.70
   6   8  -2   42.90    2.70
   6   8  -2   41.20    2.80
  -6  -8   2   36.90    2.60
  -6  -8   2   45.90    2.70
  -6  -8   2   45.70    2.60
   5   8  -2   52.99    3.10
   5   8  -2   49.80    3.00
   5   8  -2   52.29    1.90
   5   8  -2   58.09    2.70
   5   8  -2   52.39    2.60
  -5  -8   2   57.89    2.90
  -5  -8   2   55.49    2.70
  -5  -8   2   54.79    1.90
  -5  -8   2   54.09    2.50
   4   8  -2  229.68    6.40
   4   8  -2  236.58    7.40
   4   8  -2  244.78    6.30
   4   8  -2  233.98    6.80
   4   8  -2  229.78    7.00
   4   8  -2  241.28    7.50
  -4  -8   2  235.98    6.40
  -4  -8   2  236.38    6.90
  -4  -8   2  225.88    6.30
  -4  -8   2  238.88    6.90
   3   8  -2  492.85   14.00
   3   8  -2  496.65   13.10
   3   8  -2  518.85   14.10
   3   8  -2  504.95   13.10
   3   8  -2  507.55   12.80
  -3  -8   2  512.65   13.10
  -3  -8   2  498.55   13.20
  -3  -8   2  512.85   13.00
  -3  -8   2  516.85   13.50
   2   8  -2  384.46   10.80
   2   8  -2  391.66   11.00
   2   8  -2  372.76    9.60
   2   8  -2  370.56   10.20
   2   8  -2  383.16   10.90
   2   8  -2  369.96    9.70
  -2  -8   2  379.56   10.20
  -2  -8   2  380.56   10.00
  -2  -8   2  389.86   10.10
  -2  -8   2  371.96    9.90
   1   8  -2   33.20    2.10
   1   8  -2   37.20    2.40
   1   8  -2   33.00    2.20
  -1  -8   2   33.30    1.30
  -1  -8   2   33.70    1.70
  -1  -8   2   33.10    1.80
  -1  -8   2   35.30    1.80
   0   8  -2   13.40    1.40
   0   8  -2   16.80    1.50
   0   8  -2   16.90    1.80
   0   8  -2   12.30    1.40
   0  -8   2   15.60    1.30
   0  -8   2   14.80    0.80
   0  -8   2   12.80    1.30
   0  -8   2   13.70    1.30
  -1   8  -2  871.51   22.30
  -1   8  -2  821.72   22.30
  -1   8  -2  878.81   22.00
  -1   8  -2  834.02   21.90
   1  -8   2  840.72   21.90
   1  -8   2  817.32   21.60
   1  -8   2  841.52   21.20
   1  -8   2  835.52   21.30
   1  -8   2  852.41   22.10
  -2   8  -2  710.83   18.60
  -2   8  -2  709.13   19.30
  -2   8  -2  706.23   18.50
  -2   8  -2  721.73   19.10
   2  -8   2  698.53   18.10
   2  -8   2  739.23   18.40
   2  -8   2  716.03   19.10
   2  -8   2  690.13   18.30
  -3   8  -2  121.59    4.70
  -3   8  -2  120.39    4.00
  -3   8  -2  120.39    4.00
  -3   8  -2  124.89    5.00
   3  -8   2  120.19    4.20
   3  -8   2  134.79    4.90
   3  -8   2  118.19    4.00
   3  -8   2  117.19    3.80
  -4   8  -2   79.79    2.90
  -4   8  -2   85.89    2.90
  -4   8  -2   86.99    4.10
  -4   8  -2   87.19    3.80
  -4   8  -2   82.69    2.30
   4  -8   2   89.59    4.20
   4  -8   2   79.79    2.20
   4  -8   2   83.29    3.20
   4  -8   2   81.89    2.60
   4  -8   2   89.69    3.50
  -5   8  -2   99.19    3.00
  -5   8  -2  100.29    4.40
  -5   8  -2   99.19    4.60
   5  -8   2   98.69    4.20
   5  -8   2  104.49    4.10
   5  -8   2  101.79    4.80
  -6   8  -2   18.00    1.20
  -6   8  -2   20.70    2.50
  -6   8  -2   18.00    2.40
   6  -8   2   18.20    2.20
   6  -8   2   15.00    2.20
   6  -8   2   20.10    2.20
  -7   8  -2   33.30    3.30
  -7   8  -2   37.50    3.40
  -7   8  -2   32.50    1.70
   7  -8   2   38.80    2.90
   7  -8   2   29.60    3.20
   7  -8   2   29.70    3.10
  -8   8  -2   12.70    2.50
  -8   8  -2   16.60    2.80
  -8   8  -2   12.80    1.30
   8  -8   2   16.70    2.50
   8  -8   2   13.70    2.40
   8  -8   2   12.70    2.20
  -9   8  -2    4.10    2.40
  -9   8  -2    3.00    2.20
   9  -8   2    1.50    1.70
   9  -8   2    3.50    1.70
   9  -8   2    5.10    2.30
 -10   8  -2    1.30    2.50
 -10   8  -2    1.20    2.20
  10  -8   2   -0.40    2.40
 -11   8  -2   30.60    3.70
 -11   8  -2   24.60    3.70
  11  -8   2   32.40    4.10
  11  -8   2   26.80    4.20
 -12   8  -2   16.20    3.70
 -12   8  -2    7.70    3.50
  12  -8   2   11.70    3.30
  12  -8   2    9.50    3.70
  14   7  -2    7.70    3.50
  14   7  -2   -2.90    1.90
 -14  -7   2    0.00    2.00
 -14  -7   2   -1.40    2.50
 -14  -7   2    1.20    1.90
  13   7  -2  149.79    8.30
  13   7  -2  148.99    8.20
 -13  -7   2  151.78    7.90
 -13  -7   2  138.59    7.20
  12   7  -2   94.79    5.80
  12   7  -2   97.39    6.50
 -12  -7   2   93.69    5.20
 -12  -7   2   99.39    5.60
 -12  -7   2   96.99    5.20
  11   7  -2    4.40    1.80
  11   7  -2    7.30    2.10
 -11  -7   2    8.30    2.00
 -11  -7   2    6.70    2.40
 -11  -7   2    8.10    1.80
  10   7  -2    1.30    1.90
  10   7  -2    2.80    2.10
  10   7  -2    0.70    1.30
  10   7  -2   -1.80    1.60
 -10  -7   2    1.10    1.20
 -10  -7   2    1.60    1.40
 -10  -7   2   -1.50    1.50
   9   7  -2   15.30    2.30
   9   7  -2   13.50    2.10
   9   7  -2   16.10    2.00
   9   7  -2   13.50    2.00
  -9  -7   2    9.00    1.90
  -9  -7   2   14.70    2.00
  -9  -7   2   15.60    1.90
   8   7  -2    2.60    1.30
   8   7  -2    1.00    1.40
   8   7  -2   -0.30    1.50
   8   7  -2    0.40    1.20
  -8  -7   2    1.40    1.10
  -8  -7   2    1.20    1.30
  -8  -7   2    1.90    1.30
   7   7  -2   12.30    1.80
   7   7  -2   14.50    1.10
   7   7  -2   16.50    1.90
   7   7  -2   16.70    1.80
   7   7  -2   13.70    1.80
  -7  -7   2   15.10    1.70
  -7  -7   2   16.00    1.90
  -7  -7   2   15.20    1.60
   6   7  -2  151.58    5.30
   6   7  -2  142.29    5.30
   6   7  -2  150.48    5.20
   6   7  -2  142.19    5.30
   6   7  -2  138.69    4.10
  -6  -7   2  140.89    5.10
  -6  -7   2  141.89    5.20
  -6  -7   2  144.69    4.90
   5   7  -2  286.77    7.50
   5   7  -2  287.27    8.70
   5   7  -2  282.77    8.40
   5   7  -2  284.57    8.40
   5   7  -2  288.87    8.70
  -5  -7   2  287.17    8.40
  -5  -7   2  280.87    7.60
  -5  -7   2  289.87    8.40
  -5  -7   2  283.47    8.20
   4   7  -2   53.29    2.80
   4   7  -2   52.59    2.40
   4   7  -2   56.99    2.40
   4   7  -2   53.19    1.80
   4   7  -2   53.19    1.90
   4   7  -2   56.09    2.90
  -4  -7   2   54.89    1.90
  -4  -7   2   57.29    2.00
  -4  -7   2   55.19    2.40
  -4  -7   2   56.69    2.40
  -4  -7   2   53.49    2.40
   3   7  -2   23.60    1.30
   3   7  -2   24.90    1.20
   3   7  -2   22.40    1.70
   3   7  -2   24.30    1.00
   3   7  -2   23.60    1.90
  -3  -7   2   24.00    1.00
  -3  -7   2   25.40    1.40
  -3  -7   2   26.00    1.60
  -3  -7   2   25.80    1.10
  -3  -7   2   25.50    1.20
  -3  -7   2   24.70    1.40
   2   7  -2    6.30    1.10
   2   7  -2    6.60    1.20
   2   7  -2    8.90    1.20
   2   7  -2    8.60    0.80
   2   7  -2    8.40    0.60
   2   7  -2    8.40    0.60
   2   7  -2    8.40    0.70
  -2  -7   2    8.20    0.70
  -2  -7   2    9.20    0.70
  -2  -7   2    8.20    0.70
  -2  -7   2    7.70    0.60
  -2  -7   2    8.00    0.90
  -2  -7   2    7.80    0.90
   1   7  -2    0.90    0.70
   1   7  -2    0.30    0.90
   1   7  -2    1.00    0.50
   1   7  -2    1.50    0.90
  -1  -7   2    1.20    0.50
  -1  -7   2    0.90    0.30
  -1  -7   2   -0.30    0.60
  -1  -7   2    1.10    0.50
   0   7  -2  291.57    8.30
   0   7  -2  294.97    8.70
   0   7  -2  302.07    8.60
   0   7  -2  298.67    8.40
   0  -7   2  303.47    8.30
   0  -7   2  293.27    7.60
   0  -7   2  289.07    8.10
   0  -7   2  279.17    8.20
  -1   7  -2   25.40    1.70
  -1   7  -2   24.70    2.00
  -1   7  -2   26.80    1.60
  -1   7  -2   25.60    1.90
   1  -7   2   25.50    1.10
   1  -7   2   25.00    1.30
   1  -7   2   27.70    1.90
   1  -7   2   23.30    1.70
   1  -7   2   24.10    1.30
  -2   7  -2  203.48    6.10
  -2   7  -2  213.48    6.20
  -2   7  -2  210.68    6.60
  -2   7  -2  211.68    6.60
   2  -7   2  213.28    5.90
   2  -7   2  205.48    6.00
   2  -7   2  207.28    5.90
   2  -7   2  203.48    6.50
  -3   7  -2    0.80    0.60
  -3   7  -2    0.40    0.20
  -3   7  -2   -0.90    0.90
  -3   7  -2   -0.30    0.20
  -3   7  -2    0.40    1.00
  -3   7  -2    0.10    0.50
   3  -7   2    0.20    0.50
   3  -7   2   -0.10    0.40
   3  -7   2    0.70    1.00
   3  -7   2    0.90    0.70
  -4   7  -2    0.20    0.40
  -4   7  -2    1.00    0.50
  -4   7  -2    0.50    1.10
  -4   7  -2    0.10    0.40
  -4   7  -2    0.50    1.10
   4  -7   2    0.20    0.70
   4  -7   2    0.80    0.90
   4  -7   2   -0.20    0.70
   4  -7   2    0.60    0.30
  -5   7  -2   48.40    1.80
  -5   7  -2   48.30    3.10
  -5   7  -2   47.10    3.10
   5  -7   2   47.60    3.00
   5  -7   2   45.20    2.40
   5  -7   2   48.80    2.90
  -6   7  -2   13.70    1.10
  -6   7  -2   11.20    2.00
  -6   7  -2   14.60    1.80
   6  -7   2   12.00    1.80
   6  -7   2   13.70    1.90
   6  -7   2   14.60    1.80
  -7   7  -2  222.08    8.20
  -7   7  -2  223.38    6.60
  -7   7  -2  222.78    7.90
   7  -7   2  225.38    8.20
   7  -7   2  243.08    8.10
   7  -7   2  242.58    8.60
  -8   7  -2  197.48    7.70
  -8   7  -2  188.68    7.70
  -8   7  -2  195.88    6.10
   8  -7   2  201.38    8.00
   8  -7   2  203.18    7.60
   8  -7   2  196.18    8.00
  -9   7  -2    4.60    2.20
  -9   7  -2    1.30    2.10
  -9   7  -2    2.70    1.30
   9  -7   2    3.60    2.10
   9  -7   2    2.70    2.00
   9  -7   2    3.90    2.30
 -10   7  -2    9.50    1.50
 -10   7  -2   10.00    2.80
 -10   7  -2    8.00    2.10
  10  -7   2    7.60    2.90
  10  -7   2   12.90    2.40
  10  -7   2    9.30    2.60
 -11   7  -2    7.30    2.30
 -11   7  -2   13.80    3.10
  11  -7   2    4.50    2.80
  11  -7   2   10.70    3.10
  11  -7   2    9.50    3.30
 -12   7  -2   30.60    3.90
 -12   7  -2   35.10    4.40
  12  -7   2   31.40    4.00
  12  -7   2   38.50    5.00
  14   6  -2   19.70    4.10
  14   6  -2   17.90    4.00
 -14  -6   2   24.60    3.70
 -14  -6   2   15.50    3.30
 -14  -6   2   24.30    3.40
  13   6  -2    1.60    2.10
  13   6  -2   -2.20    2.00
 -13  -6   2    4.80    2.60
 -13  -6   2   -0.30    2.10
 -13  -6   2    3.70    2.60
 -13  -6   2   -2.20    2.60
  12   6  -2   17.60    2.90
  12   6  -2   20.20    3.10
 -12  -6   2   26.20    3.00
 -12  -6   2   21.80    3.00
 -12  -6   2   25.70    3.30
  11   6  -2   61.09    4.50
  11   6  -2   65.29    4.90
 -11  -6   2   60.09    3.50
 -11  -6   2   61.79    4.60
 -11  -6   2   63.19    3.80
  10   6  -2  402.56   13.20
  10   6  -2  410.06   13.30
  10   6  -2  430.86   12.90
 -10  -6   2  397.26   12.80
 -10  -6   2  399.96   12.20
 -10  -6   2  390.76   12.20
   9   6  -2  258.17    8.90
   9   6  -2  251.37    8.30
   9   6  -2  264.47    8.40
   9   6  -2  247.08    8.70
  -9  -6   2  242.98    8.20
  -9  -6   2  258.37    8.30
  -9  -6   2  262.87    8.80
   8   6  -2    9.90    1.50
   8   6  -2    5.20    1.70
   8   6  -2   11.00    1.90
   8   6  -2    6.60    1.40
  -8  -6   2    7.80    1.50
  -8  -6   2    8.40    1.60
  -8  -6   2    6.00    1.40
   7   6  -2    3.70    1.50
   7   6  -2    2.50    1.10
   7   6  -2    3.20    0.60
   7   6  -2    2.80    1.00
   7   6  -2    0.70    1.10
  -7  -6   2    4.20    1.30
  -7  -6   2    2.20    1.20
  -7  -6   2    3.30    1.00
   6   6  -2    8.60    1.20
   6   6  -2   10.20    1.50
   6   6  -2    9.10    0.80
   6   6  -2    7.60    1.30
   6   6  -2    6.90    1.20
  -6  -6   2   11.50    1.40
  -6  -6   2   11.10    1.40
  -6  -6   2    8.50    1.20
   5   6  -2   63.09    2.20
   5   6  -2   66.09    3.00
   5   6  -2   63.79    2.70
   5   6  -2   67.59    3.00
   5   6  -2   61.09    2.90
  -5  -6   2   71.99    3.00
  -5  -6   2   61.19    2.70
  -5  -6   2   63.69    2.70
   4   6  -2    4.30    1.00
   4   6  -2    3.30    0.80
   4   6  -2    1.80    0.70
   4   6  -2    2.40    0.70
   4   6  -2    2.80    0.40
  -4  -6   2    3.60    0.70
  -4  -6   2    4.00    0.80
  -4  -6   2    5.20    0.90
  -4  -6   2    2.60    0.90
  -4  -6   2    3.50    0.50
   3   6  -2   88.39    2.70
   3   6  -2   92.19    3.50
   3   6  -2   91.69    3.50
   3   6  -2   91.99    3.10
   3   6  -2   90.39    2.60
   3   6  -2   87.99    3.00
  -3  -6   2   88.09    3.10
  -3  -6   2   90.29    3.30
  -3  -6   2   91.19    2.70
  -3  -6   2   91.69    3.00
  -3  -6   2   92.29    2.80
   2   6  -2   -0.40    0.70
   2   6  -2   -0.10    0.70
   2   6  -2    1.50    0.30
   2   6  -2    1.00    0.40
   2   6  -2    1.50    0.40
   2   6  -2    1.10    0.30
   2   6  -2    1.40    0.80
  -2  -6   2    1.80    0.40
  -2  -6   2    2.40    0.60
  -2  -6   2    1.80    0.60
  -2  -6   2    1.30    0.40
  -2  -6   2    1.50    0.40
   1   6  -2   21.70    1.20
   1   6  -2   24.40    1.50
   1   6  -2   22.20    0.80
   1   6  -2   22.20    1.60
   1   6  -2   21.00    1.30
  -1  -6   2   23.30    1.30
  -1  -6   2   22.80    1.20
  -1  -6   2   19.20    1.00
  -1  -6   2   22.50    1.20
   0   6  -2  206.08    6.40
   0   6  -2  203.38    6.00
   0   6  -2  207.08    6.10
   0   6  -2  211.18    6.30
   0   6  -2  208.18    6.10
   0  -6   2  205.08    5.90
   0  -6   2  207.08    6.00
   0  -6   2  212.18    6.00
   0  -6   2  207.68    5.50
  -1   6  -2  427.66   11.50
  -1   6  -2  411.56   11.20
  -1   6  -2  438.96   11.30
  -1   6  -2  415.26   11.70
   1  -6   2  425.06   11.50
   1  -6   2  424.16   11.10
   1  -6   2  411.96   10.90
   1  -6   2  421.26   11.40
   1  -6   2  424.26   10.80
  -2   6  -2 1191.48   29.20
  -2   6  -2 1224.38   29.90
  -2   6  -2 1157.68   30.40
  -2   6  -2 1171.28   30.30
  -2   6  -2 1183.88   29.80
   2  -6   2 1180.68   29.80
   2  -6   2 1178.48   29.70
   2  -6   2 1229.18   30.40
   2  -6   2 1182.78   29.70
  -3   6  -2  202.28    5.30
  -3   6  -2  192.68    5.50
  -3   6  -2  197.28    5.60
  -3   6  -2  200.98    6.30
  -3   6  -2  193.08    5.50
  -3   6  -2  212.68    6.40
   3  -6   2  193.18    6.30
   3  -6   2  197.08    5.40
   3  -6   2  192.98    5.90
   3  -6   2  201.78    5.80
   3  -6   2  200.98    5.10
   3  -6   2  194.48    5.10
  -4   6  -2   32.00    1.40
  -4   6  -2   30.70    1.30
  -4   6  -2   32.20    2.30
  -4   6  -2   31.60    2.30
   4  -6   2   30.00    2.30
   4  -6   2   30.40    1.10
   4  -6   2   28.80    2.00
   4  -6   2   31.70    1.90
  -5   6  -2   53.39    2.10
  -5   6  -2   54.29    3.10
  -5   6  -2   52.89    3.00
   5  -6   2   59.49    3.10
   5  -6   2   50.69    2.90
   5  -6   2   53.39    2.60
  -6   6  -2    1.90    1.00
  -6   6  -2    0.80    0.70
  -6   6  -2    1.10    1.00
   6  -6   2    1.40    1.20
   6  -6   2   -0.20    1.30
   6  -6   2    2.00    1.30
  -7   6  -2    2.60    1.50
  -7   6  -2    0.50    1.60
  -7   6  -2    0.00    0.80
   7  -6   2    1.40    1.10
   7  -6   2    0.50    1.10
   7  -6   2   -0.90    1.00
  -8   6  -2   59.39    3.50
  -8   6  -2   54.89    2.80
  -8   6  -2   58.39    4.20
   8  -6   2   58.59    3.90
   8  -6   2   64.19    3.90
   8  -6   2   56.39    3.70
  -9   6  -2   14.30    2.70
  -9   6  -2   16.50    2.60
  -9   6  -2   21.30    1.90
   9  -6   2   22.60    2.60
   9  -6   2   20.80    2.70
   9  -6   2   20.70    2.50
 -10   6  -2   52.99    3.10
 -10   6  -2   55.39    4.60
 -10   6  -2   54.69    4.40
  10  -6   2   54.69    4.50
  10  -6   2   57.29    4.40
  10  -6   2   49.99    4.40
 -11   6  -2   11.90    1.80
 -11   6  -2   15.50    3.40
 -11   6  -2   17.10    3.10
  11  -6   2   21.80    3.20
  11  -6   2   18.10    3.50
  11  -6   2   16.50    2.90
 -12   6  -2    9.50    3.10
 -12   6  -2    4.10    3.00
  12  -6   2    6.20    2.50
  12  -6   2    3.80    2.80
  12  -6   2    2.00    2.30
  14   5  -2   13.50    3.90
  14   5  -2    6.50    2.70
 -14  -5   2   12.00    3.40
 -14  -5   2    8.10    3.00
 -14  -5   2    9.00    3.10
  13   5  -2   -5.10    2.50
  13   5  -2   -4.10    2.60
 -13  -5   2   -1.20    2.40
 -13  -5   2    0.00    1.70
 -13  -5   2   -1.70    2.60
 -13  -5   2   -0.90    2.20
  12   5  -2    0.70    2.60
  12   5  -2    0.50    2.60
 -12  -5   2    1.20    2.10
 -12  -5   2   -2.50    2.20
 -12  -5   2    2.10    1.60
 -12  -5   2   -2.00    1.50
  11   5  -2   -0.70    2.20
  11   5  -2    1.00    1.60
 -11  -5   2    1.50    1.30
 -11  -5   2    1.30    1.50
 -11  -5   2    1.00    2.00
  10   5  -2   -0.60    1.40
  10   5  -2   -0.80    2.00
 -10  -5   2   -0.10    1.00
 -10  -5   2    1.10    1.30
 -10  -5   2    2.90    1.50
   9   5  -2    4.90    1.60
   9   5  -2    2.10    1.80
   9   5  -2    2.90    1.20
   9   5  -2    4.20    1.30
  -9  -5   2    0.20    1.70
  -9  -5   2    6.30    1.90
  -9  -5   2    6.70    1.60
   8   5  -2    1.60    1.00
   8   5  -2    1.60    1.50
   8   5  -2    0.40    1.00
   8   5  -2    2.50    1.10
   8   5  -2    2.20    0.70
  -8  -5   2    2.60    1.00
  -8  -5   2    1.00    1.40
  -8  -5   2    1.80    1.10
   7   5  -2  266.77    8.20
   7   5  -2  267.77    8.80
   7   5  -2  272.77    7.70
   7   5  -2  269.77    8.30
   7   5  -2  277.67    8.70
  -7  -5   2  279.57    8.60
  -7  -5   2  287.37    8.40
  -7  -5   2  269.87    8.10
   6   5  -2  349.27   10.30
   6   5  -2  357.16    9.60
   6   5  -2  367.06   10.60
   6   5  -2  354.76   10.20
   6   5  -2  364.26   10.30
  -6  -5   2  360.76   10.50
  -6  -5   2  362.16   10.20
  -6  -5   2  354.66   10.00
  -6  -5   2  371.26   10.20
   5   5  -2  822.32   21.70
   5   5  -2  824.02   21.70
   5   5  -2  832.42   20.90
   5   5  -2  838.32   21.60
   5   5  -2  810.22   21.60
  -5  -5   2  837.92   20.60
  -5  -5   2  826.32   21.40
  -5  -5   2  834.62   21.60
  -5  -5   2  826.52   21.40
  -5  -5   2  839.62   21.40
   4   5  -2  912.11   23.00
   4   5  -2  957.20   23.90
   4   5  -2  929.21   23.70
   4   5  -2  926.61   23.60
   4   5  -2  935.41   23.80
  -4  -5   2  914.01   22.70
  -4  -5   2  907.81   23.60
  -4  -5   2  916.21   23.50
  -4  -5   2  927.11   23.50
  -4  -5   2  888.71   23.60
  -4  -5   2  938.11   23.10
   3   5  -2   41.00    2.20
   3   5  -2   42.30    2.10
   3   5  -2   40.90    1.80
   3   5  -2   42.30    1.90
   3   5  -2   41.60    1.50
  -3  -5   2   41.20    1.90
  -3  -5   2   45.20    1.90
  -3  -5   2   42.80    1.20
  -3  -5   2   42.50    1.60
  -3  -5   2   42.60    1.50
  -3  -5   2   44.50    1.80
   2   5  -2   44.50    1.60
   2   5  -2   43.60    1.90
   2   5  -2   44.40    1.30
   2   5  -2   40.80    1.60
   2   5  -2   42.20    1.90
  -2  -5   2   45.10    1.60
  -2  -5   2   43.20    1.90
  -2  -5   2   44.30    1.70
  -2  -5   2   41.20    1.50
  -2  -5   2   44.10    1.50
   1   5  -2   31.20    1.70
   1   5  -2   30.20    1.30
   1   5  -2   29.10    1.60
   1   5  -2   27.50    1.00
   1   5  -2   30.60    1.50
   1   5  -2   29.10    1.10
  -1  -5   2   32.80    1.30
  -1  -5   2   32.10    1.50
  -1  -5   2   29.70    1.10
  -1  -5   2   31.60    1.30
  -1  -5   2   30.70    1.10
   0   5  -2   65.89    2.40
   0   5  -2   66.09    2.50
   0   5  -2   65.79    2.40
   0   5  -2   67.29    2.60
   0   5  -2   64.09    1.80
   0   5  -2   65.09    2.40
   0  -5   2   71.09    2.40
   0  -5   2   65.09    2.30
   0  -5   2   66.19    2.30
   0  -5   2   65.99    2.00
  -1   5  -2 1391.76   36.00
  -1   5  -2 1421.86   35.70
  -1   5  -2 1424.66   35.70
  -1   5  -2 1462.75   36.00
  -1   5  -2 1456.55   35.70
   1  -5   2 1450.85   35.40
   1  -5   2 1397.46   35.50
   1  -5   2 1435.06   35.80
   1  -5   2 1464.15   35.90
   1  -5   2 1401.66   35.40
  -2   5  -2  553.04   15.40
  -2   5  -2  609.64   16.00
  -2   5  -2  604.84   15.10
  -2   5  -2  613.44   16.10
  -2   5  -2  626.24   15.60
  -2   5  -2  611.54   15.50
   2  -5   2  616.44   15.60
   2  -5   2  628.44   16.10
   2  -5   2  605.94   15.50
  -3   5  -2  110.29    3.90
  -3   5  -2  107.69    3.10
  -3   5  -2  114.19    3.30
  -3   5  -2  110.39    3.40
  -3   5  -2  110.59    4.00
   3  -5   2  109.59    3.60
   3  -5   2  108.59    3.60
   3  -5   2  105.69    2.80
   3  -5   2  108.69    3.10
   3  -5   2  111.69    4.10
   3  -5   2  111.49    2.80
  -4   5  -2    0.10    0.40
  -4   5  -2    0.50    0.70
  -4   5  -2    0.70    0.30
  -4   5  -2    1.00    0.90
   4  -5   2    0.70    0.20
   4  -5   2    0.90    0.70
   4  -5   2    1.40    1.00
   4  -5   2    0.80    0.60
  -5   5  -2   94.19    3.80
  -5   5  -2   93.09    3.80
  -5   5  -2   90.99    3.10
   5  -5   2   87.99    3.60
   5  -5   2   92.99    4.10
   5  -5   2   86.19    3.80
  -6   5  -2   10.40    1.20
  -6   5  -2    8.00    1.60
  -6   5  -2   10.20    1.40
   6  -5   2    9.60    1.60
   6  -5   2    8.40    1.60
   6  -5   2    9.40    1.50
  -7   5  -2  224.98    7.60
  -7   5  -2  214.78    6.70
  -7   5  -2  226.48    7.80
   7  -5   2  226.98    7.90
   7  -5   2  230.48    7.90
   7  -5   2  210.08    7.50
  -8   5  -2   46.70    2.60
  -8   5  -2   53.99    3.40
  -8   5  -2   45.10    3.40
   8  -5   2   45.30    3.20
   8  -5   2   42.10    3.50
   8  -5   2   46.30    3.70
  -9   5  -2   25.20    3.10
  -9   5  -2   34.80    3.10
  -9   5  -2   29.10    2.30
   9  -5   2   26.70    3.30
   9  -5   2   28.20    3.10
   9  -5   2   21.40    2.90
 -10   5  -2    0.90    1.90
 -10   5  -2    0.60    1.60
 -10   5  -2   -0.80    1.30
  10  -5   2   -0.20    2.20
  10  -5   2   -1.50    1.70
  10  -5   2    0.40    2.10
 -11   5  -2    1.10    1.50
 -11   5  -2   -2.20    1.40
 -11   5  -2    4.10    2.70
  11  -5   2    2.70    2.70
  11  -5   2    1.80    2.60
  11  -5   2    3.00    2.10
 -12   5  -2   37.00    4.50
 -12   5  -2   28.90    3.40
  12  -5   2   30.40    3.40
  12  -5   2   36.90    4.60
  12  -5   2   30.10    4.40
 -13   5  -2   25.00    4.30
 -13   5  -2   33.10    3.80
  13  -5   2   25.10    3.70
  13  -5   2   34.90    4.40
  13  -5   2   27.70    4.10
  14   4  -2    0.40    2.30
  14   4  -2   -3.50    2.90
 -14  -4   2   -1.50    1.90
 -14  -4   2   -0.40    2.50
 -14  -4   2    3.50    2.90
  13   4  -2    6.60    2.60
  13   4  -2    8.50    2.60
 -13  -4   2    6.10    2.20
 -13  -4   2    5.00    2.00
 -13  -4   2    5.90    2.70
  12   4  -2    2.30    2.60
  12   4  -2    0.80    2.40
 -12  -4   2   -0.70    1.70
 -12  -4   2    0.20    2.00
 -12  -4   2   -1.90    1.80
 -12  -4   2    0.50    2.30
  11   4  -2   10.10    2.80
  11   4  -2   12.50    2.80
 -11  -4   2    6.20    1.80
 -11  -4   2    6.50    1.90
 -11  -4   2    5.30    1.60
  10   4  -2  149.59    6.80
  10   4  -2  156.68    6.80
 -10  -4   2  143.29    6.10
 -10  -4   2  146.69    6.50
 -10  -4   2  146.79    5.50
   9   4  -2  772.82   22.10
   9   4  -2  821.82   22.60
   9   4  -2  774.92   21.10
  -9  -4   2  820.42   21.70
  -9  -4   2  789.52   21.30
  -9  -4   2  812.12   22.20
   8   4  -2   57.59    2.90
   8   4  -2   66.89    3.90
   8   4  -2   65.09    3.70
   8   4  -2   63.69    3.00
  -8  -4   2   69.79    3.50
  -8  -4   2   64.69    3.10
  -8  -4   2   62.49    3.60
   7   4  -2   66.79    3.50
   7   4  -2   71.99    3.70
   7   4  -2   64.99    2.90
   7   4  -2   73.09    3.00
  -7  -4   2   69.59    3.00
  -7  -4   2   68.19    3.10
  -7  -4   2   66.29    3.50
   6   4  -2    7.30    1.40
   6   4  -2    9.50    0.90
   6   4  -2    6.90    1.10
   6   4  -2    7.90    1.30
   6   4  -2    6.30    1.10
  -6  -4   2    8.00    1.20
  -6  -4   2    9.60    1.20
  -6  -4   2    7.30    0.90
  -6  -4   2   10.00    1.30
  -6  -4   2    7.40    0.90
   5   4  -2    3.40    1.00
   5   4  -2    4.30    0.80
   5   4  -2    4.40    0.90
   5   4  -2    6.00    1.20
   5   4  -2    4.10    0.60
  -5  -4   2    3.90    0.50
  -5  -4   2    3.00    0.90
  -5  -4   2    3.60    0.70
  -5  -4   2    4.30    0.90
  -5  -4   2    3.70    0.80
   4   4  -2  163.08    4.50
   4   4  -2  154.08    4.90
   4   4  -2  156.08    4.80
   4   4  -2  158.08    4.90
   4   4  -2  152.98    5.00
  -4  -4   2  158.88    4.30
  -4  -4   2  155.38    4.80
  -4  -4   2  160.28    4.70
  -4  -4   2  156.68    4.90
  -4  -4   2  163.28    4.80
   3   4  -2 1350.36   34.70
   3   4  -2 1389.16   34.40
   3   4  -2 1373.96   34.70
   3   4  -2 1398.46   34.60
   3   4  -2 1369.96   34.20
  -3  -4   2 1345.17   34.50
  -3  -4   2 1382.46   34.40
  -3  -4   2 1391.36   34.50
  -3  -4   2 1417.86   34.30
  -3  -4   2 1406.66   34.20
  -3  -4   2 1381.76   33.90
  -3  -4   2 1371.16   34.60
   2   4  -2  480.65   12.10
   2   4  -2  478.75   12.50
   2   4  -2  470.35   11.80
   2   4  -2  473.75   12.30
   2   4  -2  487.65   12.50
   2   4  -2  473.05   12.00
  -2  -4   2  480.65   12.10
  -2  -4   2  478.55   12.40
  -2  -4   2  469.55   12.20
  -2  -4   2  474.85   12.00
  -2  -4   2  468.05   12.20
   1   4  -2   76.59    2.60
   1   4  -2   73.89    2.20
   1   4  -2   77.29    2.70
   1   4  -2   74.59    2.20
   1   4  -2   71.89    2.50
   1   4  -2   75.29    2.30
  -1  -4   2   70.89    2.10
  -1  -4   2   74.89    2.30
  -1  -4   2   75.39    2.30
  -1  -4   2   71.99    2.50
  -1  -4   2   75.09    2.20
  -1  -4   2   74.59    2.00
   0   4  -2  326.27    8.80
   0   4  -2  337.67    8.80
   0   4  -2  348.67    9.00
   0   4  -2  321.77    8.80
   0   4  -2  320.67    8.30
   0   4  -2  339.97    9.00
   0  -4   2  346.97    8.80
   0  -4   2  336.97    8.70
   0  -4   2  324.47    8.40
   0  -4   2  325.77    8.70
   0  -4   2  327.57    8.30
  -1   4  -2   41.60    1.80
  -1   4  -2   39.00    1.80
  -1   4  -2   39.90    1.30
  -1   4  -2   41.80    1.60
  -1   4  -2   41.60    1.60
  -1   4  -2   42.20    1.80
   1  -4   2   43.80    1.70
   1  -4   2   40.00    1.40
   1  -4   2   41.00    1.40
   1  -4   2   43.70    1.80
   1  -4   2   40.10    1.50
  -2   4  -2   41.90    1.80
  -2   4  -2   41.10    1.50
  -2   4  -2   40.60    1.50
  -2   4  -2   42.70    2.00
  -2   4  -2   40.60    1.40
   2  -4   2   41.40    1.30
   2  -4   2   42.70    2.00
   2  -4   2   41.10    1.40
   2  -4   2   40.40    1.70
   2  -4   2   40.70    1.60
  -3   4  -2  369.86   10.10
  -3   4  -2  368.96    9.40
  -3   4  -2  369.36   10.10
  -3   4  -2  371.66    9.50
   3  -4   2  369.66   10.20
   3  -4   2  368.16    9.30
   3  -4   2  366.26    9.90
   3  -4   2  357.86    9.90
  -4   4  -2   15.40    1.30
  -4   4  -2   18.90    1.70
  -4   4  -2   15.00    0.70
  -4   4  -2   16.60    1.10
  -4   4  -2   14.30    1.40
   4  -4   2   16.50    1.50
   4  -4   2   15.00    1.40
   4  -4   2   16.30    0.50
   4  -4   2   17.50    1.50
  -5   4  -2   26.10    1.50
  -5   4  -2   34.30    2.40
  -5   4  -2   26.10    1.90
  -5   4  -2   23.60    1.90
   5  -4   2   26.30    1.80
   5  -4   2   26.60    2.00
   5  -4   2   25.30    2.00
  -6   4  -2  106.29    4.30
  -6   4  -2  103.69    4.60
  -6   4  -2  110.29    4.40
  -6   4  -2  108.99    3.80
   6  -4   2  101.59    4.30
   6  -4   2  109.59    4.60
   6  -4   2  105.79    4.40
  -7   4  -2   16.80    2.00
  -7   4  -2   17.50    1.90
  -7   4  -2   15.10    2.10
  -7   4  -2   15.90    1.60
   7  -4   2   15.90    2.20
   7  -4   2   15.80    1.90
   7  -4   2   16.20    2.10
[truncated: 2,722,447 more chars]
