# Supplementary material for: Copper(II) Complexes with Isomeric Morpholine-Substituted 2-Formylpyridine Thiosemicarbazone Hybrids as Potential Anticancer Drugs Inhibiting Both Ribonucleotide Reductase and Tubulin Polymerization: The Morpholine Position Matters
Source: J Med Chem. 2024 May 21;67(11):9069–90. doi: 10.1021/acs.jmedchem.4c00259 (PMC11181322; doi:10.1021/acs.jmedchem.4c00259)
Supplement: Supplementary file 6 — jm4c00259_si_006.zip [file jm4c00259_si_006.zip › mimi057.cif]

 
data_mimi057
 
_audit_creation_method            SHELXL-2014
_chemical_name_systematic
;
 ?
;
_chemical_name_common             ?
_chemical_melting_point           ?
_chemical_formula_moiety          'C20 H24 Cl Cu N5 O2 S, 1.87(C H4 O), 0.13(H2 O)'
_chemical_formula_sum
 'C21.87 H31.74 Cl Cu N5 O4 S' 
_chemical_formula_weight          559.75

loop_
 _atom_type_symbol
 _atom_type_description
 _atom_type_scat_dispersion_real
 _atom_type_scat_dispersion_imag
 _atom_type_scat_source
 'C'  'C'   0.0033   0.0016
 'International Tables Vol C Tables 4.2.6.8 and 6.1.1.4'
 'H'  'H'   0.0000   0.0000
 'International Tables Vol C Tables 4.2.6.8 and 6.1.1.4'
 'Cl'  'Cl'   0.1484   0.1585
 'International Tables Vol C Tables 4.2.6.8 and 6.1.1.4'
 'Cu'  'Cu'   0.3201   1.2651
 'International Tables Vol C Tables 4.2.6.8 and 6.1.1.4'
 'N'  'N'   0.0061   0.0033
 'International Tables Vol C Tables 4.2.6.8 and 6.1.1.4'
 'O'  'O'   0.0106   0.0060
 'International Tables Vol C Tables 4.2.6.8 and 6.1.1.4'
 'S'  'S'   0.1246   0.1234
 'International Tables Vol C Tables 4.2.6.8 and 6.1.1.4'
 
_space_group_crystal_system       triclinic
_space_group_IT_number            2
_space_group_name_H-M_alt         'P -1'
_space_group_name_Hall            '-P 1'
 
_shelx_space_group_comment
;
The symmetry employed for this shelxl refinement is uniquely defined
by the following loop, which should always be used as a source of
symmetry information in preference to the above space-group names.
They are only intended as comments.
;
 
loop_
 _space_group_symop_operation_xyz
 'x, y, z'
 '-x, -y, -z'
 
_cell_length_a                    13.4360(12)
_cell_length_b                    13.9058(13)
_cell_length_c                    14.0308(15)
_cell_angle_alpha                 100.695(4)
_cell_angle_beta                  96.549(4)
_cell_angle_gamma                 107.412(3)
_cell_volume                      2417.4(4)
_cell_formula_units_Z             4
_cell_measurement_temperature     100(2)
_cell_measurement_reflns_used     9787 
_cell_measurement_theta_min       2.397 
_cell_measurement_theta_max       29.997 
 
_exptl_crystal_description        block
_exptl_crystal_colour             brown 
_exptl_crystal_density_meas       ? 
_exptl_crystal_density_method     ?              
_exptl_crystal_density_diffrn     1.538          
_exptl_crystal_F_000              1168
_exptl_transmission_factor_min    ?                                             
_exptl_transmission_factor_max    ?                                             
_exptl_crystal_size_max           0.180
_exptl_crystal_size_mid           0.100
_exptl_crystal_size_min           0.070
_exptl_absorpt_coefficient_mu     1.140
_shelx_estimated_absorpt_T_min    0.821
_shelx_estimated_absorpt_T_max    0.924
_exptl_absorpt_correction_type    multi-scan 
_exptl_absorpt_correction_T_min   0.4555 
_exptl_absorpt_correction_T_max   0.4932 
_exptl_absorpt_process_details    SADABS 
 
_exptl_special_details
;
 ?
;
 
_diffrn_ambient_temperature       100(2)
_diffrn_radiation_wavelength      0.71073
_diffrn_radiation_type            MoK\a
_diffrn_source                    ?                       
_diffrn_measurement_device_type   'Bruker D8 Venture' 
_diffrn_measurement_method        '\f and \w scans' 
_diffrn_detector_area_resol_mean  ? 
_diffrn_reflns_number             45076
_diffrn_reflns_av_unetI/netI      0.0261
_diffrn_reflns_av_R_equivalents   0.0367
_diffrn_reflns_limit_h_min        -16
_diffrn_reflns_limit_h_max        16
_diffrn_reflns_limit_k_min        -16
_diffrn_reflns_limit_k_max        16
_diffrn_reflns_limit_l_min        -16
_diffrn_reflns_limit_l_max        16
_diffrn_reflns_theta_min          2.337
_diffrn_reflns_theta_max          25.350
_diffrn_reflns_theta_full         25.242
_diffrn_measured_fraction_theta_max   0.998
_diffrn_measured_fraction_theta_full  0.998
_diffrn_reflns_Laue_measured_fraction_max    0.998
_diffrn_reflns_Laue_measured_fraction_full   0.998
_diffrn_reflns_point_group_measured_fraction_max   0.998
_diffrn_reflns_point_group_measured_fraction_full  0.998
_reflns_number_total              8825
_reflns_number_gt                 7879
_reflns_threshold_expression      'I > 2\s(I)'
_reflns_Friedel_coverage          0.000
_reflns_Friedel_fraction_max      .
_reflns_Friedel_fraction_full     .
 
_reflns_special_details
;
 Reflections were merged by SHELXL according to the crystal
 class for the calculation of statistics and refinement.
 
 _reflns_Friedel_fraction is defined as the number of unique
 Friedel pairs measured divided by the number that would be
 possible theoretically, ignoring centric projections and
 systematic absences.
;
 
_computing_data_collection        'Bruker APEX2'
_computing_cell_refinement        'Bruker Saint v8.38A'
_computing_data_reduction         'Bruker Saint v8.38A'
_computing_structure_solution     'SHELXS-2014 (Sheldrick, 2014)'
_computing_structure_refinement   'SHELXL-2014 (Sheldrick, 2014)'
_computing_molecular_graphics     'Bruker SHELXTL'
_computing_publication_material   'Bruker SHELXTL'
 
_refine_special_details
;
 ?
;
_refine_ls_structure_factor_coef  Fsqd
_refine_ls_matrix_type            full
_refine_ls_weighting_scheme       calc
_refine_ls_weighting_details
'w=1/[\s^2^(Fo^2^)+(0.0273P)^2^+2.8184P] where P=(Fo^2^+2Fc^2^)/3'
_atom_sites_solution_primary      ?
_atom_sites_solution_secondary    ?
_atom_sites_solution_hydrogens    mixed
_refine_ls_hydrogen_treatment     constr
_refine_ls_extinction_method      none
_refine_ls_extinction_coef        .
_refine_ls_number_reflns          8825
_refine_ls_number_parameters      637
_refine_ls_number_restraints      0
_refine_ls_R_factor_all           0.0344
_refine_ls_R_factor_gt            0.0294
_refine_ls_wR_factor_ref          0.0716
_refine_ls_wR_factor_gt           0.0685
_refine_ls_goodness_of_fit_ref    1.020
_refine_ls_restrained_S_all       1.020
_refine_ls_shift/su_max           0.001
_refine_ls_shift/su_mean          0.000
 
loop_
 _atom_site_label
 _atom_site_type_symbol
 _atom_site_fract_x
 _atom_site_fract_y
 _atom_site_fract_z
 _atom_site_U_iso_or_equiv
 _atom_site_adp_type
 _atom_site_occupancy
 _atom_site_site_symmetry_order  
 _atom_site_calc_flag
 _atom_site_refinement_flags_posn
 _atom_site_refinement_flags_adp
 _atom_site_refinement_flags_occupancy
 _atom_site_disorder_assembly
 _atom_site_disorder_group
Cu1A Cu 0.70085(2) 0.63404(2) 0.57457(2) 0.01271(7) Uani 1 1 d . . . . .
Cl1A Cl 0.88957(4) 0.64933(4) 0.62296(4) 0.01658(11) Uani 1 1 d . . . . .
S1A S 0.69171(4) 0.64433(4) 0.41386(4) 0.01491(11) Uani 1 1 d . . . . .
O1A O 0.68495(13) 0.93156(12) 0.56796(12) 0.0229(3) Uani 1 1 d . . . . .
O1B O 1.09741(12) 0.93066(12) 1.09349(12) 0.0249(4) Uani 1 1 d . . . . .
N1A N 0.65136(13) 0.58698(13) 0.68919(13) 0.0138(4) Uani 1 1 d . . . . .
N2A N 0.62509(13) 0.48387(13) 0.51583(13) 0.0142(4) Uani 1 1 d . . . . .
N3A N 0.61684(13) 0.43877(14) 0.41904(13) 0.0147(4) Uani 1 1 d . . . . .
N4A N 0.64925(13) 0.47752(13) 0.27050(13) 0.0142(4) Uani 1 1 d . . . . .
H4A H 0.6645 0.5271 0.2382 0.017 Uiso 1 1 calc R U . . .
N5A N 0.71809(14) 0.78097(14) 0.67358(13) 0.0154(4) Uani 1 1 d . . . . .
C1A C 0.67070(16) 0.65328(17) 0.77563(16) 0.0159(4) Uani 1 1 d . . . . .
C2A C 0.63546(17) 0.61971(17) 0.85686(16) 0.0180(5) Uani 1 1 d . . . . .
H2A H 0.6484 0.6671 0.9187 0.022 Uiso 1 1 calc R U . . .
C3A C 0.58093(16) 0.51512(17) 0.84534(16) 0.0178(5) Uani 1 1 d . . . . .
H3A H 0.5564 0.4905 0.9000 0.021 Uiso 1 1 calc R U . . .
C4A C 0.56179(16) 0.44587(17) 0.75432(16) 0.0155(4) Uani 1 1 d . . . . .
H4AA H 0.5245 0.3742 0.7460 0.019 Uiso 1 1 calc R U . . .
C5A C 0.59891(15) 0.48485(16) 0.67632(15) 0.0139(4) Uani 1 1 d . . . . .
C6A C 0.58814(15) 0.42780(16) 0.57567(15) 0.0141(4) Uani 1 1 d . . . . .
H6A H 0.5563 0.3547 0.5554 0.017 Uiso 1 1 calc R U . . .
C7A C 0.64941(15) 0.50939(16) 0.36747(15) 0.0132(4) Uani 1 1 d . . . . .
C8A C 0.73862(17) 0.76052(17) 0.77320(16) 0.0183(5) Uani 1 1 d . . . . .
H8AA H 0.7232 0.8123 0.8227 0.022 Uiso 1 1 calc R U . . .
H8AB H 0.8144 0.7676 0.7907 0.022 Uiso 1 1 calc R U . . .
C9A C 0.61599(17) 0.80319(17) 0.66085(17) 0.0188(5) Uani 1 1 d . . . . .
H9AA H 0.6163 0.8568 0.7183 0.023 Uiso 1 1 calc R U . . .
H9AB H 0.5565 0.7396 0.6581 0.023 Uiso 1 1 calc R U . . .
C10A C 0.59954(17) 0.84050(17) 0.56739(17) 0.0194(5) Uani 1 1 d . . . . .
H10A H 0.5945 0.7851 0.5096 0.023 Uiso 1 1 calc R U . . .
H10B H 0.5320 0.8558 0.5614 0.023 Uiso 1 1 calc R U . . .
C11A C 0.78322(18) 0.90973(18) 0.57548(17) 0.0221(5) Uani 1 1 d . . . . .
H11A H 0.8419 0.9728 0.5750 0.026 Uiso 1 1 calc R U . . .
H11B H 0.7798 0.8549 0.5178 0.026 Uiso 1 1 calc R U . . .
C12A C 0.80511(17) 0.87479(17) 0.66892(17) 0.0204(5) Uani 1 1 d . . . . .
H12A H 0.8726 0.8594 0.6719 0.024 Uiso 1 1 calc R U . . .
H12B H 0.8130 0.9314 0.7266 0.024 Uiso 1 1 calc R U . . .
C13A C 0.62802(15) 0.37561(16) 0.21279(15) 0.0136(4) Uani 1 1 d . . . . .
C14A C 0.62390(15) 0.36576(17) 0.11168(16) 0.0152(4) Uani 1 1 d . . . . .
H14A H 0.6287 0.4245 0.0847 0.018 Uiso 1 1 calc R U . . .
C15A C 0.61293(16) 0.27201(17) 0.04988(16) 0.0159(4) Uani 1 1 d . . . . .
C16A C 0.60542(16) 0.18554(16) 0.08968(16) 0.0164(4) Uani 1 1 d . . . . .
C17A C 0.60396(16) 0.19201(17) 0.19001(16) 0.0161(4) Uani 1 1 d . . . . .
C18A C 0.61661(15) 0.28816(16) 0.25096(16) 0.0144(4) Uani 1 1 d . . . . .
H18A H 0.6174 0.2939 0.3196 0.017 Uiso 1 1 calc R U . . .
C19A C 0.61130(18) 0.26192(18) -0.05868(16) 0.0208(5) Uani 1 1 d . . . . .
H19A H 0.5437 0.2114 -0.0954 0.031 Uiso 1 1 calc R U . . .
H19B H 0.6698 0.2384 -0.0771 0.031 Uiso 1 1 calc R U . . .
H19C H 0.6193 0.3293 -0.0744 0.031 Uiso 1 1 calc R U . . .
C20A C 0.58972(19) 0.09831(18) 0.23294(17) 0.0232(5) Uani 1 1 d . . . . .
H20A H 0.6536 0.0782 0.2329 0.035 Uiso 1 1 calc R U . . .
H20B H 0.5286 0.0410 0.1931 0.035 Uiso 1 1 calc R U . . .
H20C H 0.5777 0.1148 0.3008 0.035 Uiso 1 1 calc R U . . .
Cu1B Cu 0.89340(2) 0.62956(2) 1.07183(2) 0.01381(7) Uani 1 1 d . . . . .
Cl1B Cl 0.70633(4) 0.63959(4) 1.11007(4) 0.01731(11) Uani 1 1 d . . . . .
S1B S 0.90213(4) 0.64485(4) 0.91543(4) 0.01427(11) Uani 1 1 d . . . . .
N1B N 0.90939(13) 0.57909(14) 1.19082(13) 0.0148(4) Uani 1 1 d . . . . .
N2B N 0.86514(13) 0.47975(13) 1.01285(13) 0.0138(4) Uani 1 1 d . . . . .
N3B N 0.84427(13) 0.43715(14) 0.91331(13) 0.0144(4) Uani 1 1 d . . . . .
N4B N 0.83614(13) 0.48350(13) 0.76337(13) 0.0139(4) Uani 1 1 d . . . . .
H4B H 0.8523 0.5355 0.7341 0.017 Uiso 1 1 calc R U . . .
N5B N 0.96888(14) 0.77423(14) 1.17977(13) 0.0159(4) Uani 1 1 d . . . . .
C1B C 0.92668(16) 0.64232(17) 1.27901(15) 0.0152(4) Uani 1 1 d . . . . .
C2B C 0.92634(16) 0.60442(18) 1.36375(16) 0.0184(5) Uani 1 1 d . . . . .
H2B H 0.9377 0.6491 1.4269 0.022 Uiso 1 1 calc R U . . .
C3B C 0.90888(17) 0.49923(17) 1.35351(17) 0.0190(5) Uani 1 1 d . . . . .
H3B H 0.9091 0.4715 1.4105 0.023 Uiso 1 1 calc R U . . .
C4B C 0.89096(16) 0.43370(17) 1.26070(16) 0.0173(4) Uani 1 1 d . . . . .
H4BA H 0.8796 0.3617 1.2536 0.021 Uiso 1 1 calc R U . . .
C5B C 0.89024(15) 0.47621(16) 1.17923(16) 0.0141(4) Uani 1 1 d . . . . .
C6B C 0.86729(15) 0.42221(16) 1.07508(15) 0.0136(4) Uani 1 1 d . . . . .
H6B H 0.8549 0.3499 1.0547 0.016 Uiso 1 1 calc R U . . .
C7B C 0.85617(15) 0.51017(16) 0.86298(15) 0.0129(4) Uani 1 1 d . . . . .
C8B C 0.93653(18) 0.75176(17) 1.27389(16) 0.0186(5) Uani 1 1 d . . . . .
H8BA H 0.8676 0.7627 1.2789 0.022 Uiso 1 1 calc R U . . .
H8BB H 0.9898 0.8004 1.3304 0.022 Uiso 1 1 calc R U . . .
C9B C 0.94079(17) 0.86711(17) 1.16463(17) 0.0187(5) Uani 1 1 d . . . . .
H9BA H 0.9694 0.9231 1.2254 0.022 Uiso 1 1 calc R U . . .
H9BB H 0.8627 0.8492 1.1518 0.022 Uiso 1 1 calc R U . . .
C10B C 0.98482(18) 0.90526(18) 1.07930(17) 0.0216(5) Uani 1 1 d . . . . .
H10C H 0.9524 0.8510 1.0178 0.026 Uiso 1 1 calc R U . . .
H10D H 0.9658 0.9673 1.0719 0.026 Uiso 1 1 calc R U . . .
C11B C 1.12499(18) 0.84091(18) 1.10353(18) 0.0240(5) Uani 1 1 d . . . . .
H11C H 1.2030 0.8585 1.1126 0.029 Uiso 1 1 calc R U . . .
H11D H 1.0936 0.7860 1.0423 0.029 Uiso 1 1 calc R U . . .
C12B C 1.08623(17) 0.80063(18) 1.18997(17) 0.0211(5) Uani 1 1 d . . . . .
H12C H 1.1059 0.7382 1.1941 0.025 Uiso 1 1 calc R U . . .
H12D H 1.1211 0.8539 1.2517 0.025 Uiso 1 1 calc R U . . .
C13B C 0.79249(15) 0.38297(16) 0.69895(15) 0.0129(4) Uani 1 1 d . . . . .
C14B C 0.81976(16) 0.37057(16) 0.60570(15) 0.0149(4) Uani 1 1 d . . . . .
H14B H 0.8664 0.4282 0.5883 0.018 Uiso 1 1 calc R U . . .
C15B C 0.78022(16) 0.27548(16) 0.53734(16) 0.0150(4) Uani 1 1 d . . . . .
C16B C 0.70934(16) 0.19228(16) 0.56347(15) 0.0147(4) Uani 1 1 d . . . . .
C17B C 0.67684(16) 0.20436(16) 0.65515(16) 0.0157(4) Uani 1 1 d . . . . .
C18B C 0.71999(16) 0.29987(16) 0.72249(15) 0.0148(4) Uani 1 1 d . . . . .
H18B H 0.6996 0.3084 0.7853 0.018 Uiso 1 1 calc R U . . .
C19B C 0.81396(18) 0.26288(18) 0.43820(17) 0.0223(5) Uani 1 1 d . . . . .
H19D H 0.7769 0.2944 0.3954 0.033 Uiso 1 1 calc R U . . .
H19E H 0.7962 0.1890 0.4081 0.033 Uiso 1 1 calc R U . . .
H19F H 0.8907 0.2970 0.4467 0.033 Uiso 1 1 calc R U . . .
C20B C 0.59657(19) 0.11560(18) 0.68068(17) 0.0233(5) Uani 1 1 d . . . . .
H20D H 0.6318 0.0686 0.7015 0.035 Uiso 1 1 calc R U . . .
H20E H 0.5412 0.0780 0.6227 0.035 Uiso 1 1 calc R U . . .
H20F H 0.5646 0.1425 0.7345 0.035 Uiso 1 1 calc R U . . .
O2A O 0.59767(14) 0.09575(12) 0.02465(11) 0.0249(4) Uani 1 1 d . . . . .
H2AA H 0.6057 0.0519 0.0561 0.037 Uiso 1 1 calc R U . . .
O2B O 0.66871(13) 0.09920(11) 0.49406(11) 0.0201(3) Uani 1 1 d . . . . .
H2BA H 0.6668 0.0502 0.5218 0.030 Uiso 1 1 calc R U . . .
O1AA O 0.33292(15) 0.05568(13) -0.08611(13) 0.0318(4) Uani 1 1 d . . . . .
H1AA H 0.3495 0.0982 -0.1218 0.048 Uiso 1 1 calc R U . . .
C21 C 0.3145(2) 0.1065(2) 0.00462(18) 0.0283(5) Uani 1 1 d . . . . .
H21A H 0.3825 0.1499 0.0465 0.043 Uiso 1 1 calc R U . . .
H21B H 0.2769 0.0547 0.0382 0.043 Uiso 1 1 calc R U . . .
H21C H 0.2714 0.1500 -0.0084 0.043 Uiso 1 1 calc R U . . .
O20 O 0.62794(14) 0.81637(14) 0.20944(13) 0.0307(4) Uani 1 1 d . . . A 1
H20 H 0.6473 0.7647 0.1916 0.046 Uiso 1 1 calc R U . A 1
O3 O 1.1414(2) 0.9304(2) 0.78781(19) 0.0357(5) Uani 0.74 1 d . . P B 1
H3 H 1.1970 0.9732 0.8242 0.054 Uiso 0.74 1 calc R U P B 1
C22 C 0.6815(2) 0.8700(2) 0.30573(18) 0.0286(6) Uani 1 1 d . . . . .
H22A H 0.7581 0.8860 0.3086 0.043 Uiso 1 1 calc R U . A 1
H22B H 0.6583 0.8267 0.3520 0.043 Uiso 1 1 calc R U . A 1
H22C H 0.6653 0.9345 0.3236 0.043 Uiso 1 1 calc R U . A 1
C5 C 1.1071(2) 0.8472(2) 0.8276(2) 0.0366(6) Uani 1 1 d . . . . .
H5AA H 1.0826 0.8680 0.8889 0.055 Uiso 0.8 1 d R U P B 1
H5AB H 1.0485 0.7931 0.7809 0.055 Uiso 0.8 1 d R U P B 1
H5AC H 1.1655 0.8205 0.8418 0.055 Uiso 0.8 1 d R U P B 1
H5BD H 1.1528 0.9140 0.8698 0.055 Uiso 0.2 1 d R U P B 2
H5BE H 1.0834 0.7979 0.8686 0.055 Uiso 0.2 1 d R U P B 2
H5BF H 1.1470 0.8205 0.7811 0.055 Uiso 0.2 1 d R U P B 2
O4 O 1.0522(2) 0.9710(2) 0.61925(18) 0.0346(6) Uani 0.74 1 d . . P C 1
H4 H 1.0833 0.9537 0.6653 0.052 Uiso 0.74 1 calc R U P C 1
C1 C 1.0295(3) 0.8951(3) 0.5337(3) 0.0302(8) Uani 0.74 1 d . . P C 1
H1A H 0.9890 0.8283 0.5453 0.045 Uiso 0.74 1 calc R U P C 1
H1B H 1.0958 0.8909 0.5134 0.045 Uiso 0.74 1 calc R U P C 1
H1C H 0.9876 0.9122 0.4815 0.045 Uiso 0.74 1 calc R U P C 1
O5 O 1.0263(6) 0.8590(5) 0.7801(5) 0.0357(5) Uani 0.26 1 d . . P B 2
H5 H 0.9774 0.8513 0.8133 0.054 Uiso 0.26 1 d R U P B 2
O6 O 0.9774(10) 0.9746(10) 0.4372(10) 0.030(3) Uiso 0.13 1 d . . P D -1
H6C H 0.9896 0.9704 0.4973 0.044 Uiso 0.13 1 d R U P D -1
H6D H 0.9124 0.9355 0.4122 0.044 Uiso 0.13 1 d R U P D -1
O7 O 1.0208(13) 0.8916(14) 0.5959(14) 0.046(4) Uiso 0.13 1 d . . P E 2
H7A H 1.0206 0.8840 0.6554 0.069 Uiso 0.13 1 d R U P E 2
H7B H 1.0217 0.9496 0.5804 0.069 Uiso 0.13 1 d R U P E 2
 
loop_
 _atom_site_aniso_label
 _atom_site_aniso_U_11
 _atom_site_aniso_U_22
 _atom_site_aniso_U_33
 _atom_site_aniso_U_23
 _atom_site_aniso_U_13
 _atom_site_aniso_U_12
Cu1A 0.01491(13) 0.01098(13) 0.01080(13) 0.00204(10) 0.00225(10) 0.00248(10)
Cl1A 0.0138(2) 0.0198(3) 0.0164(3) 0.0063(2) 0.00333(19) 0.0045(2)
S1A 0.0199(3) 0.0120(3) 0.0127(3) 0.0025(2) 0.0027(2) 0.0053(2)
O1A 0.0321(9) 0.0128(8) 0.0246(9) 0.0069(7) 0.0069(7) 0.0065(7)
O1B 0.0268(8) 0.0152(8) 0.0312(10) 0.0032(7) 0.0114(7) 0.0037(7)
N1A 0.0126(8) 0.0147(9) 0.0148(9) 0.0042(8) 0.0030(7) 0.0047(7)
N2A 0.0138(8) 0.0137(9) 0.0142(9) 0.0014(7) 0.0021(7) 0.0047(7)
N3A 0.0180(9) 0.0149(9) 0.0099(9) 0.0006(7) 0.0023(7) 0.0047(7)
N4A 0.0181(9) 0.0131(9) 0.0124(9) 0.0041(7) 0.0030(7) 0.0059(7)
N5A 0.0179(9) 0.0127(9) 0.0146(9) 0.0025(7) 0.0034(7) 0.0036(7)
C1A 0.0164(10) 0.0169(11) 0.0152(11) 0.0033(9) 0.0009(8) 0.0074(9)
C2A 0.0207(11) 0.0208(12) 0.0148(11) 0.0040(9) 0.0038(9) 0.0098(9)
C3A 0.0171(10) 0.0228(12) 0.0184(12) 0.0103(10) 0.0064(9) 0.0090(9)
C4A 0.0125(10) 0.0164(11) 0.0188(11) 0.0067(9) 0.0020(8) 0.0054(8)
C5A 0.0108(9) 0.0156(11) 0.0164(11) 0.0049(9) 0.0013(8) 0.0058(8)
C6A 0.0127(10) 0.0125(10) 0.0167(11) 0.0034(9) 0.0026(8) 0.0034(8)
C7A 0.0111(9) 0.0146(10) 0.0142(11) 0.0022(9) 0.0020(8) 0.0054(8)
C8A 0.0246(11) 0.0163(11) 0.0114(11) 0.0011(9) 0.0027(9) 0.0046(9)
C9A 0.0207(11) 0.0162(11) 0.0217(12) 0.0042(9) 0.0076(9) 0.0082(9)
C10A 0.0224(11) 0.0152(11) 0.0220(12) 0.0052(9) 0.0050(9) 0.0076(9)
C11A 0.0232(11) 0.0160(11) 0.0230(13) 0.0045(10) 0.0057(9) 0.0002(9)
C12A 0.0214(11) 0.0130(11) 0.0206(12) 0.0017(9) 0.0028(9) -0.0017(9)
C13A 0.0098(9) 0.0142(11) 0.0155(11) 0.0016(9) 0.0026(8) 0.0032(8)
C14A 0.0135(10) 0.0161(11) 0.0172(11) 0.0056(9) 0.0032(8) 0.0052(8)
C15A 0.0130(10) 0.0177(11) 0.0146(11) 0.0016(9) 0.0023(8) 0.0028(8)
C16A 0.0167(10) 0.0129(11) 0.0174(11) 0.0006(9) 0.0034(8) 0.0032(8)
C17A 0.0149(10) 0.0157(11) 0.0187(11) 0.0049(9) 0.0055(8) 0.0050(8)
C18A 0.0143(10) 0.0162(11) 0.0136(11) 0.0037(9) 0.0049(8) 0.0052(8)
C19A 0.0267(12) 0.0190(12) 0.0145(11) 0.0029(9) 0.0032(9) 0.0050(10)
C20A 0.0348(13) 0.0167(12) 0.0209(12) 0.0062(10) 0.0112(10) 0.0089(10)
Cu1B 0.01854(13) 0.01053(13) 0.01187(13) 0.00211(10) 0.00157(10) 0.00477(10)
Cl1B 0.0192(2) 0.0164(3) 0.0168(3) 0.0041(2) 0.0029(2) 0.0064(2)
S1B 0.0176(2) 0.0104(2) 0.0134(3) 0.0021(2) 0.0021(2) 0.0032(2)
N1B 0.0145(8) 0.0145(9) 0.0154(9) 0.0029(8) 0.0011(7) 0.0060(7)
N2B 0.0126(8) 0.0140(9) 0.0150(9) 0.0031(7) 0.0031(7) 0.0044(7)
N3B 0.0158(9) 0.0144(9) 0.0118(9) 0.0017(7) 0.0018(7) 0.0044(7)
N4B 0.0159(8) 0.0106(9) 0.0144(9) 0.0040(7) 0.0029(7) 0.0026(7)
N5B 0.0181(9) 0.0127(9) 0.0164(9) 0.0022(8) 0.0014(7) 0.0055(7)
C1B 0.0131(10) 0.0169(11) 0.0150(11) 0.0023(9) 0.0003(8) 0.0056(8)
C2B 0.0160(10) 0.0225(12) 0.0141(11) 0.0007(9) 0.0001(8) 0.0056(9)
C3B 0.0183(11) 0.0224(12) 0.0176(11) 0.0087(10) 0.0020(9) 0.0067(9)
C4B 0.0165(10) 0.0164(11) 0.0206(12) 0.0073(9) 0.0026(9) 0.0060(9)
C5B 0.0104(9) 0.0147(11) 0.0173(11) 0.0037(9) 0.0013(8) 0.0047(8)
C6B 0.0133(10) 0.0106(10) 0.0168(11) 0.0023(9) 0.0032(8) 0.0041(8)
C7B 0.0104(9) 0.0121(10) 0.0159(11) 0.0025(9) 0.0030(8) 0.0033(8)
C8B 0.0264(11) 0.0146(11) 0.0133(11) 0.0000(9) 0.0019(9) 0.0072(9)
C9B 0.0228(11) 0.0133(11) 0.0210(12) 0.0021(9) 0.0039(9) 0.0087(9)
C10B 0.0267(12) 0.0160(11) 0.0250(13) 0.0058(10) 0.0081(10) 0.0093(9)
C11B 0.0180(11) 0.0191(12) 0.0307(14) -0.0011(10) 0.0052(10) 0.0040(9)
C12B 0.0177(11) 0.0164(11) 0.0252(13) -0.0018(10) -0.0017(9) 0.0055(9)
C13B 0.0129(10) 0.0125(10) 0.0137(11) 0.0020(8) -0.0004(8) 0.0061(8)
C14B 0.0135(10) 0.0148(11) 0.0174(11) 0.0058(9) 0.0037(8) 0.0047(8)
C15B 0.0160(10) 0.0155(11) 0.0157(11) 0.0035(9) 0.0033(8) 0.0081(9)
C16B 0.0185(10) 0.0116(10) 0.0131(11) 0.0011(9) -0.0008(8) 0.0060(8)
C17B 0.0171(10) 0.0144(11) 0.0162(11) 0.0048(9) 0.0021(8) 0.0053(9)
C18B 0.0167(10) 0.0159(11) 0.0124(11) 0.0032(9) 0.0029(8) 0.0063(9)
C19B 0.0261(12) 0.0190(12) 0.0189(12) 0.0017(10) 0.0092(9) 0.0031(10)
C20B 0.0310(12) 0.0160(12) 0.0174(12) 0.0013(10) 0.0072(10) 0.0001(10)
O2A 0.0438(10) 0.0135(8) 0.0167(8) 0.0014(7) 0.0072(7) 0.0090(7)
O2B 0.0319(9) 0.0109(8) 0.0146(8) 0.0021(6) 0.0034(7) 0.0035(7)
O1AA 0.0513(11) 0.0233(9) 0.0238(9) 0.0032(8) 0.0157(8) 0.0146(9)
C21 0.0329(13) 0.0269(14) 0.0252(13) 0.0020(11) 0.0089(11) 0.0109(11)
O20 0.0388(10) 0.0300(10) 0.0271(10) 0.0039(8) 0.0027(8) 0.0196(8)
O3 0.0366(13) 0.0299(13) 0.0348(14) 0.0077(11) -0.0025(10) 0.0056(11)
C22 0.0413(14) 0.0250(13) 0.0210(13) 0.0034(11) 0.0013(11) 0.0157(11)
C5 0.0439(16) 0.0296(15) 0.0334(16) 0.0034(12) 0.0042(12) 0.0113(12)
O4 0.0396(14) 0.0329(15) 0.0304(14) 0.0052(12) 0.0019(11) 0.0133(12)
C1 0.0305(18) 0.037(2) 0.028(2) 0.0129(17) 0.0132(15) 0.0112(15)
O5 0.0366(13) 0.0299(13) 0.0348(14) 0.0077(11) -0.0025(10) 0.0056(11)
 
_geom_special_details
;
 All esds (except the esd in the dihedral angle between two l.s. planes)
 are estimated using the full covariance matrix.  The cell esds are taken
 into account individually in the estimation of esds in distances, angles
 and torsion angles; correlations between esds in cell parameters are only
 used when they are defined by crystal symmetry.  An approximate (isotropic)
 treatment of cell esds is used for estimating esds involving l.s. planes.
;
 
loop_
 _geom_bond_atom_site_label_1
 _geom_bond_atom_site_label_2
 _geom_bond_distance
 _geom_bond_site_symmetry_2
 _geom_bond_publ_flag
Cu1A N1A 1.9573(17) . ?
Cu1A N2A 1.9933(18) . ?
Cu1A N5A 2.1790(18) . ?
Cu1A S1A 2.2775(6) . ?
Cu1A Cl1A 2.4834(6) . ?
S1A C7A 1.758(2) . ?
O1A C10A 1.430(3) . ?
O1A C11A 1.437(3) . ?
O1B C10B 1.428(3) . ?
O1B C11B 1.430(3) . ?
N1A C1A 1.326(3) . ?
N1A C5A 1.350(3) . ?
N2A C6A 1.291(3) . ?
N2A N3A 1.363(2) . ?
N3A C7A 1.326(3) . ?
N4A C7A 1.350(3) . ?
N4A C13A 1.423(3) . ?
N4A H4A 0.8800 . ?
N5A C12A 1.486(3) . ?
N5A C8A 1.489(3) . ?
N5A C9A 1.493(3) . ?
C1A C2A 1.389(3) . ?
C1A C8A 1.506(3) . ?
C2A C3A 1.388(3) . ?
C2A H2A 0.9500 . ?
C3A C4A 1.395(3) . ?
C3A H3A 0.9500 . ?
C4A C5A 1.387(3) . ?
C4A H4AA 0.9500 . ?
C5A C6A 1.454(3) . ?
C6A H6A 0.9500 . ?
C8A H8AA 0.9900 . ?
C8A H8AB 0.9900 . ?
C9A C10A 1.514(3) . ?
C9A H9AA 0.9900 . ?
C9A H9AB 0.9900 . ?
C10A H10A 0.9900 . ?
C10A H10B 0.9900 . ?
C11A C12A 1.509(3) . ?
C11A H11A 0.9900 . ?
C11A H11B 0.9900 . ?
C12A H12A 0.9900 . ?
C12A H12B 0.9900 . ?
C13A C18A 1.392(3) . ?
C13A C14A 1.393(3) . ?
C14A C15A 1.382(3) . ?
C14A H14A 0.9500 . ?
C15A C16A 1.399(3) . ?
C15A C19A 1.501(3) . ?
C16A O2A 1.371(3) . ?
C16A C17A 1.397(3) . ?
C17A C18A 1.398(3) . ?
C17A C20A 1.505(3) . ?
C18A H18A 0.9500 . ?
C19A H19A 0.9800 . ?
C19A H19B 0.9800 . ?
C19A H19C 0.9800 . ?
C20A H20A 0.9800 . ?
C20A H20B 0.9800 . ?
C20A H20C 0.9800 . ?
Cu1B N1B 1.9415(18) . ?
Cu1B N2B 1.9960(18) . ?
Cu1B N5B 2.1604(18) . ?
Cu1B S1B 2.2565(6) . ?
Cu1B Cl1B 2.6672(6) . ?
S1B C7B 1.767(2) . ?
N1B C1B 1.329(3) . ?
N1B C5B 1.350(3) . ?
N2B C6B 1.293(3) . ?
N2B N3B 1.373(2) . ?
N3B C7B 1.323(3) . ?
N4B C7B 1.351(3) . ?
N4B C13B 1.426(3) . ?
N4B H4B 0.8800 . ?
N5B C12B 1.491(3) . ?
N5B C9B 1.494(3) . ?
N5B C8B 1.494(3) . ?
C1B C2B 1.387(3) . ?
C1B C8B 1.504(3) . ?
C2B C3B 1.387(3) . ?
C2B H2B 0.9500 . ?
C3B C4B 1.393(3) . ?
C3B H3B 0.9500 . ?
C4B C5B 1.381(3) . ?
C4B H4BA 0.9500 . ?
C5B C6B 1.465(3) . ?
C6B H6B 0.9500 . ?
C8B H8BA 0.9900 . ?
C8B H8BB 0.9900 . ?
C9B C10B 1.508(3) . ?
C9B H9BA 0.9900 . ?
C9B H9BB 0.9900 . ?
C10B H10C 0.9900 . ?
C10B H10D 0.9900 . ?
C11B C12B 1.509(3) . ?
C11B H11C 0.9900 . ?
C11B H11D 0.9900 . ?
C12B H12C 0.9900 . ?
C12B H12D 0.9900 . ?
C13B C18B 1.391(3) . ?
C13B C14B 1.393(3) . ?
C14B C15B 1.394(3) . ?
C14B H14B 0.9500 . ?
C15B C16B 1.399(3) . ?
C15B C19B 1.507(3) . ?
C16B O2B 1.382(3) . ?
C16B C17B 1.402(3) . ?
C17B C18B 1.393(3) . ?
C17B C20B 1.507(3) . ?
C18B H18B 0.9500 . ?
C19B H19D 0.9800 . ?
C19B H19E 0.9800 . ?
C19B H19F 0.9800 . ?
C20B H20D 0.9800 . ?
C20B H20E 0.9800 . ?
C20B H20F 0.9800 . ?
O2A H2AA 0.8400 . ?
O2B H2BA 0.8400 . ?
O1AA C21 1.423(3) . ?
O1AA H1AA 0.8400 . ?
C21 H21A 0.9800 . ?
C21 H21B 0.9800 . ?
C21 H21C 0.9800 . ?
O20 C22 1.408(3) . ?
O20 H20 0.8400 . ?
O3 C5 1.358(4) . ?
O3 H3 0.8400 . ?
C22 H22A 0.9800 . ?
C22 H22B 0.9800 . ?
C22 H22C 0.9800 . ?
C5 O5 1.279(7) . ?
C5 H5AA 0.9799 . ?
C5 H5AB 0.9801 . ?
C5 H5AC 0.9800 . ?
C5 H5BD 0.9801 . ?
C5 H5BE 0.9799 . ?
C5 H5BF 0.9801 . ?
O4 C1 1.380(4) . ?
O4 H4 0.8400 . ?
C1 H1A 0.9800 . ?
C1 H1B 0.9800 . ?
C1 H1C 0.9800 . ?
O5 H5 0.8400 . ?
O6 H6C 0.8568 . ?
O6 H6D 0.8700 . ?
O7 H7A 0.8607 . ?
O7 H7B 0.8701 . ?
 
loop_
 _geom_angle_atom_site_label_1
 _geom_angle_atom_site_label_2
 _geom_angle_atom_site_label_3
 _geom_angle
 _geom_angle_site_symmetry_1
 _geom_angle_site_symmetry_3
 _geom_angle_publ_flag
N1A Cu1A N2A 78.91(7) . . ?
N1A Cu1A N5A 78.96(7) . . ?
N2A Cu1A N5A 152.32(7) . . ?
N1A Cu1A S1A 156.86(5) . . ?
N2A Cu1A S1A 83.35(5) . . ?
N5A Cu1A S1A 112.59(5) . . ?
N1A Cu1A Cl1A 96.96(5) . . ?
N2A Cu1A Cl1A 105.49(5) . . ?
N5A Cu1A Cl1A 93.52(5) . . ?
S1A Cu1A Cl1A 102.04(2) . . ?
C7A S1A Cu1A 94.31(7) . . ?
C10A O1A C11A 109.80(16) . . ?
C10B O1B C11B 109.39(17) . . ?
C1A N1A C5A 122.18(18) . . ?
C1A N1A Cu1A 120.70(14) . . ?
C5A N1A Cu1A 117.11(14) . . ?
C6A N2A N3A 120.02(18) . . ?
C6A N2A Cu1A 116.57(14) . . ?
N3A N2A Cu1A 123.29(13) . . ?
C7A N3A N2A 111.24(17) . . ?
C7A N4A C13A 129.54(18) . . ?
C7A N4A H4A 115.2 . . ?
C13A N4A H4A 115.2 . . ?
C12A N5A C8A 107.73(16) . . ?
C12A N5A C9A 108.42(16) . . ?
C8A N5A C9A 109.00(16) . . ?
C12A N5A Cu1A 118.50(13) . . ?
C8A N5A Cu1A 103.15(12) . . ?
C9A N5A Cu1A 109.63(13) . . ?
N1A C1A C2A 120.6(2) . . ?
N1A C1A C8A 112.00(18) . . ?
C2A C1A C8A 127.3(2) . . ?
C3A C2A C1A 118.3(2) . . ?
C3A C2A H2A 120.9 . . ?
C1A C2A H2A 120.9 . . ?
C2A C3A C4A 120.7(2) . . ?
C2A C3A H3A 119.7 . . ?
C4A C3A H3A 119.7 . . ?
C5A C4A C3A 117.9(2) . . ?
C5A C4A H4AA 121.0 . . ?
C3A C4A H4AA 121.0 . . ?
N1A C5A C4A 120.32(19) . . ?
N1A C5A C6A 112.14(18) . . ?
C4A C5A C6A 127.5(2) . . ?
N2A C6A C5A 115.02(19) . . ?
N2A C6A H6A 122.5 . . ?
C5A C6A H6A 122.5 . . ?
N3A C7A N4A 118.82(19) . . ?
N3A C7A S1A 125.55(16) . . ?
N4A C7A S1A 115.62(15) . . ?
N5A C8A C1A 110.85(17) . . ?
N5A C8A H8AA 109.5 . . ?
C1A C8A H8AA 109.5 . . ?
N5A C8A H8AB 109.5 . . ?
C1A C8A H8AB 109.5 . . ?
H8AA C8A H8AB 108.1 . . ?
N5A C9A C10A 111.10(17) . . ?
N5A C9A H9AA 109.4 . . ?
C10A C9A H9AA 109.4 . . ?
N5A C9A H9AB 109.4 . . ?
C10A C9A H9AB 109.4 . . ?
H9AA C9A H9AB 108.0 . . ?
O1A C10A C9A 111.05(18) . . ?
O1A C10A H10A 109.4 . . ?
C9A C10A H10A 109.4 . . ?
O1A C10A H10B 109.4 . . ?
C9A C10A H10B 109.4 . . ?
H10A C10A H10B 108.0 . . ?
O1A C11A C12A 110.94(18) . . ?
O1A C11A H11A 109.5 . . ?
C12A C11A H11A 109.5 . . ?
O1A C11A H11B 109.5 . . ?
C12A C11A H11B 109.5 . . ?
H11A C11A H11B 108.0 . . ?
N5A C12A C11A 111.36(18) . . ?
N5A C12A H12A 109.4 . . ?
C11A C12A H12A 109.4 . . ?
N5A C12A H12B 109.4 . . ?
C11A C12A H12B 109.4 . . ?
H12A C12A H12B 108.0 . . ?
C18A C13A C14A 118.97(19) . . ?
C18A C13A N4A 124.64(19) . . ?
C14A C13A N4A 116.32(18) . . ?
C15A C14A C13A 121.1(2) . . ?
C15A C14A H14A 119.4 . . ?
C13A C14A H14A 119.4 . . ?
C14A C15A C16A 119.3(2) . . ?
C14A C15A C19A 121.2(2) . . ?
C16A C15A C19A 119.48(19) . . ?
O2A C16A C17A 123.01(19) . . ?
O2A C16A C15A 116.28(19) . . ?
C17A C16A C15A 120.71(19) . . ?
C16A C17A C18A 118.61(19) . . ?
C16A C17A C20A 121.37(19) . . ?
C18A C17A C20A 120.01(19) . . ?
C13A C18A C17A 121.1(2) . . ?
C13A C18A H18A 119.4 . . ?
C17A C18A H18A 119.4 . . ?
C15A C19A H19A 109.5 . . ?
C15A C19A H19B 109.5 . . ?
H19A C19A H19B 109.5 . . ?
C15A C19A H19C 109.5 . . ?
H19A C19A H19C 109.5 . . ?
H19B C19A H19C 109.5 . . ?
C17A C20A H20A 109.5 . . ?
C17A C20A H20B 109.5 . . ?
H20A C20A H20B 109.5 . . ?
C17A C20A H20C 109.5 . . ?
H20A C20A H20C 109.5 . . ?
H20B C20A H20C 109.5 . . ?
N1B Cu1B N2B 79.85(7) . . ?
N1B Cu1B N5B 79.53(7) . . ?
N2B Cu1B N5B 155.15(7) . . ?
N1B Cu1B S1B 159.26(5) . . ?
N2B Cu1B S1B 83.29(5) . . ?
N5B Cu1B S1B 113.18(5) . . ?
N1B Cu1B Cl1B 87.64(5) . . ?
N2B Cu1B Cl1B 104.32(5) . . ?
N5B Cu1B Cl1B 88.53(5) . . ?
S1B Cu1B Cl1B 108.284(19) . . ?
C7B S1B Cu1B 95.34(7) . . ?
C1B N1B C5B 122.19(18) . . ?
C1B N1B Cu1B 120.39(14) . . ?
C5B N1B Cu1B 117.00(14) . . ?
C6B N2B N3B 120.28(18) . . ?
C6B N2B Cu1B 115.62(14) . . ?
N3B N2B Cu1B 124.10(13) . . ?
C7B N3B N2B 110.70(17) . . ?
C7B N4B C13B 129.12(18) . . ?
C7B N4B H4B 115.4 . . ?
C13B N4B H4B 115.4 . . ?
C12B N5B C9B 108.17(17) . . ?
C12B N5B C8B 109.06(17) . . ?
C9B N5B C8B 107.47(16) . . ?
C12B N5B Cu1B 108.99(13) . . ?
C9B N5B Cu1B 118.41(13) . . ?
C8B N5B Cu1B 104.42(13) . . ?
N1B C1B C2B 120.7(2) . . ?
N1B C1B C8B 113.12(18) . . ?
C2B C1B C8B 126.0(2) . . ?
C1B C2B C3B 118.0(2) . . ?
C1B C2B H2B 121.0 . . ?
C3B C2B H2B 121.0 . . ?
C2B C3B C4B 120.8(2) . . ?
C2B C3B H3B 119.6 . . ?
C4B C3B H3B 119.6 . . ?
C5B C4B C3B 118.2(2) . . ?
C5B C4B H4BA 120.9 . . ?
C3B C4B H4BA 120.9 . . ?
N1B C5B C4B 120.1(2) . . ?
N1B C5B C6B 112.04(18) . . ?
C4B C5B C6B 127.8(2) . . ?
N2B C6B C5B 115.37(18) . . ?
N2B C6B H6B 122.3 . . ?
C5B C6B H6B 122.3 . . ?
N3B C7B N4B 119.70(18) . . ?
N3B C7B S1B 125.17(16) . . ?
N4B C7B S1B 115.09(15) . . ?
N5B C8B C1B 111.35(17) . . ?
N5B C8B H8BA 109.4 . . ?
C1B C8B H8BA 109.4 . . ?
N5B C8B H8BB 109.4 . . ?
C1B C8B H8BB 109.4 . . ?
H8BA C8B H8BB 108.0 . . ?
N5B C9B C10B 111.30(17) . . ?
N5B C9B H9BA 109.4 . . ?
C10B C9B H9BA 109.4 . . ?
N5B C9B H9BB 109.4 . . ?
C10B C9B H9BB 109.4 . . ?
H9BA C9B H9BB 108.0 . . ?
O1B C10B C9B 111.62(19) . . ?
O1B C10B H10C 109.3 . . ?
C9B C10B H10C 109.3 . . ?
O1B C10B H10D 109.3 . . ?
C9B C10B H10D 109.3 . . ?
H10C C10B H10D 108.0 . . ?
O1B C11B C12B 111.67(18) . . ?
O1B C11B H11C 109.3 . . ?
C12B C11B H11C 109.3 . . ?
O1B C11B H11D 109.3 . . ?
C12B C11B H11D 109.3 . . ?
H11C C11B H11D 107.9 . . ?
N5B C12B C11B 111.07(18) . . ?
N5B C12B H12C 109.4 . . ?
C11B C12B H12C 109.4 . . ?
N5B C12B H12D 109.4 . . ?
C11B C12B H12D 109.4 . . ?
H12C C12B H12D 108.0 . . ?
C18B C13B C14B 119.12(19) . . ?
C18B C13B N4B 123.37(19) . . ?
C14B C13B N4B 117.39(18) . . ?
C13B C14B C15B 121.52(19) . . ?
C13B C14B H14B 119.2 . . ?
C15B C14B H14B 119.2 . . ?
C14B C15B C16B 118.32(19) . . ?
C14B C15B C19B 120.59(19) . . ?
C16B C15B C19B 121.08(19) . . ?
O2B C16B C15B 117.69(18) . . ?
O2B C16B C17B 121.16(19) . . ?
C15B C16B C17B 121.08(19) . . ?
C18B C17B C16B 118.94(19) . . ?
C18B C17B C20B 120.41(19) . . ?
C16B C17B C20B 120.65(19) . . ?
C13B C18B C17B 120.91(19) . . ?
C13B C18B H18B 119.5 . . ?
C17B C18B H18B 119.5 . . ?
C15B C19B H19D 109.5 . . ?
C15B C19B H19E 109.5 . . ?
H19D C19B H19E 109.5 . . ?
C15B C19B H19F 109.5 . . ?
H19D C19B H19F 109.5 . . ?
H19E C19B H19F 109.5 . . ?
C17B C20B H20D 109.5 . . ?
C17B C20B H20E 109.5 . . ?
H20D C20B H20E 109.5 . . ?
C17B C20B H20F 109.5 . . ?
H20D C20B H20F 109.5 . . ?
H20E C20B H20F 109.5 . . ?
C16A O2A H2AA 109.5 . . ?
C16B O2B H2BA 109.5 . . ?
C21 O1AA H1AA 109.5 . . ?
O1AA C21 H21A 109.5 . . ?
O1AA C21 H21B 109.5 . . ?
H21A C21 H21B 109.5 . . ?
O1AA C21 H21C 109.5 . . ?
H21A C21 H21C 109.5 . . ?
H21B C21 H21C 109.5 . . ?
C22 O20 H20 109.5 . . ?
C5 O3 H3 109.5 . . ?
O20 C22 H22A 109.5 . . ?
O20 C22 H22B 109.5 . . ?
H22A C22 H22B 109.5 . . ?
O20 C22 H22C 109.5 . . ?
H22A C22 H22C 109.5 . . ?
H22B C22 H22C 109.5 . . ?
O3 C5 H5AA 109.5 . . ?
O3 C5 H5AB 109.5 . . ?
H5AA C5 H5AB 109.5 . . ?
O3 C5 H5AC 109.4 . . ?
H5AA C5 H5AC 109.5 . . ?
H5AB C5 H5AC 109.5 . . ?
O5 C5 H5BD 109.6 . . ?
O5 C5 H5BE 109.2 . . ?
H5BD C5 H5BE 109.5 . . ?
O5 C5 H5BF 109.6 . . ?
H5BD C5 H5BF 109.5 . . ?
H5BE C5 H5BF 109.5 . . ?
C1 O4 H4 109.5 . . ?
O4 C1 H1A 109.5 . . ?
O4 C1 H1B 109.5 . . ?
H1A C1 H1B 109.5 . . ?
O4 C1 H1C 109.5 . . ?
H1A C1 H1C 109.5 . . ?
H1B C1 H1C 109.5 . . ?
C5 O5 H5 109.7 . . ?
H6C O6 H6D 107.4 . . ?
H7A O7 H7B 122.0 . . ?
 
loop_
 _geom_torsion_atom_site_label_1
 _geom_torsion_atom_site_label_2
 _geom_torsion_atom_site_label_3
 _geom_torsion_atom_site_label_4
 _geom_torsion
 _geom_torsion_site_symmetry_1
 _geom_torsion_site_symmetry_2
 _geom_torsion_site_symmetry_3
 _geom_torsion_site_symmetry_4
 _geom_torsion_publ_flag
C6A N2A N3A C7A 173.74(17) . . . . ?
Cu1A N2A N3A C7A -10.4(2) . . . . ?
C5A N1A C1A C2A -1.2(3) . . . . ?
Cu1A N1A C1A C2A 179.97(15) . . . . ?
C5A N1A C1A C8A 174.85(17) . . . . ?
Cu1A N1A C1A C8A -4.0(2) . . . . ?
N1A C1A C2A C3A 0.8(3) . . . . ?
C8A C1A C2A C3A -174.5(2) . . . . ?
C1A C2A C3A C4A -0.3(3) . . . . ?
C2A C3A C4A C5A 0.0(3) . . . . ?
C1A N1A C5A C4A 0.9(3) . . . . ?
Cu1A N1A C5A C4A 179.81(14) . . . . ?
C1A N1A C5A C6A -179.50(17) . . . . ?
Cu1A N1A C5A C6A -0.6(2) . . . . ?
C3A C4A C5A N1A -0.3(3) . . . . ?
C3A C4A C5A C6A -179.85(19) . . . . ?
N3A N2A C6A C5A -178.38(16) . . . . ?
Cu1A N2A C6A C5A 5.5(2) . . . . ?
N1A C5A C6A N2A -3.2(2) . . . . ?
C4A C5A C6A N2A 176.38(19) . . . . ?
N2A N3A C7A N4A 178.14(16) . . . . ?
N2A N3A C7A S1A -3.1(2) . . . . ?
C13A N4A C7A N3A -6.7(3) . . . . ?
C13A N4A C7A S1A 174.43(15) . . . . ?
Cu1A S1A C7A N3A 11.58(18) . . . . ?
Cu1A S1A C7A N4A -169.65(14) . . . . ?
C12A N5A C8A C1A -165.74(17) . . . . ?
C9A N5A C8A C1A 76.8(2) . . . . ?
Cu1A N5A C8A C1A -39.64(18) . . . . ?
N1A C1A C8A N5A 31.5(2) . . . . ?
C2A C1A C8A N5A -152.8(2) . . . . ?
C12A N5A C9A C10A 54.3(2) . . . . ?
C8A N5A C9A C10A 171.33(18) . . . . ?
Cu1A N5A C9A C10A -76.44(19) . . . . ?
C11A O1A C10A C9A 59.8(2) . . . . ?
N5A C9A C10A O1A -58.1(2) . . . . ?
C10A O1A C11A C12A -59.8(2) . . . . ?
C8A N5A C12A C11A -172.38(18) . . . . ?
C9A N5A C12A C11A -54.6(2) . . . . ?
Cu1A N5A C12A C11A 71.2(2) . . . . ?
O1A C11A C12A N5A 58.3(2) . . . . ?
C7A N4A C13A C18A -9.2(3) . . . . ?
C7A N4A C13A C14A 174.02(19) . . . . ?
C18A C13A C14A C15A -2.6(3) . . . . ?
N4A C13A C14A C15A 174.38(17) . . . . ?
C13A C14A C15A C16A 0.3(3) . . . . ?
C13A C14A C15A C19A -178.40(19) . . . . ?
C14A C15A C16A O2A -178.23(18) . . . . ?
C19A C15A C16A O2A 0.5(3) . . . . ?
C14A C15A C16A C17A 3.0(3) . . . . ?
C19A C15A C16A C17A -178.33(19) . . . . ?
O2A C16A C17A C18A 177.48(19) . . . . ?
C15A C16A C17A C18A -3.8(3) . . . . ?
O2A C16A C17A C20A -2.2(3) . . . . ?
C15A C16A C17A C20A 176.50(19) . . . . ?
C14A C13A C18A C17A 1.7(3) . . . . ?
N4A C13A C18A C17A -174.99(18) . . . . ?
C16A C17A C18A C13A 1.5(3) . . . . ?
C20A C17A C18A C13A -178.84(19) . . . . ?
C6B N2B N3B C7B -173.74(17) . . . . ?
Cu1B N2B N3B C7B 6.4(2) . . . . ?
C5B N1B C1B C2B 0.4(3) . . . . ?
Cu1B N1B C1B C2B 172.72(15) . . . . ?
C5B N1B C1B C8B -174.86(18) . . . . ?
Cu1B N1B C1B C8B -2.5(2) . . . . ?
N1B C1B C2B C3B 0.8(3) . . . . ?
C8B C1B C2B C3B 175.5(2) . . . . ?
C1B C2B C3B C4B -0.8(3) . . . . ?
C2B C3B C4B C5B -0.5(3) . . . . ?
C1B N1B C5B C4B -1.7(3) . . . . ?
Cu1B N1B C5B C4B -174.31(15) . . . . ?
C1B N1B C5B C6B 176.52(17) . . . . ?
Cu1B N1B C5B C6B 4.0(2) . . . . ?
C3B C4B C5B N1B 1.8(3) . . . . ?
C3B C4B C5B C6B -176.21(19) . . . . ?
N3B N2B C6B C5B -179.94(16) . . . . ?
Cu1B N2B C6B C5B 0.0(2) . . . . ?
N1B C5B C6B N2B -2.5(2) . . . . ?
C4B C5B C6B N2B 175.61(19) . . . . ?
N2B N3B C7B N4B -178.08(16) . . . . ?
N2B N3B C7B S1B 4.4(2) . . . . ?
C13B N4B C7B N3B 6.6(3) . . . . ?
C13B N4B C7B S1B -175.64(15) . . . . ?
Cu1B S1B C7B N3B -10.44(17) . . . . ?
Cu1B S1B C7B N4B 171.96(13) . . . . ?
C12B N5B C8B C1B -82.2(2) . . . . ?
C9B N5B C8B C1B 160.73(17) . . . . ?
Cu1B N5B C8B C1B 34.16(19) . . . . ?
N1B C1B C8B N5B -23.4(2) . . . . ?
C2B C1B C8B N5B 161.60(19) . . . . ?
C12B N5B C9B C10B 54.1(2) . . . . ?
C8B N5B C9B C10B 171.68(18) . . . . ?
Cu1B N5B C9B C10B -70.5(2) . . . . ?
C11B O1B C10B C9B 59.4(2) . . . . ?
N5B C9B C10B O1B -58.1(2) . . . . ?
C10B O1B C11B C12B -59.6(2) . . . . ?
C9B N5B C12B C11B -54.1(2) . . . . ?
C8B N5B C12B C11B -170.67(17) . . . . ?
Cu1B N5B C12B C11B 75.90(19) . . . . ?
O1B C11B C12B N5B 58.4(2) . . . . ?
C7B N4B C13B C18B 30.7(3) . . . . ?
C7B N4B C13B C14B -153.32(19) . . . . ?
C18B C13B C14B C15B -3.3(3) . . . . ?
N4B C13B C14B C15B -179.39(18) . . . . ?
C13B C14B C15B C16B 1.8(3) . . . . ?
C13B C14B C15B C19B -177.76(19) . . . . ?
C14B C15B C16B O2B 178.39(18) . . . . ?
C19B C15B C16B O2B -2.1(3) . . . . ?
C14B C15B C16B C17B 1.4(3) . . . . ?
C19B C15B C16B C17B -179.12(19) . . . . ?
O2B C16B C17B C18B -179.83(18) . . . . ?
C15B C16B C17B C18B -2.9(3) . . . . ?
O2B C16B C17B C20B 0.2(3) . . . . ?
C15B C16B C17B C20B 177.1(2) . . . . ?
C14B C13B C18B C17B 1.7(3) . . . . ?
N4B C13B C18B C17B 177.53(18) . . . . ?
C16B C17B C18B C13B 1.4(3) . . . . ?
C20B C17B C18B C13B -178.66(19) . . . . ?
 
_refine_diff_density_max    1.543
_refine_diff_density_min   -0.975
_refine_diff_density_rms    0.059

_shelxl_version_number 2014-3

_shelx_res_file
;
TITL mimi057_P-1 in P-1 #2
REM reset to P-1 #2
CELL 0.71073 13.436 13.9058 14.0308 100.6952 96.5485 107.4115
ZERR 4 0.0012 0.0013 0.0015 0.0035 0.0035 0.0033
LATT 1
SFAC C H Cl Cu N O S
UNIT 87.48 126.96 4 4 20 16 4
EADP O5 O3

L.S. 14
PLAN  5
SIZE 0.07 0.1 0.18
TEMP -173.12
CONF
BOND $H
HTAB
fmap 2 53
acta
MORE -1
MERG 2
SHEL 999 0.83
OMIT 0 -5 4
OMIT -2 -4 3
OMIT 2 -3 1
OMIT -5 -4 4
OMIT 1 -6 3
OMIT -9 0 3
OMIT -7 6 4
OMIT 3 -3 3
OMIT -5 2 0

WGHT    0.027300    2.818400
FVAR       0.10628
CU1A  4    0.700845    0.634037    0.574566    11.00000    0.01491    0.01098 =
         0.01080    0.00204    0.00225    0.00248
CL1A  3    0.889570    0.649325    0.622955    11.00000    0.01385    0.01984 =
         0.01641    0.00633    0.00333    0.00453
S1A   7    0.691711    0.644334    0.413859    11.00000    0.01987    0.01202 =
         0.01269    0.00253    0.00274    0.00528
O1A   6    0.684954    0.931561    0.567961    11.00000    0.03207    0.01282 =
         0.02459    0.00687    0.00687    0.00646
O1B   6    1.097407    0.930664    1.093495    11.00000    0.02677    0.01516 =
         0.03122    0.00322    0.01137    0.00371
N1A   5    0.651356    0.586975    0.689192    11.00000    0.01261    0.01474 =
         0.01478    0.00424    0.00298    0.00474
N2A   5    0.625093    0.483875    0.515829    11.00000    0.01384    0.01371 =
         0.01423    0.00137    0.00214    0.00472
N3A   5    0.616836    0.438770    0.419044    11.00000    0.01800    0.01486 =
         0.00988    0.00062    0.00230    0.00470
N4A   5    0.649247    0.477516    0.270499    11.00000    0.01812    0.01309 =
         0.01235    0.00407    0.00299    0.00591
AFIX  43
H4A   2    0.664524    0.527068    0.238223    11.00000   -1.20000
AFIX   0
N5A   5    0.718091    0.780972    0.673580    11.00000    0.01787    0.01266 =
         0.01463    0.00252    0.00338    0.00357
C1A   1    0.670700    0.653283    0.775630    11.00000    0.01641    0.01686 =
         0.01520    0.00331    0.00087    0.00735
C2A   1    0.635464    0.619711    0.856860    11.00000    0.02071    0.02079 =
         0.01480    0.00401    0.00378    0.00984
AFIX  43
H2A   2    0.648357    0.667115    0.918701    11.00000   -1.20000
AFIX   0
C3A   1    0.580933    0.515117    0.845344    11.00000    0.01709    0.02283 =
         0.01838    0.01032    0.00635    0.00904
AFIX  43
H3A   2    0.556398    0.490452    0.900019    11.00000   -1.20000
AFIX   0
C4A   1    0.561792    0.445866    0.754324    11.00000    0.01255    0.01639 =
         0.01879    0.00669    0.00203    0.00541
AFIX  43
H4AA  2    0.524479    0.374205    0.746012    11.00000   -1.20000
AFIX   0
C5A   1    0.598914    0.484846    0.676319    11.00000    0.01077    0.01563 =
         0.01641    0.00491    0.00126    0.00578
C6A   1    0.588141    0.427797    0.575672    11.00000    0.01272    0.01246 =
         0.01675    0.00338    0.00257    0.00344
AFIX  43
H6A   2    0.556271    0.354671    0.555447    11.00000   -1.20000
AFIX   0
C7A   1    0.649406    0.509394    0.367469    11.00000    0.01113    0.01461 =
         0.01420    0.00218    0.00202    0.00535
C8A   1    0.738625    0.760522    0.773204    11.00000    0.02461    0.01633 =
         0.01137    0.00115    0.00265    0.00459
AFIX  23
H8AA  2    0.723206    0.812345    0.822650    11.00000   -1.20000
H8AB  2    0.814380    0.767576    0.790665    11.00000   -1.20000
AFIX   0
C9A   1    0.615986    0.803187    0.660853    11.00000    0.02070    0.01622 =
         0.02170    0.00417    0.00763    0.00815
AFIX  23
H9AA  2    0.616277    0.856781    0.718322    11.00000   -1.20000
H9AB  2    0.556506    0.739559    0.658095    11.00000   -1.20000
AFIX   0
C10A  1    0.599541    0.840497    0.567393    11.00000    0.02242    0.01523 =
         0.02196    0.00516    0.00496    0.00758
AFIX  23
H10A  2    0.594540    0.785119    0.509589    11.00000   -1.20000
H10B  2    0.532000    0.855757    0.561356    11.00000   -1.20000
AFIX   0
C11A  1    0.783219    0.909734    0.575476    11.00000    0.02322    0.01599 =
         0.02305    0.00448    0.00572    0.00019
AFIX  23
H11A  2    0.841917    0.972761    0.574970    11.00000   -1.20000
H11B  2    0.779778    0.854895    0.517785    11.00000   -1.20000
AFIX   0
C12A  1    0.805106    0.874789    0.668921    11.00000    0.02140    0.01300 =
         0.02058    0.00173    0.00283   -0.00165
AFIX  23
H12A  2    0.872589    0.859425    0.671918    11.00000   -1.20000
H12B  2    0.813023    0.931390    0.726628    11.00000   -1.20000
AFIX   0
C13A  1    0.628021    0.375614    0.212785    11.00000    0.00978    0.01425 =
         0.01554    0.00156    0.00258    0.00324
C14A  1    0.623895    0.365760    0.111684    11.00000    0.01347    0.01614 =
         0.01721    0.00565    0.00323    0.00520
AFIX  43
H14A  2    0.628702    0.424488    0.084747    11.00000   -1.20000
AFIX   0
C15A  1    0.612927    0.272010    0.049884    11.00000    0.01303    0.01766 =
         0.01457    0.00163    0.00226    0.00282
C16A  1    0.605415    0.185537    0.089679    11.00000    0.01671    0.01285 =
         0.01740    0.00062    0.00340    0.00320
C17A  1    0.603958    0.192009    0.190014    11.00000    0.01494    0.01568 =
         0.01866    0.00491    0.00546    0.00500
C18A  1    0.616612    0.288157    0.250957    11.00000    0.01426    0.01620 =
         0.01356    0.00372    0.00486    0.00519
AFIX  43
H18A  2    0.617440    0.293920    0.319599    11.00000   -1.20000
AFIX   0
C19A  1    0.611303    0.261916   -0.058685    11.00000    0.02667    0.01902 =
         0.01453    0.00293    0.00316    0.00501
AFIX 137
H19A  2    0.543725    0.211445   -0.095434    11.00000   -1.50000
H19B  2    0.669802    0.238397   -0.077112    11.00000   -1.50000
H19C  2    0.619323    0.329313   -0.074410    11.00000   -1.50000
AFIX   0
C20A  1    0.589725    0.098315    0.232942    11.00000    0.03481    0.01665 =
         0.02086    0.00619    0.01115    0.00887
AFIX 137
H20A  2    0.653647    0.078154    0.232901    11.00000   -1.50000
H20B  2    0.528593    0.040988    0.193127    11.00000   -1.50000
H20C  2    0.577666    0.114797    0.300751    11.00000   -1.50000
AFIX   0

CU1B  4    0.893398    0.629560    1.071831    11.00000    0.01854    0.01053 =
         0.01187    0.00211    0.00157    0.00477
CL1B  3    0.706335    0.639592    1.110067    11.00000    0.01916    0.01636 =
         0.01684    0.00414    0.00293    0.00638
S1B   7    0.902133    0.644853    0.915428    11.00000    0.01761    0.01036 =
         0.01342    0.00214    0.00208    0.00317
N1B   5    0.909389    0.579095    1.190825    11.00000    0.01454    0.01454 =
         0.01538    0.00287    0.00105    0.00603
N2B   5    0.865142    0.479748    1.012851    11.00000    0.01261    0.01399 =
         0.01498    0.00313    0.00313    0.00444
N3B   5    0.844268    0.437151    0.913308    11.00000    0.01583    0.01443 =
         0.01178    0.00169    0.00175    0.00436
N4B   5    0.836144    0.483503    0.763368    11.00000    0.01589    0.01060 =
         0.01444    0.00396    0.00286    0.00262
AFIX  43
H4B   2    0.852311    0.535471    0.734113    11.00000   -1.20000
AFIX   0
N5B   5    0.968876    0.774227    1.179774    11.00000    0.01813    0.01267 =
         0.01639    0.00224    0.00143    0.00554
C1B   1    0.926682    0.642317    1.279006    11.00000    0.01313    0.01689 =
         0.01495    0.00232    0.00033    0.00556
C2B   1    0.926341    0.604421    1.363753    11.00000    0.01596    0.02253 =
         0.01412    0.00067    0.00006    0.00564
AFIX  43
H2B   2    0.937719    0.649141    1.426885    11.00000   -1.20000
AFIX   0
C3B   1    0.908880    0.499231    1.353510    11.00000    0.01832    0.02238 =
         0.01764    0.00867    0.00198    0.00666
AFIX  43
H3B   2    0.909142    0.471524    1.410506    11.00000   -1.20000
AFIX   0
C4B   1    0.890963    0.433705    1.260699    11.00000    0.01645    0.01640 =
         0.02057    0.00731    0.00256    0.00602
AFIX  43
H4BA  2    0.879553    0.361748    1.253638    11.00000   -1.20000
AFIX   0
C5B   1    0.890242    0.476206    1.179225    11.00000    0.01043    0.01468 =
         0.01735    0.00370    0.00134    0.00474
C6B   1    0.867293    0.422211    1.075080    11.00000    0.01333    0.01059 =
         0.01680    0.00234    0.00318    0.00414
AFIX  43
H6B   2    0.854851    0.349906    1.054682    11.00000   -1.20000
AFIX   0
C7B   1    0.856171    0.510170    0.862979    11.00000    0.01042    0.01208 =
         0.01592    0.00252    0.00304    0.00329
C8B   1    0.936528    0.751757    1.273886    11.00000    0.02642    0.01456 =
         0.01329    0.00000    0.00187    0.00721
AFIX  23
H8BA  2    0.867642    0.762716    1.278897    11.00000   -1.20000
H8BB  2    0.989829    0.800399    1.330366    11.00000   -1.20000
AFIX   0
C9B   1    0.940790    0.867115    1.164632    11.00000    0.02278    0.01331 =
         0.02098    0.00212    0.00392    0.00868
AFIX  23
H9BA  2    0.969414    0.923076    1.225390    11.00000   -1.20000
H9BB  2    0.862664    0.849200    1.151777    11.00000   -1.20000
AFIX   0
C10B  1    0.984817    0.905261    1.079298    11.00000    0.02667    0.01596 =
         0.02498    0.00579    0.00807    0.00926
AFIX  23
H10C  2    0.952363    0.850967    1.017798    11.00000   -1.20000
H10D  2    0.965814    0.967326    1.071874    11.00000   -1.20000
AFIX   0
C11B  1    1.124994    0.840909    1.103526    11.00000    0.01801    0.01913 =
         0.03068   -0.00108    0.00519    0.00399
AFIX  23
H11C  2    1.203034    0.858452    1.112610    11.00000   -1.20000
H11D  2    1.093585    0.785964    1.042325    11.00000   -1.20000
AFIX   0
C12B  1    1.086233    0.800628    1.189973    11.00000    0.01768    0.01637 =
         0.02520   -0.00184   -0.00170    0.00552
AFIX  23
H12C  2    1.105886    0.738163    1.194112    11.00000   -1.20000
H12D  2    1.121071    0.853856    1.251743    11.00000   -1.20000
AFIX   0
C13B  1    0.792486    0.382974    0.698945    11.00000    0.01291    0.01245 =
         0.01367    0.00203   -0.00038    0.00605
C14B  1    0.819761    0.370569    0.605696    11.00000    0.01351    0.01484 =
         0.01737    0.00578    0.00370    0.00474
AFIX  43
H14B  2    0.866388    0.428240    0.588266    11.00000   -1.20000
AFIX   0
C15B  1    0.780223    0.275480    0.537339    11.00000    0.01602    0.01548 =
         0.01566    0.00349    0.00326    0.00809
C16B  1    0.709337    0.192280    0.563472    11.00000    0.01846    0.01162 =
         0.01307    0.00108   -0.00075    0.00600
C17B  1    0.676836    0.204357    0.655149    11.00000    0.01706    0.01438 =
         0.01616    0.00484    0.00215    0.00526
C18B  1    0.719985    0.299872    0.722490    11.00000    0.01673    0.01590 =
         0.01238    0.00324    0.00291    0.00627
AFIX  43
H18B  2    0.699609    0.308357    0.785348    11.00000   -1.20000
AFIX   0
C19B  1    0.813958    0.262876    0.438204    11.00000    0.02611    0.01903 =
         0.01894    0.00175    0.00919    0.00309
AFIX 137
H19D  2    0.776911    0.294414    0.395435    11.00000   -1.50000
H19E  2    0.796217    0.188995    0.408055    11.00000   -1.50000
H19F  2    0.890679    0.297023    0.446665    11.00000   -1.50000
AFIX   0
C20B  1    0.596574    0.115598    0.680678    11.00000    0.03099    0.01599 =
         0.01736    0.00129    0.00722    0.00012
AFIX 137
H20D  2    0.631753    0.068570    0.701456    11.00000   -1.50000
H20E  2    0.541181    0.077962    0.622697    11.00000   -1.50000
H20F  2    0.564585    0.142534    0.734486    11.00000   -1.50000
AFIX   0

O2A   6    0.597674    0.095746    0.024653    11.00000    0.04384    0.01350 =
         0.01674    0.00135    0.00716    0.00899
AFIX 147
H2AA  2    0.605739    0.051945    0.056091    11.00000   -1.50000
AFIX   0

O2B   6    0.668712    0.099204    0.494063    11.00000    0.03188    0.01091 =
         0.01462    0.00212    0.00341    0.00353
AFIX 147
H2BA  2    0.666768    0.050244    0.521795    11.00000   -1.50000
AFIX   0

O1AA  6    0.332917    0.055677   -0.086110    11.00000    0.05125    0.02331 =
         0.02377    0.00321    0.01573    0.01456
AFIX 147
H1AA  2    0.349512    0.098169   -0.121774    11.00000   -1.50000
AFIX   0
C21   1    0.314484    0.106509    0.004615    11.00000    0.03292    0.02691 =
         0.02518    0.00195    0.00888    0.01093
AFIX 137
H21A  2    0.382475    0.149893    0.046539    11.00000   -1.50000
H21B  2    0.276870    0.054664    0.038244    11.00000   -1.50000
H21C  2    0.271407    0.149986   -0.008443    11.00000   -1.50000
AFIX   0

PART 1
O20   6    0.627943    0.816375    0.209437    11.00000    0.03884    0.02998 =
         0.02712    0.00387    0.00273    0.01956
AFIX 147
H20   2    0.647281    0.764729    0.191630    11.00000   -1.50000
AFIX   0

O3    6    1.141442    0.930408    0.787809    10.74000    0.03662    0.02993 =
         0.03483    0.00767   -0.00251    0.00564
AFIX 147
H3    2    1.196951    0.973212    0.824166    10.74000   -1.50000
AFIX   0

PART 0
C22   1    0.681456    0.869954    0.305729    11.00000    0.04126    0.02498 =
         0.02096    0.00345    0.00127    0.01567
AFIX 137
H22A  2    0.758058    0.886044    0.308590    11.00000   -1.50000
H22B  2    0.658281    0.826654    0.352019    11.00000   -1.50000
H22C  2    0.665284    0.934462    0.323612    11.00000   -1.50000
AFIX   0

C5    1    1.107123    0.847203    0.827632    11.00000    0.04387    0.02958 =
         0.03343    0.00338    0.00415    0.01134
PART 1
AFIX   3
H5AA  2    1.082613    0.868013    0.888892    10.80000   -1.50000
H5AB  2    1.048533    0.793063    0.780922    10.80000   -1.50000
H5AC  2    1.165523    0.820453    0.841842    10.80000   -1.50000
AFIX   3
PART 2
H5BD  2    1.152763    0.913953    0.869812    10.20000   -1.50000
H5BE  2    1.083363    0.797853    0.868592    10.20000   -1.50000
H5BF  2    1.147013    0.820543    0.781062    10.20000   -1.50000
AFIX   0

PART 1
O4    6    1.052238    0.971046    0.619249    10.74000    0.03963    0.03287 =
         0.03035    0.00518    0.00195    0.01327
AFIX 147
H4    2    1.083271    0.953716    0.665284    10.74000   -1.50000
AFIX   0
C1    1    1.029529    0.895113    0.533653    10.74000    0.03048    0.03657 =
         0.02806    0.01286    0.01323    0.01123
AFIX 137
H1A   2    0.988977    0.828286    0.545265    10.74000   -1.50000
H1B   2    1.095830    0.890880    0.513427    10.74000   -1.50000
H1C   2    0.987649    0.912234    0.481465    10.74000   -1.50000
AFIX   0

PART 2
O5    6    1.026276    0.859045    0.780057    10.26000    0.03662    0.02993 =
         0.03483    0.00767   -0.00251    0.00564
AFIX   3
H5    2    0.977446    0.851325    0.813287    10.26000   -1.50000
AFIX   0

PART -1
O6    6    0.977446    0.974555    0.437185    10.13000    0.02953
AFIX   3
H6C   2    0.989556    0.970355    0.497305    10.13000   -1.50000
H6D   2    0.912396    0.935525    0.412215    10.13000   -1.50000
AFIX   0

PART 2
O7    6    1.020760    0.891582    0.595925    10.13000    0.04571
AFIX   3
H7A   2    1.020650    0.883972    0.655415    10.13000   -1.50000
H7B   2    1.021740    0.949562    0.580415    10.13000   -1.50000
AFIX   0
HKLF 4

REM  mimi057_P-1 in P-1 #2
REM R1 =  0.0294 for    7879 Fo > 4sig(Fo)  and  0.0344 for all    8825 data
REM    637 parameters refined using      0 restraints

END

WGHT      0.0271      2.7204

REM Instructions for potential hydrogen bonds
EQIV $1 x, y, z-1
HTAB N4A Cl1B_$1
HTAB C2A Cl1B
HTAB C10A S1A
EQIV $2 -x+2, -y+2, -z+1
HTAB C11A O6_$2
HTAB C11A S1A
HTAB C12A Cl1A
HTAB C12A O5
HTAB C12A O7
HTAB C14A Cl1B_$1
HTAB C18A N3A
HTAB N4B Cl1A
EQIV $3 x, y, z+1
HTAB C2B Cl1A_$3
HTAB C8B Cl1B
EQIV $4 -x+2, -y+2, -z+2
HTAB C9B O4_$4
HTAB C9B Cl1B
HTAB C10B S1B
HTAB C11B S1B
HTAB C14B Cl1A
HTAB C18B N3B
EQIV $5 -x+1, -y, -z
HTAB O2A O1AA_$5
EQIV $6 x, y-1, z
HTAB O2B O1A_$6
EQIV $7 -x+1, -y+1, -z
HTAB O1AA O20_$7
HTAB O20 Cl1B_$1
EQIV $8 x+1, y+1, z+1
HTAB O3 O1AA_$8
HTAB C22 S1A
HTAB C5 Cl1A
HTAB C5 O1AA_$8
HTAB C5 S1B
HTAB O4 O3
HTAB C1 Cl1A
HTAB C1 O4_$2
HTAB C1 O6
HTAB O7 O5

REM Highest difference peak  1.543,  deepest hole -0.975,  1-sigma level  0.059
Q1    1   0.6871  0.7193  0.2768  11.00000  0.05    1.54
Q2    1   1.0611  0.8725  0.7359  11.00000  0.05    0.76
Q3    1   0.9649  0.7211  0.7964  11.00000  0.05    0.55
Q4    1   0.6964  0.7056  0.7748  11.00000  0.05    0.31
Q5    1   0.7601  0.2275  0.5603  11.00000  0.05    0.30
;
_shelx_res_checksum   21288

_shelx_hkl_file
;
  -2   0   0   88.49    1.82
  -2   0   0   84.04    1.88
  -2   0   0   86.01    1.86
  -2   0   0   86.47    1.83
  -2   0   0   86.39    1.85
   2   0   0   86.83    1.91
   2   0   0   89.23    1.90
   2   0   0   87.86    1.80
  -3   0   0  345.10    6.98
  -3   0   0  345.90    7.02
   3   0   0  345.53    6.86
   3   0   0  346.71    6.88
  -4   0   0 1000.00   19.85
  -5   0   0  214.49    4.61
  -5   0   0  214.98    4.54
  -5   0   0  225.75    4.69
  -5   0   0  208.04    4.70
  -5   0   0  215.23    4.63
   5   0   0  214.83    4.66
  -6   0   0   24.55    0.89
  -6   0   0   24.71    0.87
  -6   0   0   23.47    0.78
  -6   0   0   23.58    0.92
  -6   0   0   23.99    0.84
  -6   0   0   23.22    0.78
   6   0   0   23.99    0.89
  -7   0   0   10.95    0.58
  -7   0   0   11.37    0.60
  -7   0   0   11.54    0.64
  -7   0   0   10.10    0.50
  -7   0   0   10.85    0.56
  -7   0   0   10.24    0.50
   7   0   0   10.36    0.60
  -8   0   0    0.20    0.12
  -8   0   0    0.57    0.20
  -8   0   0    0.29    0.12
  -8   0   0    0.46    0.16
  -8   0   0    0.33    0.12
  -8   0   0    0.18    0.11
   8   0   0    0.41    0.18
  -9   0   0    4.07    0.34
  -9   0   0    4.47    0.38
  -9   0   0    3.64    0.42
  -9   0   0    4.14    0.37
  -9   0   0    3.77    0.35
   9   0   0    4.71    0.66
 -10   0   0  188.06    4.62
 -10   0   0  184.02    4.20
 -10   0   0  180.85    4.18
 -10   0   0  175.09    4.17
 -10   0   0  180.94    4.19
  10   0   0  184.96    4.55
 -11   0   0    0.37    0.32
 -11   0   0    1.45    0.26
 -11   0   0    1.26    0.25
 -11   0   0    0.88    0.23
  11   0   0    0.96    0.26
 -12   0   0   22.84    1.27
 -12   0   0   24.19    1.29
 -12   0   0   25.52    0.94
 -12   0   0   24.81    1.05
 -12   0   0   25.00    0.93
  12   0   0   23.77    1.23
 -13   0   0    2.03    0.36
 -13   0   0    2.83    0.41
  13   0   0    2.79    0.52
 -14   0   0    9.25    0.64
 -14   0   0    8.76    0.66
  14   0   0    9.06    0.83
 -15   0   0   20.47    1.04
  15   0   0   19.64    1.25
 -16   0   0    0.83    0.31
  16   0   0    1.00    0.39
 -17   0   0    1.48    0.36
  17   0   0    1.37    0.45
 -18   1   0    0.12    0.21
  17  -1   0    2.89    0.61
  16  -1   0   13.33    1.08
 -16   1   0   14.93    0.88
  15  -1   0   15.95    1.12
 -15   1   0   18.26    0.94
  14  -1   0    3.72    0.62
 -14   1   0    3.05    0.44
 -14   1   0    3.95    0.51
  13  -1   0   -0.07    0.19
 -13   1   0    0.00    0.15
 -13   1   0    0.11    0.15
  12  -1   0   21.34    1.16
 -12   1   0   20.47    1.18
 -12   1   0   23.53    0.96
 -12   1   0   21.48    0.97
  11  -1   0    0.25    0.20
 -11   1   0    0.14    0.12
 -11   1   0    0.20    0.16
 -11   1   0    0.26    0.15
 -11   1   0    0.14    0.17
  10  -1   0   11.46    0.76
 -10   1   0   12.55    1.01
 -10   1   0    9.45    0.68
 -10   1   0   10.76    0.60
 -10   1   0   11.84    0.60
   9  -1   0   39.83    1.66
  -9   1   0   41.54    1.30
  -9   1   0   42.04    1.25
  -9   1   0   41.36    1.52
  -9   1   0   41.27    1.46
   8  -1   0   25.35    1.04
  -8   1   0   25.95    1.06
  -8   1   0   27.75    0.98
  -8   1   0   28.95    0.81
  -8   1   0   27.85    1.11
  -8   1   0   26.38    0.89
   7  -1   0    0.15    0.13
  -7   1   0   -0.04    0.13
  -7   1   0    0.15    0.10
  -7   1   0    0.10    0.09
  -7   1   0    0.17    0.11
   6  -1   0   56.58    1.59
   6  -1   0   53.44    1.55
  -6   1   0   51.93    1.54
  -6   1   0   54.28    1.53
  -6   1   0   52.96    1.34
  -6   1   0   55.16    1.42
   5  -1   0  195.13    4.20
   5  -1   0  198.50    4.31
   5  -1   0  197.42    4.32
  -5   1   0  193.87    4.05
  -5   1   0  188.99    4.26
  -5   1   0  196.91    4.25
  -5   1   0  198.04    4.14
   3  -1   0    1.36    0.15
   3  -1   0    1.60    0.20
   3  -1   0    1.67    0.17
  -3   1   0    1.45    0.15
   2  -1   0   76.47    1.63
   2  -1   0   74.62    1.64
   2  -1   0   72.10    1.60
  -2   1   0   73.58    1.62
  -2   1   0   82.31    1.64
  -2   1   0   74.50    1.65
  -2   1   0   73.98    1.57
  -2   1   0   74.74    1.55
  -1  -1   0  124.03    2.73
  -1  -1   0  122.43    2.70
   1   1   0  127.76    2.78
   1   1   0  128.88    2.84
  -2  -1   0    0.94    0.20
  -2  -1   0    1.02    0.19
   2   1   0    0.72    0.10
   2   1   0    0.99    0.16
   2   1   0    0.82    0.18
  -3  -1   0   62.61    1.53
  -3  -1   0   60.45    1.64
  -3  -1   0   62.21    1.64
   3   1   0   68.55    1.85
   3   1   0   61.27    1.50
   3   1   0   60.79    1.54
  -4  -1   0   30.71    1.05
  -4  -1   0   31.30    1.06
  -4  -1   0   28.97    0.94
   4   1   0   29.78    0.90
   4   1   0   29.67    0.87
  -5  -1   0   63.79    1.56
  -5  -1   0   65.80    1.75
  -5  -1   0   62.96    1.84
  -5  -1   0   64.20    1.82
   5   1   0   62.96    1.55
   5   1   0   63.89    1.67
  -6  -1   0  155.34    3.80
  -6  -1   0  156.68    3.45
  -6  -1   0  156.07    3.75
  -6  -1   0  159.43    3.51
   6   1   0  160.11    3.64
   6   1   0  158.10    3.50
   6   1   0  155.50    3.38
  -7  -1   0   21.01    0.77
  -7  -1   0   23.30    0.97
  -7  -1   0   21.75    1.01
  -7  -1   0   21.12    0.95
  -7  -1   0   21.08    0.80
   7   1   0   22.92    0.66
   7   1   0   20.99    0.71
   7   1   0   22.11    0.91
  -8  -1   0    0.30    0.12
  -8  -1   0    0.44    0.16
  -8  -1   0    0.23    0.11
  -8  -1   0    0.36    0.20
  -8  -1   0    0.49    0.20
   8   1   0    0.26    0.14
  -9  -1   0    9.60    0.68
  -9  -1   0    9.39    0.53
  -9  -1   0    9.47    0.71
  -9  -1   0    9.15    0.56
   9   1   0    8.64    0.64
 -10  -1   0   32.71    1.35
 -10  -1   0   29.99    1.37
 -10  -1   0   33.34    1.15
 -10  -1   0   33.26    1.19
 -10  -1   0   31.85    1.29
  10   1   0   31.86    1.34
 -11  -1   0   49.11    1.71
 -11  -1   0   48.94    1.58
 -11  -1   0   52.85    1.66
 -11  -1   0   53.07    1.81
  11   1   0   52.80    1.89
 -12  -1   0    0.30    0.18
 -12  -1   0    0.41    0.20
  12   1   0   -0.02    0.15
 -13  -1   0    0.20    0.15
 -13  -1   0   -0.02    0.14
 -13  -1   0    0.14    0.15
 -13  -1   0   -0.03    0.12
  13   1   0   -0.06    0.18
 -14  -1   0    7.91    0.59
 -14  -1   0    8.29    0.57
 -14  -1   0    7.44    0.64
 -14  -1   0    7.76    0.54
  14   1   0    8.58    0.79
 -15  -1   0   25.05    1.22
  15   1   0   22.46    1.36
 -16  -1   0   16.26    1.00
  16   1   0   17.65    1.22
 -17  -1   0    3.18    0.54
  17   1   0    3.14    0.66
 -18   2   0    4.75    0.60
 -17   2   0    2.45    0.44
  16  -2   0   20.95    1.34
 -16   2   0   20.25    1.01
  15  -2   0   -0.05    0.26
 -15   2   0    0.12    0.13
  14  -2   0    2.19    0.51
 -14   2   0    0.94    0.24
 -14   2   0    1.39    0.31
  13  -2   0   10.95    0.86
 -13   2   0   12.45    0.67
 -13   2   0    9.56    0.80
 -13   2   0   11.49    0.83
  12  -2   0    0.49    0.31
 -12   2   0    0.36    0.18
 -12   2   0    0.71    0.26
 -12   2   0    0.67    0.19
 -12   2   0    0.38    0.18
  11  -2   0   58.38    2.01
 -11   2   0   56.87    2.01
 -11   2   0   54.19    1.71
 -11   2   0   56.43    1.61
 -11   2   0   55.39    1.92
  10  -2   0   46.02    1.66
 -10   2   0   46.27    1.35
 -10   2   0   45.90    1.46
 -10   2   0   46.63    1.65
 -10   2   0   45.20    1.67
   9  -2   0  167.65    4.16
  -9   2   0  164.00    4.00
  -9   2   0  159.56    4.03
  -9   2   0  164.85    3.78
  -9   2   0  164.07    3.64
   8  -2   0   17.91    0.86
   8  -2   0   18.17    0.84
  -8   2   0   17.22    0.64
  -8   2   0   18.71    0.86
  -8   2   0   16.95    0.83
  -8   2   0   18.34    0.86
   7  -2   0   29.22    1.08
   7  -2   0   29.12    0.98
   7  -2   0   28.64    1.05
  -7   2   0   30.35    1.09
  -7   2   0   28.06    0.84
  -7   2   0   29.05    1.06
  -7   2   0   28.59    0.95
   6  -2   0  470.96    9.71
   6  -2   0  463.08    9.66
  -6   2   0  465.67    9.59
  -6   2   0  442.25    9.42
  -6   2   0  475.29    9.60
  -6   2   0  463.34    9.28
   5  -2   0    0.41    0.11
   5  -2   0    0.59    0.15
   5  -2   0    0.35    0.12
  -5   2   0    0.47    0.08
  -5   2   0    0.46    0.13
  -5   2   0    0.50    0.14
  -5   2   0    0.65    0.11
  -4   2   0  858.07   16.95
   3  -2   0  259.51    5.21
   3  -2   0  254.81    5.27
   3  -2   0  256.55    5.26
  -3   2   0  254.74    5.05
  -3   2   0  258.35    5.25
  -3   2   0  257.72    5.23
  -3   2   0  249.30    5.23
  -3   2   0  253.69    5.28
   2  -2   0   10.40    0.43
   2  -2   0   10.46    0.47
   2  -2   0   10.51    0.36
   2  -2   0   10.24    0.34
  -2   2   0    9.95    0.34
  -2   2   0   10.27    0.43
  -2   2   0    9.90    0.45
   1  -2   0  108.76    2.51
   1  -2   0  108.86    2.52
  -1   2   0  107.11    2.50
  -1   2   0  111.81    2.56
   0  -2   0    3.34    0.32
   0  -2   0    4.72    0.43
   0   2   0    3.51    0.30
  -1  -2   0  173.43    4.01
  -1  -2   0  183.30    4.06
   1   2   0  170.56    3.89
   1   2   0  179.01    4.00
  -2  -2   0  123.92    3.06
  -2  -2   0  128.05    3.09
   2   2   0  124.52    2.96
   2   2   0  127.17    3.10
  -3  -2   0   22.96    0.98
  -3  -2   0   24.74    1.00
   3   2   0   24.72    0.90
   3   2   0   24.49    0.74
   3   2   0   24.51    1.01
  -4  -2   0  124.48    3.21
  -4  -2   0  125.50    3.23
  -4  -2   0  127.28    2.93
   4   2   0  122.60    2.94
   4   2   0  125.08    3.15
   4   2   0  124.94    2.81
  -5  -2   0    1.30    0.31
  -5  -2   0    0.99    0.19
  -5  -2   0    1.54    0.34
   5   2   0    1.47    0.28
   5   2   0    1.39    0.21
   5   2   0    1.77    0.26
  -6  -2   0  143.47    3.73
  -6  -2   0  140.48    3.64
  -6  -2   0  142.69    3.24
  -6  -2   0  137.25    3.13
  -6  -2   0  138.08    3.40
   6   2   0  140.61    3.23
   6   2   0  133.91    3.26
   6   2   0  144.20    3.77
  -7  -2   0   18.11    0.70
  -7  -2   0   19.05    0.99
  -7  -2   0   19.33    1.06
  -7  -2   0   17.64    0.75
  -7  -2   0   18.75    0.89
   7   2   0   18.36    0.82
   7   2   0   18.07    0.70
  -8  -2   0    8.10    0.72
  -8  -2   0    8.15    0.61
  -8  -2   0    8.12    0.66
  -8  -2   0    8.94    0.49
   8   2   0    8.87    0.52
   8   2   0    8.28    0.44
   8   2   0    8.09    0.57
  -9  -2   0   32.59    1.38
  -9  -2   0   30.98    1.47
  -9  -2   0   31.01    1.08
  -9  -2   0   29.77    1.36
  -9  -2   0   33.54    1.19
   9   2   0   32.29    1.00
   9   2   0   29.27    1.20
   9   2   0   29.58    1.22
 -10  -2   0    1.69    0.37
 -10  -2   0    1.75    0.41
 -10  -2   0    1.81    0.30
 -10  -2   0    1.47    0.31
  10   2   0    1.75    0.36
 -11  -2   0   23.42    1.06
 -11  -2   0   25.39    1.33
 -11  -2   0   23.95    0.98
 -11  -2   0   23.61    1.19
  11   2   0   25.40    1.23
 -12  -2   0   16.45    0.89
 -12  -2   0   17.43    1.09
  12   2   0   16.67    1.01
 -13  -2   0    1.21    0.35
 -13  -2   0    2.04    0.41
 -13  -2   0    1.31    0.31
 -13  -2   0    1.57    0.39
  13   2   0    1.21    0.36
 -14  -2   0   16.57    0.93
 -14  -2   0   16.20    0.87
 -14  -2   0   17.88    1.00
 -14  -2   0   18.30    1.03
  14   2   0   17.26    1.12
 -15  -2   0    0.34    0.24
 -15  -2   0    0.07    0.36
 -15  -2   0    0.25    0.19
  15   2   0   -0.29    0.17
 -16  -2   0   29.61    1.42
  16   2   0   28.51    1.58
 -17  -2   0    0.70    0.31
  17   2   0    0.96    0.40
 -18   3   0    1.05    0.28
 -17   3   0    3.24    0.45
  16  -3   0    0.57    0.31
 -16   3   0    1.63    0.31
  15  -3   0   33.53    1.67
 -15   3   0   32.33    1.23
  14  -3   0    0.88    0.37
 -14   3   0    1.09    0.24
 -14   3   0    1.17    0.26
  13  -3   0    1.07    0.32
 -13   3   0    1.72    0.30
 -13   3   0    1.32    0.31
 -13   3   0    1.68    0.40
 -13   3   0    1.02    0.31
  12  -3   0   15.22    0.97
 -12   3   0   15.36    0.81
 -12   3   0   12.39    0.87
  11  -3   0   47.07    1.76
 -11   3   0   44.12    1.50
 -11   3   0   46.33    1.75
 -11   3   0   43.90    1.68
 -11   3   0   47.16    1.35
  10  -3   0   75.42    2.32
 -10   3   0   74.49    2.30
 -10   3   0   72.06    2.23
 -10   3   0   74.95    1.87
 -10   3   0   72.46    2.05
   9  -3   0   11.01    0.70
   9  -3   0   10.15    0.60
   9  -3   0    9.84    0.63
  -9   3   0   10.43    0.47
  -9   3   0   10.15    0.66
  -9   3   0   10.35    0.57
  -9   3   0    9.47    0.65
   8  -3   0  100.03    2.76
   8  -3   0  111.20    2.75
   8  -3   0  107.03    2.65
  -8   3   0  105.19    2.59
  -8   3   0  104.37    2.76
  -8   3   0  106.54    2.78
  -8   3   0  106.66    2.39
   7  -3   0    9.18    0.54
   7  -3   0    8.50    0.56
   7  -3   0    8.77    0.50
  -7   3   0    9.23    0.55
  -7   3   0    8.77    0.37
  -7   3   0    9.41    0.33
  -7   3   0    9.34    0.49
  -7   3   0    9.41    0.40
   6  -3   0   33.39    1.07
   6  -3   0   32.72    1.12
   6  -3   0   33.98    1.05
  -6   3   0   34.14    0.89
  -6   3   0   35.43    0.86
  -6   3   0   34.73    0.98
  -6   3   0   33.99    1.11
  -6   3   0   32.59    1.02
  -6   3   0   34.63    1.14
   5  -3   0  328.49    7.05
   5  -3   0  341.85    6.70
   5  -3   0  338.48    6.97
   5  -3   0  330.44    6.95
   5  -3   0  337.22    6.85
  -5   3   0  333.30    6.58
  -5   3   0  334.96    6.85
  -5   3   0  335.63    6.79
  -5   3   0  323.69    6.88
  -5   3   0  323.94    6.94
  -5   3   0  327.27    6.82
   4  -3   0  342.02    7.14
   4  -3   0  346.14    7.05
   4  -3   0  345.23    7.06
  -4   3   0  339.18    7.14
  -4   3   0  352.35    7.23
  -4   3   0  346.41    7.09
  -4   3   0  347.73    7.12
  -4   3   0  344.25    7.17
   3  -3   0   16.38    0.72
   3  -3   0   17.32    0.66
   3  -3   0   17.85    0.57
   3  -3   0   17.21    0.55
  -3   3   0   16.90    0.68
  -3   3   0   16.38    0.71
  -3   3   0   16.91    0.55
  -3   3   0   16.81    0.59
   2  -3   0   78.59    1.81
   2  -3   0   84.82    2.17
   2  -3   0   81.72    2.10
  -2   3   0   83.94    2.18
  -2   3   0   80.23    2.09
   1  -3   0  197.35    4.57
   1  -3   0  207.67    4.62
  -1   3   0  203.01    4.51
  -1   3   0  197.97    4.59
   0  -3   0    2.35    0.33
   0   3   0    2.29    0.34
  -1  -3   0    2.97    0.41
  -1  -3   0    3.46    0.42
   1   3   0    3.23    0.36
   1   3   0    3.50    0.45
  -2  -3   0   37.57    1.41
  -2  -3   0   37.63    1.42
   2   3   0   40.38    1.47
   2   3   0   36.10    1.29
  -3  -3   0   78.01    2.36
  -3  -3   0   77.19    2.34
   3   3   0   77.21    2.35
   3   3   0   77.68    2.16
  -4  -3   0   56.03    1.58
  -4  -3   0   57.29    1.96
  -4  -3   0   57.46    1.99
   4   3   0   56.46    1.93
   4   3   0   55.60    1.48
   4   3   0   57.19    1.73
  -5  -3   0  187.63    4.33
  -5  -3   0  190.16    4.86
  -5  -3   0  192.87    4.80
   5   3   0  197.42    4.30
   5   3   0  191.03    4.80
   5   3   0  194.74    4.52
  -6  -3   0   16.18    0.79
  -6  -3   0   16.17    1.04
  -6  -3   0   16.40    0.98
   6   3   0   17.78    0.76
   6   3   0   16.54    0.93
   6   3   0   16.81    0.95
  -7  -3   0    0.62    0.28
  -7  -3   0    0.44    0.24
  -7  -3   0    0.36    0.17
  -7  -3   0    0.27    0.12
   7   3   0    0.33    0.15
   7   3   0    0.28    0.13
   7   3   0    0.22    0.19
  -8  -3   0    1.16    0.22
  -8  -3   0    0.55    0.29
  -8  -3   0    1.18    0.25
  -8  -3   0    1.10    0.34
  -8  -3   0    1.18    0.29
   8   3   0    1.16    0.23
   8   3   0    0.88    0.24
  -9  -3   0   77.47    2.64
  -9  -3   0   82.76    2.87
  -9  -3   0   80.28    2.09
  -9  -3   0   80.98    2.25
  -9  -3   0   73.45    2.42
   9   3   0   83.60    2.39
   9   3   0   81.07    2.13
   9   3   0   79.60    2.63
 -10  -3   0   41.94    1.39
 -10  -3   0   43.55    1.85
 -10  -3   0   44.59    1.53
 -10  -3   0   46.89    2.04
  10   3   0   45.73    1.44
  10   3   0   42.73    1.27
  10   3   0   44.96    1.64
 -11  -3   0    2.85    0.56
 -11  -3   0    3.37    0.64
 -11  -3   0    3.70    0.50
 -11  -3   0    3.43    0.37
  11   3   0    2.79    0.47
  11   3   0    3.55    0.28
 -12  -3   0   11.05    0.94
 -12  -3   0   10.32    0.85
 -12  -3   0   10.75    0.75
  12   3   0    9.71    0.78
 -13  -3   0    0.21    0.27
 -13  -3   0   -0.16    0.14
 -13  -3   0    0.02    0.16
 -13  -3   0    0.13    0.20
  13   3   0    0.12    0.19
 -14  -3   0   16.06    1.08
 -14  -3   0   12.00    0.75
 -14  -3   0   13.89    0.91
 -14  -3   0   14.15    0.97
  14   3   0   12.91    0.97
 -15  -3   0   18.30    1.12
 -15  -3   0   17.82    1.07
 -15  -3   0   16.05    1.00
  15   3   0   13.87    1.08
 -16  -3   0    6.41    0.65
 -16  -3   0    5.45    0.67
 -16  -3   0    4.96    0.57
  16   3   0    4.58    0.70
 -18   4   0    0.21    0.23
 -17   4   0    7.96    0.60
 -16   4   0    5.88    0.51
 -15   4   0   13.22    0.71
  14  -4   0   13.94    1.02
 -14   4   0   12.96    0.66
 -14   4   0   11.67    0.80
  13  -4   0    0.18    0.24
 -13   4   0   -0.31    0.11
 -13   4   0    0.00    0.13
 -13   4   0   -0.04    0.11
 -13   4   0   -0.15    0.20
  12  -4   0   10.32    0.80
 -12   4   0   10.10    0.52
 -12   4   0    9.34    0.63
 -12   4   0    8.80    0.73
 -12   4   0    9.66    0.77
  11  -4   0    3.27    0.46
 -11   4   0    4.41    0.33
 -11   4   0    4.33    0.49
  10  -4   0   68.27    1.99
  10  -4   0   62.96    2.00
  10  -4   0   66.25    2.12
 -10   4   0   65.72    2.09
 -10   4   0   64.66    1.90
 -10   4   0   62.36    2.06
 -10   4   0   69.18    1.66
   9  -4   0   87.91    2.55
   9  -4   0   98.89    2.82
   9  -4   0   85.54    2.44
  -9   4   0   87.42    2.49
  -9   4   0   87.77    2.33
  -9   4   0   90.36    2.06
  -9   4   0   89.99    1.97
  -9   4   0   88.87    2.52
   8  -4   0    6.12    0.51
   8  -4   0    6.07    0.44
   8  -4   0    6.23    0.47
  -8   4   0    6.11    0.42
  -8   4   0    6.09    0.48
  -8   4   0    6.06    0.39
  -8   4   0    6.25    0.30
  -8   4   0    5.87    0.30
   7  -4   0    1.03    0.22
   7  -4   0    0.96    0.20
   7  -4   0    0.70    0.19
  -7   4   0    0.69    0.16
  -7   4   0    0.77    0.15
  -7   4   0    1.12    0.22
  -7   4   0    0.97    0.22
  -7   4   0    1.14    0.13
   6  -4   0   51.59    1.45
   6  -4   0   51.33    1.44
   6  -4   0   51.43    1.42
   6  -4   0   51.73    1.54
  -6   4   0   50.25    1.46
  -6   4   0   52.30    1.53
  -6   4   0   50.86    1.38
  -6   4   0   49.27    1.39
  -6   4   0   49.50    1.50
  -6   4   0   50.64    1.12
   5  -4   0  151.90    3.44
   5  -4   0  156.64    3.42
   5  -4   0  154.03    3.44
  -5   4   0  158.15    3.67
  -5   4   0  153.21    3.52
  -5   4   0  152.71    3.42
  -5   4   0  153.31    3.49
  -5   4   0  152.04    3.09
  -5   4   0  156.04    3.52
   4  -4   0   90.97    2.19
   4  -4   0   95.46    2.51
   4  -4   0   92.46    2.34
   4  -4   0   96.70    2.17
  -4   4   0   95.90    2.29
  -4   4   0   93.26    2.21
  -4   4   0   96.13    2.42
  -4   4   0   95.27    2.53
   3  -4   0   35.91    0.98
   3  -4   0   39.76    1.36
   3  -4   0   36.40    1.01
   3  -4   0   34.26    1.22
  -3   4   0   36.63    1.35
  -3   4   0   38.40    1.28
   2  -4   0   72.71    2.16
   2  -4   0   72.15    2.09
  -2   4   0   73.82    2.11
  -2   4   0   75.66    2.23
   1  -4   0   10.56    0.69
   1  -4   0   10.63    0.72
  -1   4   0   10.27    0.73
   0  -4   0  481.60   10.47
   0  -4   0  492.23   10.53
   0   4   0  479.80   10.22
   0   4   0  478.88   10.40
  -1  -4   0  119.47    3.35
  -1  -4   0  126.76    3.37
   1   4   0  118.39    3.16
   1   4   0  124.43    3.38
  -2  -4   0    2.53    0.47
  -2  -4   0    2.43    0.42
   2   4   0    2.94    0.44
   2   4   0    2.15    0.42
  -3  -4   0   31.23    1.42
  -3  -4   0   31.94    1.47
   3   4   0   31.79    1.28
   3   4   0   31.27    1.45
  -4  -4   0    0.80    0.32
  -4  -4   0    0.82    0.27
   4   4   0    0.98    0.23
   4   4   0    0.75    0.28
  -5  -4   0  261.33    5.79
  -5  -4   0  267.41    6.58
  -5  -4   0  255.57    6.39
   5   4   0  269.78    5.73
   5   4   0  263.08    6.48
   5   4   0  264.98    6.10
  -6  -4   0   66.45    2.52
  -6  -4   0   66.97    1.99
  -6  -4   0   66.15    2.39
  -6  -4   0   65.43    1.84
   6   4   0   64.49    2.05
   6   4   0   67.17    1.85
   6   4   0   67.72    2.37
  -7  -4   0   10.03    0.67
  -7  -4   0    9.03    0.56
  -7  -4   0    9.76    0.93
  -7  -4   0    8.42    0.81
   7   4   0   10.81    0.62
   7   4   0    9.51    0.63
   7   4   0    9.54    0.79
  -8  -4   0   16.94    0.72
  -8  -4   0   15.86    0.81
  -8  -4   0   16.55    1.23
  -8  -4   0   15.12    1.08
  -8  -4   0   15.49    0.92
   8   4   0   16.77    1.04
   8   4   0   16.35    0.82
   8   4   0   15.88    0.82
  -9  -4   0    2.67    0.30
  -9  -4   0    2.16    0.41
  -9  -4   0    2.03    0.33
  -9  -4   0    2.82    0.65
  -9  -4   0    2.52    0.51
   9   4   0    2.80    0.35
   9   4   0    3.26    0.44
   9   4   0    2.99    0.50
 -10  -4   0  151.33    4.68
 -10  -4   0  148.43    4.41
 -10  -4   0  150.84    3.61
 -10  -4   0  155.17    3.84
 -10  -4   0  154.34    4.44
  10   4   0  149.56    3.65
  10   4   0  154.57    3.92
 -11  -4   0    7.61    0.64
 -11  -4   0    7.36    0.78
 -11  -4   0    7.65    0.93
 -11  -4   0    6.86    0.51
  11   4   0    7.53    0.67
  11   4   0    6.88    0.46
  11   4   0    6.70    0.54
 -12  -4   0    9.86    0.99
 -12  -4   0    8.52    0.86
 -12  -4   0   10.55    0.77
  12   4   0   10.97    0.84
 -13  -4   0    0.47    0.29
 -13  -4   0    1.69    0.37
 -13  -4   0    0.78    0.42
 -13  -4   0    0.90    0.27
  13   4   0    1.06    0.33
 -14  -4   0    0.30    0.25
 -14  -4   0    0.05    0.28
 -14  -4   0    0.38    0.27
 -14  -4   0    0.17    0.18
  14   4   0    0.21    0.25
 -15  -4   0   24.07    1.30
 -15  -4   0   25.06    1.48
  15   4   0   23.15    2.03
 -16  -4   0   -0.23    0.26
 -16  -4   0   -0.26    0.21
 -16  -4   0    0.17    0.32
  16   4   0   -0.06    0.30
 -18   5   0   -0.04    0.16
 -17   5   0    4.71    0.45
 -16   5   0   25.51    1.02
 -15   5   0    0.18    0.13
 -14   5   0   20.17    0.84
 -13   5   0    0.01    0.16
 -13   5   0   -0.07    0.09
 -13   5   0   -0.17    0.14
 -13   5   0    0.07    0.19
  12  -5   0    8.56    0.67
 -12   5   0    6.94    0.56
 -12   5   0    7.39    0.66
 -12   5   0    8.80    0.73
 -12   5   0    9.10    0.46
  11  -5   0   27.30    1.17
  11  -5   0   27.29    1.20
  11  -5   0   27.92    1.29
 -11   5   0   26.30    1.25
 -11   5   0   27.67    0.85
 -11   5   0   26.52    1.23
 -11   5   0   26.41    1.10
  10  -5   0    7.29    0.61
  10  -5   0    8.44    0.61
  10  -5   0    8.33    0.60
 -10   5   0    7.98    0.38
 -10   5   0    8.08    0.50
 -10   5   0    7.47    0.61
 -10   5   0    8.29    0.38
 -10   5   0    7.85    0.54
 -10   5   0    8.12    0.73
   9  -5   0   39.37    1.36
   9  -5   0   38.58    1.36
  -9   5   0   38.90    1.43
  -9   5   0   39.30    1.32
  -9   5   0   39.21    1.11
  -9   5   0   39.05    1.32
  -9   5   0   40.24    1.47
  -9   5   0   39.61    1.01
   8  -5   0    2.25    0.32
   8  -5   0    1.64    0.24
  -8   5   0    1.95    0.32
  -8   5   0    2.50    0.34
  -8   5   0    2.09    0.16
  -8   5   0    1.89    0.29
  -8   5   0    1.86    0.36
  -8   5   0    2.06    0.32
   7  -5   0   24.99    0.95
   7  -5   0   26.29    0.96
   7  -5   0   24.96    0.93
  -7   5   0   26.04    1.09
  -7   5   0   24.39    1.00
  -7   5   0   25.70    0.92
  -7   5   0   26.13    1.01
  -7   5   0   24.62    0.91
  -7   5   0   25.11    0.62
   6  -5   0   57.67    1.58
   6  -5   0   59.89    1.64
   6  -5   0   59.43    1.63
  -6   5   0   56.75    1.68
  -6   5   0   58.25    1.86
  -6   5   0   58.84    1.69
  -6   5   0   57.10    1.57
   5  -5   0   14.07    0.58
   5  -5   0   14.92    0.63
   5  -5   0   14.26    0.71
   5  -5   0   15.35    0.85
  -5   5   0   15.04    0.67
  -5   5   0   15.94    0.88
  -5   5   0   14.85    0.75
   4  -5   0   86.09    2.36
   4  -5   0   84.20    2.01
   4  -5   0   85.40    2.52
   4  -5   0   85.11    2.07
  -4   5   0   85.28    2.38
  -4   5   0   84.17    2.53
  -4   5   0   86.30    2.12
   3  -5   0   64.59    1.58
   3  -5   0   60.20    1.94
   3  -5   0   62.03    2.06
   3  -5   0   62.17    1.29
  -3   5   0   61.95    2.08
  -3   5   0   61.73    1.94
   2  -5   0   13.09    0.83
   2  -5   0   15.27    0.93
  -2   5   0   13.55    0.89
  -2   5   0   14.35    0.82
   1  -5   0  225.80    5.56
   1  -5   0  227.33    5.48
  -1   5   0  229.46    5.55
  -1   5   0  215.90    5.27
   0  -5   0    2.62    0.51
   0  -5   0    2.67    0.49
   0   5   0    2.47    0.43
   0   5   0    3.67    0.61
  -1  -5   0  383.51    8.75
   1   5   0  394.01    9.16
   1   5   0  406.00    8.90
  -2  -5   0    5.18    0.71
  -2  -5   0    5.67    0.68
   2   5   0    6.31    0.71
   2   5   0    5.95    0.57
  -3  -5   0   78.52    2.70
  -3  -5   0   81.04    2.80
   3   5   0   80.52    2.79
   3   5   0   81.61    2.66
  -4  -5   0   51.73    2.21
  -4  -5   0   56.18    2.19
   4   5   0   55.38    2.23
   4   5   0   55.02    1.93
  -5  -5   0   87.66    2.29
  -5  -5   0   86.31    2.99
  -5  -5   0   87.28    3.14
  -5  -5   0   92.15    2.42
   5   5   0   85.31    2.65
   5   5   0   88.68    3.04
   5   5   0   91.81    2.28
  -6  -5   0  119.58    3.76
  -6  -5   0  120.25    3.00
  -6  -5   0  124.04    3.19
   6   5   0  125.47    3.81
   6   5   0  119.12    3.35
   6   5   0  121.73    3.00
  -7  -5   0   11.39    1.09
  -7  -5   0   10.22    0.93
  -7  -5   0   10.00    0.69
  -7  -5   0    9.97    0.62
   7   5   0    9.91    0.71
   7   5   0   10.15    0.62
   7   5   0   12.14    1.00
  -8  -5   0    1.75    0.49
  -8  -5   0    1.55    0.29
  -8  -5   0    1.98    0.58
  -8  -5   0    1.83    0.37
   8   5   0    1.76    0.37
   8   5   0    1.42    0.33
   8   5   0    1.94    0.46
  -9  -5   0   40.61    1.31
  -9  -5   0   39.23    1.96
  -9  -5   0   41.38    1.70
  -9  -5   0   43.63    1.53
  -9  -5   0   39.64    2.16
   9   5   0   43.09    1.85
   9   5   0   40.30    1.50
   9   5   0   38.14    1.48
 -10  -5   0   13.56    0.68
 -10  -5   0   13.94    1.26
 -10  -5   0   13.73    0.82
 -10  -5   0   12.82    1.10
  10   5   0   13.90    0.79
  10   5   0   12.89    0.93
  10   5   0   14.27    0.86
 -11  -5   0   68.60    2.19
 -11  -5   0   63.52    2.63
 -11  -5   0   63.27    1.90
 -11  -5   0   67.53    2.94
  11   5   0   63.72    2.55
  11   5   0   66.97    2.21
  11   5   0   63.31    1.94
 -12  -5   0    2.78    0.48
 -12  -5   0    3.92    0.81
 -12  -5   0    3.57    0.69
 -12  -5   0    3.09    0.46
  12   5   0    3.43    0.57
  12   5   0    2.96    0.37
  12   5   0    3.04    0.44
 -13  -5   0    0.60    0.18
 -13  -5   0    0.69    0.32
 -13  -5   0    0.23    0.40
 -13  -5   0    0.56    0.34
  13   5   0    0.61    0.28
 -14  -5   0    5.55    0.50
 -14  -5   0    5.37    0.90
 -14  -5   0    5.40    0.70
 -14  -5   0    5.01    0.82
  14   5   0    5.79    0.68
 -15  -5   0   11.20    1.36
 -15  -5   0   12.19    1.10
 -15  -5   0   12.15    0.93
  15   5   0   11.36    0.95
 -18   6   0    0.90    0.24
 -17   6   0   -0.03    0.13
 -16   6   0   18.26    0.78
 -15   6   0   15.08    0.80
 -14   6   0    7.36    0.44
 -14   6   0    7.19    0.87
  13  -6   0    0.41    0.22
 -13   6   0    0.42    0.13
 -13   6   0    0.38    0.23
 -13   6   0    0.64    0.22
  12  -6   0    1.17    0.32
  12  -6   0    0.94    0.26
 -12   6   0    0.29    0.16
 -12   6   0    0.75    0.15
 -12   6   0    0.46    0.24
  11  -6   0   86.11    2.54
  11  -6   0   89.81    2.56
 -11   6   0   84.35    2.63
 -11   6   0   86.96    1.97
 -11   6   0   84.17    2.41
 -11   6   0   83.49    2.61
 -11   6   0   87.32    2.07
 -11   6   0   85.09    2.36
  10  -6   0   29.09    1.19
 -10   6   0   28.52    1.20
 -10   6   0   30.25    1.29
 -10   6   0   28.02    0.95
 -10   6   0   32.30    1.46
 -10   6   0   29.02    1.30
 -10   6   0   28.22    0.78
   9  -6   0   16.72    0.81
   9  -6   0   18.35    0.87
  -9   6   0   17.41    0.81
  -9   6   0   18.53    0.52
  -9   6   0   17.46    0.91
  -9   6   0   18.25    0.75
  -9   6   0   17.28    0.95
  -9   6   0   17.29    0.90
   8  -6   0    4.00    0.37
   8  -6   0    3.96    0.41
  -8   6   0    4.04    0.36
  -8   6   0    4.95    0.52
  -8   6   0    3.79    0.36
  -8   6   0    3.27    0.37
  -8   6   0    4.21    0.17
   7  -6   0    8.65    0.50
   7  -6   0    8.22    0.75
   7  -6   0    8.91    0.53
  -7   6   0    7.96    0.55
  -7   6   0    7.32    0.64
  -7   6   0    7.85    0.55
   6  -6   0  136.08    3.69
   6  -6   0  136.81    3.41
   6  -6   0  144.07    3.29
   6  -6   0  136.04    3.17
  -6   6   0  141.76    3.79
  -6   6   0  137.03    3.50
   5  -6   0  111.26    3.22
   5  -6   0  108.84    2.67
   5  -6   0  112.04    2.59
   5  -6   0  113.05    2.99
  -5   6   0  113.77    3.26
  -5   6   0  113.79    2.75
  -5   6   0  105.56    2.97
   4  -6   0   37.01    1.08
   4  -6   0   36.33    1.45
   4  -6   0   36.50    1.59
   4  -6   0   35.79    1.11
  -4   6   0   39.79    1.21
  -4   6   0   36.99    1.47
  -4   6   0   40.23    1.69
   3  -6   0   44.62    1.00
   3  -6   0   45.20    1.72
   3  -6   0   44.96    1.83
   3  -6   0   45.79    1.27
  -3   6   0   46.98    1.90
  -3   6   0   46.14    1.72
   2  -6   0   11.36    0.82
   2  -6   0   10.80    0.88
  -2   6   0   11.36    0.91
  -2   6   0   10.49    0.76
   1  -6   0  314.54    7.57
   1  -6   0  316.07    7.44
  -1   6   0  324.49    7.75
  -1   6   0  319.60    7.44
   0  -6   0   14.20    1.00
   0  -6   0   17.12    1.14
   0   6   0   14.76    1.10
   0   6   0   14.33    0.93
  -1  -6   0  228.17    5.87
  -1  -6   0  228.59    5.98
   1   6   0  217.26    5.71
   1   6   0  208.01    5.33
  -2  -6   0    0.04    0.21
  -2  -6   0    0.41    0.38
   2   6   0    0.07    0.14
   2   6   0    0.13    0.26
  -3  -6   0   24.38    1.41
  -3  -6   0   23.54    1.47
   3   6   0   21.58    1.18
   3   6   0   23.10    1.43
  -4  -6   0  161.91    4.74
  -4  -6   0  166.99    4.96
   4   6   0  153.91    4.23
   4   6   0  161.43    4.72
  -5  -6   0   17.63    0.85
  -5  -6   0   17.55    1.34
  -5  -6   0   16.91    1.24
  -5  -6   0   15.57    0.75
   5   6   0   16.50    1.26
   5   6   0   15.72    1.00
  -6  -6   0   60.09    1.95
  -6  -6   0   63.44    2.77
  -6  -6   0   61.08    2.55
   6   6   0   60.21    1.76
   6   6   0   61.71    2.57
   6   6   0   57.28    2.12
  -7  -6   0   33.87    1.40
  -7  -6   0   35.24    1.86
  -7  -6   0   33.90    2.01
  -7  -6   0   32.36    1.26
   7   6   0   31.56    1.44
   7   6   0   31.34    1.75
   7   6   0   34.09    1.23
  -8  -6   0   -0.29    0.25
  -8  -6   0    0.37    0.21
  -8  -6   0    0.11    0.27
  -8  -6   0   -0.08    0.20
   8   6   0    0.06    0.14
   8   6   0    0.04    0.20
   8   6   0   -0.14    0.15
  -9  -6   0   16.21    0.88
  -9  -6   0   14.73    0.70
  -9  -6   0   14.87    1.41
  -9  -6   0   13.23    1.16
   9   6   0   13.08    0.99
   9   6   0   13.63    0.81
   9   6   0   15.32    1.17
 -10  -6   0    3.68    0.72
 -10  -6   0    4.23    0.87
 -10  -6   0    4.38    0.57
 -10  -6   0    3.54    0.35
  10   6   0    3.37    0.51
  10   6   0    4.06    0.49
  10   6   0    4.10    0.67
 -11  -6   0   25.09    1.63
 -11  -6   0   24.54    1.01
 -11  -6   0   26.68    1.86
 -11  -6   0   26.02    1.25
  11   6   0   26.68    1.40
  11   6   0   25.28    1.16
  11   6   0   26.81    1.27
 -12  -6   0    8.03    0.95
 -12  -6   0    7.72    0.55
 -12  -6   0    8.86    1.22
 -12  -6   0    7.20    1.19
  12   6   0    8.82    0.75
  12   6   0    7.01    0.68
 -13  -6   0   -0.54    0.26
 -13  -6   0    0.15    0.20
 -13  -6   0   -0.38    0.37
 -13  -6   0   -0.07    0.15
  13   6   0   -0.07    0.23
  13   6   0    0.03    0.17
  13   6   0    0.25    0.16
 -14  -6   0    9.24    0.66
 -14  -6   0   10.30    1.18
 -14  -6   0    8.35    1.03
 -14  -6   0   11.37    0.89
  14   6   0   10.44    0.89
 -18   7   0    0.03    0.14
 -17   7   0    2.98    0.34
 -16   7   0    4.54    0.40
 -15   7   0   34.99    1.07
  14  -7   0    1.64    0.42
 -14   7   0    0.41    0.31
 -14   7   0    0.91    0.17
  13  -7   0    0.21    0.15
 -13   7   0   -0.07    0.12
 -13   7   0    0.05    0.07
 -13   7   0    0.00    0.16
  12  -7   0    3.05    0.46
  12  -7   0    2.76    0.47
 -12   7   0    2.33    0.20
 -12   7   0    2.21    0.37
 -12   7   0    2.30    0.25
 -12   7   0    2.28    0.48
 -12   7   0    2.87    0.45
  11  -7   0    9.82    0.70
  11  -7   0    9.02    0.65
 -11   7   0    9.68    0.74
 -11   7   0   10.08    0.55
 -11   7   0    9.15    0.35
  10  -7   0   71.59    2.15
  10  -7   0   72.02    2.18
 -10   7   0   73.24    2.03
 -10   7   0   71.09    2.29
 -10   7   0   71.60    1.57
 -10   7   0   74.94    2.42
   9  -7   0    6.47    0.48
   9  -7   0    6.46    0.53
   9  -7   0    5.54    0.50
  -9   7   0    5.96    0.53
  -9   7   0    6.80    0.51
  -9   7   0    6.13    0.65
   8  -7   0    8.18    0.52
   8  -7   0    8.14    0.79
   8  -7   0    8.58    0.55
   8  -7   0    8.30    0.57
  -8   7   0    9.15    0.64
  -8   7   0    9.08    0.76
  -8   7   0    9.73    0.63
   7  -7   0   14.25    0.73
   7  -7   0   13.63    0.93
   7  -7   0   13.13    0.63
   7  -7   0   13.01    0.74
  -7   7   0   12.35    0.93
  -7   7   0   13.01    0.78
  -7   7   0   12.96    0.71
   6  -7   0   22.94    0.84
   6  -7   0   21.47    1.25
   6  -7   0   23.35    1.10
   6  -7   0   24.91    0.94
  -6   7   0   24.05    1.32
  -6   7   0   23.86    1.13
  -6   7   0   24.22    0.98
   5  -7   0  189.40    4.20
   5  -7   0  195.51    4.82
   5  -7   0  194.52    4.33
   5  -7   0  188.05    5.08
  -5   7   0  188.33    4.78
  -5   7   0  194.80    4.38
  -5   7   0  191.08    5.12
   4  -7   0    0.69    0.25
   4  -7   0    0.78    0.16
   4  -7   0    1.03    0.08
   4  -7   0    0.53    0.29
  -4   7   0    0.85    0.31
  -4   7   0    0.61    0.26
   3  -7   0   88.11    1.89
   3  -7   0   85.42    2.17
   3  -7   0   91.81    3.04
   3  -7   0   86.46    2.86
  -3   7   0   88.54    2.77
  -3   7   0   88.90    3.05
   2  -7   0    0.15    0.24
  -2   7   0    0.14    0.16
  -2   7   0    0.25    0.27
   1  -7   0   57.33    3.04
   1  -7   0   55.93    2.34
  -1   7   0   55.12    2.08
  -1   7   0   53.46    2.31
   0  -7   0  410.16   10.05
   0  -7   0  445.97   10.23
   0   7   0  435.73    9.89
  -1  -7   0    6.85    0.84
  -1  -7   0   10.59    1.19
   1   7   0    5.52    0.85
   1   7   0    6.20    0.66
  -2  -7   0  100.36    3.44
  -2  -7   0  105.19    3.65
   2   7   0  100.93    3.58
   2   7   0  102.18    3.20
  -3  -7   0   25.90    0.96
  -3  -7   0   26.93    1.79
  -3  -7   0   26.53    1.57
   3   7   0   26.01    1.37
   3   7   0   24.65    1.59
  -4  -7   0   90.08    2.30
  -4  -7   0   85.41    3.18
  -4  -7   0   81.63    3.33
   4   7   0   88.28    3.32
   4   7   0   84.25    2.84
  -5  -7   0  183.64    4.22
  -5  -7   0  170.84    5.23
  -5  -7   0  182.14    5.61
  -5  -7   0  179.77    4.33
   5   7   0  177.03    4.91
   5   7   0  181.07    5.44
  -6  -7   0   12.63    1.17
  -6  -7   0   12.48    1.27
  -6  -7   0   13.01    0.82
  -6  -7   0   12.86    0.74
   6   7   0   12.56    0.68
   6   7   0   11.91    1.16
   6   7   0   13.67    0.98
  -7  -7   0   11.98    1.27
  -7  -7   0   12.64    1.18
  -7  -7   0   11.43    0.72
  -7  -7   0   11.63    0.80
   7   7   0   11.58    1.12
   7   7   0   11.97    0.70
  -8  -7   0    1.59    0.36
  -8  -7   0    1.50    0.49
  -8  -7   0    1.82    0.61
  -8  -7   0    1.70    0.35
   8   7   0    1.76    0.34
   8   7   0    1.44    0.34
   8   7   0    1.70    0.55
  -9  -7   0   11.71    1.35
  -9  -7   0   11.36    1.14
  -9  -7   0   10.03    0.73
   9   7   0   11.22    0.74
   9   7   0   11.04    1.06
   9   7   0   10.62    0.85
 -10  -7   0   49.52    2.45
 -10  -7   0   50.06    1.57
 -10  -7   0   52.06    1.88
 -10  -7   0   50.96    2.80
  10   7   0   50.44    2.32
  10   7   0   52.23    1.85
 -11  -7   0   -0.06    0.35
 -11  -7   0   -0.04    0.18
 -11  -7   0   -0.13    0.35
 -11  -7   0   -0.08    0.13
  11   7   0   -0.07    0.23
  11   7   0    0.21    0.21
 -12  -7   0    6.01    0.88
 -12  -7   0    4.75    0.45
 -12  -7   0    6.36    1.18
 -12  -7   0    7.28    0.82
  12   7   0    5.55    0.62
 -13  -7   0    2.39    0.50
 -13  -7   0    3.34    0.91
 -13  -7   0    2.07    0.42
 -13  -7   0    2.32    0.66
  13   7   0    2.57    0.51
 -14  -7   0    4.29    1.01
 -14  -7   0    4.24    0.61
  14   7   0    4.50    0.68
 -17   8   0    9.34    0.45
 -16   8   0   10.26    0.47
 -15   8   0    6.88    0.35
  14  -8   0    8.14    0.74
 -14   8   0    8.08    0.36
 -14   8   0    9.44    0.58
 -14   8   0    8.45    0.45
  13  -8   0    0.13    0.22
  13  -8   0    0.53    0.25
 -13   8   0    0.65    0.25
 -13   8   0    0.44    0.10
 -13   8   0    0.35    0.14
  12  -8   0   16.40    0.91
  12  -8   0   16.35    0.96
 -12   8   0   15.45    0.75
 -12   8   0   17.42    1.05
  11  -8   0   30.25    1.32
  11  -8   0   29.09    1.22
 -11   8   0   28.77    1.14
 -11   8   0   30.24    1.49
  10  -8   0   18.65    0.92
  10  -8   0   19.70    0.92
  10  -8   0   18.86    0.97
  10  -8   0   19.36    0.72
 -10   8   0   17.04    1.11
 -10   8   0   18.37    1.00
 -10   8   0   18.51    0.91
   9  -8   0   23.65    0.97
   9  -8   0   23.67    1.06
   9  -8   0   22.53    0.99
  -9   8   0   23.76    1.10
  -9   8   0   23.64    1.29
   8  -8   0   10.42    0.58
   8  -8   0   10.01    0.68
   8  -8   0   11.15    0.87
   8  -8   0    9.34    0.62
  -8   8   0   10.71    0.70
  -8   8   0   10.48    0.92
  -8   8   0   10.73    0.75
   7  -8   0    1.39    0.25
   7  -8   0    1.82    0.47
   7  -8   0    1.34    0.24
   7  -8   0    1.98    0.37
  -7   8   0    1.23    0.26
  -7   8   0    1.10    0.30
  -7   8   0    1.02    0.38
   6  -8   0   27.81    0.94
   6  -8   0   25.92    1.48
   6  -8   0   26.06    1.28
   6  -8   0   27.54    1.07
  -6   8   0   24.81    1.26
  -6   8   0   26.77    1.52
  -6   8   0   28.59    1.10
   5  -8   0   92.77    3.20
   5  -8   0   91.53    2.38
   5  -8   0   93.16    2.29
   5  -8   0   91.01    2.90
  -5   8   0   93.34    2.48
  -5   8   0   88.60    2.86
  -5   8   0   93.93    3.24
   4  -8   0   53.51    2.33
   4  -8   0   55.59    2.15
   4  -8   0   54.97    1.58
   4  -8   0   54.72    1.21
  -4   8   0   58.99    2.43
  -4   8   0   52.97    2.08
   3  -8   0   20.91    0.61
   3  -8   0   18.72    1.34
   3  -8   0   22.56    1.29
   3  -8   0   20.65    0.81
  -3   8   0   21.33    1.23
  -3   8   0   23.49    1.49
   2  -8   0   48.05    2.10
   2  -8   0   50.48    1.25
   2  -8   0   50.51    2.30
  -2   8   0   50.87    2.34
   1  -8   0    4.61    0.71
   1  -8   0    4.16    0.70
   1  -8   0    4.12    0.28
  -1   8   0    2.68    0.58
  -1   8   0    4.59    0.68
   0  -8   0  153.95    4.59
   0  -8   0  152.06    3.41
   0  -8   0  150.89    4.78
   0   8   0  149.49    4.32
   0   8   0  152.28    4.78
  -1  -8   0   94.47    3.37
  -1  -8   0   94.77    3.58
  -1  -8   0   98.08    2.36
   1   8   0   91.98    3.49
   1   8   0   92.11    3.08
  -2  -8   0    0.08    0.11
  -2  -8   0    0.00    0.18
  -2  -8   0    0.31    0.29
   2   8   0    0.07    0.12
   2   8   0    0.30    0.40
  -3  -8   0    0.57    0.39
  -3  -8   0    0.22    0.12
  -3  -8   0    0.14    0.23
   3   8   0    0.30    0.28
   3   8   0    0.19    0.16
  -4  -8   0   14.24    1.21
  -4  -8   0   11.71    1.24
  -4  -8   0   12.20    0.68
   4   8   0   13.17    1.28
   4   8   0   10.45    0.90
  -5  -8   0   22.44    0.98
  -5  -8   0   20.99    1.01
  -5  -8   0   20.58    1.69
  -5  -8   0   20.96    1.53
   5   8   0   19.12    1.24
   5   8   0   21.78    1.64
  -6  -8   0   27.22    1.25
  -6  -8   0   29.42    1.84
  -6  -8   0   29.29    1.20
  -6  -8   0   29.35    2.05
   6   8   0   29.38    1.93
   6   8   0   31.45    1.16
   6   8   0   27.92    1.53
  -7  -8   0   -0.15    0.12
  -7  -8   0   -0.29    0.24
  -7  -8   0    0.00    0.28
  -7  -8   0    0.07    0.13
   7   8   0    0.12    0.32
   7   8   0   -0.07    0.17
  -8  -8   0    2.46    0.58
  -8  -8   0    2.21    0.35
  -8  -8   0    2.21    0.73
   8   8   0    2.99    0.43
   8   8   0    3.41    0.81
  -9  -8   0    3.11    0.67
  -9  -8   0    3.18    0.92
  -9  -8   0    2.66    0.47
   9   8   0    3.17    0.45
   9   8   0    2.92    0.70
 -10  -8   0   28.71    2.16
 -10  -8   0   30.04    1.11
 -10  -8   0   27.17    1.33
 -10  -8   0   27.10    1.86
  10   8   0   29.94    1.33
  10   8   0   26.88    1.74
 -11  -8   0   31.33    1.46
 -11  -8   0   30.70    2.34
 -11  -8   0   28.84    1.30
 -11  -8   0   29.88    1.94
  11   8   0   26.62    1.67
  11   8   0   29.37    1.35
 -12  -8   0    2.53    0.53
 -12  -8   0    3.63    0.88
 -12  -8   0    2.16    0.33
 -12  -8   0    3.91    1.00
  12   8   0    2.60    0.50
 -13  -8   0    0.37    0.27
 -13  -8   0    0.80    0.67
 -13  -8   0    0.64    0.56
  13   8   0   -0.17    0.33
  13   8   0    2.33    0.52
 -17   9   0    3.16    0.22
  15  -9   0    0.22    0.25
 -15   9   0    0.53    0.21
 -15   9   0    0.39    0.13
  14  -9   0    0.75    0.32
 -14   9   0    1.63    0.27
 -14   9   0    1.19    0.35
  13  -9   0    0.18    0.21
  13  -9   0    0.05    0.15
 -13   9   0   -0.10    0.23
 -13   9   0    0.11    0.15
  12  -9   0    1.87    0.35
  12  -9   0    2.36    0.46
 -12   9   0    2.08    0.49
 -12   9   0    1.56    0.29
  11  -9   0   22.34    1.01
  11  -9   0   21.61    0.81
  11  -9   0   22.44    1.14
  11  -9   0   23.18    1.04
 -11   9   0   22.07    1.06
 -11   9   0   22.65    1.19
 -11   9   0   24.17    1.43
  10  -9   0    2.20    0.36
  10  -9   0    2.14    0.36
  10  -9   0    2.16    0.38
 -10   9   0    2.21    0.38
 -10   9   0    1.82    0.39
 -10   9   0    2.86    0.60
   9  -9   0   69.15    2.51
   9  -9   0   64.64    2.14
   9  -9   0   69.75    2.12
   9  -9   0   65.80    1.92
  -9   9   0   67.36    2.25
  -9   9   0   66.07    2.18
  -9   9   0   68.66    2.70
   8  -9   0    1.36    0.25
   8  -9   0    1.98    0.36
   8  -9   0    1.37    0.44
   8  -9   0    1.43    0.35
  -8   9   0    1.26    0.27
  -8   9   0    1.93    0.39
  -8   9   0    1.23    0.41
   7  -9   0    0.24    0.15
   7  -9   0    0.55    0.16
   7  -9   0    0.62    0.35
   7  -9   0    0.19    0.23
  -7   9   0    0.49    0.15
  -7   9   0    0.49    0.28
  -7   9   0    0.44    0.23
   6  -9   0  154.62    4.73
   6  -9   0  155.70    3.76
   6  -9   0  154.91    3.57
   6  -9   0  158.53    4.36
  -6   9   0  157.36    3.83
  -6   9   0  153.92    4.31
  -6   9   0  158.08    4.80
   5  -9   0    2.99    0.70
   5  -9   0    4.94    0.58
  -5   9   0    3.20    0.52
  -5   9   0    3.22    0.37
  -5   9   0    4.94    0.90
   4  -9   0  227.90    4.67
   4  -9   0  228.45    6.39
   4  -9   0  228.50    5.12
   4  -9   0  231.56    6.05
  -4   9   0  225.18    5.93
   3  -9   0   10.43    1.09
   3  -9   0   10.57    0.91
   3  -9   0    9.73    0.56
   3  -9   0   10.48    0.41
  -3   9   0   11.31    1.16
  -3   9   0   10.36    0.90
   2  -9   0    9.73    0.93
   2  -9   0   11.63    1.14
   2  -9   0   10.72    0.46
  -2   9   0   12.18    1.17
  -2   9   0   11.92    0.97
   1  -9   0  118.33    3.94
   1  -9   0  118.68    2.72
   1  -9   0  117.32    4.17
  -1   9   0  118.31    4.20
  -1   9   0  120.34    3.77
   0  -9   0   11.51    1.26
   0  -9   0   10.71    0.53
   0  -9   0   10.52    1.03
   0   9   0    9.09    1.08
   0   9   0    8.65    0.84
  -1  -9   0   99.82    3.83
  -1  -9   0   92.47    3.48
  -1  -9   0   91.22    2.35
   1   9   0   93.09    3.22
   1   9   0   95.53    3.75
  -2  -9   0    0.41    0.27
  -2  -9   0    0.20    0.14
  -2  -9   0   -0.16    0.20
   2   9   0   -0.13    0.25
   2   9   0    0.03    0.14
  -3  -9   0    1.92    0.67
  -3  -9   0    0.81    0.38
  -3  -9   0    1.02    0.26
   3   9   0    1.36    0.59
   3   9   0    0.58    0.27
  -4  -9   0   30.27    1.88
  -4  -9   0   28.72    2.06
  -4  -9   0   29.13    1.15
   4   9   0   30.40    2.02
   4   9   0   25.51    1.56
  -5  -9   0    0.98    0.28
  -5  -9   0    0.44    0.42
  -5  -9   0    0.81    0.53
  -5  -9   0    1.06    0.27
   5   9   0    0.76    0.38
   5   9   0    1.18    0.54
  -6  -9   0   85.42    2.45
  -6  -9   0   80.66    3.78
  -6  -9   0   83.44    3.49
  -6  -9   0   82.38    2.58
   6   9   0   86.36    3.68
   6   9   0   86.29    2.39
  -7  -9   0    8.43    1.46
  -7  -9   0    7.55    0.63
  -7  -9   0    7.75    0.68
  -7  -9   0    9.94    1.09
   7   9   0    9.13    1.16
   7   9   0    8.39    0.61
  -8  -9   0    4.66    0.97
  -8  -9   0    4.57    1.15
  -8  -9   0    4.82    0.62
   8   9   0    3.78    0.50
   8   9   0    4.09    0.82
  -9  -9   0   39.90    1.63
  -9  -9   0   36.77    2.27
  -9  -9   0   39.56    2.67
   9   9   0   39.38    2.29
   9   9   0   38.94    1.51
 -10  -9   0    2.90    0.76
 -10  -9   0    3.37    0.52
 -10  -9   0    3.73    0.45
  10   9   0    4.07    0.83
  10   9   0    4.53    0.53
 -11  -9   0   20.63    1.99
 -11  -9   0   19.76    1.10
 -11  -9   0   23.45    1.27
 -11  -9   0   20.67    1.70
 -12  -9   0    0.97    0.27
 -12  -9   0    0.58    0.63
 -12  -9   0    1.27    0.39
 -12  -9   0   -0.04    0.58
  12   9   0    1.70    0.39
  12   9   0    0.60    0.35
  16 -10   0    3.01    0.57
  15 -10   0   13.19    1.00
 -15  10   0   13.43    0.71
 -15  10   0   13.35    0.92
  14 -10   0    0.17    0.24
 -14  10   0   -0.15    0.13
 -14  10   0    0.11    0.24
  13 -10   0   -0.01    0.16
  13 -10   0    0.03    0.19
 -13  10   0   -0.12    0.13
 -13  10   0    0.41    0.24
  12 -10   0    6.14    0.56
  12 -10   0    4.83    0.38
  12 -10   0    5.31    0.48
  12 -10   0    5.19    0.57
 -12  10   0    7.10    0.88
 -12  10   0    5.29    0.54
  11 -10   0   11.10    0.79
  11 -10   0   11.55    0.71
 -11  10   0   13.39    0.88
 -11  10   0   11.63    1.26
 -11  10   0   13.47    1.14
  10 -10   0   46.73    1.54
  10 -10   0   46.45    1.72
  10 -10   0   48.32    2.07
  10 -10   0   45.19    1.94
 -10  10   0   47.96    2.30
 -10  10   0   46.87    1.84
 -10  10   0   44.45    1.80
   9 -10   0    2.68    0.49
   9 -10   0    1.92    0.34
   9 -10   0    2.07    0.30
   9 -10   0    1.67    0.46
  -9  10   0    2.46    0.46
  -9  10   0    2.23    0.59
  -9  10   0    2.04    0.38
   8 -10   0    4.42    0.56
   8 -10   0    5.34    0.42
   8 -10   0    5.13    0.50
   8 -10   0    4.12    0.79
  -8  10   0    4.91    0.83
  -8  10   0    4.52    0.67
   7 -10   0    6.46    0.44
   7 -10   0    5.19    0.83
   7 -10   0    6.54    1.00
   7 -10   0    6.39    0.54
  -7  10   0    6.04    0.53
  -7  10   0    6.82    1.04
  -7  10   0    6.09    0.68
   6 -10   0   81.08    2.11
   6 -10   0   79.32    2.28
   6 -10   0   81.88    3.25
  -6  10   0   83.94    3.31
  -6  10   0   76.28    2.28
  -6  10   0   78.46    2.79
   5 -10   0   87.69    3.46
   5 -10   0   86.41    3.76
   5 -10   0   89.07    2.41
   5 -10   0   89.52    1.88
  -5  10   0   85.00    3.01
  -5  10   0   91.61    3.54
   4 -10   0   22.05    0.64
   4 -10   0   21.23    1.60
   4 -10   0   20.79    0.91
   4 -10   0   21.24    1.44
  -4  10   0   20.81    1.32
  -4  10   0   21.93    1.62
   3 -10   0    0.23    0.10
   3 -10   0    0.17    0.13
   3 -10   0    0.39    0.34
   3 -10   0    0.08    0.21
  -3  10   0    0.15    0.28
  -3  10   0    0.65    0.29
   2 -10   0    4.36    0.70
   2 -10   0    4.44    0.31
   2 -10   0    4.39    0.88
  -2  10   0    5.17    0.89
  -2  10   0    6.03    0.86
   1 -10   0   37.37    2.03
   1 -10   0   39.97    1.17
   1 -10   0   37.67    2.30
  -1  10   0   37.49    1.89
  -1  10   0   38.97    2.31
   0 -10   0   28.31    1.99
   0 -10   0   29.74    1.81
   0 -10   0   28.49    0.99
   0  10   0   30.68    2.02
   0  10   0   32.25    2.13
  -1 -10   0    1.02    0.51
  -1 -10   0    1.30    0.50
  -1 -10   0    1.13    0.29
   1  10   0    1.13    0.40
   1  10   0    0.92    0.48
  -2 -10   0    2.74    0.35
  -2 -10   0    3.99    0.85
  -2 -10   0    2.62    0.67
   2  10   0    2.23    0.59
   2  10   0    2.77    0.69
  -3 -10   0    0.33    0.18
  -3 -10   0    0.16    0.45
  -3 -10   0    0.52    0.38
   3  10   0    0.09    0.38
  -4 -10   0   34.85    2.39
  -4 -10   0   36.53    1.58
  -4 -10   0   36.65    1.36
  -4 -10   0   32.98    2.11
  -5 -10   0   60.16    3.04
  -5 -10   0   59.29    1.92
  -5 -10   0   58.57    2.01
  -5 -10   0   62.31    3.32
   5  10   0   66.09    3.37
  -6 -10   0   27.28    1.21
  -6 -10   0   26.46    2.17
  -6 -10   0   26.45    1.29
   6  10   0   27.90    1.18
   6  10   0   23.38    1.92
  -7 -10   0    4.05    1.01
  -7 -10   0    3.61    0.50
   7  10   0    4.43    0.99
   7  10   0    3.94    0.45
  -8 -10   0    1.69    0.66
  -8 -10   0    1.82    0.41
  -8 -10   0    2.62    0.72
   8  10   0    2.27    0.38
   8  10   0    2.27    0.68
  -9 -10   0   19.99    1.13
  -9 -10   0   18.88    2.04
  -9 -10   0   17.86    1.62
   9  10   0   19.08    1.01
   9  10   0   19.09    1.72
 -10 -10   0    1.26    0.40
 -10 -10   0   -0.19    0.48
 -10 -10   0    2.00    0.82
  10  10   0    2.11    0.69
  10  10   0    1.05    0.28
 -11 -10   0    1.66    0.45
 -11 -10   0    1.28    0.62
 -11 -10   0    2.09    0.32
 -11 -10   0    1.80    0.84
  11  10   0    2.06    0.44
  11  10   0   -0.02    0.38
  17 -11   0    5.52    0.81
  16 -11   0    0.38    0.35
 -16  11   0    0.35    0.19
 -16  11   0    0.03    0.21
  15 -11   0   23.04    1.35
 -15  11   0   23.58    1.08
 -15  11   0   22.82    1.40
  14 -11   0    6.60    1.31
  14 -11   0    5.00    0.55
 -14  11   0    7.05    0.99
 -14  11   0    5.54    0.55
  13 -11   0    2.74    0.44
  13 -11   0    2.66    0.52
 -13  11   0    2.14    0.57
 -13  11   0    2.93    0.49
  12 -11   0   11.48    0.85
  12 -11   0   12.77    0.77
  12 -11   0   11.86    0.65
  12 -11   0   12.50    0.89
 -12  11   0   10.94    0.83
 -12  11   0   12.92    1.22
  11 -11   0    0.44    0.32
  11 -11   0    0.46    0.24
  11 -11   0    0.31    0.19
  11 -11   0    0.25    0.23
 -11  11   0    0.65    0.25
 -11  11   0    0.38    0.35
  10 -11   0  111.39    3.19
  10 -11   0  110.11    3.34
  10 -11   0  113.15    3.80
  10 -11   0  114.67    2.92
 -10  11   0  116.28    4.10
 -10  11   0  108.01    3.22
 -10  11   0  104.46    3.33
   9 -11   0    8.69    0.79
   9 -11   0    9.27    0.70
   9 -11   0   10.23    1.06
   9 -11   0    9.31    0.58
  -9  11   0    7.60    0.66
  -9  11   0    9.44    0.84
  -9  11   0    9.36    1.11
   8 -11   0    0.21    0.18
   8 -11   0   -0.03    0.10
   8 -11   0    0.23    0.20
   8 -11   0   -0.11    0.22
  -8  11   0    0.14    0.17
  -8  11   0    0.04    0.17
  -8  11   0    0.54    0.33
   7 -11   0    4.28    0.68
   7 -11   0    4.11    0.78
   7 -11   0    6.19    0.55
   7 -11   0    5.52    0.41
  -7  11   0    3.45    0.46
  -7  11   0    3.96    0.63
  -7  11   0    4.72    0.89
   6 -11   0   10.20    1.18
   6 -11   0   10.64    0.57
   6 -11   0   10.58    0.68
   6 -11   0    9.30    0.95
  -6  11   0   10.80    0.96
  -6  11   0   10.25    0.68
  -6  11   0   12.61    1.32
   5 -11   0   33.76    1.87
   5 -11   0   36.02    2.21
   5 -11   0   35.42    1.32
   5 -11   0   39.39    0.92
  -5  11   0   36.40    2.21
  -5  11   0   33.79    1.78
   4 -11   0   49.73    2.32
   4 -11   0   46.24    2.55
   4 -11   0   46.94    1.20
   4 -11   0   47.12    1.55
  -4  11   0   46.62    2.60
  -4  11   0   45.88    2.14
   3 -11   0   10.96    1.05
   3 -11   0   10.63    0.63
   3 -11   0    7.93    1.30
   3 -11   0   10.55    0.47
  -3  11   0   10.28    0.98
  -3  11   0   10.77    1.28
   2 -11   0    0.79    0.17
   2 -11   0    0.45    0.42
   2 -11   0    0.74    0.34
  -2  11   0    0.39    0.44
   1 -11   0   14.33    1.28
   1 -11   0   14.37    1.53
   1 -11   0   14.15    0.64
  -1  11   0   12.73    1.45
  -1  11   0   13.43    1.15
   0 -11   0  146.94    5.28
   0 -11   0  132.51    4.69
   0  11   0  138.29    5.10
  -1 -11   0    4.98    1.11
  -1 -11   0    5.07    0.43
  -1 -11   0    5.43    0.93
   1  11   0    2.71    0.55
   1  11   0    4.49    1.00
  -2 -11   0   31.19    2.29
  -2 -11   0   31.03    2.02
  -2 -11   0   29.83    1.15
   2  11   0   25.05    1.62
   2  11   0   33.26    2.27
  -3 -11   0    7.51    1.38
  -3 -11   0    7.39    0.57
  -3 -11   0    8.26    1.29
   3  11   0    7.86    1.34
  -4 -11   0    0.53    0.22
  -4 -11   0    1.16    0.61
  -4 -11   0    0.52    0.23
  -4 -11   0    1.14    0.54
   4  11   0    0.72    0.45
  -5 -11   0   22.61    2.08
  -5 -11   0   19.17    1.69
  -5 -11   0   21.42    1.05
  -5 -11   0   21.01    1.11
   5  11   0   23.97    2.01
  -6 -11   0    1.45    0.36
  -6 -11   0    0.61    0.38
  -6 -11   0    0.19    0.42
   6  11   0    0.80    0.24
   6  11   0    0.00    0.41
  -7 -11   0    8.05    1.57
  -7 -11   0    4.32    1.21
  -7 -11   0    6.34    0.64
   7  11   0    6.46    1.21
   7  11   0    5.18    0.50
  -8 -11   0    1.43    0.68
  -8 -11   0    1.00    0.70
  -8 -11   0    0.70    0.34
   8  11   0    1.19    0.31
   8  11   0    0.11    0.42
  -9 -11   0   -0.26    0.16
  -9 -11   0    0.17    0.46
  -9 -11   0   -1.09    0.55
   9  11   0    0.44    0.39
   9  11   0   -0.05    0.16
 -10 -11   0   29.62    1.60
 -10 -11   0   29.83    2.25
 -10 -11   0   37.69    1.67
 -10 -11   0   36.32    2.77
 -11 -11   0   -0.57    0.41
 -11 -11   0    0.51    0.30
  11  11   0   -0.52    0.40
  11  11   0    0.63    0.32
  17 -12   0    0.53    0.32
 -17  12   0   -0.11    0.19
 -17  12   0    0.28    0.30
  16 -12   0   20.84    1.35
 -16  12   0   21.25    1.05
 -16  12   0   21.29    1.37
  15 -12   0    7.29    0.81
 -15  12   0    7.27    1.05
 -15  12   0    6.63    0.61
  14 -12   0   17.32    1.14
  14 -12   0   16.87    0.96
 -14  12   0   17.37    1.44
 -14  12   0   17.62    1.03
  13 -12   0    0.67    0.31
  13 -12   0    1.57    0.31
  13 -12   0    2.09    0.46
 -13  12   0    1.85    0.41
 -13  12   0    2.72    0.67
  12 -12   0   28.62    2.08
  12 -12   0   35.02    1.59
  12 -12   0   35.98    1.37
 -12  12   0   33.44    2.06
 -12  12   0   34.21    1.60
  11 -12   0   13.52    0.76
  11 -12   0   13.64    0.96
  11 -12   0   14.52    0.95
  11 -12   0   15.00    1.25
 -11  12   0   15.38    1.44
 -11  12   0   14.61    1.06
  10 -12   0   14.97    1.04
  10 -12   0   14.84    0.76
  10 -12   0   14.96    0.95
  10 -12   0   15.38    1.33
 -10  12   0   14.14    1.04
 -10  12   0   16.77    1.51
   9 -12   0    6.68    0.63
   9 -12   0    6.60    1.12
   9 -12   0    6.56    0.72
   9 -12   0    7.12    0.50
  -9  12   0    7.21    1.16
  -9  12   0    6.00    0.60
  -9  12   0    6.99    0.77
   8 -12   0    0.49    0.31
   8 -12   0    1.51    0.34
   8 -12   0    1.19    0.47
   8 -12   0    1.07    0.24
  -8  12   0    1.11    0.31
  -8  12   0    1.47    0.65
  -8  12   0    1.24    0.46
   7 -12   0    5.58    0.70
   7 -12   0    6.42    1.14
   7 -12   0    5.79    0.56
   7 -12   0    5.56    0.43
  -7  12   0    6.25    0.77
  -7  12   0    4.75    1.02
  -7  12   0    4.52    0.50
   6 -12   0   56.30    1.64
   6 -12   0   52.97    2.44
   6 -12   0   54.30    1.82
   6 -12   0   52.29    2.80
  -6  12   0   52.94    1.83
  -6  12   0   55.19    2.43
  -6  12   0   58.80    2.98
   5 -12   0    8.88    0.36
   5 -12   0    9.33    0.64
   5 -12   0    7.68    1.19
  -5  12   0    7.43    0.87
  -5  12   0   10.24    1.52
   4 -12   0   33.67    0.96
   4 -12   0   33.66    2.26
   4 -12   0   33.04    1.27
  -4  12   0   33.68    2.31
  -4  12   0   31.92    2.15
   3 -12   0    8.44    0.44
   3 -12   0    7.58    1.17
   3 -12   0    9.62    0.62
   3 -12   0    8.87    1.02
  -3  12   0    8.26    1.27
   2 -12   0   41.53    2.32
   2 -12   0   44.83    1.31
   2 -12   0   47.82    2.80
  -2  12   0   42.53    2.20
  -2  12   0   45.43    2.72
   1 -12   0   11.97    0.70
   1 -12   0   11.69    1.20
   1 -12   0   14.12    1.55
  -1  12   0   16.22    1.61
  -1  12   0   12.21    1.47
   0 -12   0   19.00    1.60
   0 -12   0   22.33    2.01
   0 -12   0   23.94    0.94
   0  12   0   19.46    1.47
   0  12   0   23.04    2.00
  -1 -12   0   12.40    1.52
  -1 -12   0   14.20    0.73
  -1 -12   0   10.50    1.23
   1  12   0   17.38    1.95
   1  12   0   12.17    1.76
  -2 -12   0    0.79    0.53
  -2 -12   0    1.57    0.32
  -2 -12   0    1.66    0.73
   2  12   0    1.81    0.77
  -3 -12   0    2.32    0.37
  -3 -12   0    2.58    0.64
  -3 -12   0    3.08    0.46
  -3 -12   0    2.39    0.71
   3  12   0    3.41    0.95
  -4 -12   0   31.60    2.52
  -4 -12   0   28.81    2.06
  -4 -12   0   30.26    1.28
   4  12   0   30.11    2.34
  -5 -12   0   20.27    2.08
  -5 -12   0   16.93    1.66
  -5 -12   0   14.77    1.11
  -5 -12   0   19.85    1.03
   5  12   0   17.60    1.76
  -6 -12   0   34.49    1.46
  -6 -12   0   28.23    2.14
  -6 -12   0   33.25    3.42
   6  12   0   31.35    1.27
   6  12   0   33.16    2.45
  -7 -12   0    0.46    0.50
  -7 -12   0   -0.22    0.19
  -7 -12   0   -0.31    0.47
   7  12   0    0.43    0.46
   7  12   0    0.00    0.14
  -8 -12   0   15.92    1.04
  -8 -12   0   11.09    1.80
   8  12   0   12.48    0.79
   8  12   0   13.16    1.64
  -9 -12   0    6.48    0.79
  -9 -12   0    7.21    1.50
   9  12   0    6.33    0.57
   9  12   0    4.22    1.00
 -10 -12   0   11.86    0.96
 -10 -12   0   11.03    1.85
  17 -13   0    1.49    0.56
 -17  13   0    0.90    0.38
 -17  13   0    1.03    0.32
  16 -13   0   20.19    1.35
 -16  13   0   18.20    1.07
 -16  13   0   18.23    1.41
  15 -13   0    3.27    0.59
 -15  13   0    2.81    0.51
 -15  13   0    2.88    0.68
  14 -13   0   -0.10    0.21
  14 -13   0   -0.22    0.14
  14 -13   0    0.12    0.20
 -14  13   0    0.11    0.24
 -14  13   0   -0.50    0.28
  13 -13   0    4.03    1.04
  13 -13   0    5.18    0.52
  13 -13   0    3.73    0.59
 -13  13   0    5.38    1.04
 -13  13   0    6.30    0.68
  12 -13   0    0.43    0.20
  12 -13   0    0.43    0.26
  12 -13   0    0.64    0.36
 -12  13   0    0.53    0.32
 -12  13   0    0.80    0.55
  11 -13   0   23.37    1.06
  11 -13   0   22.36    1.23
  11 -13   0   20.92    1.59
 -11  13   0   23.91    1.91
  10 -13   0   18.86    1.10
  10 -13   0   18.91    1.56
  10 -13   0   19.54    0.88
 -10  13   0   20.40    1.76
 -10  13   0   18.83    1.29
   9 -13   0   31.66    2.11
   9 -13   0   33.42    1.17
   9 -13   0   29.05    1.38
  -9  13   0   28.91    2.15
  -9  13   0   26.90    1.59
  -9  13   0   29.76    1.47
   8 -13   0    0.13    0.27
   8 -13   0    0.18    0.19
   8 -13   0    0.55    0.18
  -8  13   0    0.38    0.32
  -8  13   0    0.86    0.26
  -8  13   0    0.26    0.39
   7 -13   0    0.23    0.14
   7 -13   0    0.01    0.13
   7 -13   0    0.38    0.40
  -7  13   0    0.26    0.32
  -7  13   0    0.07    0.30
   6 -13   0   55.15    1.66
   6 -13   0   54.08    1.87
  -6  13   0   50.09    3.00
  -6  13   0   59.91    3.16
  -6  13   0   55.77    1.91
   5 -13   0    3.83    1.00
   5 -13   0    4.16    0.26
   5 -13   0    4.50    0.48
  -5  13   0    3.76    0.83
  -5  13   0    3.76    0.93
  -5  13   0    4.42    0.48
   4 -13   0   14.42    0.82
   4 -13   0   15.48    0.59
   4 -13   0   14.81    1.64
  -4  13   0   14.58    1.27
  -4  13   0   14.25    1.56
   3 -13   0    5.13    0.35
   3 -13   0    5.33    0.49
   3 -13   0    5.36    1.13
   3 -13   0    3.83    0.92
  -3  13   0    6.59    1.31
  -3  13   0    5.07    0.84
   2 -13   0    0.13    0.15
   2 -13   0    0.34    0.38
   2 -13   0    0.59    0.55
   2 -13   0    0.28    0.14
  -2  13   0   -0.03    0.38
  -2  13   0   -0.10    0.28
   1 -13   0   28.56    1.06
   1 -13   0   32.29    2.46
   1 -13   0   30.05    2.60
  -1  13   0   27.81    1.85
  -1  13   0   27.07    2.22
   0 -13   0   26.23    2.25
   0 -13   0   23.11    0.97
   0  13   0   25.03    2.14
  -1 -13   0   45.70    3.06
  -1 -13   0   45.57    1.53
   1  13   0   46.36    2.97
  -2 -13   0    0.40    0.21
  -2 -13   0    0.21    0.43
   2  13   0   -0.07    0.43
  -3 -13   0    0.87    0.27
  -3 -13   0    0.78    0.26
  -3 -13   0    1.27    0.69
   3  13   0    1.35    0.69
  -4 -13   0   64.19    2.08
  -4 -13   0   58.27    2.09
  -4 -13   0   62.01    3.72
   4  13   0   66.91    3.70
  -5 -13   0   -0.51    0.46
  -5 -13   0    0.10    0.20
   5  13   0   -0.28    0.47
  -6 -13   0   23.09    2.31
  -6 -13   0   19.69    1.13
   6  13   0   18.54    0.94
   6  13   0   19.08    1.99
  -7 -13   0    0.30    0.62
  -7 -13   0   -0.31    0.14
   7  13   0    0.07    0.19
   7  13   0    0.12    0.48
  -8 -13   0    0.63    0.33
  -8 -13   0    0.43    0.57
   8  13   0    0.74    0.27
   8  13   0    0.61    0.59
  16 -14   0    2.71    0.55
 -16  14   0    3.75    0.58
 -16  14   0    4.67    0.88
  15 -14   0   13.46    1.09
 -15  14   0   13.50    1.02
 -15  14   0   14.37    1.51
  14 -14   0    0.27    0.27
  14 -14   0   -0.28    0.28
 -14  14   0    1.10    0.71
 -14  14   0    0.27    0.33
  13 -14   0    2.93    0.62
  13 -14   0    2.52    0.41
 -13  14   0    3.96    0.94
 -13  14   0    2.47    0.54
  12 -14   0    2.50    0.47
  12 -14   0    4.20    0.44
  12 -14   0    3.95    0.83
 -12  14   0    3.07    0.63
 -12  14   0    4.31    1.02
  11 -14   0   21.66    1.24
  11 -14   0   18.94    1.62
 -11  14   0   23.71    1.95
 -11  14   0   18.38    1.31
  10 -14   0   32.14    2.16
  10 -14   0   32.69    1.18
  10 -14   0   32.87    1.53
 -10  14   0   34.52    2.45
 -10  14   0   33.77    1.84
   9 -14   0    0.77    0.22
   9 -14   0    0.77    0.31
   9 -14   0    0.15    0.42
  -9  14   0    0.84    0.46
  -9  14   0    0.82    0.37
   8 -14   0   -0.09    0.11
   8 -14   0    0.18    0.41
   8 -14   0   -0.02    0.17
  -8  14   0    0.10    0.38
  -8  14   0    0.02    0.19
   7 -14   0    1.28    0.26
   7 -14   0    1.39    0.68
   7 -14   0    1.15    0.33
  -7  14   0    0.64    0.26
  -7  14   0    1.60    0.53
  -7  14   0    0.78    0.40
   6 -14   0   10.88    0.77
   6 -14   0    9.74    0.36
   6 -14   0   11.51    1.74
   6 -14   0   10.29    0.60
  -6  14   0    9.47    1.31
  -6  14   0    9.45    1.48
  -6  14   0    9.34    0.71
   5 -14   0   62.02    2.04
   5 -14   0   60.90    1.52
   5 -14   0   62.52    3.42
  -5  14   0   58.62    2.76
  -5  14   0   58.73    1.98
  -5  14   0   62.05    3.41
   4 -14   0    0.53    0.50
   4 -14   0    1.47    0.34
   4 -14   0    1.37    0.20
  -4  14   0    0.81    0.62
  -4  14   0    0.78    0.42
   3 -14   0    1.68    0.75
   3 -14   0    1.83    0.37
   3 -14   0    1.87    0.27
  -3  14   0    1.52    0.61
  -3  14   0    2.30    0.80
   2 -14   0    2.65    0.41
   2 -14   0    2.51    0.33
   2 -14   0    2.43    0.75
  -2  14   0    1.95    0.79
   1 -14   0   19.42    2.03
   1 -14   0   18.08    0.82
  -1  14   0   19.94    1.94
   0 -14   0   73.24    2.13
   0 -14   0   77.07    4.12
   0  14   0   76.17    4.04
  -1 -14   0   -0.19    0.44
  -1 -14   0    0.33    0.18
   1  14   0   -0.51    0.44
  -2 -14   0   10.31    0.70
  -2 -14   0    9.41    0.69
  -2 -14   0   12.17    2.07
   2  14   0    9.41    1.60
  -3 -14   0    1.13    0.29
  -3 -14   0    2.39    1.15
  -3 -14   0    1.21    0.34
   3  14   0    2.59    0.91
  -4 -14   0   13.99    2.17
  -4 -14   0   13.68    0.88
   4  14   0   17.26    1.99
  -5 -14   0   45.77    3.37
  -5 -14   0   47.58    1.82
   5  14   0   49.53    3.27
   5  14   0   47.12    1.65
  -6 -14   0    1.24    0.37
  -6 -14   0    0.81    0.72
   6  14   0    0.89    0.66
   6  14   0    1.29    0.28
  -7 -14   0    8.51    1.76
  -7 -14   0   10.94    0.88
   7  14   0    8.67    1.56
   7  14   0    9.09    0.67
 -15  15   0   19.67    1.80
 -15  15   0   20.36    1.35
  14 -15   0    2.98    0.58
 -14  15   0    3.27    0.76
 -14  15   0    5.47    1.10
  13 -15   0    1.36    0.31
  13 -15   0    0.86    0.41
 -13  15   0    1.05    0.62
 -13  15   0    0.66    0.35
  12 -15   0    7.46    1.25
  12 -15   0    7.45    0.56
  12 -15   0    8.76    0.83
 -12  15   0    8.64    1.49
 -12  15   0    7.41    0.88
  11 -15   0    0.75    0.26
  11 -15   0    1.45    0.69
  11 -15   0    1.14    0.37
 -11  15   0    0.67    0.70
 -11  15   0    0.71    0.44
  10 -15   0   16.92    0.77
  10 -15   0   15.66    1.11
  10 -15   0   13.59    1.53
 -10  15   0   18.64    1.86
 -10  15   0   14.88    1.46
   9 -15   0   10.98    1.69
   9 -15   0   10.13    0.58
   9 -15   0    9.89    0.83
  -9  15   0    9.27    1.02
  -9  15   0    9.75    1.60
   8 -15   0    0.02    0.12
   8 -15   0    0.21    0.20
   8 -15   0    0.10    0.42
  -8  15   0    0.28    0.44
  -8  15   0   -0.19    0.37
   7 -15   0    9.21    0.55
   7 -15   0    8.95    1.51
   7 -15   0    8.36    0.73
  -7  15   0   10.27    1.02
  -7  15   0    8.19    0.73
  -7  15   0   13.08    2.00
   6 -15   0    1.18    0.62
   6 -15   0    0.53    0.10
   6 -15   0    0.77    0.27
   6 -15   0    0.53    0.20
   6 -15   0    0.33    0.09
  -6  15   0    1.01    0.47
  -6  15   0    0.20    0.20
  -6  15   0    0.65    0.47
   5 -15   0   34.90    1.45
   5 -15   0   32.96    2.59
   5 -15   0   33.42    0.98
  -5  15   0   29.66    1.32
  -5  15   0   33.71    2.63
   4 -15   0   11.69    0.55
   4 -15   0   11.69    0.79
   4 -15   0    9.50    1.54
  -4  15   0   12.64    1.86
   3 -15   0    4.56    0.49
   3 -15   0    4.34    1.25
   3 -15   0    5.30    0.41
  -3  15   0    4.34    1.05
   2 -15   0    0.42    0.22
   2 -15   0    0.66    0.74
   2 -15   0    0.52    0.20
  -2  15   0    0.43    0.65
   1 -15   0    1.60    0.66
   1 -15   0    1.41    0.28
   1 -15   0    1.29    0.31
  -1  15   0    0.51    0.65
   0 -15   0   50.18    1.65
   0 -15   0   49.27    3.40
   0  15   0   50.62    3.36
  -1 -15   0    7.67    0.60
  -1 -15   0    6.38    0.56
  -1 -15   0    6.35    1.41
   1  15   0    6.57    1.39
  -2 -15   0    2.46    0.42
  -2 -15   0    3.71    1.08
  -2 -15   0    4.37    0.55
   2  15   0    4.80    1.22
  -3 -15   0    1.98    0.38
  -3 -15   0    2.64    0.97
   3  15   0    1.93    0.87
  -4 -15   0    0.14    0.19
  -4 -15   0   -0.35    0.45
   4  15   0    0.29    0.70
  -5 -15   0    7.17    0.69
  -5 -15   0    7.36    1.69
   5  15   0    5.88    0.55
   5  15   0    5.84    1.29
  -6 -15   0    5.55    1.35
  -6 -15   0    4.31    0.62
   6  15   0    5.18    1.29
   6  15   0    4.55    0.53
  14 -16   0    6.51    0.89
 -14  16   0    8.85    1.49
  13 -16   0    0.13    0.19
  13 -16   0   -0.84    0.33
  13 -16   0    0.47    0.35
 -13  16   0    1.02    0.63
 -13  16   0    0.26    0.39
  12 -16   0    4.63    0.43
  12 -16   0    3.97    0.68
 -12  16   0    3.93    1.05
 -12  16   0    4.10    0.79
  11 -16   0    1.66    0.70
  11 -16   0    2.32    0.34
  11 -16   0    3.47    0.63
 -11  16   0    1.73    0.53
 -11  16   0    4.21    1.14
  10 -16   0    0.37    0.32
  10 -16   0    0.62    0.20
 -10  16   0   -0.56    0.29
 -10  16   0    0.20    0.61
   9 -16   0    9.32    0.54
   9 -16   0   10.52    1.02
   9 -16   0    7.55    1.37
  -9  16   0    8.00    1.40
  -9  16   0   10.27    1.41
   8 -16   0    0.88    0.34
   8 -16   0    1.10    0.23
   8 -16   0    1.23    0.79
  -8  16   0   -0.22    0.29
  -8  16   0    1.33    0.66
   7 -16   0    0.10    0.20
   7 -16   0    0.13    0.14
   7 -16   0   -0.02    0.46
  -7  16   0   -0.45    0.53
   6 -16   0   17.32    1.03
   6 -16   0   17.23    0.56
   6 -16   0   17.48    0.80
   6 -16   0   18.12    2.03
   6 -16   0   17.65    0.57
  -6  16   0   21.95    2.79
   5 -16   0    5.35    0.59
   5 -16   0    4.79    0.32
   5 -16   0    5.67    1.44
  -5  16   0    4.55    0.59
  -5  16   0    5.89    1.34
   4 -16   0   45.00    1.42
   4 -16   0   40.50    1.64
   4 -16   0   47.43    3.23
  -4  16   0   43.64    3.13
   3 -16   0   -0.23    0.11
   3 -16   0    0.23    0.45
   3 -16   0    0.02    0.16
  -3  16   0   -0.28    0.44
   2 -16   0    4.30    0.46
   2 -16   0    3.06    0.45
   2 -16   0    2.84    0.93
  -2  16   0    4.26    1.17
   1 -16   0   22.51    2.39
   1 -16   0   20.55    1.04
   1 -16   0   19.74    0.92
  -1  16   0   22.45    2.33
   0 -16   0    7.94    0.61
   0 -16   0    6.15    0.55
   0 -16   0    6.62    0.57
   0 -16   0    6.40    1.62
   0  16   0    8.30    1.67
  -1 -16   0   17.81    0.94
  -1 -16   0   17.40    2.54
  -1 -16   0   15.06    0.86
   1  16   0   16.52    1.91
  -2 -16   0    0.91    0.73
   2  16   0    1.11    0.62
  -3 -16   0    0.64    0.61
  -3 -16   0    0.35    0.19
   3  16   0   -0.81    0.51
  -4 -16   0    7.87    0.71
  -4 -16   0    6.28    1.47
   4  16   0    7.91    1.59
  13 -17   0    0.00    0.38
  13 -17   0    0.79    0.40
 -13  17   0   -0.27    0.65
  12 -17   0    0.33    0.30
  12 -17   0    0.21    0.42
 -12  17   0   -0.06    0.52
 -12  17   0   -0.17    0.43
  11 -17   0    1.67    0.27
  11 -17   0    2.34    0.50
  11 -17   0    5.83    1.40
 -11  17   0    3.04    0.82
 -11  17   0    4.43    1.19
  10 -17   0    7.32    0.77
  10 -17   0    4.88    0.39
  10 -17   0    8.14    1.46
 -10  17   0    5.33    1.22
   9 -17   0    4.86    0.38
   9 -17   0    6.88    1.38
   9 -17   0    5.75    0.76
  -9  17   0    6.77    1.45
   8 -17   0    3.47    1.03
   8 -17   0    4.57    0.69
   8 -17   0    4.36    0.34
  -8  17   0    5.67    1.28
   7 -17   0    1.92    0.79
   7 -17   0    1.96    0.55
   7 -17   0    2.22    0.29
  -7  17   0    1.42    0.64
   6 -17   0    8.81    0.78
   6 -17   0    8.48    0.52
   6 -17   0    8.42    1.57
   6 -17   0    8.36    0.36
  -6  17   0    8.64    1.66
   5 -17   0   14.75    0.60
   5 -17   0   13.92    0.94
   5 -17   0   13.11    2.01
  -5  17   0   14.14    2.08
   4 -17   0   10.78    0.81
   4 -17   0   10.07    0.55
   4 -17   0    9.09    1.68
  -4  17   0    8.34    0.69
  -4  17   0   11.64    2.04
   3 -17   0    2.76    0.47
   3 -17   0    2.20    0.32
   3 -17   0    2.25    1.09
  -3  17   0    0.79    0.77
  -3  17   0    2.60    0.43
   2 -17   0    1.21    0.86
   2 -17   0    1.53    0.28
   2 -17   0    1.88    0.41
  -2  17   0    0.62    0.73
   1 -17   0    7.75    0.60
   1 -17   0    6.12    1.35
   1 -17   0    7.85    0.66
  -1  17   0    6.94    1.59
   0 -17   0    3.97    1.27
   0 -17   0    3.48    0.49
   0 -17   0    2.75    0.44
   0 -17   0    4.63    0.54
   0  17   0    4.05    1.16
  -1 -17   0    2.29    0.44
  -1 -17   0    2.03    1.03
  -1 -17   0    3.54    0.50
  -1 -17   0    2.91    0.42
   1  17   0    3.11    1.11
  -2 -17   0    1.80    0.38
  -2 -17   0    1.30    0.30
  -2 -17   0    0.12    0.72
   2  17   0    0.10    0.63
  12 -18   0    0.08    0.32
  12 -18   0    0.34    0.54
 -12  18   0   -0.37    0.57
  11 -18   0    0.97    0.59
  11 -18   0    1.68    0.44
 -11  18   0    2.34    1.00
  10 -18   0   14.70    1.81
  10 -18   0   15.23    1.11
 -10  18   0   14.56    2.17
   9 -18   0    0.10    0.27
   9 -18   0    0.19    0.63
  -9  18   0   -0.64    0.49
   8 -18   0    0.91    0.37
   8 -18   0    1.13    0.77
  -8  18   0    0.81    0.72
   7 -18   0   -0.41    0.58
   7 -18   0    0.54    0.31
   7 -18   0   -0.06    0.08
  -7  18   0    0.82    0.69
   6 -18   0    3.33    1.10
  -6  18   0    5.75    1.43
   5 -18   0   11.59    1.85
   5 -18   0   15.19    1.00
   5 -18   0   14.18    0.60
  -5  18   0   10.80    1.94
   4 -18   0    0.64    0.42
   4 -18   0    3.16    1.29
   4 -18   0    0.97    0.23
  -4  18   0    1.66    0.86
   3 -18   0    1.51    0.79
   3 -18   0    1.27    0.36
   3 -18   0    0.86    0.21
  -3  18   0    0.95    0.73
   2 -18   0    1.38    0.33
   2 -18   0    1.97    0.96
   2 -18   0    1.22    0.29
  -2  18   0    1.57    0.37
  -2  18   0    1.85    1.05
   1 -18   0    0.66    0.25
   1 -18   0    0.67    0.82
   1 -18   0    0.57    0.27
  -1  18   0    0.21    0.62
   0 -18   0   22.63    1.10
   0 -18   0   23.48    1.15
   0 -18   0   20.13    2.43
   0  18   0   23.64    2.43
   8 -19   0    0.28    0.86
   8 -19   0    0.67    0.33
  -8  19   0   -0.41    0.49
   7 -19   0    7.38    1.62
   7 -19   0    7.65    0.77
  -7  19   0    6.31    1.51
   6 -19   0    2.67    1.42
   6 -19   0    1.36    0.42
  -6  19   0    1.39    0.84
   5 -19   0    4.59    1.48
   5 -19   0    4.89    0.71
  -5  19   0    5.73    1.45
   4 -19   0    8.25    0.74
   4 -19   0    7.84    1.86
   4 -19   0    9.17    0.53
  -4  19   0    8.31    1.68
  -3  19  -1    0.76    0.89
   3 -19   1    0.41    0.29
   3 -19   1    0.36    0.76
   3 -19   1    0.10    0.15
  -4  19  -1    2.61    1.14
   4 -19   1    3.34    0.53
   4 -19   1    3.36    1.23
   4 -19   1    3.68    0.34
  -5  19  -1    8.07    1.73
   5 -19   1    8.86    0.77
   5 -19   1    8.92    1.78
  -6  19  -1    2.11    0.98
   6 -19   1    2.53    0.55
   6 -19   1    3.08    1.18
  -7  19  -1    3.28    1.13
   7 -19   1    3.59    0.66
   7 -19   1    3.96    1.26
  -8  19  -1   -0.24    0.64
   8 -19   1   -0.11    0.63
   8 -19   1   -0.15    0.19
   8 -19   1   -0.08    0.15
  -9  19  -1    1.47    0.77
   9 -19   1    0.47    0.31
   9 -19   1    0.45    0.84
   1  18  -1    0.41    0.82
  -1 -18   1    0.01    0.75
  -1 -18   1    0.52    0.25
  -1 -18   1    0.54    0.29
   0  18  -1   -0.40    0.69
   0 -18   1    0.31    0.64
   0 -18   1   -0.08    0.16
   0 -18   1   -0.16    0.16
  -1  18  -1    2.07    0.97
   1 -18   1    2.60    0.41
   1 -18   1    3.48    0.92
   1 -18   1    4.08    0.54
  -2  18  -1    7.16    1.61
   2 -18   1    9.25    1.98
   2 -18   1    8.82    0.59
   2 -18   1    8.36    0.69
  -3  18  -1    1.83    0.86
   3 -18   1    2.44    0.35
   3 -18   1    3.81    1.10
   3 -18   1    2.46    0.44
  -4  18  -1   -0.01    0.51
   4 -18   1    0.01    0.56
   4 -18   1    0.08    0.21
   4 -18   1   -0.20    0.11
  -5  18  -1    0.04    0.57
   5 -18   1   -0.61    0.48
   5 -18   1    0.19    0.13
   5 -18   1    0.33    0.25
  -6  18  -1    9.38    1.78
   6 -18   1    6.74    0.74
   6 -18   1    9.14    0.78
   6 -18   1    6.85    1.55
  -7  18  -1    1.03    0.76
   7 -18   1    0.83    0.82
   7 -18   1    0.96    0.25
   7 -18   1    1.01    0.35
  -8  18  -1    0.75    0.62
   8 -18   1   -0.12    0.19
   8 -18   1   -0.09    0.15
   8 -18   1   -0.42    0.42
  -9  18  -1    2.99    1.01
   9 -18   1    1.61    0.33
   9 -18   1    2.33    0.52
   9 -18   1    1.14    0.77
 -10  18  -1    2.09    0.77
  10 -18   1    1.59    0.44
  10 -18   1    0.77    0.72
 -11  18  -1    3.66    1.08
  11 -18   1    2.91    1.02
  11 -18   1    1.34    0.44
 -12  18  -1    0.25    0.56
  12 -18   1   -0.26    0.13
  12 -18   1    0.13    0.27
  12 -18   1    0.44    0.47
   3  17  -1    1.01    0.92
  -3 -17   1    0.34    0.76
  -3 -17   1    2.87    0.50
  -3 -17   1    2.67    0.38
   2  17  -1    0.26    0.65
  -2 -17   1    1.29    0.90
  -2 -17   1    1.47    0.31
  -2 -17   1    1.55    0.34
   1  17  -1   -0.65    0.50
  -1 -17   1    0.28    0.65
  -1 -17   1   -0.31    0.15
  -1 -17   1   -0.18    0.16
   0  17  -1    1.94    0.93
   0 -17   1    2.15    1.01
   0 -17   1    0.73    0.29
   0 -17   1    0.45    0.21
  -1  17  -1    0.77    0.75
   1 -17   1    0.38    0.20
   1 -17   1    0.53    0.60
  -2  17  -1    0.65    0.54
   2 -17   1    0.13    0.15
   2 -17   1   -0.31    0.43
   2 -17   1    0.26    0.25
  -3  17  -1    2.32    0.87
   3 -17   1    3.15    0.51
   3 -17   1    2.89    1.06
   3 -17   1    3.03    0.37
  -4  17  -1   -0.45    0.40
   4 -17   1    0.03    0.14
   4 -17   1   -0.53    0.39
   4 -17   1    0.27    0.22
  -5  17  -1    3.36    1.12
   5 -17   1    2.89    1.05
   5 -17   1    3.19    0.28
   5 -17   1    3.53    0.58
  -6  17  -1    0.73    0.55
   6 -17   1    0.93    0.29
   6 -17   1    0.56    0.29
   6 -17   1    0.57    0.59
  -7  17  -1    9.05    1.55
   7 -17   1    6.90    0.55
   7 -17   1    5.94    1.35
   7 -17   1    6.92    0.70
  -8  17  -1    0.26    0.54
   8 -17   1    0.60    0.75
   8 -17   1    0.04    0.16
   8 -17   1    0.01    0.23
  -9  17  -1    0.53    0.55
   9 -17   1    0.16    0.25
   9 -17   1   -0.09    0.49
 -10  17  -1    1.85    0.89
 -10  17  -1    4.37    0.86
  10 -17   1    3.97    0.95
  10 -17   1    3.34    0.62
  10 -17   1    4.31    0.43
 -11  17  -1   -0.06    0.40
 -11  17  -1    0.16    0.46
  11 -17   1   -0.18    0.14
  11 -17   1   -0.50    0.46
  11 -17   1   -0.22    0.21
 -12  17  -1    0.44    0.60
 -12  17  -1   -0.29    0.79
  12 -17   1    0.20    0.32
  12 -17   1    0.37    0.51
  12 -17   1   -0.15    0.17
 -13  17  -1    0.02    0.53
  13 -17   1    1.03    0.40
  13 -17   1   -0.31    0.23
  13 -17   1   -0.01    0.21
   5  16  -1    1.74    0.84
   5  16  -1    1.64    0.38
  -5 -16   1    1.52    0.97
  -5 -16   1    0.83    0.31
  -5 -16   1    1.03    0.24
   4  16  -1    2.96    1.09
  -4 -16   1    3.11    1.36
  -4 -16   1    3.87    0.42
  -4 -16   1    4.61    0.62
   3  16  -1    0.08    0.54
  -3 -16   1    0.41    0.24
  -3 -16   1    0.82    0.73
  -3 -16   1    0.13    0.16
   2  16  -1    0.20    0.51
  -2 -16   1    1.29    0.76
  -2 -16   1    0.09    0.15
  -2 -16   1   -0.14    0.13
   1  16  -1    0.57    0.66
  -1 -16   1    0.21    0.18
  -1 -16   1    0.06    0.69
  -1 -16   1    0.17    0.16
   0  16  -1    0.68    0.54
   0 -16   1    0.16    0.18
   0 -16   1    0.23    0.18
   0 -16   1   -0.39    0.58
  -1  16  -1    2.88    0.98
   1 -16   1    1.38    0.29
   1 -16   1    1.62    0.78
   1 -16   1    2.09    0.40
  -2  16  -1    1.28    0.66
   2 -16   1    0.32    0.49
   2 -16   1    0.03    0.16
   2 -16   1    0.09    0.14
  -3  16  -1    4.00    1.15
   3 -16   1    4.04    1.12
   3 -16   1    3.72    0.51
   3 -16   1    3.31    0.37
  -4  16  -1   -0.30    0.45
   4 -16   1    0.20    0.12
   4 -16   1    0.36    0.54
   4 -16   1   -0.05    0.17
  -5  16  -1    3.58    1.02
   5 -16   1    3.06    0.26
   5 -16   1    2.97    0.48
   5 -16   1    4.22    1.10
  -6  16  -1    3.03    1.04
   6 -16   1    3.34    1.02
   6 -16   1    3.96    0.58
  -7  16  -1   -0.16    0.37
  -7  16  -1    0.24    0.61
   7 -16   1    0.24    0.25
   7 -16   1    0.37    0.20
   7 -16   1    0.52    0.48
  -8  16  -1    0.31    0.51
  -8  16  -1    0.04    0.37
   8 -16   1    1.15    0.64
   8 -16   1    0.23    0.14
   8 -16   1    0.15    0.20
  -9  16  -1    1.35    0.43
  -9  16  -1    1.15    0.63
   9 -16   1    0.89    0.38
   9 -16   1   -0.29    0.49
 -10  16  -1    0.33    0.61
 -10  16  -1    0.09    0.44
  10 -16   1    0.57    0.22
  10 -16   1   -0.59    0.38
  10 -16   1    0.64    0.28
 -11  16  -1    0.40    0.64
 -11  16  -1   -0.45    0.30
  11 -16   1    0.49    0.21
  11 -16   1    0.67    0.35
  11 -16   1   -0.32    0.48
 -12  16  -1    0.54    0.41
 -12  16  -1    1.14    0.63
  12 -16   1    1.01    0.38
  12 -16   1    0.77    0.25
 -13  16  -1    3.77    1.08
 -13  16  -1    3.19    0.68
  13 -16   1    3.98    0.69
  13 -16   1    4.47    0.55
 -14  16  -1    2.68    0.86
 -14  16  -1    3.16    0.92
  14 -16   1    2.97    0.58
  14 -16   1    4.14    0.49
 -15  16  -1    3.71    0.96
  15 -16   1    3.06    0.50
  15 -16   1    2.20    0.53
   6  15  -1    0.81    0.28
   6  15  -1    0.14    0.63
  -6 -15   1    1.20    0.33
  -6 -15   1    0.40    0.63
   5  15  -1    4.13    1.13
  -5 -15   1    3.66    1.07
  -5 -15   1    2.94    0.48
   4  15  -1    1.50    0.84
  -4 -15   1    1.61    0.93
  -4 -15   1    1.89    0.41
   3  15  -1    5.58    1.21
  -3 -15   1    6.98    0.51
  -3 -15   1    4.52    1.12
  -3 -15   1    7.68    0.65
   2  15  -1   -0.17    0.37
  -2 -15   1   -0.01    0.13
  -2 -15   1    0.22    0.70
  -2 -15   1   -0.04    0.16
   1  15  -1    0.05    0.52
  -1 -15   1    0.41    0.56
  -1 -15   1    0.12    0.17
  -1 -15   1    0.17    0.15
   0  15  -1    0.77    0.58
   0 -15   1    1.74    0.35
   0 -15   1    2.46    1.02
   0 -15   1    1.90    0.34
  -1  15  -1   10.85    1.75
   1 -15   1   13.60    2.11
   1 -15   1   13.59    0.71
   1 -15   1   12.76    0.76
  -2  15  -1    1.74    0.88
   2 -15   1    2.77    0.95
   2 -15   1    1.65    0.31
   2 -15   1    1.65    0.29
  -3  15  -1   -0.05    0.42
   3 -15   1    0.02    0.38
   3 -15   1    0.11    0.14
  -4  15  -1    8.51    1.49
   4 -15   1    5.39    0.36
   4 -15   1    5.95    0.56
   4 -15   1    5.19    1.21
  -5  15  -1    1.31    0.65
  -5  15  -1    0.88    0.46
   5 -15   1    1.32    0.18
   5 -15   1    1.64    0.34
   5 -15   1    2.02    0.81
  -6  15  -1    0.94    0.28
  -6  15  -1    1.92    0.78
  -6  15  -1    1.90    0.54
   6 -15   1    1.76    0.40
   6 -15   1    2.37    0.91
  -7  15  -1    0.58    0.44
  -7  15  -1    1.46    0.67
   7 -15   1    0.31    0.50
   7 -15   1    0.90    0.31
   7 -15   1    0.90    0.24
  -8  15  -1    0.91    0.45
  -8  15  -1    1.47    0.71
   8 -15   1    1.03    0.32
   8 -15   1    0.83    0.49
   8 -15   1    0.69    0.22
  -9  15  -1   -0.39    0.26
  -9  15  -1    0.53    0.53
   9 -15   1   -0.26    0.29
   9 -15   1    0.11    0.18
   9 -15   1    0.24    0.20
 -10  15  -1    5.55    1.15
 -10  15  -1    2.88    0.59
  10 -15   1    3.22    0.93
  10 -15   1    3.58    0.43
  10 -15   1    2.86    0.47
 -11  15  -1   14.45    1.68
 -11  15  -1   12.51    1.17
  11 -15   1   13.28    0.99
  11 -15   1   13.39    0.78
  11 -15   1   11.37    1.30
 -12  15  -1    2.54    0.57
 -12  15  -1    1.78    1.09
  12 -15   1    3.40    0.46
  12 -15   1    2.46    0.78
  12 -15   1    2.07    0.48
 -13  15  -1    0.51    0.54
 -13  15  -1    0.25    0.39
  13 -15   1    0.38    0.29
  13 -15   1   -0.05    0.21
  13 -15   1    0.46    0.21
 -14  15  -1   -0.09    0.31
 -14  15  -1    0.80    0.48
  14 -15   1    0.68    0.27
  14 -15   1    0.31    0.29
  14 -15   1    0.16    0.22
 -15  15  -1    5.46    1.04
 -15  15  -1    4.71    0.73
  15 -15   1    5.30    0.60
  15 -15   1    4.16    0.65
   7  14  -1    0.18    0.21
   7  14  -1    0.50    0.52
  -7 -14   1   -0.18    0.50
  -7 -14   1   -0.47    0.18
   6  14  -1    2.83    0.97
   6  14  -1    2.34    0.41
  -6 -14   1    1.35    0.83
  -6 -14   1    2.55    0.49
   5  14  -1   -0.33    0.57
  -5 -14   1    0.69    0.33
  -5 -14   1   -0.05    0.51
   4  14  -1    0.63    0.56
  -4 -14   1    0.87    0.63
  -4 -14   1    0.56    0.28
   3  14  -1    7.47    1.41
  -3 -14   1    5.25    1.17
  -3 -14   1    4.59    0.54
   2  14  -1    1.61    0.63
  -2 -14   1    0.77    0.21
  -2 -14   1    1.34    0.61
   1  14  -1    2.92    1.02
  -1 -14   1    3.50    0.44
  -1 -14   1    3.26    0.41
  -1 -14   1    4.78    1.37
   0  14  -1    2.74    0.85
   0 -14   1    2.33    1.01
   0 -14   1    1.20    0.25
   0 -14   1    1.37    0.30
  -1  14  -1    1.34    0.72
   1 -14   1    1.73    0.32
   1 -14   1    0.86    0.60
   1 -14   1    2.02    0.31
  -2  14  -1   18.47    1.93
   2 -14   1   17.51    1.87
   2 -14   1   16.01    0.84
   2 -14   1   15.95    0.71
  -3  14  -1    2.14    0.61
  -3  14  -1    2.06    0.84
   3 -14   1    0.92    0.66
   3 -14   1    2.07    0.26
   3 -14   1    2.45    0.42
  -4  14  -1    0.64    0.53
  -4  14  -1    0.07    0.35
   4 -14   1    0.03    0.10
   4 -14   1    0.15    0.17
   4 -14   1   -0.36    0.40
  -5  14  -1    1.17    0.60
   5 -14   1    1.69    0.20
   5 -14   1    1.76    0.36
   5 -14   1    1.41    0.61
  -6  14  -1    4.88    1.10
  -6  14  -1    3.42    0.73
   6 -14   1    4.02    0.95
   6 -14   1    4.50    0.60
  -7  14  -1   16.85    1.01
  -7  14  -1   20.32    1.84
  -7  14  -1   14.84    1.30
   7 -14   1   16.43    0.97
   7 -14   1   18.20    0.88
  -8  14  -1    3.18    0.72
  -8  14  -1    3.11    0.88
   8 -14   1    1.92    0.38
   8 -14   1    3.06    0.37
   8 -14   1    2.85    0.72
  -9  14  -1    0.00    0.29
  -9  14  -1   -0.16    0.25
   9 -14   1   -0.01    0.14
   9 -14   1    0.08    0.17
   9 -14   1    0.48    0.46
 -10  14  -1    0.94    0.38
 -10  14  -1    1.04    0.60
  10 -14   1    0.89    0.32
  10 -14   1    0.12    0.44
  10 -14   1    1.02    0.26
 -11  14  -1   11.86    1.08
 -11  14  -1   12.03    1.49
  11 -14   1   10.85    0.72
  11 -14   1   12.73    0.94
  11 -14   1   11.19    1.23
 -12  14  -1   11.44    1.39
 -12  14  -1   12.34    1.24
  12 -14   1   13.00    1.19
  12 -14   1   11.30    0.94
  12 -14   1   10.71    0.74
 -13  14  -1    2.87    0.79
 -13  14  -1    2.85    0.60
  13 -14   1    3.51    0.51
  13 -14   1    2.39    0.49
 -14  14  -1    0.18    0.38
 -14  14  -1    0.37    0.32
  14 -14   1    0.38    0.22
  14 -14   1    0.99    0.34
  14 -14   1    0.58    0.29
 -15  14  -1    3.61    0.63
  15 -14   1    4.11    0.57
  15 -14   1    3.29    0.66
 -16  14  -1    0.65    0.31
 -16  14  -1   -0.08    0.31
  16 -14   1    0.98    0.40
   9  13  -1    6.41    0.63
   9  13  -1    5.83    1.21
  -9 -13   1    7.12    1.40
  -9 -13   1    8.66    0.81
   8  13  -1    2.59    0.44
   8  13  -1    2.82    0.84
  -8 -13   1    2.97    0.54
  -8 -13   1    4.19    1.23
   7  13  -1    6.57    1.27
   7  13  -1    5.71    0.56
  -7 -13   1    5.28    0.66
  -7 -13   1    7.83    1.68
   6  13  -1   -0.01    0.50
   6  13  -1    0.04    0.17
  -6 -13   1    0.17    0.24
  -6 -13   1   -0.30    0.30
   5  13  -1    0.66    0.58
  -5 -13   1    0.01    0.17
   4  13  -1    2.58    0.72
  -4 -13   1    2.59    0.93
  -4 -13   1    1.92    0.37
   3  13  -1    0.85    0.60
  -3 -13   1    0.97    0.28
  -3 -13   1    1.14    0.57
   2  13  -1    5.11    1.18
  -2 -13   1    3.69    0.47
  -2 -13   1    3.80    1.06
   1  13  -1    1.58    0.66
  -1 -13   1    1.11    0.61
  -1 -13   1    1.28    0.71
  -1 -13   1    1.03    0.24
   0  13  -1    7.07    1.33
   0 -13   1    5.81    1.08
   0 -13   1    7.89    0.52
   0 -13   1    7.65    0.53
   0 -13   1    7.08    1.39
  -1  13  -1    1.84    0.76
  -1  13  -1    1.45    0.47
   1 -13   1    1.39    0.63
   1 -13   1    2.39    0.37
   1 -13   1    2.53    0.33
   1 -13   1    1.49    0.59
  -2  13  -1    3.18    0.69
  -2  13  -1    4.64    1.10
   2 -13   1    2.51    0.59
   2 -13   1    4.76    1.05
   2 -13   1    4.50    0.35
   2 -13   1    3.78    0.41
  -3  13  -1    4.59    1.11
  -3  13  -1    2.68    0.79
   3 -13   1    2.90    0.87
   3 -13   1    4.08    0.32
   3 -13   1    3.69    0.48
   3 -13   1    3.38    0.75
  -4  13  -1    0.92    0.38
  -4  13  -1    1.34    0.54
   4 -13   1    1.09    0.55
   4 -13   1    1.56    0.31
   4 -13   1    1.91    0.23
  -5  13  -1   12.56    1.19
  -5  13  -1   14.76    1.54
   5 -13   1   14.51    0.50
   5 -13   1   14.04    0.81
   5 -13   1   13.46    1.47
  -6  13  -1    1.50    0.34
  -6  13  -1    1.29    0.47
  -6  13  -1    1.78    0.67
   6 -13   1    1.58    0.32
   6 -13   1    2.55    0.75
  -7  13  -1   21.27    1.85
  -7  13  -1   19.30    1.20
  -7  13  -1   18.14    1.38
   7 -13   1   17.65    1.60
   7 -13   1   17.56    0.87
   7 -13   1   19.07    1.00
  -8  13  -1    0.67    0.23
  -8  13  -1    0.69    0.39
  -8  13  -1    0.66    0.52
   8 -13   1    0.23    0.44
   8 -13   1    0.57    0.26
   8 -13   1    0.77    0.22
  -9  13  -1   17.10    1.63
  -9  13  -1   15.94    1.21
   9 -13   1   18.12    0.89
   9 -13   1   17.88    1.04
   9 -13   1   17.89    1.58
 -10  13  -1    1.51    0.61
 -10  13  -1    1.13    0.36
  10 -13   1    1.58    0.33
  10 -13   1    1.02    0.32
  10 -13   1    1.42    0.56
 -11  13  -1    2.27    0.74
 -11  13  -1    0.95    0.38
  11 -13   1    1.00    0.28
  11 -13   1    1.72    0.55
  11 -13   1    1.13    0.33
 -12  13  -1    1.23    0.61
 -12  13  -1    0.91    0.35
  12 -13   1    1.39    0.45
  12 -13   1    0.94    0.33
  12 -13   1    0.82    0.27
 -13  13  -1   11.98    1.28
 -13  13  -1   11.85    0.96
  13 -13   1   10.05    0.88
  13 -13   1   11.40    0.88
  13 -13   1   11.35    0.80
 -14  13  -1    0.59    0.31
 -14  13  -1    0.82    0.47
  14 -13   1    1.28    0.34
  14 -13   1    0.64    0.32
 -15  13  -1    0.84    0.32
 -15  13  -1    1.42    0.51
  15 -13   1    0.90    0.40
  15 -13   1    1.48    0.40
 -16  13  -1    0.19    0.37
 -16  13  -1   -0.05    0.23
  16 -13   1   -0.05    0.29
 -17  13  -1    9.99    0.85
 -17  13  -1    9.13    0.67
  17 -13   1    9.90    1.01
  10  12  -1   -0.28    0.39
  10  12  -1    0.87    0.32
 -10 -12   1    1.50    0.75
 -10 -12   1    1.29    0.37
   9  12  -1    0.27    0.25
   9  12  -1   -0.03    0.45
  -9 -12   1    0.58    0.64
  -9 -12   1    0.17    0.20
  -9 -12   1   -0.14    0.15
   8  12  -1    1.35    0.72
   8  12  -1    0.51    0.24
  -8 -12   1   -0.49    0.57
  -8 -12   1    0.27    0.62
  -8 -12   1    0.70    0.32
   7  12  -1   -0.12    0.16
   7  12  -1    0.14    0.35
  -7 -12   1    0.13    0.46
  -7 -12   1   -0.02    0.19
  -7 -12   1   -0.25    0.49
   6  12  -1    2.36    0.82
  -6 -12   1    1.01    0.67
  -6 -12   1    2.46    0.42
  -6 -12   1    2.33    0.93
   5  12  -1   -0.09    0.29
  -5 -12   1    0.54    0.40
  -5 -12   1    0.14    0.19
  -5 -12   1   -0.11    0.32
   4  12  -1   -0.41    0.40
  -4 -12   1    0.22    0.45
  -4 -12   1    0.25    0.20
  -4 -12   1    0.46    0.30
   3  12  -1    2.83    0.82
  -3 -12   1    1.07    0.59
  -3 -12   1    2.47    0.80
  -3 -12   1    1.63    0.31
   2  12  -1   16.48    1.75
  -2 -12   1   12.28    0.71
  -2 -12   1   14.40    1.66
  -2 -12   1   14.45    1.49
   1  12  -1    0.08    0.23
   1  12  -1   -0.02    0.33
  -1 -12   1    0.64    0.47
  -1 -12   1    0.05    0.36
  -1 -12   1    0.35    0.17
   0  12  -1    0.32    0.43
   0  12  -1    0.06    0.26
   0 -12   1    0.12    0.15
   0 -12   1    0.36    0.34
   0 -12   1    0.58    0.47
  -1  12  -1    0.50    0.46
   1 -12   1    0.48    0.51
   1 -12   1    0.10    0.12
   1 -12   1    0.92    0.54
   1 -12   1    0.25    0.16
  -2  12  -1    7.50    1.30
  -2  12  -1    7.44    0.92
   2 -12   1    7.29    1.28
   2 -12   1    6.29    0.49
   2 -12   1    6.25    0.40
   2 -12   1    7.81    0.97
  -3  12  -1    0.17    0.24
  -3  12  -1    0.14    0.45
   3 -12   1    0.08    0.13
   3 -12   1    0.65    0.45
   3 -12   1    0.09    0.10
   3 -12   1   -0.22    0.20
  -4  12  -1    3.26    0.82
  -4  12  -1    5.23    0.83
   4 -12   1    4.79    0.29
   4 -12   1    4.72    0.46
  -5  12  -1   11.73    1.37
  -5  12  -1   12.28    1.14
   5 -12   1   13.22    0.77
   5 -12   1   14.05    0.46
   5 -12   1   15.82    1.52
  -6  12  -1    0.27    0.36
  -6  12  -1   -0.10    0.18
   6 -12   1    0.07    0.14
   6 -12   1   -0.49    0.21
   6 -12   1   -0.13    0.23
  -7  12  -1    4.93    0.85
  -7  12  -1    4.85    0.99
  -7  12  -1    4.47    0.50
   7 -12   1    6.04    0.49
   7 -12   1    5.39    0.96
   7 -12   1    5.24    0.53
   7 -12   1    5.13    0.83
  -8  12  -1   16.07    1.13
  -8  12  -1   13.95    1.14
  -8  12  -1   16.18    1.51
   8 -12   1   14.27    1.10
   8 -12   1   14.94    0.89
   8 -12   1   13.77    1.31
   8 -12   1   15.90    0.80
  -9  12  -1   18.85    1.10
  -9  12  -1   25.47    1.85
  -9  12  -1   18.68    1.28
   9 -12   1   20.79    1.08
   9 -12   1   19.42    1.25
   9 -12   1   21.23    0.96
   9 -12   1   20.95    1.59
 -10  12  -1    0.26    0.23
 -10  12  -1    0.26    0.33
  10 -12   1    0.03    0.24
  10 -12   1   -0.12    0.20
  10 -12   1    0.49    0.26
  10 -12   1    0.12    0.15
 -11  12  -1    9.28    1.09
 -11  12  -1    8.03    0.80
  11 -12   1    8.54    0.77
  11 -12   1    9.58    0.67
  11 -12   1    9.02    0.90
  11 -12   1    9.80    0.79
 -12  12  -1    3.94    0.62
 -12  12  -1    2.62    0.71
  12 -12   1    2.25    0.46
  12 -12   1    3.66    0.52
  12 -12   1    3.36    0.49
 -13  12  -1    2.92    0.52
 -13  12  -1    4.38    0.86
  13 -12   1    2.37    0.47
  13 -12   1    2.69    0.33
  13 -12   1    2.82    0.42
  13 -12   1    3.67    0.53
 -14  12  -1    0.32    0.24
 -14  12  -1    0.37    0.36
  14 -12   1    0.20    0.20
  14 -12   1    0.22    0.21
 -15  12  -1   13.65    1.07
 -15  12  -1   13.73    1.15
  15 -12   1   13.04    0.93
  15 -12   1   13.54    1.07
 -16  12  -1    0.54    0.19
 -16  12  -1    0.84    0.36
  16 -12   1    0.09    0.31
 -17  12  -1    0.62    0.26
 -17  12  -1    0.49    0.19
  11  11  -1    0.66    0.29
  11  11  -1   -0.10    0.43
 -11 -11   1    0.99    0.38
 -11 -11   1    0.40    0.61
  10  11  -1    0.39    0.26
  10  11  -1    0.34    0.40
 -10 -11   1    1.27    0.73
 -10 -11   1    0.47    0.18
 -10 -11   1   -0.03    0.55
 -10 -11   1    0.82    0.32
   9  11  -1    1.47    0.71
   9  11  -1    1.87    0.43
  -9 -11   1    1.49    0.64
  -9 -11   1    1.42    0.72
  -9 -11   1    1.59    0.39
  -9 -11   1    1.73    0.27
   8  11  -1    3.67    0.97
   8  11  -1    3.26    0.52
  -8 -11   1    2.18    0.44
  -8 -11   1    3.08    1.01
   7  11  -1    0.00    0.39
   7  11  -1   -0.10    0.14
  -7 -11   1    0.07    0.20
  -7 -11   1    1.24    0.57
  -7 -11   1   -0.02    0.39
   6  11  -1    4.21    0.95
  -6 -11   1    4.35    0.90
  -6 -11   1    5.70    0.57
  -6 -11   1    4.36    1.00
   5  11  -1   17.94    1.70
  -5 -11   1   17.30    0.92
  -5 -11   1   18.34    1.87
  -5 -11   1   13.93    1.47
   4  11  -1   11.07    1.36
  -4 -11   1   10.21    1.24
  -4 -11   1   12.52    1.51
  -4 -11   1   10.23    0.68
   3  11  -1    2.39    0.79
  -3 -11   1    2.03    0.53
  -3 -11   1    2.56    0.39
  -3 -11   1    1.31    0.52
   2  11  -1   27.91    1.74
   2  11  -1   30.45    2.18
  -2 -11   1   30.08    1.12
  -2 -11   1   24.45    1.82
   1  11  -1   15.74    1.58
   1  11  -1   15.25    1.38
  -1 -11   1   14.77    1.37
  -1 -11   1   15.90    1.65
  -1 -11   1   15.26    0.73
   0  11  -1    0.76    0.40
   0  11  -1    0.06    0.31
   0 -11   1    0.29    0.29
   0 -11   1    0.34    0.39
   0 -11   1    0.29    0.14
  -1  11  -1   10.28    1.27
  -1  11  -1    8.10    0.95
   1 -11   1   10.24    1.12
   1 -11   1   10.38    0.53
   1 -11   1    8.18    1.22
  -2  11  -1   13.24    1.16
  -2  11  -1   14.26    1.48
   2 -11   1   13.15    0.56
   2 -11   1   12.93    0.67
   2 -11   1   11.85    1.17
   2 -11   1   12.82    1.37
  -3  11  -1    3.72    0.93
  -3  11  -1    3.35    0.65
   3 -11   1    2.71    0.77
   3 -11   1    2.88    0.24
   3 -11   1    3.04    0.34
   3 -11   1    3.83    0.79
  -4  11  -1   20.71    1.70
  -4  11  -1   19.78    1.39
   4 -11   1   18.75    0.87
   4 -11   1   20.75    1.44
   4 -11   1   19.57    0.61
   4 -11   1   20.37    1.66
  -5  11  -1   -0.11    0.28
  -5  11  -1    0.13    0.20
   5 -11   1    0.13    0.23
   5 -11   1   -0.03    0.04
   5 -11   1   -0.05    0.10
   5 -11   1    0.41    0.37
  -6  11  -1   28.12    1.64
  -6  11  -1   32.47    2.04
   6 -11   1   29.84    1.65
   6 -11   1   28.09    1.14
   6 -11   1   28.79    1.18
   6 -11   1   29.30    1.92
  -7  11  -1   19.04    1.57
  -7  11  -1   21.61    1.25
  -7  11  -1   20.37    1.55
   7 -11   1   21.08    1.59
   7 -11   1   22.15    1.37
   7 -11   1   21.49    0.94
   7 -11   1   21.06    1.01
  -8  11  -1   32.31    1.38
  -8  11  -1   33.30    2.03
  -8  11  -1   28.76    1.59
   8 -11   1   32.74    1.91
   8 -11   1   31.84    1.20
   8 -11   1   30.28    1.58
   8 -11   1   32.74    1.33
  -9  11  -1    0.30    0.39
  -9  11  -1    0.89    0.31
  -9  11  -1    0.15    0.26
   9 -11   1    0.30    0.21
   9 -11   1    0.55    0.19
   9 -11   1    0.32    0.23
   9 -11   1    1.37    0.49
 -10  11  -1    0.26    0.17
 -10  11  -1    0.46    0.23
 -10  11  -1    0.33    0.32
  10 -11   1    0.14    0.19
  10 -11   1   -0.07    0.14
  10 -11   1    0.61    0.34
  10 -11   1    0.58    0.21
 -11  11  -1   29.24    1.42
 -11  11  -1   26.68    1.73
  11 -11   1   28.47    1.29
  11 -11   1   28.61    1.36
  11 -11   1   28.96    1.23
 -12  11  -1    0.21    0.34
 -12  11  -1   -0.01    0.14
  12 -11   1   -0.20    0.16
  12 -11   1    0.03    0.19
  12 -11   1    0.03    0.16
 -13  11  -1   -0.05    0.16
 -13  11  -1    0.44    0.29
  13 -11   1   -0.01    0.16
  13 -11   1    0.00    0.21
 -14  11  -1    0.39    0.19
 -14  11  -1   -0.38    0.25
  14 -11   1    0.14    0.20
 -15  11  -1    3.12    0.39
 -15  11  -1    3.08    0.62
  15 -11   1    3.07    0.53
  15 -11   1    3.14    0.56
 -16  11  -1    1.99    0.29
 -16  11  -1    1.55    0.40
  12  10  -1   -0.62    0.41
  12  10  -1    1.32    0.46
 -12 -10   1    0.92    0.68
 -12 -10   1    1.12    0.38
  11  10  -1    0.76    0.27
  11  10  -1    1.14    0.38
 -11 -10   1    1.25    0.26
 -11 -10   1    1.46    0.67
 -11 -10   1    0.92    0.33
 -11 -10   1    1.25    0.72
  10  10  -1    0.29    0.22
  10  10  -1    0.01    0.34
 -10 -10   1    0.08    0.41
 -10 -10   1   -0.15    0.12
 -10 -10   1    0.07    0.51
 -10 -10   1    0.25    0.24
   9  10  -1    0.29    0.24
   9  10  -1   -0.13    0.43
  -9 -10   1   -0.23    0.91
  -9 -10   1    0.35    0.48
  -9 -10   1    0.12    0.23
  -9 -10   1    0.29    0.16
   8  10  -1    7.86    0.66
   8  10  -1    6.81    1.12
  -8 -10   1    7.76    0.69
  -8 -10   1    6.74    1.39
  -8 -10   1    8.85    1.76
   7  10  -1    4.40    0.46
   7  10  -1    3.85    0.94
  -7 -10   1    3.64    0.90
  -7 -10   1    3.64    0.49
   6  10  -1    0.50    0.43
  -6 -10   1    0.75    0.26
  -6 -10   1    0.88    0.27
  -6 -10   1    1.17    0.54
  -6 -10   1    0.48    0.43
   5  10  -1    0.43    0.44
  -5 -10   1    0.81    0.25
  -5 -10   1    1.00    0.59
  -5 -10   1    1.45    0.60
   4  10  -1    1.22    0.91
  -4 -10   1    0.64    0.20
  -4 -10   1    0.83    0.57
  -4 -10   1    2.09    0.70
   3  10  -1    6.31    1.37
   3  10  -1    5.26    1.07
  -3 -10   1    5.81    1.22
  -3 -10   1    4.59    0.43
  -3 -10   1    6.93    1.13
   2  10  -1    7.89    0.88
   2  10  -1    8.99    1.32
  -2 -10   1    8.56    0.55
  -2 -10   1   10.33    1.12
  -2 -10   1   10.55    1.51
   1  10  -1    0.06    0.26
   1  10  -1    0.09    0.34
  -1 -10   1    0.21    0.33
  -1 -10   1    0.14    0.22
  -1 -10   1   -0.01    0.11
   0  10  -1    1.23    0.57
   0  10  -1    0.40    0.24
   0 -10   1    1.13    0.36
   0 -10   1    0.34    0.38
   0 -10   1    0.79    0.19
  -1  10  -1   -0.04    0.31
  -1  10  -1    0.02    0.21
   1 -10   1    0.25    0.32
   1 -10   1    0.22    0.11
  -2  10  -1   39.70    2.02
  -2  10  -1   43.49    2.38
   2 -10   1   42.69    1.18
   2 -10   1   43.86    2.20
   2 -10   1   42.56    2.39
   2 -10   1   44.31    1.35
  -3  10  -1    0.09    0.29
  -3  10  -1    0.13    0.26
   3 -10   1    0.02    0.17
   3 -10   1    0.32    0.32
   3 -10   1    0.25    0.10
   3 -10   1    0.17    0.11
  -4  10  -1    7.53    0.82
  -4  10  -1    8.90    1.05
   4 -10   1    8.23    0.98
   4 -10   1    7.84    0.63
   4 -10   1    7.61    0.32
   4 -10   1    7.03    0.81
  -5  10  -1    1.25    0.49
   5 -10   1    0.14    0.29
   5 -10   1    0.49    0.31
   5 -10   1    0.70    0.19
  -6  10  -1    1.00    0.37
  -6  10  -1    1.48    0.33
  -6  10  -1    1.32    0.52
   6 -10   1    0.99    0.24
   6 -10   1    1.40    0.39
   6 -10   1    1.42    0.50
   6 -10   1    0.98    0.23
  -7  10  -1    6.78    0.56
  -7  10  -1    5.19    0.81
  -7  10  -1    6.77    0.74
   7 -10   1    6.04    0.94
   7 -10   1    7.19    0.90
   7 -10   1    6.08    0.48
   7 -10   1    6.33    0.53
  -8  10  -1    2.74    0.54
  -8  10  -1    1.69    0.31
  -8  10  -1    2.32    0.62
   8 -10   1    1.55    0.32
   8 -10   1    2.32    0.36
   8 -10   1    1.79    0.52
  -9  10  -1    1.85    0.54
  -9  10  -1    1.03    0.26
  -9  10  -1    1.36    0.38
   9 -10   1    1.40    0.48
   9 -10   1    1.17    0.26
   9 -10   1    1.76    0.39
   9 -10   1    1.69    0.47
 -10  10  -1    7.53    0.68
 -10  10  -1    8.00    0.72
 -10  10  -1    9.22    0.95
  10 -10   1    7.88    0.60
  10 -10   1    8.67    0.79
  10 -10   1    7.74    0.66
  10 -10   1    7.06    0.61
 -11  10  -1    0.34    0.18
 -11  10  -1    0.01    0.26
  11 -10   1    0.21    0.22
  11 -10   1    0.48    0.20
  11 -10   1    0.35    0.17
  11 -10   1    0.15    0.19
 -12  10  -1   13.61    1.09
 -12  10  -1   12.69    0.82
  12 -10   1   13.39    0.90
  12 -10   1   13.74    0.85
 -13  10  -1    0.65    0.24
 -13  10  -1    0.19    0.32
  13 -10   1    0.46    0.25
  13 -10   1    0.36    0.21
 -14  10  -1   -0.09    0.13
 -14  10  -1    0.35    0.22
  14 -10   1    0.17    0.22
  14 -10   1    0.24    0.22
 -15  10  -1    0.73    0.26
 -15  10  -1    0.41    0.15
  15 -10   1    0.27    0.21
  15 -10   1    0.49    0.29
  13   9  -1   -0.18    0.54
  13   9  -1    0.16    0.29
 -13  -9   1    0.21    0.22
 -13  -9   1    0.15    0.56
  12   9  -1   -0.46    0.30
  12   9  -1   -0.11    0.21
 -12  -9   1   -0.47    0.53
 -12  -9   1    0.36    0.54
 -12  -9   1   -0.04    0.17
 -12  -9   1   -0.12    0.17
  11   9  -1    3.78    0.58
 -11  -9   1    4.66    0.93
 -11  -9   1    5.04    0.40
 -11  -9   1    4.59    0.61
 -11  -9   1    3.24    0.98
  10   9  -1    0.18    0.34
  10   9  -1    0.09    0.15
 -10  -9   1    0.26    0.48
 -10  -9   1    0.19    0.20
 -10  -9   1   -0.59    0.36
 -10  -9   1   -0.21    0.11
   9   9  -1    0.34    0.21
   9   9  -1    0.54    0.43
  -9  -9   1    0.64    0.27
  -9  -9   1    0.26    0.14
  -9  -9   1   -0.81    0.32
   8   9  -1    0.28    0.18
   8   9  -1    0.14    0.33
  -8  -9   1    0.69    0.49
  -8  -9   1    0.83    0.45
  -8  -9   1    0.25    0.22
   7   9  -1    3.09    0.44
   7   9  -1    2.66    0.72
  -7  -9   1    3.91    1.03
  -7  -9   1    2.57    0.45
  -7  -9   1    2.71    0.45
  -7  -9   1    2.18    0.65
   6   9  -1    2.35    0.55
   6   9  -1    4.01    0.90
  -6  -9   1    2.70    0.42
  -6  -9   1    2.98    0.83
  -6  -9   1    3.16    0.51
  -6  -9   1    2.28    0.60
   5   9  -1    2.98    0.71
   5   9  -1    4.10    0.68
  -5  -9   1    5.44    1.01
  -5  -9   1    3.37    0.86
  -5  -9   1    4.87    0.55
   4   9  -1   36.76    2.23
   4   9  -1   37.21    2.24
  -4  -9   1   31.97    1.20
  -4  -9   1   33.01    2.23
  -4  -9   1   33.06    1.99
   3   9  -1    4.61    0.71
   3   9  -1    5.21    0.98
  -3  -9   1    5.57    0.99
  -3  -9   1    5.77    0.45
  -3  -9   1    6.93    1.22
   2   9  -1   31.30    2.50
   2   9  -1   39.65    2.25
  -2  -9   1   34.62    2.16
  -2  -9   1   32.25    1.93
  -2  -9   1   35.43    1.33
   1   9  -1    6.20    1.04
   1   9  -1    4.52    0.71
  -1  -9   1    4.65    0.37
  -1  -9   1    6.20    1.01
  -1  -9   1    7.86    1.47
   0   9  -1    2.50    0.56
   0   9  -1    2.67    0.73
   0  -9   1    2.71    0.27
   0  -9   1    3.41    0.71
   0  -9   1    2.07    0.57
  -1   9  -1    1.36    0.51
  -1   9  -1    1.39    0.37
   1  -9   1    1.02    0.42
   1  -9   1    1.82    0.23
   1  -9   1    1.77    0.55
  -2   9  -1   19.85    1.50
  -2   9  -1   19.22    1.28
   2  -9   1   19.81    0.65
   2  -9   1   20.47    0.79
   2  -9   1   20.88    1.56
   2  -9   1   18.08    1.30
  -3   9  -1   21.64    1.33
  -3   9  -1   19.98    1.47
   3  -9   1   23.60    1.60
   3  -9   1   21.65    0.65
   3  -9   1   23.70    0.89
   3  -9   1   21.34    1.36
  -4   9  -1    0.46    0.23
  -4   9  -1    0.50    0.29
   4  -9   1    0.91    0.40
   4  -9   1    0.67    0.10
   4  -9   1    0.60    0.17
   4  -9   1    0.61    0.28
  -5   9  -1    1.93    0.44
   5  -9   1    1.90    0.27
   5  -9   1    1.69    0.41
   5  -9   1    2.37    0.59
  -6   9  -1   15.52    1.25
  -6   9  -1   15.03    0.81
  -6   9  -1   15.76    1.07
   6  -9   1   15.12    1.20
   6  -9   1   14.87    1.03
   6  -9   1   16.13    0.76
   6  -9   1   15.32    0.77
  -7   9  -1   13.18    0.78
  -7   9  -1   14.37    1.17
  -7   9  -1   12.97    0.94
   7  -9   1   14.06    0.75
   7  -9   1   13.48    0.92
   7  -9   1   12.83    1.07
   7  -9   1   13.47    0.69
  -8   9  -1    7.39    0.60
  -8   9  -1    6.17    0.65
  -8   9  -1    7.31    0.86
   8  -9   1    7.51    0.78
   8  -9   1    6.71    0.51
   8  -9   1    7.43    0.64
  -9   9  -1    0.33    0.27
  -9   9  -1    0.20    0.17
  -9   9  -1    0.15    0.18
   9  -9   1    0.06    0.11
   9  -9   1    0.31    0.22
   9  -9   1    0.19    0.13
   9  -9   1   -0.04    0.15
 -10   9  -1    0.50    0.27
 -10   9  -1    0.62    0.27
 -10   9  -1    0.36    0.22
  10  -9   1    0.42    0.18
  10  -9   1    0.08    0.16
  10  -9   1    0.34    0.17
  10  -9   1    0.45    0.21
 -11   9  -1    3.65    0.42
 -11   9  -1    4.45    0.72
  11  -9   1    3.69    0.35
  11  -9   1    3.82    0.47
  11  -9   1    4.33    0.59
  11  -9   1    3.09    0.26
 -12   9  -1    5.79    0.51
 -12   9  -1    7.62    0.78
  12  -9   1    6.34    0.59
  12  -9   1    6.11    0.62
 -13   9  -1    4.21    0.62
 -13   9  -1    4.13    0.39
  13  -9   1    2.93    0.49
  13  -9   1    3.45    0.54
 -14   9  -1    0.54    0.15
 -14   9  -1    0.97    0.26
  14  -9   1    0.85    0.37
  14  -9   1    0.47    0.24
 -18   9  -1    5.09    0.30
  13   8  -1   -0.17    0.31
  13   8  -1    1.46    0.40
 -13  -8   1    0.89    0.67
 -13  -8   1    2.61    0.73
 -13  -8   1    2.00    0.47
 -13  -8   1    1.96    0.34
  12   8  -1   -0.35    0.24
  12   8  -1    0.10    0.24
 -12  -8   1    1.08    0.65
 -12  -8   1   -0.50    0.39
 -12  -8   1   -0.11    0.14
 -12  -8   1   -0.26    0.15
  11   8  -1    0.68    0.29
  11   8  -1    0.84    0.34
 -11  -8   1    0.36    0.24
 -11  -8   1    0.86    0.57
 -11  -8   1    0.86    0.58
 -11  -8   1    1.19    0.24
  10   8  -1    1.18    0.47
  10   8  -1    0.76    0.27
 -10  -8   1    0.96    0.20
 -10  -8   1    0.74    0.27
 -10  -8   1    0.01    0.36
 -10  -8   1    1.50    0.66
   9   8  -1    2.99    0.64
   9   8  -1    2.22    0.43
  -9  -8   1    2.11    0.39
  -9  -8   1    1.88    0.28
  -9  -8   1    3.00    0.72
  -9  -8   1    3.08    0.90
   8   8  -1   13.03    0.81
   8   8  -1   12.19    1.20
  -8  -8   1   13.46    0.83
  -8  -8   1   11.86    1.22
  -8  -8   1   12.68    1.43
   7   8  -1    4.82    0.48
   7   8  -1    5.45    0.69
   7   8  -1    5.54    0.96
  -7  -8   1    4.62    0.94
  -7  -8   1    5.09    0.86
  -7  -8   1    5.07    0.55
  -7  -8   1    5.23    0.50
   6   8  -1    0.19    0.23
   6   8  -1    0.11    0.39
  -6  -8   1    0.54    0.30
  -6  -8   1    0.26    0.16
  -6  -8   1    0.19    0.12
  -6  -8   1   -0.09    0.25
   5   8  -1    0.41    0.28
   5   8  -1    0.17    0.31
  -5  -8   1    0.27    0.28
  -5  -8   1    0.06    0.30
  -5  -8   1    0.31    0.16
   4   8  -1   30.47    1.92
   4   8  -1   30.13    1.64
  -4  -8   1   30.04    1.99
  -4  -8   1   29.71    1.10
  -4  -8   1   29.54    1.81
   3   8  -1    2.32    0.66
  -3  -8   1    1.56    0.54
  -3  -8   1    1.64    0.51
   2   8  -1   11.19    0.96
   2   8  -1   12.40    1.18
  -2  -8   1   11.94    1.10
  -2  -8   1   12.44    0.59
   1   8  -1   -0.07    0.19
   1   8  -1    0.13    0.26
  -1  -8   1   -0.03    0.09
  -1  -8   1    0.13    0.26
  -1  -8   1   -0.12    0.20
   0   8  -1    2.05    0.47
   0   8  -1    2.41    0.60
   0  -8   1    1.62    0.46
   0  -8   1    1.99    0.24
   0  -8   1    1.74    0.57
  -1   8  -1    3.45    0.67
  -1   8  -1    2.99    0.52
   1  -8   1    3.09    0.74
   1  -8   1    3.61    0.63
   1  -8   1    3.22    0.24
  -2   8  -1   37.43    1.76
  -2   8  -1   37.19    1.96
   2  -8   1   38.68    1.84
   2  -8   1   36.78    1.12
   2  -8   1   35.35    0.95
   2  -8   1   35.47    1.92
  -3   8  -1    2.25    0.53
  -3   8  -1    1.84    0.49
   3  -8   1    1.03    0.39
   3  -8   1    1.52    0.14
   3  -8   1    1.95    0.42
   3  -8   1    1.68    0.26
  -4   8  -1   12.70    0.95
  -4   8  -1   10.52    0.99
   4  -8   1   12.10    0.35
   4  -8   1   11.95    0.92
   4  -8   1   12.13    0.60
   4  -8   1   11.46    1.02
  -5   8  -1   21.18    1.21
  -5   8  -1   20.92    1.35
   5  -8   1   20.58    1.33
   5  -8   1   24.01    0.92
   5  -8   1   22.75    1.25
  -6   8  -1   19.50    1.30
  -6   8  -1   20.13    0.92
  -6   8  -1   21.89    1.19
   6  -8   1   20.67    0.86
   6  -8   1   20.29    1.28
   6  -8   1   20.82    0.88
   6  -8   1   20.12    1.11
  -7   8  -1    1.41    0.29
  -7   8  -1    1.22    0.34
  -7   8  -1    2.67    0.56
   7  -8   1    1.34    0.40
   7  -8   1    1.24    0.26
   7  -8   1    1.53    0.36
   7  -8   1    1.61    0.28
  -8   8  -1    3.20    0.51
  -8   8  -1    2.40    0.36
  -8   8  -1    3.30    0.61
   8  -8   1    3.17    0.39
   8  -8   1    3.37    0.36
   8  -8   1    3.32    0.53
   8  -8   1    2.37    0.35
  -9   8  -1    6.22    0.72
  -9   8  -1    5.06    0.51
  -9   8  -1    4.09    0.63
   9  -8   1    4.93    0.46
   9  -8   1    6.03    0.53
   9  -8   1    5.28    0.44
 -10   8  -1   -0.03    0.36
 -10   8  -1    0.09    0.15
 -10   8  -1   -0.05    0.12
  10  -8   1    0.19    0.17
  10  -8   1   -0.01    0.12
  10  -8   1   -0.14    0.10
 -11   8  -1   -0.01    0.21
 -11   8  -1   -0.03    0.14
 -11   8  -1    0.17    0.15
  11  -8   1    0.26    0.20
  11  -8   1    0.20    0.18
 -12   8  -1    0.98    0.27
 -12   8  -1    1.02    0.31
 -12   8  -1    1.24    0.25
  12  -8   1    0.71    0.27
  12  -8   1    1.27    0.33
 -13   8  -1    8.67    0.61
 -13   8  -1    8.42    0.34
 -13   8  -1    8.75    0.47
  13  -8   1    9.24    0.77
  13  -8   1    8.73    0.73
 -14   8  -1    1.17    0.16
  14  -8   1    1.16    0.35
 -15   8  -1    1.46    0.20
 -16   8  -1    4.10    0.30
 -17   8  -1    0.23    0.12
 -18   8  -1    1.44    0.23
  14   7  -1    1.62    0.49
  14   7  -1    0.07    0.26
 -14  -7   1    1.21    0.60
 -14  -7   1    2.06    0.45
 -14  -7   1    0.18    0.53
  13   7  -1    6.65    0.74
 -13  -7   1    5.56    1.05
 -13  -7   1    5.62    0.59
 -13  -7   1    5.05    0.93
 -13  -7   1    5.05    0.63
  12   7  -1    0.23    0.27
  12   7  -1    0.05    0.21
 -12  -7   1    0.10    0.21
 -12  -7   1   -0.19    0.35
 -12  -7   1   -0.12    0.11
 -12  -7   1   -0.13    0.30
  11   7  -1    8.68    0.73
  11   7  -1    8.36    0.87
 -11  -7   1    9.19    0.75
 -11  -7   1    8.94    1.36
 -11  -7   1    7.81    1.11
 -11  -7   1    8.48    0.52
  10   7  -1    7.64    0.90
  10   7  -1    8.62    0.71
 -10  -7   1    8.48    1.02
 -10  -7   1    7.57    0.48
 -10  -7   1    7.99    1.34
 -10  -7   1    7.29    0.66
   9   7  -1    1.35    0.36
   9   7  -1    0.76    0.34
   9   7  -1    1.32    0.35
  -9  -7   1    1.15    0.22
  -9  -7   1    1.41    0.47
  -9  -7   1    0.98    0.51
  -9  -7   1    1.73    0.37
   8   7  -1   11.66    0.91
   8   7  -1   14.57    1.22
   8   7  -1   13.77    0.82
  -8  -7   1   14.45    1.28
  -8  -7   1   13.12    0.80
  -8  -7   1   12.60    0.87
  -8  -7   1   13.72    1.40
   7   7  -1    0.68    0.29
   7   7  -1    1.59    0.48
   7   7  -1    1.42    0.31
  -7  -7   1    1.53    0.31
  -7  -7   1    2.06    0.72
  -7  -7   1    0.99    0.25
  -7  -7   1    1.35    0.43
   6   7  -1    5.09    0.62
   6   7  -1    6.32    0.98
  -6  -7   1    7.52    1.06
  -6  -7   1    5.57    1.00
  -6  -7   1    5.87    0.49
   5   7  -1   18.29    1.53
   5   7  -1   17.11    1.33
  -5  -7   1   15.00    1.24
  -5  -7   1   16.80    0.79
  -5  -7   1   15.10    1.37
   4   7  -1    0.49    0.35
   4   7  -1    0.49    0.28
  -4  -7   1    0.34    0.20
  -4  -7   1    0.37    0.24
  -4  -7   1    0.28    0.28
   3   7  -1   27.93    1.49
   3   7  -1   27.34    1.68
  -3  -7   1   25.71    1.57
  -3  -7   1   26.64    0.95
  -3  -7   1   26.08    1.70
   2   7  -1    0.53    0.31
   2   7  -1    1.18    0.36
  -2  -7   1    0.73    0.17
  -2  -7   1    0.45    0.27
  -2  -7   1    1.19    0.44
   1   7  -1    0.20    0.23
   1   7  -1    0.08    0.15
  -1  -7   1    0.20    0.15
  -1  -7   1    0.19    0.11
  -1  -7   1    0.19    0.28
   0   7  -1    0.69    0.29
   0  -7   1    0.66    0.31
   0  -7   1    0.32    0.11
   0  -7   1    0.31    0.26
  -1   7  -1    3.11    0.56
  -1   7  -1    3.13    0.52
   1  -7   1    3.48    0.24
   1  -7   1    3.88    0.69
   1  -7   1    4.70    0.81
  -2   7  -1   26.27    1.51
   2  -7   1   26.59    0.72
   2  -7   1   26.57    1.52
   2  -7   1   26.53    0.87
   2  -7   1   28.84    1.93
  -3   7  -1    1.79    0.41
  -3   7  -1    1.60    0.42
   3  -7   1    1.36    0.38
   3  -7   1    1.42    0.12
   3  -7   1    2.19    0.27
  -4   7  -1   14.78    0.97
  -4   7  -1   16.19    1.12
   4  -7   1   15.48    0.66
   4  -7   1   14.81    1.07
   4  -7   1   13.55    1.05
  -5   7  -1    5.44    0.66
  -5   7  -1    5.26    0.57
   5  -7   1    5.90    0.67
   5  -7   1    5.87    0.43
   5  -7   1    5.46    0.40
   5  -7   1    5.92    0.58
  -6   7  -1    9.56    0.73
  -6   7  -1   10.41    0.61
  -6   7  -1    9.84    0.83
   6  -7   1   10.29    0.58
   6  -7   1   10.50    0.83
   6  -7   1    9.18    0.54
   6  -7   1    9.65    0.69
  -7   7  -1    1.06    0.23
  -7   7  -1    0.98    0.22
  -7   7  -1    0.62    0.27
  -7   7  -1    0.94    0.27
   7  -7   1    0.60    0.17
   7  -7   1    1.16    0.32
   7  -7   1    1.12    0.23
   7  -7   1    0.79    0.23
  -8   7  -1   10.60    0.60
  -8   7  -1   10.57    0.82
  -8   7  -1   10.00    0.69
  -8   7  -1   10.74    0.69
   8  -7   1   10.17    0.62
   8  -7   1   11.11    0.66
  -9   7  -1   18.58    0.97
  -9   7  -1   18.57    0.87
  -9   7  -1   21.20    1.13
  -9   7  -1   19.23    0.90
   9  -7   1   20.35    0.96
   9  -7   1   20.46    0.94
   9  -7   1   19.61    0.78
 -10   7  -1    2.70    0.48
 -10   7  -1    2.25    0.33
 -10   7  -1    3.30    0.51
 -10   7  -1    2.56    0.16
 -10   7  -1    2.85    0.48
  10  -7   1    2.10    0.36
  10  -7   1    2.65    0.38
 -11   7  -1   16.36    1.10
 -11   7  -1   14.07    0.65
 -11   7  -1   15.88    0.87
 -11   7  -1   14.36    0.48
  11  -7   1   14.78    0.88
  11  -7   1   14.30    0.84
 -12   7  -1   21.41    0.91
 -12   7  -1   19.98    1.02
 -12   7  -1   19.78    0.64
 -12   7  -1   20.31    0.72
  12  -7   1   21.58    1.11
  12  -7   1   21.16    1.10
 -13   7  -1    3.06    0.25
  13  -7   1    3.05    0.52
 -14   7  -1    0.45    0.14
 -15   7  -1   -0.10    0.09
 -17   7  -1    1.32    0.24
 -18   7  -1    0.84    0.23
  15   6  -1    0.07    0.27
 -15  -6   1    0.20    0.30
 -15  -6   1    0.13    0.21
  14   6  -1    5.17    0.76
 -14  -6   1    6.07    1.08
 -14  -6   1    5.40    0.72
 -14  -6   1    5.07    0.86
 -14  -6   1    4.36    0.45
  13   6  -1    0.06    0.26
  13   6  -1    0.43    0.26
 -13  -6   1    0.27    0.23
 -13  -6   1    0.57    0.39
 -13  -6   1    0.26    0.45
  12   6  -1   10.14    0.83
  12   6  -1    9.37    0.87
 -12  -6   1   10.29    1.25
 -12  -6   1    9.60    0.58
 -12  -6   1   11.49    1.12
 -12  -6   1    9.13    0.77
  11   6  -1    0.65    0.26
  11   6  -1    0.26    0.25
  11   6  -1    0.52    0.24
 -11  -6   1    0.86    0.42
 -11  -6   1    0.34    0.20
 -11  -6   1    0.85    0.47
 -11  -6   1    1.01    0.22
  10   6  -1    1.74    0.36
  10   6  -1    1.57    0.41
  10   6  -1    1.55    0.36
 -10  -6   1    1.63    0.28
 -10  -6   1    1.21    0.30
 -10  -6   1    1.37    0.47
 -10  -6   1    1.84    0.60
   9   6  -1    7.12    0.81
   9   6  -1    7.68    0.63
  -9  -6   1    7.79    0.95
  -9  -6   1    7.62    0.76
  -9  -6   1    8.38    0.64
  -9  -6   1    6.09    1.00
   8   6  -1   20.12    0.98
   8   6  -1   20.31    1.16
   8   6  -1   20.00    1.34
  -8  -6   1   19.15    1.50
  -8  -6   1   18.75    1.41
  -8  -6   1   19.49    0.95
  -8  -6   1   19.46    0.75
  -8  -6   1   21.68    1.24
   7   6  -1   11.58    0.86
   7   6  -1   11.88    1.05
   7   6  -1   11.45    0.70
  -7  -6   1   10.89    0.74
  -7  -6   1   11.11    1.15
  -7  -6   1   12.47    1.11
  -7  -6   1   11.01    0.67
   6   6  -1    1.39    0.44
   6   6  -1    1.77    0.41
  -6  -6   1    1.40    0.54
  -6  -6   1    1.73    0.44
  -6  -6   1    1.44    0.27
   5   6  -1    1.84    0.40
   5   6  -1    2.24    0.51
  -5  -6   1    2.30    0.59
  -5  -6   1    2.62    0.57
  -5  -6   1    2.64    0.34
   4   6  -1    5.09    0.59
   4   6  -1    6.12    0.74
  -4  -6   1    4.94    0.86
  -4  -6   1    4.24    0.64
  -4  -6   1    4.67    0.38
   3   6  -1    2.77    0.50
   3   6  -1    2.72    0.56
  -3  -6   1    4.21    0.75
  -3  -6   1    3.52    0.66
  -3  -6   1    2.90    0.29
   2   6  -1   28.24    1.58
   2   6  -1   31.32    1.49
  -2  -6   1   31.38    0.98
  -2  -6   1   30.94    1.69
  -2  -6   1   31.32    1.61
   1   6  -1    0.90    0.32
   1   6  -1    1.49    0.46
  -1  -6   1    0.76    0.27
  -1  -6   1    0.96    0.15
  -1  -6   1    0.84    0.32
   0   6  -1    2.87    0.63
   0   6  -1    2.29    0.46
   0  -6   1    2.58    0.63
   0  -6   1    3.61    0.67
   0  -6   1    2.10    0.19
  -1   6  -1   14.76    1.06
  -1   6  -1   14.47    0.95
   1  -6   1   13.52    0.95
   1  -6   1   13.80    0.46
   1  -6   1   14.23    1.06
  -2   6  -1    2.27    0.50
  -2   6  -1    1.46    0.33
   2  -6   1    2.65    0.23
   2  -6   1    2.44    0.16
   2  -6   1    2.20    0.48
   2  -6   1    2.18    0.43
  -3   6  -1    3.01    0.48
  -3   6  -1    2.66    0.48
   3  -6   1    3.04    0.14
   3  -6   1    3.41    0.28
   3  -6   1    2.73    0.50
   3  -6   1    2.97    0.49
  -4   6  -1   -0.04    0.15
  -4   6  -1    0.16    0.22
   4  -6   1    0.05    0.09
   4  -6   1    0.09    0.18
   4  -6   1    0.04    0.14
  -5   6  -1    0.11    0.16
  -5   6  -1    0.11    0.14
  -5   6  -1    0.07    0.09
  -5   6  -1   -0.04    0.16
   5  -6   1    0.10    0.12
   5  -6   1    0.16    0.13
   5  -6   1    0.02    0.18
   5  -6   1    0.06    0.09
  -6   6  -1    0.07    0.18
  -6   6  -1    0.02    0.10
  -6   6  -1   -0.05    0.08
  -6   6  -1    0.05    0.11
   6  -6   1    0.04    0.10
   6  -6   1    0.03    0.11
   6  -6   1    0.00    0.09
   6  -6   1    0.00    0.17
  -7   6  -1    2.95    0.40
  -7   6  -1    3.61    0.52
  -7   6  -1    2.62    0.40
  -7   6  -1    2.73    0.29
   7  -6   1    2.76    0.30
   7  -6   1    3.57    0.36
   7  -6   1    3.07    0.34
  -8   6  -1   33.95    1.38
  -8   6  -1   32.92    1.20
  -8   6  -1   34.49    0.80
  -8   6  -1   34.09    1.30
  -8   6  -1   35.14    1.20
   8  -6   1   34.22    1.06
   8  -6   1   34.44    1.23
   8  -6   1   33.88    0.99
   8  -6   1   34.01    1.26
  -9   6  -1    2.08    0.36
  -9   6  -1    1.14    0.21
  -9   6  -1    2.06    0.29
  -9   6  -1    1.99    0.15
   9  -6   1    1.20    0.25
   9  -6   1    1.76    0.33
 -10   6  -1   11.24    0.42
 -10   6  -1   10.58    0.66
 -10   6  -1   11.21    0.51
 -10   6  -1   10.67    0.76
 -10   6  -1    9.84    0.71
 -10   6  -1   10.51    0.77
  10  -6   1    9.72    0.68
  10  -6   1   11.90    0.74
 -11   6  -1    2.14    0.31
 -11   6  -1    1.50    0.32
 -11   6  -1    1.94    0.22
 -11   6  -1    2.16    0.20
 -11   6  -1    1.35    0.48
 -11   6  -1    2.23    0.38
  11  -6   1    1.17    0.27
  11  -6   1    1.94    0.39
 -12   6  -1   27.56    0.86
 -12   6  -1   29.58    1.46
 -12   6  -1   26.32    1.31
 -12   6  -1   27.56    1.20
  12  -6   1   27.38    1.28
 -13   6  -1    0.08    0.10
 -13   6  -1    0.08    0.15
 -13   6  -1   -0.11    0.13
  13  -6   1    0.09    0.19
 -14   6  -1   -0.06    0.10
 -16   6  -1    1.75    0.29
 -17   6  -1    4.51    0.42
 -18   6  -1    0.11    0.15
  15   5  -1    2.74    0.58
 -15  -5   1    2.65    1.00
 -15  -5   1    2.48    0.51
 -15  -5   1    2.74    0.36
 -15  -5   1    1.74    0.54
  14   5  -1    0.13    0.24
 -14  -5   1    0.13    0.18
 -14  -5   1   -0.06    0.35
 -14  -5   1    0.40    0.28
 -14  -5   1    0.39    0.35
  13   5  -1    0.71    0.32
 -13  -5   1    0.50    0.43
 -13  -5   1    0.18    0.30
 -13  -5   1    0.66    0.46
  12   5  -1    7.15    0.57
  12   5  -1    6.46    0.66
  12   5  -1    5.38    0.65
 -12  -5   1    7.49    0.66
 -12  -5   1    6.37    0.78
 -12  -5   1    6.35    0.47
 -12  -5   1    6.53    1.03
  11   5  -1    0.42    0.24
  11   5  -1    0.28    0.19
 -11  -5   1    0.64    0.36
 -11  -5   1    0.38    0.22
 -11  -5   1    0.47    0.16
 -11  -5   1    1.00    0.44
  10   5  -1    1.79    0.42
  10   5  -1    1.61    0.35
  10   5  -1    1.68    0.34
 -10  -5   1    1.36    0.44
 -10  -5   1    1.62    0.58
 -10  -5   1    1.32    0.27
 -10  -5   1    1.39    0.26
   9   5  -1   11.50    0.75
   9   5  -1   10.60    0.74
   9   5  -1   12.43    0.93
  -9  -5   1   10.23    0.68
  -9  -5   1   11.56    0.62
  -9  -5   1    9.70    0.77
  -9  -5   1   12.75    1.17
  -9  -5   1   10.80    1.03
   8   5  -1    1.95    0.48
   8   5  -1    2.00    0.35
   8   5  -1    2.35    0.45
  -8  -5   1    3.18    0.50
  -8  -5   1    2.43    0.58
  -8  -5   1    2.74    0.60
  -8  -5   1    2.74    0.26
  -8  -5   1    1.87    0.31
   7   5  -1   23.70    1.19
   7   5  -1   23.46    1.36
   7   5  -1   25.14    1.04
  -7  -5   1   23.01    1.43
  -7  -5   1   24.03    1.10
  -7  -5   1   25.75    1.61
  -7  -5   1   24.63    1.00
   6   5  -1    3.99    0.60
   6   5  -1    3.92    0.39
   6   5  -1    4.29    0.63
  -6  -5   1    3.98    0.71
  -6  -5   1    3.50    0.35
  -6  -5   1    4.56    0.71
   5   5  -1    8.07    0.80
   5   5  -1    7.68    0.68
  -5  -5   1    8.22    0.82
  -5  -5   1    7.63    0.86
  -5  -5   1    7.95    0.49
   4   5  -1   -0.10    0.16
   4   5  -1    0.17    0.18
  -4  -5   1    0.25    0.15
  -4  -5   1    0.35    0.30
  -4  -5   1    0.19    0.16
   3   5  -1    1.07    0.36
   3   5  -1    0.86    0.41
  -3  -5   1    0.98    0.35
  -3  -5   1    0.55    0.14
  -3  -5   1    0.94    0.36
   2   5  -1    2.68    0.54
   2   5  -1    3.30    0.55
  -2  -5   1    2.67    0.24
  -2  -5   1    2.73    0.54
  -2  -5   1    2.02    0.43
   1   5  -1    1.86    0.46
   1   5  -1    2.13    0.40
  -1  -5   1    1.69    0.33
  -1  -5   1    1.56    0.38
  -1  -5   1    2.29    0.20
   0   5  -1    1.53    0.32
   0   5  -1    0.98    0.32
   0  -5   1    1.68    0.16
   0  -5   1    2.34    0.48
   0  -5   1    1.11    0.36
  -1   5  -1   10.26    0.75
   1  -5   1   10.41    0.78
   1  -5   1   10.58    0.36
   1  -5   1   10.62    0.83
  -2   5  -1   58.36    2.04
  -2   5  -1   56.90    1.94
   2  -5   1   58.22    1.44
   2  -5   1   58.04    2.06
   2  -5   1   58.03    1.97
   2  -5   1   59.72    1.27
  -3   5  -1   15.53    0.93
  -3   5  -1   16.57    0.90
   3  -5   1   15.55    0.94
   3  -5   1   17.37    0.62
   3  -5   1   18.01    0.40
   3  -5   1   17.19    0.91
  -4   5  -1    8.65    0.63
  -4   5  -1    8.75    0.67
  -4   5  -1    9.35    0.44
   4  -5   1    9.26    0.61
   4  -5   1    9.69    0.69
   4  -5   1    9.00    0.48
   4  -5   1    8.92    0.45
  -5   5  -1    0.13    0.15
  -5   5  -1    0.05    0.07
  -5   5  -1   -0.01    0.15
  -5   5  -1    0.15    0.11
   5  -5   1    0.08    0.10
   5  -5   1    0.02    0.13
   5  -5   1   -0.08    0.07
   5  -5   1    0.09    0.09
  -6   5  -1    2.64    0.31
  -6   5  -1    2.99    0.28
  -6   5  -1    2.54    0.36
  -6   5  -1    2.66    0.12
  -6   5  -1    2.78    0.39
   6  -5   1    2.94    0.30
   6  -5   1    2.49    0.28
   6  -5   1    2.79    0.28
  -7   5  -1    4.53    0.39
  -7   5  -1    4.09    0.34
  -7   5  -1    4.39    0.20
  -7   5  -1    3.85    0.38
  -7   5  -1    5.26    0.47
   7  -5   1    4.71    0.40
   7  -5   1    4.04    0.37
   7  -5   1    4.47    0.26
   7  -5   1    4.56    0.31
  -8   5  -1   64.52    1.99
  -8   5  -1   62.57    1.93
  -8   5  -1   62.57    1.44
  -8   5  -1   60.63    1.78
  -8   5  -1   63.52    1.68
  -8   5  -1   65.43    1.86
   8  -5   1   64.20    1.83
   8  -5   1   60.07    1.82
  -9   5  -1    0.19    0.15
  -9   5  -1    0.31    0.16
  -9   5  -1    0.14    0.13
  -9   5  -1    0.16    0.13
  -9   5  -1    0.20    0.09
  -9   5  -1    0.15    0.10
   9  -5   1    0.26    0.17
   9  -5   1    0.22    0.16
 -10   5  -1    0.17    0.08
 -10   5  -1   -0.03    0.11
 -10   5  -1    0.04    0.09
  10  -5   1    0.01    0.13
  10  -5   1    0.01    0.14
 -11   5  -1   14.33    0.77
 -11   5  -1   12.96    0.54
 -11   5  -1   13.63    0.92
 -11   5  -1   12.69    0.84
  11  -5   1   13.80    0.86
 -12   5  -1   21.48    1.17
 -12   5  -1   26.66    1.45
 -12   5  -1   24.85    0.85
 -12   5  -1   25.19    1.33
  12  -5   1   25.87    1.25
 -13   5  -1    9.88    0.51
 -13   5  -1    8.37    0.64
 -13   5  -1    7.69    0.78
 -14   5  -1   -0.02    0.10
 -15   5  -1    1.39    0.27
 -16   5  -1    0.10    0.15
 -17   5  -1    3.01    0.41
 -18   5  -1    1.56    0.32
  16   4  -1    1.65    0.48
 -16  -4   1    1.42    0.43
 -16  -4   1    1.43    0.47
 -16  -4   1    1.11    0.35
  15   4  -1    0.07    0.27
 -15  -4   1    0.31    0.32
 -15  -4   1   -0.15    0.18
 -15  -4   1    0.15    0.18
 -15  -4   1   -0.02    0.29
  14   4  -1    3.94    0.64
 -14  -4   1    3.98    0.44
 -14  -4   1    4.39    0.60
 -14  -4   1    4.47    0.77
 -14  -4   1    4.69    0.72
  13   4  -1    4.66    0.65
 -13  -4   1    5.77    0.70
 -13  -4   1    4.72    0.72
 -13  -4   1    4.78    0.79
  12   4  -1    5.37    0.39
  12   4  -1    4.89    0.35
  12   4  -1    5.41    0.62
 -12  -4   1    4.69    0.42
 -12  -4   1    5.12    0.81
 -12  -4   1    6.13    0.59
 -12  -4   1    4.95    0.78
  11   4  -1   15.58    0.96
  11   4  -1   15.07    0.78
  11   4  -1   13.68    0.77
 -11  -4   1   14.14    0.85
 -11  -4   1   15.78    0.73
 -11  -4   1   14.36    1.20
 -11  -4   1   16.30    1.19
  10   4  -1    2.00    0.35
  10   4  -1    3.23    0.49
 -10  -4   1    2.15    0.55
 -10  -4   1    2.63    0.41
 -10  -4   1    2.78    0.29
 -10  -4   1    3.27    0.67
   9   4  -1   10.43    0.70
   9   4  -1    9.65    0.65
   9   4  -1   10.37    0.75
  -9  -4   1    9.79    0.73
  -9  -4   1    9.66    0.64
  -9  -4   1   10.30    0.93
  -9  -4   1    9.46    0.96
  -9  -4   1    9.75    0.52
   8   4  -1    6.21    0.61
   8   4  -1    5.73    0.52
  -8  -4   1    7.30    0.84
  -8  -4   1    5.68    0.37
  -8  -4   1    6.11    0.49
  -8  -4   1    6.41    0.75
  -8  -4   1    3.76    0.70
   7   4  -1    2.96    0.45
   7   4  -1    3.68    0.60
   7   4  -1    3.57    0.46
  -7  -4   1    3.08    0.26
  -7  -4   1    3.09    0.37
  -7  -4   1    2.73    0.53
  -7  -4   1    2.81    0.61
  -7  -4   1    4.11    0.38
   6   4  -1    4.37    0.40
   6   4  -1    4.19    0.48
   6   4  -1    4.51    0.64
  -6  -4   1    4.62    0.41
  -6  -4   1    3.79    0.63
  -6  -4   1    3.67    0.34
  -6  -4   1    3.21    0.57
   5   4  -1   10.77    0.84
   5   4  -1   11.97    0.78
  -5  -4   1   13.19    0.94
  -5  -4   1   11.07    0.56
  -5  -4   1   12.25    0.97
   4   4  -1   19.90    1.14
   4   4  -1   19.60    1.03
  -4  -4   1   18.61    1.11
  -4  -4   1   19.36    0.72
  -4  -4   1   18.18    1.15
   3   4  -1    0.28    0.20
   3   4  -1    0.23    0.24
  -3  -4   1    0.52    0.27
  -3  -4   1    0.23    0.22
  -3  -4   1    0.26    0.12
   2   4  -1   46.49    1.69
   2   4  -1   46.45    1.79
  -2  -4   1   48.17    1.79
  -2  -4   1   44.51    1.19
  -2  -4   1   46.55    1.82
   1   4  -1    6.11    0.61
   1   4  -1    6.08    0.56
  -1  -4   1    9.50    0.91
  -1  -4   1    5.39    0.59
  -1  -4   1    6.48    0.30
   0   4  -1    1.19    0.25
   0   4  -1    1.79    0.49
   0  -4   1    1.23    0.29
   0  -4   1    1.89    0.15
   0  -4   1    2.01    0.43
  -1   4  -1   22.86    1.24
  -1   4  -1   16.05    0.92
   1  -4   1   15.46    0.43
   1  -4   1   15.69    0.49
   1  -4   1   16.69    0.92
  -2   4  -1    7.44    0.60
  -2   4  -1    8.33    0.61
   2  -4   1    8.78    0.24
   2  -4   1    8.74    0.61
   2  -4   1    9.32    0.67
   2  -4   1    8.45    0.36
  -3   4  -1    0.52    0.12
  -3   4  -1    0.54    0.21
  -3   4  -1    0.38    0.18
   3  -4   1    0.25    0.16
   3  -4   1    0.23    0.16
   3  -4   1    0.41    0.11
  -4   4  -1    7.41    0.42
  -4   4  -1    8.00    0.39
  -4   4  -1    7.93    0.55
  -4   4  -1    8.06    0.54
   4  -4   1    8.46    0.44
   4  -4   1    8.24    0.55
   4  -4   1    8.16    0.50
  -5   4  -1    4.64    0.39
  -5   4  -1    4.60    0.36
  -5   4  -1    5.58    0.45
  -5   4  -1    4.59    0.31
   5  -4   1    5.26    0.36
   5  -4   1    5.37    0.36
   5  -4   1    4.93    0.33
  -6   4  -1   90.77    2.47
  -6   4  -1   91.87    2.38
  -6   4  -1   93.02    2.36
  -6   4  -1   92.86    2.26
  -6   4  -1   90.74    2.41
  -6   4  -1   95.40    1.98
   6  -4   1   91.32    2.06
   6  -4   1   96.71    2.37
   6  -4   1   92.59    2.31
  -7   4  -1   47.30    1.37
  -7   4  -1   46.67    1.39
  -7   4  -1   47.99    1.52
  -7   4  -1   47.10    1.14
  -7   4  -1   48.20    1.54
  -7   4  -1   47.42    1.28
   7  -4   1   45.36    1.40
   7  -4   1   46.45    1.44
  -8   4  -1  146.18    3.67
  -8   4  -1  148.99    3.53
  -8   4  -1  152.32    3.74
  -8   4  -1  153.05    3.24
  -8   4  -1  149.46    3.20
  -8   4  -1  153.32    3.34
   8  -4   1  148.22    3.60
   8  -4   1  147.68    3.54
  -9   4  -1    1.98    0.31
  -9   4  -1    2.21    0.39
  -9   4  -1    2.01    0.21
  -9   4  -1    1.82    0.34
   9  -4   1    1.58    0.33
   9  -4   1    2.22    0.36
 -10   4  -1    0.29    0.19
 -10   4  -1    0.25    0.13
 -10   4  -1    0.13    0.10
 -10   4  -1    0.41    0.19
  10  -4   1    0.07    0.13
 -11   4  -1   29.97    1.19
 -11   4  -1   32.31    1.01
 -11   4  -1   29.28    1.31
 -11   4  -1   30.92    1.40
  11  -4   1   32.59    1.38
 -12   4  -1    6.14    0.52
 -12   4  -1    6.48    0.42
 -12   4  -1    5.47    0.58
 -12   4  -1    6.13    0.76
 -13   4  -1   12.32    0.62
 -13   4  -1   11.12    0.89
 -13   4  -1   11.13    0.74
 -13   4  -1   11.73    0.86
 -14   4  -1    1.79    0.30
 -15   4  -1    0.82    0.22
 -16   4  -1    4.46    0.44
 -17   4  -1    3.31    0.45
 -18   4  -1    1.38    0.32
  16   3  -1    8.38    0.89
 -16  -3   1    7.61    0.76
 -16  -3   1    9.20    0.74
 -16  -3   1    7.62    0.73
 -15  -3   1    0.27    0.21
 -15  -3   1    0.21    0.19
 -15  -3   1    0.20    0.25
 -15  -3   1   -0.30    0.21
  14   3  -1    0.47    0.29
 -14  -3   1    0.16    0.19
 -14  -3   1    0.06    0.18
 -14  -3   1    0.07    0.23
  13   3  -1   14.53    1.02
 -13  -3   1   13.79    1.04
 -13  -3   1   12.68    0.83
 -13  -3   1   13.03    0.82
 -13  -3   1   12.33    0.93
  12   3  -1    0.17    0.20
 -12  -3   1   -0.04    0.11
 -12  -3   1    0.05    0.20
 -12  -3   1   -0.05    0.14
 -12  -3   1    0.10    0.25
  11   3  -1   14.10    0.89
  11   3  -1   12.30    0.57
  11   3  -1   12.53    0.54
 -11  -3   1   12.63    1.02
 -11  -3   1   13.01    0.77
 -11  -3   1   11.76    0.63
 -11  -3   1   11.64    0.95
  10   3  -1    1.69    0.29
  10   3  -1    1.37    0.32
  10   3  -1    1.61    0.25
 -10  -3   1    1.12    0.36
 -10  -3   1    1.58    0.33
 -10  -3   1    1.75    0.26
 -10  -3   1    1.69    0.45
   9   3  -1    3.36    0.45
   9   3  -1    2.93    0.33
  -9  -3   1    3.49    0.62
  -9  -3   1    3.33    0.56
  -9  -3   1    3.12    0.30
  -9  -3   1    3.96    0.47
  -9  -3   1    3.76    0.53
   8   3  -1    8.97    0.64
   8   3  -1    9.61    0.63
   8   3  -1    9.63    0.59
  -8  -3   1    9.52    0.82
  -8  -3   1    9.71    0.48
  -8  -3   1   10.20    0.59
  -8  -3   1    9.95    0.88
  -8  -3   1    9.36    0.66
   7   3  -1    4.92    0.50
   7   3  -1    4.72    0.43
   7   3  -1    5.27    0.45
  -7  -3   1    4.18    0.62
  -7  -3   1    5.03    0.39
  -7  -3   1    4.06    0.41
  -7  -3   1    4.70    0.31
  -7  -3   1    5.26    0.62
   6   3  -1    6.26    0.53
   6   3  -1    6.71    0.47
   6   3  -1    6.22    0.57
  -6  -3   1    6.56    0.48
  -6  -3   1    5.97    0.33
  -6  -3   1    6.07    0.61
  -6  -3   1    6.50    0.67
  -6  -3   1    6.33    0.42
   5   3  -1    0.00    0.18
   5   3  -1    0.27    0.15
   5   3  -1    0.09    0.10
  -5  -3   1   -0.02    0.18
  -5  -3   1    0.28    0.21
  -5  -3   1   -0.01    0.07
   4   3  -1   13.34    0.82
   4   3  -1   13.78    0.79
  -4  -3   1   13.76    0.87
  -4  -3   1   14.38    0.92
   3   3  -1    7.15    0.60
   3   3  -1    7.76    0.58
  -3  -3   1    7.49    0.64
  -3  -3   1    7.32    0.36
  -3  -3   1    6.65    0.59
   2   3  -1   40.90    1.49
   2   3  -1   39.49    1.44
  -2  -3   1   37.85    1.44
  -2  -3   1   39.71    1.50
  -2  -3   1   39.34    1.01
   1   3  -1    0.91    0.25
   1   3  -1    0.83    0.28
  -1  -3   1    0.75    0.12
  -1  -3   1    0.61    0.26
  -1  -3   1    0.91    0.26
   0   3  -1    1.48    0.32
   0   3  -1    1.54    0.31
   0   3  -1    1.11    0.11
   0  -3   1    1.26    0.39
   0  -3   1    1.38    0.14
   0  -3   1    1.00    0.43
  -1   3  -1   20.49    0.92
  -1   3  -1   22.27    0.94
  -1   3  -1   21.82    0.51
   1  -3   1   21.22    0.51
   1  -3   1   21.51    0.95
   1  -3   1   22.44    0.93
   1  -3   1   21.75    0.59
  -2   3  -1    1.77    0.08
  -2   3  -1    1.62    0.16
  -2   3  -1    1.61    0.29
  -2   3  -1    1.70    0.29
   2  -3   1    1.96    0.29
   2  -3   1    1.62    0.16
   2  -3   1    1.70    0.28
   2  -3   1    1.82    0.08
  -3   3  -1  176.02    3.47
  -3   3  -1  180.30    3.70
  -3   3  -1  169.26    3.94
  -3   3  -1  172.57    3.95
   3  -3   1  178.13    3.95
   3  -3   1  169.97    3.90
   3  -3   1  182.41    3.83
   3  -3   1  176.35    3.74
  -4   3  -1  110.50    2.54
  -4   3  -1  116.17    2.69
  -4   3  -1  116.87    2.69
  -4   3  -1  112.09    2.68
  -4   3  -1  111.88    2.63
   4  -3   1  114.55    2.53
   4  -3   1  112.75    2.61
  -5   3  -1   12.55    0.54
  -5   3  -1   12.35    0.52
  -5   3  -1   12.35    0.58
  -5   3  -1   12.24    0.52
  -5   3  -1   12.27    0.58
   5  -3   1   12.15    0.56
   5  -3   1   12.53    0.54
  -6   3  -1    1.41    0.17
  -6   3  -1    1.17    0.23
  -6   3  -1    1.12    0.17
  -6   3  -1    1.61    0.27
  -6   3  -1    1.71    0.21
   6  -3   1    2.04    0.29
   6  -3   1    1.31    0.20
   6  -3   1    1.26    0.21
  -7   3  -1   96.85    2.41
  -7   3  -1   96.33    2.54
   7  -3   1  100.24    2.60
   7  -3   1   99.26    2.57
   7  -3   1  101.63    2.50
  -8   3  -1   73.18    2.11
  -8   3  -1   73.54    2.14
  -8   3  -1   72.63    1.96
  -8   3  -1   73.04    1.77
   8  -3   1   72.19    2.10
   8  -3   1   76.02    2.15
  -9   3  -1    6.28    0.36
  -9   3  -1    5.61    0.44
  -9   3  -1    6.23    0.53
  -9   3  -1    5.03    0.49
   9  -3   1    6.28    0.55
   9  -3   1    6.01    0.53
 -10   3  -1    4.49    0.41
 -10   3  -1    3.72    0.45
 -10   3  -1    4.79    0.35
 -10   3  -1    5.06    0.49
  10  -3   1    5.22    0.53
  10  -3   1    4.60    0.50
 -11   3  -1    5.66    0.59
 -11   3  -1    6.80    0.60
 -11   3  -1    7.82    0.72
 -11   3  -1    6.80    0.44
  11  -3   1    7.28    0.66
 -12   3  -1    0.10    0.14
 -12   3  -1   -0.01    0.13
 -12   3  -1   -0.11    0.11
 -12   3  -1    0.05    0.20
  12  -3   1    0.33    0.22
 -13   3  -1    0.33    0.22
 -13   3  -1    0.29    0.17
 -13   3  -1    0.12    0.22
  13  -3   1    0.80    0.31
 -14   3  -1    0.53    0.18
 -15   3  -1    2.01    0.34
 -16   3  -1    0.72    0.26
 -17   3  -1    1.08    0.31
 -18   3  -1   -0.42    0.16
  17   2  -1    4.17    0.75
 -17  -2   1    3.57    0.58
  16   2  -1    0.05    0.32
 -16  -2   1    0.07    0.22
 -16  -2   1    0.13    0.25
 -16  -2   1    0.21    0.18
  15   2  -1    1.10    0.40
 -15  -2   1    1.46    0.34
 -15  -2   1    1.67    0.43
 -15  -2   1    1.41    0.32
 -15  -2   1    1.44    0.37
  14   2  -1    0.86    0.35
 -14  -2   1    1.24    0.25
 -14  -2   1    1.18    0.29
 -14  -2   1    2.00    0.39
 -14  -2   1    0.81    0.23
  13   2  -1    7.19    0.74
 -13  -2   1    7.27    0.62
 -13  -2   1    6.60    0.67
 -13  -2   1    6.57    0.56
 -13  -2   1    7.14    0.68
  12   2  -1    7.57    0.70
 -12  -2   1    7.24    0.70
 -12  -2   1    7.16    0.57
 -12  -2   1    5.32    0.43
 -12  -2   1    4.79    0.58
  11   2  -1    0.89    0.31
 -11  -2   1    1.09    0.38
 -11  -2   1    0.89    0.27
 -11  -2   1    0.83    0.20
 -11  -2   1    0.72    0.31
  10   2  -1    0.26    0.19
  10   2  -1    0.04    0.08
 -10  -2   1    0.01    0.13
 -10  -2   1    0.09    0.12
 -10  -2   1    0.44    0.26
 -10  -2   1   -0.03    0.12
   9   2  -1    2.17    0.36
   9   2  -1    2.52    0.28
   9   2  -1    3.20    0.33
  -9  -2   1    3.08    0.54
  -9  -2   1    2.98    0.29
  -9  -2   1    2.49    0.35
  -9  -2   1    2.62    0.50
   8   2  -1   30.31    1.26
   8   2  -1   31.18    1.20
   8   2  -1   30.27    1.04
  -8  -2   1   31.56    0.99
  -8  -2   1   32.90    1.42
  -8  -2   1   32.28    1.43
  -8  -2   1   30.21    1.10
  -8  -2   1   29.30    1.23
   7   2  -1    4.93    0.39
   7   2  -1    4.61    0.41
  -7  -2   1    4.84    0.31
  -7  -2   1    4.77    0.43
  -7  -2   1    5.45    0.57
  -7  -2   1    4.88    0.37
  -7  -2   1    4.31    0.53
   6   2  -1   19.00    0.84
   6   2  -1   20.91    0.89
   6   2  -1   19.96    0.82
  -6  -2   1   18.54    0.99
  -6  -2   1   20.01    0.65
  -6  -2   1   20.78    0.75
  -6  -2   1   16.87    0.88
  -6  -2   1   19.08    1.03
   5   2  -1    0.09    0.11
   5   2  -1    0.19    0.11
   5   2  -1    0.19    0.15
  -5  -2   1    0.14    0.07
  -5  -2   1   -0.07    0.14
  -5  -2   1   -0.12    0.14
  -5  -2   1    0.01    0.09
   4   2  -1   58.73    1.75
   4   2  -1   60.69    1.79
  -4  -2   1   56.72    1.81
  -4  -2   1   59.46    1.34
  -4  -2   1   57.54    1.87
   3   2  -1    4.41    0.42
   3   2  -1    4.11    0.40
  -3  -2   1    4.31    0.43
  -3  -2   1    3.67    0.24
  -3  -2   1    4.06    0.44
   2   2  -1    0.53    0.21
   2   2  -1    0.60    0.20
  -2  -2   1    0.40    0.18
  -2  -2   1    0.35    0.08
  -2  -2   1    0.69    0.22
   1   2  -1   14.09    0.69
   1   2  -1   13.70    0.68
   1   2  -1   13.71    0.41
  -1  -2   1   13.64    0.40
  -1  -2   1   14.15    0.68
  -1  -2   1   12.43    0.67
   0   2  -1    0.01    0.03
   0   2  -1    0.02    0.09
   0   2  -1   -0.05    0.10
   0  -2   1    0.29    0.12
   0  -2   1    0.03    0.12
   0  -2   1   -0.01    0.03
   0  -2   1    0.03    0.03
  -1   2  -1   78.60    1.52
  -1   2  -1   73.83    1.60
  -1   2  -1   74.02    1.88
  -1   2  -1   73.15    1.88
   1  -2   1   76.20    1.52
   1  -2   1   71.24    1.86
   1  -2   1   75.68    1.60
   1  -2   1   75.73    1.89
  -2   2  -1  158.23    3.43
  -2   2  -1  154.45    3.42
  -2   2  -1  156.43    3.25
   2  -2   1  146.77    3.44
   2  -2   1  153.56    3.32
   2  -2   1  154.85    3.17
  -3   2  -1  635.39   12.72
  -3   2  -1  637.02   12.72
   3  -2   1  641.28   12.74
  -4   2  -1  607.40   12.16
  -4   2  -1  617.89   12.35
  -4   2  -1  609.83   12.16
  -5   2  -1    3.91    0.31
  -5   2  -1    3.63    0.27
  -5   2  -1    4.26    0.33
   5  -2   1    3.82    0.29
   5  -2   1    3.91    0.32
   5  -2   1    4.18    0.33
  -6   2  -1   50.77    1.37
  -6   2  -1   47.71    1.47
  -6   2  -1   48.97    1.45
   6  -2   1   47.53    1.43
   6  -2   1   49.26    1.45
  -7   2  -1  226.80    5.01
  -7   2  -1  234.48    5.17
   7  -2   1  222.19    5.08
   7  -2   1  230.76    5.10
  -8   2  -1   16.03    0.70
  -8   2  -1   15.97    0.78
  -8   2  -1   15.71    0.82
   8  -2   1   16.39    0.82
   8  -2   1   16.91    0.83
  -9   2  -1    0.40    0.20
  -9   2  -1    0.49    0.15
  -9   2  -1    0.84    0.21
  -9   2  -1    0.95    0.26
   9  -2   1    0.41    0.17
   9  -2   1    0.75    0.29
 -10   2  -1    4.95    0.38
 -10   2  -1    4.54    0.41
 -10   2  -1    5.23    0.55
 -10   2  -1    4.26    0.46
  10  -2   1    4.15    0.49
 -11   2  -1    5.04    0.53
 -11   2  -1    5.93    0.56
 -11   2  -1    5.62    0.59
  11  -2   1    6.19    0.60
 -12   2  -1    1.38    0.25
 -12   2  -1    1.03    0.28
 -12   2  -1    0.82    0.37
 -12   2  -1    1.01    0.28
  12  -2   1    1.57    0.40
 -13   2  -1    5.09    0.59
 -13   2  -1    5.91    0.47
 -13   2  -1    5.75    0.52
  13  -2   1    6.28    0.65
 -14   2  -1    5.77    0.59
 -14   2  -1    5.66    0.50
  14  -2   1    5.95    0.68
 -15   2  -1    0.98    0.28
  15  -2   1    0.99    0.33
 -16   2  -1    0.09    0.19
 -17   2  -1    7.01    0.62
 -18   2  -1    0.49    0.23
  17   1  -1    5.43    0.79
 -17  -1   1    6.60    0.67
  16   1  -1    2.64    0.59
 -16  -1   1    2.12    0.45
  15   1  -1    2.01    0.52
 -15  -1   1    2.42    0.34
 -15  -1   1    2.20    0.41
 -15  -1   1    2.30    0.36
 -15  -1   1    2.08    0.33
  14   1  -1    0.46    0.25
 -14  -1   1    0.27    0.19
 -14  -1   1    0.24    0.15
 -14  -1   1    0.30    0.19
 -14  -1   1    0.49    0.21
  13   1  -1    0.76    0.29
 -13  -1   1    0.55    0.22
 -13  -1   1    0.15    0.19
 -13  -1   1    0.55    0.23
 -13  -1   1    0.81    0.21
  12   1  -1   18.75    1.10
 -12  -1   1   17.22    0.82
 -12  -1   1   17.11    0.98
 -12  -1   1   19.30    0.93
 -12  -1   1   19.67    0.98
  11   1  -1    9.18    0.72
 -11  -1   1    8.24    0.53
 -11  -1   1    9.39    0.61
 -11  -1   1   11.02    0.73
 -11  -1   1    9.80    0.71
 -11  -1   1    8.56    0.72
  10   1  -1    0.02    0.18
 -10  -1   1    0.15    0.17
 -10  -1   1   -0.06    0.11
 -10  -1   1    0.04    0.11
 -10  -1   1    0.20    0.12
   9   1  -1   26.97    1.16
  -9  -1   1   23.39    1.09
  -9  -1   1   23.06    1.09
  -9  -1   1   29.79    1.43
  -9  -1   1   23.25    0.99
  -9  -1   1   24.81    1.15
   8   1  -1    1.33    0.18
   8   1  -1    1.40    0.31
   8   1  -1    1.30    0.15
  -8  -1   1    1.20    0.29
  -8  -1   1    1.75    0.33
  -8  -1   1    1.22    0.30
  -8  -1   1    1.42    0.25
  -8  -1   1    1.32    0.21
   7   1  -1   15.70    0.75
   7   1  -1   14.97    0.58
   7   1  -1   15.74    0.60
  -7  -1   1   15.60    0.83
  -7  -1   1   15.53    0.77
  -7  -1   1   15.39    0.60
  -7  -1   1   15.71    0.65
  -7  -1   1   15.62    0.83
   6   1  -1    4.20    0.37
   6   1  -1    3.52    0.30
  -6  -1   1    3.97    0.35
  -6  -1   1    4.40    0.44
  -6  -1   1    3.99    0.41
  -6  -1   1    4.52    0.28
  -6  -1   1    4.36    0.31
   5   1  -1   13.01    0.60
   5   1  -1   12.73    0.58
  -5  -1   1   12.72    0.68
  -5  -1   1   14.16    0.62
  -5  -1   1   12.13    0.50
  -5  -1   1   13.49    0.48
  -5  -1   1   13.91    0.72
   4   1  -1    3.22    0.32
   4   1  -1    2.99    0.26
   4   1  -1    3.11    0.30
  -4  -1   1    3.21    0.19
  -4  -1   1    2.98    0.33
  -4  -1   1    3.06    0.35
  -4  -1   1    3.14    0.22
   3   1  -1   56.96    1.48
   3   1  -1   54.43    1.54
  -3  -1   1   59.65    1.59
  -3  -1   1   57.06    1.61
  -3  -1   1   56.16    1.26
   2   1  -1   66.34    1.64
   2   1  -1   65.49    1.71
   2   1  -1   64.25    1.44
  -2  -1   1   65.34    1.32
  -2  -1   1   62.71    1.66
  -2  -1   1   64.48    1.64
  -2  -1   1   61.94    1.40
   1   1  -1  159.34    3.43
   1   1  -1  158.74    3.48
  -1  -1   1  156.56    3.37
  -1  -1   1  153.16    3.39
  -1   1  -1  194.47    4.01
  -1   1  -1  193.73    4.00
  -2   1  -1    1.42    0.15
  -2   1  -1    1.49    0.13
  -2   1  -1    1.62    0.15
  -2   1  -1    1.52    0.13
  -2   1  -1    1.40    0.12
   2  -1   1    1.54    0.15
   2  -1   1    1.44    0.14
  -3   1  -1   23.19    0.73
  -3   1  -1   22.82    0.69
  -3   1  -1   23.05    0.54
  -3   1  -1   23.09    0.55
  -3   1  -1   22.83    0.67
   3  -1   1   23.30    0.72
   3  -1   1   22.49    0.69
  -4   1  -1   61.45    1.51
  -4   1  -1   57.77    1.54
  -4   1  -1   57.46    1.44
   4  -1   1   56.76    1.50
   4  -1   1   58.70    1.48
  -5   1  -1   64.95    1.62
  -5   1  -1   65.34    1.70
   5  -1   1   68.74    1.79
   5  -1   1   67.20    1.75
  -6   1  -1    3.98    0.33
  -6   1  -1    3.92    0.30
  -6   1  -1    4.45    0.37
   6  -1   1    3.84    0.35
   6  -1   1    3.83    0.35
  -7   1  -1   19.98    0.77
  -7   1  -1   20.12    0.84
  -7   1  -1   21.43    0.92
   7  -1   1   21.80    0.90
   7  -1   1   21.84    0.92
  -8   1  -1    4.78    0.37
  -8   1  -1    5.54    0.48
  -8   1  -1    5.09    0.42
   8  -1   1    5.04    0.45
   8  -1   1    5.41    0.47
  -9   1  -1    0.65    0.18
  -9   1  -1    0.68    0.17
  -9   1  -1    0.72    0.21
 -10   1  -1   20.00    0.99
 -10   1  -1   20.18    0.94
 -10   1  -1   20.29    0.88
 -10   1  -1   18.60    1.02
  10  -1   1   21.14    1.05
 -11   1  -1    7.11    0.61
 -11   1  -1    8.04    0.89
 -11   1  -1    7.45    0.52
 -11   1  -1    8.08    0.56
  11  -1   1    8.20    0.68
 -12   1  -1    3.79    0.60
 -12   1  -1    4.27    0.44
 -12   1  -1    4.52    0.43
 -12   1  -1    4.26    0.73
  12  -1   1    3.46    0.51
 -13   1  -1    8.55    0.59
 -13   1  -1    7.11    0.57
  13  -1   1    8.62    0.76
 -14   1  -1    4.99    0.51
 -14   1  -1    4.22    0.50
  14  -1   1    5.94    0.69
 -15   1  -1    2.03    0.36
  15  -1   1    2.38    0.48
 -16   1  -1    0.10    0.19
 -17   1  -1    0.55    0.29
  17   0  -1    7.17    0.99
 -17   0   1    6.29    0.74
  16   0  -1    2.18    0.52
 -16   0   1    3.35    0.52
  15   0  -1    1.18    0.39
 -15   0   1    1.66    0.36
 -15   0   1    1.02    0.31
  14   0  -1    4.33    0.65
 -14   0   1    4.46    0.51
 -14   0   1    4.64    0.64
  13   0  -1    2.81    0.53
 -13   0   1    3.31    0.37
 -13   0   1    3.86    0.49
 -13   0   1    3.75    0.39
  12   0  -1    5.47    0.62
 -12   0   1    6.05    0.63
 -12   0   1    5.55    0.50
 -12   0   1    5.86    0.46
 -12   0   1    6.51    0.52
 -12   0   1    5.55    0.44
  11   0  -1    3.05    0.44
 -11   0   1    4.37    0.42
 -11   0   1    3.57    0.36
 -11   0   1    4.14    0.40
 -11   0   1    3.96    0.60
 -11   0   1    3.72    0.35
  10   0  -1    0.17    0.20
 -10   0   1    0.03    0.15
 -10   0   1    0.30    0.14
 -10   0   1    0.20    0.14
 -10   0   1    0.12    0.16
 -10   0   1    0.21    0.16
   9   0  -1    0.07    0.12
  -9   0   1    0.13    0.12
  -9   0   1    0.18    0.12
  -9   0   1    0.28    0.13
  -9   0   1    0.13    0.12
  -9   0   1    0.14    0.10
   8   0  -1  115.42    2.97
  -8   0   1  112.10    2.99
  -8   0   1  118.28    2.85
  -8   0   1  116.28    2.71
  -8   0   1  116.04    2.91
  -8   0   1  114.17    2.72
   7   0  -1    4.20    0.40
  -7   0   1    4.30    0.36
  -7   0   1    4.36    0.32
  -7   0   1    4.01    0.29
  -7   0   1    3.74    0.44
  -7   0   1    4.40    0.40
   6   0  -1  140.28    3.30
   6   0  -1  141.44    2.92
   6   0  -1  138.59    2.98
  -6   0   1  138.89    3.09
  -6   0   1  136.80    3.46
  -6   0   1  144.06    3.32
  -6   0   1  143.13    3.24
  -6   0   1  138.97    3.28
  -6   0   1  138.59    3.07
   5   0  -1    4.43    0.23
   5   0  -1    4.85    0.35
   5   0  -1    4.60    0.29
   5   0  -1    4.96    0.28
  -5   0   1    4.88    0.34
  -5   0   1    4.38    0.26
  -5   0   1    4.98    0.34
  -5   0   1    4.79    0.28
  -5   0   1    4.61    0.33
  -5   0   1    4.26    0.33
   4   0  -1  501.45   10.15
  -4   0   1  504.78   10.20
  -4   0   1  504.17   10.23
   3   0  -1  456.42    9.24
  -3   0   1  453.22    8.99
  -3   0   1  439.51    9.02
   2   0  -1   91.40    1.85
   2   0  -1   89.67    1.95
   2   0  -1   87.50    1.99
   2   0  -1   88.63    1.87
  -2   0   1   89.29    1.99
  -2   0   1   89.46    1.88
  -2   0   1   91.73    1.86
  -2   0   1   89.21    1.96
  -1   0  -1   59.90    1.28
  -1   0  -1   61.29    1.35
  -1   0  -1   60.11    1.31
   1   0   1   59.96    1.32
  -2   0  -1  174.73    3.52
  -2   0  -1  173.36    3.55
  -2   0  -1  162.93    3.58
  -2   0  -1  173.13    3.49
   2   0   1  174.70    3.55
   2   0   1  170.81    3.50
   2   0   1  171.75    3.61
  -3   0  -1    3.32    0.19
  -3   0  -1    2.95    0.22
  -3   0  -1    3.22    0.22
  -3   0  -1    3.27    0.25
   3   0   1    3.32    0.25
   3   0   1    3.08    0.16
   3   0   1    2.98    0.22
  -4   0  -1    5.07    0.26
  -4   0  -1    4.49    0.29
   4   0   1    4.82    0.20
   4   0   1    4.99    0.33
   4   0   1    4.62    0.26
   4   0   1    4.76    0.30
  -5   0  -1    5.69    0.33
  -5   0  -1    5.79    0.34
  -5   0  -1    5.62    0.36
  -5   0  -1    5.59    0.35
  -5   0  -1    5.56    0.39
   5   0   1    5.11    0.38
   5   0   1    5.53    0.36
  -6   0  -1    0.54    0.18
  -6   0  -1    0.54    0.15
  -6   0  -1    0.28    0.13
  -6   0  -1    0.25    0.12
  -6   0  -1    0.35    0.12
   6   0   1    0.38    0.13
   6   0   1    0.40    0.15
  -7   0  -1    1.37    0.23
  -7   0  -1    1.30    0.23
  -7   0  -1    1.51    0.23
  -7   0  -1    1.39    0.25
  -7   0  -1    1.28    0.23
   7   0   1    1.39    0.25
  -8   0  -1   53.27    1.55
  -8   0  -1   53.63    1.51
  -8   0  -1   55.74    1.68
  -8   0  -1   51.61    1.61
  -8   0  -1   54.93    1.78
   8   0   1   56.37    1.73
  -9   0  -1   22.63    1.09
  -9   0  -1   22.90    0.86
  -9   0  -1   22.51    1.00
  -9   0  -1   22.93    0.90
  -9   0  -1   24.53    0.94
  -9   0  -1   23.69    0.99
 -10   0  -1    3.30    0.48
 -10   0  -1    2.73    0.30
 -10   0  -1    3.01    0.38
 -10   0  -1    1.83    0.37
 -10   0  -1    3.09    0.40
 -10   0  -1    2.58    0.33
  10   0   1    2.57    0.44
 -11   0  -1   12.26    0.69
 -11   0  -1   12.47    0.67
 -11   0  -1   11.91    0.59
 -11   0  -1   11.63    0.68
  11   0   1   11.79    0.81
 -12   0  -1    0.28    0.18
 -12   0  -1    0.37    0.16
 -12   0  -1    0.36    0.16
 -12   0  -1    0.25    0.16
  12   0   1    0.11    0.18
 -13   0  -1    4.62    0.48
  13   0   1    6.40    0.67
 -14   0  -1    0.88    0.26
 -14   0  -1    0.42    0.22
  14   0   1    0.20    0.23
 -15   0  -1    1.57    0.39
  15   0   1    1.07    0.42
 -16   0  -1    2.51    0.54
  16   0   1    2.64    0.60
 -17   0  -1    0.27    0.21
  18  -1  -1    5.90    0.86
 -18   1   1    4.83    0.61
  17  -1  -1    0.02    0.26
 -17   1   1    0.26    0.17
  16  -1  -1   -0.01    0.20
 -16   1   1    0.25    0.21
  15  -1  -1    0.21    0.24
 -15   1   1   -0.07    0.12
 -15   1   1    0.07    0.17
  14  -1  -1    1.51    0.40
 -14   1   1    2.02    0.34
 -14   1   1    1.43    0.30
  13  -1  -1   15.67    1.03
 -13   1   1   18.08    0.86
 -13   1   1   15.33    0.82
  12  -1  -1   37.98    1.61
 -12   1   1   35.71    1.31
 -12   1   1   38.99    1.31
 -12   1   1   37.60    1.62
  11  -1  -1    0.18    0.18
 -11   1   1    0.41    0.16
 -11   1   1    0.55    0.18
 -11   1   1    0.34    0.17
 -11   1   1    0.03    0.14
  10  -1  -1    0.26    0.20
 -10   1   1   -0.01    0.11
 -10   1   1    0.28    0.12
 -10   1   1    0.20    0.16
 -10   1   1    0.08    0.09
 -10   1   1    0.12    0.11
   9  -1  -1    1.69    0.31
  -9   1   1    2.81    0.43
  -9   1   1    2.87    0.29
  -9   1   1    2.72    0.42
  -9   1   1    2.54    0.30
  -9   1   1    3.34    0.30
  -9   1   1    3.08    0.26
   8  -1  -1  260.42    5.86
  -8   1   1  255.93    5.57
  -8   1   1  256.49    5.57
  -8   1   1  253.86    5.50
  -8   1   1  272.63    5.88
  -8   1   1  256.42    5.81
  -8   1   1  265.68    5.47
   7  -1  -1   28.66    0.93
  -7   1   1   29.68    0.89
  -7   1   1   29.84    1.10
  -7   1   1   29.25    0.92
  -7   1   1   28.28    1.06
  -7   1   1   29.72    0.87
  -7   1   1   28.88    0.92
   6  -1  -1    0.91    0.21
   6  -1  -1    0.98    0.18
  -6   1   1    0.75    0.15
  -6   1   1    1.07    0.21
  -6   1   1    0.98    0.15
  -6   1   1    0.89    0.16
  -6   1   1    0.72    0.16
  -6   1   1    1.04    0.17
   5  -1  -1    0.38    0.14
   5  -1  -1    0.34    0.11
  -5   1   1    0.64    0.11
  -5   1   1    0.26    0.10
  -5   1   1    0.23    0.08
  -5   1   1    0.22    0.10
  -5   1   1    0.30    0.09
  -5   1   1    0.32    0.10
   4  -1  -1  170.31    3.39
   4  -1  -1  161.48    3.62
   4  -1  -1  165.11    3.43
   4  -1  -1  165.85    3.50
   4  -1  -1  166.35    3.47
  -4   1   1  161.34    3.60
  -4   1   1  170.08    3.58
  -4   1   1  162.74    3.42
  -4   1   1  166.75    3.49
  -4   1   1  167.44    3.47
  -4   1   1  166.33    3.45
   3  -1  -1   45.23    1.08
   3  -1  -1   44.64    1.16
   3  -1  -1   45.44    1.10
   3  -1  -1   46.99    1.03
  -3   1   1   45.58    1.08
  -3   1   1   46.13    1.17
  -3   1   1   46.01    1.08
  -3   1   1   46.12    1.03
  -3   1   1   45.45    1.09
  -3   1   1   45.91    1.12
   2  -1  -1  148.79    3.04
   2  -1  -1  143.52    3.03
   2  -1  -1  144.47    3.04
  -2   1   1  144.38    3.01
  -2   1   1  149.26    3.08
  -2   1   1  145.81    2.97
  -2   1   1  150.20    3.05
  -2   1   1  147.68    3.07
   1  -1  -1   17.21    0.43
   1  -1  -1   16.56    0.50
  -1   1   1   16.55    0.49
  -1   1   1   16.20    0.53
  -1   1   1   17.28    0.40
   0  -1  -1   -0.03    0.06
   0  -1  -1    0.01    0.04
   0   1   1    0.01    0.04
   0   1   1   -0.03    0.06
   0   1   1    0.03    0.02
  -1  -1  -1    9.17    0.32
  -1  -1  -1    9.12    0.42
  -1  -1  -1    9.25    0.25
  -1  -1  -1    9.09    0.38
   1   1   1    9.87    0.26
   1   1   1    9.98    0.33
   1   1   1    9.46    0.45
   1   1   1    9.34    0.37
  -2  -1  -1   64.42    1.66
  -2  -1  -1   64.83    1.59
  -2  -1  -1   64.76    1.53
  -2  -1  -1   66.52    1.44
   2   1   1   67.93    1.57
   2   1   1   63.04    1.56
   2   1   1   68.92    1.48
   2   1   1   68.41    1.74
  -3  -1  -1   83.25    1.84
  -3  -1  -1   80.49    2.04
  -3  -1  -1   82.17    1.98
  -3  -1  -1   79.25    1.94
   3   1   1   80.70    1.85
   3   1   1   80.59    1.91
   3   1   1   79.96    1.82
   3   1   1   78.41    2.03
  -4  -1  -1    0.12    0.12
  -4  -1  -1    0.12    0.09
  -4  -1  -1    0.14    0.09
  -4  -1  -1    0.24    0.15
   4   1   1    0.15    0.10
   4   1   1    0.22    0.09
   4   1   1    0.13    0.08
  -5  -1  -1   11.14    0.60
  -5  -1  -1   11.54    0.59
  -5  -1  -1   10.77    0.59
  -5  -1  -1   11.61    0.52
   5   1   1   11.20    0.44
   5   1   1   10.61    0.51
  -6  -1  -1   -0.01    0.12
  -6  -1  -1    0.06    0.11
  -6  -1  -1    0.03    0.07
   6   1   1   -0.03    0.10
   6   1   1    0.07    0.07
   6   1   1    0.01    0.08
  -7  -1  -1    7.68    0.56
  -7  -1  -1    8.10    0.51
  -7  -1  -1    8.24    0.47
  -7  -1  -1    8.06    0.60
  -7  -1  -1    7.73    0.54
   7   1   1    8.16    0.35
   7   1   1    8.50    0.43
   7   1   1    7.99    0.52
  -8  -1  -1    3.90    0.46
  -8  -1  -1    3.76    0.39
  -8  -1  -1    3.19    0.39
  -8  -1  -1    3.90    0.34
   8   1   1    3.88    0.40
  -9  -1  -1    4.35    0.38
  -9  -1  -1    4.88    0.53
  -9  -1  -1    5.29    0.76
  -9  -1  -1    4.49    0.41
 -10  -1  -1    2.90    0.39
 -10  -1  -1    3.16    0.40
 -10  -1  -1    2.55    0.44
 -10  -1  -1    3.30    0.53
 -10  -1  -1    3.20    0.43
  10   1   1    2.40    0.38
 -11  -1  -1    2.79    0.42
 -11  -1  -1    2.33    0.38
 -11  -1  -1    2.57    0.47
 -11  -1  -1    2.26    0.37
  11   1   1    2.11    0.41
 -12  -1  -1   20.99    0.94
 -12  -1  -1   18.97    0.92
 -12  -1  -1   18.39    1.00
 -12  -1  -1   18.98    0.94
  12   1   1   19.89    1.09
 -13  -1  -1    0.75    0.27
 -13  -1  -1    0.47    0.18
 -13  -1  -1    0.07    0.16
 -13  -1  -1    0.37    0.22
  13   1   1    0.57    0.27
 -14  -1  -1    2.34    0.37
 -14  -1  -1    2.27    0.39
 -14  -1  -1    2.73    0.31
 -14  -1  -1    1.35    0.34
  14   1   1    2.73    0.52
 -15  -1  -1    0.26    0.24
  15   1   1    0.08    0.22
 -16  -1  -1    1.61    0.40
  16   1   1    2.74    0.59
 -17  -1  -1    3.39    0.57
  18  -2  -1    0.44    0.31
 -18   2   1    0.41    0.30
  17  -2  -1   18.94    1.33
 -17   2   1   18.72    0.99
  16  -2  -1    1.00    0.36
 -16   2   1    1.05    0.31
  15  -2  -1    3.73    0.69
 -15   2   1    2.84    0.39
  14  -2  -1    7.00    0.75
 -14   2   1    4.96    0.48
 -14   2   1    5.76    0.47
  13  -2  -1   16.35    1.05
 -13   2   1   15.48    0.83
 -13   2   1   15.78    0.77
 -13   2   1   15.50    1.03
  12  -2  -1   53.06    1.97
 -12   2   1   54.78    1.97
 -12   2   1   45.60    2.13
 -12   2   1   55.98    1.60
  11  -2  -1    6.04    0.60
 -11   2   1    5.82    0.56
 -11   2   1    6.72    0.44
 -11   2   1    6.56    0.60
 -11   2   1    5.62    0.45
  10  -2  -1    0.11    0.15
 -10   2   1    0.23    0.15
 -10   2   1    0.31    0.17
 -10   2   1    0.29    0.14
 -10   2   1    0.35    0.13
   9  -2  -1   21.86    0.89
   9  -2  -1   24.30    1.07
  -9   2   1   22.36    0.79
  -9   2   1   23.99    0.66
  -9   2   1   22.37    0.76
  -9   2   1   21.87    0.87
  -9   2   1   23.55    1.04
  -9   2   1   23.11    1.03
   8  -2  -1  117.19    3.05
   8  -2  -1  121.50    2.87
  -8   2   1  120.55    3.07
  -8   2   1  125.53    2.62
  -8   2   1  119.70    3.09
  -8   2   1  121.68    2.75
  -8   2   1  122.00    2.71
  -8   2   1  122.95    2.89
   7  -2  -1  220.36    4.82
   7  -2  -1  224.38    5.03
  -7   2   1  213.76    4.81
  -7   2   1  221.23    4.99
  -7   2   1  217.50    5.08
  -7   2   1  227.57    4.69
  -7   2   1  235.80    4.61
  -7   2   1  227.27    4.66
   6  -2  -1   59.43    1.55
   6  -2  -1   60.90    1.70
  -6   2   1   57.82    1.50
  -6   2   1   60.64    1.62
  -6   2   1   57.29    1.38
  -6   2   1   59.08    1.65
  -6   2   1   58.52    1.39
   5  -2  -1   54.89    1.29
   5  -2  -1   54.96    1.29
   5  -2  -1   56.39    1.41
   5  -2  -1   53.96    1.51
   5  -2  -1   55.56    1.44
  -5   2   1   52.36    1.36
  -5   2   1   55.71    1.31
  -5   2   1   55.07    1.44
  -5   2   1   54.61    1.25
  -5   2   1   53.59    1.48
  -5   2   1   54.88    1.35
   4  -2  -1    3.02    0.22
   4  -2  -1    3.47    0.17
   4  -2  -1    3.16    0.27
   4  -2  -1    3.28    0.21
   4  -2  -1    3.07    0.22
  -4   2   1    3.00    0.24
  -4   2   1    3.21    0.22
  -4   2   1    3.19    0.16
  -4   2   1    3.29    0.21
  -4   2   1    2.83    0.21
   3  -2  -1   29.06    0.65
   3  -2  -1   27.74    0.77
   3  -2  -1   27.95    0.82
   3  -2  -1   29.47    0.75
   3  -2  -1   28.43    0.83
  -3   2   1   29.46    0.83
  -3   2   1   28.34    0.65
  -3   2   1   28.34    0.80
  -3   2   1   28.65    0.75
  -3   2   1   28.05    0.85
   2  -2  -1  188.32    3.93
   2  -2  -1  195.29    3.79
   2  -2  -1  189.37    4.07
   2  -2  -1  188.18    4.05
   2  -2  -1  189.23    3.81
  -2   2   1  182.06    4.03
  -2   2   1  184.56    3.95
  -2   2   1  192.19    3.75
  -2   2   1  185.84    3.72
  -2   2   1  188.32    3.86
   1  -2  -1    4.87    0.32
   1  -2  -1    4.87    0.34
  -1   2   1    4.82    0.20
  -1   2   1    4.97    0.31
  -1   2   1    4.72    0.35
   0  -2  -1    0.07    0.11
   0  -2  -1    0.13    0.13
   0  -2  -1    0.23    0.05
   0   2   1    0.25    0.11
   0   2   1    0.20    0.13
  -1  -2  -1   25.06    0.90
  -1  -2  -1   27.34    0.71
   1   2   1   26.17    0.86
   1   2   1   26.98    1.01
  -2  -2  -1   39.36    1.08
  -2  -2  -1   43.39    1.31
  -2  -2  -1   42.73    1.36
   2   2   1   43.76    1.00
   2   2   1   42.19    1.40
   2   2   1   40.46    1.20
  -3  -2  -1   43.19    1.39
  -3  -2  -1   42.84    1.20
  -3  -2  -1   43.67    1.43
   3   2   1   42.79    1.24
   3   2   1   42.93    1.08
   3   2   1   41.94    1.44
  -4  -2  -1   12.58    0.59
  -4  -2  -1   14.45    0.75
  -4  -2  -1   13.04    0.73
   4   2   1   13.47    0.59
   4   2   1   12.35    0.51
   4   2   1   13.29    0.76
  -5  -2  -1   11.69    0.71
  -5  -2  -1   12.37    0.74
   5   2   1   11.78    0.55
   5   2   1   11.61    0.54
   5   2   1   12.03    0.72
  -6  -2  -1    6.07    0.57
  -6  -2  -1    6.76    0.49
  -6  -2  -1    6.58    0.56
   6   2   1    6.46    0.43
   6   2   1    6.83    0.41
   6   2   1    6.64    0.64
  -7  -2  -1   85.49    2.52
  -7  -2  -1   85.97    2.63
   7   2   1   85.90    2.08
   7   2   1   82.51    2.22
  -8  -2  -1   30.81    1.28
  -8  -2  -1   30.89    1.31
  -8  -2  -1   31.26    1.45
  -8  -2  -1   31.44    1.08
   8   2   1   31.51    1.15
   8   2   1   31.18    1.18
   8   2   1   32.61    1.03
  -9  -2  -1    5.17    0.45
  -9  -2  -1    5.36    0.64
  -9  -2  -1    5.38    0.54
  -9  -2  -1    5.18    0.53
  -9  -2  -1    5.38    0.42
   9   2   1    5.37    0.37
 -10  -2  -1    4.92    0.43
 -10  -2  -1    4.54    0.45
 -10  -2  -1    4.48    0.49
 -10  -2  -1    4.88    0.71
  10   2   1    4.31    0.55
 -11  -2  -1    1.18    0.30
 -11  -2  -1    1.45    0.31
 -11  -2  -1    1.09    0.36
 -11  -2  -1    1.56    0.36
  11   2   1    0.94    0.31
 -12  -2  -1   22.06    1.19
 -12  -2  -1   23.51    1.03
 -12  -2  -1   22.93    1.08
 -12  -2  -1   24.42    1.33
  12   2   1   24.46    1.24
 -13  -2  -1    4.47    0.65
 -13  -2  -1    4.09    0.50
 -13  -2  -1    4.41    0.45
 -13  -2  -1    3.97    0.52
  13   2   1    3.84    0.56
 -14  -2  -1    1.92    0.39
 -14  -2  -1    1.95    0.39
 -14  -2  -1    2.41    0.48
 -14  -2  -1    2.51    0.42
  14   2   1    2.75    0.51
 -15  -2  -1   -0.09    0.18
 -15  -2  -1   -0.31    0.19
 -15  -2  -1    0.09    0.20
  15   2   1   -0.21    0.18
 -16  -2  -1    0.44    0.27
  16   2   1    0.36    0.29
 -18   3   1    1.93    0.38
  17  -3  -1   20.69    1.41
 -17   3   1   20.59    1.01
  16  -3  -1    9.23    0.93
 -16   3   1    9.80    0.65
  15  -3  -1    0.61    0.32
 -15   3   1    0.36    0.18
  14  -3  -1   10.13    0.87
 -14   3   1    7.11    0.60
 -14   3   1    9.11    0.58
  13  -3  -1    4.14    0.64
 -13   3   1    3.16    0.51
 -13   3   1    4.27    0.63
 -13   3   1    5.09    0.41
 -13   3   1    4.16    0.44
  12  -3  -1   70.30    2.36
 -12   3   1   65.66    1.97
 -12   3   1   62.46    2.19
 -12   3   1   64.70    1.80
 -12   3   1   68.41    2.28
  11  -3  -1   48.17    1.78
 -11   3   1   48.40    1.39
 -11   3   1   47.45    1.55
 -11   3   1   49.43    1.78
  10  -3  -1    5.94    0.49
  10  -3  -1    5.89    0.56
 -10   3   1    5.34    0.51
 -10   3   1    5.49    0.36
 -10   3   1    5.95    0.53
 -10   3   1    6.05    0.45
   9  -3  -1    6.54    0.56
   9  -3  -1    7.25    0.49
  -9   3   1    7.14    0.35
  -9   3   1    7.87    0.57
  -9   3   1    6.07    0.51
  -9   3   1    6.36    0.44
  -9   3   1    7.67    0.39
  -9   3   1    7.18    0.37
   8  -3  -1    4.90    0.39
   8  -3  -1    4.98    0.45
  -8   3   1    5.43    0.30
  -8   3   1    5.52    0.45
  -8   3   1    5.23    0.29
  -8   3   1    4.89    0.36
  -8   3   1    5.20    0.32
   7  -3  -1   72.87    1.90
   7  -3  -1   72.54    1.93
   7  -3  -1   73.27    2.04
  -7   3   1   72.21    1.88
  -7   3   1   73.71    1.69
  -7   3   1   74.24    1.83
  -7   3   1   73.58    1.98
  -7   3   1   75.31    1.74
   6  -3  -1   13.40    0.46
   6  -3  -1   12.62    0.57
   6  -3  -1   13.43    0.58
   6  -3  -1   12.64    0.52
   6  -3  -1   12.69    0.63
  -6   3   1   12.67    0.57
  -6   3   1   12.92    0.55
  -6   3   1   12.15    0.48
  -6   3   1   12.46    0.41
  -6   3   1   11.80    0.54
  -6   3   1   13.05    0.63
   5  -3  -1    1.51    0.18
   5  -3  -1    1.29    0.12
   5  -3  -1    1.25    0.21
   5  -3  -1    1.32    0.16
   5  -3  -1    1.08    0.18
  -5   3   1    1.44    0.20
  -5   3   1    1.62    0.24
  -5   3   1    0.94    0.16
  -5   3   1    1.13    0.16
  -5   3   1    1.40    0.19
  -5   3   1    1.40    0.12
   4  -3  -1   27.46    0.89
   4  -3  -1   27.35    0.78
   4  -3  -1   28.79    0.84
   4  -3  -1   29.18    0.66
   4  -3  -1   27.94    0.89
   4  -3  -1   28.52    0.95
  -4   3   1   27.23    0.87
  -4   3   1   29.17    0.97
  -4   3   1   29.17    0.82
  -4   3   1   29.49    0.90
  -4   3   1   28.26    0.66
   3  -3  -1   66.49    1.78
   3  -3  -1   67.74    1.39
   3  -3  -1   68.34    1.49
   3  -3  -1   66.44    1.75
   3  -3  -1   67.74    1.62
  -3   3   1   68.18    1.73
  -3   3   1   68.19    1.52
  -3   3   1   67.29    1.83
  -3   3   1   69.34    1.64
  -3   3   1   66.96    1.41
   2  -3  -1    0.27    0.06
   2  -3  -1    0.20    0.05
   2  -3  -1    0.36    0.15
   2  -3  -1    0.10    0.11
  -2   3   1    0.21    0.14
  -2   3   1    0.10    0.12
  -2   3   1    0.25    0.09
   1  -3  -1   27.62    1.02
   1  -3  -1   27.84    1.04
  -1   3   1   27.21    0.96
   0  -3  -1    3.24    0.38
   0  -3  -1    4.73    0.56
   0   3   1    3.17    0.44
   0   3   1    3.57    0.34
  -1  -3  -1    1.96    0.35
  -1  -3  -1    1.18    0.24
   1   3   1    1.09    0.22
   1   3   1    0.87    0.25
  -2  -3  -1   22.23    1.00
  -2  -3  -1   22.53    0.72
  -2  -3  -1   21.33    1.01
   2   3   1   21.97    1.07
   2   3   1   22.69    0.90
  -3  -3  -1   64.61    2.07
  -3  -3  -1   67.22    2.07
  -3  -3  -1   65.05    1.69
   3   3   1   64.78    2.12
   3   3   1   65.50    1.85
   3   3   1   66.32    1.56
  -4  -3  -1   46.83    1.73
  -4  -3  -1   48.74    1.43
  -4  -3  -1   51.37    1.79
   4   3   1   48.53    1.29
   4   3   1   47.68    1.78
   4   3   1   50.03    1.52
  -5  -3  -1    5.80    0.57
  -5  -3  -1    6.39    0.62
  -5  -3  -1    4.96    0.41
   5   3   1    5.64    0.57
   5   3   1    5.76    0.37
   5   3   1    6.03    0.44
  -6  -3  -1   69.36    2.03
  -6  -3  -1   68.90    2.29
  -6  -3  -1   69.22    2.38
   6   3   1   69.57    1.96
   6   3   1   69.37    2.30
   6   3   1   69.91    1.87
  -7  -3  -1    0.22    0.20
  -7  -3  -1    0.05    0.12
  -7  -3  -1    0.04    0.18
   7   3   1    0.20    0.19
   7   3   1    0.04    0.12
   7   3   1    0.37    0.13
  -8  -3  -1   48.39    2.07
  -8  -3  -1   49.37    1.77
  -8  -3  -1   52.47    1.95
   8   3   1   52.08    1.53
   8   3   1   50.14    1.61
  -9  -3  -1    0.93    0.27
  -9  -3  -1    0.99    0.34
  -9  -3  -1    1.61    0.29
  -9  -3  -1    0.92    0.25
  -9  -3  -1    0.86    0.37
   9   3   1    1.24    0.23
   9   3   1    1.21    0.29
   9   3   1    1.14    0.29
 -10  -3  -1    0.99    0.26
 -10  -3  -1    1.57    0.29
 -10  -3  -1    1.40    0.31
 -10  -3  -1    1.29    0.39
 -10  -3  -1    1.69    0.42
  10   3   1    1.60    0.24
  10   3   1    1.26    0.30
  10   3   1    1.39    0.29
 -11  -3  -1   11.71    1.02
 -11  -3  -1   10.99    0.84
 -11  -3  -1   11.44    0.69
 -11  -3  -1   12.00    0.77
  11   3   1   11.08    0.78
 -12  -3  -1    2.75    0.52
 -12  -3  -1    1.92    0.36
 -12  -3  -1    3.02    0.43
 -12  -3  -1    1.50    0.49
  12   3   1    2.56    0.46
 -13  -3  -1   13.45    0.88
 -13  -3  -1   14.07    0.94
 -13  -3  -1   14.45    0.81
 -13  -3  -1   14.03    1.11
  13   3   1   15.78    1.02
 -14  -3  -1    0.16    0.22
 -14  -3  -1   -0.05    0.23
 -14  -3  -1    0.12    0.24
  14   3   1    0.07    0.25
 -15  -3  -1    0.82    0.34
 -15  -3  -1    0.15    0.25
 -15  -3  -1    0.45    0.31
  15   3   1    0.73    0.32
 -16  -3  -1    0.97    0.36
 -16  -3  -1    0.77    0.37
 -16  -3  -1    1.81    0.35
  16   3   1    1.15    0.43
 -18   4   1    2.09    0.38
 -17   4   1    1.22    0.29
  16  -4  -1    9.85    0.92
 -16   4   1    8.85    0.59
  15  -4  -1    9.70    0.91
 -15   4   1    9.21    0.58
  14  -4  -1    1.75    0.46
 -14   4   1    2.01    0.31
 -14   4   1    1.94    0.35
  13  -4  -1    6.92    0.69
 -13   4   1    5.58    0.62
 -13   4   1    6.00    0.56
 -13   4   1    5.56    0.63
  12  -4  -1    5.60    0.62
  12  -4  -1    4.94    0.50
 -12   4   1    3.13    0.45
 -12   4   1    5.05    0.55
 -12   4   1    5.15    0.37
 -12   4   1    4.73    0.45
  11  -4  -1   46.06    1.58
  11  -4  -1   46.90    1.76
 -11   4   1   45.81    1.72
 -11   4   1   43.87    1.51
 -11   4   1   46.48    1.71
 -11   4   1   48.81    1.31
  10  -4  -1    0.26    0.17
  10  -4  -1    0.05    0.14
 -10   4   1    0.08    0.08
 -10   4   1    0.08    0.12
 -10   4   1    0.21    0.13
 -10   4   1    0.17    0.08
 -10   4   1    0.10    0.11
 -10   4   1    0.14    0.15
   9  -4  -1    2.05    0.36
   9  -4  -1    1.66    0.28
  -9   4   1    1.91    0.33
  -9   4   1    2.06    0.22
  -9   4   1    2.08    0.32
  -9   4   1    2.11    0.36
  -9   4   1    2.07    0.25
  -9   4   1    2.49    0.22
   8  -4  -1    1.01    0.25
   8  -4  -1    0.83    0.20
   8  -4  -1    1.14    0.23
  -8   4   1    1.15    0.22
  -8   4   1    1.07    0.22
  -8   4   1    1.42    0.29
  -8   4   1    0.99    0.21
  -8   4   1    1.27    0.16
  -8   4   1    1.05    0.17
   7  -4  -1   18.75    0.61
   7  -4  -1   18.73    0.84
   7  -4  -1   18.17    0.75
   7  -4  -1   17.63    0.71
   7  -4  -1   18.83    0.75
  -7   4   1   19.11    0.86
  -7   4   1   17.91    0.76
  -7   4   1   18.80    0.82
  -7   4   1   18.50    0.54
  -7   4   1   18.57    0.79
  -7   4   1   18.35    0.68
   6  -4  -1    3.45    0.34
   6  -4  -1    3.22    0.28
   6  -4  -1    3.57    0.31
   6  -4  -1    3.82    0.26
  -6   4   1    3.54    0.29
  -6   4   1    3.90    0.37
  -6   4   1    3.00    0.28
  -6   4   1    2.85    0.31
  -6   4   1    3.11    0.17
   5  -4  -1    2.54    0.25
   5  -4  -1    2.90    0.29
   5  -4  -1    2.67    0.28
   5  -4  -1    2.68    0.33
   5  -4  -1    2.86    0.14
   5  -4  -1    2.84    0.23
  -5   4   1    2.93    0.35
  -5   4   1    2.51    0.13
  -5   4   1    2.66    0.27
  -5   4   1    2.84    0.27
  -5   4   1    2.97    0.24
   4  -4  -1   55.38    1.61
   4  -4  -1   55.88    1.18
   4  -4  -1   57.04    1.46
   4  -4  -1   55.73    1.70
   4  -4  -1   57.11    1.34
  -4   4   1   55.81    1.19
  -4   4   1   58.64    1.51
  -4   4   1   56.69    1.74
  -4   4   1   55.73    1.60
   3  -4  -1   52.66    1.66
   3  -4  -1   50.42    1.59
   3  -4  -1   53.74    1.21
   3  -4  -1   54.03    1.13
  -3   4   1   53.64    1.72
  -3   4   1   51.69    1.57
  -3   4   1   54.30    1.37
   2  -4  -1    9.55    0.64
   2  -4  -1    9.57    0.62
  -2   4   1   10.00    0.40
  -2   4   1    9.32    0.57
  -2   4   1    9.43    0.66
   1  -4  -1   44.26    1.54
   1  -4  -1   42.02    1.51
  -1   4   1   42.39    1.41
   0  -4  -1   12.21    0.77
   0   4   1   12.19    0.69
   0   4   1   12.51    0.83
  -1  -4  -1   63.75    2.08
  -1  -4  -1   63.29    2.07
   1   4   1   62.24    1.89
   1   4   1   62.64    2.14
  -2  -4  -1  101.12    2.33
  -2  -4  -1   96.30    2.88
  -2  -4  -1  100.43    2.91
   2   4   1   93.37    2.59
   2   4   1   98.57    2.94
  -3  -4  -1   14.87    0.63
  -3  -4  -1   13.55    0.91
  -3  -4  -1   14.25    0.93
   3   4   1   13.75    0.76
   3   4   1   13.24    0.95
  -4  -4  -1   37.84    1.21
  -4  -4  -1   35.33    1.56
  -4  -4  -1   35.59    1.59
   4   4   1   36.18    1.63
   4   4   1   35.13    1.04
  -5  -4  -1    0.30    0.24
  -5  -4  -1    0.19    0.12
  -5  -4  -1    0.49    0.23
   5   4   1    0.46    0.21
   5   4   1    0.33    0.26
   5   4   1    0.24    0.11
  -6  -4  -1   42.61    1.89
  -6  -4  -1   40.13    1.44
  -6  -4  -1   40.91    1.77
   6   4   1   40.20    1.28
   6   4   1   42.24    1.82
   6   4   1   41.62    1.46
  -7  -4  -1   25.22    1.13
  -7  -4  -1   27.07    2.20
  -7  -4  -1   25.10    1.36
   7   4   1   26.18    1.09
   7   4   1   26.85    1.02
   7   4   1   26.38    1.38
  -8  -4  -1   25.94    1.40
  -8  -4  -1   26.85    1.58
  -8  -4  -1   24.29    1.18
   8   4   1   26.09    1.08
   8   4   1   27.56    1.09
   8   4   1   26.30    1.37
  -9  -4  -1   20.60    0.88
  -9  -4  -1   22.42    1.50
  -9  -4  -1   20.96    1.27
  -9  -4  -1   19.30    0.96
   9   4   1   21.61    1.00
   9   4   1   20.04    0.90
   9   4   1   19.88    1.14
 -10  -4  -1    1.53    0.51
 -10  -4  -1    0.82    0.34
 -10  -4  -1    0.37    0.18
 -10  -4  -1    0.79    0.23
  10   4   1    0.95    0.27
  10   4   1    0.63    0.37
  10   4   1    0.76    0.21
 -11  -4  -1    1.94    0.40
 -11  -4  -1    1.25    0.41
 -11  -4  -1    1.36    0.47
  11   4   1    1.46    0.27
  11   4   1    1.12    0.27
  11   4   1    1.55    0.35
 -12  -4  -1    0.08    0.25
 -12  -4  -1    0.04    0.17
 -12  -4  -1    0.07    0.16
 -12  -4  -1    0.69    0.38
  12   4   1    0.37    0.23
 -13  -4  -1    1.96    0.49
 -13  -4  -1    1.43    0.29
 -13  -4  -1    2.32    0.60
 -13  -4  -1    2.45    0.47
  13   4   1    2.35    0.47
 -14  -4  -1    0.70    0.45
 -14  -4  -1    0.85    0.35
 -14  -4  -1    0.98    0.34
  14   4   1    0.95    0.38
 -15  -4  -1   -0.09    0.33
 -15  -4  -1   -0.13    0.29
 -15  -4  -1    0.40    0.29
  15   4   1    0.30    0.34
 -18   5   1    7.06    0.56
 -17   5   1    1.96    0.33
 -16   5   1    3.94    0.39
  15  -5  -1    5.33    0.79
 -15   5   1    6.58    0.46
  14  -5  -1    4.48    0.69
 -14   5   1    4.79    0.63
 -14   5   1    3.99    0.63
  13  -5  -1   14.11    0.98
  13  -5  -1   14.49    0.88
 -13   5   1   12.76    0.92
 -13   5   1   12.29    0.57
 -13   5   1   11.21    0.73
  12  -5  -1    4.95    0.57
  12  -5  -1    3.88    0.54
 -12   5   1    3.79    0.53
 -12   5   1    4.53    0.45
 -12   5   1    4.36    0.32
  11  -5  -1    7.90    0.70
  11  -5  -1    8.34    0.62
 -11   5   1    7.78    0.52
 -11   5   1    7.57    0.41
 -11   5   1    8.23    0.41
 -11   5   1    7.30    0.61
 -11   5   1    7.43    0.63
 -11   5   1    8.32    0.58
  10  -5  -1    2.89    0.47
  10  -5  -1    2.27    0.34
 -10   5   1    2.94    0.23
 -10   5   1    2.82    0.26
 -10   5   1    2.26    0.39
 -10   5   1    3.40    0.37
 -10   5   1    3.51    0.36
 -10   5   1    2.94    0.44
   9  -5  -1   13.35    0.70
   9  -5  -1   11.44    0.65
   9  -5  -1   11.45    0.74
  -9   5   1   12.27    0.44
  -9   5   1   11.13    0.70
  -9   5   1   11.09    0.66
  -9   5   1   10.75    0.61
  -9   5   1   12.60    0.71
   8  -5  -1   26.05    1.09
   8  -5  -1   27.27    0.98
   8  -5  -1   26.36    0.97
   8  -5  -1   24.52    0.98
   8  -5  -1   26.13    0.81
  -8   5   1   26.27    1.02
  -8   5   1   26.13    0.92
  -8   5   1   26.20    1.09
  -8   5   1   26.03    0.70
  -8   5   1   28.41    1.13
   7  -5  -1    2.80    0.41
   7  -5  -1    2.64    0.35
   7  -5  -1    2.41    0.23
   7  -5  -1    2.41    0.26
  -7   5   1    1.76    0.27
  -7   5   1    2.14    0.27
  -7   5   1    2.60    0.28
  -7   5   1    2.22    0.14
  -7   5   1    3.36    0.39
   6  -5  -1    0.30    0.18
   6  -5  -1    0.27    0.14
   6  -5  -1    0.17    0.14
   6  -5  -1    0.20    0.10
  -6   5   1    0.30    0.11
  -6   5   1    0.30    0.06
  -6   5   1    0.10    0.12
  -6   5   1    0.13    0.14
  -6   5   1    0.15    0.09
   5  -5  -1    0.20    0.04
   5  -5  -1    0.26    0.10
   5  -5  -1    0.17    0.17
   5  -5  -1    0.05    0.08
   5  -5  -1    0.30    0.13
  -5   5   1    0.18    0.18
  -5   5   1    0.10    0.10
  -5   5   1    0.20    0.12
   4  -5  -1    1.03    0.14
   4  -5  -1    1.08    0.08
   4  -5  -1    0.95    0.29
   4  -5  -1    0.92    0.24
   4  -5  -1    1.16    0.20
  -4   5   1    1.66    0.32
  -4   5   1    0.97    0.17
  -4   5   1    0.86    0.27
   3  -5  -1   86.60    2.58
   3  -5  -1   89.74    2.52
   3  -5  -1   88.10    1.95
  -3   5   1   87.24    2.44
  -3   5   1   90.03    2.68
  -3   5   1   88.38    2.10
   2  -5  -1   64.70    2.13
   2  -5  -1   64.11    2.07
  -2   5   1   61.34    2.13
  -2   5   1   61.87    1.93
   1  -5  -1   28.97    1.29
  -1   5   1   28.44    1.20
  -1   5   1   30.30    1.42
   0  -5  -1    0.72    0.26
   0  -5  -1    0.78    0.28
   0   5   1    0.52    0.28
   0   5   1    0.56    0.20
  -1  -5  -1    0.11    0.17
  -1  -5  -1    0.23    0.18
   1   5   1    0.20    0.19
   1   5   1    0.08    0.12
  -2  -5  -1  203.50    5.22
  -2  -5  -1  202.78    5.25
   2   5   1  195.04    4.78
   2   5   1  196.85    5.21
  -3  -5  -1   21.87    1.26
  -3  -5  -1   23.33    1.32
  -3  -5  -1   22.30    0.84
   3   5   1   21.39    1.30
   3   5   1   21.71    1.07
  -4  -5  -1   44.52    1.40
  -4  -5  -1   40.66    1.82
  -4  -5  -1   41.36    1.91
   4   5   1   40.05    1.55
   4   5   1   41.62    1.19
   4   5   1   41.79    1.90
  -5  -5  -1    1.86    0.29
  -5  -5  -1    2.43    0.57
  -5  -5  -1    2.54    0.50
   5   5   1    2.05    0.45
   5   5   1    2.03    0.36
   5   5   1    2.03    0.27
  -6  -5  -1    4.92    0.47
  -6  -5  -1    5.85    0.69
  -6  -5  -1    4.39    0.73
   6   5   1    5.17    0.49
   6   5   1    5.04    0.76
   6   5   1    5.62    0.41
  -7  -5  -1   83.11    2.45
  -7  -5  -1   76.50    2.83
  -7  -5  -1   82.18    3.13
   7   5   1   83.41    2.96
   7   5   1   80.46    2.20
   7   5   1   80.55    2.44
  -8  -5  -1    0.64    0.31
  -8  -5  -1    1.14    0.49
  -8  -5  -1    1.10    0.31
  -8  -5  -1    0.57    0.21
   8   5   1    0.77    0.33
   8   5   1    1.15    0.35
   8   5   1    0.81    0.25
  -9  -5  -1   18.28    1.24
  -9  -5  -1   20.90    0.99
  -9  -5  -1   18.36    1.46
  -9  -5  -1   15.91    1.01
   9   5   1   17.86    0.94
   9   5   1   19.18    0.93
   9   5   1   20.59    1.26
 -10  -5  -1    0.25    0.22
 -10  -5  -1    0.33    0.13
 -10  -5  -1    0.24    0.28
 -10  -5  -1    0.30    0.41
  10   5   1    0.60    0.34
  10   5   1    0.27    0.19
  10   5   1    0.68    0.25
 -11  -5  -1    2.99    0.50
 -11  -5  -1    3.38    0.62
 -11  -5  -1    1.88    0.35
 -11  -5  -1    2.78    0.74
  11   5   1    3.19    0.50
  11   5   1    3.01    0.49
  11   5   1    2.90    0.51
 -12  -5  -1    7.26    1.12
 -12  -5  -1    7.45    0.56
 -12  -5  -1    6.23    0.86
 -12  -5  -1    7.71    0.70
  12   5   1    6.37    0.53
  12   5   1    6.70    0.65
  12   5   1    8.27    0.60
 -13  -5  -1   -0.25    0.16
 -13  -5  -1    0.23    0.24
 -13  -5  -1    0.06    0.38
 -13  -5  -1    0.98    0.39
  13   5   1    0.62    0.29
 -14  -5  -1    4.66    0.88
 -14  -5  -1    3.50    0.54
 -14  -5  -1    3.87    0.72
  14   5   1    3.95    0.65
 -15  -5  -1    1.45    0.50
 -15  -5  -1    1.03    0.38
 -15  -5  -1    0.20    0.45
  15   5   1    0.80    0.42
 -18   6   1    1.70    0.31
 -17   6   1   10.54    0.60
 -16   6   1    1.07    0.22
  14  -6  -1    3.16    0.48
 -14   6   1    2.97    0.54
 -14   6   1    4.16    0.33
  13  -6  -1    0.89    0.26
 -13   6   1    0.77    0.31
 -13   6   1    0.70    0.17
  12  -6  -1   27.20    1.23
 -12   6   1   24.36    0.85
 -12   6   1   24.30    1.05
 -12   6   1   22.74    1.19
 -12   6   1   24.31    0.77
  11  -6  -1    0.53    0.21
 -11   6   1    0.98    0.28
 -11   6   1    0.48    0.20
 -11   6   1    0.53    0.23
 -11   6   1    0.92    0.16
 -11   6   1    0.72    0.18
  10  -6  -1    4.83    0.48
  10  -6  -1    4.06    0.41
 -10   6   1    4.54    0.50
 -10   6   1    4.90    0.38
 -10   6   1    4.63    0.46
 -10   6   1    2.95    0.43
 -10   6   1    4.46    0.25
   9  -6  -1   37.81    1.28
   9  -6  -1   38.46    1.29
   9  -6  -1   37.22    1.34
   9  -6  -1   37.81    1.10
  -9   6   1   36.06    1.22
  -9   6   1   36.88    0.90
  -9   6   1   38.72    1.51
  -9   6   1   35.56    1.34
  -9   6   1   36.28    1.40
   8  -6  -1    7.17    0.41
   8  -6  -1    7.37    0.47
  -8   6   1    7.17    0.50
  -8   6   1    7.09    0.25
  -8   6   1    7.48    0.63
  -8   6   1    6.78    0.48
  -8   6   1    6.66    0.51
   7  -6  -1   83.38    2.28
   7  -6  -1   83.82    2.09
   7  -6  -1   84.46    2.22
   7  -6  -1   81.30    2.50
  -7   6   1   85.56    2.63
  -7   6   1   85.08    2.33
   6  -6  -1   11.75    0.51
   6  -6  -1   12.09    0.83
   6  -6  -1   11.83    0.61
   6  -6  -1   11.84    0.69
  -6   6   1   11.17    0.68
  -6   6   1   12.75    0.65
  -6   6   1   11.84    0.84
   5  -6  -1    3.45    0.31
   5  -6  -1    2.53    0.39
   5  -6  -1    3.01    0.23
   5  -6  -1    2.79    0.49
  -5   6   1    2.68    0.34
  -5   6   1    2.70    0.29
  -5   6   1    3.11    0.51
   4  -6  -1   17.35    1.03
   4  -6  -1   16.72    0.43
   4  -6  -1   15.63    0.67
   4  -6  -1   16.63    0.92
   4  -6  -1   16.86    0.55
  -4   6   1   15.86    0.67
  -4   6   1   15.77    1.03
  -4   6   1   15.68    0.86
   3  -6  -1    8.42    0.67
   3  -6  -1    8.55    0.75
  -3   6   1    7.63    0.62
  -3   6   1    8.16    0.43
  -3   6   1    9.56    0.83
   2  -6  -1  209.82    5.17
   2  -6  -1  200.64    5.23
  -2   6   1  211.69    5.40
  -2   6   1  198.49    4.97
   1  -6  -1   19.19    1.17
  -1   6   1   20.89    1.30
  -1   6   1   30.07    1.57
   0  -6  -1    0.30    0.24
   0  -6  -1    0.71    0.29
   0   6   1    0.74    0.34
   0   6   1    0.59    0.24
  -1  -6  -1   38.24    1.78
  -1  -6  -1   36.79    1.70
   1   6   1   37.11    1.53
   1   6   1   36.13    1.80
  -2  -6  -1  113.42    3.58
  -2  -6  -1  107.22    3.43
   2   6   1  111.22    3.18
   2   6   1  106.90    3.58
  -3  -6  -1  118.01    3.75
  -3  -6  -1  114.33    3.60
  -3  -6  -1  110.46    2.78
   3   6   1  110.47    3.23
   3   6   1  113.71    3.72
  -4  -6  -1    7.58    0.51
  -4  -6  -1    6.21    0.73
  -4  -6  -1    8.17    0.98
   4   6   1    6.75    0.85
   4   6   1    7.39    0.64
  -5  -6  -1    1.82    0.33
  -5  -6  -1    1.56    0.49
  -5  -6  -1    1.25    0.41
   5   6   1    1.70    0.38
   5   6   1    1.50    0.44
   5   6   1    1.32    0.23
  -6  -6  -1    1.69    0.48
  -6  -6  -1    1.36    0.28
  -6  -6  -1    1.62    0.47
   6   6   1    1.89    0.51
   6   6   1    1.80    0.28
  -7  -6  -1    1.09    0.29
  -7  -6  -1    1.69    0.48
  -7  -6  -1    1.47    0.48
  -7  -6  -1    1.01    0.28
   7   6   1    1.50    0.28
   7   6   1    1.46    0.34
   7   6   1    0.83    0.36
  -8  -6  -1    3.11    0.45
  -8  -6  -1    2.64    0.71
  -8  -6  -1    3.12    0.63
   8   6   1    3.76    0.69
   8   6   1    2.48    0.43
   8   6   1    3.24    0.37
  -9  -6  -1    2.25    0.54
  -9  -6  -1    3.05    0.47
  -9  -6  -1    2.32    0.66
   9   6   1    2.95    0.63
   9   6   1    2.49    0.42
   9   6   1    2.66    0.41
 -10  -6  -1    0.89    0.27
 -10  -6  -1    0.23    0.32
 -10  -6  -1    0.53    0.40
 -10  -6  -1    0.62    0.20
  10   6   1    0.87    0.27
  10   6   1    0.51    0.31
  10   6   1    0.58    0.24
 -11  -6  -1    0.42    0.24
 -11  -6  -1    0.60    0.44
 -11  -6  -1   -0.01    0.31
 -11  -6  -1   -0.05    0.14
  11   6   1   -0.03    0.15
  11   6   1    0.00    0.15
  11   6   1   -0.03    0.30
 -12  -6  -1    4.41    0.82
 -12  -6  -1    4.20    0.58
 -12  -6  -1    3.95    0.93
 -13  -6  -1   13.11    1.39
 -13  -6  -1   12.52    0.77
 -13  -6  -1   15.55    1.03
 -13  -6  -1   14.43    1.26
  13   6   1   14.32    0.98
  13   6   1   14.34    0.69
 -14  -6  -1    2.69    0.55
  14   6   1    0.63    0.37
 -18   7   1    1.26    0.24
 -17   7   1    4.09    0.35
 -16   7   1   10.29    0.53
  15  -7  -1    1.35    0.37
 -15   7   1    0.93    0.18
  14  -7  -1    6.66    0.66
 -14   7   1    7.15    0.38
 -14   7   1    6.29    0.68
  13  -7  -1    0.01    0.17
 -13   7   1    0.37    0.22
 -13   7   1    0.14    0.09
 -13   7   1    0.38    0.14
 -13   7   1    0.14    0.22
  12  -7  -1   17.41    0.98
 -12   7   1   15.80    1.15
 -12   7   1   17.03    0.75
 -12   7   1   17.71    1.08
 -12   7   1   16.06    0.55
  11  -7  -1   12.62    0.79
 -11   7   1   10.08    0.81
 -11   7   1   11.65    0.64
 -11   7   1   13.01    1.04
 -11   7   1    9.13    0.72
 -11   7   1   12.08    0.41
  10  -7  -1   15.70    0.77
  10  -7  -1   16.41    0.87
  10  -7  -1   14.64    0.62
  10  -7  -1   15.95    0.79
 -10   7   1   15.16    0.44
 -10   7   1   16.71    1.02
 -10   7   1   14.53    0.88
 -10   7   1   14.18    0.84
 -10   7   1   15.82    0.77
   9  -7  -1    7.95    0.58
   9  -7  -1    7.04    0.43
   9  -7  -1    7.17    0.49
  -9   7   1    6.83    0.56
  -9   7   1    6.86    0.52
  -9   7   1    7.23    0.71
   8  -7  -1    4.72    0.44
   8  -7  -1    4.63    0.42
   8  -7  -1    4.67    0.37
   8  -7  -1    5.63    0.59
  -8   7   1    4.42    0.44
  -8   7   1    4.40    0.43
  -8   7   1    4.36    0.64
   7  -7  -1   40.42    1.18
   7  -7  -1   39.86    1.70
   7  -7  -1   37.56    1.45
  -7   7   1   41.71    1.43
  -7   7   1   38.99    1.48
  -7   7   1   41.28    1.79
   6  -7  -1  129.52    3.84
   6  -7  -1  136.37    3.28
   6  -7  -1  137.19    3.62
   6  -7  -1  140.46    3.06
  -6   7   1  144.09    4.07
  -6   7   1  139.58    3.44
  -6   7   1  137.17    3.64
   5  -7  -1    0.16    0.12
   5  -7  -1    0.14    0.22
   5  -7  -1    0.04    0.09
   5  -7  -1    0.10    0.08
  -5   7   1    0.05    0.20
  -5   7   1    0.00    0.12
  -5   7   1    0.00    0.10
   4  -7  -1   22.03    0.70
   4  -7  -1   23.43    1.33
   4  -7  -1   21.67    1.16
  -4   7   1   23.32    1.35
  -4   7   1   22.73    1.14
  -4   7   1   21.48    0.83
   3  -7  -1   15.08    1.10
   3  -7  -1   15.34    1.00
  -3   7   1   13.98    0.90
   2  -7  -1  294.21    7.13
  -2   7   1  287.98    6.83
  -2   7   1  289.55    7.30
   1  -7  -1  102.05    3.30
   1  -7  -1  106.59    3.44
  -1   7   1  107.89    3.60
   0  -7  -1    2.89    0.62
   0  -7  -1    3.30    0.67
   0   7   1    3.71    0.59
   0   7   1    2.27    0.50
  -1  -7  -1   21.51    1.42
   1   7   1   21.26    1.44
   1   7   1   19.64    1.14
  -2  -7  -1    0.48    0.31
   2   7   1    1.01    0.42
   2   7   1    0.85    0.28
  -3  -7  -1   58.20    2.60
  -3  -7  -1   57.71    2.86
   3   7   1   53.09    2.07
   3   7   1   56.85    2.54
  -4  -7  -1   29.35    1.83
  -4  -7  -1   28.31    1.11
  -4  -7  -1   27.03    1.91
   4   7   1   30.90    1.86
   4   7   1   27.01    1.38
  -5  -7  -1    3.32    0.75
  -5  -7  -1    3.73    0.75
  -5  -7  -1    3.54    0.40
   5   7   1    5.69    0.96
   5   7   1    4.02    0.65
   5   7   1    3.87    0.34
  -6  -7  -1   10.44    1.06
  -6  -7  -1   11.69    0.87
  -6  -7  -1   11.60    1.23
   6   7   1   10.36    0.83
   6   7   1   10.65    1.14
   6   7   1   11.65    0.62
  -7  -7  -1    1.62    0.61
  -7  -7  -1    2.17    0.61
  -7  -7  -1    1.49    0.33
  -7  -7  -1    1.50    0.33
   7   7   1    1.66    0.55
   7   7   1    2.10    0.44
   7   7   1    1.66    0.29
  -8  -7  -1   31.05    1.30
  -8  -7  -1   30.80    2.10
  -8  -7  -1   28.31    1.38
  -8  -7  -1   31.95    1.91
   8   7   1   31.15    1.48
   8   7   1   33.86    1.95
  -9  -7  -1   10.29    1.06
  -9  -7  -1   10.55    1.30
  -9  -7  -1   11.43    0.80
   9   7   1    9.12    1.01
   9   7   1   10.30    0.68
 -10  -7  -1   -0.08    0.27
 -10  -7  -1    0.19    0.34
 -10  -7  -1    0.12    0.17
  10   7   1   -0.11    0.30
  10   7   1   -0.12    0.17
 -11  -7  -1   -0.08    0.15
 -11  -7  -1   -0.07    0.14
 -11  -7  -1    0.22    0.46
 -11  -7  -1   -0.04    0.28
  11   7   1   -0.12    0.25
  11   7   1    0.28    0.23
 -12  -7  -1   -0.25    0.27
 -12  -7  -1   -0.02    0.15
 -12  -7  -1   -0.04    0.17
 -12  -7  -1   -0.06    0.47
  12   7   1   -0.06    0.18
 -13  -7  -1   23.36    1.30
 -13  -7  -1   19.94    1.02
 -13  -7  -1   21.38    1.58
 -13  -7  -1   21.95    1.87
 -14  -7  -1    1.11    0.65
 -14  -7  -1    1.43    0.44
  14   7   1    1.36    0.43
 -17   8   1    0.02    0.09
  16  -8  -1    2.95    0.62
 -16   8   1    2.47    0.24
  15  -8  -1    0.65    0.31
 -15   8   1    0.45    0.13
  14  -8  -1    2.42    0.42
 -14   8   1    3.70    0.24
 -14   8   1    3.39    0.51
 -14   8   1    3.48    0.34
  13  -8  -1   26.77    1.29
 -13   8   1   23.17    1.24
 -13   8   1   23.97    0.68
 -13   8   1   25.53    1.00
  12  -8  -1    7.41    0.66
 -12   8   1    7.27    0.28
 -12   8   1    7.62    0.54
 -12   8   1    8.11    0.76
  11  -8  -1    9.59    0.71
  11  -8  -1   10.79    0.51
  11  -8  -1   10.59    0.68
  11  -8  -1   10.66    0.63
 -11   8   1    9.79    0.64
 -11   8   1   10.77    0.91
 -11   8   1   10.04    0.78
  10  -8  -1    5.41    0.46
  10  -8  -1    5.25    0.40
  10  -8  -1    6.06    0.55
 -10   8   1    4.78    0.51
 -10   8   1    5.83    0.53
 -10   8   1    5.59    0.68
   9  -8  -1    8.52    0.62
   9  -8  -1    7.33    0.74
   9  -8  -1    8.54    0.61
   9  -8  -1    8.12    0.51
  -9   8   1    7.98    0.82
  -9   8   1    7.88    0.62
  -9   8   1    7.89    0.62
   8  -8  -1   68.36    2.05
   8  -8  -1   65.84    2.17
   8  -8  -1   72.07    2.55
   8  -8  -1   71.30    1.86
  -8   8   1   73.08    3.14
  -8   8   1   68.80    2.13
  -8   8   1   69.15    2.22
   7  -8  -1    0.14    0.20
   7  -8  -1    0.27    0.16
   7  -8  -1    0.06    0.10
   7  -8  -1   -0.03    0.08
  -7   8   1    0.25    0.18
  -7   8   1    0.10    0.13
  -7   8   1   -0.02    0.12
   6  -8  -1   35.91    1.04
   6  -8  -1   35.53    1.75
   6  -8  -1   35.87    1.45
   6  -8  -1   34.34    1.52
  -6   8   1   37.57    1.84
  -6   8   1   35.90    1.28
  -6   8   1   35.52    1.52
   5  -8  -1   20.37    1.31
   5  -8  -1   19.42    0.84
   5  -8  -1   21.15    1.18
   5  -8  -1   20.35    0.68
   5  -8  -1   19.29    0.50
  -5   8   1   20.08    0.85
  -5   8   1   19.54    1.11
  -5   8   1   20.06    1.35
   4  -8  -1  109.23    3.61
   4  -8  -1  108.57    3.35
  -4   8   1  109.79    2.70
  -4   8   1  110.08    3.26
  -4   8   1  107.76    3.66
   3  -8  -1   57.12    2.25
   3  -8  -1   59.74    2.48
  -3   8   1   59.05    2.52
  -3   8   1   56.47    2.13
   2  -8  -1    0.82    0.53
   2  -8  -1    0.19    0.17
  -2   8   1    0.70    0.26
  -2   8   1    0.68    0.53
   1  -8  -1   12.77    1.03
   1  -8  -1   14.33    1.20
  -1   8   1   18.72    1.39
  -1   8   1   15.21    1.28
   0  -8  -1    2.11    0.53
   0  -8  -1    1.80    0.56
   0   8   1    1.90    0.75
   0   8   1    0.94    0.29
  -1  -8  -1    0.92    0.37
  -1  -8  -1    0.96    0.41
   1   8   1    1.04    0.54
   1   8   1    0.51    0.26
  -2  -8  -1    6.29    0.77
  -2  -8  -1    6.88    1.11
   2   8   1    7.00    0.71
   2   8   1    6.29    0.97
  -3  -8  -1    1.50    0.29
  -3  -8  -1    1.44    0.54
  -3  -8  -1    1.42    0.54
   3   8   1    1.67    0.56
   3   8   1    1.36    0.38
  -4  -8  -1    0.30    0.15
  -4  -8  -1    0.06    0.25
  -4  -8  -1    0.34    0.34
   4   8   1    0.37    0.15
   4   8   1   -0.01    0.31
  -5  -8  -1    2.96    0.43
  -5  -8  -1    2.75    0.67
  -5  -8  -1    2.99    0.76
   5   8   1    2.39    0.72
   5   8   1    2.24    0.30
  -6  -8  -1   19.29    1.02
  -6  -8  -1   18.06    1.41
  -6  -8  -1   19.01    0.94
  -6  -8  -1   17.72    1.59
   6   8   1   18.30    0.81
   6   8   1   16.70    1.49
   6   8   1   16.57    1.10
  -7  -8  -1    1.41    0.64
  -7  -8  -1    1.13    0.28
  -7  -8  -1    0.95    0.39
  -7  -8  -1    1.16    0.31
   7   8   1    0.51    0.33
   7   8   1    1.80    0.62
   7   8   1    0.98    0.23
  -8  -8  -1    6.21    1.00
  -8  -8  -1    6.13    0.58
  -8  -8  -1    6.38    1.14
   8   8   1    5.18    0.96
   8   8   1    5.13    0.47
  -9  -8  -1   11.65    1.17
  -9  -8  -1   11.24    0.80
  -9  -8  -1   15.15    1.59
   9   8   1   13.21    0.78
   9   8   1   12.41    1.24
 -10  -8  -1    0.56    0.47
 -10  -8  -1    0.29    0.36
  10   8   1    0.05    0.41
  10   8   1    0.19    0.19
 -11  -8  -1    0.06    0.41
 -11  -8  -1    0.21    0.75
 -11  -8  -1   -0.22    0.14
 -11  -8  -1    0.12    0.17
  11   8   1   -0.14    0.18
  11   8   1   -0.09    0.25
 -12  -8  -1    1.44    0.34
 -12  -8  -1    1.73    0.39
 -12  -8  -1    2.41    0.86
 -12  -8  -1    1.58    0.64
  12   8   1   -0.25    0.30
  12   8   1    2.00    0.42
 -13  -8  -1    2.88    0.51
 -13  -8  -1    1.42    0.66
  13   8   1    2.13    0.45
  13   8   1    0.50    0.43
  16  -9  -1   -0.30    0.19
  15  -9  -1    1.05    0.36
 -15   9   1    1.55    0.25
 -15   9   1    0.95    0.32
  14  -9  -1    0.30    0.24
 -14   9   1    0.29    0.23
 -14   9   1    0.36    0.15
  13  -9  -1   26.97    1.34
 -13   9   1   27.37    1.15
 -13   9   1   27.25    1.49
  12  -9  -1   29.87    1.04
  12  -9  -1   28.12    0.92
  12  -9  -1   28.61    1.34
 -12   9   1   33.42    1.71
 -12   9   1   29.67    1.25
  11  -9  -1   15.00    0.92
  11  -9  -1   15.59    0.96
  11  -9  -1   14.87    0.71
 -11   9   1   14.54    0.94
 -11   9   1   15.08    0.87
 -11   9   1   14.34    1.13
  10  -9  -1   11.40    0.63
  10  -9  -1   11.55    0.92
  10  -9  -1    9.57    0.71
 -10   9   1   10.58    0.99
 -10   9   1   11.11    0.77
 -10   9   1    9.51    0.72
   9  -9  -1    7.19    0.48
   9  -9  -1    7.96    0.62
   9  -9  -1    7.60    0.65
   9  -9  -1    7.87    0.84
  -9   9   1    7.59    0.90
  -9   9   1    7.45    0.63
  -9   9   1    7.61    0.64
   8  -9  -1   92.96    2.66
   8  -9  -1   94.29    2.92
   8  -9  -1  103.10    3.42
   8  -9  -1   99.12    2.41
  -8   9   1   99.49    3.49
  -8   9   1   99.09    2.97
  -8   9   1   95.79    2.75
   7  -9  -1   53.07    1.44
   7  -9  -1   52.88    2.34
   7  -9  -1   52.10    1.70
   7  -9  -1   51.63    2.03
  -7   9   1   50.48    1.68
  -7   9   1   49.96    1.94
  -7   9   1   50.66    2.34
   6  -9  -1   10.64    1.03
   6  -9  -1   10.64    0.65
   6  -9  -1   11.24    0.50
   6  -9  -1   11.17    0.88
  -6   9   1   11.50    0.86
  -6   9   1   10.45    0.64
  -6   9   1    9.55    1.02
   5  -9  -1   11.17    0.36
   5  -9  -1   10.97    0.64
   5  -9  -1   11.77    0.50
   5  -9  -1   12.30    1.12
   5  -9  -1   11.41    0.93
  -5   9   1   10.41    0.85
  -5   9   1   11.95    1.11
  -5   9   1   10.73    0.62
   4  -9  -1    3.40    0.63
   4  -9  -1    3.60    0.75
  -4   9   1    3.43    0.56
  -4   9   1    5.20    0.92
  -4   9   1    3.38    0.34
   3  -9  -1   52.08    2.45
   3  -9  -1   53.10    2.26
  -3   9   1   54.67    2.18
   2  -9  -1   20.78    1.54
   2  -9  -1   22.36    1.42
  -2   9   1   17.69    1.62
  -2   9   1   22.77    1.32
   1  -9  -1    0.44    0.32
   1  -9  -1    0.35    0.25
  -1   9   1    0.56    0.27
  -1   9   1    0.43    0.34
   0  -9  -1    5.07    0.83
   0  -9  -1    5.66    1.20
   0   9   1    6.10    1.05
   0   9   1    3.36    0.56
  -1  -9  -1    5.32    1.01
  -1  -9  -1    3.66    0.65
   1   9   1    6.01    1.07
  -2  -9  -1   35.57    2.18
  -2  -9  -1   34.50    1.95
   2   9   1   34.59    2.14
   2   9   1   34.27    1.73
  -3  -9  -1   29.51    1.16
  -3  -9  -1   32.69    2.12
  -3  -9  -1   33.72    1.93
   3   9   1   32.31    1.69
   3   9   1   38.33    2.29
  -4  -9  -1   17.67    1.43
  -4  -9  -1   18.25    0.92
  -4  -9  -1   17.58    1.63
   4   9   1   16.47    1.33
   4   9   1   14.92    1.45
  -5  -9  -1    6.58    1.17
  -5  -9  -1    8.67    0.63
  -5  -9  -1    8.14    0.65
  -5  -9  -1    8.79    1.04
   5   9   1    9.06    0.54
   5   9   1    8.38    1.32
   5   9   1    6.43    0.74
  -6  -9  -1    0.11    0.18
  -6  -9  -1    0.20    0.26
  -6  -9  -1    0.02    0.16
  -6  -9  -1   -0.01    0.23
   6   9   1    0.12    0.38
   6   9   1    0.18    0.14
  -7  -9  -1   25.29    1.80
  -7  -9  -1   26.71    1.24
  -7  -9  -1   31.93    2.31
  -7  -9  -1   26.71    1.40
   7   9   1   28.86    1.13
   7   9   1   30.18    2.06
  -8  -9  -1    0.79    0.50
  -8  -9  -1    1.01    0.29
  -8  -9  -1    1.59    0.67
   8   9   1    1.84    0.34
   8   9   1    2.31    0.72
  -9  -9  -1    8.82    1.11
  -9  -9  -1    8.40    0.98
  -9  -9  -1    9.51    1.64
   9   9   1    7.63    1.14
   9   9   1    6.65    0.57
 -10  -9  -1    0.13    0.36
 -10  -9  -1    0.21    0.48
 -10  -9  -1    0.32    0.25
  10   9   1   -0.28    0.39
  10   9   1    0.34    0.23
 -11  -9  -1    0.66    0.50
 -11  -9  -1    1.29    0.72
 -11  -9  -1    0.43    0.24
 -11  -9  -1    0.12    0.24
  11   9   1    0.26    0.21
  11   9   1    0.05    0.31
 -12  -9  -1    6.71    0.82
 -12  -9  -1    6.91    1.34
  17 -10  -1    5.41    0.74
  16 -10  -1   13.50    1.04
 -16  10   1   12.85    0.88
 -16  10   1   12.63    0.67
  15 -10  -1    0.00    0.21
 -15  10   1    0.46    0.29
 -15  10   1    0.07    0.14
  14 -10  -1    0.29    0.21
 -14  10   1    0.60    0.32
 -14  10   1    0.60    0.21
  13 -10  -1    0.16    0.23
 -13  10   1    0.22    0.31
 -13  10   1    0.42    0.19
  12 -10  -1   48.21    1.77
  12 -10  -1   47.40    1.81
  12 -10  -1   39.20    1.73
  12 -10  -1   47.76    1.60
 -12  10   1   45.87    2.22
 -12  10   1   45.92    1.73
  11 -10  -1   18.20    0.86
  11 -10  -1   16.85    1.00
  11 -10  -1   19.34    1.22
  11 -10  -1   16.10    0.82
 -11  10   1   18.61    1.38
 -11  10   1   17.10    1.05
 -11  10   1   18.34    1.05
  10 -10  -1    0.15    0.19
  10 -10  -1    0.00    0.17
  10 -10  -1    0.12    0.29
  10 -10  -1   -0.01    0.12
 -10  10   1    0.47    0.33
 -10  10   1    0.12    0.16
   9 -10  -1   19.78    1.01
   9 -10  -1   20.22    0.83
   9 -10  -1   19.08    1.12
   9 -10  -1   20.25    1.41
  -9  10   1   18.77    1.01
  -9  10   1   17.90    1.09
  -9  10   1   20.44    1.47
   8 -10  -1    8.12    0.47
   8 -10  -1    7.63    0.90
   8 -10  -1    8.65    0.77
   8 -10  -1    9.48    0.66
  -8  10   1    9.96    1.06
  -8  10   1    8.61    0.76
  -8  10   1    8.65    0.64
   7 -10  -1   72.74    3.00
   7 -10  -1   70.48    2.16
   7 -10  -1   73.70    1.85
   7 -10  -1   72.94    2.63
  -7  10   1   71.05    2.17
  -7  10   1   73.40    3.09
  -7  10   1   72.26    2.56
   6 -10  -1    3.39    0.28
   6 -10  -1    3.38    0.46
   6 -10  -1    2.75    0.65
   6 -10  -1    4.22    0.72
  -6  10   1    3.45    0.39
  -6  10   1    3.59    0.75
  -6  10   1    3.78    0.60
   5 -10  -1   11.66    0.40
   5 -10  -1   11.59    0.40
   5 -10  -1   10.65    0.98
   5 -10  -1   12.23    0.53
   5 -10  -1   12.79    0.71
   5 -10  -1   10.99    1.14
  -5  10   1   11.85    1.20
  -5  10   1   10.31    0.90
  -5  10   1   10.95    0.65
   4 -10  -1   19.85    0.62
   4 -10  -1   18.08    1.56
   4 -10  -1   17.48    1.44
  -4  10   1   22.24    1.33
  -4  10   1   17.98    0.83
  -4  10   1   21.84    1.63
   3 -10  -1    0.32    0.38
  -3  10   1    0.35    0.35
  -3  10   1    0.17    0.24
   2 -10  -1   27.10    2.18
   2 -10  -1   24.26    1.89
  -2  10   1   26.35    1.87
  -2  10   1   24.65    1.46
   1 -10  -1    7.52    1.17
   1 -10  -1    8.13    1.24
  -1  10   1    7.29    0.79
  -1  10   1    5.00    0.90
   0 -10  -1    0.30    0.25
   0 -10  -1    0.55    0.43
   0  10   1    0.89    0.49
   0  10   1    1.12    0.65
  -1 -10  -1   24.95    1.90
  -1 -10  -1   22.48    1.63
   1  10   1   22.44    1.44
   1  10   1   25.52    1.92
  -2 -10  -1   28.54    1.09
  -2 -10  -1   27.86    2.08
   2  10   1   29.32    1.65
   2  10   1   29.88    2.10
  -3 -10  -1   28.79    2.12
  -3 -10  -1   27.50    2.16
  -3 -10  -1   28.51    1.16
  -3 -10  -1   28.70    1.15
   3  10   1   29.21    2.12
  -4 -10  -1    5.27    0.51
  -4 -10  -1    4.75    0.49
  -4 -10  -1    5.99    1.14
   4  10   1    4.19    0.94
  -5 -10  -1    0.91    0.49
  -5 -10  -1    0.33    0.17
  -5 -10  -1    0.55    0.25
   5  10   1    0.89    0.21
  -6 -10  -1    0.53    0.21
  -6 -10  -1    0.40    0.45
  -6 -10  -1    0.52    0.50
  -6 -10  -1    0.20    0.18
   6  10   1    0.59    0.18
   6  10   1    0.66    0.41
  -7 -10  -1    0.82    0.41
  -7 -10  -1    0.43    0.21
  -7 -10  -1    0.05    0.40
   7  10   1    1.10    0.61
  -8 -10  -1   18.92    1.09
  -8 -10  -1   18.71    1.91
  -8 -10  -1   18.72    1.65
   8  10   1   18.49    1.73
   8  10   1   20.13    0.96
  -9 -10  -1    0.01    0.44
  -9 -10  -1    0.03    0.16
  -9 -10  -1    0.41    0.47
   9  10   1    0.02    0.15
   9  10   1    0.39    0.39
 -10 -10  -1    1.23    0.36
 -10 -10  -1    1.12    0.63
 -10 -10  -1   -0.01    0.57
  10  10   1    1.00    0.30
  10  10   1    0.99    0.49
 -11 -10  -1    6.24    1.46
 -11 -10  -1    5.60    0.78
 -11 -10  -1    6.55    0.58
  17 -11  -1    1.71    0.51
 -17  11   1    2.21    0.30
 -17  11   1    2.07    0.42
  16 -11  -1   13.95    1.07
 -16  11   1   13.74    0.80
 -16  11   1   14.01    1.07
  15 -11  -1    1.19    0.36
 -15  11   1    1.52    0.50
 -15  11   1    0.87    0.28
  14 -11  -1    8.83    1.21
 -14  11   1    9.33    1.02
 -14  11   1    7.84    0.67
  13 -11  -1    3.95    0.40
  13 -11  -1    4.91    0.70
  13 -11  -1    5.71    0.57
 -13  11   1    5.82    0.97
 -13  11   1    4.25    0.52
  12 -11  -1    7.71    0.71
  12 -11  -1    7.78    0.57
  12 -11  -1    6.76    0.57
 -12  11   1    7.18    0.70
 -12  11   1    5.55    0.94
  11 -11  -1   18.19    1.33
  11 -11  -1   18.67    1.07
  11 -11  -1   19.00    0.87
 -11  11   1   17.07    1.07
 -11  11   1   17.63    1.44
  10 -11  -1   33.18    1.16
  10 -11  -1   32.30    1.88
  10 -11  -1   32.45    1.41
  10 -11  -1   32.23    1.77
 -10  11   1   31.80    1.98
 -10  11   1   28.84    1.47
 -10  11   1   29.51    1.38
   9 -11  -1    4.98    0.38
   9 -11  -1    4.58    0.83
   9 -11  -1    4.01    0.75
   9 -11  -1    4.60    0.52
  -9  11   1    2.95    0.67
  -9  11   1    4.68    0.73
  -9  11   1    4.19    0.59
   8 -11  -1    8.13    0.98
   8 -11  -1    7.78    0.45
   8 -11  -1    8.43    0.64
  -8  11   1    8.46    0.65
  -8  11   1    9.05    0.98
  -8  11   1    8.40    1.05
   7 -11  -1    0.17    0.09
   7 -11  -1    0.04    0.23
   7 -11  -1    0.04    0.23
   7 -11  -1    0.11    0.16
  -7  11   1    0.28    0.17
  -7  11   1    0.16    0.33
  -7  11   1   -0.01    0.12
   6 -11  -1   45.03    2.45
   6 -11  -1   43.41    2.10
   6 -11  -1   44.01    1.56
   6 -11  -1   44.70    1.01
   6 -11  -1   43.92    1.24
  -6  11   1   43.13    1.99
  -6  11   1   41.52    1.50
  -6  11   1   44.45    2.46
   5 -11  -1    1.08    0.14
   5 -11  -1    0.93    0.23
   5 -11  -1    0.66    0.41
   5 -11  -1    0.78    0.17
   5 -11  -1    0.49    0.31
  -5  11   1    1.13    0.38
  -5  11   1    0.69    0.20
  -5  11   1    1.01    0.50
   4 -11  -1    3.88    0.87
   4 -11  -1    4.18    0.28
   4 -11  -1    3.00    0.62
  -4  11   1    3.37    0.36
  -4  11   1    2.67    0.68
  -4  11   1    4.63    0.80
   3 -11  -1    4.32    0.31
   3 -11  -1    3.16    0.68
   3 -11  -1    5.38    1.05
  -3  11   1    3.70    0.81
  -3  11   1    5.05    0.83
   2 -11  -1   47.71    1.35
   2 -11  -1   46.32    2.62
   2 -11  -1   45.25    2.31
  -2  11   1   53.70    2.84
  -2  11   1   45.94    2.19
   1 -11  -1   22.39    0.87
   1 -11  -1   26.05    1.98
   1 -11  -1   22.04    1.61
  -1  11   1   24.36    1.94
  -1  11   1   22.22    1.46
   0 -11  -1    2.16    0.72
   0 -11  -1    2.13    0.32
   0 -11  -1    1.01    0.43
   0  11   1    1.62    0.60
   0  11   1    1.39    0.56
  -1 -11  -1    2.99    0.68
  -1 -11  -1    3.92    0.38
  -1 -11  -1    4.26    1.01
   1  11   1    5.16    1.09
   1  11   1    2.80    0.59
  -2 -11  -1   -0.36    0.24
  -2 -11  -1    0.15    0.42
  -2 -11  -1   -0.07    0.11
  -2 -11  -1    0.01    0.14
   2  11   1   -0.34    0.33
  -3 -11  -1   16.00    1.49
  -3 -11  -1   18.30    0.90
  -3 -11  -1   15.78    0.86
  -3 -11  -1   18.64    1.81
   3  11   1   16.09    1.66
  -4 -11  -1   39.14    2.67
  -4 -11  -1   37.36    2.32
  -4 -11  -1   42.71    1.53
  -4 -11  -1   37.50    1.50
   4  11   1   40.52    2.63
  -5 -11  -1   -0.14    0.42
  -5 -11  -1    0.47    0.23
  -5 -11  -1    0.33    0.21
  -5 -11  -1    0.27    0.36
   5  11   1    0.12    0.14
   5  11   1    0.32    0.47
  -6 -11  -1    3.82    1.06
  -6 -11  -1    2.53    0.39
   6  11   1    3.25    0.38
   6  11   1    4.85    1.12
  -7 -11  -1    3.87    0.54
  -7 -11  -1    5.33    1.21
  -7 -11  -1    8.16    2.10
   7  11   1    4.70    0.45
   7  11   1    6.85    1.35
  -8 -11  -1   26.82    1.35
  -8 -11  -1   24.58    1.93
  -8 -11  -1   29.79    2.55
   8  11   1   27.13    1.15
   8  11   1   25.28    2.07
  -9 -11  -1    3.37    0.87
  -9 -11  -1    4.19    1.11
  -9 -11  -1    2.65    0.48
   9  11   1    2.75    0.84
   9  11   1    3.46    0.48
 -10 -11  -1    0.26    0.25
 -10 -11  -1    0.17    0.88
 -10 -11  -1    1.40    0.80
  10  11   1    0.80    0.29
  17 -12  -1    3.20    0.64
 -17  12   1    2.93    0.47
 -17  12   1    2.97    0.56
  16 -12  -1    1.12    0.41
 -16  12   1    1.44    0.48
  15 -12  -1    0.45    0.34
 -15  12   1    0.23    0.39
 -15  12   1    0.04    0.21
  14 -12  -1    7.91    0.79
 -14  12   1    7.79    1.18
 -14  12   1    7.25    0.66
  13 -12  -1   20.77    1.00
  13 -12  -1   21.01    1.25
  13 -12  -1   22.38    1.26
 -13  12   1   22.78    1.74
 -13  12   1   21.75    1.23
  12 -12  -1    4.52    0.49
  12 -12  -1    3.46    0.67
  12 -12  -1    3.41    0.52
  12 -12  -1    4.02    0.42
 -12  12   1    4.68    0.95
 -12  12   1    3.89    0.63
  11 -12  -1    2.93    0.67
  11 -12  -1    1.90    0.41
  11 -12  -1    2.90    0.55
  11 -12  -1    2.14    0.32
 -11  12   1    2.62    0.73
 -11  12   1    1.74    0.44
  10 -12  -1   -0.07    0.20
  10 -12  -1    0.20    0.35
  10 -12  -1    0.02    0.13
  10 -12  -1   -0.02    0.17
 -10  12   1   -0.04    0.41
 -10  12   1   -0.13    0.11
   9 -12  -1    1.67    0.59
   9 -12  -1    1.39    0.37
   9 -12  -1    1.69    0.43
   9 -12  -1    1.24    0.23
  -9  12   1    1.34    0.38
  -9  12   1    1.43    0.57
  -9  12   1    1.06    0.37
   8 -12  -1   40.05    1.57
   8 -12  -1   42.15    2.40
   8 -12  -1   39.73    1.98
   8 -12  -1   40.62    1.21
  -8  12   1   37.78    1.88
  -8  12   1   42.23    2.47
  -8  12   1   38.54    1.54
   7 -12  -1    3.14    0.63
   7 -12  -1    2.93    0.48
   7 -12  -1    3.18    0.83
   7 -12  -1    2.53    0.25
  -7  12   1    1.82    0.63
  -7  12   1    2.92    0.60
   6 -12  -1    6.80    1.18
   6 -12  -1    5.69    0.54
   6 -12  -1    5.24    0.24
   6 -12  -1    5.06    0.34
   6 -12  -1    5.59    0.24
  -6  12   1    4.99    0.96
  -6  12   1    5.52    0.51
  -6  12   1    6.20    0.92
   5 -12  -1    0.10    0.08
   5 -12  -1    0.16    0.15
  -5  12   1   -0.01    0.12
  -5  12   1   -0.13    0.19
  -5  12   1    0.37    0.36
   4 -12  -1   27.47    2.43
   4 -12  -1   33.15    1.28
   4 -12  -1   33.83    2.26
   4 -12  -1   29.73    0.92
  -4  12   1   28.62    2.11
  -4  12   1   30.60    1.18
  -4  12   1   30.28    1.73
   3 -12  -1   20.11    0.75
   3 -12  -1   18.75    1.48
   3 -12  -1   19.98    1.77
  -3  12   1   21.73    1.86
  -3  12   1   18.82    1.39
   2 -12  -1    0.46    0.35
   2 -12  -1    0.48    0.15
   2 -12  -1   -0.07    0.37
  -2  12   1    0.83    0.51
   1 -12  -1    5.55    0.97
   1 -12  -1    6.94    0.48
   1 -12  -1    6.69    1.30
  -1  12   1    7.26    1.32
  -1  12   1    7.05    0.87
   0 -12  -1    2.18    0.59
   0 -12  -1    1.65    0.68
   0 -12  -1    1.46    0.27
   0  12   1    2.79    0.84
   0  12   1    1.30    0.40
  -1 -12  -1    5.60    0.49
  -1 -12  -1    4.86    0.43
  -1 -12  -1    6.81    1.37
  -1 -12  -1    4.85    0.86
   1  12   1    8.65    1.41
  -2 -12  -1   34.94    1.32
  -2 -12  -1   34.49    2.56
  -2 -12  -1   34.05    2.19
  -2 -12  -1   36.42    1.35
   2  12   1   39.01    2.63
  -3 -12  -1    0.49    0.42
  -3 -12  -1    0.80    0.24
  -3 -12  -1    0.81    0.24
  -3 -12  -1    0.74    0.45
   3  12   1    0.67    0.48
  -4 -12  -1    6.15    0.59
  -4 -12  -1    6.38    0.58
  -4 -12  -1    5.79    1.04
  -4 -12  -1    4.74    1.05
   4  12   1    7.52    1.30
  -5 -12  -1   -0.38    0.34
  -5 -12  -1   -0.75    0.33
  -5 -12  -1   -0.35    0.19
  -5 -12  -1   -0.06    0.18
   5  12   1    0.04    0.35
   5  12   1   -0.05    0.12
  -6 -12  -1    7.70    0.70
  -6 -12  -1    7.57    1.28
  -6 -12  -1    5.66    1.20
   6  12   1    5.15    1.15
  -7 -12  -1   20.65    2.13
  -7 -12  -1   21.99    1.20
   7  12   1   22.63    1.00
   7  12   1   23.70    2.11
  -8 -12  -1   -0.13    0.20
  -8 -12  -1    0.24    0.64
   8  12   1    0.21    0.18
   8  12   1    0.43    0.51
  -9 -12  -1    8.13    1.58
  -9 -12  -1    7.94    0.80
   9  12   1    6.28    1.19
   9  12   1    7.25    0.60
  17 -13  -1   16.68    1.24
 -17  13   1   14.77    0.96
  16 -13  -1    4.64    0.76
 -16  13   1    2.71    0.52
 -16  13   1    3.70    0.77
  15 -13  -1    1.72    0.49
 -15  13   1    1.21    0.37
 -15  13   1    1.24    0.56
  14 -13  -1    2.23    0.50
 -14  13   1    1.38    0.38
 -14  13   1    2.42    0.75
  13 -13  -1    7.28    1.12
  13 -13  -1    8.40    0.80
 -13  13   1    8.31    1.28
 -13  13   1    8.04    0.79
  12 -13  -1   36.25    1.76
  12 -13  -1   32.10    1.57
  12 -13  -1   33.75    1.99
 -12  13   1   32.86    1.72
 -12  13   1   38.40    2.43
  11 -13  -1    1.21    0.24
  11 -13  -1    1.33    0.40
  11 -13  -1    1.47    0.53
 -11  13   1    1.37    0.42
 -11  13   1    1.28    0.59
  10 -13  -1    0.76    0.44
  10 -13  -1    0.54    0.17
  10 -13  -1    0.67    0.30
 -10  13   1    0.54    0.24
 -10  13   1   -0.09    0.34
   9 -13  -1    2.27    0.26
   9 -13  -1    2.54    0.49
   9 -13  -1    2.83    0.69
  -9  13   1    2.16    0.50
  -9  13   1    2.48    0.80
  -9  13   1    1.55    0.36
   8 -13  -1   37.83    1.15
   8 -13  -1   41.28    1.61
   8 -13  -1   37.27    2.37
  -8  13   1   39.82    1.84
  -8  13   1   34.71    1.89
  -8  13   1   42.42    2.60
   7 -13  -1   25.85    2.01
   7 -13  -1   25.26    0.86
   7 -13  -1   26.08    1.23
  -7  13   1   22.98    1.53
  -7  13   1   25.86    2.01
  -7  13   1   23.24    1.12
   6 -13  -1   -0.23    0.32
   6 -13  -1    0.08    0.18
   6 -13  -1    0.01    0.09
   6 -13  -1    0.10    0.07
   6 -13  -1    0.03    0.06
  -6  13   1    0.28    0.38
  -6  13   1   -0.09    0.22
   5 -13  -1    0.64    0.41
   5 -13  -1    0.92    0.15
   5 -13  -1    0.67    0.24
  -5  13   1    1.05    0.58
  -5  13   1    0.66    0.35
  -5  13   1    0.85    0.25
   4 -13  -1    0.86    0.27
   4 -13  -1    0.90    0.17
   4 -13  -1    1.37    0.59
  -4  13   1    1.24    0.29
  -4  13   1    1.16    0.49
   3 -13  -1   37.62    2.55
   3 -13  -1   34.24    1.10
  -3  13   1   30.65    1.84
  -3  13   1   33.68    2.48
   2 -13  -1   31.00    2.39
   2 -13  -1   30.76    1.09
  -2  13   1   27.17    1.75
  -2  13   1   30.21    2.35
   1 -13  -1    3.15    0.37
   1 -13  -1    3.17    0.94
  -1  13   1    3.45    0.96
   0 -13  -1    0.04    0.29
   0 -13  -1    0.12    0.15
   0  13   1    0.28    0.41
  -1 -13  -1   -0.12    0.12
  -1 -13  -1    0.04    0.15
  -1 -13  -1   -0.33    0.42
   1  13   1    0.18    0.51
  -2 -13  -1   23.10    2.23
  -2 -13  -1   25.88    1.12
  -2 -13  -1   24.82    1.12
   2  13   1   27.26    2.22
  -3 -13  -1   30.68    2.59
  -3 -13  -1   24.96    1.18
  -3 -13  -1   28.52    1.23
   3  13   1   27.74    2.34
  -4 -13  -1    5.42    0.63
  -4 -13  -1    4.42    0.57
  -4 -13  -1    4.66    1.29
   4  13   1    5.15    1.21
  -5 -13  -1    0.35    0.24
  -5 -13  -1    0.09    0.36
   5  13   1    0.36    0.42
   5  13   1    0.33    0.19
  -6 -13  -1    0.38    0.58
  -6 -13  -1    0.45    0.26
   6  13   1    0.47    0.54
   6  13   1    0.85    0.24
  -7 -13  -1   18.20    2.14
  -7 -13  -1   14.69    1.01
   7  13   1   20.55    2.03
   7  13   1   16.95    0.85
  -8 -13  -1    1.98    0.81
  -8 -13  -1    1.09    0.39
   8  13   1    1.31    0.70
   8  13   1    2.59    0.38
  16 -14  -1    6.19    0.91
 -16  14   1    5.09    0.99
 -16  14   1    6.56    0.79
  15 -14  -1   -0.13    0.26
  15 -14  -1    1.60    0.47
 -15  14   1    1.71    0.46
 -15  14   1    0.24    0.52
  14 -14  -1    1.98    0.43
 -14  14   1    1.98    0.46
 -14  14   1    3.44    0.96
  13 -14  -1    2.94    0.62
 -13  14   1    3.76    1.02
 -13  14   1    3.05    0.58
  12 -14  -1   12.97    0.98
  12 -14  -1   10.38    1.20
 -12  14   1   12.48    1.46
 -12  14   1   12.06    1.08
  11 -14  -1    9.16    0.89
  11 -14  -1   10.26    0.57
  11 -14  -1    8.39    1.30
 -11  14   1   12.25    1.72
 -11  14   1   10.17    1.02
  10 -14  -1    0.22    0.15
  10 -14  -1    0.31    0.24
  10 -14  -1    0.07    0.39
 -10  14   1    0.04    0.21
 -10  14   1   -0.01    0.49
   9 -14  -1   16.95    1.62
   9 -14  -1   14.97    0.97
   9 -14  -1   15.60    0.65
  -9  14   1   14.53    1.34
  -9  14   1   15.69    1.72
   8 -14  -1    0.37    0.21
   8 -14  -1    0.14    0.11
  -8  14   1    0.17    0.23
  -8  14   1    0.25    0.19
  -8  14   1    0.09    0.29
   7 -14  -1   14.06    0.58
   7 -14  -1   16.45    0.98
   7 -14  -1   13.71    1.53
  -7  14   1   13.51    0.87
  -7  14   1   15.62    1.62
  -7  14   1   13.04    1.18
   6 -14  -1    6.43    0.60
   6 -14  -1    5.13    0.28
   6 -14  -1    7.81    1.43
   6 -14  -1    5.57    0.29
   6 -14  -1    5.78    0.37
  -6  14   1    6.77    1.28
  -6  14   1    6.07    1.06
  -6  14   1    5.13    0.53
   5 -14  -1    1.70    0.81
   5 -14  -1    2.22    0.38
   5 -14  -1    2.50    0.22
  -5  14   1    1.92    0.61
  -5  14   1    2.30    0.52
   4 -14  -1    2.52    0.30
   4 -14  -1    2.39    0.44
   4 -14  -1    2.87    0.96
  -4  14   1    1.47    0.51
  -4  14   1    2.12    0.34
  -4  14   1    4.40    1.11
   3 -14  -1    0.89    0.26
   3 -14  -1    1.30    0.62
  -3  14   1    2.09    0.85
   2 -14  -1   37.98    2.78
   2 -14  -1   39.63    1.30
  -2  14   1   41.20    2.86
   1 -14  -1   26.34    1.05
   1 -14  -1   28.21    2.43
  -1  14   1   38.13    3.34
   0 -14  -1   -0.16    0.12
   0 -14  -1    0.04    0.15
   0 -14  -1    0.27    0.50
   0  14   1    0.09    0.40
  -1 -14  -1   17.12    0.90
  -1 -14  -1   23.49    2.25
  -1 -14  -1   20.05    0.96
   1  14   1   20.44    2.12
  -2 -14  -1    0.64    0.24
  -2 -14  -1    1.12    0.77
   2  14   1    0.66    0.58
  -3 -14  -1   45.20    1.72
  -3 -14  -1   47.93    1.75
  -3 -14  -1   47.69    3.42
   3  14   1   53.13    3.40
  -4 -14  -1    3.12    0.51
  -4 -14  -1    3.18    1.09
   4  14   1    4.11    0.42
   4  14   1    2.99    0.97
  -5 -14  -1   -0.06    0.20
  -5 -14  -1    0.85    0.60
   5  14   1   -0.13    0.58
  -6 -14  -1    0.16    0.23
  -6 -14  -1   -0.28    0.49
   6  14   1    0.91    0.60
  -7 -14  -1    0.02    0.55
  -7 -14  -1    0.42    0.30
   7  14   1    0.18    0.62
   7  14   1   -0.05    0.12
  15 -15  -1   -0.06    0.44
  15 -15  -1    2.47    0.62
 -15  15   1    1.97    0.76
 -15  15   1    1.05    0.44
  14 -15  -1    6.42    0.84
 -14  15   1    6.52    1.28
 -14  15   1    4.66    0.77
 -13  15   1   19.72    1.39
 -13  15   1   21.79    1.98
  12 -15  -1    0.81    0.34
  12 -15  -1   -0.58    0.43
 -12  15   1    0.32    0.42
 -12  15   1    0.49    0.31
  11 -15  -1    2.79    0.82
  11 -15  -1    3.03    0.54
  11 -15  -1    2.47    0.30
 -11  15   1    2.70    0.84
  10 -15  -1    3.12    0.29
  10 -15  -1    3.64    0.86
  10 -15  -1    2.31    0.85
 -10  15   1    3.12    1.01
 -10  15   1    1.68    0.57
   9 -15  -1   23.23    2.06
   9 -15  -1   22.23    1.24
   9 -15  -1   22.92    0.78
  -9  15   1   21.48    1.54
  -9  15   1   25.38    2.16
   8 -15  -1   19.81    1.88
   8 -15  -1   17.43    1.06
   8 -15  -1   16.63    0.62
  -8  15   1   14.50    1.28
  -8  15   1   20.10    1.98
   7 -15  -1    0.19    0.09
   7 -15  -1    0.37    0.45
   7 -15  -1    0.01    0.22
  -7  15   1    0.35    0.48
  -7  15   1   -0.23    0.32
  -7  15   1   -0.01    0.18
   6 -15  -1   22.01    0.67
   6 -15  -1   19.26    1.95
   6 -15  -1   21.36    0.74
   6 -15  -1   20.28    0.65
   6 -15  -1   20.95    1.13
  -6  15   1   19.50    2.02
  -6  15   1   21.75    1.69
  -6  15   1   21.40    1.27
   5 -15  -1    9.10    0.45
   5 -15  -1    9.78    0.75
   5 -15  -1    7.37    1.36
  -5  15   1    9.87    1.68
  -5  15   1    9.06    0.68
   4 -15  -1   10.28    1.64
   4 -15  -1   11.90    0.58
   4 -15  -1   12.78    0.84
  -4  15   1   10.54    1.69
  -4  15   1   12.30    0.89
   3 -15  -1   26.22    0.99
   3 -15  -1   28.44    1.26
   3 -15  -1   27.42    2.40
  -3  15   1   26.13    2.42
  -3  15   1   27.92    1.17
   2 -15  -1    2.32    0.40
   2 -15  -1    2.61    0.81
   2 -15  -1    2.84    0.38
  -2  15   1    2.99    0.99
   1 -15  -1   16.64    0.79
   1 -15  -1   18.80    0.88
   1 -15  -1   20.17    2.13
  -1  15   1   21.08    2.19
   0 -15  -1    4.82    0.55
   0 -15  -1    4.22    1.12
   0 -15  -1    3.88    0.42
   0  15   1    4.43    1.16
  -1 -15  -1    3.40    0.53
  -1 -15  -1    2.30    0.39
   1  15   1    3.00    0.95
  -2 -15  -1    1.70    0.39
  -2 -15  -1    1.21    0.38
  -2 -15  -1    1.42    0.68
   2  15   1    1.61    0.77
  -3 -15  -1    1.83    0.46
  -3 -15  -1    1.24    0.80
   3  15   1    1.72    0.83
  -4 -15  -1    4.09    0.56
  -4 -15  -1    4.50    1.30
   4  15   1    5.36    1.31
  -5 -15  -1    1.12    0.74
  -5 -15  -1    0.02    0.23
   5  15   1    1.13    0.75
  14 -16  -1    0.79    0.41
 -14  16   1   -0.10    0.51
  13 -16  -1   21.31    1.36
 -13  16   1   17.84    1.94
 -13  16   1   21.27    2.07
  12 -16  -1    4.13    0.70
  12 -16  -1    3.61    1.04
 -12  16   1    3.52    1.08
 -12  16   1    3.08    0.73
  11 -16  -1   -0.03    0.43
  11 -16  -1   -0.06    0.23
 -11  16   1   -0.37    0.50
  10 -16  -1   -0.12    0.17
  10 -16  -1   -0.53    0.43
 -10  16   1   -0.64    0.41
   9 -16  -1    9.78    0.85
   9 -16  -1    8.84    1.58
  -9  16   1    8.49    1.50
  -9  16   1    7.31    1.11
   8 -16  -1   28.40    1.95
   8 -16  -1   27.66    2.36
  -8  16   1   31.54    2.59
   7 -16  -1    6.73    0.68
   7 -16  -1    5.51    1.21
  -7  16   1    5.07    1.26
   6 -16  -1    5.99    0.33
   6 -16  -1    4.33    1.01
   6 -16  -1    6.24    0.33
   6 -16  -1    7.01    0.68
  -6  16   1    5.71    0.60
  -6  16   1    4.52    1.67
   5 -16  -1    2.01    0.84
   5 -16  -1    1.45    0.37
   5 -16  -1    1.74    0.24
   5 -16  -1    1.26    0.22
   4 -16  -1   11.32    0.58
   4 -16  -1    8.92    1.58
   4 -16  -1   11.74    0.83
  -4  16   1    8.82    0.67
  -4  16   1    6.21    1.54
   3 -16  -1   34.11    1.10
   3 -16  -1   34.77    1.49
   3 -16  -1   35.58    1.21
   3 -16  -1   34.74    2.80
  -3  16   1   32.09    1.34
  -3  16   1   43.58    3.30
   2 -16  -1    0.83    0.21
   2 -16  -1    1.38    0.37
   2 -16  -1    2.22    0.97
   2 -16  -1    1.48    0.30
  -2  16   1    0.88    0.30
  -2  16   1    1.28    0.67
   1 -16  -1    1.56    0.29
   1 -16  -1    2.72    1.12
   1 -16  -1    1.91    0.33
   1 -16  -1    2.04    0.39
  -1  16   1    1.93    0.77
   0 -16  -1    1.39    0.32
   0 -16  -1    1.33    0.29
   0 -16  -1    2.02    0.95
   0  16   1    1.89    0.78
  -1 -16  -1    4.85    1.29
  -1 -16  -1    1.83    0.37
  -1 -16  -1    2.51    0.43
   1  16   1    3.07    1.09
  -2 -16  -1    5.11    0.59
  -2 -16  -1    2.13    0.95
   2  16   1    5.33    1.53
  -3 -16  -1    4.56    0.59
  -3 -16  -1    3.68    1.39
   3  16   1    5.14    2.15
  -4 -16  -1    1.91    0.45
  -4 -16  -1    0.76    0.75
  13 -17  -1    0.81    0.56
  13 -17  -1    3.72    0.69
 -13  17   1    4.83    1.20
 -12  17   1   32.87    2.62
 -12  17   1   23.42    1.88
  11 -17  -1    2.01    0.84
  11 -17  -1    2.40    0.50
 -11  17   1    4.30    1.18
  10 -17  -1   -1.18    0.42
  10 -17  -1   -0.03    0.21
 -10  17   1   -0.03    0.66
   9 -17  -1   -0.51    0.51
   9 -17  -1    0.05    0.23
  -9  17   1    0.17    0.51
   8 -17  -1    6.84    0.74
   8 -17  -1    7.54    1.46
  -8  17   1    7.06    1.43
   7 -17  -1   48.95    3.35
   7 -17  -1   47.71    1.93
  -7  17   1   45.71    3.29
   6 -17  -1    4.09    0.27
   6 -17  -1    7.81    1.62
   6 -17  -1    4.39    0.71
  -6  17   1    6.16    1.41
   5 -17  -1   -0.16    0.10
   5 -17  -1   -0.16    0.15
   5 -17  -1   -0.08    0.55
  -5  17   1    0.65    0.68
   4 -17  -1    2.05    0.29
   4 -17  -1    1.15    0.68
   4 -17  -1    1.77    0.42
  -4  17   1    0.46    0.30
  -4  17   1    1.27    0.77
   3 -17  -1    7.25    0.53
   3 -17  -1    8.47    1.91
   3 -17  -1    9.87    0.76
  -3  17   1    8.48    1.68
  -3  17   1    7.62    0.65
   2 -17  -1   10.17    0.64
   2 -17  -1    8.07    1.65
   2 -17  -1   11.92    0.83
  -2  17   1    7.72    0.61
  -2  17   1   13.94    2.15
   1 -17  -1   -0.22    0.64
   1 -17  -1   -0.50    0.17
   1 -17  -1    0.63    0.26
   1 -17  -1    0.14    0.21
  -1  17   1    0.12    0.64
   0 -17  -1   -0.34    0.19
   0 -17  -1   -0.14    0.19
   0 -17  -1    0.28    0.22
   0 -17  -1    1.55    0.93
   0  17   1    0.52    0.60
  -1 -17  -1    1.57    0.35
  -1 -17  -1    2.29    0.63
  -1 -17  -1    2.05    0.85
   1  17   1    1.64    0.86
  -2 -17  -1    7.53    0.68
  -2 -17  -1    6.47    1.55
   2  17   1    9.70    1.92
  11 -18  -1    7.20    1.32
  11 -18  -1    6.10    0.82
 -11  18   1    7.19    1.44
  10 -18  -1    3.77    0.65
  10 -18  -1    5.09    1.30
 -10  18   1    5.08    1.37
   9 -18  -1    3.72    0.68
   9 -18  -1    3.56    1.00
  -9  18   1    3.59    1.13
   8 -18  -1    0.56    0.33
   8 -18  -1    1.04    0.78
  -8  18   1    0.38    0.70
   7 -18  -1    3.01    1.07
   7 -18  -1    3.54    0.59
  -7  18   1    3.21    1.14
   6 -18  -1    6.93    1.55
   6 -18  -1    6.20    0.70
  -6  18   1    9.03    1.79
   5 -18  -1    0.23    0.60
   5 -18  -1    0.89    0.33
   5 -18  -1    0.31    0.21
  -5  18   1    0.41    0.75
   4 -18  -1    2.36    1.12
   4 -18  -1    2.48    0.47
   4 -18  -1    2.74    0.35
  -4  18   1    1.26    0.87
  -4  18   1    2.14    0.42
   3 -18  -1    3.99    0.58
   3 -18  -1    5.36    0.45
   3 -18  -1    7.58    1.83
  -3  18   1    7.86    1.67
   2 -18  -1    6.50    0.55
   2 -18  -1    4.61    0.61
   2 -18  -1    4.36    1.38
  -2  18   1    7.00    1.61
   1 -18  -1   12.56    2.28
   1 -18  -1    9.04    0.68
   1 -18  -1    9.36    0.81
  -1  18   1    8.28    1.61
   7 -19  -1    1.14    1.09
   7 -19  -1    0.60    0.31
  -7  19   1    0.61    0.71
   6 -19  -1    0.10    0.26
   6 -19  -1    0.00    0.10
   6 -19  -1    0.75    0.62
  -6  19   1   -0.16    0.72
  -2  19  -2    0.79    0.88
   2 -19   2    2.41    1.01
   2 -19   2    0.51    0.25
   2 -19   2    0.12    0.18
  -3  19  -2    3.76    1.16
   3 -19   2    2.63    0.94
   3 -19   2    4.27    0.60
   3 -19   2    2.97    0.39
  -4  19  -2    1.73    0.96
   4 -19   2    1.45    0.50
   4 -19   2    0.57    0.69
   4 -19   2    0.75    0.22
  -5  19  -2   -0.07    0.60
   5 -19   2   -0.23    0.65
   5 -19   2    0.52    0.26
   5 -19   2    0.02    0.08
  -6  19  -2    3.23    1.10
   6 -19   2    3.65    0.52
   6 -19   2    3.06    1.01
   6 -19   2    3.47    0.60
  -7  19  -2    0.77    0.74
   7 -19   2    0.71    0.30
   7 -19   2    0.06    0.16
   7 -19   2   -0.41    0.62
  -8  19  -2   -0.11    0.51
   8 -19   2   -0.03    0.25
   8 -19   2   -0.40    0.16
   8 -19   2   -0.42    0.54
  -9  19  -2    1.59    0.86
   9 -19   2    1.63    0.41
   9 -19   2    1.78    0.96
   1  18  -2   17.23    2.11
  -1 -18   2   11.89    0.73
  -1 -18   2   11.97    0.89
  -1 -18   2   12.38    2.22
   0  18  -2   -0.39    0.66
   0 -18   2    0.22    0.66
   0 -18   2   -0.32    0.15
   0 -18   2   -0.25    0.18
  -1  18  -2    4.94    1.27
   1 -18   2    4.65    0.51
   1 -18   2    3.16    1.11
   1 -18   2    4.75    0.49
  -2  18  -2   -0.02    0.54
   2 -18   2    0.12    0.19
   2 -18   2    0.27    0.62
   2 -18   2   -0.10    0.16
  -3  18  -2   -0.67    0.38
   3 -18   2    0.05    0.15
   3 -18   2   -0.03    0.17
   3 -18   2   -0.33    0.47
  -4  18  -2    3.98    1.22
   4 -18   2    3.70    0.57
   4 -18   2    3.90    1.21
   4 -18   2    4.12    0.35
  -5  18  -2   -0.80    0.45
   5 -18   2    0.11    0.61
   5 -18   2    0.01    0.11
   5 -18   2   -0.31    0.16
  -6  18  -2    3.50    1.12
   6 -18   2    4.90    1.29
   6 -18   2    2.96    0.71
  -7  18  -2   -0.13    0.50
   7 -18   2    0.12    0.50
   7 -18   2   -0.18    0.14
   7 -18   2    0.13    0.18
  -8  18  -2   -0.48    0.57
   8 -18   2   -0.88    0.45
   8 -18   2   -0.10    0.17
   8 -18   2   -0.29    0.18
  -9  18  -2   -0.32    0.49
   9 -18   2   -0.05    0.17
   9 -18   2    0.08    0.62
   9 -18   2    0.15    0.24
 -10  18  -2    0.46    0.50
  10 -18   2    0.53    0.24
  10 -18   2    0.04    0.26
  10 -18   2    0.22    0.62
 -11  18  -2    3.74    1.20
  11 -18   2    2.10    0.73
  11 -18   2    3.39    0.60
  11 -18   2    4.18    0.54
 -12  18  -2    0.25    0.48
  12 -18   2   -0.99    0.48
  12 -18   2    0.10    0.24
  12 -18   2    0.06    0.19
   3  17  -2    0.38    0.57
  -3 -17   2    0.04    0.23
  -3 -17   2    1.05    0.82
   2  17  -2    0.36    0.75
  -2 -17   2    0.42    0.71
  -2 -17   2    0.79    0.25
  -2 -17   2    0.70    0.31
   1  17  -2    8.60    1.56
  -1 -17   2    8.90    0.61
  -1 -17   2    8.77    0.67
  -1 -17   2    9.66    1.98
   0  17  -2    3.38    1.01
   0 -17   2    2.96    0.45
   0 -17   2    2.53    0.40
   0 -17   2    3.94    1.25
  -1  17  -2    2.88    0.99
   1 -17   2    2.23    0.90
   1 -17   2    2.80    0.40
   1 -17   2    3.17    0.47
  -2  17  -2    3.05    1.04
   2 -17   2    1.09    0.30
   2 -17   2    0.44    0.57
   2 -17   2    1.26    0.28
  -3  17  -2   -0.46    0.54
   3 -17   2    0.34    0.18
   3 -17   2    0.44    0.24
   3 -17   2   -0.12    0.48
  -4  17  -2    3.50    1.03
   4 -17   2    3.53    0.53
   4 -17   2    3.57    0.55
   4 -17   2    4.38    1.03
  -5  17  -2   -0.03    0.49
   5 -17   2    0.62    0.28
   5 -17   2    0.47    0.13
   5 -17   2    1.53    0.80
  -6  17  -2    1.92    0.80
   6 -17   2    1.66    0.39
   6 -17   2    2.08    1.01
  -7  17  -2    1.49    0.81
   7 -17   2    0.57    0.30
   7 -17   2    1.78    0.75
   7 -17   2    1.44    0.40
  -8  17  -2    0.67    0.62
   8 -17   2    0.89    0.31
   8 -17   2    0.30    0.63
  -9  17  -2   -0.07    0.51
  -9  17  -2   -0.70    0.50
   9 -17   2   -0.58    0.44
   9 -17   2    0.18    0.18
   9 -17   2    0.34    0.25
 -10  17  -2    1.97    0.65
 -10  17  -2    2.15    0.94
  10 -17   2    1.83    0.51
  10 -17   2    1.26    0.63
  10 -17   2    1.99    0.38
 -11  17  -2   -0.15    0.44
  11 -17   2    0.16    0.21
  11 -17   2    0.57    0.36
  11 -17   2   -0.10    0.53
 -12  17  -2    3.99    1.05
 -12  17  -2    3.04    0.77
  12 -17   2    2.00    0.46
  12 -17   2    3.18    0.47
 -13  17  -2    1.05    0.64
  13 -17   2    0.25    0.40
  13 -17   2    0.55    0.27
  13 -17   2    0.65    0.32
   5  16  -2   10.19    1.59
  -5 -16   2   13.37    0.79
  -5 -16   2   14.89    2.34
  -5 -16   2   15.25    0.97
   4  16  -2   -0.15    0.56
  -4 -16   2    1.25    0.88
  -4 -16   2    0.56    0.27
  -4 -16   2    0.38    0.17
   3  16  -2    0.23    0.73
  -3 -16   2    1.80    0.55
  -3 -16   2    1.66    0.30
  -3 -16   2    0.71    0.74
   2  16  -2    2.19    0.83
  -2 -16   2    2.76    0.43
  -2 -16   2    3.11    0.40
  -2 -16   2    3.04    1.20
   1  16  -2    0.11    0.59
  -1 -16   2    0.85    0.70
  -1 -16   2    0.43    0.22
  -1 -16   2    0.71    0.24
   0  16  -2    0.40    0.61
   0 -16   2    0.37    0.55
   0 -16   2    0.91    0.24
   0 -16   2    0.88    0.25
  -1  16  -2    0.41    0.64
   1 -16   2    0.48    0.54
   1 -16   2    0.18    0.18
   1 -16   2    0.19    0.17
  -2  16  -2    1.89    0.68
   2 -16   2    3.64    0.37
   2 -16   2    2.12    0.99
   2 -16   2    3.28    0.48
  -3  16  -2    4.02    1.22
   3 -16   2    3.52    0.34
   3 -16   2    4.40    0.48
   3 -16   2    3.85    1.14
  -4  16  -2    0.26    0.45
   4 -16   2    0.93    0.30
   4 -16   2    1.35    0.64
   4 -16   2    1.18    0.22
  -5  16  -2   22.20    2.16
   5 -16   2   19.08    0.66
   5 -16   2   17.15    1.85
   5 -16   2   19.02    1.03
  -6  16  -2    2.21    0.81
   6 -16   2    2.65    0.88
   6 -16   2    2.87    0.49
  -7  16  -2    7.97    1.26
  -7  16  -2    7.65    1.45
   7 -16   2    9.75    0.78
   7 -16   2    9.05    0.71
   7 -16   2    9.72    1.73
  -8  16  -2    1.83    0.58
   8 -16   2   -0.40    0.43
   8 -16   2    1.20    0.31
   8 -16   2    0.80    0.34
  -9  16  -2    1.43    0.72
   9 -16   2    0.96    0.28
   9 -16   2    0.33    0.24
   9 -16   2    0.99    0.60
 -10  16  -2    7.25    1.45
 -10  16  -2    6.37    1.06
  10 -16   2    6.89    0.74
  10 -16   2    7.81    1.43
  10 -16   2    7.19    0.60
 -11  16  -2    0.11    0.49
 -11  16  -2    0.46    0.55
  11 -16   2    0.22    0.29
  11 -16   2   -0.46    0.41
  11 -16   2    0.24    0.23
 -12  16  -2    7.33    1.48
 -12  16  -2    5.64    0.99
  12 -16   2    3.24    0.56
  12 -16   2    5.27    0.55
 -13  16  -2    3.71    0.77
 -13  16  -2    4.03    1.04
  13 -16   2    4.21    0.72
  13 -16   2    3.09    0.49
 -14  16  -2    1.03    0.59
 -14  16  -2    0.64    0.48
  14 -16   2    0.19    0.26
  14 -16   2    0.09    0.36
  14 -16   2    0.58    0.33
   6  15  -2    3.50    1.00
  -6 -15   2    4.93    1.23
  -6 -15   2    4.43    0.62
  -6 -15   2    3.65    0.33
   5  15  -2    3.15    1.02
  -5 -15   2    4.95    1.25
  -5 -15   2    4.33    0.45
  -5 -15   2    4.53    0.63
   4  15  -2    1.64    0.75
  -4 -15   2    0.37    0.78
  -4 -15   2    0.57    0.19
   3  15  -2    0.91    0.65
  -3 -15   2    1.46    0.76
  -3 -15   2    1.00    0.24
  -3 -15   2    1.28    0.33
   2  15  -2    0.81    0.51
  -2 -15   2    2.26    1.03
  -2 -15   2    1.33    0.32
  -2 -15   2    0.86    0.24
   1  15  -2    0.98    0.73
  -1 -15   2    1.96    0.87
  -1 -15   2    2.01    0.34
  -1 -15   2    1.63    0.30
   0  15  -2    7.24    1.42
   0 -15   2    6.66    0.53
   0 -15   2    7.02    1.61
   0 -15   2    6.90    0.53
  -1  15  -2    6.33    1.36
   1 -15   2    4.90    1.17
   1 -15   2    5.64    0.46
   1 -15   2    4.97    0.48
  -2  15  -2    0.66    0.51
   2 -15   2    0.49    0.47
   2 -15   2    0.42    0.19
   2 -15   2    0.24    0.16
  -3  15  -2    3.79    1.03
   3 -15   2    4.10    0.35
   3 -15   2    3.73    1.12
   3 -15   2    3.29    0.46
  -4  15  -2    1.18    0.66
   4 -15   2    1.16    0.31
   4 -15   2    1.19    0.72
   4 -15   2    1.30    0.21
  -5  15  -2    1.29    0.56
  -5  15  -2    1.14    0.45
   5 -15   2    0.77    0.25
   5 -15   2    0.91    0.56
   5 -15   2    1.44    0.19
  -6  15  -2    5.28    1.17
  -6  15  -2    5.04    0.88
   6 -15   2    5.70    0.58
   6 -15   2    5.36    1.05
  -7  15  -2   -0.16    0.30
  -7  15  -2   -0.53    0.23
   7 -15   2    0.29    0.54
   7 -15   2   -0.11    0.16
   7 -15   2   -0.08    0.15
  -8  15  -2   -0.16    0.34
  -8  15  -2    0.28    0.39
   8 -15   2    0.18    0.20
   8 -15   2    0.09    0.17
  -9  15  -2    2.91    0.92
  -9  15  -2    2.57    0.89
   9 -15   2    3.21    0.48
   9 -15   2    3.26    0.55
   9 -15   2    2.55    0.82
 -10  15  -2    9.22    1.06
 -10  15  -2    8.50    1.42
  10 -15   2    8.67    0.68
  10 -15   2    8.52    0.79
  10 -15   2    9.65    1.39
 -11  15  -2    8.88    1.45
 -11  15  -2    6.68    1.04
  11 -15   2   10.42    0.88
  11 -15   2    6.74    1.08
  11 -15   2    8.73    0.67
 -12  15  -2   -0.09    0.30
  12 -15   2    0.02    0.19
  12 -15   2    0.14    0.23
  12 -15   2   -0.42    0.31
 -13  15  -2    0.80    0.51
 -13  15  -2    1.12    0.46
  13 -15   2    1.08    0.42
  13 -15   2    0.58    0.27
 -14  15  -2    0.02    0.28
 -14  15  -2   -0.54    0.39
  14 -15   2    0.27    0.29
  14 -15   2    0.25    0.25
  14 -15   2   -0.05    0.20
 -15  15  -2    0.23    0.34
 -15  15  -2    0.53    0.43
  15 -15   2   -0.04    0.24
  15 -15   2    0.19    0.23
   8  14  -2    0.76    0.32
   8  14  -2    1.80    0.76
  -8 -14   2    0.74    0.34
  -8 -14   2    1.85    0.79
   7  14  -2    2.44    0.79
   7  14  -2    2.93    0.48
  -7 -14   2    2.73    0.48
  -7 -14   2    2.41    0.27
  -7 -14   2    3.36    1.11
   6  14  -2    4.89    1.12
  -6 -14   2    5.87    1.50
  -6 -14   2    4.89    0.61
  -6 -14   2    5.46    0.38
   5  14  -2    0.69    0.55
  -5 -14   2    0.22    0.12
  -5 -14   2   -0.11    0.53
  -5 -14   2    0.29    0.33
   4  14  -2    3.70    0.98
  -4 -14   2    4.18    0.35
  -4 -14   2    3.13    1.00
  -4 -14   2    4.64    0.57
   3  14  -2    0.13    0.39
  -3 -14   2    0.09    0.51
  -3 -14   2    0.38    0.23
   2  14  -2    0.00    0.39
  -2 -14   2    0.47    0.17
  -2 -14   2    0.15    0.44
  -2 -14   2    0.15    0.17
   1  14  -2   25.57    2.28
  -1 -14   2   25.96    1.10
  -1 -14   2   30.22    2.54
  -1 -14   2   28.55    1.07
   0  14  -2    3.56    0.95
   0 -14   2    4.48    1.36
   0 -14   2    3.72    0.46
   0 -14   2    3.52    0.42
  -1  14  -2   18.48    1.89
   1 -14   2   16.86    0.77
   1 -14   2   17.10    1.82
   1 -14   2   16.21    0.81
  -2  14  -2    0.79    0.51
   2 -14   2    0.36    0.19
   2 -14   2    0.94    0.49
   2 -14   2    0.30    0.18
  -3  14  -2    0.65    0.58
  -3  14  -2    1.43    0.51
   3 -14   2    1.31    0.21
   3 -14   2    0.83    0.51
   3 -14   2    1.03    0.27
  -4  14  -2    9.31    1.45
  -4  14  -2    9.54    1.14
   4 -14   2   10.25    0.48
   4 -14   2   10.60    0.70
  -5  14  -2    3.05    0.78
  -5  14  -2    3.09    0.88
   5 -14   2    2.56    0.38
   5 -14   2    2.74    0.21
   5 -14   2    1.87    0.60
  -6  14  -2   15.05    1.60
  -6  14  -2   12.78    1.25
   6 -14   2   14.18    0.86
   6 -14   2   14.65    1.59
  -7  14  -2   13.77    1.54
  -7  14  -2   15.52    1.13
   7 -14   2   16.47    1.63
   7 -14   2   14.96    0.91
  -8  14  -2   -0.17    0.23
  -8  14  -2    0.67    0.52
   8 -14   2   -0.25    0.38
   8 -14   2    0.09    0.22
   8 -14   2   -0.04    0.14
  -9  14  -2    5.11    0.89
  -9  14  -2    4.11    0.93
   9 -14   2    5.89    1.03
   9 -14   2    3.74    0.54
   9 -14   2    4.36    0.49
 -10  14  -2    0.06    0.27
 -10  14  -2    0.48    0.43
  10 -14   2    0.35    0.37
  10 -14   2   -0.03    0.18
  10 -14   2   -0.02    0.20
 -11  14  -2   52.77    2.89
 -11  14  -2   50.00    2.34
  11 -14   2   53.95    1.88
  11 -14   2   53.67    2.57
  11 -14   2   52.99    2.09
 -12  14  -2    0.82    0.56
 -12  14  -2    0.80    0.37
  12 -14   2    0.40    0.34
  12 -14   2    1.28    0.37
  12 -14   2    1.27    0.34
 -13  14  -2   13.65    1.42
 -13  14  -2   13.64    1.05
  13 -14   2   12.91    0.87
  13 -14   2   12.88    1.02
 -14  14  -2    0.84    0.49
 -14  14  -2    0.55    0.36
  14 -14   2    0.84    0.34
  14 -14   2    0.42    0.34
  14 -14   2   -0.02    0.22
  14 -14   2    0.68    0.23
 -15  14  -2    1.12    0.60
 -15  14  -2    1.64    0.44
  15 -14   2    2.29    0.55
  15 -14   2    2.15    0.48
 -16  14  -2    2.05    0.46
 -16  14  -2    2.27    0.70
  16 -14   2    1.60    0.40
  16 -14   2    2.36    0.62
   9  13  -2   -0.71    0.54
   9  13  -2   -0.12    0.22
  -9 -13   2   -0.09    0.59
  -9 -13   2   -0.13    0.24
   8  13  -2   -0.27    0.21
   8  13  -2   -0.34    0.41
  -8 -13   2   -0.13    0.22
  -8 -13   2   -0.14    0.48
  -8 -13   2   -0.19    0.11
   7  13  -2    0.22    0.19
   7  13  -2    0.10    0.47
  -7 -13   2    0.10    0.20
  -7 -13   2    0.13    0.42
   6  13  -2   14.82    1.71
  -6 -13   2   13.81    1.14
  -6 -13   2   16.43    1.93
   5  13  -2   21.25    2.03
  -5 -13   2   21.07    2.25
  -5 -13   2   23.13    1.14
   4  13  -2   -0.43    0.32
  -4 -13   2    0.81    0.56
  -4 -13   2    0.16    0.17
   3  13  -2    3.05    0.96
  -3 -13   2    2.96    0.44
  -3 -13   2    3.06    0.98
   2  13  -2    6.25    1.36
  -2 -13   2    3.96    0.35
  -2 -13   2    3.72    0.98
  -2 -13   2    5.85    1.42
  -2 -13   2    4.24    0.51
   1  13  -2   16.84    1.78
  -1 -13   2   16.33    0.80
  -1 -13   2   14.36    0.77
  -1 -13   2   16.37    1.79
  -1 -13   2   15.78    1.65
   0  13  -2   10.92    1.68
   0 -13   2   14.01    1.68
   0 -13   2   13.41    0.69
   0 -13   2   13.15    0.68
   0 -13   2   14.21    1.41
  -1  13  -2    4.91    0.86
  -1  13  -2    5.08    1.06
   1 -13   2    6.01    0.43
   1 -13   2    6.22    0.47
   1 -13   2    4.37    0.91
   1 -13   2    7.67    1.46
  -2  13  -2    3.89    1.00
  -2  13  -2    3.33    0.67
   2 -13   2    3.76    0.88
   2 -13   2    3.20    0.82
   2 -13   2    3.00    0.29
   2 -13   2    3.07    0.41
  -3  13  -2    2.38    0.64
  -3  13  -2    2.13    0.74
   3 -13   2    3.00    0.28
   3 -13   2    3.21    0.43
   3 -13   2    2.42    0.71
   3 -13   2    2.95    0.76
  -4  13  -2   25.07    2.06
  -4  13  -2   22.86    1.65
   4 -13   2   28.87    2.18
   4 -13   2   25.50    0.81
   4 -13   2   27.03    1.12
  -5  13  -2   16.15    1.64
   5 -13   2   15.29    0.84
   5 -13   2   16.15    0.53
   5 -13   2   17.51    1.72
  -6  13  -2    0.96    0.51
  -6  13  -2    0.43    0.34
   6 -13   2    0.27    0.20
   6 -13   2    0.21    0.24
  -7  13  -2   27.83    1.76
  -7  13  -2   25.95    1.27
  -7  13  -2   26.64    2.04
   7 -13   2   28.71    2.02
   7 -13   2   28.32    1.25
   7 -13   2   29.15    1.28
  -8  13  -2    0.46    0.31
  -8  13  -2   -0.02    0.37
  -8  13  -2    0.41    0.27
   8 -13   2    0.30    0.21
   8 -13   2    0.03    0.15
   8 -13   2   -0.10    0.33
  -9  13  -2    0.94    0.58
  -9  13  -2    0.75    0.33
   9 -13   2    0.71    0.26
   9 -13   2    0.62    0.42
   9 -13   2    0.49    0.24
 -10  13  -2   10.83    1.32
  10 -13   2   13.15    0.91
  10 -13   2   12.65    0.80
  10 -13   2   11.01    1.10
 -11  13  -2    9.36    1.38
 -11  13  -2    8.61    0.91
  11 -13   2    8.96    0.67
  11 -13   2    9.25    0.92
  11 -13   2    6.72    0.70
 -12  13  -2    0.16    0.38
 -12  13  -2    0.42    0.30
  12 -13   2    0.66    0.27
  12 -13   2    0.52    0.24
  12 -13   2    1.11    0.37
 -13  13  -2    1.59    0.45
 -13  13  -2    0.98    0.54
  13 -13   2    1.55    0.38
  13 -13   2    1.28    0.42
  13 -13   2    1.72    0.39
 -14  13  -2    0.30    0.40
 -14  13  -2    0.37    0.27
  14 -13   2    0.04    0.19
  14 -13   2    0.25    0.23
 -15  13  -2    0.43    0.33
 -15  13  -2    0.09    0.22
  15 -13   2    0.63    0.34
  15 -13   2    0.31    0.28
 -16  13  -2   -0.08    0.18
 -16  13  -2    0.15    0.30
  16 -13   2   -0.05    0.25
 -17  13  -2    3.39    0.42
 -17  13  -2    4.53    0.53
  10  12  -2    0.85    0.45
  10  12  -2    4.39    0.61
 -10 -12   2    4.72    1.26
 -10 -12   2    3.88    0.56
   9  12  -2    1.34    0.38
   9  12  -2    2.45    0.78
  -9 -12   2    2.53    0.49
  -9 -12   2    1.98    0.23
  -9 -12   2    2.43    1.02
   8  12  -2    0.03    0.21
   8  12  -2   -0.12    0.46
  -8 -12   2   -0.24    0.10
  -8 -12   2    0.03    0.43
  -8 -12   2   -0.08    0.20
  -8 -12   2    0.14    0.56
   7  12  -2    1.26    0.65
   7  12  -2    1.05    0.31
  -7 -12   2    1.91    0.47
  -7 -12   2    1.93    0.73
  -7 -12   2    1.37    0.62
   6  12  -2    0.03    0.41
  -6 -12   2   -0.03    0.43
  -6 -12   2    0.18    0.22
  -6 -12   2   -0.79    0.49
   5  12  -2    9.96    1.58
  -5 -12   2    6.75    1.19
  -5 -12   2    9.17    1.67
  -5 -12   2    7.85    0.64
   4  12  -2    0.41    0.51
  -4 -12   2    0.42    0.34
  -4 -12   2    0.89    0.28
  -4 -12   2    0.17    0.41
   3  12  -2    1.17    0.56
  -3 -12   2    0.75    0.61
  -3 -12   2    0.76    0.46
  -3 -12   2    0.67    0.23
   2  12  -2    1.03    0.60
  -2 -12   2    0.85    0.23
  -2 -12   2    0.78    0.48
  -2 -12   2    1.38    0.50
   1  12  -2    0.61    0.50
   1  12  -2    0.32    0.27
  -1 -12   2    0.43    0.46
  -1 -12   2    0.48    0.17
  -1 -12   2    0.49    0.19
  -1 -12   2    1.24    0.67
   0  12  -2    8.37    0.99
   0  12  -2   10.06    1.50
   0 -12   2   11.51    1.45
   0 -12   2    8.93    0.54
   0 -12   2    8.66    1.09
   0 -12   2    9.25    0.54
  -1  12  -2   55.60    3.07
  -1  12  -2   56.72    2.71
   1 -12   2   56.57    1.66
   1 -12   2   51.59    2.76
   1 -12   2   57.53    1.58
   1 -12   2   57.08    3.12
  -2  12  -2    3.08    0.73
  -2  12  -2    5.67    1.14
   2 -12   2    4.22    0.97
   2 -12   2    4.12    0.32
   2 -12   2    3.82    0.38
   2 -12   2    3.27    0.68
  -3  12  -2    2.35    0.77
   3 -12   2    3.03    0.42
   3 -12   2    3.67    0.96
   3 -12   2    1.91    0.24
   3 -12   2    3.49    0.74
  -4  12  -2    0.30    0.28
  -4  12  -2    0.51    0.48
   4 -12   2    0.62    0.13
   4 -12   2    0.54    0.41
   4 -12   2    0.44    0.18
  -5  12  -2   65.27    2.85
  -5  12  -2   69.64    3.31
   5 -12   2   64.04    3.13
   5 -12   2   66.71    1.50
   5 -12   2   68.19    2.02
   5 -12   2   62.72    2.85
  -6  12  -2   -0.28    0.16
  -6  12  -2    0.20    0.37
   6 -12   2    0.29    0.27
   6 -12   2    0.13    0.38
   6 -12   2    0.18    0.15
  -7  12  -2    9.04    1.14
  -7  12  -2    8.36    0.91
  -7  12  -2    8.04    0.68
   7 -12   2    8.28    0.64
   7 -12   2    7.29    0.84
   7 -12   2    8.64    0.64
   7 -12   2    7.30    1.11
  -8  12  -2    3.06    0.81
  -8  12  -2    1.41    0.32
  -8  12  -2    1.72    0.48
   8 -12   2    1.75    0.34
   8 -12   2    1.21    0.32
   8 -12   2    1.91    0.60
   8 -12   2    1.45    0.42
  -9  12  -2    0.26    0.37
  -9  12  -2    0.18    0.23
  -9  12  -2    0.51    0.28
   9 -12   2    0.27    0.17
   9 -12   2    0.33    0.25
   9 -12   2    0.63    0.32
   9 -12   2    0.12    0.36
 -10  12  -2    0.34    0.29
 -10  12  -2    0.25    0.40
  10 -12   2    0.79    0.41
  10 -12   2    0.56    0.26
  10 -12   2    0.57    0.23
  10 -12   2    0.16    0.22
 -11  12  -2    7.07    0.76
 -11  12  -2    8.21    1.04
  11 -12   2    8.08    0.72
  11 -12   2    8.11    0.83
  11 -12   2    8.47    0.73
  11 -12   2    9.17    0.69
 -12  12  -2    5.53    0.97
 -12  12  -2    4.01    0.63
  12 -12   2    4.64    0.58
  12 -12   2    5.60    0.58
  12 -12   2    4.50    0.66
  12 -12   2    4.60    0.56
 -13  12  -2    1.94    0.60
 -13  12  -2    2.62    0.48
  13 -12   2    2.36    0.44
  13 -12   2    1.94    0.43
 -14  12  -2   -0.14    0.24
 -14  12  -2   -0.12    0.20
  14 -12   2    0.07    0.20
  14 -12   2    0.22    0.24
 -15  12  -2   11.01    0.73
 -15  12  -2   11.98    1.00
  15 -12   2   10.92    0.96
  15 -12   2   10.87    0.87
 -16  12  -2    0.31    0.26
 -16  12  -2    0.33    0.20
  16 -12   2    0.40    0.28
 -11 -11   2    9.81    0.86
 -11 -11   2    7.44    1.42
  10  11  -2   13.19    0.95
  10  11  -2   12.67    1.41
 -10 -11   2   13.21    1.91
 -10 -11   2   12.52    0.51
 -10 -11   2   11.00    1.68
 -10 -11   2   14.38    1.00
   9  11  -2    3.78    0.59
  -9 -11   2    2.79    0.27
  -9 -11   2    3.35    0.54
  -9 -11   2    4.22    1.10
  -9 -11   2    4.08    1.09
   8  11  -2    0.59    0.44
   8  11  -2    0.87    0.31
  -8 -11   2    0.40    0.48
   7  11  -2   12.20    1.38
  -7 -11   2   14.51    2.11
  -7 -11   2   12.12    1.46
  -7 -11   2   12.65    0.85
   6  11  -2    3.74    0.91
  -6 -11   2    5.06    0.61
  -6 -11   2    4.32    0.99
  -6 -11   2    4.66    0.93
   5  11  -2    4.15    1.03
  -5 -11   2    3.42    0.84
  -5 -11   2    2.85    0.45
  -5 -11   2    3.89    1.09
   4  11  -2   12.34    1.41
  -4 -11   2   11.90    0.73
  -4 -11   2   10.46    1.25
  -4 -11   2   14.02    1.58
   3  11  -2    1.04    0.62
  -3 -11   2    0.09    0.33
  -3 -11   2    0.35    0.18
  -3 -11   2    0.13    0.37
   2  11  -2    7.73    1.24
   2  11  -2    8.16    0.93
  -2 -11   2    5.98    1.02
  -2 -11   2    6.62    1.06
  -2 -11   2    8.26    0.54
   1  11  -2   31.19    2.18
   1  11  -2   24.33    2.32
  -1 -11   2   31.77    2.07
  -1 -11   2   32.08    1.13
  -1 -11   2   32.29    2.30
   0  11  -2   84.29    3.37
   0  11  -2   90.00    3.87
   0 -11   2   86.03    3.60
   0 -11   2   91.02    3.98
   0 -11   2   90.69    2.25
   0 -11   2   87.70    2.25
  -1  11  -2   35.95    2.18
  -1  11  -2   39.45    2.42
   1 -11   2   34.77    2.10
   1 -11   2   39.50    1.18
   1 -11   2   38.53    2.45
   1 -11   2   39.78    1.25
  -2  11  -2   10.80    1.08
  -2  11  -2   13.06    1.39
   2 -11   2   11.65    1.40
   2 -11   2   11.89    0.62
   2 -11   2   11.25    1.16
   2 -11   2   11.77    0.53
  -3  11  -2   11.69    1.10
  -3  11  -2   13.08    1.37
   3 -11   2   11.93    0.48
   3 -11   2   10.24    0.67
   3 -11   2   11.98    1.29
   3 -11   2   11.09    1.11
  -4  11  -2    0.35    0.38
  -4  11  -2    0.27    0.22
   4 -11   2    0.27    0.29
   4 -11   2    0.66    0.34
   4 -11   2    0.61    0.12
   4 -11   2    1.07    0.24
  -5  11  -2   12.15    1.28
  -5  11  -2   13.19    1.13
   5 -11   2   12.66    0.71
   5 -11   2   12.85    1.31
   5 -11   2   12.50    0.39
   5 -11   2   13.57    1.11
  -6  11  -2    6.49    1.03
  -6  11  -2    4.71    0.74
   6 -11   2    6.36    0.77
   6 -11   2    6.43    0.52
   6 -11   2    5.34    0.97
  -7  11  -2    1.86    0.40
  -7  11  -2    1.59    0.57
  -7  11  -2    2.55    0.61
   7 -11   2    1.98    0.39
   7 -11   2    1.72    0.34
   7 -11   2    2.33    0.65
   7 -11   2    2.57    0.56
  -8  11  -2    0.16    0.15
  -8  11  -2    0.49    0.30
  -8  11  -2    0.56    0.41
   8 -11   2    0.08    0.24
   8 -11   2    0.31    0.20
   8 -11   2    0.14    0.28
   8 -11   2    0.06    0.15
  -9  11  -2    3.44    0.64
  -9  11  -2    2.42    0.45
  -9  11  -2    3.67    0.79
   9 -11   2    3.99    0.45
   9 -11   2    2.88    0.42
   9 -11   2    3.09    0.54
   9 -11   2    3.57    0.68
 -10  11  -2    9.43    1.04
 -10  11  -2    9.49    0.84
  10 -11   2    9.92    0.76
  10 -11   2    9.98    0.76
  10 -11   2   10.50    0.91
  10 -11   2   10.45    0.72
 -11  11  -2   14.96    1.27
 -11  11  -2   13.71    0.98
  11 -11   2   15.90    0.91
  11 -11   2   14.62    0.95
  11 -11   2   14.64    0.87
 -12  11  -2   -0.09    0.18
 -12  11  -2    0.03    0.23
  12 -11   2    0.10    0.20
  12 -11   2   -0.05    0.14
  12 -11   2    0.25    0.18
 -13  11  -2    0.15    0.27
 -13  11  -2    0.24    0.20
  13 -11   2    0.45    0.26
  13 -11   2    0.65    0.31
 -14  11  -2   -0.16    0.18
 -14  11  -2    0.21    0.24
  14 -11   2   -0.12    0.14
  14 -11   2    0.26    0.23
 -15  11  -2    1.31    0.34
 -15  11  -2    1.54    0.30
  15 -11   2    1.30    0.35
  16 -11   2   13.92    1.03
  12  10  -2    0.15    0.34
  12  10  -2    2.05    0.46
 -12 -10   2    1.35    0.43
 -12 -10   2    1.58    0.81
  11  10  -2    0.54    0.31
 -11 -10   2    0.52    0.67
 -11 -10   2    0.76    0.64
 -11 -10   2    0.89    0.34
 -11 -10   2    0.37    0.16
  10  10  -2   -0.07    0.22
  10  10  -2    0.18    0.49
 -10 -10   2   -0.02    0.23
 -10 -10   2    0.09    0.10
 -10 -10   2   -0.69    0.45
 -10 -10   2   -0.12    0.44
   9  10  -2    1.01    0.32
   9  10  -2    1.48    0.57
  -9 -10   2    1.08    0.65
  -9 -10   2    0.93    0.40
  -9 -10   2    0.58    0.58
  -9 -10   2    1.46    0.22
   8  10  -2    0.57    0.27
   8  10  -2    0.68    0.38
  -8 -10   2   -0.10    0.48
  -8 -10   2    0.70    0.17
  -8 -10   2    0.68    0.25
  -8 -10   2    0.43    0.48
   7  10  -2    4.76    1.06
  -7 -10   2    4.45    1.04
  -7 -10   2    4.53    1.53
  -7 -10   2    4.98    0.61
   6  10  -2   25.07    1.91
  -6 -10   2   23.40    1.10
  -6 -10   2   23.85    1.99
  -6 -10   2   23.41    1.88
   5  10  -2   17.00    1.59
  -5 -10   2   20.15    1.79
  -5 -10   2   18.08    0.91
  -5 -10   2   16.84    1.57
  -4 -10   2   42.63    2.46
  -4 -10   2   47.78    2.79
  -4 -10   2   42.89    1.48
   3  10  -2    0.26    0.33
   3  10  -2    0.13    0.42
  -3 -10   2    0.53    0.49
  -3 -10   2    0.60    0.31
  -3 -10   2    0.40    0.16
   2  10  -2    3.28    0.64
   2  10  -2    4.73    0.94
  -2 -10   2    4.25    1.01
  -2 -10   2    6.35    1.07
  -2 -10   2    4.87    0.41
   1  10  -2   46.52    2.57
  -1 -10   2   43.61    2.35
  -1 -10   2   44.38    1.35
  -1 -10   2   45.14    2.61
   0  10  -2    2.88    0.79
   0  10  -2    3.00    0.69
   0 -10   2    1.56    0.50
   0 -10   2    1.56    0.53
   0 -10   2    2.86    0.32
   0 -10   2    2.49    0.26
  -1  10  -2   20.22    1.65
  -1  10  -2   19.93    1.42
   1 -10   2   20.30    0.73
   1 -10   2   18.43    1.44
   1 -10   2   21.19    1.70
   1 -10   2   19.92    0.77
  -2  10  -2   10.63    1.00
  -2  10  -2   11.87    1.23
   2 -10   2   10.07    1.18
   2 -10   2   10.84    0.56
   2 -10   2   10.57    0.46
   2 -10   2   10.80    1.05
  -3  10  -2    0.01    0.26
  -3  10  -2    0.51    0.29
   3 -10   2    0.42    0.16
   3 -10   2    0.37    0.10
   3 -10   2    0.32    0.34
   3 -10   2    0.61    0.29
  -4  10  -2   15.02    1.19
  -4  10  -2   16.87    1.42
   4 -10   2   18.38    1.47
   4 -10   2   14.56    1.17
   4 -10   2   17.70    0.52
   4 -10   2   16.40    0.77
  -5  10  -2   18.59    1.33
  -5  10  -2   19.85    1.51
   5 -10   2   17.68    0.82
   5 -10   2   15.98    1.35
   5 -10   2   16.75    1.22
  -6  10  -2   50.46    2.24
  -6  10  -2   52.54    2.48
   6 -10   2   50.68    2.38
   6 -10   2   52.34    1.67
   6 -10   2   51.80    2.22
  -7  10  -2    5.71    0.69
  -7  10  -2    6.17    0.56
  -7  10  -2    6.45    0.94
   7 -10   2    6.51    0.93
   7 -10   2    6.34    0.52
   7 -10   2    6.60    0.73
   7 -10   2    6.25    0.52
  -8  10  -2    0.23    0.34
  -8  10  -2   -0.01    0.13
  -8  10  -2   -0.08    0.15
   8 -10   2    0.20    0.30
   8 -10   2    0.22    0.16
   8 -10   2   -0.01    0.12
   8 -10   2    0.13    0.17
  -9  10  -2   41.72    2.10
  -9  10  -2   39.61    1.61
  -9  10  -2   39.71    1.80
   9 -10   2   39.44    1.66
   9 -10   2   41.11    1.56
   9 -10   2   41.43    1.55
   9 -10   2   42.90    1.87
 -10  10  -2    0.48    0.29
 -10  10  -2    0.56    0.26
 -10  10  -2    0.69    0.25
  10 -10   2    0.42    0.23
  10 -10   2    0.45    0.22
  10 -10   2    0.37    0.19
 -11  10  -2   16.33    1.21
 -11  10  -2   17.45    1.03
  11 -10   2   16.39    0.78
  11 -10   2   18.24    1.04
  11 -10   2   16.20    0.84
  11 -10   2   17.47    0.97
 -12  10  -2    8.26    0.66
 -12  10  -2    9.36    0.89
  12 -10   2    8.33    0.74
  12 -10   2    8.21    0.69
 -13  10  -2    0.05    0.22
  13 -10   2    0.29    0.23
  13 -10   2    0.32    0.26
 -14  10  -2    0.82    0.26
 -14  10  -2    0.41    0.16
  14 -10   2    1.00    0.33
  14 -10   2    0.33    0.23
 -15  10  -2    0.26    0.14
 -15  10  -2    0.52    0.18
  15 -10   2    0.52    0.27
  16 -10   2   26.19    1.43
  13   9  -2    1.27    0.38
  13   9  -2    0.13    0.34
 -13  -9   2    2.92    0.57
 -13  -9   2    2.31    0.80
  12   9  -2    1.21    0.38
  12   9  -2   -0.21    0.28
 -12  -9   2    0.94    0.70
 -12  -9   2    0.86    0.33
 -12  -9   2    1.38    0.68
  11   9  -2    0.04    0.31
  11   9  -2    0.21    0.24
 -11  -9   2    0.58    0.51
 -11  -9   2   -0.03    0.12
 -11  -9   2    0.52    0.25
 -11  -9   2   -0.93    0.37
  10   9  -2   17.28    1.04
  10   9  -2   17.09    1.40
 -10  -9   2   15.22    0.62
 -10  -9   2   17.25    1.09
 -10  -9   2   14.47    1.61
 -10  -9   2   15.49    1.49
   9   9  -2    0.99    0.44
   9   9  -2    1.09    0.31
  -9  -9   2    1.52    0.36
  -9  -9   2    1.39    0.23
  -9  -9   2    1.04    0.61
  -9  -9   2    0.35    0.53
   8   9  -2    2.32    0.65
   8   9  -2    2.16    0.40
  -8  -9   2    2.77    0.89
  -8  -9   2    3.61    0.83
  -8  -9   2    2.55    0.29
  -8  -9   2    1.76    0.35
   7   9  -2   11.81    1.21
  -7  -9   2   11.97    1.40
  -7  -9   2   12.05    1.31
  -7  -9   2   12.95    0.80
   6   9  -2   24.18    1.55
   6   9  -2   27.69    1.90
  -6  -9   2   24.40    1.83
  -6  -9   2   25.82    1.11
  -6  -9   2   24.50    1.96
   5   9  -2   31.68    2.02
   5   9  -2   27.42    1.67
  -5  -9   2   30.64    1.19
  -5  -9   2   30.18    2.09
  -5  -9   2   27.89    1.90
   4   9  -2   10.73    1.02
   4   9  -2   10.14    1.17
  -4  -9   2    8.75    1.06
  -4  -9   2   10.73    0.63
  -4  -9   2   10.53    1.27
   3   9  -2    4.14    0.71
   3   9  -2    3.46    0.81
  -3  -9   2    4.44    0.98
  -3  -9   2    4.73    0.41
  -3  -9   2    4.09    0.84
   2   9  -2    0.75    0.41
   2   9  -2    0.67    0.42
  -2  -9   2    0.85    0.43
  -2  -9   2    1.27    0.62
  -2  -9   2    0.58    0.15
   1   9  -2   14.64    1.17
   1   9  -2   14.67    1.37
  -1  -9   2   14.58    1.24
  -1  -9   2   12.94    0.61
  -1  -9   2   13.88    1.41
   0   9  -2   20.26    1.40
   0   9  -2   21.10    1.57
   0  -9   2   19.98    1.59
   0  -9   2   18.87    0.72
   0  -9   2   19.98    0.72
   0  -9   2   22.92    1.54
  -1   9  -2    0.43    0.25
  -1   9  -2    0.67    0.35
   1  -9   2    0.36    0.12
   1  -9   2    0.40    0.28
   1  -9   2    0.48    0.13
   1  -9   2    0.50    0.34
  -2   9  -2   13.95    1.24
  -2   9  -2   13.32    1.10
   2  -9   2   13.19    1.10
   2  -9   2   12.98    1.24
   2  -9   2   13.27    0.50
   2  -9   2   12.81    0.59
  -3   9  -2    9.98    1.03
   3  -9   2    8.85    0.88
   3  -9   2    8.48    0.35
   3  -9   2    8.04    0.97
   3  -9   2    8.59    0.49
  -4   9  -2    0.81    0.32
  -4   9  -2    1.34    0.47
   4  -9   2    0.94    0.11
   4  -9   2    0.74    0.34
   4  -9   2    0.91    0.19
   4  -9   2    0.80    0.33
  -5   9  -2   46.64    2.06
   5  -9   2   49.27    2.10
   5  -9   2   51.37    2.31
   5  -9   2   49.22    1.53
  -6   9  -2    0.30    0.22
  -6   9  -2    0.36    0.32
   6  -9   2    0.16    0.15
   6  -9   2   -0.03    0.10
   6  -9   2    0.32    0.27
   6  -9   2    0.07    0.17
  -7   9  -2   58.17    2.25
  -7   9  -2   53.86    2.37
  -7   9  -2   55.14    1.84
   7  -9   2   56.90    2.13
   7  -9   2   57.32    2.30
   7  -9   2   59.70    1.82
   7  -9   2   54.16    1.76
  -8   9  -2    0.88    0.32
  -8   9  -2    0.76    0.36
   8  -9   2    0.63    0.21
   8  -9   2    0.84    0.25
   8  -9   2    0.48    0.25
   8  -9   2    0.93    0.33
  -9   9  -2    1.72    0.32
  -9   9  -2    1.42    0.36
  -9   9  -2    2.10    0.44
  -9   9  -2    1.05    0.41
   9  -9   2    1.82    0.33
   9  -9   2    2.25    0.44
   9  -9   2    1.29    0.31
   9  -9   2    1.95    0.43
 -10   9  -2   12.95    1.09
 -10   9  -2   14.30    0.91
 -10   9  -2   13.10    1.04
  10  -9   2   16.19    0.90
  10  -9   2   15.08    0.73
  10  -9   2   14.36    0.80
  10  -9   2   14.29    0.87
 -11   9  -2   11.40    0.76
 -11   9  -2   10.97    0.91
  11  -9   2   11.13    0.78
  11  -9   2   11.63    0.81
 -12   9  -2   55.91    2.08
  12  -9   2   55.63    1.97
  12  -9   2   52.74    1.98
 -13   9  -2    4.70    0.51
 -13   9  -2    6.03    0.44
  13  -9   2    5.64    0.74
  13  -9   2    4.78    0.57
 -14   9  -2    1.78    0.25
 -14   9  -2    2.33    0.32
  14  -9   2    2.24    0.48
 -15   9  -2    6.11    0.29
  15  -9   2    6.10    0.72
 -16   9  -2   10.51    0.42
 -16   9  -2   11.04    0.43
 -17   9  -2   16.43    0.62
 -17   9  -2   17.40    0.59
 -18   9  -2    0.50    0.14
  13   8  -2    1.21    0.42
 -13  -8   2    1.15    0.22
 -13  -8   2    0.26    0.55
 -13  -8   2    0.85    0.43
 -13  -8   2    0.88    0.30
 -12  -8   2   21.87    0.83
 -12  -8   2   25.54    1.85
 -12  -8   2   24.98    1.30
 -12  -8   2   23.02    1.96
  11   8  -2    1.37    0.40
  11   8  -2    1.00    0.39
 -11  -8   2    1.86    0.60
 -11  -8   2    0.80    0.58
 -11  -8   2    1.44    0.35
  10   8  -2   26.80    1.67
  10   8  -2   28.27    1.34
 -10  -8   2   27.02    1.29
 -10  -8   2   26.02    0.89
 -10  -8   2   29.66    1.98
 -10  -8   2   29.30    2.13
   9   8  -2    1.87    0.61
   9   8  -2    1.25    0.33
  -9  -8   2    1.75    0.62
  -9  -8   2    1.88    0.25
  -9  -8   2    1.10    0.58
  -9  -8   2    1.85    0.38
   8   8  -2   -0.05    0.13
   8   8  -2   -0.01    0.28
  -8  -8   2    0.09    0.07
  -8  -8   2    0.26    0.39
  -8  -8   2   -0.01    0.12
  -8  -8   2    0.07    0.38
   7   8  -2   16.91    1.40
   7   8  -2   15.98    1.17
  -7  -8   2   15.85    1.43
  -7  -8   2   22.15    1.76
  -7  -8   2   18.15    0.92
   6   8  -2    0.09    0.26
   6   8  -2    0.32    0.29
  -6  -8   2    0.18    0.22
  -6  -8   2    0.16    0.16
  -6  -8   2   -0.35    0.23
   5   8  -2   53.87    2.36
   5   8  -2   56.88    2.66
  -5  -8   2   56.08    1.73
  -5  -8   2   57.95    2.88
  -5  -8   2   56.75    2.68
   4   8  -2    0.32    0.25
   4   8  -2   -0.25    0.22
  -4  -8   2    0.30    0.29
  -4  -8   2    0.47    0.32
  -4  -8   2    0.21    0.13
   3   8  -2    2.81    0.75
   3   8  -2    2.44    0.51
  -3  -8   2    1.81    0.44
  -3  -8   2    2.36    0.68
  -3  -8   2    2.08    0.33
   2   8  -2   31.45    1.72
   2   8  -2   32.01    1.90
  -2  -8   2   28.20    1.88
  -2  -8   2   27.85    1.71
  -2  -8   2   28.47    0.97
   1   8  -2    7.23    0.81
   1   8  -2    7.13    1.03
  -1  -8   2    5.45    0.90
  -1  -8   2    7.31    0.84
  -1  -8   2    6.60    0.40
   0   8  -2   26.20    1.54
   0   8  -2   31.14    1.80
   0  -8   2   27.19    1.61
   0  -8   2   28.47    1.77
   0  -8   2   28.41    0.88
   0  -8   2   27.60    0.86
  -1   8  -2    7.51    0.79
  -1   8  -2   10.14    1.02
   1  -8   2    8.33    0.96
   1  -8   2    9.75    0.46
   1  -8   2    8.43    0.85
   1  -8   2    8.80    0.40
  -2   8  -2    3.52    0.59
  -2   8  -2    3.70    0.70
   2  -8   2    1.82    0.47
   2  -8   2    3.11    0.64
   2  -8   2    2.84    0.27
   2  -8   2    2.97    0.21
  -3   8  -2    0.05    0.14
  -3   8  -2    0.48    0.34
   3  -8   2   -0.02    0.18
   3  -8   2   -0.10    0.19
   3  -8   2    0.31    0.08
   3  -8   2    0.32    0.14
  -4   8  -2    1.84    0.50
  -4   8  -2    2.13    0.50
   4  -8   2    1.66    0.51
   4  -8   2    1.83    0.29
   4  -8   2    1.57    0.12
   4  -8   2    1.45    0.41
  -5   8  -2   21.82    1.37
  -5   8  -2   22.97    1.30
   5  -8   2   25.57    1.34
   5  -8   2   24.70    0.95
   5  -8   2   24.12    1.43
  -6   8  -2   10.98    0.86
  -6   8  -2   12.44    1.02
   6  -8   2   12.59    0.89
   6  -8   2   12.60    0.97
   6  -8   2   12.30    0.66
   6  -8   2   12.15    0.70
  -7   8  -2    4.39    0.55
  -7   8  -2    5.29    0.47
  -7   8  -2    4.70    0.72
  -7   8  -2    4.50    0.38
   7  -8   2    5.80    0.48
   7  -8   2    4.46    0.43
   7  -8   2    5.12    0.60
   7  -8   2    4.81    0.52
  -8   8  -2   18.44    1.07
  -8   8  -2   19.11    0.87
  -8   8  -2   21.76    1.29
  -8   8  -2   20.41    1.00
   8  -8   2   19.16    0.94
   8  -8   2   20.76    0.96
   8  -8   2   20.96    1.08
   8  -8   2   20.12    0.95
  -9   8  -2    7.33    0.54
  -9   8  -2    7.61    0.64
  -9   8  -2    7.15    0.75
  -9   8  -2    7.18    0.62
   9  -8   2    8.11    0.51
   9  -8   2    6.24    0.55
   9  -8   2    7.80    0.57
 -10   8  -2   22.56    1.07
 -10   8  -2   21.22    1.00
 -10   8  -2   23.34    1.17
  10  -8   2   23.05    1.09
  10  -8   2   22.40    1.09
 -11   8  -2   46.63    1.06
 -11   8  -2   46.88    1.81
 -11   8  -2   44.33    1.73
 -11   8  -2   47.63    1.06
  11  -8   2   50.84    1.81
  11  -8   2   46.65    1.75
 -12   8  -2   10.61    0.57
 -12   8  -2   11.22    0.72
 -12   8  -2    9.90    0.73
 -12   8  -2   10.31    0.38
  12  -8   2   12.12    0.84
  12  -8   2   10.75    0.81
 -13   8  -2    2.37    0.20
 -13   8  -2    2.67    0.25
  13  -8   2    2.77    0.50
 -14   8  -2    0.82    0.14
  14  -8   2    0.71    0.29
 -15   8  -2   33.62    1.00
  15  -8   2   31.85    1.56
 -16   8  -2    2.29    0.27
 -17   8  -2    0.09    0.18
 -18   8  -2    2.27    0.30
  14   7  -2    4.48    0.71
 -14  -7   2    3.28    0.88
 -14  -7   2    3.15    0.53
 -14  -7   2    2.77    0.37
 -14  -7   2    1.92    0.74
 -13  -7   2    6.22    0.41
 -13  -7   2    8.24    0.78
 -13  -7   2    4.21    0.87
 -13  -7   2    7.24    1.22
  12   7  -2    0.64    0.29
  12   7  -2   -0.13    0.21
 -12  -7   2    0.62    0.20
 -12  -7   2    1.38    0.56
 -12  -7   2    0.71    0.27
 -12  -7   2    0.68    0.51
  11   7  -2   33.45    1.73
  11   7  -2   33.56    1.53
 -11  -7   2   30.63    2.02
 -11  -7   2   32.21    2.18
 -11  -7   2   33.54    1.46
 -11  -7   2   33.32    1.13
  10   7  -2    0.29    0.26
  10   7  -2    0.71    0.29
 -10  -7   2    0.24    0.43
 -10  -7   2    0.59    0.15
 -10  -7   2    0.49    0.25
 -10  -7   2    0.56    0.45
   9   7  -2    3.97    0.73
   9   7  -2    4.21    0.66
   9   7  -2    4.87    0.54
  -9  -7   2    4.99    0.33
  -9  -7   2    4.62    0.56
  -9  -7   2    3.86    0.76
  -9  -7   2    4.51    0.95
   8   7  -2   12.69    0.81
   8   7  -2   12.51    0.99
   8   7  -2   14.23    1.15
  -8  -7   2   12.57    0.86
  -8  -7   2   12.10    0.75
  -8  -7   2   12.99    0.53
  -8  -7   2   12.98    1.24
  -8  -7   2   12.14    1.29
   7   7  -2    1.00    0.40
   7   7  -2    0.27    0.24
   7   7  -2    0.53    0.19
  -7  -7   2    0.45    0.23
  -7  -7   2    0.51    0.35
  -7  -7   2    0.88    0.39
   6   7  -2   22.32    1.37
   6   7  -2   22.68    1.52
  -6  -7   2   22.05    0.95
  -6  -7   2   21.92    1.55
  -6  -7   2   20.11    1.59
   5   7  -2    6.90    0.98
   5   7  -2    5.79    0.88
  -5  -7   2    5.72    0.87
  -5  -7   2    6.15    0.47
  -5  -7   2    5.72    0.90
   4   7  -2   19.40    1.28
   4   7  -2   22.02    1.47
  -4  -7   2   20.63    1.54
  -4  -7   2   19.36    1.40
   3   7  -2   25.37    1.61
   3   7  -2   24.26    1.43
  -3  -7   2   25.54    1.68
  -3  -7   2   24.99    0.91
  -3  -7   2   24.76    1.55
   2   7  -2    1.15    0.39
   2   7  -2    0.84    0.41
  -2  -7   2    0.63    0.14
  -2  -7   2    1.62    0.55
  -2  -7   2    0.46    0.29
   1   7  -2   34.53    1.85
   1   7  -2   34.21    1.69
  -1  -7   2   33.35    1.00
  -1  -7   2   33.99    1.87
  -1  -7   2   32.36    1.73
   0   7  -2    8.22    0.97
   0   7  -2    9.75    0.96
   0  -7   2    8.61    0.93
   0  -7   2    8.67    0.89
   0  -7   2    8.28    0.40
   0  -7   2    8.75    0.39
  -1   7  -2   33.90    1.76
  -1   7  -2   33.86    1.66
   1  -7   2   34.09    0.99
   1  -7   2   36.98    0.95
   1  -7   2   34.91    1.81
   1  -7   2   32.44    1.96
  -2   7  -2   10.69    0.94
  -2   7  -2    8.06    0.79
   2  -7   2    9.25    0.44
   2  -7   2    8.51    0.34
   2  -7   2    8.16    0.86
  -3   7  -2    1.51    0.41
  -3   7  -2    1.32    0.39
   3  -7   2    1.69    0.24
   3  -7   2    1.53    0.13
   3  -7   2    1.50    0.42
   3  -7   2    1.61    0.52
  -4   7  -2    0.30    0.27
  -4   7  -2    0.09    0.13
   4  -7   2    0.28    0.05
   4  -7   2    0.21    0.19
   4  -7   2    0.28    0.20
   4  -7   2    0.28    0.12
  -5   7  -2   97.17    3.03
  -5   7  -2   99.91    3.15
  -5   7  -2   97.78    2.44
   5  -7   2   96.43    2.47
   5  -7   2  102.78    3.12
   5  -7   2   98.09    2.96
  -6   7  -2   66.51    1.97
  -6   7  -2   69.10    2.42
  -6   7  -2   64.57    2.26
  -6   7  -2   67.65    1.84
   6  -7   2   70.05    1.97
   6  -7   2   68.30    1.89
   6  -7   2   64.08    2.14
   6  -7   2   66.14    2.26
  -7   7  -2    4.30    0.50
  -7   7  -2    4.64    0.39
  -7   7  -2    5.36    0.48
  -7   7  -2    5.10    0.61
   7  -7   2    5.32    0.49
   7  -7   2    4.55    0.43
   7  -7   2    5.55    0.54
  -8   7  -2    6.02    0.53
  -8   7  -2    6.00    0.63
  -8   7  -2    6.40    0.47
  -8   7  -2    6.05    0.56
   8  -7   2    5.35    0.50
   8  -7   2    5.82    0.50
   8  -7   2    5.98    0.56
   8  -7   2    5.76    0.48
  -9   7  -2    0.24    0.06
  -9   7  -2    0.26    0.15
  -9   7  -2    0.06    0.18
  -9   7  -2    0.32    0.07
  -9   7  -2    0.18    0.15
  -9   7  -2    0.05    0.13
   9  -7   2    0.19    0.16
   9  -7   2    0.27    0.12
   9  -7   2    0.11    0.08
 -10   7  -2   10.62    0.66
 -10   7  -2   11.18    0.75
 -10   7  -2    9.99    0.61
 -10   7  -2   10.09    0.36
 -10   7  -2    9.74    0.72
  10  -7   2   11.45    0.74
  10  -7   2    9.29    0.68
 -11   7  -2  107.91    3.18
 -11   7  -2  107.01    3.02
 -11   7  -2  110.68    2.41
 -11   7  -2  110.01    2.86
 -11   7  -2  110.50    2.67
  11  -7   2  114.38    3.17
  11  -7   2  111.47    3.12
 -12   7  -2    1.55    0.33
 -12   7  -2    1.82    0.21
 -12   7  -2    2.14    0.20
 -12   7  -2    1.46    0.39
  12  -7   2    1.72    0.37
 -13   7  -2    4.34    0.30
  13  -7   2    3.51    0.55
 -14   7  -2    2.48    0.27
  14  -7   2    0.79    0.31
 -15   7  -2   22.78    0.83
 -16   7  -2    3.53    0.34
 -17   7  -2   -0.20    0.12
 -18   7  -2    0.14    0.17
  15   6  -2    9.87    0.95
 -15  -6   2   10.44    0.86
 -15  -6   2    8.90    1.31
 -15  -6   2   10.88    1.19
 -14  -6   2    0.34    0.20
 -14  -6   2    0.50    0.39
 -14  -6   2    0.97    0.54
 -14  -6   2    0.54    0.31
  13   6  -2    1.40    0.39
 -13  -6   2    1.23    0.20
 -13  -6   2    1.82    0.40
 -13  -6   2    0.59    0.39
 -13  -6   2    0.44    0.46
  12   6  -2    2.16    0.47
 -12  -6   2    2.13    0.30
 -12  -6   2    1.83    0.54
 -12  -6   2    1.88    0.39
 -12  -6   2    1.58    0.65
  11   6  -2   17.22    1.04
  11   6  -2   16.05    0.96
  11   6  -2   16.26    1.08
 -11  -6   2   18.27    1.41
 -11  -6   2   18.62    1.02
 -11  -6   2   16.41    1.46
 -11  -6   2   16.71    0.70
  10   6  -2    5.21    0.58
  10   6  -2    5.50    0.77
  10   6  -2    4.75    0.55
 -10  -6   2    5.46    0.96
 -10  -6   2    5.10    0.36
 -10  -6   2    4.75    0.57
 -10  -6   2    6.14    0.99
   9   6  -2    2.02    0.49
   9   6  -2    2.89    0.48
  -9  -6   2    2.33    0.44
  -9  -6   2    3.50    0.47
  -9  -6   2    2.83    0.73
  -9  -6   2    2.67    0.25
  -9  -6   2    2.73    0.63
   8   6  -2    0.29    0.25
   8   6  -2    0.40    0.22
   8   6  -2    0.23    0.18
  -8  -6   2    0.42    0.12
  -8  -6   2    0.11    0.30
  -8  -6   2    0.13    0.18
  -8  -6   2    0.38    0.19
  -8  -6   2    0.11    0.30
   7   6  -2    0.28    0.25
   7   6  -2    0.63    0.32
   7   6  -2    0.22    0.14
  -7  -6   2    0.38    0.12
  -7  -6   2    0.38    0.33
  -7  -6   2    0.32    0.17
  -7  -6   2    0.34    0.25
   6   6  -2   20.43    1.25
   6   6  -2   21.35    1.38
  -6  -6   2   21.74    1.56
  -6  -6   2   22.02    0.92
  -6  -6   2   18.81    1.37
   5   6  -2   40.34    1.94
   5   6  -2   41.26    1.85
  -5  -6   2   45.56    2.11
  -5  -6   2   40.10    1.48
   4   6  -2    1.02    0.34
   4   6  -2    1.12    0.41
  -4  -6   2    1.19    0.43
  -4  -6   2    1.33    0.45
  -4  -6   2    1.00    0.22
   3   6  -2   20.75    1.24
   3   6  -2   18.99    1.29
  -3  -6   2   19.80    1.30
  -3  -6   2   19.53    1.36
  -3  -6   2   19.81    0.75
   2   6  -2    0.25    0.26
   2   6  -2    0.44    0.20
  -2  -6   2    0.66    0.31
  -2  -6   2    0.63    0.16
  -2  -6   2    0.46    0.26
   1   6  -2   21.63    1.33
   1   6  -2   19.56    1.21
  -1  -6   2   21.19    0.70
  -1  -6   2   21.82    1.38
  -1  -6   2   18.60    1.22
   0   6  -2   53.72    2.28
   0   6  -2   75.27    2.96
   0  -6   2   52.02    2.10
   0  -6   2   53.30    1.29
   0  -6   2   55.16    1.32
   0  -6   2   50.60    2.16
  -1   6  -2   50.34    2.01
  -1   6  -2   52.76    2.11
   1  -6   2   53.98    2.15
   1  -6   2   52.11    1.31
   1  -6   2   51.29    1.25
  -2   6  -2   29.20    1.47
  -2   6  -2   28.61    1.42
   2  -6   2   29.76    0.75
   2  -6   2   28.38    0.87
   2  -6   2   30.86    1.45
   2  -6   2   30.53    1.51
  -3   6  -2   11.54    0.33
  -3   6  -2   10.74    0.83
  -3   6  -2   11.80    0.90
  -3   6  -2   10.49    0.48
   3  -6   2   11.23    0.83
   3  -6   2   11.43    0.51
   3  -6   2   11.53    0.34
   3  -6   2   12.18    0.92
  -4   6  -2   37.09    1.58
  -4   6  -2   39.48    1.66
  -4   6  -2   37.98    1.12
   4  -6   2   38.48    1.61
   4  -6   2   38.52    1.55
   4  -6   2   38.31    1.16
  -5   6  -2   10.22    0.80
  -5   6  -2    9.48    0.73
  -5   6  -2    9.87    0.51
   5  -6   2    9.84    0.52
   5  -6   2   11.28    0.78
   5  -6   2    8.65    0.55
   5  -6   2   10.09    0.70
  -6   6  -2   17.28    0.73
  -6   6  -2   19.23    1.03
  -6   6  -2   17.01    0.80
  -6   6  -2   16.28    0.93
   6  -6   2   18.48    0.78
   6  -6   2   17.57    0.89
   6  -6   2   17.22    0.79
   6  -6   2   17.05    0.85
  -7   6  -2   52.27    1.85
  -7   6  -2   53.57    1.58
  -7   6  -2   53.06    1.79
  -7   6  -2   53.02    1.70
  -7   6  -2   54.56    1.17
   7  -6   2   54.29    1.65
   7  -6   2   54.04    1.58
   7  -6   2   56.08    1.70
  -8   6  -2    0.06    0.16
  -8   6  -2   -0.03    0.09
  -8   6  -2    0.10    0.09
  -8   6  -2   -0.08    0.06
  -8   6  -2    0.10    0.06
   8  -6   2   -0.06    0.07
   8  -6   2    0.05    0.11
   8  -6   2    0.14    0.10
   8  -6   2    0.00    0.11
  -9   6  -2   37.45    1.30
  -9   6  -2   39.53    1.36
  -9   6  -2   38.80    1.39
  -9   6  -2   39.65    0.99
  -9   6  -2   40.02    1.50
   9  -6   2   37.50    1.61
   9  -6   2   36.44    1.36
 -10   6  -2   22.79    1.12
 -10   6  -2   23.12    0.72
 -10   6  -2   24.56    0.86
 -10   6  -2   24.37    1.05
 -10   6  -2   25.00    0.95
  10  -6   2   23.44    1.08
  10  -6   2   24.82    1.14
 -11   6  -2   76.75    1.82
 -11   6  -2   76.63    2.70
 -11   6  -2   72.87    2.24
  11  -6   2   79.87    2.47
 -12   6  -2    0.15    0.09
 -12   6  -2   -0.04    0.16
 -12   6  -2    0.30    0.23
 -12   6  -2    0.15    0.16
  12  -6   2    0.46    0.25
 -13   6  -2    0.59    0.29
 -13   6  -2    0.91    0.19
  13  -6   2    0.83    0.28
 -14   6  -2    8.63    0.49
  14  -6   2    8.14    0.77
 -15   6  -2    2.10    0.31
 -16   6  -2    0.75    0.21
 -17   6  -2    8.19    0.54
 -18   6  -2    2.02    0.33
  15   5  -2    2.54    0.52
 -15  -5   2    2.87    0.64
 -15  -5   2    2.46    0.48
 -15  -5   2    2.03    0.35
  14   5  -2    1.03    0.35
 -14  -5   2    1.64    0.30
 -14  -5   2    3.19    0.72
 -14  -5   2    1.05    0.46
 -14  -5   2    1.19    0.32
  13   5  -2    3.89    0.62
  13   5  -2    3.36    0.34
 -13  -5   2    3.86    0.71
 -13  -5   2    5.02    0.85
 -13  -5   2    3.39    0.75
 -13  -5   2    3.31    0.33
  12   5  -2   17.52    1.06
  12   5  -2   17.03    0.92
  12   5  -2   19.56    1.16
 -12  -5   2   18.11    1.02
 -12  -5   2   21.04    1.53
 -12  -5   2   17.75    1.35
 -12  -5   2   17.60    0.76
  11   5  -2    0.68    0.23
  11   5  -2    0.61    0.27
 -11  -5   2    0.70    0.38
 -11  -5   2    0.69    0.18
 -11  -5   2    0.52    0.23
 -11  -5   2    0.89    0.43
  10   5  -2   13.83    0.88
  10   5  -2   13.02    0.83
  10   5  -2   14.54    0.96
 -10  -5   2   13.59    1.16
 -10  -5   2   14.46    0.83
 -10  -5   2   13.90    0.61
 -10  -5   2   14.26    1.26
   9   5  -2    1.30    0.33
   9   5  -2    1.09    0.33
   9   5  -2    1.60    0.43
  -9  -5   2    2.39    0.64
  -9  -5   2    1.50    0.36
  -9  -5   2    1.05    0.24
  -9  -5   2    1.74    0.23
  -9  -5   2    1.03    0.49
   8   5  -2    1.03    0.27
   8   5  -2    1.93    0.40
   8   5  -2    1.82    0.46
  -8  -5   2    0.82    0.22
  -8  -5   2    1.26    0.19
  -8  -5   2    0.81    0.40
  -8  -5   2    0.83    0.38
  -8  -5   2    1.62    0.35
   7   5  -2   42.30    1.49
   7   5  -2   41.51    1.85
   7   5  -2   42.87    1.79
  -7  -5   2   42.59    1.40
  -7  -5   2   41.99    2.10
  -7  -5   2   41.30    1.98
  -7  -5   2   42.64    1.13
   6   5  -2    6.57    0.67
   6   5  -2    7.32    0.76
  -6  -5   2    7.65    0.34
  -6  -5   2    7.30    0.80
  -6  -5   2    7.04    0.48
  -6  -5   2    6.86    0.83
   5   5  -2   13.69    0.96
   5   5  -2   14.97    1.06
  -5  -5   2   16.24    0.71
  -5  -5   2   15.52    1.11
  -5  -5   2   15.92    1.19
   4   5  -2    0.47    0.23
   4   5  -2    0.33    0.23
  -4  -5   2    0.23    0.21
  -4  -5   2    0.16    0.12
  -4  -5   2    0.29    0.27
   3   5  -2   27.52    1.44
   3   5  -2   26.05    1.61
  -3  -5   2   25.77    1.41
  -3  -5   2   27.13    1.50
  -3  -5   2   26.75    0.87
   2   5  -2    2.10    0.42
   2   5  -2    1.75    0.41
  -2  -5   2    2.15    0.21
  -2  -5   2    1.68    0.35
  -2  -5   2    1.27    0.35
   1   5  -2    7.62    0.89
   1   5  -2    4.55    0.65
  -1  -5   2    8.05    0.94
  -1  -5   2    6.08    0.70
  -1  -5   2    5.17    0.29
   0   5  -2    0.45    0.23
   0   5  -2    1.10    0.41
   0   5  -2    0.61    0.11
   0  -5   2    0.59    0.10
   0  -5   2    0.67    0.28
   0  -5   2    0.97    0.31
   0  -5   2    0.45    0.10
  -1   5  -2    2.88    0.47
  -1   5  -2    2.49    0.43
  -1   5  -2    2.88    0.17
   1  -5   2    3.16    0.18
   1  -5   2    2.94    0.51
   1  -5   2    3.20    0.21
  -2   5  -2   49.37    1.85
  -2   5  -2   50.35    1.26
  -2   5  -2   50.79    1.12
  -2   5  -2   50.23    1.86
   2  -5   2   47.51    1.78
   2  -5   2   49.72    1.86
   2  -5   2   50.99    1.28
   2  -5   2   51.92    1.13
  -3   5  -2   54.69    1.35
  -3   5  -2   52.11    1.12
  -3   5  -2   51.63    1.86
  -3   5  -2   50.33    1.84
   3  -5   2   52.10    1.80
   3  -5   2   50.04    1.81
   3  -5   2   53.38    1.12
   3  -5   2   52.09    1.36
  -4   5  -2    0.43    0.24
  -4   5  -2    0.55    0.06
  -4   5  -2    0.55    0.25
  -4   5  -2    0.52    0.12
   4  -5   2    0.51    0.14
   4  -5   2    0.83    0.26
   4  -5   2    0.42    0.21
  -5   5  -2  170.21    4.28
  -5   5  -2  176.73    4.32
  -5   5  -2  179.11    3.51
  -5   5  -2  171.58    3.86
   5  -5   2  173.01    4.10
   5  -5   2  171.84    3.88
   5  -5   2  171.87    4.10
   5  -5   2  176.93    4.00
  -6   5  -2   29.04    1.19
  -6   5  -2   30.29    1.21
   6  -5   2   30.07    1.01
   6  -5   2   29.97    1.08
   6  -5   2   27.84    1.01
  -7   5  -2  171.73    4.16
  -7   5  -2  174.22    4.02
  -7   5  -2  185.69    4.21
  -7   5  -2  174.00    4.15
   7  -5   2  179.42    4.18
   7  -5   2  177.78    3.75
   7  -5   2  175.80    3.74
   7  -5   2  177.34    4.10
  -8   5  -2   -0.01    0.11
  -8   5  -2    0.00    0.10
  -8   5  -2    0.10    0.12
  -8   5  -2    0.11    0.10
   8  -5   2    0.06    0.12
  -9   5  -2    1.50    0.28
  -9   5  -2    1.92    0.37
  -9   5  -2    2.38    0.26
  -9   5  -2    2.27    0.34
  -9   5  -2    2.13    0.23
  -9   5  -2    2.07    0.20
   9  -5   2    2.80    0.43
 -10   5  -2   35.08    1.53
 -10   5  -2   35.91    1.03
  10  -5   2   33.92    1.38
 -11   5  -2   11.53    0.79
 -11   5  -2   11.65    0.72
 -11   5  -2   13.15    0.56
 -11   5  -2   11.22    0.86
  11  -5   2   12.43    0.83
 -12   5  -2    5.95    0.67
 -12   5  -2    5.89    0.53
 -12   5  -2    6.22    0.41
 -12   5  -2    5.63    0.58
  12  -5   2    6.62    0.65
 -13   5  -2    7.57    0.47
 -13   5  -2    7.46    0.62
 -13   5  -2    7.56    0.82
  13  -5   2    7.82    0.72
 -14   5  -2   -0.03    0.11
 -15   5  -2    2.88    0.39
 -16   5  -2   -0.08    0.13
 -17   5  -2   28.82    1.15
 -18   5  -2    1.70    0.36
  16   4  -2    2.93    0.58
 -16  -4   2    4.00    0.67
 -16  -4   2    3.77    0.59
 -16  -4   2    2.72    0.61
  15   4  -2    2.40    0.53
 -15  -4   2    2.76    0.50
 -15  -4   2    2.92    0.60
 -15  -4   2    2.58    0.53
 -15  -4   2    2.68    0.39
  14   4  -2    1.79    0.44
 -14  -4   2    2.09    0.55
 -14  -4   2    0.94    0.37
 -14  -4   2    1.25    0.35
  13   4  -2    1.06    0.39
 -13  -4   2    0.70    0.21
 -13  -4   2    0.98    0.37
 -13  -4   2    0.98    0.35
 -13  -4   2    1.27    0.47
  12   4  -2    9.02    0.56
  12   4  -2    8.50    0.76
 -12  -4   2    9.12    0.52
 -12  -4   2    9.25    0.71
 -12  -4   2   10.23    0.98
 -12  -4   2    9.06    0.95
  11   4  -2   11.14    0.71
  11   4  -2   11.80    0.85
  11   4  -2   11.63    0.99
 -11  -4   2   12.37    1.08
 -11  -4   2   11.41    1.03
 -11  -4   2   11.58    0.76
 -11  -4   2   11.25    0.57
  10   4  -2   21.49    1.30
  10   4  -2   19.21    0.96
  10   4  -2   19.51    1.06
 -10  -4   2   20.23    0.97
 -10  -4   2   23.36    1.46
 -10  -4   2   19.77    1.35
 -10  -4   2   20.26    0.78
   9   4  -2   34.02    1.40
   9   4  -2   36.48    1.50
   9   4  -2   34.04    1.39
  -9  -4   2   36.32    1.82
  -9  -4   2   33.50    1.05
  -9  -4   2   35.75    1.50
  -9  -4   2   33.84    1.28
  -9  -4   2   38.25    1.89
   8   4  -2    0.58    0.23
   8   4  -2    0.83    0.23
   8   4  -2    1.05    0.28
  -8  -4   2    1.01    0.18
  -8  -4   2    1.22    0.27
  -8  -4   2    2.10    0.54
  -8  -4   2    1.27    0.42
   7   4  -2   50.06    1.61
   7   4  -2   47.05    1.81
   7   4  -2   47.92    1.86
  -7  -4   2   48.43    2.07
  -7  -4   2   49.12    1.51
  -7  -4   2   50.26    1.27
  -7  -4   2   48.78    2.13
   6   4  -2    2.18    0.45
   6   4  -2    1.81    0.40
  -6  -4   2    1.70    0.25
  -6  -4   2    1.83    0.46
  -6  -4   2    1.48    0.42
  -6  -4   2    1.72    0.17
   5   4  -2  130.36    3.62
   5   4  -2  124.48    3.55
  -5  -4   2  129.36    3.06
  -5  -4   2  130.86    2.79
  -5  -4   2  126.60    3.80
  -5  -4   2  140.75    3.97
   4   4  -2    2.75    0.46
   4   4  -2    3.57    0.52
  -4  -4   2    2.99    0.50
  -4  -4   2    2.67    0.53
  -4  -4   2    3.12    0.27
   3   4  -2    0.52    0.27
   3   4  -2    0.24    0.20
  -3  -4   2    0.25    0.11
  -3  -4   2    0.25    0.20
  -3  -4   2    0.48    0.25
   2   4  -2   79.70    1.86
   2   4  -2   76.89    2.51
   2   4  -2   81.83    2.53
  -2  -4   2   82.31    2.63
  -2  -4   2   78.97    1.87
  -2  -4   2   80.53    2.55
   1   4  -2    3.87    0.23
   1   4  -2    3.97    0.56
   1   4  -2    4.45    0.54
  -1  -4   2    3.99    0.17
  -1  -4   2    4.56    0.57
  -1  -4   2    4.10    0.24
   0   4  -2  194.35    4.79
   0   4  -2  200.40    4.01
   0   4  -2  189.01    4.79
   0  -4   2  195.81    3.95
   0  -4   2  194.79    4.81
   0  -4   2  195.55    4.00
   0  -4   2  188.97    4.74
  -1   4  -2  112.72    3.10
  -1   4  -2  108.66    3.05
  -1   4  -2  115.76    2.35
  -1   4  -2  112.86    2.41
   1  -4   2  109.57    2.34
   1  -4   2  106.61    2.28
   1  -4   2  109.99    2.99
  -2   4  -2    9.69    0.68
  -2   4  -2   10.64    0.70
  -2   4  -2    9.88    0.39
  -2   4  -2    9.16    0.28
   2  -4   2   10.45    0.69
   2  -4   2    9.49    0.29
   2  -4   2    9.66    0.39
   2  -4   2    8.76    0.63
  -3   4  -2  124.05    3.17
  -3   4  -2  120.03    2.49
  -3   4  -2  123.08    2.72
  -3   4  -2  124.29    3.20
   3  -4   2  120.52    3.12
   3  -4   2  125.51    2.76
   3  -4   2  124.29    3.12
  -4   4  -2    2.71    0.13
  -4   4  -2    2.93    0.37
  -4   4  -2    2.53    0.37
  -4   4  -2    2.73    0.24
   4  -4   2    2.69    0.33
   4  -4   2    2.67    0.29
   4  -4   2    3.13    0.34
   4  -4   2    2.90    0.26
  -5   4  -2  130.44    2.92
  -5   4  -2  128.60    3.12
  -5   4  -2  124.18    3.14
  -5   4  -2  124.37    3.01
   5  -4   2  127.23    3.00
   5  -4   2  125.04    2.92
   5  -4   2  122.24    2.89
  -6   4  -2   12.27    0.63
  -6   4  -2   11.74    0.61
  -6   4  -2   12.99    0.68
   6  -4   2   12.72    0.65
   6  -4   2   11.74    0.40
   6  -4   2   11.69    0.59
   6  -4   2   12.21    0.43
  -7   4  -2   25.22    1.52
  -7   4  -2   26.47    0.93
  -7   4  -2   26.33    0.88
  -7   4  -2   25.63    0.94
  -7   4  -2   24.56    1.01
   7  -4   2   24.73    0.95
   7  -4   2   25.19    1.01
  -8   4  -2   21.55    0.68
  -8   4  -2   22.57    0.89
  -8   4  -2   18.94    0.98
  -8   4  -2   21.01    0.95
  -8   4  -2   21.16    0.73
   8  -4   2   21.06    0.96
  -9   4  -2    0.43    0.18
  -9   4  -2    0.40    0.16
  -9   4  -2    0.16    0.17
   9  -4   2    0.12    0.12
 -10   4  -2   53.05    1.91
 -10   4  -2   53.01    1.43
 -10   4  -2   50.79    1.82
 -10   4  -2   51.06    1.65
  10  -4   2   49.23    1.75
 -11   4  -2    2.78    0.40
 -11   4  -2    3.06    0.50
 -11   4  -2    3.10    0.29
 -11   4  -2    2.02    0.43
  11  -4   2    2.83    0.48
 -12   4  -2    3.14    0.32
 -12   4  -2    2.32    0.47
 -12   4  -2    2.51    0.36
 -12   4  -2    2.63    0.42
  12  -4   2    2.91    0.46
 -13   4  -2    3.26    0.39
 -13   4  -2    2.63    0.40
 -13   4  -2    2.64    0.58
 -14   4  -2    9.20    0.58
 -15   4  -2   12.05    0.69
 -16   4  -2   14.39    0.79
 -17   4  -2    1.77    0.34
 -18   4  -2    3.05    0.43
  16   3  -2   16.52    1.21
 -16  -3   2   13.97    0.97
 -16  -3   2   14.60    1.00
 -16  -3   2   16.24    1.02
 -16  -3   2   13.83    0.80
  15   3  -2    0.29    0.27
 -15  -3   2    0.28    0.26
 -15  -3   2    0.47    0.25
 -15  -3   2    0.51    0.35
 -15  -3   2    0.62    0.24
  14   3  -2    8.13    0.82
 -14  -3   2    7.36    0.52
 -14  -3   2    8.73    0.85
 -14  -3   2    8.36    0.82
 -14  -3   2    8.69    0.71
  13   3  -2    4.41    0.66
 -13  -3   2    3.62    0.64
 -13  -3   2    3.76    0.52
 -13  -3   2    3.80    0.64
 -13  -3   2    3.82    0.38
  12   3  -2    2.18    0.44
 -12  -3   2    2.69    0.30
 -12  -3   2    2.28    0.52
 -12  -3   2    2.36    0.41
 -12  -3   2    2.70    0.54
  11   3  -2   21.38    0.83
  11   3  -2   22.20    0.86
  11   3  -2   20.84    1.14
 -11  -3   2   22.45    1.03
 -11  -3   2   21.71    0.85
 -11  -3   2   23.29    1.33
 -11  -3   2   22.13    1.37
  10   3  -2    0.57    0.22
  10   3  -2    0.36    0.17
  10   3  -2    0.26    0.15
 -10  -3   2    0.55    0.18
 -10  -3   2    0.74    0.32
 -10  -3   2    0.17    0.23
 -10  -3   2    0.17    0.12
   9   3  -2    3.42    0.48
   9   3  -2    4.17    0.42
  -9  -3   2    4.03    0.31
  -9  -3   2    4.07    0.40
  -9  -3   2    3.77    0.52
  -9  -3   2    4.43    0.71
  -9  -3   2    4.36    0.68
   8   3  -2    0.35    0.17
   8   3  -2   -0.06    0.22
   8   3  -2    0.25    0.16
  -8  -3   2    0.01    0.18
  -8  -3   2    0.16    0.13
  -8  -3   2    0.19    0.08
  -8  -3   2    0.27    0.16
  -8  -3   2   -0.19    0.16
   7   3  -2    1.45    0.34
   7   3  -2    1.80    0.34
   7   3  -2    1.06    0.21
  -7  -3   2    1.20    0.17
  -7  -3   2    0.66    0.16
  -7  -3   2    1.21    0.38
  -7  -3   2    1.72    0.41
   6   3  -2   71.62    2.02
   6   3  -2   74.21    2.26
  -6  -3   2   74.18    2.50
  -6  -3   2   71.98    1.68
  -6  -3   2   71.80    1.89
  -6  -3   2   74.56    2.48
   5   3  -2    6.18    0.58
   5   3  -2    6.78    0.58
  -5  -3   2    6.28    0.27
  -5  -3   2    5.71    0.59
  -5  -3   2    6.19    0.65
  -5  -3   2    6.04    0.38
   4   3  -2   52.57    1.85
   4   3  -2   52.08    1.79
  -4  -3   2   52.34    1.36
  -4  -3   2   50.09    1.88
  -4  -3   2   52.54    1.15
  -4  -3   2   48.82    1.83
   3   3  -2    5.55    0.55
   3   3  -2    5.20    0.30
   3   3  -2    4.88    0.50
  -3  -3   2    4.89    0.56
  -3  -3   2    5.78    0.57
  -3  -3   2    5.86    0.32
   2   3  -2    7.38    0.33
   2   3  -2    7.37    0.59
   2   3  -2    6.45    0.59
  -2  -3   2    6.84    0.60
  -2  -3   2    7.07    0.63
   1   3  -2  217.73    4.51
   1   3  -2  217.60    5.18
   1   3  -2  225.85    5.14
  -1  -3   2  219.03    4.55
  -1  -3   2  217.94    4.41
  -1  -3   2  234.45    5.23
  -1  -3   2  218.33    5.20
   0   3  -2   32.14    0.72
   0   3  -2   30.53    1.19
   0   3  -2   29.34    0.75
   0   3  -2   30.86    1.22
   0  -3   2   31.34    1.22
   0  -3   2   31.08    0.77
   0  -3   2   32.16    1.24
   0  -3   2   30.76    0.73
  -1   3  -2  149.92    3.61
  -1   3  -2  147.38    3.63
  -1   3  -2  151.71    3.05
  -1   3  -2  148.75    3.10
   1  -3   2  144.60    3.61
   1  -3   2  144.60    3.11
   1  -3   2  153.99    3.63
   1  -3   2  155.96    3.06
  -2   3  -2   56.02    1.66
  -2   3  -2   56.21    1.19
  -2   3  -2   53.33    1.31
  -2   3  -2   56.25    1.65
   2  -3   2   55.44    1.61
   2  -3   2   56.55    1.20
   2  -3   2   55.43    1.33
   2  -3   2   55.49    1.65
  -3   3  -2   45.46    1.38
  -3   3  -2   45.71    1.18
  -3   3  -2   46.20    1.41
  -3   3  -2   46.90    1.02
   3  -3   2   44.96    1.18
   3  -3   2   45.69    1.30
   3  -3   2   45.98    1.38
  -4   3  -2    1.73    0.25
  -4   3  -2    1.35    0.22
  -4   3  -2    1.10    0.21
   4  -3   2    1.36    0.22
   4  -3   2    1.58    0.25
   4  -3   2    1.42    0.20
  -5   3  -2    0.28    0.12
  -5   3  -2    0.12    0.11
  -5   3  -2    0.64    0.18
  -5   3  -2    0.18    0.09
   5  -3   2    0.25    0.11
   5  -3   2    0.17    0.07
   5  -3   2    0.03    0.09
   5  -3   2    0.26    0.06
  -6   3  -2  190.68    4.53
  -6   3  -2  192.35    4.32
  -6   3  -2  198.96    4.23
  -6   3  -2  201.49    4.15
  -6   3  -2  197.17    4.43
   6  -3   2  204.03    4.62
  -7   3  -2    0.16    0.09
  -7   3  -2    0.15    0.13
  -7   3  -2    0.20    0.13
   7  -3   2    0.09    0.10
  -8   3  -2    2.25    0.37
  -8   3  -2    3.16    0.39
  -8   3  -2    2.95    0.43
   8  -3   2    1.57    0.27
  -9   3  -2    6.47    0.48
  -9   3  -2    7.85    0.62
  -9   3  -2    6.82    0.54
   9  -3   2    8.02    0.60
 -10   3  -2   11.24    0.67
 -10   3  -2   12.60    0.77
  10  -3   2   13.26    0.83
 -11   3  -2   46.67    1.59
 -11   3  -2   47.50    1.42
 -11   3  -2   46.90    1.85
 -11   3  -2   46.66    1.72
  11  -3   2   46.63    1.76
 -12   3  -2   19.05    1.06
 -12   3  -2   20.54    0.85
 -12   3  -2   17.67    1.12
  12  -3   2   18.21    1.07
 -13   3  -2    7.90    0.53
 -13   3  -2    5.91    0.65
 -13   3  -2    7.01    0.59
 -14   3  -2    0.94    0.25
 -15   3  -2    3.43    0.44
 -16   3  -2   23.63    1.09
 -17   3  -2   -0.01    0.17
 -18   3  -2    0.33    0.25
  17   2  -2   -0.07    0.24
 -17  -2   2    0.14    0.20
  16   2  -2   10.60    0.99
 -16  -2   2   11.55    0.73
 -16  -2   2   11.72    0.87
 -16  -2   2    9.86    0.68
 -16  -2   2    9.80    0.72
  15   2  -2    4.03    0.74
 -15  -2   2    4.31    0.51
 -15  -2   2    5.10    0.63
 -15  -2   2    3.60    0.51
 -15  -2   2    4.75    0.57
  14   2  -2    3.06    0.57
 -14  -2   2    3.01    0.49
 -14  -2   2    2.96    0.47
 -14  -2   2    2.61    0.50
 -14  -2   2    2.36    0.34
  13   2  -2    2.72    0.54
 -13  -2   2    3.23    0.61
 -13  -2   2    2.97    0.38
 -13  -2   2    2.91    0.45
 -13  -2   2    3.52    0.55
  12   2  -2    0.81    0.33
 -12  -2   2    0.87    0.25
 -12  -2   2    0.69    0.32
 -12  -2   2    0.72    0.27
 -12  -2   2    0.64    0.21
  11   2  -2   27.13    1.30
 -11  -2   2   25.85    0.95
 -11  -2   2   27.09    1.35
 -11  -2   2   27.72    1.12
 -11  -2   2   25.15    1.38
  10   2  -2    4.61    0.53
  10   2  -2    4.38    0.33
  10   2  -2    4.61    0.34
 -10  -2   2    4.55    0.43
 -10  -2   2    5.30    0.62
 -10  -2   2    5.30    0.74
 -10  -2   2    4.46    0.50
   9   2  -2   10.02    0.68
   9   2  -2    9.57    0.53
   9   2  -2    8.82    0.53
  -9  -2   2    8.98    0.77
  -9  -2   2    9.26    0.47
  -9  -2   2    8.50    0.75
  -9  -2   2    8.92    0.55
  -9  -2   2    9.40    0.76
   8   2  -2   11.88    0.71
   8   2  -2   13.09    0.74
  -8  -2   2   10.47    0.82
  -8  -2   2   12.02    0.61
  -8  -2   2   12.37    0.84
  -8  -2   2   11.69    0.71
  -8  -2   2   10.95    0.49
   7   2  -2   22.63    1.02
   7   2  -2   23.88    0.95
   7   2  -2   23.16    0.97
  -7  -2   2   24.46    1.19
  -7  -2   2   23.50    0.99
  -7  -2   2   22.97    0.86
  -7  -2   2   23.49    0.74
  -7  -2   2   23.45    1.19
   6   2  -2   40.75    1.33
   6   2  -2   41.65    1.38
   6   2  -2   40.25    1.48
  -6  -2   2   43.05    1.25
  -6  -2   2   43.32    1.65
  -6  -2   2   41.96    1.09
  -6  -2   2   45.51    1.68
   5   2  -2   79.18    2.37
   5   2  -2   83.03    2.12
   5   2  -2   82.60    2.24
  -5  -2   2   81.78    2.44
  -5  -2   2   83.09    1.99
  -5  -2   2   83.33    2.46
  -5  -2   2   81.57    1.82
   4   2  -2   63.45    1.99
   4   2  -2   63.67    1.58
   4   2  -2   66.01    1.89
  -4  -2   2   65.89    2.02
  -4  -2   2   65.22    1.60
  -4  -2   2   66.05    1.43
  -4  -2   2   64.63    2.03
   3   2  -2   55.17    1.67
   3   2  -2   55.59    1.35
   3   2  -2   55.80    1.78
  -3  -2   2   56.55    1.79
  -3  -2   2   55.83    1.37
  -3  -2   2   56.40    1.19
  -3  -2   2   57.98    1.78
   2   2  -2   21.09    0.94
   2   2  -2   20.01    0.60
   2   2  -2   22.10    0.89
  -2  -2   2   21.77    0.62
  -2  -2   2   21.35    0.94
  -2  -2   2   21.02    0.91
   1   2  -2   86.48    2.30
   1   2  -2   85.75    1.85
  -1  -2   2   85.21    2.27
  -1  -2   2   85.67    1.85
   0   2  -2    4.57    0.19
   0   2  -2    4.55    0.17
   0   2  -2    4.47    0.40
   0  -2   2    4.21    0.39
   0  -2   2    4.61    0.19
  -1   2  -2  138.42    3.18
  -1   2  -2  143.56    2.84
  -1   2  -2  137.95    2.88
  -1   2  -2  136.01    3.19
   1  -2   2  136.08    3.12
   1  -2   2  130.76    2.74
   1  -2   2  135.80    3.08
  -2   2  -2    9.41    0.47
  -2   2  -2    9.48    0.48
  -2   2  -2    9.56    0.30
  -2   2  -2   10.10    0.38
   2  -2   2    9.16    0.49
   2  -2   2    9.81    0.45
  -3   2  -2   23.44    0.76
  -3   2  -2   23.70    0.72
  -3   2  -2   24.25    0.76
   3  -2   2   22.79    0.78
   3  -2   2   23.41    0.77
  -4   2  -2   67.87    1.58
  -4   2  -2   67.38    1.70
  -4   2  -2   66.97    1.66
  -4   2  -2   66.99    1.80
  -4   2  -2   66.57    1.71
   4  -2   2   68.28    1.57
   4  -2   2   66.99    1.76
  -5   2  -2  137.10    3.15
  -5   2  -2  136.63    3.09
  -5   2  -2  136.75    2.90
  -5   2  -2  138.58    2.94
  -5   2  -2  135.41    3.25
   5  -2   2  133.96    3.15
  -6   2  -2   14.15    0.71
  -6   2  -2   13.73    0.46
  -6   2  -2   13.60    0.61
  -6   2  -2   13.31    0.42
  -6   2  -2   14.40    0.65
  -7   2  -2   74.70    2.20
  -7   2  -2   81.78    2.17
  -7   2  -2   77.79    2.24
   7  -2   2   80.09    2.21
   7  -2   2   78.35    2.15
  -8   2  -2    1.34    0.28
  -8   2  -2    1.13    0.25
  -8   2  -2    0.73    0.17
   8  -2   2    1.23    0.27
   8  -2   2    0.79    0.21
  -9   2  -2    1.81    0.32
  -9   2  -2    1.98    0.38
  -9   2  -2    1.45    0.24
   9  -2   2    1.58    0.29
   9  -2   2    1.75    0.36
 -10   2  -2   21.11    0.94
 -10   2  -2   22.37    1.04
 -10   2  -2   21.89    1.13
  10  -2   2   22.26    1.10
  10  -2   2   21.37    1.06
 -11   2  -2   34.68    1.32
 -11   2  -2   35.08    1.21
 -11   2  -2   35.72    1.45
  11  -2   2   35.59    1.48
  11  -2   2   36.42    1.52
 -12   2  -2   31.49    1.15
 -12   2  -2   29.20    1.56
 -12   2  -2   31.13    1.55
 -12   2  -2   29.06    1.49
 -13   2  -2    1.06    0.29
 -13   2  -2    1.09    0.26
 -13   2  -2    1.16    0.34
 -14   2  -2   12.62    0.75
 -15   2  -2    0.41    0.21
 -16   2  -2    9.79    0.71
 -17   2  -2   11.34    0.79
  17   1  -2    7.94    0.91
 -17  -1   2    8.42    0.75
  16   1  -2    1.21    0.40
 -16  -1   2    1.18    0.37
 -16  -1   2    1.89    0.31
 -16  -1   2    1.26    0.50
  15   1  -2    3.52    0.63
 -15  -1   2    5.17    0.63
 -15  -1   2    3.21    0.49
 -15  -1   2    4.53    0.43
 -15  -1   2    4.74    0.49
  14   1  -2    1.61    0.44
 -14  -1   2    1.60    0.33
 -14  -1   2    1.34    0.31
 -14  -1   2    1.57    0.34
 -14  -1   2    1.86    0.38
  13   1  -2    0.38    0.29
 -13  -1   2    0.34    0.15
 -13  -1   2    0.27    0.17
 -13  -1   2    0.33    0.22
 -13  -1   2    0.30    0.22
  12   1  -2   53.41    2.00
 -12  -1   2   53.51    1.98
 -12  -1   2   53.95    1.73
 -12  -1   2   55.91    1.86
 -12  -1   2   51.27    1.60
 -12  -1   2   50.54    2.01
  11   1  -2    0.48    0.22
 -11  -1   2    0.41    0.22
 -11  -1   2    0.19    0.13
 -11  -1   2    0.33    0.21
 -11  -1   2    0.70    0.20
  10   1  -2   42.05    1.60
 -10  -1   2   43.52    1.37
 -10  -1   2   37.56    1.55
 -10  -1   2   38.51    1.61
 -10  -1   2   44.14    1.58
 -10  -1   2   40.66    1.25
   9   1  -2    4.37    0.29
   9   1  -2    4.52    0.30
   9   1  -2    4.35    0.48
  -9  -1   2    4.29    0.48
  -9  -1   2    4.03    0.31
  -9  -1   2    4.03    0.51
  -9  -1   2    4.35    0.45
   8   1  -2    3.83    0.34
   8   1  -2    4.65    0.44
   8   1  -2    4.06    0.30
  -8  -1   2    4.38    0.35
  -8  -1   2    3.60    0.28
  -8  -1   2    4.42    0.46
  -8  -1   2    4.24    0.48
  -8  -1   2    3.82    0.40
   7   1  -2   59.09    1.73
   7   1  -2   59.99    1.78
  -7  -1   2   59.09    1.88
  -7  -1   2   61.19    1.62
  -7  -1   2   59.76    1.51
  -7  -1   2   61.62    1.95
  -7  -1   2   60.36    1.80
   6   1  -2   11.13    0.66
   6   1  -2   11.01    0.59
  -6  -1   2   11.51    0.51
  -6  -1   2   10.50    0.67
  -6  -1   2   10.83    0.43
  -6  -1   2   11.06    0.67
   5   1  -2  111.58    2.67
   5   1  -2  115.54    2.91
   5   1  -2  113.05    2.71
   5   1  -2  112.02    2.55
  -5  -1   2  111.78    2.42
  -5  -1   2  111.01    2.53
  -5  -1   2  111.92    2.87
  -5  -1   2  114.47    2.88
   4   1  -2    9.54    0.32
   4   1  -2    9.25    0.57
   4   1  -2    9.19    0.39
   4   1  -2    8.18    0.46
  -4  -1   2    9.18    0.31
  -4  -1   2    9.31    0.56
  -4  -1   2    8.65    0.53
  -4  -1   2    8.87    0.38
   3   1  -2    5.00    0.19
   3   1  -2    4.41    0.41
   3   1  -2    5.24    0.36
   3   1  -2    5.15    0.26
  -3  -1   2    4.57    0.39
  -3  -1   2    4.70    0.38
   2   1  -2   49.04    1.34
   2   1  -2   50.69    1.03
   2   1  -2   48.22    1.13
   2   1  -2   48.19    1.42
  -2  -1   2   50.33    1.39
  -2  -1   2   48.73    1.41
  -2  -1   2   48.37    1.14
   1   1  -2   87.69    2.16
   1   1  -2   90.22    2.11
  -1  -1   2   89.83    2.13
  -1  -1   2   87.57    1.88
   0   1  -2   47.02    1.24
   0   1  -2   46.58    1.26
   0   1  -2   47.78    1.04
   0  -1   2   47.69    1.26
   0  -1   2   46.12    1.04
   0  -1   2   47.23    1.25
  -1   1  -2   60.70    1.48
  -1   1  -2   59.47    1.32
  -1   1  -2   63.33    1.51
   1  -1   2   61.26    1.50
   1  -1   2   61.08    1.47
  -2   1  -2   10.93    0.42
  -2   1  -2   10.62    0.42
   2  -1   2   10.33    0.38
   2  -1   2    9.50    0.43
   2  -1   2   11.13    0.44
  -3   1  -2   31.63    0.85
  -3   1  -2   33.42    0.90
  -3   1  -2   31.90    0.85
  -3   1  -2   32.21    0.99
   3  -1   2   32.78    0.87
   3  -1   2   31.58    0.96
  -4   1  -2    0.18    0.09
  -4   1  -2    0.25    0.10
  -4   1  -2    0.17    0.07
  -4   1  -2    0.28    0.10
   4  -1   2    0.23    0.08
   4  -1   2    0.20    0.12
   4  -1   2    0.28    0.07
  -5   1  -2   48.03    1.14
  -5   1  -2   49.42    1.16
  -5   1  -2   47.64    1.32
  -5   1  -2   47.18    1.34
  -5   1  -2   47.43    1.43
   5  -1   2   49.15    1.44
   5  -1   2   47.88    1.35
  -6   1  -2    2.30    0.26
  -6   1  -2    2.38    0.29
  -6   1  -2    2.25    0.25
  -6   1  -2    2.44    0.19
   6  -1   2    2.49    0.29
   6  -1   2    1.85    0.29
  -7   1  -2   22.38    0.98
  -7   1  -2   21.70    0.88
  -7   1  -2   22.11    0.70
   7  -1   2   23.60    0.98
   7  -1   2   22.36    0.92
  -8   1  -2    7.70    0.41
  -8   1  -2    7.65    0.57
  -8   1  -2    7.59    0.53
  -8   1  -2    8.10    0.50
   8  -1   2    8.46    0.57
   8  -1   2    8.47    0.71
  -9   1  -2    1.61    0.26
  -9   1  -2    1.08    0.25
  -9   1  -2    1.88    0.26
  -9   1  -2    1.62    0.30
   9  -1   2    2.24    0.40
 -10   1  -2   25.42    1.13
 -10   1  -2   23.98    1.02
 -10   1  -2   25.40    1.24
  10  -1   2   25.08    1.15
 -11   1  -2    3.46    0.57
 -11   1  -2    3.01    0.44
 -11   1  -2    3.65    0.42
 -11   1  -2    4.14    0.42
  11  -1   2    4.97    0.65
 -12   1  -2   19.33    1.07
 -12   1  -2   20.49    0.94
  12  -1   2   18.33    1.06
 -13   1  -2    4.82    0.47
 -13   1  -2    2.91    0.43
  13  -1   2    2.96    0.51
 -14   1  -2    6.60    0.58
 -15   1  -2   18.58    1.00
 -16   1  -2    0.29    0.22
 -17   1  -2    4.36    0.60
  17   0  -2    6.56    0.90
 -17   0   2    7.36    0.68
  16   0  -2    9.05    0.89
 -16   0   2   11.08    0.79
  15   0  -2    0.96    0.35
 -15   0   2    0.89    0.26
 -15   0   2    1.33    0.33
  14   0  -2    2.51    0.53
 -14   0   2    2.41    0.38
 -14   0   2    2.33    0.38
 -14   0   2    2.23    0.31
 -14   0   2    1.96    0.37
  13   0  -2    8.85    0.80
 -13   0   2    8.74    0.61
 -13   0   2    7.92    0.62
 -13   0   2    8.91    0.55
  12   0  -2   12.52    0.90
 -12   0   2   10.48    0.61
 -12   0   2   11.47    0.77
 -12   0   2   12.01    0.68
 -12   0   2   11.24    0.76
 -12   0   2   10.35    0.82
  11   0  -2  125.25    3.47
 -11   0   2  125.89    3.13
 -11   0   2  124.00    3.07
 -11   0   2  122.83    3.45
 -11   0   2  122.92    3.34
 -11   0   2  122.66    3.01
  10   0  -2   19.34    1.01
 -10   0   2   19.30    0.78
 -10   0   2   20.52    0.91
 -10   0   2   18.95    0.98
 -10   0   2   19.79    0.83
   9   0  -2   30.21    1.25
  -9   0   2   30.48    1.03
  -9   0   2   30.79    1.25
  -9   0   2   30.22    1.00
  -9   0   2   30.47    1.28
  -9   0   2   30.37    1.13
   8   0  -2   16.11    0.60
   8   0  -2   17.03    0.53
   8   0  -2   16.37    0.83
  -8   0   2   16.63    0.82
  -8   0   2   16.38    0.67
  -8   0   2   16.16    0.64
  -8   0   2   17.44    0.84
  -8   0   2   16.03    0.77
   7   0  -2   54.60    1.67
   7   0  -2   53.72    1.52
   7   0  -2   56.13    1.36
   7   0  -2   55.43    1.44
  -7   0   2   56.42    1.63
  -7   0   2   56.02    1.47
  -7   0   2   54.61    1.43
  -7   0   2   55.09    1.67
   6   0  -2   50.41    1.48
   6   0  -2   49.72    1.48
   6   0  -2   47.81    1.26
  -6   0   2   49.30    1.47
  -6   0   2   49.31    1.45
  -6   0   2   46.84    1.27
  -6   0   2   49.84    1.44
  -6   0   2   47.83    1.24
   5   0  -2   12.91    0.63
   5   0  -2   12.24    0.45
   5   0  -2   13.30    0.49
   5   0  -2   12.72    0.59
  -5   0   2   12.53    0.47
  -5   0   2   12.52    0.45
  -5   0   2   12.56    0.59
  -5   0   2   13.08    0.61
   4   0  -2    5.17    0.33
   4   0  -2    4.59    0.25
   4   0  -2    4.52    0.23
   4   0  -2    4.31    0.28
   4   0  -2    4.74    0.37
  -4   0   2    4.99    0.34
  -4   0   2    4.77    0.23
  -4   0   2    4.78    0.26
  -4   0   2    5.04    0.35
   3   0  -2    3.11    0.24
   3   0  -2    2.96    0.18
   3   0  -2    2.74    0.23
   3   0  -2    2.64    0.28
   3   0  -2    2.94    0.17
  -3   0   2    3.07    0.28
  -3   0   2    3.02    0.26
  -3   0   2    2.83    0.18
   2   0  -2    3.83    0.30
   2   0  -2    3.36    0.18
   2   0  -2    3.68    0.25
  -2   0   2    4.26    0.28
  -2   0   2    3.88    0.29
   1   0  -2  250.55    5.25
   1   0  -2  253.51    5.22
  -1   0   2  251.25    5.21
   0   0  -2    1.73    0.17
   0   0  -2    2.10    0.24
   0   0  -2    1.63    0.11
   0   0   2    1.28    0.15
   0   0   2    1.78    0.12
   0   0   2    1.21    0.15
  -1   0  -2  258.23    5.32
   1   0   2  260.84    5.38
   1   0   2  262.27    5.44
  -2   0  -2  126.91    2.78
  -2   0  -2  128.35    2.65
  -2   0  -2  123.41    2.79
  -2   0  -2  124.37    2.72
   2   0   2  125.69    2.69
   2   0   2  123.70    2.73
   2   0   2  122.71    2.75
  -3   0  -2    3.97    0.25
  -3   0  -2    3.27    0.22
  -3   0  -2    3.50    0.27
   3   0   2    3.59    0.23
   3   0   2    3.40    0.23
   3   0   2    3.43    0.27
  -4   0  -2    7.35    0.40
  -4   0  -2    8.09    0.37
  -4   0  -2    7.58    0.44
  -4   0  -2    7.91    0.39
   4   0   2    7.60    0.38
   4   0   2    7.47    0.33
   4   0   2    7.61    0.43
  -5   0  -2   44.31    1.24
  -5   0  -2   43.43    1.23
  -5   0  -2   42.40    1.35
  -5   0  -2   44.36    1.19
   5   0   2   40.90    1.17
   5   0   2   42.14    1.04
   5   0   2   40.58    1.20
   5   0   2   44.67    1.33
  -6   0  -2   13.42    0.58
  -6   0  -2   12.55    0.63
  -6   0  -2   14.65    0.86
  -6   0  -2   12.56    0.60
   6   0   2   12.01    0.65
   6   0   2   12.99    0.49
   6   0   2   13.25    0.62
  -7   0  -2    1.41    0.25
  -7   0  -2    1.30    0.28
  -7   0  -2    1.22    0.25
  -7   0  -2    1.07    0.21
   7   0   2    1.20    0.26
   7   0   2    0.79    0.19
  -8   0  -2    8.31    0.51
  -8   0  -2    8.69    0.49
  -8   0  -2    8.09    0.53
  -8   0  -2    8.16    0.54
  -8   0  -2    7.85    0.61
   8   0   2    8.14    0.55
   8   0   2    7.99    0.59
  -9   0  -2    1.09    0.28
  -9   0  -2    0.86    0.23
  -9   0  -2    0.27    0.16
  -9   0  -2    0.69    0.18
  -9   0  -2    0.52    0.19
   9   0   2    0.25    0.20
 -10   0  -2   55.59    1.83
 -10   0  -2   55.05    1.58
 -10   0  -2   54.37    2.00
 -10   0  -2   56.10    1.74
 -10   0  -2   54.41    1.77
  10   0   2   55.23    1.85
 -11   0  -2   42.15    1.46
 -11   0  -2   39.09    1.53
 -11   0  -2   38.94    1.43
 -11   0  -2   39.76    1.26
 -11   0  -2   40.76    1.41
  11   0   2   41.07    1.59
 -12   0  -2    2.37    0.41
 -12   0  -2    2.63    0.38
 -12   0  -2    2.28    0.39
  12   0   2    2.04    0.39
 -13   0  -2    0.35    0.19
 -13   0  -2    0.37    0.20
  13   0   2    0.66    0.23
 -14   0  -2    3.89    0.54
  14   0   2    3.56    0.56
 -15   0  -2   12.22    0.83
 -16   0  -2    6.28    0.64
 -17   0  -2    0.45    0.28
  18  -1  -2    3.77    0.73
 -18   1   2    5.00    0.62
  17  -1  -2   -0.17    0.29
 -17   1   2    0.52    0.24
  16  -1  -2   38.43    1.89
 -16   1   2   39.17    1.52
  15  -1  -2    9.18    0.88
 -15   1   2    6.42    0.55
 -15   1   2    7.31    0.60
  14  -1  -2    3.26    0.55
 -14   1   2    3.22    0.45
 -14   1   2    4.49    0.44
  13  -1  -2    9.11    0.81
 -13   1   2    8.73    0.60
 -13   1   2    8.46    0.58
 -13   1   2    9.51    0.47
 -13   1   2    9.33    0.60
 -13   1   2    9.21    0.96
  12  -1  -2    3.16    0.47
 -12   1   2    5.06    0.37
 -12   1   2    4.41    0.40
 -12   1   2    4.92    0.57
 -12   1   2    4.01    0.44
 -12   1   2    5.04    0.43
  11  -1  -2   96.14    2.87
 -11   1   2   99.14    2.57
 -11   1   2   99.12    2.92
 -11   1   2  104.20    2.48
 -11   1   2   99.89    2.54
 -11   1   2   99.97    2.71
  10  -1  -2    8.21    0.65
 -10   1   2    8.37    0.50
 -10   1   2    7.83    0.55
 -10   1   2    8.21    0.48
 -10   1   2    7.95    0.62
 -10   1   2    8.62    0.49
   9  -1  -2    5.28    0.39
   9  -1  -2    4.74    0.47
  -9   1   2    4.20    0.39
  -9   1   2    4.84    0.35
  -9   1   2    4.96    0.37
  -9   1   2    5.35    0.47
   8  -1  -2    5.68    0.47
   8  -1  -2    5.34    0.37
  -8   1   2    5.38    0.36
  -8   1   2    5.86    0.47
  -8   1   2    5.39    0.35
  -8   1   2    5.55    0.38
   7  -1  -2   30.90    0.96
   7  -1  -2   30.98    0.97
   7  -1  -2   32.28    1.16
   7  -1  -2   31.05    0.81
  -7   1   2   31.69    0.92
  -7   1   2   31.23    1.03
  -7   1   2   30.12    1.08
  -7   1   2   31.07    0.95
  -7   1   2   31.03    0.99
   6  -1  -2  152.93    3.45
   6  -1  -2  156.26    3.37
   6  -1  -2  153.46    3.32
   6  -1  -2  153.91    3.28
   6  -1  -2  151.42    3.57
  -6   1   2  160.90    3.52
  -6   1   2  154.51    3.51
  -6   1   2  158.12    3.39
  -6   1   2  156.34    3.42
  -6   1   2  159.05    3.60
   5  -1  -2    7.20    0.35
   5  -1  -2    7.10    0.43
   5  -1  -2    7.22    0.42
   5  -1  -2    6.66    0.31
  -5   1   2    6.92    0.33
  -5   1   2    7.41    0.43
  -5   1   2    7.40    0.40
  -5   1   2    7.14    0.32
  -5   1   2    6.81    0.37
  -5   1   2    6.78    0.38
   4  -1  -2   65.18    1.67
   4  -1  -2   65.48    1.49
   4  -1  -2   66.79    1.57
   4  -1  -2   65.11    1.66
   4  -1  -2   67.49    1.54
  -4   1   2   65.77    1.66
  -4   1   2   66.97    1.64
  -4   1   2   66.94    1.62
  -4   1   2   64.26    1.49
   3  -1  -2   10.48    0.43
   3  -1  -2   11.01    0.44
   3  -1  -2    9.99    0.46
   3  -1  -2   11.52    0.36
  -3   1   2   10.59    0.35
  -3   1   2   10.87    0.46
  -3   1   2   10.75    0.45
  -3   1   2   10.70    0.44
   2  -1  -2   52.12    1.34
   2  -1  -2   51.64    1.31
   2  -1  -2   53.26    1.16
   2  -1  -2   52.31    1.24
  -2   1   2   51.11    1.29
  -2   1   2   52.19    1.15
  -2   1   2   52.46    1.32
   1  -1  -2   23.84    0.73
   1  -1  -2   22.70    0.70
   1  -1  -2   23.74    0.59
  -1   1   2   23.27    0.58
  -1   1   2   23.00    0.78
   0  -1  -2  103.57    2.39
   0  -1  -2   99.38    2.30
   0   1   2  102.31    2.16
   0   1   2  103.46    2.32
   0   1   2  101.62    2.41
  -1  -1  -2    9.31    0.36
  -1  -1  -2    9.80    0.49
  -1  -1  -2    9.81    0.44
  -1  -1  -2    9.28    0.26
   1   1   2    8.91    0.48
   1   1   2    9.01    0.35
   1   1   2    8.76    0.41
  -2  -1  -2   44.83    1.24
  -2  -1  -2   45.72    1.20
  -2  -1  -2   45.89    1.33
  -2  -1  -2   47.28    1.06
   2   1   2   46.35    1.05
   2   1   2   46.05    1.35
   2   1   2   45.89    1.18
   2   1   2   45.14    1.21
  -3  -1  -2   14.84    0.61
  -3  -1  -2   15.94    0.68
  -3  -1  -2   15.60    0.50
  -3  -1  -2   16.08    0.62
   3   1   2   15.96    0.72
   3   1   2   15.73    0.51
   3   1   2   16.05    0.61
   3   1   2   14.70    0.57
  -4  -1  -2   27.72    0.93
  -4  -1  -2   27.19    0.81
  -4  -1  -2   25.20    0.91
  -4  -1  -2   26.87    0.97
   4   1   2   26.39    0.82
   4   1   2   26.12    0.91
   4   1   2   26.97    1.02
   4   1   2   25.71    0.79
  -5  -1  -2   19.00    0.80
  -5  -1  -2   18.33    0.80
  -5  -1  -2   18.94    0.69
  -5  -1  -2   17.58    0.76
   5   1   2   18.15    0.64
   5   1   2   17.78    0.67
   5   1   2   17.66    0.76
  -6  -1  -2  162.52    3.97
  -6  -1  -2  170.97    3.97
  -6  -1  -2  169.35    3.79
  -6  -1  -2  167.70    3.93
   6   1   2  167.98    3.66
   6   1   2  173.28    3.99
   6   1   2  165.93    3.81
  -7  -1  -2   14.87    0.81
  -7  -1  -2   17.32    0.86
  -7  -1  -2   16.56    0.73
  -7  -1  -2   16.58    0.78
   7   1   2   16.56    0.75
   7   1   2   16.50    0.58
   7   1   2   16.83    0.73
  -8  -1  -2   -0.07    0.07
  -8  -1  -2    0.14    0.11
  -8  -1  -2    0.03    0.11
  -8  -1  -2   -0.07    0.12
  -8  -1  -2    0.14    0.11
   8   1   2    0.16    0.09
   8   1   2    0.02    0.11
   8   1   2    0.08    0.06
  -9  -1  -2   51.64    1.81
  -9  -1  -2   48.68    1.59
  -9  -1  -2   45.71    1.76
  -9  -1  -2   47.81    1.54
   9   1   2   49.02    1.66
 -10  -1  -2    1.85    0.34
 -10  -1  -2    1.81    0.33
 -10  -1  -2    1.26    0.41
 -10  -1  -2    1.40    0.35
  10   1   2    2.13    0.40
 -11  -1  -2   34.07    1.29
 -11  -1  -2   31.68    1.23
 -11  -1  -2   32.87    1.46
 -11  -1  -2   30.75    1.24
  11   1   2   33.97    1.42
 -12  -1  -2   11.11    0.66
 -12  -1  -2   11.36    0.81
 -12  -1  -2    9.61    0.68
 -12  -1  -2   11.75    0.92
  12   1   2   11.17    0.83
 -13  -1  -2    3.90    0.40
 -13  -1  -2    3.17    0.44
 -13  -1  -2    3.86    0.47
 -13  -1  -2    3.99    0.56
  13   1   2    3.84    0.59
 -14  -1  -2    1.62    0.35
 -14  -1  -2    2.35    0.40
  14   1   2    2.25    0.50
 -15  -1  -2    0.30    0.24
 -16  -1  -2   10.03    0.82
  18  -2  -2    2.35    0.61
  17  -2  -2   21.51    1.44
 -17   2   2   21.01    1.04
  16  -2  -2   18.15    1.29
 -16   2   2   20.26    1.00
  15  -2  -2   33.38    1.69
 -15   2   2   31.12    1.32
 -15   2   2   36.58    1.34
  14  -2  -2    0.32    0.24
 -14   2   2   -0.24    0.12
 -14   2   2    0.40    0.17
  13  -2  -2    2.49    0.50
 -13   2   2    1.54    0.30
 -13   2   2    1.22    0.38
 -13   2   2    1.35    0.29
  12  -2  -2    0.11    0.17
 -12   2   2    0.11    0.12
 -12   2   2   -0.09    0.12
 -12   2   2    0.17    0.22
 -12   2   2    0.20    0.14
  11  -2  -2   27.05    1.27
 -11   2   2   30.56    0.87
 -11   2   2   25.17    1.23
 -11   2   2   27.41    0.98
 -11   2   2   27.14    1.03
 -11   2   2   26.81    1.04
  10  -2  -2   44.82    1.45
  10  -2  -2   47.35    1.70
 -10   2   2   48.60    1.71
 -10   2   2   47.54    1.36
 -10   2   2   48.20    1.27
 -10   2   2   46.80    1.44
 -10   2   2   46.62    1.65
 -10   2   2   45.07    1.42
   9  -2  -2    0.73    0.18
   9  -2  -2    0.78    0.23
  -9   2   2    1.13    0.27
  -9   2   2    1.06    0.21
  -9   2   2    0.86    0.16
  -9   2   2    0.98    0.26
  -9   2   2    1.09    0.20
  -9   2   2    0.96    0.19
   8  -2  -2   10.21    0.64
   8  -2  -2    9.57    0.52
  -8   2   2    9.76    0.53
  -8   2   2    9.94    0.45
  -8   2   2    8.93    0.48
  -8   2   2   10.03    0.45
  -8   2   2    9.34    0.58
  -8   2   2    9.89    0.61
   7  -2  -2   51.24    1.58
   7  -2  -2   51.33    1.41
   7  -2  -2   50.71    1.34
   7  -2  -2   51.11    1.25
  -7   2   2   52.86    1.34
  -7   2   2   49.71    1.37
  -7   2   2   50.89    1.28
  -7   2   2   50.06    1.36
  -7   2   2   48.37    1.47
   6  -2  -2   62.43    1.49
   6  -2  -2   62.99    1.61
   6  -2  -2   63.11    1.75
   6  -2  -2   64.16    1.61
  -6   2   2   63.20    1.67
  -6   2   2   59.23    1.73
  -6   2   2   63.26    1.60
  -6   2   2   63.96    1.49
  -6   2   2   66.15    1.58
   5  -2  -2   83.91    1.97
   5  -2  -2   84.17    1.84
   5  -2  -2   83.66    2.02
   5  -2  -2   81.03    2.08
  -5   2   2   83.11    2.00
  -5   2   2   82.08    2.10
  -5   2   2   89.62    1.99
  -5   2   2   82.52    1.86
  -5   2   2   84.41    2.02
   4  -2  -2    4.93    0.31
   4  -2  -2    4.99    0.32
   4  -2  -2    5.06    0.28
   4  -2  -2    5.04    0.22
   4  -2  -2    4.63    0.32
  -4   2   2    4.78    0.31
  -4   2   2    4.76    0.35
  -4   2   2    4.76    0.30
  -4   2   2    5.06    0.22
  -4   2   2    4.92    0.26
   3  -2  -2  110.80    2.28
   3  -2  -2  109.12    2.44
   3  -2  -2  105.10    2.47
   3  -2  -2  112.81    2.52
  -3   2   2  105.39    2.55
  -3   2   2  106.09    2.38
  -3   2   2  105.91    2.23
  -3   2   2  105.81    2.45
  -3   2   2  109.70    2.26
   2  -2  -2    7.45    0.44
   2  -2  -2    7.82    0.27
   2  -2  -2    7.63    0.31
   2  -2  -2    7.30    0.41
  -2   2   2    7.19    0.45
  -2   2   2    7.85    0.41
  -2   2   2    7.29    0.26
  -2   2   2    7.56    0.31
   1  -2  -2    0.15    0.06
   1  -2  -2    0.13    0.15
   1  -2  -2    0.32    0.14
  -1   2   2    0.07    0.19
  -1   2   2    0.15    0.09
  -1   2   2    0.17    0.06
   0  -2  -2    9.43    0.31
   0  -2  -2    9.06    0.48
   0  -2  -2    9.26    0.54
   0   2   2    9.05    0.46
   0   2   2    9.17    0.55
   0   2   2    9.06    0.29
  -1  -2  -2   31.71    1.12
  -1  -2  -2   33.19    0.86
  -1  -2  -2   31.10    1.04
   1   2   2   31.47    1.15
   1   2   2   32.03    1.01
   1   2   2   33.88    0.86
  -2  -2  -2   28.55    0.84
  -2  -2  -2   27.12    1.04
  -2  -2  -2   27.18    0.98
   2   2   2   26.72    0.92
   2   2   2   28.25    0.69
   2   2   2   27.84    0.83
   2   2   2   28.59    1.11
  -3  -2  -2    2.44    0.30
  -3  -2  -2    1.99    0.22
  -3  -2  -2    2.17    0.34
   3   2   2    1.78    0.21
   3   2   2    1.90    0.16
   3   2   2    1.75    0.35
   3   2   2    1.90    0.22
  -4  -2  -2   42.45    1.43
  -4  -2  -2   45.26    1.33
  -4  -2  -2   41.58    1.46
   4   2   2   42.64    1.26
   4   2   2   40.54    1.25
   4   2   2   42.50    1.53
   4   2   2   42.44    1.13
  -5  -2  -2   44.42    1.56
  -5  -2  -2   49.27    1.61
  -5  -2  -2   45.40    1.45
   5   2   2   46.54    1.64
   5   2   2   46.16    1.36
   5   2   2   47.35    1.30
  -6  -2  -2   12.66    0.69
  -6  -2  -2   11.52    0.72
  -6  -2  -2   11.37    0.75
   6   2   2   12.59    0.60
   6   2   2   12.31    0.77
   6   2   2   11.94    0.56
  -7  -2  -2   39.12    1.56
  -7  -2  -2   39.79    1.46
  -7  -2  -2   40.65    1.51
   7   2   2   36.43    1.57
   7   2   2   38.42    1.25
  -8  -2  -2    5.79    0.53
  -8  -2  -2    5.99    0.63
  -8  -2  -2    6.04    0.56
   8   2   2    6.28    0.38
   8   2   2    6.89    0.50
   8   2   2    5.57    0.50
  -9  -2  -2   29.53    1.29
  -9  -2  -2   29.08    1.66
  -9  -2  -2   31.31    1.38
  -9  -2  -2   30.08    1.14
   9   2   2   29.89    0.92
   9   2   2   28.63    1.19
   9   2   2   30.90    1.08
 -10  -2  -2   16.43    1.10
 -10  -2  -2   15.87    0.91
 -10  -2  -2   16.35    1.01
 -10  -2  -2   15.49    0.81
  10   2   2   16.36    0.89
 -11  -2  -2   11.51    0.74
 -11  -2  -2    9.90    0.66
 -11  -2  -2   11.17    0.93
 -11  -2  -2    9.85    0.74
  11   2   2    9.84    0.73
 -12  -2  -2   13.08    1.08
 -12  -2  -2   13.14    0.83
 -12  -2  -2   14.39    1.04
  12   2   2   13.91    0.90
 -13  -2  -2    1.47    0.42
 -13  -2  -2    1.43    0.34
 -13  -2  -2    1.34    0.34
 -13  -2  -2    1.51    0.35
  13   2   2    1.26    0.37
 -14  -2  -2    3.60    0.56
 -14  -2  -2    2.83    0.55
 -14  -2  -2    3.45    0.41
  14   2   2    3.92    0.58
 -15  -2  -2    2.56    0.47
 -15  -2  -2    3.12    0.55
  15   2   2    1.76    0.47
 -16  -2  -2   -0.21    0.22
  18  -3  -2    0.35    0.32
 -18   3   2    0.18    0.19
  17  -3  -2    5.13    0.85
 -17   3   2    5.06    0.51
  16  -3  -2    0.39    0.26
 -16   3   2   -0.03    0.13
  15  -3  -2   40.75    1.89
 -15   3   2   41.58    1.43
  14  -3  -2    4.47    0.71
 -14   3   2    3.07    0.40
  13  -3  -2    1.79    0.44
 -13   3   2    1.68    0.28
 -13   3   2    0.99    0.26
 -13   3   2    1.52    0.39
  12  -3  -2   11.25    0.71
  12  -3  -2   12.81    0.89
 -12   3   2   12.84    0.56
 -12   3   2   12.22    0.84
 -12   3   2   11.66    0.83
 -12   3   2   11.70    0.60
 -12   3   2   14.34    1.12
 -12   3   2   11.81    0.61
  11  -3  -2    3.23    0.45
  11  -3  -2    3.76    0.41
 -11   3   2    4.05    0.35
 -11   3   2    4.11    0.47
 -11   3   2    3.98    0.33
 -11   3   2    2.96    0.43
 -11   3   2    4.15    0.33
 -11   3   2    3.97    0.38
  10  -3  -2   50.90    1.79
 -10   3   2   53.19    1.58
 -10   3   2   50.42    1.45
 -10   3   2   52.55    1.48
 -10   3   2   52.50    1.75
 -10   3   2   51.17    1.40
 -10   3   2   50.22    1.77
   9  -3  -2   12.21    0.64
   9  -3  -2   11.31    0.72
  -9   3   2   10.94    0.48
  -9   3   2   10.71    0.68
  -9   3   2   12.30    0.69
  -9   3   2   11.64    0.59
  -9   3   2   11.96    0.58
  -9   3   2   12.05    0.55
   8  -3  -2    2.91    0.23
   8  -3  -2    2.78    0.29
   8  -3  -2    3.35    0.49
  -8   3   2    3.05    0.35
  -8   3   2    2.59    0.22
  -8   3   2    2.89    0.26
  -8   3   2    2.78    0.29
  -8   3   2    2.52    0.30
   7  -3  -2    7.11    0.43
   7  -3  -2    7.70    0.41
   7  -3  -2    7.03    0.39
   7  -3  -2    7.13    0.33
   7  -3  -2    7.11    0.50
  -7   3   2    7.11    0.41
  -7   3   2    7.82    0.46
  -7   3   2    7.60    0.47
  -7   3   2    7.78    0.61
  -7   3   2    7.11    0.33
   6  -3  -2   24.83    0.95
   6  -3  -2   25.22    0.85
   6  -3  -2   26.30    0.87
   6  -3  -2   26.36    0.71
  -6   3   2   26.43    0.87
  -6   3   2   26.10    0.95
  -6   3   2   25.77    0.95
  -6   3   2   26.07    0.86
  -6   3   2   26.18    0.71
   5  -3  -2   60.98    1.63
   5  -3  -2   60.62    1.62
   5  -3  -2   60.10    1.54
   5  -3  -2   59.13    1.35
   5  -3  -2   58.91    1.56
  -5   3   2   60.33    1.61
  -5   3   2   60.87    1.49
  -5   3   2   61.24    1.69
  -5   3   2   57.59    1.56
  -5   3   2   57.60    1.33
   4  -3  -2    9.25    0.50
   4  -3  -2    9.27    0.45
   4  -3  -2    8.75    0.30
  -4   3   2    8.86    0.46
  -4   3   2    9.35    0.45
  -4   3   2    9.53    0.36
  -4   3   2    8.68    0.53
  -4   3   2    8.71    0.30
   3  -3  -2   31.18    0.75
   3  -3  -2   32.46    1.06
   3  -3  -2   32.06    0.89
   3  -3  -2   28.93    1.06
  -3   3   2   31.09    0.89
  -3   3   2   32.21    1.13
  -3   3   2   31.53    0.74
  -3   3   2   31.23    1.02
  -3   3   2   31.33    0.75
   2  -3  -2   64.85    1.39
   2  -3  -2   63.18    1.75
   2  -3  -2   62.48    1.45
   2  -3  -2   60.89    1.78
  -2   3   2   65.39    1.72
  -2   3   2   60.52    1.82
  -2   3   2   63.43    1.46
   1  -3  -2   77.62    2.16
   1  -3  -2   79.31    2.10
  -1   3   2   75.74    2.00
  -1   3   2   78.14    1.65
  -1   3   2   76.10    2.17
   0  -3  -2  284.71    5.78
   0  -3  -2  290.17    6.37
   0   3   2  272.99    6.05
   0   3   2  288.60    6.33
  -1  -3  -2   22.36    0.66
  -1  -3  -2   21.40    0.98
   1   3   2   22.26    0.87
   1   3   2   21.65    1.04
  -2  -3  -2    2.60    0.22
  -2  -3  -2    1.95    0.31
  -2  -3  -2    2.55    0.39
   2   3   2    2.64    0.15
   2   3   2    2.96    0.47
   2   3   2    2.67    0.31
  -3  -3  -2    6.92    0.57
  -3  -3  -2    6.27    0.55
  -3  -3  -2    5.12    0.36
   3   3   2    6.22    0.29
   3   3   2    6.69    0.62
   3   3   2    6.32    0.46
  -4  -3  -2    2.53    0.28
  -4  -3  -2    3.01    0.46
  -4  -3  -2    2.73    0.42
   4   3   2    2.68    0.30
   4   3   2    2.42    0.45
   4   3   2    2.51    0.22
  -5  -3  -2  221.38    5.37
  -5  -3  -2  215.59    5.29
   5   3   2  215.11    5.34
   5   3   2  213.34    4.61
  -6  -3  -2   21.28    1.12
  -6  -3  -2   23.17    1.00
  -6  -3  -2   22.90    1.21
   6   3   2   22.02    0.82
   6   3   2   22.33    1.18
   6   3   2   21.22    0.89
  -7  -3  -2    4.58    0.46
  -7  -3  -2    5.05    0.62
  -7  -3  -2    4.76    0.54
   7   3   2    4.72    0.40
   7   3   2    4.15    0.38
   7   3   2    4.66    0.63
  -8  -3  -2    7.92    0.70
  -8  -3  -2    9.58    0.87
   8   3   2    8.68    0.57
   8   3   2    8.60    0.53
  -9  -3  -2   20.47    1.15
  -9  -3  -2   22.50    1.36
  -9  -3  -2   23.02    1.18
   9   3   2   20.12    0.82
   9   3   2   21.72    1.14
   9   3   2   21.30    1.13
 -10  -3  -2   30.38    1.22
 -10  -3  -2   32.23    1.50
 -10  -3  -2   32.17    1.71
 -10  -3  -2   32.60    1.50
  10   3   2   30.70    1.18
  10   3   2   30.16    1.01
  10   3   2   30.28    1.26
 -11  -3  -2    0.15    0.16
 -11  -3  -2    0.41    0.30
 -11  -3  -2    0.19    0.22
 -11  -3  -2    0.20    0.17
  11   3   2    0.11    0.18
 -12  -3  -2   -0.12    0.12
 -12  -3  -2   -0.16    0.15
 -12  -3  -2    0.16    0.20
 -12  -3  -2   -0.09    0.27
  12   3   2    0.08    0.21
 -13  -3  -2    1.88    0.42
 -13  -3  -2    0.94    0.29
 -13  -3  -2    1.31    0.45
 -13  -3  -2    1.40    0.35
  13   3   2    1.69    0.42
 -14  -3  -2    3.63    0.55
 -14  -3  -2    5.00    0.76
 -14  -3  -2    5.25    0.61
  14   3   2    4.15    0.64
 -15  -3  -2    8.06    0.78
 -15  -3  -2    8.66    0.83
 -15  -3  -2    7.64    0.69
  15   3   2    8.22    0.79
 -16  -3  -2    3.00    0.50
 -16  -3  -2    5.03    0.55
  18  -4  -2    2.08    0.60
 -18   4   2    2.40    0.39
  17  -4  -2   -0.10    0.26
 -17   4   2    0.12    0.16
  16  -4  -2    8.12    0.90
 -16   4   2    7.76    0.55
  15  -4  -2   13.01    1.04
 -15   4   2   11.57    0.65
  14  -4  -2    6.99    0.75
 -14   4   2    6.31    0.90
 -14   4   2    5.81    0.44
  13  -4  -2   15.29    1.03
  13  -4  -2   15.45    0.88
 -13   4   2   15.93    1.00
  12  -4  -2    2.18    0.45
  12  -4  -2    1.48    0.32
 -12   4   2    1.56    0.26
 -12   4   2    0.94    0.30
 -12   4   2    1.68    0.25
 -12   4   2    1.45    0.25
  11  -4  -2   23.31    1.02
  11  -4  -2   22.68    1.16
 -11   4   2   24.34    0.91
 -11   4   2   21.77    0.78
 -11   4   2   20.10    1.07
 -11   4   2   21.99    0.83
 -11   4   2   22.31    1.08
  10  -4  -2    9.70    0.62
  10  -4  -2    9.77    0.72
 -10   4   2    9.63    0.57
 -10   4   2    8.69    0.61
 -10   4   2    8.90    0.49
 -10   4   2    9.70    0.45
 -10   4   2    9.68    0.68
   9  -4  -2    1.42    0.24
   9  -4  -2    1.50    0.30
  -9   4   2    1.66    0.29
  -9   4   2    1.99    0.33
  -9   4   2    1.55    0.20
  -9   4   2    1.69    0.25
  -9   4   2    1.70    0.33
   8  -4  -2   15.35    0.81
   8  -4  -2   14.85    0.70
   8  -4  -2   15.89    0.63
   8  -4  -2   15.78    0.67
  -8   4   2   15.69    0.53
  -8   4   2   15.27    0.74
  -8   4   2   15.55    0.79
  -8   4   2   15.41    0.72
  -8   4   2   15.40    0.66
   7  -4  -2   32.64    1.03
   7  -4  -2   33.08    0.85
   7  -4  -2   32.03    1.17
   7  -4  -2   31.74    1.07
  -7   4   2   33.55    1.07
  -7   4   2   31.85    1.06
  -7   4   2   33.32    1.18
  -7   4   2   33.14    0.85
  -7   4   2   31.33    1.17
   6  -4  -2   37.45    0.93
   6  -4  -2   38.47    1.16
   6  -4  -2   40.13    1.20
   6  -4  -2   39.93    1.30
   6  -4  -2   38.63    1.26
  -6   4   2   37.54    0.93
  -6   4   2   37.13    1.19
  -6   4   2   39.08    1.25
  -6   4   2   41.06    1.37
  -6   4   2   37.96    1.11
   5  -4  -2    4.30    0.40
   5  -4  -2    3.42    0.31
   5  -4  -2    3.96    0.19
  -5   4   2    3.61    0.40
  -5   4   2    3.85    0.34
  -5   4   2    4.07    0.33
  -5   4   2    3.63    0.18
  -5   4   2    3.65    0.25
   4  -4  -2   24.56    0.62
   4  -4  -2   24.48    0.99
   4  -4  -2   25.06    0.83
   4  -4  -2   24.40    0.99
  -4   4   2   25.98    1.08
  -4   4   2   25.92    0.84
  -4   4   2   24.47    0.69
  -4   4   2   25.70    0.96
  -4   4   2   25.69    0.64
   3  -4  -2    0.16    0.14
   3  -4  -2    0.23    0.10
   3  -4  -2    0.25    0.14
   3  -4  -2    0.30    0.07
  -3   4   2    0.35    0.16
  -3   4   2    0.32    0.16
  -3   4   2    0.07    0.07
   2  -4  -2    5.26    0.46
  -2   4   2    6.13    0.29
  -2   4   2    5.26    0.42
   1  -4  -2  232.62    5.51
   1  -4  -2  245.12    4.77
   1  -4  -2  237.29    5.49
  -1   4   2  241.24    5.47
  -1   4   2  244.73    4.96
  -1   4   2  248.49    5.78
   0  -4  -2   33.52    1.35
   0  -4  -2   32.42    0.84
   0  -4  -2   35.30    1.35
   0   4   2   34.41    1.25
   0   4   2   36.82    1.50
  -1  -4  -2  274.17    6.50
  -1  -4  -2  295.39    5.88
  -1  -4  -2  283.26    6.57
   1   4   2  274.04    6.14
   1   4   2  277.34    6.55
  -2  -4  -2    0.06    0.08
  -2  -4  -2    0.17    0.16
  -2  -4  -2    0.13    0.16
   2   4   2    0.04    0.11
   2   4   2    0.09    0.21
   2   4   2    0.00    0.05
  -3  -4  -2   12.40    0.86
  -3  -4  -2   12.44    0.58
  -3  -4  -2   11.39    0.82
   3   4   2   12.98    0.74
   3   4   2   10.68    0.86
   3   4   2   12.37    0.44
  -4  -4  -2   12.93    0.91
  -4  -4  -2   12.64    0.87
  -4  -4  -2   12.35    0.64
   4   4   2   12.29    0.94
   4   4   2   11.72    0.48
   4   4   2   11.54    0.69
  -5  -4  -2   54.27    2.05
  -5  -4  -2   58.82    2.18
  -5  -4  -2   53.67    1.69
   5   4   2   56.28    1.79
   5   4   2   56.42    2.20
   5   4   2   58.08    1.52
  -6  -4  -2   33.27    1.28
  -6  -4  -2   32.54    1.52
  -6  -4  -2   31.86    1.60
   6   4   2   32.74    1.27
   6   4   2   34.54    1.66
   6   4   2   34.71    1.10
  -7  -4  -2   -0.02    0.16
  -7  -4  -2    0.81    0.36
  -7  -4  -2    0.30    0.18
   7   4   2    0.22    0.15
   7   4   2    0.24    0.22
   7   4   2    0.35    0.18
  -8  -4  -2    3.77    0.63
  -8  -4  -2    4.21    0.75
  -8  -4  -2    2.76    0.41
   8   4   2    4.68    0.68
   8   4   2    4.50    0.43
   8   4   2    3.33    0.45
  -9  -4  -2    4.51    0.68
  -9  -4  -2    3.87    0.71
  -9  -4  -2    3.80    0.54
   9   4   2    4.60    0.66
   9   4   2    5.01    0.44
 -10  -4  -2    0.87    0.31
 -10  -4  -2    0.88    0.26
 -10  -4  -2    0.71    0.38
  10   4   2    0.61    0.24
  10   4   2    0.60    0.28
 -11  -4  -2   40.40    2.13
 -11  -4  -2   36.60    1.42
 -11  -4  -2   40.16    1.56
 -11  -4  -2   40.02    1.81
  11   4   2   37.30    1.40
  11   4   2   37.45    1.49
 -12  -4  -2    2.33    0.48
 -12  -4  -2    1.89    0.35
 -12  -4  -2    2.10    0.61
 -12  -4  -2    1.91    0.44
  12   4   2    2.46    0.47
 -13  -4  -2    2.39    0.69
 -13  -4  -2    1.96    0.59
 -13  -4  -2    2.26    0.54
 -13  -4  -2    1.66    0.41
  13   4   2    1.56    0.39
 -14  -4  -2    0.21    0.27
 -14  -4  -2   -0.17    0.24
 -14  -4  -2    0.13    0.35
  14   4   2    0.13    0.24
 -15  -4  -2    4.72    0.81
 -15  -4  -2    3.44    0.55
 -15  -4  -2    3.88    0.64
  15   4   2    5.24    0.72
 -18   5   2    0.03    0.16
  17  -5  -2    1.11    0.41
 -17   5   2    0.49    0.18
  16  -5  -2    7.16    0.81
 -16   5   2    7.12    0.51
  15  -5  -2    0.00    0.21
 -15   5   2    0.08    0.10
  14  -5  -2   13.55    0.87
  14  -5  -2   13.16    1.00
 -14   5   2   12.54    0.93
  13  -5  -2    0.98    0.36
  13  -5  -2    1.17    0.30
 -13   5   2    1.14    0.36
 -13   5   2    1.16    0.22
 -13   5   2    1.62    0.24
 -13   5   2    1.32    0.23
  12  -5  -2    8.22    0.64
  12  -5  -2    7.25    0.69
 -12   5   2    8.12    0.55
 -12   5   2    7.75    0.47
 -12   5   2    7.12    0.41
 -12   5   2    6.55    0.68
  11  -5  -2   44.32    1.55
  11  -5  -2   42.82    1.69
 -11   5   2   44.39    1.61
 -11   5   2   42.53    1.67
 -11   5   2   45.53    1.53
 -11   5   2   44.26    1.35
 -11   5   2   43.29    1.20
  10  -5  -2    2.89    0.45
  10  -5  -2    3.52    0.45
 -10   5   2    3.00    0.31
 -10   5   2    4.27    0.64
 -10   5   2    2.99    0.36
 -10   5   2    3.49    0.42
 -10   5   2    3.08    0.24
   9  -5  -2    3.83    0.44
   9  -5  -2    3.36    0.36
   9  -5  -2    3.34    0.34
   9  -5  -2    3.82    0.30
  -9   5   2    3.72    0.40
  -9   5   2    3.81    0.34
  -9   5   2    3.93    0.43
  -9   5   2    3.97    0.25
   8  -5  -2   26.19    0.92
   8  -5  -2   26.59    1.10
   8  -5  -2   25.09    0.99
  -8   5   2   25.81    0.97
  -8   5   2   26.68    1.14
  -8   5   2   26.28    0.72
  -8   5   2   26.18    1.07
  -8   5   2   25.82    0.96
   7  -5  -2   15.10    0.75
   7  -5  -2   12.20    0.63
   7  -5  -2   13.63    0.62
   7  -5  -2   13.95    0.77
   7  -5  -2   13.98    0.43
  -7   5   2   14.51    0.83
  -7   5   2   14.32    0.43
  -7   5   2   14.00    0.68
  -7   5   2   13.16    0.60
  -7   5   2   13.66    0.71
   6  -5  -2   79.14    2.32
   6  -5  -2   78.54    2.05
   6  -5  -2   79.60    1.70
   6  -5  -2   79.80    2.12
   6  -5  -2   78.09    2.20
   6  -5  -2   77.81    1.87
  -6   5   2   78.02    1.93
  -6   5   2   78.48    2.38
  -6   5   2   81.58    2.18
  -6   5   2   78.00    1.71
  -6   5   2   81.40    2.13
   5  -5  -2   15.86    0.44
   5  -5  -2   16.14    0.82
   5  -5  -2   16.84    0.70
   5  -5  -2   15.82    0.52
   5  -5  -2   14.64    0.84
  -5   5   2   15.36    0.76
  -5   5   2   14.91    0.89
  -5   5   2   16.33    0.68
   4  -5  -2   52.82    1.80
   4  -5  -2   54.12    1.20
   4  -5  -2   53.75    1.20
   4  -5  -2   51.87    1.74
  -4   5   2   54.44    1.71
  -4   5   2   56.32    1.49
  -4   5   2   54.38    1.91
   3  -5  -2   17.30    0.91
   3  -5  -2   16.23    0.49
   3  -5  -2   17.07    0.93
  -3   5   2   15.63    0.95
  -3   5   2   16.36    0.59
  -3   5   2   14.76    0.79
   2  -5  -2    1.50    0.35
   2  -5  -2    1.29    0.30
  -2   5   2    1.09    0.32
  -2   5   2    1.17    0.16
  -2   5   2    1.25    0.29
   1  -5  -2  224.04    5.41
   1  -5  -2  223.04    5.43
  -1   5   2  214.38    5.07
  -1   5   2  217.93    5.44
   0  -5  -2    6.56    0.31
   0  -5  -2    6.85    0.63
   0  -5  -2    6.37    0.64
   0   5   2    6.27    0.53
   0   5   2    7.24    0.73
  -1  -5  -2  145.74    3.98
  -1  -5  -2  149.92    4.02
  -1  -5  -2  142.55    3.20
   1   5   2  143.82    3.77
   1   5   2  156.44    4.28
  -2  -5  -2    0.35    0.11
  -2  -5  -2   -0.11    0.16
  -2  -5  -2    0.01    0.18
   2   5   2    0.39    0.25
   2   5   2    0.36    0.16
  -3  -5  -2    6.79    0.44
  -3  -5  -2    7.27    0.73
  -3  -5  -2    6.69    0.69
   3   5   2    6.27    0.74
   3   5   2    6.71    0.32
   3   5   2    6.50    0.55
  -4  -5  -2   29.23    1.52
  -4  -5  -2   28.41    1.46
   4   5   2   29.34    0.88
   4   5   2   30.33    1.62
   4   5   2   28.12    1.23
  -5  -5  -2    0.12    0.20
  -5  -5  -2    0.29    0.15
   5   5   2    0.27    0.30
   5   5   2    0.21    0.18
   5   5   2    0.28    0.11
  -6  -5  -2   17.66    0.90
  -6  -5  -2   16.16    1.12
  -6  -5  -2   17.35    1.26
   6   5   2   16.81    0.71
   6   5   2   15.17    0.88
   6   5   2   16.95    1.22
  -7  -5  -2   17.01    1.18
  -7  -5  -2   21.37    1.47
   7   5   2   15.91    1.23
   7   5   2   17.79    0.79
   7   5   2   19.43    1.15
  -8  -5  -2    0.40    0.27
  -8  -5  -2    0.63    0.33
  -8  -5  -2    0.57    0.23
   8   5   2    0.82    0.25
   8   5   2    0.32    0.33
   8   5   2    0.68    0.20
  -9  -5  -2   20.61    1.33
  -9  -5  -2   21.59    1.57
  -9  -5  -2   18.89    1.11
   9   5   2   20.12    0.98
   9   5   2   20.11    1.12
   9   5   2   21.54    1.32
 -10  -5  -2    1.36    0.30
 -10  -5  -2    2.90    0.69
 -10  -5  -2    1.84    0.49
 -10  -5  -2    2.26    0.35
  10   5   2    1.47    0.41
  10   5   2    2.17    0.48
  10   5   2    2.33    0.38
 -11  -5  -2   34.46    1.81
 -11  -5  -2   37.74    1.54
 -11  -5  -2   37.41    2.22
 -11  -5  -2   36.28    1.41
  11   5   2   37.19    1.48
  11   5   2   36.27    1.44
  11   5   2   35.87    1.57
 -12  -5  -2   14.43    1.12
 -12  -5  -2   13.28    0.93
 -12  -5  -2   13.52    1.34
 -12  -5  -2   12.81    0.79
  12   5   2   13.17    0.86
  12   5   2   12.13    0.74
 -13  -5  -2    1.12    0.31
 -13  -5  -2    0.89    0.34
 -13  -5  -2    1.41    0.57
  13   5   2    1.31    0.37
 -14  -5  -2    0.87    0.53
 -14  -5  -2    1.15    0.38
 -14  -5  -2    1.67    0.47
  14   5   2    0.95    0.36
 -15  -5  -2    0.49    0.42
 -15  -5  -2    0.12    0.23
  15   5   2   -1.04    0.35
 -18   6   2    2.38    0.34
 -17   6   2   21.06    0.88
 -16   6   2    0.78    0.20
  15  -6  -2    6.66    0.77
  15  -6  -2    6.96    0.66
  14  -6  -2    1.94    0.42
  14  -6  -2    1.16    0.37
 -14   6   2    2.25    0.45
 -14   6   2    1.89    0.26
 -14   6   2    1.85    0.43
 -14   6   2    1.66    0.24
  13  -6  -2    2.38    0.52
  13  -6  -2    2.23    0.38
 -13   6   2    1.47    0.38
 -13   6   2    1.82    0.39
 -13   6   2    2.41    0.29
 -13   6   2    2.45    0.27
  12  -6  -2   35.93    1.44
  12  -6  -2   35.90    1.57
 -12   6   2   35.23    1.00
 -12   6   2   35.88    2.09
 -12   6   2   31.60    1.39
 -12   6   2   34.22    1.18
  11  -6  -2    0.72    0.25
  11  -6  -2    0.84    0.23
 -11   6   2    0.98    0.23
 -11   6   2    1.18    0.31
 -11   6   2    0.95    0.30
 -11   6   2    0.83    0.26
 -11   6   2    0.94    0.16
  10  -6  -2  102.90    2.95
  10  -6  -2  105.65    2.81
  10  -6  -2  103.60    2.68
 -10   6   2  107.32    3.02
 -10   6   2   99.09    2.75
 -10   6   2   98.29    3.18
 -10   6   2  102.64    2.65
 -10   6   2  109.20    2.30
   9  -6  -2   -0.08    0.10
   9  -6  -2    0.02    0.12
   9  -6  -2   -0.03    0.13
  -9   6   2    0.35    0.15
  -9   6   2    0.17    0.07
  -9   6   2    0.09    0.13
  -9   6   2    0.02    0.15
  -9   6   2    0.07    0.11
   8  -6  -2   11.33    0.76
   8  -6  -2   11.29    0.66
   8  -6  -2   10.51    0.70
   8  -6  -2   11.65    0.59
  -8   6   2   11.18    0.37
  -8   6   2   11.25    0.68
  -8   6   2   10.70    0.63
  -8   6   2   12.00    0.61
  -8   6   2   11.03    0.80
   7  -6  -2   98.41    2.06
   7  -6  -2   96.65    2.84
   7  -6  -2   98.88    2.31
   7  -6  -2   96.81    2.67
  -7   6   2  100.49    2.97
  -7   6   2  100.31    2.45
  -7   6   2   97.10    2.60
  -7   6   2   96.97    2.64
  -7   6   2   98.91    2.08
   6  -6  -2   64.54    2.03
   6  -6  -2   64.77    1.57
   6  -6  -2   62.53    2.15
   6  -6  -2   66.09    1.40
   6  -6  -2   65.64    1.81
  -6   6   2   64.15    1.98
  -6   6   2   67.89    1.86
  -6   6   2   64.92    2.26
   5  -6  -2  280.20    6.67
   5  -6  -2  272.50    5.45
   5  -6  -2  266.95    5.53
   5  -6  -2  267.38    6.44
  -5   6   2  269.37    6.19
  -5   6   2  275.19    5.91
  -5   6   2  274.19    6.59
   4  -6  -2   22.45    0.59
   4  -6  -2   20.13    1.30
   4  -6  -2   21.85    0.56
   4  -6  -2   21.21    1.16
  -4   6   2   22.36    1.04
  -4   6   2   21.56    0.79
  -4   6   2   20.40    1.19
   3  -6  -2    1.76    0.35
   3  -6  -2    2.38    0.37
  -3   6   2    2.27    0.42
  -3   6   2    3.59    0.27
  -3   6   2    3.20    0.40
   2  -6  -2    0.32    0.21
   2  -6  -2    0.36    0.20
  -2   6   2    0.29    0.22
  -2   6   2    0.64    0.14
  -2   6   2    0.55    0.27
   1  -6  -2  117.49    3.83
  -1   6   2   80.67    2.47
  -1   6   2   81.27    2.84
   0  -6  -2   24.94    0.76
   0  -6  -2   25.50    1.33
   0  -6  -2   27.21    1.43
   0   6   2   26.58    1.50
  -1  -6  -2    4.03    0.71
  -1  -6  -2    3.64    0.27
  -1  -6  -2    3.97    0.64
   1   6   2    3.56    0.70
   1   6   2    4.08    0.47
  -2  -6  -2    7.37    0.75
  -2  -6  -2    7.35    0.79
  -2  -6  -2    7.78    0.44
   2   6   2    7.69    0.65
   2   6   2    7.11    0.84
  -3  -6  -2    0.96    0.37
  -3  -6  -2    1.15    0.23
  -3  -6  -2    1.32    0.37
   3   6   2    1.03    0.37
   3   6   2    1.31    0.34
  -4  -6  -2   10.02    0.97
  -4  -6  -2    8.95    0.56
  -4  -6  -2    9.35    0.88
   4   6   2    9.23    0.98
   4   6   2    9.57    0.45
   4   6   2   10.40    0.75
  -5  -6  -2   58.77    2.43
  -5  -6  -2   60.87    1.90
  -5  -6  -2   65.17    2.68
   5   6   2   60.17    1.60
   5   6   2   61.53    2.62
   5   6   2   58.87    2.08
  -6  -6  -2    3.32    0.41
  -6  -6  -2    3.07    0.69
  -6  -6  -2    3.60    0.69
   6   6   2    3.02    0.49
   6   6   2    3.38    0.32
   6   6   2    3.18    0.64
  -7  -6  -2   12.43    0.81
  -7  -6  -2   11.56    1.16
  -7  -6  -2   10.30    1.00
   7   6   2    9.61    0.75
   7   6   2   11.96    0.63
   7   6   2   11.52    1.11
  -8  -6  -2   10.97    0.81
  -8  -6  -2   10.95    1.19
  -8  -6  -2   11.50    1.03
   8   6   2   10.73    0.91
   8   6   2   10.20    0.62
   8   6   2   11.66    1.11
  -9  -6  -2    8.87    0.69
  -9  -6  -2    7.62    0.90
  -9  -6  -2    8.64    1.28
   9   6   2   10.01    1.00
   9   6   2    8.19    0.67
   9   6   2    8.96    0.62
 -10  -6  -2    0.78    0.30
 -10  -6  -2    0.46    0.38
 -10  -6  -2    0.78    0.27
  10   6   2    0.88    0.27
  10   6   2    1.17    0.30
  10   6   2    0.86    0.33
 -11  -6  -2    0.20    0.27
 -11  -6  -2   -0.09    0.18
 -11  -6  -2    0.16    0.18
 -11  -6  -2    0.01    0.39
  11   6   2    0.09    0.20
 -12  -6  -2    4.72    0.78
 -12  -6  -2    5.44    1.02
 -12  -6  -2    4.66    0.64
 -12  -6  -2    4.23    0.48
  12   6   2    4.87    0.62
 -13  -6  -2    2.66    0.49
 -13  -6  -2    1.93    0.57
  13   6   2    2.39    0.48
 -14  -6  -2    0.27    0.27
 -14  -6  -2   -0.09    0.46
 -14  -6  -2    0.51    0.41
  14   6   2    0.36    0.31
 -18   7   2    3.49    0.38
 -17   7   2   13.26    0.62
  16  -7  -2    1.76    0.41
 -16   7   2    2.01    0.27
  15  -7  -2    3.89    0.55
 -15   7   2    4.59    0.33
  14  -7  -2    3.28    0.52
 -14   7   2    2.76    0.25
 -14   7   2    3.89    0.46
 -14   7   2    2.31    0.47
 -14   7   2    2.96    0.32
  13  -7  -2    0.43    0.25
 -13   7   2    0.18    0.13
 -13   7   2    0.18    0.20
 -13   7   2    0.34    0.12
 -13   7   2    0.15    0.22
  12  -7  -2   11.57    0.79
 -12   7   2   12.05    0.81
 -12   7   2   12.20    0.68
 -12   7   2   11.10    0.45
 -12   7   2   13.15    0.92
 -12   7   2   11.44    0.87
  11  -7  -2    9.06    0.66
  11  -7  -2    8.29    0.56
  11  -7  -2    8.83    0.46
 -11   7   2    7.89    0.64
 -11   7   2    8.64    0.75
 -11   7   2    9.55    0.60
 -11   7   2    9.52    0.81
 -11   7   2    8.79    0.36
  10  -7  -2   66.51    1.85
  10  -7  -2   65.16    2.04
  10  -7  -2   66.02    2.17
 -10   7   2   60.87    2.09
 -10   7   2   65.70    1.48
 -10   7   2   64.60    2.02
 -10   7   2   66.88    1.98
 -10   7   2   69.08    2.38
   9  -7  -2   33.04    1.27
   9  -7  -2   34.58    1.18
   9  -7  -2   33.91    1.50
  -9   7   2   33.69    1.28
  -9   7   2   32.27    1.77
  -9   7   2   33.21    0.80
  -9   7   2   33.16    1.34
   8  -7  -2   42.35    1.23
   8  -7  -2   39.86    1.71
   8  -7  -2   41.78    1.42
  -8   7   2   39.83    1.46
  -8   7   2   42.07    1.83
  -8   7   2   43.60    1.54
   7  -7  -2    8.96    0.78
   7  -7  -2    7.87    0.64
   7  -7  -2    9.48    0.44
   7  -7  -2    9.07    0.58
   7  -7  -2    9.15    0.28
  -7   7   2    9.02    0.83
  -7   7   2    8.87    0.58
  -7   7   2    9.10    0.65
   6  -7  -2    4.05    0.46
   6  -7  -2    3.56    0.24
   6  -7  -2    3.16    0.35
   6  -7  -2    3.69    0.17
   6  -7  -2    3.59    0.58
  -6   7   2    4.14    0.70
  -6   7   2    3.69    0.44
   5  -7  -2  119.90    3.37
   5  -7  -2  120.12    2.49
   5  -7  -2  115.70    3.53
   5  -7  -2  117.67    2.53
  -5   7   2  118.31    3.25
  -5   7   2  118.58    2.88
  -5   7   2  116.71    3.63
   4  -7  -2   10.78    0.88
   4  -7  -2   10.54    0.80
   4  -7  -2   10.58    0.34
   4  -7  -2   10.81    0.38
  -4   7   2   10.39    0.75
  -4   7   2   11.37    0.55
  -4   7   2   11.42    0.97
   3  -7  -2   34.99    1.68
   3  -7  -2   34.52    1.56
  -3   7   2   36.03    1.50
  -3   7   2   37.24    1.09
  -3   7   2   34.76    1.76
   2  -7  -2    0.06    0.11
   2  -7  -2    0.27    0.29
  -2   7   2    0.04    0.21
  -2   7   2    0.26    0.16
   1  -7  -2   28.70    1.49
   1  -7  -2   27.22    1.54
  -1   7   2   25.97    1.28
   0  -7  -2   56.94    1.46
   0  -7  -2   60.07    2.32
   0  -7  -2   57.49    2.39
   0   7   2   57.29    2.08
   0   7   2   58.29    2.50
  -1  -7  -2   74.06    2.69
  -1  -7  -2   71.46    2.77
  -1  -7  -2   69.48    1.81
   1   7   2   75.95    2.97
   1   7   2   71.05    2.44
  -2  -7  -2   21.42    0.83
  -2  -7  -2   23.06    1.89
  -2  -7  -2   20.84    1.33
   2   7   2   20.31    1.14
   2   7   2   22.79    1.54
  -3  -7  -2    2.07    0.59
  -3  -7  -2    1.17    0.44
   3   7   2    3.13    0.70
   3   7   2    1.77    0.42
  -4  -7  -2    7.42    0.87
  -4  -7  -2    6.36    0.50
  -4  -7  -2    7.50    0.94
   4   7   2    6.30    0.64
   4   7   2    7.94    1.13
   4   7   2    6.75    0.38
  -5  -7  -2   80.14    2.37
  -5  -7  -2   80.62    3.32
  -5  -7  -2   85.52    3.20
   5   7   2   86.54    2.11
   5   7   2   80.95    3.31
   5   7   2   81.73    2.71
  -6  -7  -2    5.71    0.94
  -6  -7  -2    7.07    1.15
   6   7   2   10.44    1.14
   6   7   2    6.71    0.46
  -7  -7  -2   19.22    1.06
  -7  -7  -2   18.93    1.63
  -7  -7  -2   21.03    1.67
   7   7   2   17.15    0.79
   7   7   2   19.14    1.49
   7   7   2   18.49    1.11
  -8  -7  -2    0.87    0.51
  -8  -7  -2    0.80    0.48
  -8  -7  -2    0.30    0.21
   8   7   2    0.93    0.23
   8   7   2    0.19    0.35
   8   7   2    0.65    0.26
  -9  -7  -2    9.02    1.38
  -9  -7  -2    6.17    0.61
   9   7   2    6.63    0.55
   9   7   2    6.63    1.01
 -10  -7  -2   28.15    2.11
 -10  -7  -2   27.80    1.33
  10   7   2   27.15    1.17
  10   7   2   25.30    1.67
 -11  -7  -2   13.16    0.93
 -11  -7  -2   12.27    1.22
 -11  -7  -2   11.69    0.77
 -11  -7  -2   13.33    1.51
  11   7   2   11.83    0.78
 -12  -7  -2    1.66    0.41
 -12  -7  -2    0.59    0.50
 -12  -7  -2    1.40    0.61
 -12  -7  -2    1.35    0.39
  12   7   2    0.01    0.41
  12   7   2    1.94    0.39
 -13  -7  -2    0.88    0.33
 -13  -7  -2   -0.62    0.43
 -13  -7  -2   -0.18    0.45
  13   7   2    0.40    0.32
  13   7   2    0.32    0.26
 -17   8   2    0.25    0.10
  16  -8  -2   36.18    2.41
 -16   8   2   34.91    1.03
  15  -8  -2    0.25    0.20
 -15   8   2    0.48    0.23
 -15   8   2   -0.10    0.24
 -15   8   2    0.28    0.11
 -15   8   2    0.10    0.14
  14  -8  -2   29.52    1.41
 -14   8   2   25.94    1.07
 -14   8   2   27.10    0.78
 -14   8   2   27.61    1.39
 -14   8   2   23.72    1.56
  13  -8  -2    3.16    0.53
 -13   8   2    3.13    0.38
 -13   8   2    2.75    0.20
 -13   8   2    3.23    0.58
 -13   8   2    3.24    0.51
  12  -8  -2    1.65    0.32
 -12   8   2    1.65    0.32
 -12   8   2    1.92    0.16
 -12   8   2    1.80    0.48
  11  -8  -2   34.41    1.45
  11  -8  -2   35.77    1.43
  11  -8  -2   32.89    1.18
 -11   8   2   36.36    1.64
 -11   8   2   34.92    1.37
 -11   8   2   36.89    1.76
  10  -8  -2    2.92    0.39
  10  -8  -2    2.68    0.49
  10  -8  -2    2.71    0.38
 -10   8   2    3.52    0.44
 -10   8   2    3.00    0.60
 -10   8   2    2.38    0.38
   9  -8  -2   43.56    1.53
   9  -8  -2   41.13    1.84
  -9   8   2   42.09    1.59
  -9   8   2   43.18    1.98
  -9   8   2   41.17    1.56
   8  -8  -2    1.34    0.29
   8  -8  -2    0.92    0.23
   8  -8  -2    1.20    0.20
   8  -8  -2    0.97    0.32
  -8   8   2    1.34    0.44
  -8   8   2    1.28    0.31
  -8   8   2    1.42    0.35
   7  -8  -2    2.76    0.48
   7  -8  -2    2.54    0.53
   7  -8  -2    2.40    0.36
   7  -8  -2    2.91    0.24
  -7   8   2    2.87    0.47
  -7   8   2    2.35    0.58
  -7   8   2    2.36    0.35
   6  -8  -2   29.35    0.82
   6  -8  -2   28.68    1.54
   6  -8  -2   28.76    0.69
   6  -8  -2   27.54    1.08
   6  -8  -2   29.48    1.40
  -6   8   2   29.41    1.11
  -6   8   2   28.85    1.33
   5  -8  -2    8.27    0.75
   5  -8  -2    8.98    0.34
   5  -8  -2    8.63    0.33
   5  -8  -2    9.17    0.89
  -5   8   2    9.24    0.72
  -5   8   2    8.27    0.51
  -5   8   2    8.69    0.90
   4  -8  -2   55.86    1.24
   4  -8  -2   55.38    2.32
   4  -8  -2   49.12    2.06
  -4   8   2   56.49    2.44
  -4   8   2   52.75    2.01
  -4   8   2   55.81    1.57
   3  -8  -2    0.43    0.26
   3  -8  -2    0.22    0.29
  -3   8   2    0.47    0.15
  -3   8   2    0.33    0.19
  -3   8   2    0.58    0.30
   2  -8  -2   23.27    1.48
   2  -8  -2   22.11    1.34
  -2   8   2   21.09    1.47
  -2   8   2   22.40    1.22
   1  -8  -2   35.32    1.77
   1  -8  -2   37.09    1.94
  -1   8   2   37.97    1.68
  -1   8   2   38.77    2.09
   0  -8  -2    6.91    0.99
   0  -8  -2   11.48    1.19
   0  -8  -2    6.96    0.38
   0   8   2    4.91    0.77
   0   8   2    6.40    0.67
  -1  -8  -2   12.78    1.07
  -1  -8  -2   13.30    0.60
  -1  -8  -2   13.39    1.19
   1   8   2   15.01    1.33
   1   8   2   12.87    0.94
  -2  -8  -2   19.04    0.81
  -2  -8  -2   20.27    1.37
  -2  -8  -2   20.47    1.51
   2   8   2   20.84    1.56
   2   8   2   18.98    1.47
  -3  -8  -2    0.07    0.22
  -3  -8  -2    0.12    0.24
  -3  -8  -2    0.12    0.10
   3   8   2    0.18    0.33
   3   8   2    0.03    0.17
  -4  -8  -2    2.14    0.61
  -4  -8  -2    2.38    0.37
  -4  -8  -2    2.33    0.60
   4   8   2    2.57    0.69
   4   8   2    2.37    0.25
   4   8   2    2.22    0.46
  -5  -8  -2    6.39    0.99
  -5  -8  -2    5.94    0.52
  -5  -8  -2    6.09    1.15
   5   8   2    5.22    0.99
   5   8   2    5.44    0.38
   5   8   2    5.24    0.75
  -6  -8  -2   22.23    1.76
  -6  -8  -2   21.12    1.08
  -6  -8  -2   20.02    1.50
   6   8   2   23.30    0.89
   6   8   2   22.76    1.71
   6   8   2   23.13    1.32
  -7  -8  -2    1.81    0.71
  -7  -8  -2    1.21    0.44
   7   8   2    1.22    0.25
   7   8   2    1.50    0.55
  -8  -8  -2    0.84    0.53
  -8  -8  -2    0.39    0.24
  -8  -8  -2    0.17    0.24
   8   8   2    0.44    0.20
   8   8   2    1.11    0.45
  -9  -8  -2    3.72    0.73
  -9  -8  -2    4.20    0.58
  -9  -8  -2    3.74    0.92
   9   8   2    4.31    0.45
   9   8   2    5.47    0.92
 -10  -8  -2    1.95    0.40
 -10  -8  -2    2.29    0.68
 -10  -8  -2    2.01    0.73
  10   8   2    2.77    0.43
  10   8   2    2.63    0.65
 -11  -8  -2   21.24    1.95
 -11  -8  -2   17.69    0.93
 -11  -8  -2   16.15    1.44
 -11  -8  -2   17.82    1.10
 -12  -8  -2    3.25    0.93
 -12  -8  -2    2.02    0.45
 -12  -8  -2    0.84    0.68
  12   8   2    2.00    0.41
  12   8   2    0.01    0.35
  17  -9  -2    1.10    0.35
  16  -9  -2   14.02    1.03
 -16   9   2   13.02    0.70
 -16   9   2   12.63    0.86
  15  -9  -2    2.40    0.50
 -15   9   2    2.53    0.47
 -15   9   2    2.18    0.34
  14  -9  -2   20.30    1.17
 -14   9   2   20.77    1.00
 -14   9   2   21.80    1.34
  13  -9  -2    1.08    0.35
 -13   9   2    0.81    0.22
 -13   9   2    1.31    0.47
  12  -9  -2    8.06    0.67
  12  -9  -2    7.87    0.53
  12  -9  -2    7.56    0.68
 -12   9   2    9.40    0.69
 -12   9   2    8.30    0.90
  11  -9  -2   13.29    0.85
  11  -9  -2   13.39    0.76
 -11   9   2   13.40    1.12
 -11   9   2   14.87    0.89
 -11   9   2   12.31    0.86
  10  -9  -2    5.81    0.73
 -10   9   2    5.87    0.58
 -10   9   2    6.24    0.61
 -10   9   2    7.41    0.86
   9  -9  -2   30.87    1.68
   9  -9  -2   32.94    1.06
   9  -9  -2   32.92    1.33
  -9   9   2   36.63    1.91
  -9   9   2   30.84    1.87
  -9   9   2   31.75    1.43
   8  -9  -2    4.02    0.61
   8  -9  -2    4.01    0.75
   8  -9  -2    3.81    0.30
   8  -9  -2    4.83    0.48
  -8   9   2    3.50    0.68
  -8   9   2    4.69    0.66
  -8   9   2    3.08    0.42
   7  -9  -2    9.33    0.64
   7  -9  -2   10.36    0.44
   7  -9  -2   10.73    1.01
   7  -9  -2    9.69    0.82
  -7   9   2    9.47    0.63
  -7   9   2   10.40    0.81
  -7   9   2   10.26    1.04
   6  -9  -2   14.14    1.02
   6  -9  -2   16.11    0.46
   6  -9  -2   15.82    0.52
   6  -9  -2   16.62    0.82
   6  -9  -2   16.17    1.25
  -6   9   2   17.82    1.35
  -6   9   2   15.85    0.79
  -6   9   2   16.72    1.05
   5  -9  -2   38.61    2.01
   5  -9  -2   39.69    1.00
   5  -9  -2   40.76    0.99
   5  -9  -2   39.95    1.83
  -5   9   2   41.50    2.15
  -5   9   2   38.09    1.71
   4  -9  -2   23.46    1.55
   4  -9  -2   21.67    1.33
   4  -9  -2   21.95    0.64
  -4   9   2   22.78    1.27
  -4   9   2   20.92    1.54
  -4   9   2   22.20    0.87
   3  -9  -2    1.64    0.42
   3  -9  -2    1.36    0.44
  -3   9   2    1.58    0.26
  -3   9   2    1.82    0.54
  -3   9   2    1.50    0.40
   2  -9  -2   14.24    1.27
   2  -9  -2   15.23    1.16
  -2   9   2   15.08    1.05
  -2   9   2   15.78    1.40
   1  -9  -2   30.07    1.70
  -1   9   2   33.94    1.65
   0  -9  -2    2.13    0.61
   0  -9  -2    2.43    0.24
   0  -9  -2    2.56    0.62
   0   9   2    2.05    0.66
   0   9   2    2.06    0.42
  -1  -9  -2   21.30    1.64
  -1  -9  -2   23.93    0.89
  -1  -9  -2   24.24    1.57
   1   9   2   20.01    1.63
   1   9   2   21.91    1.30
  -2  -9  -2    0.23    0.26
  -2  -9  -2   -0.12    0.27
  -2  -9  -2    0.03    0.10
   2   9   2    0.02    0.33
   2   9   2    0.05    0.16
  -3  -9  -2    0.02    0.25
  -3  -9  -2    0.21    0.14
  -3  -9  -2    0.08    0.27
   3   9   2    0.00    0.31
   3   9   2    0.12    0.33
  -4  -9  -2   10.25    1.08
  -4  -9  -2   10.38    1.24
  -4  -9  -2    7.82    0.59
   4   9   2    9.89    0.50
   4   9   2   11.45    1.27
  -5  -9  -2   -0.25    0.23
  -5  -9  -2   -0.07    0.24
  -5  -9  -2   -0.01    0.12
   5   9   2    0.80    0.38
  -6  -9  -2   17.45    1.70
  -6  -9  -2   17.66    1.50
  -6  -9  -2   20.41    1.23
   6   9   2   17.73    1.58
   6   9   2   19.68    0.81
  -7  -9  -2   12.27    1.28
  -7  -9  -2   13.57    0.85
  -7  -9  -2   15.23    1.63
  -7  -9  -2    9.34    0.89
   7   9   2   14.69    1.42
   7   9   2   13.76    0.70
  -8  -9  -2   -0.04    0.14
  -8  -9  -2    0.64    0.46
  -8  -9  -2    0.59    0.58
   8   9   2    0.11    0.17
   8   9   2   -0.19    0.31
  -9  -9  -2    1.15    0.54
  -9  -9  -2    1.89    0.77
  -9  -9  -2    1.53    0.35
   9   9   2    1.33    0.30
   9   9   2    1.91    0.68
 -10  -9  -2    0.73    0.57
[truncated: 1,446,233 more chars]
