# Supplementary material for: Copper(II) Complexes with Isomeric Morpholine-Substituted 2-Formylpyridine Thiosemicarbazone Hybrids as Potential Anticancer Drugs Inhibiting Both Ribonucleotide Reductase and Tubulin Polymerization: The Morpholine Position Matters
Source: J Med Chem. 2024 May 21;67(11):9069–90. doi: 10.1021/acs.jmedchem.4c00259 (PMC11181322; doi:10.1021/acs.jmedchem.4c00259)
Supplement: Supplementary file 6 — jm4c00259_si_006.zip [file jm4c00259_si_006.zip › mimi109f.cif]

 
data_mimi109f
 
_audit_creation_method            SHELXL-2014
_chemical_name_systematic
;
 ?
;
_chemical_name_common             ?
_chemical_melting_point           ?
_chemical_formula_moiety          'C20 H24 Cl Cu N6 O S, C H4 O, 0.4(H2 O)'
_chemical_formula_sum
 'C21 H28.80 Cl Cu N5 O3.40 S' 
_chemical_formula_weight          536.74

loop_
 _atom_type_symbol
 _atom_type_description
 _atom_type_scat_dispersion_real
 _atom_type_scat_dispersion_imag
 _atom_type_scat_source
 'C'  'C'   0.0033   0.0016
 'International Tables Vol C Tables 4.2.6.8 and 6.1.1.4'
 'H'  'H'   0.0000   0.0000
 'International Tables Vol C Tables 4.2.6.8 and 6.1.1.4'
 'Cl'  'Cl'   0.1484   0.1585
 'International Tables Vol C Tables 4.2.6.8 and 6.1.1.4'
 'Cu'  'Cu'   0.3201   1.2651
 'International Tables Vol C Tables 4.2.6.8 and 6.1.1.4'
 'N'  'N'   0.0061   0.0033
 'International Tables Vol C Tables 4.2.6.8 and 6.1.1.4'
 'O'  'O'   0.0106   0.0060
 'International Tables Vol C Tables 4.2.6.8 and 6.1.1.4'
 'S'  'S'   0.1246   0.1234
 'International Tables Vol C Tables 4.2.6.8 and 6.1.1.4'
 
_space_group_crystal_system       monoclinic
_space_group_IT_number            14
_space_group_name_H-M_alt         'P 21/n'
_space_group_name_Hall            '-P 2yn'
 
_shelx_space_group_comment
;
The symmetry employed for this shelxl refinement is uniquely defined
by the following loop, which should always be used as a source of
symmetry information in preference to the above space-group names.
They are only intended as comments.
;
 
loop_
 _space_group_symop_operation_xyz
 'x, y, z'
 '-x+1/2, y+1/2, -z+1/2'
 '-x, -y, -z'
 'x-1/2, -y-1/2, z-1/2'
 
_cell_length_a                    8.082(2)
_cell_length_b                    16.259(6)
_cell_length_c                    18.049(9)
_cell_angle_alpha                 90
_cell_angle_beta                  99.172(16)
_cell_angle_gamma                 90
_cell_volume                      2341.5(16)
_cell_formula_units_Z             4
_cell_measurement_temperature     100(2)
_cell_measurement_reflns_used     9918
_cell_measurement_theta_min       3.388 
_cell_measurement_theta_max       28.87 
 
_exptl_crystal_description        block
_exptl_crystal_colour             red 
_exptl_crystal_density_meas       ? 
_exptl_crystal_density_method     ?              
_exptl_crystal_density_diffrn     1.523          
_exptl_crystal_F_000              1116
_exptl_transmission_factor_min    ?                                             
_exptl_transmission_factor_max    ?                                             
_exptl_crystal_size_max           0.070
_exptl_crystal_size_mid           0.050
_exptl_crystal_size_min           0.030
_exptl_absorpt_coefficient_mu     1.172
_shelx_estimated_absorpt_T_min    0.922
_shelx_estimated_absorpt_T_max    0.966
_exptl_absorpt_correction_type    multi-scan 
_exptl_absorpt_correction_T_min   0.0610 
_exptl_absorpt_correction_T_max   0.0991
_exptl_absorpt_process_details    SADABS 
 
_exptl_special_details
;
 ?
;
 
_diffrn_ambient_temperature       100(2)
_diffrn_radiation_wavelength      0.71073
_diffrn_radiation_type            MoK\a
_diffrn_source                    ?                       
_diffrn_measurement_device_type   'Bruker D8 Venture' 
_diffrn_measurement_method        '\f and \w scans'
_diffrn_detector_area_resol_mean  ? 
_diffrn_reflns_number             25428
_diffrn_reflns_av_unetI/netI      0.0464
_diffrn_reflns_av_R_equivalents   0.0718
_diffrn_reflns_limit_h_min        -9
_diffrn_reflns_limit_h_max        9
_diffrn_reflns_limit_k_min        -19
_diffrn_reflns_limit_k_max        19
_diffrn_reflns_limit_l_min        -21
_diffrn_reflns_limit_l_max        21
_diffrn_reflns_theta_min          2.505
_diffrn_reflns_theta_max          25.350
_diffrn_reflns_theta_full         25.242
_diffrn_measured_fraction_theta_max   0.997
_diffrn_measured_fraction_theta_full  0.997
_diffrn_reflns_Laue_measured_fraction_max    0.997
_diffrn_reflns_Laue_measured_fraction_full   0.997
_diffrn_reflns_point_group_measured_fraction_max   0.997
_diffrn_reflns_point_group_measured_fraction_full  0.997
_reflns_number_total              4278
_reflns_number_gt                 3403
_reflns_threshold_expression      'I > 2\s(I)'
_reflns_Friedel_coverage          0.000
_reflns_Friedel_fraction_max      .
_reflns_Friedel_fraction_full     .
 
_reflns_special_details
;
 Reflections were merged by SHELXL according to the crystal
 class for the calculation of statistics and refinement.
 
 _reflns_Friedel_fraction is defined as the number of unique
 Friedel pairs measured divided by the number that would be
 possible theoretically, ignoring centric projections and
 systematic absences.
;
 
_computing_data_collection        'Bruker APEX-II'
_computing_cell_refinement        'Bruker SAINT v8.38A'
_computing_data_reduction         'Bruker SAINT v8.38A'
_computing_structure_solution     'SHELXS-2014 (Sheldrick, 2014)'
_computing_structure_refinement   'SHELXL-2014 (Sheldrick, 2014)'
_computing_molecular_graphics     'Bruker SHELXTL'
_computing_publication_material   'Bruker SHELXTL'
 
_refine_special_details
;
 ?
;
_refine_ls_structure_factor_coef  Fsqd
_refine_ls_matrix_type            full
_refine_ls_weighting_scheme       calc
_refine_ls_weighting_details
'w=1/[\s^2^(Fo^2^)+(0.0383P)^2^+5.7857P] where P=(Fo^2^+2Fc^2^)/3'
_atom_sites_solution_primary      ?
_atom_sites_solution_secondary    ?
_atom_sites_solution_hydrogens    mixed
_refine_ls_hydrogen_treatment     constr
_refine_ls_extinction_method      none
_refine_ls_extinction_coef        .
_refine_ls_number_reflns          4278
_refine_ls_number_parameters      299
_refine_ls_number_restraints      1
_refine_ls_R_factor_all           0.0636
_refine_ls_R_factor_gt            0.0467
_refine_ls_wR_factor_ref          0.1150
_refine_ls_wR_factor_gt           0.1076
_refine_ls_goodness_of_fit_ref    1.039
_refine_ls_restrained_S_all       1.038
_refine_ls_shift/su_max           0.000
_refine_ls_shift/su_mean          0.000
 
loop_
 _atom_site_label
 _atom_site_type_symbol
 _atom_site_fract_x
 _atom_site_fract_y
 _atom_site_fract_z
 _atom_site_U_iso_or_equiv
 _atom_site_adp_type
 _atom_site_occupancy
 _atom_site_site_symmetry_order  
 _atom_site_calc_flag
 _atom_site_refinement_flags_posn
 _atom_site_refinement_flags_adp
 _atom_site_refinement_flags_occupancy
 _atom_site_disorder_assembly
 _atom_site_disorder_group
Cu Cu 0.58359(5) -0.07337(3) 0.35738(2) 0.02440(14) Uani 1 1 d . . . . .
Cl Cl 0.50372(12) -0.15727(6) 0.26166(6) 0.0342(2) Uani 1 1 d . . . . .
S S 0.73688(12) -0.16404(6) 0.43419(5) 0.0283(2) Uani 1 1 d . . . . .
O1 O 0.2259(4) 0.24014(17) -0.03142(15) 0.0424(7) Uani 1 1 d . . . . .
O2 O 1.2317(3) 0.01346(15) 0.83327(14) 0.0290(6) Uani 1 1 d . . . . .
H2 H 1.3288 -0.0049 0.8474 0.044 Uiso 1 1 calc R U . . .
N1 N 0.4424(4) 0.02512(18) 0.31664(16) 0.0243(7) Uani 1 1 d . . . . .
N2 N 0.6522(4) 0.00424(18) 0.43997(16) 0.0235(7) Uani 1 1 d . . . . .
N3 N 0.7668(4) -0.01271(18) 0.50243(16) 0.0245(7) Uani 1 1 d . . . . .
N4 N 0.9323(4) -0.11919(18) 0.55913(17) 0.0260(7) Uani 1 1 d . . . . .
H4 H 0.9643 -0.1702 0.5534 0.031 Uiso 1 1 calc R U . . .
N5 N 0.2058(4) 0.13552(18) 0.09560(17) 0.0268(7) Uani 1 1 d . . . . .
C1 C 0.3335(4) 0.0324(2) 0.2527(2) 0.0272(8) Uani 1 1 d . . . . .
H1 H 0.3167 -0.0133 0.2196 0.033 Uiso 1 1 calc R U . . .
C2 C 0.2433(4) 0.1049(2) 0.2329(2) 0.0280(8) Uani 1 1 d . . . . .
C3 C 0.2661(5) 0.1701(2) 0.2822(2) 0.0302(9) Uani 1 1 d . . . . .
H3 H 0.2043 0.2194 0.2708 0.036 Uiso 1 1 calc R U . . .
C4 C 0.3805(5) 0.1639(2) 0.3492(2) 0.0289(8) Uani 1 1 d . . . . .
H4A H 0.3988 0.2089 0.3831 0.035 Uiso 1 1 calc R U . . .
C5 C 0.4656(4) 0.0908(2) 0.3646(2) 0.0257(8) Uani 1 1 d . . . . .
C6 C 0.5848(4) 0.0762(2) 0.4331(2) 0.0262(8) Uani 1 1 d . . . . .
H6 H 0.6112 0.1174 0.4704 0.031 Uiso 1 1 calc R U . . .
C7 C 0.8149(4) -0.0908(2) 0.5026(2) 0.0239(8) Uani 1 1 d . . . . .
C8 C 0.1227(5) 0.1092(3) 0.1596(2) 0.0334(9) Uani 1 1 d . . . . .
H8A H 0.0713 0.0544 0.1484 0.040 Uiso 1 1 calc R U . . .
H8B H 0.0317 0.1485 0.1651 0.040 Uiso 1 1 calc R U . . .
C9 C 0.0892(6) 0.1284(3) 0.0242(2) 0.0388(10) Uani 1 1 d . . . . .
H9A H -0.0109 0.1630 0.0263 0.047 Uiso 1 1 calc R U . . .
H9B H 0.0518 0.0707 0.0165 0.047 Uiso 1 1 calc R U . . .
C10 C 0.1738(6) 0.1558(3) -0.0408(2) 0.0441(11) Uani 1 1 d . . . . .
H10A H 0.2725 0.1205 -0.0435 0.053 Uiso 1 1 calc R U . . .
H10B H 0.0950 0.1496 -0.0884 0.053 Uiso 1 1 calc R U . . .
C11 C 0.3386(5) 0.2489(3) 0.0374(2) 0.0366(10) Uani 1 1 d . . . . .
H11A H 0.3739 0.3072 0.0438 0.044 Uiso 1 1 calc R U . . .
H11B H 0.4399 0.2153 0.0353 0.044 Uiso 1 1 calc R U . . .
C12 C 0.2595(5) 0.2225(2) 0.1039(2) 0.0266(8) Uani 1 1 d . . . . .
H12A H 0.3413 0.2291 0.1506 0.032 Uiso 1 1 calc R U . . .
H12B H 0.1614 0.2578 0.1077 0.032 Uiso 1 1 calc R U . . .
C13 C 1.0121(4) -0.0807(2) 0.6259(2) 0.0249(8) Uani 1 1 d . . . . .
C14 C 1.1210(4) -0.1292(2) 0.6752(2) 0.0241(8) Uani 1 1 d . . . . .
H14 H 1.1420 -0.1841 0.6611 0.029 Uiso 1 1 calc R U . . .
C15 C 1.1999(4) -0.1003(2) 0.7441(2) 0.0243(8) Uani 1 1 d . . . . .
C16 C 1.1692(4) -0.0182(2) 0.7638(2) 0.0250(8) Uani 1 1 d . . . . .
C17 C 1.0630(4) 0.0320(2) 0.7148(2) 0.0246(8) Uani 1 1 d . . . . .
C18 C 0.9857(4) 0.0011(2) 0.6460(2) 0.0243(8) Uani 1 1 d . . . . .
H18 H 0.9145 0.0357 0.6124 0.029 Uiso 1 1 calc R U . . .
C19 C 1.3116(5) -0.1554(2) 0.7974(2) 0.0300(9) Uani 1 1 d . . . . .
H19A H 1.2980 -0.2125 0.7800 0.045 Uiso 1 1 calc R U . . .
H19B H 1.2810 -0.1510 0.8476 0.045 Uiso 1 1 calc R U . . .
H19C H 1.4287 -0.1386 0.7992 0.045 Uiso 1 1 calc R U . . .
C20 C 1.0272(5) 0.1188(2) 0.7379(2) 0.0307(9) Uani 1 1 d . . . . .
H20A H 0.9761 0.1500 0.6936 0.046 Uiso 1 1 calc R U . . .
H20B H 1.1321 0.1453 0.7603 0.046 Uiso 1 1 calc R U . . .
H20C H 0.9501 0.1173 0.7746 0.046 Uiso 1 1 calc R U . . .
O3 O 1.5486(4) -0.01390(18) 0.91310(17) 0.0467(8) Uani 1 1 d D . . . .
H3B H 1.5630 -0.0605 0.8950 0.070 Uiso 0.087(9) 1 calc R U P A 2
H3A H 1.6146 -0.0503 0.9023 0.070 Uiso 0.913(9) 1 calc R U P A 1
C21B C 1.661(6) -0.003(4) 0.979(2) 0.0627(18) Uiso 0.087(9) 1 d D . P A 2
H21A H 1.6464 -0.0454 1.0163 0.094 Uiso 0.087(9) 1 d R U P A 2
H21B H 1.7748 -0.0065 0.9671 0.094 Uiso 0.087(9) 1 d R U P A 2
H21C H 1.6429 0.0513 0.9996 0.094 Uiso 0.087(9) 1 d R U P A 2
C21A C 1.6376(8) 0.0578(4) 0.9342(4) 0.0627(18) Uiso 0.913(9) 1 d D . P A 1
H21D H 1.5636 0.1039 0.9166 0.094 Uiso 0.913(9) 1 d R U P A 1
H21E H 1.7382 0.0601 0.9103 0.094 Uiso 0.913(9) 1 d R U P A 1
H21F H 1.6699 0.0614 0.9888 0.094 Uiso 0.913(9) 1 d R U P A 1
O4 O 1.5658(19) 0.1985(9) 0.9068(8) 0.066(4) Uiso 0.25 1 d . . P B 1
H4B H 1.6674 0.2109 0.9006 0.100 Uiso 0.25 1 d R U P B 1
H4C H 1.5122 0.2450 0.9022 0.100 Uiso 0.25 1 d R U P B 1
O5 O 1.685(4) 0.1577(18) 0.9298(16) 0.081(8) Uiso 0.15 1 d . . P C 2
H5A H 1.7189 0.1824 0.9723 0.122 Uiso 0.15 1 d R U P C 2
H5B H 1.6967 0.1905 0.8929 0.122 Uiso 0.15 1 d R U P C 2
 
loop_
 _atom_site_aniso_label
 _atom_site_aniso_U_11
 _atom_site_aniso_U_22
 _atom_site_aniso_U_33
 _atom_site_aniso_U_23
 _atom_site_aniso_U_13
 _atom_site_aniso_U_12
Cu 0.0259(2) 0.0195(2) 0.0275(2) 0.00049(18) 0.00341(18) -0.00175(18)
Cl 0.0374(5) 0.0254(5) 0.0376(5) -0.0061(4) -0.0011(4) -0.0052(4)
S 0.0325(5) 0.0202(5) 0.0305(5) -0.0009(4) 0.0000(4) 0.0015(4)
O1 0.069(2) 0.0282(15) 0.0295(15) 0.0030(12) 0.0066(14) -0.0019(14)
O2 0.0292(14) 0.0239(14) 0.0327(14) -0.0020(11) 0.0007(11) 0.0024(11)
N1 0.0248(16) 0.0213(16) 0.0265(16) 0.0039(13) 0.0038(13) -0.0014(13)
N2 0.0219(15) 0.0227(16) 0.0269(16) 0.0047(13) 0.0066(13) 0.0012(13)
N3 0.0251(16) 0.0235(16) 0.0247(16) 0.0012(13) 0.0031(13) 0.0035(13)
N4 0.0323(17) 0.0155(15) 0.0311(17) 0.0010(13) 0.0080(14) 0.0051(13)
N5 0.0306(17) 0.0231(16) 0.0251(16) 0.0019(13) -0.0009(13) -0.0036(13)
C1 0.0256(19) 0.027(2) 0.029(2) 0.0031(16) 0.0047(16) -0.0054(16)
C2 0.0227(18) 0.033(2) 0.029(2) 0.0093(17) 0.0065(16) -0.0029(16)
C3 0.027(2) 0.031(2) 0.034(2) 0.0082(17) 0.0089(17) 0.0063(17)
C4 0.030(2) 0.027(2) 0.031(2) 0.0003(16) 0.0078(17) 0.0008(16)
C5 0.0244(18) 0.028(2) 0.0251(19) 0.0021(16) 0.0058(15) -0.0035(16)
C6 0.0278(19) 0.0226(19) 0.0288(19) -0.0008(16) 0.0062(16) -0.0008(16)
C7 0.0221(18) 0.0231(19) 0.0275(19) 0.0012(15) 0.0074(15) 0.0032(15)
C8 0.029(2) 0.034(2) 0.037(2) 0.0090(18) 0.0042(17) -0.0068(18)
C9 0.053(3) 0.025(2) 0.033(2) 0.0005(17) -0.007(2) -0.0096(19)
C10 0.073(3) 0.030(2) 0.028(2) -0.0020(18) 0.000(2) -0.001(2)
C11 0.043(2) 0.030(2) 0.038(2) 0.0044(19) 0.0114(19) -0.0035(19)
C12 0.029(2) 0.0242(19) 0.0267(19) -0.0001(15) 0.0045(16) -0.0026(16)
C13 0.0259(19) 0.0241(19) 0.0257(18) -0.0003(15) 0.0072(15) -0.0007(16)
C14 0.0244(18) 0.0176(17) 0.032(2) 0.0019(15) 0.0092(16) 0.0008(15)
C15 0.0213(18) 0.0215(18) 0.031(2) 0.0051(16) 0.0078(16) -0.0011(15)
C16 0.0261(19) 0.0231(19) 0.0266(19) 0.0020(16) 0.0066(16) -0.0023(15)
C17 0.0225(18) 0.0204(18) 0.032(2) -0.0005(16) 0.0083(16) -0.0022(15)
C18 0.0249(18) 0.0201(18) 0.0287(19) 0.0054(15) 0.0066(15) 0.0002(15)
C19 0.0268(19) 0.027(2) 0.036(2) 0.0043(17) 0.0033(17) 0.0013(16)
C20 0.035(2) 0.021(2) 0.035(2) -0.0004(16) 0.0017(18) 0.0035(16)
O3 0.0488(18) 0.0403(18) 0.0542(19) 0.0102(15) 0.0173(15) 0.0261(15)
 
_geom_special_details
;
 All esds (except the esd in the dihedral angle between two l.s. planes)
 are estimated using the full covariance matrix.  The cell esds are taken
 into account individually in the estimation of esds in distances, angles
 and torsion angles; correlations between esds in cell parameters are only
 used when they are defined by crystal symmetry.  An approximate (isotropic)
 treatment of cell esds is used for estimating esds involving l.s. planes.
;
 
loop_
 _geom_bond_atom_site_label_1
 _geom_bond_atom_site_label_2
 _geom_bond_distance
 _geom_bond_site_symmetry_2
 _geom_bond_publ_flag
Cu N2 1.964(3) . ?
Cu N1 2.035(3) . ?
Cu Cl 2.2151(13) . ?
Cu S 2.2545(12) . ?
S C7 1.758(4) . ?
O1 C11 1.425(5) . ?
O1 C10 1.437(5) . ?
O2 C16 1.375(4) . ?
O2 H2 0.8400 . ?
N1 C1 1.341(5) . ?
N1 C5 1.369(5) . ?
N2 C6 1.288(5) . ?
N2 N3 1.368(4) . ?
N3 C7 1.328(5) . ?
N4 C7 1.359(5) . ?
N4 C13 1.419(5) . ?
N4 H4 0.8800 . ?
N5 C9 1.475(5) . ?
N5 C12 1.480(5) . ?
N5 C8 1.488(5) . ?
C1 C2 1.402(5) . ?
C1 H1 0.9500 . ?
C2 C3 1.378(6) . ?
C2 C8 1.515(5) . ?
C3 C4 1.404(5) . ?
C3 H3 0.9500 . ?
C4 C5 1.379(5) . ?
C4 H4A 0.9500 . ?
C5 C6 1.460(5) . ?
C6 H6 0.9500 . ?
C8 H8A 0.9900 . ?
C8 H8B 0.9900 . ?
C9 C10 1.516(6) . ?
C9 H9A 0.9900 . ?
C9 H9B 0.9900 . ?
C10 H10A 0.9900 . ?
C10 H10B 0.9900 . ?
C11 C12 1.510(5) . ?
C11 H11A 0.9900 . ?
C11 H11B 0.9900 . ?
C12 H12A 0.9900 . ?
C12 H12B 0.9900 . ?
C13 C14 1.393(5) . ?
C13 C18 1.404(5) . ?
C14 C15 1.385(5) . ?
C14 H14 0.9500 . ?
C15 C16 1.414(5) . ?
C15 C19 1.505(5) . ?
C16 C17 1.395(5) . ?
C17 C18 1.391(5) . ?
C17 C20 1.512(5) . ?
C18 H18 0.9500 . ?
C19 H19A 0.9800 . ?
C19 H19B 0.9800 . ?
C19 H19C 0.9800 . ?
C20 H20A 0.9800 . ?
C20 H20B 0.9800 . ?
C20 H20C 0.9800 . ?
O3 C21B 1.389(12) . ?
O3 C21A 1.391(6) . ?
O3 H3B 0.8400 . ?
O3 H3A 0.8400 . ?
C21B H21A 0.9800 . ?
C21B H21B 0.9801 . ?
C21B H21C 0.9800 . ?
C21A H21D 0.9801 . ?
C21A H21E 0.9800 . ?
C21A H21F 0.9799 . ?
O4 H4B 0.8702 . ?
O4 H4C 0.8697 . ?
O5 H5A 0.8699 . ?
O5 H5B 0.8699 . ?
 
loop_
 _geom_angle_atom_site_label_1
 _geom_angle_atom_site_label_2
 _geom_angle_atom_site_label_3
 _geom_angle
 _geom_angle_site_symmetry_1
 _geom_angle_site_symmetry_3
 _geom_angle_publ_flag
N2 Cu N1 80.95(12) . . ?
N2 Cu Cl 178.03(9) . . ?
N1 Cu Cl 97.23(9) . . ?
N2 Cu S 83.83(9) . . ?
N1 Cu S 163.43(9) . . ?
Cl Cu S 98.06(5) . . ?
C7 S Cu 95.13(13) . . ?
C11 O1 C10 109.5(3) . . ?
C16 O2 H2 109.5 . . ?
C1 N1 C5 118.7(3) . . ?
C1 N1 Cu 129.4(3) . . ?
C5 N1 Cu 111.9(2) . . ?
C6 N2 N3 118.9(3) . . ?
C6 N2 Cu 116.5(3) . . ?
N3 N2 Cu 124.6(2) . . ?
C7 N3 N2 110.7(3) . . ?
C7 N4 C13 131.0(3) . . ?
C7 N4 H4 114.5 . . ?
C13 N4 H4 114.5 . . ?
C9 N5 C12 107.4(3) . . ?
C9 N5 C8 110.5(3) . . ?
C12 N5 C8 110.9(3) . . ?
N1 C1 C2 122.6(4) . . ?
N1 C1 H1 118.7 . . ?
C2 C1 H1 118.7 . . ?
C3 C2 C1 118.1(4) . . ?
C3 C2 C8 122.0(4) . . ?
C1 C2 C8 119.9(4) . . ?
C2 C3 C4 120.2(4) . . ?
C2 C3 H3 119.9 . . ?
C4 C3 H3 119.9 . . ?
C5 C4 C3 118.3(4) . . ?
C5 C4 H4A 120.8 . . ?
C3 C4 H4A 120.8 . . ?
N1 C5 C4 122.1(3) . . ?
N1 C5 C6 114.5(3) . . ?
C4 C5 C6 123.4(3) . . ?
N2 C6 C5 116.1(3) . . ?
N2 C6 H6 121.9 . . ?
C5 C6 H6 121.9 . . ?
N3 C7 N4 119.7(3) . . ?
N3 C7 S 125.0(3) . . ?
N4 C7 S 115.3(3) . . ?
N5 C8 C2 112.5(3) . . ?
N5 C8 H8A 109.1 . . ?
C2 C8 H8A 109.1 . . ?
N5 C8 H8B 109.1 . . ?
C2 C8 H8B 109.1 . . ?
H8A C8 H8B 107.8 . . ?
N5 C9 C10 110.4(4) . . ?
N5 C9 H9A 109.6 . . ?
C10 C9 H9A 109.6 . . ?
N5 C9 H9B 109.6 . . ?
C10 C9 H9B 109.6 . . ?
H9A C9 H9B 108.1 . . ?
O1 C10 C9 110.4(3) . . ?
O1 C10 H10A 109.6 . . ?
C9 C10 H10A 109.6 . . ?
O1 C10 H10B 109.6 . . ?
C9 C10 H10B 109.6 . . ?
H10A C10 H10B 108.1 . . ?
O1 C11 C12 111.8(3) . . ?
O1 C11 H11A 109.3 . . ?
C12 C11 H11A 109.3 . . ?
O1 C11 H11B 109.3 . . ?
C12 C11 H11B 109.3 . . ?
H11A C11 H11B 107.9 . . ?
N5 C12 C11 110.2(3) . . ?
N5 C12 H12A 109.6 . . ?
C11 C12 H12A 109.6 . . ?
N5 C12 H12B 109.6 . . ?
C11 C12 H12B 109.6 . . ?
H12A C12 H12B 108.1 . . ?
C14 C13 C18 118.6(3) . . ?
C14 C13 N4 116.6(3) . . ?
C18 C13 N4 124.8(3) . . ?
C15 C14 C13 122.3(3) . . ?
C15 C14 H14 118.8 . . ?
C13 C14 H14 118.8 . . ?
C14 C15 C16 118.2(3) . . ?
C14 C15 C19 121.0(3) . . ?
C16 C15 C19 120.8(3) . . ?
O2 C16 C17 117.3(3) . . ?
O2 C16 C15 122.0(3) . . ?
C17 C16 C15 120.5(3) . . ?
C18 C17 C16 119.9(3) . . ?
C18 C17 C20 120.2(3) . . ?
C16 C17 C20 119.8(3) . . ?
C17 C18 C13 120.5(3) . . ?
C17 C18 H18 119.8 . . ?
C13 C18 H18 119.8 . . ?
C15 C19 H19A 109.5 . . ?
C15 C19 H19B 109.5 . . ?
H19A C19 H19B 109.5 . . ?
C15 C19 H19C 109.5 . . ?
H19A C19 H19C 109.5 . . ?
H19B C19 H19C 109.5 . . ?
C17 C20 H20A 109.5 . . ?
C17 C20 H20B 109.5 . . ?
H20A C20 H20B 109.5 . . ?
C17 C20 H20C 109.5 . . ?
H20A C20 H20C 109.5 . . ?
H20B C20 H20C 109.5 . . ?
C21B O3 H3B 109.5 . . ?
C21A O3 H3A 109.5 . . ?
O3 C21B H21A 111.5 . . ?
O3 C21B H21B 108.2 . . ?
H21A C21B H21B 109.5 . . ?
O3 C21B H21C 108.7 . . ?
H21A C21B H21C 109.5 . . ?
H21B C21B H21C 109.5 . . ?
O3 C21A H21D 106.9 . . ?
O3 C21A H21E 109.9 . . ?
H21D C21A H21E 109.5 . . ?
O3 C21A H21F 111.6 . . ?
H21D C21A H21F 109.5 . . ?
H21E C21A H21F 109.5 . . ?
H4B O4 H4C 104.5 . . ?
H5A O5 H5B 109.5 . . ?
 
loop_
 _geom_torsion_atom_site_label_1
 _geom_torsion_atom_site_label_2
 _geom_torsion_atom_site_label_3
 _geom_torsion_atom_site_label_4
 _geom_torsion
 _geom_torsion_site_symmetry_1
 _geom_torsion_site_symmetry_2
 _geom_torsion_site_symmetry_3
 _geom_torsion_site_symmetry_4
 _geom_torsion_publ_flag
C6 N2 N3 C7 176.0(3) . . . . ?
Cu N2 N3 C7 -5.1(4) . . . . ?
C5 N1 C1 C2 0.5(5) . . . . ?
Cu N1 C1 C2 179.1(2) . . . . ?
N1 C1 C2 C3 -1.4(5) . . . . ?
N1 C1 C2 C8 179.7(3) . . . . ?
C1 C2 C3 C4 1.8(5) . . . . ?
C8 C2 C3 C4 -179.3(3) . . . . ?
C2 C3 C4 C5 -1.3(5) . . . . ?
C1 N1 C5 C4 0.0(5) . . . . ?
Cu N1 C5 C4 -178.9(3) . . . . ?
C1 N1 C5 C6 179.2(3) . . . . ?
Cu N1 C5 C6 0.3(4) . . . . ?
C3 C4 C5 N1 0.4(5) . . . . ?
C3 C4 C5 C6 -178.7(3) . . . . ?
N3 N2 C6 C5 179.1(3) . . . . ?
Cu N2 C6 C5 0.1(4) . . . . ?
N1 C5 C6 N2 -0.3(4) . . . . ?
C4 C5 C6 N2 178.9(3) . . . . ?
N2 N3 C7 N4 178.2(3) . . . . ?
N2 N3 C7 S -2.4(4) . . . . ?
C13 N4 C7 N3 5.2(5) . . . . ?
C13 N4 C7 S -174.3(3) . . . . ?
Cu S C7 N3 6.8(3) . . . . ?
Cu S C7 N4 -173.8(2) . . . . ?
C9 N5 C8 C2 172.7(3) . . . . ?
C12 N5 C8 C2 -68.3(4) . . . . ?
C3 C2 C8 N5 93.4(4) . . . . ?
C1 C2 C8 N5 -87.7(4) . . . . ?
C12 N5 C9 C10 58.5(4) . . . . ?
C8 N5 C9 C10 179.6(3) . . . . ?
C11 O1 C10 C9 58.9(5) . . . . ?
N5 C9 C10 O1 -60.4(5) . . . . ?
C10 O1 C11 C12 -58.7(4) . . . . ?
C9 N5 C12 C11 -57.3(4) . . . . ?
C8 N5 C12 C11 -178.2(3) . . . . ?
O1 C11 C12 N5 59.0(4) . . . . ?
C7 N4 C13 C14 176.1(3) . . . . ?
C7 N4 C13 C18 -2.2(6) . . . . ?
C18 C13 C14 C15 2.0(5) . . . . ?
N4 C13 C14 C15 -176.5(3) . . . . ?
C13 C14 C15 C16 -0.8(5) . . . . ?
C13 C14 C15 C19 177.6(3) . . . . ?
C14 C15 C16 O2 174.9(3) . . . . ?
C19 C15 C16 O2 -3.5(5) . . . . ?
C14 C15 C16 C17 -0.4(5) . . . . ?
C19 C15 C16 C17 -178.7(3) . . . . ?
O2 C16 C17 C18 -175.1(3) . . . . ?
C15 C16 C17 C18 0.4(5) . . . . ?
O2 C16 C17 C20 2.6(5) . . . . ?
C15 C16 C17 C20 178.1(3) . . . . ?
C16 C17 C18 C13 0.8(5) . . . . ?
C20 C17 C18 C13 -176.9(3) . . . . ?
C14 C13 C18 C17 -1.9(5) . . . . ?
N4 C13 C18 C17 176.4(3) . . . . ?
 
loop_
 _geom_hbond_atom_site_label_D 
 _geom_hbond_atom_site_label_H 
 _geom_hbond_atom_site_label_A 
 _geom_hbond_distance_DH 
 _geom_hbond_distance_HA 
 _geom_hbond_distance_DA 
 _geom_hbond_angle_DHA 
 _geom_hbond_site_symmetry_A 
O2 H2 O3  0.84 1.98 2.767(4) 156.1 .
C1 H1 Cl  0.95 2.82 3.371(4) 117.6 .
C6 H6 O1  0.95 2.50 3.224(5) 133.4 4_666
C18 H18 N3  0.95 2.29 2.905(5) 122.0 .
O2 H2 O3  0.84 1.98 2.767(4) 156.1 .
N4 H4 O4  0.88 2.28 3.027(16) 142.9 2_746
C1 H1 Cl  0.95 2.82 3.371(4) 117.6 .
C6 H6 O1  0.95 2.50 3.224(5) 133.4 4_666
C18 H18 N3  0.95 2.29 2.905(5) 122.0 .
O3 H3A N5  0.84 2.00 2.824(4) 165.5 3_756
C21B H21C O5  0.98 2.20 2.78(7) 116.7 .
C21A H21D O4  0.98 1.55 2.391(17) 141.2 .
O4 H4C N4  0.87 2.34 3.027(16) 136.5 2_756
O5 H5A S  0.87 3.00 3.79(3) 150.7 2_756
 
_refine_diff_density_max    0.721
_refine_diff_density_min   -0.611
_refine_diff_density_rms    0.082

_shelxl_version_number 2014-3

_shelx_res_file
;
TITL mo_MiMi109_FFFF_P21n in P21/n #14
REM reset to P21/n #14
REM WGHT 0.073800 8.617400
CELL 0.71073 8.0823 16.2591 18.0488 90 99.1721 90
ZERR 4 0.0023 0.006 0.0091 0 0.0165 0
LATT 1
SYMM 0.5-X,0.5+Y,0.5-Z
SFAC C H Cl Cu N O S
UNIT 84 115.2 4 4 20 13.6 4
EQIV $1 0.5+X,0.5-Y,0.5+Z
SADI 0.01 O3 C21A O3 C21B
EADP C21A C21B

L.S. 14
PLAN  12
TEMP -173.15
SIZE 0.07 0.05 0.03
CONF
HTAB O2 O3
HTAB C1 Cl
HTAB C6 O1_$1
HTAB C18 N3
BOND $H
HTAB
fmap 2 53
acta
MORE -1
MERG 2
SHEL 999 0.83
OMIT 0 3 1
OMIT 0 2 2
OMIT 1 3 0
OMIT 0 3 2
OMIT 0 0 2
HTAB O2 O3
EQIV $2 -x+5/2, y-1/2, -z+3/2
HTAB N4 O4_$2
HTAB C1 Cl
HTAB C6 O1_$1
HTAB C18 N3
EQIV $3 -x+2, -y, -z+1
HTAB O3 N5_$3
HTAB C21B O5
HTAB C21A O4
EQIV $4 -x+5/2, y+1/2, -z+3/2
HTAB O4 N4_$4
HTAB O5 S_$4

WGHT    0.038300    5.785700
FVAR       0.09488   0.91349
CU    4    0.583588   -0.073374    0.357378    11.00000    0.02589    0.01954 =
         0.02749    0.00049    0.00341   -0.00175
CL    3    0.503720   -0.157271    0.261658    11.00000    0.03740    0.02542 =
         0.03755   -0.00610   -0.00110   -0.00525
S     7    0.736879   -0.164043    0.434194    11.00000    0.03253    0.02018 =
         0.03046   -0.00088    0.00000    0.00154
O1    6    0.225930    0.240144   -0.031418    11.00000    0.06915    0.02822 =
         0.02950    0.00299    0.00656   -0.00193
O2    6    1.231734    0.013457    0.833270    11.00000    0.02917    0.02392 =
         0.03268   -0.00196    0.00072    0.00238
AFIX 147
H2    2    1.328798   -0.004885    0.847390    11.00000   -1.50000
AFIX   0
N1    5    0.442425    0.025116    0.316637    11.00000    0.02483    0.02133 =
         0.02653    0.00395    0.00375   -0.00138
N2    5    0.652160    0.004243    0.439966    11.00000    0.02193    0.02266 =
         0.02687    0.00466    0.00660    0.00115
N3    5    0.766767   -0.012709    0.502431    11.00000    0.02508    0.02347 =
         0.02474    0.00122    0.00307    0.00352
N4    5    0.932294   -0.119194    0.559134    11.00000    0.03229    0.01549 =
         0.03112    0.00101    0.00799    0.00509
AFIX  43
H4    2    0.964305   -0.170210    0.553362    11.00000   -1.20000
AFIX   0
N5    5    0.205806    0.135516    0.095598    11.00000    0.03061    0.02310 =
         0.02509    0.00185   -0.00089   -0.00359
C1    1    0.333452    0.032448    0.252708    11.00000    0.02563    0.02745 =
         0.02875    0.00306    0.00467   -0.00543
AFIX  43
H1    2    0.316678   -0.013259    0.219572    11.00000   -1.20000
AFIX   0
C2    1    0.243312    0.104916    0.232856    11.00000    0.02269    0.03300 =
         0.02899    0.00928    0.00646   -0.00292
C3    1    0.266148    0.170097    0.282192    11.00000    0.02708    0.03097 =
         0.03398    0.00818    0.00892    0.00634
AFIX  43
H3    2    0.204302    0.219424    0.270825    11.00000   -1.20000
AFIX   0
C4    1    0.380515    0.163888    0.349226    11.00000    0.02957    0.02667 =
         0.03138    0.00031    0.00782    0.00084
AFIX  43
H4A   2    0.398845    0.208907    0.383093    11.00000   -1.20000
AFIX   0
C5    1    0.465561    0.090766    0.364646    11.00000    0.02444    0.02825 =
         0.02513    0.00214    0.00575   -0.00347
C6    1    0.584818    0.076211    0.433086    11.00000    0.02778    0.02256 =
         0.02876   -0.00084    0.00616   -0.00081
AFIX  43
H6    2    0.611233    0.117437    0.470395    11.00000   -1.20000
AFIX   0
C7    1    0.814932   -0.090815    0.502576    11.00000    0.02214    0.02315 =
         0.02751    0.00118    0.00744    0.00320
C8    1    0.122673    0.109229    0.159556    11.00000    0.02853    0.03448 =
         0.03671    0.00905    0.00416   -0.00675
AFIX  23
H8A   2    0.071295    0.054436    0.148379    11.00000   -1.20000
H8B   2    0.031744    0.148460    0.165059    11.00000   -1.20000
AFIX   0
C9    1    0.089162    0.128446    0.024209    11.00000    0.05313    0.02541 =
         0.03314    0.00049   -0.00712   -0.00959
AFIX  23
H9A   2   -0.010876    0.162982    0.026285    11.00000   -1.20000
H9B   2    0.051785    0.070655    0.016506    11.00000   -1.20000
AFIX   0
C10   1    0.173784    0.155789   -0.040787    11.00000    0.07273    0.02960 =
         0.02758   -0.00196    0.00029   -0.00076
AFIX  23
H10A  2    0.272511    0.120532   -0.043486    11.00000   -1.20000
H10B  2    0.094957    0.149624   -0.088408    11.00000   -1.20000
AFIX   0
C11   1    0.338618    0.248937    0.037355    11.00000    0.04311    0.03028 =
         0.03811    0.00444    0.01144   -0.00350
AFIX  23
H11A  2    0.373889    0.307155    0.043756    11.00000   -1.20000
H11B  2    0.439914    0.215314    0.035318    11.00000   -1.20000
AFIX   0
C12   1    0.259523    0.222505    0.103904    11.00000    0.02886    0.02424 =
         0.02675   -0.00009    0.00449   -0.00262
AFIX  23
H12A  2    0.341300    0.229142    0.150558    11.00000   -1.20000
H12B  2    0.161414    0.257794    0.107716    11.00000   -1.20000
AFIX   0
C13   1    1.012077   -0.080663    0.625910    11.00000    0.02585    0.02410 =
         0.02571   -0.00033    0.00719   -0.00070
C14   1    1.121020   -0.129227    0.675202    11.00000    0.02436    0.01761 =
         0.03194    0.00185    0.00916    0.00083
AFIX  43
H14   2    1.141955   -0.184079    0.661103    11.00000   -1.20000
AFIX   0
C15   1    1.199902   -0.100337    0.744063    11.00000    0.02131    0.02146 =
         0.03122    0.00506    0.00785   -0.00114
C16   1    1.169207   -0.018240    0.763840    11.00000    0.02607    0.02311 =
         0.02660    0.00195    0.00665   -0.00228
C17   1    1.062973    0.031995    0.714803    11.00000    0.02248    0.02040 =
         0.03207   -0.00046    0.00827   -0.00222
C18   1    0.985669    0.001149    0.646030    11.00000    0.02488    0.02009 =
         0.02874    0.00544    0.00661    0.00020
AFIX  43
H18   2    0.914505    0.035685    0.612440    11.00000   -1.20000
AFIX   0
C19   1    1.311627   -0.155405    0.797386    11.00000    0.02678    0.02695 =
         0.03574    0.00430    0.00328    0.00130
AFIX 137
H19A  2    1.297984   -0.212478    0.780028    11.00000   -1.50000
H19B  2    1.280963   -0.150968    0.847623    11.00000   -1.50000
H19C  2    1.428664   -0.138617    0.799221    11.00000   -1.50000
AFIX   0
C20   1    1.027166    0.118778    0.737854    11.00000    0.03532    0.02053 =
         0.03486   -0.00039    0.00167    0.00348
AFIX 137
H20A  2    0.976082    0.149991    0.693618    11.00000   -1.50000
H20B  2    1.132145    0.145305    0.760292    11.00000   -1.50000
H20C  2    0.950061    0.117286    0.774594    11.00000   -1.50000
AFIX   0

O3    6    1.548569   -0.013895    0.913097    11.00000    0.04876    0.04026 =
         0.05417    0.01016    0.01730    0.02610
PART 2
AFIX  83
H3B   2    1.562965   -0.060481    0.895036   -21.00000   -1.50000
AFIX  83
PART 1
H3A   2    1.614642   -0.050252    0.902318    21.00000   -1.50000
AFIX   0
PART 2
C21B  1    1.660954   -0.003228    0.979105   -21.00000    0.06273
AFIX   3
H21A  2    1.646424   -0.045438    1.016295   -21.00000   -1.50000
H21B  2    1.774844   -0.006458    0.967095   -21.00000   -1.50000
H21C  2    1.642924    0.051272    0.999595   -21.00000   -1.50000
AFIX   0
PART 1
C21A  1    1.637583    0.057827    0.934235    21.00000    0.06273
AFIX   3
H21D  2    1.563603    0.103937    0.916555    21.00000   -1.50000
H21E  2    1.738193    0.060147    0.910345    21.00000   -1.50000
H21F  2    1.669893    0.061377    0.988825    21.00000   -1.50000
AFIX   0

O4    6    1.565788    0.198463    0.906843    10.25000    0.06647
AFIX   3
H4B   2    1.667379    0.210902    0.900613    10.25000   -1.50000
H4C   2    1.512229    0.245042    0.902213    10.25000   -1.50000
AFIX   0

PART 2
O5    6    1.685101    0.157674    0.929830    10.15000    0.08124
AFIX   3
H5A   2    1.718901    0.182434    0.972270    10.15000   -1.50000
H5B   2    1.696731    0.190474    0.892931    10.15000   -1.50000
AFIX   0
HKLF 4

REM  mo_MiMi109_FFFF_P21n in P21/n #14
REM R1 =  0.0467 for    3403 Fo > 4sig(Fo)  and  0.0636 for all    4278 data
REM    299 parameters refined using      1 restraints

END

WGHT      0.0387      5.8615

REM Instructions for potential hydrogen bonds
HTAB O2 O3
HTAB N4 O4_$2
HTAB C1 Cl
HTAB C6 O1_$1
HTAB C18 N3
HTAB O3 N5_$3
HTAB C21B O5
HTAB C21A O4
HTAB O4 N4_$4
HTAB O5 S_$4

REM Highest difference peak  0.721,  deepest hole -0.611,  1-sigma level  0.082
Q1    1   0.6504 -0.1180  0.3972  11.00000  0.05    0.72
Q2    1   0.6451 -0.0356  0.3999  11.00000  0.05    0.68
Q3    1   0.5279 -0.1163  0.3163  11.00000  0.05    0.65
Q4    1   1.4577 -0.0427  0.9269  11.00000  0.05    0.63
Q5    1   0.5218 -0.0337  0.3207  11.00000  0.05    0.62
Q6    1   1.6022  0.0055  0.9388  11.00000  0.05    0.56
Q7    1   1.6453  0.1991  0.9101  11.00000  0.05    0.54
Q8    1   0.7874 -0.1315  0.4758  11.00000  0.05    0.44
Q9    1   1.5204  0.0150  0.8812  11.00000  0.05    0.38
Q10   1   1.4984  0.1974  0.9072  11.00000  0.05    0.35
Q11   1   1.5721 -0.0596  0.9254  11.00000  0.05    0.34
Q12   1   0.4340 -0.1581  0.2940  11.00000  0.05    0.32
;
_shelx_res_checksum   50742

_shelx_hkl_file
;
  -1   0   0    0.07    0.06
  -1   0   0   -0.04    0.05
   1   0   0    0.12    0.06
   1   0   0    0.05    0.05
  -2   0   0    1.59    0.22
  -2   0   0    1.81    0.22
  -2   0   0    2.12    0.15
   2   0   0    1.73    0.20
   2   0   0    1.96    0.22
  -3   0   0   -0.16    0.17
  -3   0   0   -0.13    0.15
   3   0   0   -0.13    0.17
  -4   0   0   36.32    2.16
  -4   0   0   38.47    2.17
  -4   0   0   35.91    2.13
   4   0   0   37.01    2.17
  -5   0   0   -0.02    0.14
  -5   0   0    0.13    0.30
  -5   0   0   -0.50    0.29
   5   0   0    0.07    0.29
   5   0   0   -0.31    0.29
  -6   0   0   28.69    1.77
  -6   0   0   30.53    1.79
  -6   0   0   31.55    1.87
   6   0   0   28.76    1.84
   6   0   0   29.64    1.80
  -7   0   0   -0.04    0.21
  -7   0   0   -0.16    0.56
  -7   0   0   -0.06    0.47
  -7   0   0   -0.04    0.58
   7   0   0    0.01    0.49
   7   0   0    0.17    0.57
  -8   0   0    1.72    0.62
  -8   0   0    0.19    0.92
   8   0   0    0.82    0.63
   8   0   0    0.38    0.91
  -9   0   0   -0.11    0.73
  -9   0   0   -0.51    1.65
  -9   0   0    0.07    0.29
   9   0   0   -0.24    0.78
 -10   0   0   -0.56    0.95
  10   0   0    0.36    1.02
 -11   0   0    0.63    1.16
  11   0   0    0.21    1.29
  11   1   0    2.27    1.36
 -11  -1   0   -0.78    1.18
  10   1   0   -0.27    1.02
 -10  -1   0   -0.61    0.94
   9   1   0   -0.12    0.78
  -9  -1   0    1.26    1.25
  -9  -1   0    0.30    0.73
   8   1   0    1.07    0.98
   8   1   0    1.38    0.65
  -8  -1   0    0.95    0.60
  -8  -1   0   -0.03    0.83
   7   1   0    2.53    0.54
   7   1   0    3.90    0.67
  -7  -1   0    2.56    0.29
  -7  -1   0    3.49    0.53
  -7  -1   0    1.79    0.61
   6   1   0    0.41    0.42
  -6  -1   0    0.52    0.25
  -6  -1   0    0.70    0.43
  -6  -1   0   -0.05    0.38
   5   1   0   36.41    2.07
   5   1   0   33.16    2.08
  -5  -1   0   35.03    2.10
  -5  -1   0   35.46    2.10
   4   1   0    6.41    0.50
   4   1   0    6.23    0.52
  -4  -1   0    5.59    0.41
  -4  -1   0    6.53    0.53
  -4  -1   0    6.67    0.52
  -4  -1   0    5.92    0.40
   3   1   0    3.32    0.32
   3   1   0    3.19    0.32
  -3  -1   0    2.94    0.34
  -3  -1   0    3.33    0.32
   2   1   0    0.48    0.12
   2   1   0    0.43    0.12
  -2  -1   0    0.80    0.13
   1   1   0   65.73    3.81
   1   1   0   67.60    3.82
  -1  -1   0   66.47    3.80
  -1   1   0   71.16    4.23
  -1   1   0   72.59    4.23
  -1   1   0   77.67    4.23
  -1   1   0   74.50    4.23
   1  -1   0   72.80    4.23
   1  -1   0   73.31    4.24
   1  -1   0   76.80    4.23
   1  -1   0   73.04    4.23
  -2   1   0    0.51    0.07
  -2   1   0    0.63    0.13
  -2   1   0    0.32    0.11
   2  -1   0    0.69    0.11
   2  -1   0    0.26    0.12
  -3   1   0    3.83    0.26
  -3   1   0    3.20    0.36
  -3   1   0    3.79    0.26
  -3   1   0    3.60    0.35
   3  -1   0    3.50    0.37
   3  -1   0    4.01    0.34
  -4   1   0    7.21    0.55
  -4   1   0    6.26    0.43
  -4   1   0    6.70    0.55
   4  -1   0    6.37    0.56
   4  -1   0    6.76    0.52
  -5   1   0   37.19    2.20
  -5   1   0   39.02    2.20
  -5   1   0   34.81    2.14
   5  -1   0   36.44    2.17
  -6   1   0    0.09    0.39
  -6   1   0    0.63    0.42
   6  -1   0    0.12    0.38
  -7   1   0    2.61    0.28
  -7   1   0    3.31    0.54
  -7   1   0    3.20    0.64
   7  -1   0    3.40    0.54
   7  -1   0    1.97    0.63
  -8   1   0    1.01    0.60
  -8   1   0    0.64    0.88
  -8   1   0    0.46    0.25
  -8   1   0    0.17    0.50
   8  -1   0    0.35    0.92
   8  -1   0    1.68    0.64
  -9   1   0    0.63    0.77
  -9   1   0    2.32    1.12
   9  -1   0    0.36    0.80
 -10   1   0    0.80    0.95
 -11   1   0    1.54    1.19
  11  -1   0   -0.06    1.28
  11   2   0    1.46    1.38
 -11  -2   0    1.11    1.20
  10   2   0   -1.00    1.04
 -10  -2   0    0.45    0.94
   9   2   0    0.32    0.80
  -9  -2   0   -1.26    1.13
  -9  -2   0    0.37    0.31
  -9  -2   0    0.33    0.75
   8   2   0    9.69    1.76
   8   2   0   10.55    1.19
  -8  -2   0    6.68    0.93
  -8  -2   0    5.36    0.71
   7   2   0    7.04    0.87
   7   2   0    6.78    0.77
  -7  -2   0    6.77    0.83
  -7  -2   0    7.55    0.78
   6   2   0    5.60    0.76
   6   2   0    5.02    0.65
  -6  -2   0    4.16    0.49
  -6  -2   0    4.34    0.46
  -6  -2   0    5.34    0.73
   5   2   0   69.94    3.92
   5   2   0   65.33    3.93
  -5  -2   0   70.98    4.09
  -5  -2   0   70.13    4.09
   4   2   0   12.08    0.83
   4   2   0   12.98    0.82
  -4  -2   0   12.25    0.81
  -4  -2   0   11.99    0.80
   3   2   0   14.33    0.86
   3   2   0   13.80    0.86
  -3  -2   0   15.82    0.96
   2   2   0   79.00    4.60
   2   2   0   81.52    4.60
  -2  -2   0   80.82    4.74
  -2  -2   0   84.63    4.74
   1   2   0  362.29   19.59
   1   2   0  323.61   19.59
  -1  -2   0  334.97   19.41
  -1  -2   0  333.13   19.41
  -1  -2   0  351.06   19.41
   0   2   0  287.22   15.80
   0   2   0  265.88   15.80
   0  -2   0  263.36   15.05
  -1   2   0  355.82   19.74
  -1   2   0  334.05   19.75
  -1   2   0  347.02   19.75
   1  -2   0  355.36   20.39
   1  -2   0  368.21   20.38
   1  -2   0  338.26   20.39
   1  -2   0  365.48   20.38
  -2   2   0   86.77    5.18
  -2   2   0   98.37    5.17
  -2   2   0   89.12    5.17
  -2   2   0   87.30    5.18
   2  -2   0   92.50    5.23
   2  -2   0   91.70    5.24
   2  -2   0   90.01    5.24
  -3   2   0   15.07    0.95
  -3   2   0   16.25    0.91
  -3   2   0   15.20    0.94
   3  -2   0   15.25    0.97
   3  -2   0   16.28    0.96
  -4   2   0   11.86    0.82
  -4   2   0   12.83    0.74
  -4   2   0   12.39    0.82
   4  -2   0   12.66    0.87
   4  -2   0   13.01    0.84
  -5   2   0   75.11    4.27
  -5   2   0   72.15    4.27
   5  -2   0   71.92    4.38
   5  -2   0   79.15    4.38
  -6   2   0    6.07    0.79
  -6   2   0    6.18    0.73
   6  -2   0    5.64    0.68
  -7   2   0    8.69    1.00
  -7   2   0    7.92    0.88
  -7   2   0    7.17    0.57
   7  -2   0    8.27    0.91
  -8   2   0    8.08    1.00
  -8   2   0    7.60    1.03
   8  -2   0    8.99    1.10
  -9   2   0   -0.43    0.74
  -9   2   0    2.36    1.12
   9  -2   0   -0.49    0.79
 -10   2   0    0.16    0.41
 -10   2   0    0.08    0.93
  10  -2   0    0.24    1.12
 -11   2   0    1.58    1.19
  11  -2   0    0.88    1.32
  11   3   0    0.68    1.37
 -11  -3   0    0.25    1.18
  10   3   0    0.70    1.09
 -10  -3   0    0.54    0.58
 -10  -3   0   -0.31    0.96
 -10  -3   0    0.18    1.61
 -10  -3   0    0.72    0.41
   9   3   0    8.17    1.02
  -9  -3   0    5.41    0.85
  -9  -3   0    6.64    1.20
   8   3   0    2.35    0.70
  -8  -3   0    1.18    0.73
  -8  -3   0    1.58    0.79
  -8  -3   0    2.80    0.84
   7   3   0    0.80    0.65
   7   3   0    0.40    0.52
  -7  -3   0    0.58    0.49
  -7  -3   0    1.00    0.63
   6   3   0    0.54    0.44
   6   3   0    0.78    0.38
  -6  -3   0   -0.06    0.46
  -6  -3   0    0.52    0.41
   5   3   0   39.36    2.37
   5   3   0   40.59    2.36
  -5  -3   0   39.40    2.29
  -5  -3   0   37.76    2.29
   4   3   0   25.14    1.58
   4   3   0   27.71    1.58
  -4  -3   0   27.37    1.63
   3   3   0   14.33    0.87
   3   3   0   14.17    0.87
  -3  -3   0   14.74    0.87
  -3  -3   0   13.72    0.87
   2   3   0    3.53    0.28
   2   3   0    3.27    0.28
  -2  -3   0    3.33    0.28
  -2  -3   0    4.07    0.28
   1   3   0    7.56    0.47
   1   3   0    7.88    0.47
  -1  -3   0    8.28    0.48
  -1  -3   0    7.33    0.48
  -1  -3   0    8.34    0.51
   0   3   0    0.10    0.07
   0   3   0    0.08    0.07
   0  -3   0    0.18    0.06
  -1   3   0    8.06    0.50
  -1   3   0    8.17    0.50
  -1   3   0    8.10    0.47
   1  -3   0    7.90    0.49
   1  -3   0    8.12    0.47
   1  -3   0    8.20    0.50
  -2   3   0    4.03    0.32
  -2   3   0    4.03    0.31
  -2   3   0    3.74    0.25
   2  -3   0    3.86    0.30
   2  -3   0    3.75    0.33
   2  -3   0    4.27    0.26
   2  -3   0    3.94    0.26
  -3   3   0   15.49    0.95
  -3   3   0   14.76    0.91
  -3   3   0   15.30    0.95
  -3   3   0   16.64    0.91
   3  -3   0   15.00    0.98
   3  -3   0   16.62    0.95
   3  -3   0   17.06    1.01
  -4   3   0   31.96    1.73
  -4   3   0   29.42    1.77
  -4   3   0   29.92    1.77
  -4   3   0   27.93    1.73
   4  -3   0   30.42    1.76
   4  -3   0   28.91    1.78
  -5   3   0   43.30    2.47
  -5   3   0   39.62    2.49
  -5   3   0   42.38    2.43
   5  -3   0   43.14    2.58
   5  -3   0   43.27    2.54
  -6   3   0    0.38    0.39
  -6   3   0    0.39    0.18
  -6   3   0    0.85    0.49
  -6   3   0    0.61    0.28
   6  -3   0    0.03    0.39
   6  -3   0    0.60    0.51
  -7   3   0    1.10    0.60
  -7   3   0    0.52    0.49
   7  -3   0    1.23    0.50
  -8   3   0    2.71    0.34
  -8   3   0    3.07    0.64
  -8   3   0    3.51    0.89
   8  -3   0    3.26    0.67
  -9   3   0    8.34    0.75
  -9   3   0    8.27    0.96
  -9   3   0   10.51    1.34
   9  -3   0    9.53    1.30
 -10   3   0    1.00    0.94
  10  -3   0    2.39    1.04
 -11   3   0    0.77    1.19
  11  -3   0   -0.21    1.26
 -11  -4   0   -0.93    1.24
  10   4   0    5.14    1.12
 -10  -4   0    2.06    1.65
 -10  -4   0    1.61    0.94
   9   4   0   10.46    1.12
  -9  -4   0    7.17    0.88
  -9  -4   0    5.32    1.27
   8   4   0    0.50    0.69
  -8  -4   0    1.43    0.60
  -8  -4   0    2.39    0.86
   7   4   0    0.06    0.52
  -7  -4   0    0.19    0.61
  -7  -4   0    0.32    0.49
   6   4   0    1.59    0.45
   6   4   0    1.36    0.42
  -6  -4   0    1.45    0.45
  -6  -4   0    1.58    0.47
   5   4   0    2.94    0.40
   5   4   0    3.39    0.39
  -5  -4   0    2.74    0.38
  -5  -4   0    3.21    0.41
   4   4   0    0.30    0.24
   4   4   0    0.27    0.23
  -4  -4   0   -0.11    0.23
   3   4   0  125.89    6.99
   3   4   0  122.91    6.98
   3   4   0  116.60    6.98
  -3  -4   0  123.13    7.26
  -3  -4   0  122.91    7.26
  -3  -4   0  134.07    7.29
   2   4   0   31.34    1.80
   2   4   0   28.70    1.79
   2   4   0   32.55    1.79
  -2  -4   0   31.51    1.84
  -2  -4   0   30.21    1.81
  -2  -4   0   32.09    1.81
   1   4   0    1.22    0.13
   1   4   0    1.13    0.15
  -1  -4   0    0.46    0.12
  -1  -4   0    1.02    0.18
   0   4   0   91.65    5.29
   0   4   0   93.07    5.29
   0  -4   0   92.87    5.26
   0  -4   0   90.78    5.26
  -1   4   0    1.70    0.16
  -1   4   0    1.61    0.17
   1  -4   0    1.29    0.16
   1  -4   0    1.40    0.12
   1  -4   0    1.37    0.15
  -2   4   0   32.79    1.89
  -2   4   0   33.30    1.91
  -2   4   0   31.35    1.90
  -2   4   0   33.82    1.89
   2  -4   0   35.17    1.96
   2  -4   0   33.16    1.98
   2  -4   0   33.27    1.98
   2  -4   0   34.92    1.96
  -3   4   0  128.88    7.39
  -3   4   0  126.86    7.39
  -3   4   0  131.03    7.38
   3  -4   0  132.83    7.81
   3  -4   0  141.57    7.79
   3  -4   0  133.99    7.80
  -4   4   0   -0.09    0.16
  -4   4   0    0.18    0.28
   4  -4   0    0.25    0.24
   4  -4   0    0.09    0.32
  -5   4   0    3.71    0.46
  -5   4   0    3.96    0.54
  -5   4   0    4.19    0.33
   5  -4   0    4.24    0.48
   5  -4   0    4.01    0.56
  -6   4   0    1.51    0.31
  -6   4   0    1.31    0.41
  -6   4   0    1.70    0.50
   6  -4   0    2.05    0.43
   6  -4   0    1.58    0.56
  -7   4   0    0.15    0.48
  -7   4   0    0.48    0.23
  -7   4   0    0.19    0.73
  -7   4   0    0.23    0.57
   7  -4   0    0.48    0.80
   7  -4   0    1.00    0.51
  -8   4   0    1.60    0.70
   8  -4   0    1.06    0.63
  -9   4   0    8.47    0.95
   9  -4   0   10.81    1.33
 -10   4   0    4.96    0.57
 -10   4   0    4.04    1.01
  10  -4   0    5.89    1.06
 -11   4   0   -1.05    1.22
  11  -4   0    1.99    1.25
  10   5   0    7.55    1.27
 -10  -5   0    6.27    1.04
 -10  -5   0    4.10    1.75
   9   5   0    0.10    0.83
  -9  -5   0   -1.27    1.18
  -9  -5   0    0.39    0.74
   8   5   0    1.21    0.65
  -8  -5   0    0.65    0.66
  -8  -5   0   -0.10    0.87
   7   5   0    3.86    0.59
  -7  -5   0    4.14    0.60
  -7  -5   0    3.06    0.67
   6   5   0    0.91    0.43
   6   5   0    0.96    0.49
  -6  -5   0    2.00    0.44
  -6  -5   0    1.52    0.47
   5   5   0   12.93    1.03
   5   5   0   16.47    1.01
  -5  -5   0   15.12    1.02
   4   5   0   15.63    0.99
   4   5   0   15.75    1.03
  -4  -5   0   14.57    0.92
  -4  -5   0   14.12    0.92
   3   5   0    5.93    0.46
   3   5   0    5.72    0.44
  -3  -5   0    6.76    0.65
  -3  -5   0    5.45    0.44
  -3  -5   0    5.43    0.43
   2   5   0   60.01    3.49
   2   5   0   61.13    3.50
   2   5   0   60.83    3.49
  -2  -5   0   59.06    3.55
  -2  -5   0   61.64    3.58
  -2  -5   0   64.62    3.55
   1   5   0   11.87    0.76
   1   5   0   13.47    0.76
  -1  -5   0   13.39    0.79
  -1  -5   0   13.23    0.85
  -1  -5   0   12.99    0.79
   0   5   0    0.10    0.11
   0   5   0    0.43    0.11
   0  -5   0    0.51    0.11
   0  -5   0    0.24    0.11
  -1   5   0   13.55    0.83
  -1   5   0   13.91    0.82
   1  -5   0   12.79    0.79
   1  -5   0   13.54    0.80
  -2   5   0   65.35    3.83
  -2   5   0   66.03    3.83
  -2   5   0   68.08    3.81
   2  -5   0   66.10    3.77
   2  -5   0   65.42    3.78
   2  -5   0   65.85    3.79
  -3   5   0    6.66    0.51
  -3   5   0    5.91    0.53
  -3   5   0    7.02    0.43
   3  -5   0    6.65    0.49
   3  -5   0    6.28    0.54
  -4   5   0   17.00    1.17
  -4   5   0   19.66    1.19
  -4   5   0   18.93    1.11
   4  -5   0   20.03    1.26
   4  -5   0   20.15    1.16
   4  -5   0   18.68    1.24
  -5   5   0   17.05    1.14
  -5   5   0   18.41    1.04
  -5   5   0   16.72    1.15
  -5   5   0   16.72    1.06
   5  -5   0   18.47    1.24
   5  -5   0   19.18    1.16
   5  -5   0   16.54    1.09
  -6   5   0    2.94    0.42
  -6   5   0    1.28    0.50
  -6   5   0    1.27    0.43
   6  -5   0    2.06    0.42
   6  -5   0    1.85    0.61
  -7   5   0    5.17    0.61
  -7   5   0    4.55    0.49
  -7   5   0    4.99    0.67
  -7   5   0    4.33    0.75
   7  -5   0    6.03    0.85
  -8   5   0   -0.67    0.94
   8  -5   0    0.05    0.63
  -9   5   0   -0.01    0.79
 -10   5   0    7.70    1.11
  10  -5   0    8.42    1.12
  10   6   0    1.42    1.21
 -10  -6   0    0.80    1.67
 -10  -6   0    1.22    0.98
   9   6   0    1.27    0.90
  -9  -6   0    1.92    1.22
  -9  -6   0    1.08    0.83
   8   6   0    8.83    0.90
  -8  -6   0    7.44    1.08
  -8  -6   0    8.48    1.06
   7   6   0    0.84    0.56
   7   6   0    0.62    0.64
  -7  -6   0    1.10    0.67
  -7  -6   0    0.81    0.56
   6   6   0   11.66    1.28
   6   6   0   15.21    1.06
  -6  -6   0   13.34    1.10
  -6  -6   0   14.69    1.06
   5   6   0    4.54    0.47
   5   6   0    4.92    0.57
  -5  -6   0    5.31    0.61
  -5  -6   0    4.67    0.55
   4   6   0   53.50    2.85
   4   6   0   44.31    2.84
  -4  -6   0   49.72    2.81
  -4  -6   0   46.94    2.81
   3   6   0    2.02    0.26
  -3  -6   0    1.40    0.22
  -3  -6   0    1.35    0.20
   2   6   0   22.35    1.25
   2   6   0   20.05    1.26
  -2  -6   0   20.66    1.25
  -2  -6   0   21.64    1.25
   1   6   0    1.99    0.26
   1   6   0    2.31    0.24
  -1  -6   0    2.14    0.26
  -1  -6   0    2.58    0.25
   0   6   0   32.29    1.93
   0   6   0   34.26    1.93
   0  -6   0   33.20    1.95
   0  -6   0   34.11    1.95
  -1   6   0    1.87    0.28
  -1   6   0    2.73    0.27
   1  -6   0    2.64    0.30
   1  -6   0    2.84    0.28
  -2   6   0   23.76    1.40
  -2   6   0   22.98    1.40
  -2   6   0   24.07    1.37
   2  -6   0   23.22    1.46
   2  -6   0   24.32    1.45
   2  -6   0   26.32    1.44
  -3   6   0    2.17    0.26
  -3   6   0    2.17    0.27
  -3   6   0    2.12    0.23
   3  -6   0    2.69    0.37
   3  -6   0    2.62    0.32
   3  -6   0    1.82    0.22
  -4   6   0   59.46    3.47
  -4   6   0   60.24    3.49
   4  -6   0   60.76    3.53
   4  -6   0   62.03    3.56
  -5   6   0    5.56    0.73
  -5   6   0    4.26    0.60
   5  -6   0    6.85    0.65
   5  -6   0    5.88    0.45
   5  -6   0    5.21    0.63
  -6   6   0   20.05    1.28
  -6   6   0   16.79    1.37
   6  -6   0   20.76    1.38
  -7   6   0    0.16    0.42
  -7   6   0    0.46    0.54
  -7   6   0    0.08    0.70
   7  -6   0    0.25    0.51
   7  -6   0    1.12    0.91
  -8   6   0   11.66    1.32
  -8   6   0   11.58    1.25
   8  -6   0   11.83    1.18
  -9   6   0    1.16    0.77
   9  -6   0    0.30    0.80
 -10   6   0    2.01    0.95
  10  -6   0    1.95    1.00
 -10  -7   0   -1.54    1.72
 -10  -7   0    1.91    0.99
  -9  -7   0    0.19    1.25
  -9  -7   0   -0.84    0.81
   8   7   0    1.67    0.74
  -8  -7   0    2.12    0.90
  -8  -7   0    1.14    0.71
   7   7   0   18.66    1.53
  -7  -7   0   16.06    1.24
  -7  -7   0   15.29    1.38
   6   7   0    1.09    0.45
   6   7   0    0.81    0.48
  -6  -7   0    0.74    0.49
   5   7   0   37.96    2.32
   5   7   0   39.81    2.32
   5   7   0   38.89    2.35
  -5  -7   0   40.35    2.28
  -5  -7   0   36.16    2.27
   4   7   0    0.39    0.26
  -4  -7   0    0.17    0.25
  -4  -7   0    0.36    0.29
   3   7   0    3.80    0.46
   3   7   0    4.24    0.44
  -3  -7   0    3.35    0.40
  -3  -7   0    4.10    0.40
   2   7   0    8.61    0.60
   2   7   0    8.92    0.62
   2   7   0    9.72    0.62
  -2  -7   0   10.00    0.83
  -2  -7   0    9.20    0.61
  -2  -7   0    8.87    0.61
   1   7   0   41.26    2.54
   1   7   0   46.60    2.54
  -1  -7   0   47.39    2.65
  -1  -7   0   44.48    2.65
   0   7   0    2.23    0.28
  -1   7   0   48.21    2.79
  -1   7   0   48.49    2.79
   1  -7   0   47.96    2.80
   1  -7   0   48.86    2.80
  -2   7   0   10.14    0.65
  -2   7   0    9.12    0.64
   2  -7   0   10.07    0.66
   2  -7   0   10.04    0.62
   2  -7   0    9.98    0.69
  -3   7   0    3.74    0.47
  -3   7   0    4.00    0.43
   3  -7   0    4.03    0.43
   3  -7   0    3.79    0.50
   3  -7   0    4.33    0.32
  -4   7   0    0.27    0.27
  -4   7   0    0.36    0.17
  -4   7   0    0.61    0.31
   4  -7   0    0.56    0.38
   4  -7   0    0.50    0.29
   4  -7   0    0.53    0.17
  -5   7   0   52.10    3.09
  -5   7   0   52.04    3.02
  -5   7   0   51.99    3.06
   5  -7   0   51.48    3.11
   5  -7   0   51.27    3.01
   5  -7   0   52.81    3.05
  -6   7   0    0.53    0.42
   6  -7   0    1.56    0.75
   6  -7   0    1.26    0.43
  -7   7   0   23.49    1.53
  -7   7   0   21.06    1.42
   7  -7   0   25.92    1.68
   7  -7   0   23.92    2.03
  -8   7   0    0.71    0.63
   8  -7   0    0.30    0.63
  -9   7   0   -0.02    0.60
  -9   7   0    0.73    0.76
   9  -7   0   -0.44    0.83
 -10   7   0   -0.04    0.71
 -10   7   0   -0.59    0.91
  10  -7   0   -0.35    1.01
 -10  -8   0   -0.54    1.32
  -9  -8   0    0.30    0.85
  -9  -8   0    0.11    1.51
   8   8   0    1.46    0.73
  -8  -8   0    0.90    0.73
   7   8   0    1.43    0.69
  -7  -8   0    0.10    0.70
  -7  -8   0    0.02    0.57
   6   8   0   10.95    0.98
   6   8   0   10.55    1.03
  -6  -8   0    9.74    1.01
   5   8   0    4.97    0.70
   5   8   0    5.25    0.70
   5   8   0    5.99    0.70
  -5  -8   0    4.77    0.61
  -5  -8   0    4.44    0.50
   4   8   0   12.68    0.79
   4   8   0    8.03    0.80
  -4  -8   0    8.64    0.66
  -4  -8   0    8.17    0.68
   3   8   0   10.99    0.77
   3   8   0   11.71    0.81
   3   8   0   11.88    0.80
  -3  -8   0   11.14    0.72
  -3  -8   0   10.43    0.74
   2   8   0   22.93    1.31
   2   8   0   20.55    1.32
  -2  -8   0   20.42    1.23
   1   8   0    4.51    0.44
   1   8   0    4.91    0.41
  -1  -8   0    6.14    0.45
  -1  -8   0    5.12    0.45
   0   8   0   27.58    1.61
   0   8   0   27.01    1.61
   0   8   0   27.50    1.63
   0  -8   0   27.06    1.58
   0  -8   0   26.85    1.59
  -1   8   0    5.52    0.46
  -1   8   0    6.05    0.46
   1  -8   0    5.56    0.43
   1  -8   0    5.70    0.47
  -2   8   0   21.74    1.33
  -2   8   0   22.59    1.33
   2  -8   0   23.41    1.47
   2  -8   0   25.69    1.43
   2  -8   0   23.78    1.45
  -3   8   0   12.68    0.85
  -3   8   0   12.05    0.83
   3  -8   0   14.36    0.85
   3  -8   0   13.50    0.95
   3  -8   0   13.66    0.91
  -4   8   0    7.10    0.76
  -4   8   0    7.56    0.66
   4  -8   0    7.75    0.56
   4  -8   0    7.22    0.81
   4  -8   0    8.76    0.67
   4  -8   0    8.54    0.55
  -5   8   0    5.73    0.67
  -5   8   0    6.41    0.81
   5  -8   0    7.03    0.93
   5  -8   0    6.82    0.50
   5  -8   0    6.20    0.71
  -6   8   0   13.12    1.06
  -6   8   0   14.80    1.22
   6  -8   0   16.74    1.40
   6  -8   0   14.88    1.15
   6  -8   0   15.16    1.15
   6  -8   0   15.30    0.97
  -7   8   0   -0.56    0.50
  -7   8   0    0.75    0.83
   7  -8   0   -0.12    0.94
   7  -8   0    0.81    0.56
  -8   8   0    0.30    0.63
  -9   8   0    1.40    0.58
  -9   8   0    2.66    0.79
   9  -8   0    1.45    0.86
 -10   8   0    0.88    0.93
 -10   8   0    0.42    0.67
  10  -8   0    0.19    1.06
 -10  -9   0    1.01    2.09
  -9  -9   0    2.85    0.95
  -9  -9   0    6.67    1.65
  -8  -9   0    6.88    1.08
  -7  -9   0    2.68    0.75
   6   9   0    3.59    0.57
  -6  -9   0    3.39    0.46
  -6  -9   0    2.14    0.55
   5   9   0    2.74    0.48
  -5  -9   0    2.30    0.39
  -5  -9   0    2.80    0.47
   4   9   0    8.97    0.77
   4   9   0    9.34    0.75
  -4  -9   0    9.05    0.71
  -4  -9   0    9.15    0.72
   3   9   0    0.50    0.26
   3   9   0    0.40    0.28
  -3  -9   0   -0.23    0.26
   2   9   0   17.16    1.06
  -2  -9   0   14.79    0.96
  -2  -9   0   16.00    0.97
   1   9   0   79.27    4.60
   1   9   0   80.58    4.62
  -1  -9   0   78.53    4.57
  -1  -9   0   80.22    4.57
   0   9   0    0.10    0.21
   0   9   0   -0.04    0.22
   0  -9   0    0.24    0.21
   0  -9   0   -0.03    0.21
  -1   9   0   83.13    4.95
  -1   9   0   88.81    4.95
   1  -9   0   88.58    4.95
   1  -9   0   83.41    4.95
  -2   9   0   17.34    1.07
  -2   9   0   17.08    1.07
   2  -9   0   20.12    1.18
   2  -9   0   17.82    1.22
   2  -9   0   19.32    1.13
  -3   9   0    0.30    0.15
  -3   9   0    0.51    0.30
   3  -9   0    0.44    0.33
   3  -9   0    0.38    0.14
   3  -9   0    0.40    0.27
  -4   9   0   11.69    0.92
  -4   9   0   11.21    0.85
   4  -9   0   12.41    0.73
   4  -9   0   11.74    0.75
   4  -9   0    9.67    0.98
   4  -9   0   11.12    0.84
  -5   9   0    3.48    0.47
   5  -9   0    2.34    0.31
   5  -9   0    2.64    0.65
   5  -9   0    3.58    0.43
  -6   9   0    5.22    0.83
  -6   9   0    5.66    0.61
   6  -9   0    5.87    0.88
   6  -9   0    4.66    0.48
   6  -9   0    4.19    0.47
   6  -9   0    5.01    0.55
  -7   9   0    4.43    0.95
  -7   9   0    4.06    0.64
   7  -9   0    4.05    0.63
   7  -9   0    3.49    1.09
  -8   9   0   11.32    1.21
   8  -9   0   11.03    1.22
  -9   9   0    5.21    0.93
  -9   9   0    6.08    0.66
   9  -9   0    8.23    1.01
 -10   9   0   -1.35    1.26
 -10   9   0    0.04    0.66
  10  -9   0   -0.23    1.08
 -10 -10   0   -0.05    1.17
   9  10   0    1.05    1.03
  -9 -10   0    1.49    1.41
  -8 -10   0   -0.05    1.00
  -7 -10   0    4.18    0.85
   5  10   0    0.59    0.43
  -5 -10   0    0.09    0.46
  -5 -10   0    0.36    0.37
   4  10   0    0.48    0.36
  -4 -10   0    1.22    0.37
   3  10   0    8.64    0.69
   3  10   0    7.27    0.67
   3  10   0    8.08    0.66
   2  10   0    0.45    0.27
  -2 -10   0   -0.18    0.22
  -2 -10   0    0.11    0.26
   1  10   0    0.58    0.23
   1  10   0    1.47    0.28
   1  10   0    1.07    0.26
  -1 -10   0    0.71    0.23
  -1 -10   0    0.38    0.27
   0  10   0    7.90    0.56
   0  10   0    6.14    0.59
   0 -10   0    7.27    0.55
   0 -10   0    7.46    0.59
  -1  10   0    1.63    0.27
  -1  10   0    0.40    0.27
   1 -10   0    1.44    0.30
   1 -10   0    1.39    0.25
  -2  10   0    0.06    0.26
  -2  10   0    0.00    0.27
   2 -10   0    0.11    0.24
   2 -10   0    0.14    0.13
   2 -10   0    0.38    0.34
  -3  10   0    8.75    0.77
  -3  10   0    9.07    0.70
   3 -10   0    9.76    0.63
   3 -10   0    9.81    0.75
  -4  10   0    1.36    0.38
  -4  10   0    0.59    0.46
   4 -10   0    1.10    0.20
   4 -10   0    1.27    0.52
   4 -10   0    1.41    0.35
  -5  10   0    0.62    0.42
  -5  10   0    0.10    0.53
   5 -10   0    0.02    0.40
   5 -10   0    0.02    0.29
   5 -10   0    0.10    0.64
  -6  10   0    0.51    0.48
  -6  10   0    0.23    0.73
   6 -10   0   -0.10    0.39
   6 -10   0    0.45    0.48
   6 -10   0   -1.06    0.91
  -7  10   0    5.93    0.74
   7 -10   0    6.01    0.87
  -8  10   0    1.12    0.74
   8 -10   0    0.49    0.70
  -9  10   0    1.61    0.55
  -9  10   0    1.29    0.90
   9 -10   0    2.57    0.90
 -10  10   0   -0.12    0.67
  10 -10   0   -0.14    1.16
  -9 -11   0    0.28    1.51
  -8 -11   0    4.00    0.87
   6  11   0   -0.45    0.52
   6  11   0   -0.49    0.58
   6  11   0    0.48    0.59
  -6 -11   0    0.17    0.50
   5  11   0    8.92    0.88
   4  11   0   15.47    1.11
  -4 -11   0   15.77    1.12
   3  11   0    0.16    0.32
   3  11   0    0.38    0.31
   3  11   0    0.64    0.33
  -3 -11   0    0.56    0.35
  -3 -11   0    0.04    0.27
   2  11   0   17.61    1.10
   2  11   0   16.71    1.14
  -2 -11   0   16.72    1.09
   1  11   0   12.61    0.86
  -1 -11   0   10.62    0.79
  -1 -11   0   12.26    0.82
   0  11   0    0.14    0.26
   0  11   0    0.38    0.28
   0  11   0    0.17    0.29
   0 -11   0    0.40    0.32
   0 -11   0    0.14    0.24
  -1  11   0   11.94    0.85
  -1  11   0   11.74    0.81
   1 -11   0   12.53    0.79
   1 -11   0   10.74    0.87
  -2  11   0   18.43    1.21
  -2  11   0   19.37    1.20
   2 -11   0   18.80    1.28
   2 -11   0   19.50    1.20
  -3  11   0    0.15    0.32
  -3  11   0   -0.14    0.38
   3 -11   0   -0.54    0.30
   3 -11   0    0.13    0.48
   3 -11   0    0.20    0.16
  -4  11   0   21.99    1.44
  -4  11   0   19.73    1.35
   4 -11   0   19.41    1.52
   4 -11   0   21.84    1.35
  -5  11   0   15.29    1.15
   5 -11   0   14.46    1.08
  -6  11   0   -0.35    0.77
  -6  11   0    0.51    0.55
   6 -11   0   -0.22    0.51
   6 -11   0    0.23    0.27
   6 -11   0    0.28    1.02
  -7  11   0    5.66    0.89
   7 -11   0    5.22    0.74
  -8  11   0    8.62    0.97
   8 -11   0    8.91    0.99
  -9  11   0    0.69    0.95
   9 -11   0   -1.02    0.97
  -9 -12   0    0.50    1.50
  -8 -12   0    0.16    0.86
  -8 -12   0    0.78    1.11
  -6 -12   0    0.38    0.66
   5  12   0    0.05    0.47
  -5 -12   0    0.42    0.54
  -4 -12   0    6.00    0.81
  -4 -12   0    7.44    0.75
   3  12   0    1.08    0.36
   3  12   0    0.73    0.39
  -3 -12   0    1.00    0.41
   2  12   0    0.67    0.35
  -2 -12   0    0.92    0.38
  -2 -12   0    0.13    0.29
   1  12   0    1.15    0.36
   1  12   0    1.62    0.32
  -1 -12   0    0.73    0.37
   0  12   0  129.38    7.40
   0  12   0  128.10    7.40
   0 -12   0  126.39    7.33
   0 -12   0  128.82    7.34
  -1  12   0    1.94    0.34
  -1  12   0    1.69    0.41
   1 -12   0    1.69    0.41
   1 -12   0    1.35    0.30
  -2  12   0    0.56    0.36
   2 -12   0    1.29    0.50
   2 -12   0    0.53    0.26
   2 -12   0    0.37    0.16
   2 -12   0    0.52    0.30
  -3  12   0    1.02    0.45
  -3  12   0    1.96    0.38
   3 -12   0    2.47    0.57
   3 -12   0    1.09    0.35
   3 -12   0    1.52    0.45
  -4  12   0   10.26    1.01
  -4  12   0   10.07    0.84
   4 -12   0   11.53    0.80
   4 -12   0   10.67    1.16
   4 -12   0   10.14    0.89
  -5  12   0   -0.34    0.66
  -5  12   0    0.58    0.47
   5 -12   0    0.12    0.80
   5 -12   0   -0.10    0.36
   5 -12   0    0.31    0.24
   5 -12   0    0.03    0.46
  -6  12   0    1.04    0.57
   6 -12   0    1.53    1.03
  -7  12   0    0.53    0.78
   7 -12   0    0.75    0.66
  -8  12   0    0.71    0.84
   8 -12   0    1.54    0.82
  -9  12   0    2.31    1.04
   9 -12   0    2.19    1.02
  -8 -13   0    2.11    1.17
  -7 -13   0    3.31    0.92
   4  13   0    0.43    0.44
  -4 -13   0    0.50    0.41
  -3 -13   0    0.47    0.47
  -2 -13   0    1.24    0.44
  -2 -13   0    1.46    0.35
   1  13   0   63.94    3.55
   1  13   0   57.78    3.57
  -1 -13   0   54.33    3.36
  -1 -13   0   60.96    3.39
   0  13   0   -0.09    0.38
   0  13   0    0.09    0.34
   0 -13   0    0.42    0.32
   0 -13   0    0.31    0.44
  -1  13   0   55.79    3.85
  -1  13   0   70.01    3.70
   1 -13   0   70.41    4.11
   1 -13   0   71.32    4.14
  -2  13   0    1.32    0.44
  -2  13   0    0.96    0.36
   2 -13   0    1.87    0.36
   2 -13   0    1.75    0.55
  -3  13   0    0.42    0.50
  -3  13   0    0.95    0.39
   3 -13   0    1.27    0.63
   3 -13   0    0.13    0.35
  -4  13   0    0.09    0.43
  -4  13   0    0.47    0.60
   4 -13   0    0.32    0.42
   4 -13   0    0.21    0.22
   4 -13   0   -0.51    0.71
   4 -13   0    0.16    0.57
  -5  13   0   10.17    1.45
  -5  13   0    9.44    0.95
   5 -13   0   10.73    1.15
   5 -13   0   11.08    1.00
  -6  13   0    3.73    0.67
   6 -13   0    2.95    0.64
   6 -13   0    3.43    1.17
  -7  13   0    5.39    0.80
   7 -13   0    5.77    0.84
  -8  13   0    2.04    0.90
   8 -13   0    1.28    0.88
  -9  13   0    1.10    1.07
   9 -13   0    1.63    1.35
  -8 -14   0    1.22    1.27
  -5 -14   0    5.14    0.74
  -3 -14   0    3.03    0.43
  -3 -14   0    3.09    0.56
   2  14   0    9.39    0.98
   2  14   0   10.64    0.87
   1  14   0   19.87    1.29
  -1 -14   0   20.46    1.35
  -1 -14   0   21.76    1.42
   0  14   0   18.58    1.19
   0  14   0   16.34    1.26
   0 -14   0   18.03    1.31
   0 -14   0   17.94    1.18
  -1  14   0   22.96    1.58
   1 -14   0   24.78    1.54
  -2  14   0   11.73    1.07
  -2  14   0   12.91    0.95
   2 -14   0   12.36    0.96
   2 -14   0   14.31    1.21
   2 -14   0   14.07    0.84
   2 -14   0   12.38    0.96
  -3  14   0    4.00    0.66
  -3  14   0    4.60    0.53
   3 -14   0    4.83    0.51
   3 -14   0    5.85    0.60
   3 -14   0    4.43    0.79
   3 -14   0    3.77    0.45
  -4  14   0    3.03    0.73
  -4  14   0    2.17    0.51
   4 -14   0    2.68    0.49
   4 -14   0    3.02    0.32
  -5  14   0    8.94    0.97
   5 -14   0    8.74    0.94
  -6  14   0    2.35    0.66
   6 -14   0    3.62    0.69
  -7  14   0    4.39    0.84
   7 -14   0    3.93    0.81
  -8  14   0    1.58    0.92
   8 -14   0   -0.04    0.90
   7  15   0    3.31    0.81
  -5 -15   0   12.08    1.54
   3  15   0    1.79    0.46
   3  15   0    0.55    0.62
   2  15   0    5.77    0.75
   2  15   0    4.24    0.53
   1  15   0    0.15    0.43
   1  15   0    0.79    0.63
  -1 -15   0    0.01    0.56
   0  15   0   -0.01    0.45
   0  15   0    0.46    0.91
   0 -15   0   -0.35    0.62
   0 -15   0   -0.37    0.38
   0 -15   0    0.00    0.37
  -1  15   0    0.32    0.45
  -1  15   0   -0.05    0.76
   1 -15   0    0.56    0.64
   1 -15   0    0.18    0.37
  -2  15   0    5.57    0.72
  -2  15   0    6.10    0.75
   2 -15   0    6.05    0.71
   2 -15   0    7.39    0.84
   2 -15   0    5.39    0.58
  -3  15   0    1.50    0.71
  -3  15   0    2.51    0.51
   3 -15   0    1.23    0.27
   3 -15   0    2.48    0.45
   3 -15   0    1.67    0.82
  -4  15   0   17.11    1.27
   4 -15   0   15.37    1.78
   4 -15   0   17.31    1.28
   4 -15   0   19.61    1.15
  -5  15   0   16.00    1.30
   5 -15   0   15.27    1.22
   5 -15   0   15.12    1.51
   6 -15   0    0.57    0.65
  -7  15   0    3.46    0.82
   7 -15   0    4.52    0.87
  -8  15   0   -0.62    0.94
   8 -15   0   -0.65    1.00
   5  16   0    0.23    0.63
   4  16   0   12.88    1.20
   3  16   0    7.11    0.91
  -3 -16   0    5.13    0.76
  -2 -16   0    1.56    0.66
  -2 -16   0    0.69    0.43
   1  16   0    0.74    0.45
   1  16   0    0.81    0.49
   1  16   0   -0.15    0.65
  -1 -16   0   -0.31    0.40
   0  16   0    1.71    0.58
   0  16   0    1.60    0.66
   0 -16   0    3.05    0.50
   0 -16   0    3.67    0.74
  -1  16   0    0.24    0.48
  -1  16   0    0.47    0.71
   1 -16   0    0.26    0.74
   1 -16   0    0.01    0.42
  -2  16   0    2.51    1.23
  -2  16   0    1.99    0.52
   2 -16   0    2.09    0.53
   2 -16   0    3.46    0.86
  -3  16   0    7.83    0.91
   3 -16   0   10.27    0.94
  -4  16   0   13.91    1.19
   4 -16   0   16.93    1.10
   4 -16   0   16.85    1.29
  -5  16   0   -0.38    0.62
   5 -16   0    0.68    0.36
   5 -16   0    0.81    0.59
   5 -16   0    0.08    1.38
  -6  16   0    2.81    0.81
   6 -16   0    3.48    0.74
  -7  16   0    1.00    0.89
   7 -16   0    0.01    0.86
  -8  16   0    0.59    1.05
   8 -16   0    0.73    1.02
   6  17   0    0.71    0.76
   5  17   0    0.50    0.68
   3  17   0    3.13    0.59
  -2 -17   0    3.88    0.57
  -2 -17   0    4.37    1.19
   1  17   0    3.55    0.62
  -1 -17   0    1.70    0.79
   0 -17   0    0.72    0.77
  -1  17   0    3.18    0.59
   1 -17   0    3.59    0.54
   1 -17   0    2.89    0.92
  -2  17   0    7.03    0.92
   2 -17   0    6.11    0.56
   2 -17   0    6.13    0.82
   2 -17   0    5.08    1.08
  -3  17   0    5.35    0.68
   3 -17   0    4.76    0.61
   3 -17   0    4.74    1.15
  -4  17   0    7.49    1.02
   4 -17   0    9.06    0.75
   4 -17   0    9.13    1.00
   4 -17   0    7.51    1.38
  -5  17   0    0.70    0.70
   5 -17   0    0.95    0.67
  -6  17   0    0.56    0.79
   6 -17   0    1.44    0.74
   6 -17   0    1.06    0.46
  -7  17   0   -0.69    0.95
   5  18   0    4.12    0.81
   2  18   0    3.75    0.61
   1  18   0    2.71    0.60
  -1 -18   0    1.94    0.90
   0 -18   0    0.17    0.95
   0 -18   0    0.31    0.51
  -1  18   0    2.82    0.65
   1 -18   0    1.31    1.05
   1 -18   0    2.33    0.54
  -2  18   0    4.57    0.70
   2 -18   0    6.37    1.45
   2 -18   0    4.21    0.65
  -3  18   0    2.01    0.65
   3 -18   0    3.52    0.63
  -4  18   0    7.26    0.85
   4 -18   0    5.85    1.51
   4 -18   0    7.33    0.73
   4 -18   0    7.88    1.03
   5 -18   0    8.42    1.17
  -6  18   0    1.23    0.91
   6 -18   0   -0.15    0.85
   6  19   0   -0.58    0.85
   5  19   0    4.37    0.85
  -2 -19   0    1.91    0.60
  -2 -19   0    1.06    1.08
  -1 -19   0    0.06    1.06
  -1 -19   0    0.16    0.58
  -1 -19   0    0.25    0.69
   0 -19   0    0.68    1.11
  -1  19   0    0.25    0.70
   1 -19   0    0.29    0.60
  -2  19   0    2.05    0.71
   2 -19   0    2.23    0.63
   2 -19   0    1.80    1.35
  -3  19   0    0.65    0.73
   3 -19   0    0.12    0.66
   3 -19   0   -0.07    1.44
  -4  19   0    0.47    0.77
   4 -19   0    0.08    0.69
   4 -19   0    1.07    0.43
  -5  19   0    5.28    0.90
   5 -19   0    7.11    0.92
  -6  19   0    0.38    0.94
   6 -19   0    0.66    0.90
   6 -19   0   -0.18    0.58
   5  20   0    2.57    0.89
   4  20   0    2.34    0.83
  -2 -20   0    1.70    1.23
  -2 -20   0    0.48    0.69
  -1 -20   0    0.92    0.65
  -1  20   0    2.61    0.81
   1 -20   0    2.40    1.37
   1 -20   0    1.75    0.71
  -2  20   0    1.54    0.83
   2 -20   0    1.72    1.59
   2 -20   0    1.29    0.66
  -3  20   0    0.56    0.83
   3 -20   0    0.91    0.71
   4 -20   0    1.22    0.82
  -5  20   0    5.18    1.03
   5 -20   0    4.62    0.96
   4  21   0   -1.07    0.85
   3  21   0    0.84    0.81
  -1 -21   0    1.58    2.27
   0  21   0   -0.83    0.84
   0 -21   0   -0.63    1.54
   1 -21   0    3.00    0.77
   1 -21   0    2.94    2.29
  -2  21   0    1.13    0.91
   2 -21   0    1.43    1.86
   2 -21   0    0.08    0.75
  -3  21   0    0.40    0.91
  -4  21   0    0.09    1.00
   4 -21   0    0.20    0.90
   1  22   0    3.24    0.86
  -1 -22   0    0.18    1.88
   0 -22   0    6.21    2.80
   1 -22   0    2.58    1.96
   2 -22   0    0.93    0.88
   3 -22   0    0.70    0.87
   3 -22   1    0.22    0.63
   2 -22   1    0.61    0.89
  -2  22  -1   -0.29    1.11
   0 -22   1    0.41    1.93
   0  22  -1    1.31    1.00
  -1 -22   1   -1.63    1.87
   2  22  -1    0.11    0.83
   3  22  -1    0.30    0.89
   4 -21   1    0.89    0.93
  -4  21  -1    1.72    1.03
   2 -21   1    0.24    0.80
  -2  21  -1    0.70    0.93
   1 -21   1    1.27    0.77
   1 -21   1    0.01    1.64
  -1 -21   1    1.09    0.74
  -2 -21   1    0.52    1.52
   2  21  -1    0.87    0.73
  -3 -21   1    0.56    0.75
   4  21  -1   -0.22    0.84
   5 -20   1    0.27    0.94
   5 -20   1   -0.09    0.55
  -5  20  -1    0.33    0.94
   4 -20   1    3.52    0.94
  -4  20  -1    4.49    0.97
   3 -20   1    5.03    0.59
   3 -20   1    5.06    0.82
  -3  20  -1    4.76    0.92
   2 -20   1   -0.09    0.43
   2 -20   1    0.30    1.58
   2 -20   1    0.23    0.70
  -2  20  -1    0.42    0.80
   1 -20   1    2.98    0.75
  -1  20  -1    2.66    0.81
   0 -20   1    3.20    0.69
   0 -20   1    2.59    1.36
   0  20  -1    3.55    0.85
  -1 -20   1    0.58    0.64
   1  20  -1    0.99    0.79
   1  20  -1    0.68    0.68
  -3 -20   1    3.14    1.34
   3  20  -1    4.73    0.81
   4  20  -1    0.63    0.78
   5  20  -1    3.00    0.89
   6 -19   1    0.31    0.91
  -6  19  -1    1.07    0.97
   5 -19   1    4.57    0.88
  -5  19  -1    5.02    0.93
   4 -19   1    0.41    0.72
   3 -19   1   -0.06    1.55
   3 -19   1    1.01    0.66
  -3  19  -1    0.73    0.74
   2 -19   1    4.26    0.69
  -2  19  -1    6.86    0.84
   1 -19   1   -1.75    1.20
   1 -19   1   -0.22    0.58
  -1  19  -1    0.44    0.73
   0 -19   1    0.33    0.64
   0  19  -1   -0.08    0.67
  -1 -19   1    5.96    1.27
  -1 -19   1    5.52    0.70
   1  19  -1    5.98    0.74
  -2 -19   1    0.97    1.10
   2  19  -1    1.23    0.63
   6  19  -1    0.45    0.85
   6 -18   1    1.30    1.03
  -6  18  -1    2.16    0.93
   5 -18   1    0.66    0.73
   5 -18   1    0.85    0.46
  -5  18  -1    0.11    0.78
   4 -18   1    3.56    0.69
  -4  18  -1    3.89    0.77
   3 -18   1    4.55    1.37
   3 -18   1    7.20    0.77
  -3  18  -1    6.28    0.78
   2 -18   1    2.80    0.59
   2 -18   1    2.30    1.17
  -2  18  -1    2.16    0.66
   1 -18   1    0.85    0.55
  -1  18  -1    0.92    0.65
   0 -18   1    0.80    0.96
   0 -18   1    0.95    0.53
   0  18  -1    1.33    0.58
  -1 -18   1    0.04    0.53
  -1 -18   1    0.56    0.92
   1  18  -1    0.54    0.63
  -2 -18   1   -0.25    0.53
  -2 -18   1   -0.01    0.90
  -3 -18   1   -0.14    0.92
  -3 -18   1    0.25    0.57
  -4 -18   1    1.44    0.67
   4  18  -1   -0.03    0.62
   5  18  -1    1.87    0.75
   6  18  -1    4.01    0.85
  -7  17  -1    0.47    0.98
   6 -17   1    0.40    0.75
  -6  17  -1    1.65    0.84
   5 -17   1    8.59    1.14
   4 -17   1    0.48    0.59
   4 -17   1   -0.19    1.30
  -4  17  -1    0.96    0.63
   3 -17   1   15.59    2.11
   3 -17   1   16.72    1.28
  -3  17  -1   13.59    1.19
   2 -17   1    1.14    0.52
  -2  17  -1    0.86    0.58
   1 -17   1    7.05    0.99
   1 -17   1    6.87    0.80
   1 -17   1    4.33    0.67
  -1  17  -1    7.96    0.95
   0 -17   1   -0.09    0.57
   0 -17   1   -0.68    0.80
   0  17  -1   -0.15    0.52
  -1 -17   1    0.16    0.80
  -1 -17   1   -0.21    0.52
   1  17  -1   -0.40    0.55
  -2 -17   1    0.43    0.76
   2  17  -1    1.19    0.58
  -3 -17   1    0.81    0.81
   3  17  -1    0.93    0.53
  -5 -17   1    4.01    0.97
   6  17  -1    1.04    0.74
   7 -16   1    1.73    0.88
  -7  16  -1    0.06    0.93
   6 -16   1    7.22    0.89
  -6  16  -1    6.66    0.89
   5 -16   1    0.47    0.37
   5 -16   1    0.18    0.59
  -5  16  -1    0.39    0.64
   4 -16   1   12.21    1.39
   4 -16   1   11.25    1.07
  -4  16  -1   12.24    1.12
   3 -16   1    2.01    0.50
   3 -16   1    3.00    1.01
  -3  16  -1    2.48    0.56
   2 -16   1    1.78    0.56
   2 -16   1    2.12    0.85
   2 -16   1    2.11    0.55
  -2  16  -1    2.21    0.52
   1 -16   1    0.28    0.42
   1 -16   1    0.65    0.78
  -1  16  -1    0.69    0.49
  -1  16  -1    0.59    0.75
   0 -16   1    3.69    0.53
   0 -16   1    3.94    0.77
   0 -16   1    3.89    0.45
   0  16  -1    3.23    0.73
   0  16  -1    3.88    0.58
  -1 -16   1    0.63    0.41
  -1 -16   1    1.17    0.68
   1  16  -1    0.59    0.50
   1  16  -1    0.88    0.68
   1  16  -1   -0.36    0.44
  -2 -16   1    0.17    0.71
  -2 -16   1    0.70    0.44
   2  16  -1    1.22    0.53
   2  16  -1    0.80    0.71
  -4 -16   1    0.10    0.72
  -4 -16   1    1.49    0.55
  -5 -16   1    0.95    0.83
   8 -15   1    1.74    1.10
  -8  15  -1    1.64    0.97
   7 -15   1    2.41    0.83
  -7  15  -1    2.55    0.81
   6 -15   1    0.83    0.68
  -6  15  -1   -0.09    0.71
   5 -15   1   -0.05    1.18
   5 -15   1    0.42    0.58
  -5  15  -1   -0.39    0.60
   4 -15   1   -0.76    1.00
   4 -15   1    0.02    0.51
   4 -15   1   -0.17    0.28
  -4  15  -1    0.49    0.54
   3 -15   1    3.76    0.51
  -3  15  -1    2.91    0.52
  -3  15  -1    2.48    0.77
   2 -15   1   27.34    1.75
   2 -15   1   28.67    1.97
  -2  15  -1   27.97    1.76
  -2  15  -1   27.40    1.91
   1 -15   1    0.17    0.40
   1 -15   1    0.50    0.66
  -1  15  -1    0.20    0.45
  -1  15  -1    0.33    0.64
   0 -15   1   -0.04    0.38
   0 -15   1   -0.24    0.61
   0  15  -1    0.42    0.45
  -1 -15   1   11.02    0.90
  -2 -15   1    0.95    0.43
  -2 -15   1    1.08    0.38
  -2 -15   1    0.96    0.60
   2  15  -1    0.70    0.46
   2  15  -1    1.78    0.46
  -3 -15   1    1.43    0.43
  -3 -15   1    2.88    0.67
   3  15  -1    1.98    0.48
   3  15  -1    3.74    0.66
   4  15  -1   11.69    1.07
  -5 -15   1    0.81    0.74
  -6 -15   1    0.45    0.63
  -6 -15   1    1.09    0.88
  -7 -15   1    0.18    1.08
  -7 -15   1   -0.01    0.81
   8 -14   1    3.94    1.01
  -8  14  -1    6.21    1.05
   7 -14   1    8.78    1.22
  -7  14  -1    7.73    0.92
   6 -14   1    2.53    0.66
   5 -14   1    4.54    0.63
   5 -14   1    3.91    0.53
   5 -14   1    4.05    1.10
  -5  14  -1    3.07    0.61
   4 -14   1    0.75    0.87
   4 -14   1    1.31    0.41
   4 -14   1    1.04    0.46
  -4  14  -1    1.88    0.50
  -4  14  -1    1.84    0.76
   3 -14   1    7.36    0.55
   3 -14   1    6.12    0.70
   3 -14   1    7.23    0.87
   3 -14   1    6.46    0.76
  -3  14  -1    7.39    0.79
  -3  14  -1    8.22    0.83
   2 -14   1    1.14    0.64
   2 -14   1    1.44    0.63
   2 -14   1    0.59    0.37
  -2  14  -1    1.24    0.42
  -2  14  -1    0.49    0.66
   1 -14   1   29.79    1.66
   1 -14   1   28.20    1.74
   1 -14   1   26.68    1.71
   1 -14   1   27.96    1.84
  -1  14  -1   26.53    1.84
  -1  14  -1   28.98    1.74
   0 -14   1    1.83    0.38
   0 -14   1    0.80    0.34
   0 -14   1    1.56    0.59
   0  14  -1    0.98    0.40
   0  14  -1    1.36    0.52
  -1 -14   1    0.48    0.36
  -1 -14   1   -0.71    0.49
   1  14  -1    0.30    0.37
   1  14  -1   -0.61    0.37
   1  14  -1   -0.52    0.51
  -2 -14   1    0.80    0.38
  -2 -14   1    0.68    0.51
   2  14  -1    1.27    0.40
   2  14  -1    0.08    0.38
  -3 -14   1   11.19    0.90
  -3 -14   1   11.27    1.01
   3  14  -1   13.49    1.03
   3  14  -1   11.68    0.99
  -4 -14   1    1.97    0.49
   4  14  -1    2.04    0.49
  -5 -14   1    3.35    1.04
   5  14  -1    4.12    0.62
   9 -13   1   -1.63    1.25
  -9  13  -1    0.32    1.05
   8 -13   1   -0.84    0.89
  -8  13  -1    0.45    0.85
   7 -13   1    3.03    0.76
  -7  13  -1    4.04    0.78
   6 -13   1    0.40    0.61
  -6  13  -1    0.31    0.58
   5 -13   1   -0.22    0.50
   5 -13   1    0.48    0.28
  -5  13  -1    0.36    0.48
   4 -13   1    5.40    0.57
  -4  13  -1    5.84    0.62
  -4  13  -1    6.38    0.78
   3 -13   1    6.93    0.52
   3 -13   1    7.15    0.79
   3 -13   1    6.29    0.68
  -3  13  -1    6.48    0.71
  -3  13  -1    5.88    0.68
   2 -13   1   27.73    1.68
   2 -13   1   26.95    1.79
  -2  13  -1   27.12    1.80
  -2  13  -1   28.44    1.72
   1 -13   1   15.54    1.04
  -1  13  -1   13.93    1.04
   0 -13   1   19.95    1.36
   0 -13   1   20.54    1.28
   0  13  -1   20.06    1.28
   0  13  -1   19.47    1.33
  -1 -13   1    2.49    0.47
   1  13  -1    1.11    0.46
   1  13  -1    1.87    0.37
  -2 -13   1    6.54    0.77
  -2 -13   1    5.68    0.65
   2  13  -1    6.31    0.67
  -3 -13   1    3.65    0.44
  -3 -13   1    4.21    0.54
   3  13  -1    3.29    0.43
   3  13  -1    3.52    0.48
  -4 -13   1    6.62    0.68
  -4 -13   1    6.12    0.76
   4  13  -1    6.34    0.78
  -5 -13   1    9.30    0.95
  -5 -13   1    7.77    1.08
   5  13  -1    7.41    1.00
  -6 -13   1    4.31    0.80
   9 -12   1    0.53    1.04
  -9  12  -1    1.63    1.06
   8 -12   1    0.44    0.83
  -8  12  -1    0.18    0.85
   7 -12   1    6.97    0.83
  -7  12  -1    6.58    0.84
   6 -12   1    2.12    1.07
  -6  12  -1    1.51    0.57
   5 -12   1    1.04    0.48
   5 -12   1    1.74    0.83
   5 -12   1    0.48    0.25
  -5  12  -1   -0.19    0.74
  -5  12  -1    0.61    0.49
   4 -12   1    1.14    0.41
   4 -12   1    1.03    0.67
  -4  12  -1    0.52    0.39
  -4  12  -1    1.41    0.59
   3 -12   1    0.02    0.34
   3 -12   1    0.60    0.56
  -3  12  -1    0.24    0.47
  -3  12  -1   -0.20    0.34
   2 -12   1    0.24    0.27
   2 -12   1    0.55    0.49
   2 -12   1    0.54    0.17
   2 -12   1    0.22    0.30
  -2  12  -1   -0.07    0.42
  -2  12  -1    0.54    0.33
   1 -12   1   45.38    2.60
   1 -12   1   44.42    2.62
   1 -12   1   44.34    2.65
  -1  12  -1   44.39    2.65
  -1  12  -1   44.78    2.62
   0 -12   1   34.56    2.06
   0 -12   1   34.93    2.10
   0  12  -1   36.68    2.13
   0  12  -1   35.34    2.11
   0  12  -1   34.23    2.13
  -1 -12   1    0.82    0.36
  -1 -12   1    0.32    0.30
  -1 -12   1    0.59    0.24
   1  12  -1    0.50    0.32
   1  12  -1    1.00    0.31
   1  12  -1    0.46    0.35
  -2 -12   1   29.44    1.78
  -2 -12   1   28.44    1.75
   2  12  -1   30.28    1.90
   2  12  -1   31.32    1.90
   2  12  -1   32.13    1.88
  -3 -12   1    1.92    0.36
  -3 -12   1    2.50    0.44
   3  12  -1    3.81    0.51
  -4 -12   1    0.54    0.38
  -4 -12   1    0.65    0.48
   4  12  -1    0.47    0.44
   4  12  -1    0.43    0.43
   4  12  -1    0.09    0.39
  -5 -12   1    6.92    0.97
  -5 -12   1    8.10    0.86
  -6 -12   1   -0.03    0.67
  -7 -12   1    0.11    0.84
  -7 -12   1   -0.02    0.61
   7  12  -1    0.08    0.76
  -8 -12   1   -1.05    1.14
   9 -11   1   -0.92    0.97
  -9  11  -1   -0.14    0.56
  -9  11  -1    0.09    0.93
   8 -11   1   -0.01    0.77
  -8  11  -1   -0.11    0.77
   7 -11   1    2.53    0.67
  -7  11  -1    1.33    0.82
   6 -11   1    3.31    0.57
   6 -11   1    1.72    0.98
  -6  11  -1    2.29    0.59
  -6  11  -1    2.25    0.85
   5 -11   1    5.25    0.57
   5 -11   1    4.50    0.45
   5 -11   1    4.86    0.83
  -5  11  -1    5.64    0.59
   4 -11   1    9.08    0.67
   4 -11   1    8.49    0.80
   4 -11   1    8.89    1.04
  -4  11  -1    9.14    0.77
  -4  11  -1    7.64    0.94
  -4  11  -1    8.61    0.59
   3 -11   1   17.80    1.34
   3 -11   1   18.77    1.21
   3 -11   1   19.59    1.13
  -3  11  -1   18.17    1.20
  -3  11  -1   18.62    1.28
   2 -11   1   -0.01    0.27
   2 -11   1    0.67    0.45
   2 -11   1    0.10    0.22
  -2  11  -1    0.33    0.37
  -2  11  -1    0.22    0.35
   1 -11   1   18.06    1.16
   1 -11   1   18.06    1.04
   1 -11   1   15.53    1.14
   1 -11   1   18.21    1.11
  -1  11  -1   16.89    1.08
  -1  11  -1   16.87    1.13
   0 -11   1   53.60    3.13
   0 -11   1   54.40    3.15
   0  11  -1   54.06    3.25
   0  11  -1   57.61    3.25
  -1 -11   1   94.47    5.38
  -1 -11   1   92.36    5.39
   1  11  -1   94.74    5.53
   1  11  -1   97.27    5.53
  -2 -11   1   10.43    0.76
  -2 -11   1   10.70    0.80
   2  11  -1   11.22    0.83
   2  11  -1   11.58    0.80
  -3 -11   1   28.57    1.72
  -3 -11   1   27.53    1.70
   3  11  -1   30.29    1.80
   3  11  -1   29.07    1.81
  -4 -11   1    0.75    0.44
   4  11  -1    0.45    0.38
  -5 -11   1    2.73    0.47
   5  11  -1    1.95    0.52
   5  11  -1    1.84    0.46
  -6 -11   1    0.56    0.49
  -6 -11   1   -0.13    0.92
   6  11  -1    0.02    0.59
  -7 -11   1    7.85    1.00
  -8 -11   1    1.45    0.81
  -8 -11   1    0.92    1.17
  -9 -11   1   -1.36    1.56
  -9 -11   1    1.20    1.04
  10 -10   1    1.42    1.24
 -10  10  -1   -0.05    0.69
 -10  10  -1   -0.04    1.10
   9 -10   1    1.32    0.93
  -9  10  -1    0.65    0.87
  -9  10  -1    1.28    0.56
   8 -10   1   -0.17    0.72
  -8  10  -1    0.21    0.71
   7 -10   1    5.41    0.75
  -7  10  -1    5.58    0.76
   6 -10   1   15.62    1.49
   6 -10   1   10.42    0.93
   6 -10   1   11.48    1.03
  -6  10  -1   11.12    1.01
  -6  10  -1   11.17    1.31
   5 -10   1   11.54    0.93
  -5  10  -1   10.42    0.92
  -5  10  -1   11.14    1.05
   4 -10   1   25.18    1.70
   4 -10   1   26.78    1.62
   4 -10   1   25.84    1.56
  -4  10  -1   26.97    1.63
  -4  10  -1   25.38    1.69
   3 -10   1    3.86    0.52
   3 -10   1    3.98    0.41
  -3  10  -1    4.08    0.41
  -3  10  -1    3.92    0.48
   2 -10   1    3.36    0.45
   2 -10   1    3.91    0.44
  -2  10  -1    3.63    0.41
  -2  10  -1    3.35    0.45
   1 -10   1    4.33    0.54
   1 -10   1    4.30    0.33
   1 -10   1    4.44    0.44
  -1  10  -1    5.27    0.49
  -1  10  -1    4.58    0.53
   0 -10   1   60.40    3.47
   0 -10   1   59.34    3.47
   0  10  -1   63.20    3.53
   0  10  -1   59.41    3.54
   0  10  -1   60.43    3.55
  -1 -10   1    3.30    0.44
  -1 -10   1    2.37    0.30
   1  10  -1    3.22    0.45
   1  10  -1    3.06    0.40
  -2 -10   1   23.25    1.40
  -2 -10   1   22.99    1.41
   2  10  -1   23.48    1.43
   2  10  -1   22.36    1.42
   2  10  -1   24.11    1.41
  -3 -10   1    0.84    0.34
  -3 -10   1    0.15    0.27
   3  10  -1   -0.09    0.28
   3  10  -1    0.40    0.31
   3  10  -1    0.13    0.30
  -4 -10   1    0.23    0.37
  -4 -10   1   -0.07    0.31
   4  10  -1   -0.63    0.36
   4  10  -1    0.48    0.36
  -5 -10   1    0.34    0.45
  -5 -10   1    0.53    0.37
   5  10  -1   -0.05    0.45
   5  10  -1    0.23    0.42
  -6 -10   1    0.36    0.49
   6  10  -1    1.02    0.58
   6  10  -1    0.92    0.55
  -7 -10   1    1.62    0.81
  -8 -10   1    2.78    1.11
  -8 -10   1    1.64    0.81
   8  10  -1    0.68    0.79
  -9 -10   1   -0.14    0.96
  -9 -10   1    0.45    1.46
 -10 -10   1    1.03    1.19
  10  10  -1    0.86    1.24
  10  -9   1    1.26    1.16
 -10   9  -1    0.36    0.67
   9  -9   1   -0.80    0.86
  -9   9  -1    0.03    0.54
  -9   9  -1    1.03    0.86
   8  -9   1    0.35    0.68
  -8   9  -1   -0.35    0.70
   7  -9   1   10.39    1.94
   7  -9   1    8.30    0.99
  -7   9  -1   11.01    1.16
  -7   9  -1    9.23    1.06
   6  -9   1    5.80    0.62
   6  -9   1    5.99    0.92
  -6   9  -1    5.74    0.61
  -6   9  -1    5.89    0.82
  -6   9  -1    4.63    0.54
   5  -9   1    9.48    0.63
   5  -9   1    8.62    1.09
   5  -9   1    8.31    0.82
  -5   9  -1    8.60    0.80
   4  -9   1   13.27    0.83
   4  -9   1   13.59    1.07
   4  -9   1   11.81    0.92
   4  -9   1   13.59    0.81
  -4   9  -1   12.20    0.89
  -4   9  -1   11.59    0.94
   3  -9   1   12.08    0.73
   3  -9   1   11.27    0.82
  -3   9  -1   11.97    0.83
  -3   9  -1   11.94    0.90
   2  -9   1    0.22    0.29
   2  -9   1    0.12    0.12
   2  -9   1   -0.03    0.22
  -2   9  -1   -0.15    0.28
  -2   9  -1    0.34    0.25
   1  -9   1    0.28    0.11
   1  -9   1    0.34    0.14
   1  -9   1    0.46    0.21
   1  -9   1    0.16    0.26
  -1   9  -1    1.01    0.24
   0  -9   1   18.19    1.13
   0  -9   1   19.18    1.16
   0   9  -1   20.08    1.25
   0   9  -1   21.17    1.26
  -1  -9   1   98.86    5.44
  -1  -9   1   90.38    5.44
   1   9  -1  102.71    5.79
   1   9  -1  100.05    5.81
   1   9  -1   99.65    5.79
  -2  -9   1   17.94    1.09
  -2  -9   1   17.53    1.11
   2   9  -1   16.03    1.07
   2   9  -1   18.37    1.07
  -3  -9   1    2.27    0.31
  -3  -9   1    2.55    0.34
   3   9  -1    2.06    0.34
   3   9  -1    1.87    0.31
   3   9  -1    2.71    0.32
  -4  -9   1    0.26    0.30
  -4  -9   1    0.41    0.32
   4   9  -1    0.52    0.34
   4   9  -1    0.21    0.31
  -5  -9   1    5.23    0.64
  -5  -9   1    5.21    0.73
   5   9  -1    6.97    0.78
  -6  -9   1   31.45    2.04
  -6  -9   1   30.89    1.96
   6   9  -1   32.77    2.08
   6   9  -1   32.67    2.07
  -7  -9   1    5.61    0.82
   7   9  -1    5.96    0.73
  -8  -9   1    3.78    0.80
  -8  -9   1    2.77    1.05
   8   9  -1    2.86    0.83
  -9  -9   1    4.29    0.96
  -9  -9   1    2.09    1.40
 -10  -9   1    0.67    1.97
  10   9  -1    0.32    1.35
  10  -8   1    1.14    1.09
 -10   8  -1   -0.30    1.07
 -10   8  -1   -0.20    0.68
   9  -8   1    2.31    0.85
  -9   8  -1    1.23    0.59
  -9   8  -1    2.16    0.77
  -8   8  -1   10.95    1.12
  -8   8  -1    9.07    0.89
   7  -8   1   12.91    1.11
   7  -8   1   12.14    1.67
  -7   8  -1   10.55    1.43
  -7   8  -1   12.87    1.08
   6  -8   1    0.53    0.44
   6  -8   1    1.13    0.76
  -6   8  -1    0.30    0.42
  -6   8  -1   -0.12    0.37
  -6   8  -1    0.34    0.67
   5  -8   1    0.89    0.56
   5  -8   1    0.13    0.23
   5  -8   1    0.59    0.35
  -5   8  -1    0.75    0.38
  -5   8  -1    0.07    0.29
  -5   8  -1    0.86    0.47
   4  -8   1  106.76    6.19
   4  -8   1  107.90    6.17
   4  -8   1  106.46    6.14
  -4   8  -1   98.51    5.90
  -4   8  -1  103.19    5.94
  -4   8  -1  106.67    5.92
   3  -8   1   53.16    3.18
   3  -8   1   57.75    3.15
   3  -8   1   53.15    3.20
  -3   8  -1   48.52    2.84
   2  -8   1    0.46    0.16
   2  -8   1    0.13    0.27
   2  -8   1    0.32    0.23
  -2   8  -1    0.23    0.20
  -2   8  -1    0.08    0.24
   1  -8   1   31.92    1.82
   1  -8   1   30.22    1.83
  -1   8  -1   32.85    1.87
  -1   8  -1   30.92    1.87
   0  -8   1    5.15    0.43
   0  -8   1    5.93    0.46
   0   8  -1    6.15    0.49
   0   8  -1    6.52    0.48
  -1  -8   1    9.44    0.64
  -1  -8   1    9.86    0.64
   1   8  -1   10.07    0.65
   1   8  -1   10.38    0.66
   1   8  -1    9.16    0.68
  -2  -8   1    1.87    0.27
  -2  -8   1    1.77    0.28
   2   8  -1    2.34    0.28
   2   8  -1    2.79    0.39
   2   8  -1    2.43    0.27
  -3  -8   1    8.11    0.61
  -3  -8   1    8.21    0.63
   3   8  -1    7.85    0.61
   3   8  -1    8.66    0.63
  -4  -8   1    6.88    0.60
  -4  -8   1    5.18    0.58
   4   8  -1    6.91    0.64
   4   8  -1    7.05    0.65
   4   8  -1    6.28    0.63
  -5  -8   1   24.49    1.49
  -5  -8   1   23.21    1.50
   5   8  -1   26.08    1.66
   5   8  -1   26.59    1.66
  -6  -8   1    5.20    0.70
  -6  -8   1    5.05    0.64
   6   8  -1    4.86    0.62
   6   8  -1    7.40    0.88
  -7  -8   1    2.70    0.74
  -7  -8   1    1.85    0.61
   7   8  -1    1.59    0.68
  -8  -8   1    4.20    0.78
  -8  -8   1    4.63    0.99
   8   8  -1    4.89    0.82
  -9  -8   1    1.72    0.87
  -9  -8   1    0.39    1.31
 -10  -8   1   -0.32    1.22
 -10  -8   1   -0.88    1.85
  10   8  -1    0.51    1.33
  10  -7   1   -0.71    1.03
 -10   7  -1   -0.35    0.73
 -10   7  -1    0.57    0.90
   9  -7   1    1.57    0.81
  -9   7  -1    0.35    0.74
  -9   7  -1   -0.17    0.62
   8  -7   1   29.00    1.97
  -8   7  -1   28.42    2.51
  -8   7  -1   29.33    1.95
   7  -7   1   19.58    1.47
   7  -7   1   23.09    1.85
  -7   7  -1   19.93    1.38
  -7   7  -1   16.83    2.26
   6  -7   1    8.37    0.84
   6  -7   1    7.76    0.85
  -6   7  -1    6.79    0.78
  -6   7  -1    6.80    0.62
   5  -7   1    1.02    0.51
   5  -7   1    0.57    0.24
   5  -7   1    0.74    0.36
  -5   7  -1    0.80    0.35
  -5   7  -1    0.92    0.24
  -5   7  -1    0.36    0.45
   4  -7   1    3.81    0.48
   4  -7   1    3.54    0.35
   4  -7   1    3.45    0.47
  -4   7  -1    4.09    0.45
  -4   7  -1    2.70    0.34
  -4   7  -1    3.82    0.39
   3  -7   1   61.94    3.71
   3  -7   1   68.14    3.72
   3  -7   1   62.93    3.73
  -3   7  -1   64.83    3.73
  -3   7  -1   64.02    3.74
   2  -7   1  131.20    7.44
   2  -7   1  127.44    7.46
   2  -7   1  131.29    7.45
  -2   7  -1  120.42    7.13
  -2   7  -1  128.04    7.13
   1  -7   1   80.21    4.58
   1  -7   1   82.63    4.59
   1  -7   1   77.04    4.60
  -1   7  -1   80.95    4.61
  -1   7  -1   79.33    4.61
   0  -7   1   12.93    0.78
   0  -7   1   12.36    0.79
   0   7  -1   12.36    0.75
   0   7  -1   11.54    0.75
  -1  -7   1   19.55    1.12
  -1  -7   1   17.86    1.12
   1   7  -1   18.62    1.12
   1   7  -1   20.46    1.11
   1   7  -1   16.41    1.23
  -2  -7   1    1.02    0.21
  -2  -7   1    0.69    0.19
   2   7  -1    0.78    0.20
   2   7  -1    0.32    0.20
  -3  -7   1    0.23    0.24
  -3  -7   1    0.09    0.21
   3   7  -1    0.32    0.23
   3   7  -1    0.29    0.23
  -4  -7   1   53.41    3.10
  -4  -7   1   53.06    3.09
   4   7  -1   59.40    3.24
   4   7  -1   51.92    3.24
   4   7  -1   55.65    3.25
  -5  -7   1    9.77    0.76
  -5  -7   1    8.77    0.80
   5   7  -1   10.95    0.85
   5   7  -1    9.58    0.85
  -6  -7   1   -0.06    0.49
   6   7  -1    0.25    0.47
   6   7  -1    0.35    0.45
  -7  -7   1    0.85    0.66
  -7  -7   1    0.11    0.56
   7   7  -1    0.52    0.55
  -8  -7   1    0.72    0.71
  -8  -7   1    0.72    0.92
   8   7  -1    0.62    0.69
  -9  -7   1    0.91    1.26
  -9  -7   1    1.35    0.84
   9   7  -1    1.15    0.88
 -10  -7   1    8.09    1.80
 -10  -7   1    4.55    1.02
  10   7  -1    7.52    1.31
  10  -6   1    2.01    1.03
 -10   6  -1    0.18    0.91
   9  -6   1    8.27    1.09
  -9   6  -1    6.10    0.85
   8  -6   1    0.61    0.64
  -8   6  -1    0.29    1.02
  -8   6  -1    1.08    0.63
   7  -6   1   11.79    1.05
   7  -6   1   12.20    1.50
  -7   6  -1    9.96    1.27
  -7   6  -1   11.99    1.02
   6  -6   1   12.77    1.32
   6  -6   1   12.88    0.99
  -6   6  -1   11.46    0.93
  -6   6  -1   10.68    1.05
   5  -6   1    7.48    0.86
   5  -6   1    7.90    0.71
  -5   6  -1    7.19    0.55
  -5   6  -1    5.95    0.77
  -5   6  -1    7.54    0.66
   4  -6   1   22.65    1.32
   4  -6   1   21.65    1.37
   4  -6   1   22.42    1.42
  -4   6  -1   24.98    1.46
  -4   6  -1   21.64    1.42
   3  -6   1  148.30    8.58
   3  -6   1  154.69    8.57
   3  -6   1  145.47    8.55
  -3   6  -1  156.41    8.85
  -3   6  -1  150.41    8.85
  -3   6  -1  155.98    8.83
   2  -6   1    5.59    0.48
   2  -6   1    5.52    0.45
   2  -6   1    6.53    0.38
  -2   6  -1    4.97    0.44
  -2   6  -1    6.51    0.38
  -2   6  -1    5.78    0.46
   1  -6   1    6.67    0.40
   1  -6   1    5.31    0.46
   1  -6   1    6.15    0.44
   1  -6   1    6.79    0.39
  -1   6  -1    6.58    0.45
  -1   6  -1    6.19    0.45
   0  -6   1    6.93    0.42
   0  -6   1    6.61    0.41
   0  -6   1    6.68    0.46
   0  -6   1    6.97    0.45
   0   6  -1    6.91    0.47
   0   6  -1    6.98    0.47
  -1  -6   1   18.12    1.07
  -1  -6   1   17.94    1.07
   1   6  -1   17.84    1.08
   1   6  -1   18.73    1.08
  -2  -6   1    4.66    0.61
  -2  -6   1    5.21    0.41
  -2  -6   1    6.06    0.42
   2   6  -1    5.28    0.38
   2   6  -1    4.65    0.40
   2   6  -1    4.39    0.46
  -3  -6   1   10.73    0.71
  -3  -6   1   10.85    0.70
   3   6  -1   10.88    0.73
   3   6  -1   11.52    0.74
   3   6  -1   10.85    0.74
  -4  -6   1    0.42    0.24
  -4  -6   1    0.30    0.26
   4   6  -1    0.22    0.27
   4   6  -1    0.59    0.26
  -5  -6   1   35.17    2.13
  -5  -6   1   36.22    2.14
   5   6  -1   35.36    2.18
   5   6  -1   37.30    2.18
  -6  -6   1    9.42    0.93
   6   6  -1    9.28    0.91
   6   6  -1   12.18    1.04
  -7  -6   1    0.11    0.64
  -7  -6   1    0.68    0.54
   7   6  -1    2.15    0.66
   7   6  -1    1.99    0.58
  -8  -6   1    0.93    0.86
  -8  -6   1    0.89    0.68
   8   6  -1    1.45    0.70
  -9  -6   1    2.99    1.21
  -9  -6   1    2.44    0.84
   9   6  -1    3.21    0.89
 -10  -6   1    0.96    0.97
 -10  -6   1    1.02    1.69
  10   6  -1    1.88    1.16
  10  -5   1   -0.65    0.96
 -10   5  -1    0.65    0.51
 -10   5  -1    0.49    0.89
   9  -5   1    1.85    0.82
  -9   5  -1    1.12    0.79
   8  -5   1   19.79    1.51
  -8   5  -1   19.95    1.89
  -8   5  -1   21.55    1.63
   7  -5   1    5.77    0.92
   7  -5   1    6.39    0.83
  -7   5  -1    6.80    0.89
  -7   5  -1    6.75    0.88
  -7   5  -1    7.03    0.58
   6  -5   1    5.37    0.70
  -6   5  -1    4.53    0.62
  -6   5  -1    5.42    0.71
   5  -5   1    9.06    0.69
   5  -5   1    6.21    0.78
  -5   5  -1    7.74    0.52
  -5   5  -1    9.56    0.80
  -5   5  -1    6.17    0.57
  -5   5  -1    8.95    0.69
   4  -5   1    6.42    0.46
  -4   5  -1    6.04    0.53
  -4   5  -1    5.93    0.41
  -4   5  -1    4.77    0.55
   3  -5   1  109.55    6.06
   3  -5   1  104.19    6.04
   3  -5   1  102.66    6.06
  -3   5  -1  110.53    6.05
  -3   5  -1  106.28    6.06
  -3   5  -1  100.70    6.06
  -3   5  -1  104.46    6.04
   2  -5   1  158.54    9.25
   2  -5   1  162.97    9.24
   2  -5   1  158.12    9.25
   2  -5   1  166.27    9.24
  -2   5  -1  162.97    9.28
  -2   5  -1  161.54    9.27
  -2   5  -1  161.57    9.28
   1  -5   1    0.30    0.13
   1  -5   1    0.37    0.14
   1  -5   1    0.27    0.07
  -1   5  -1   -0.09    0.13
  -1   5  -1    0.46    0.15
   0  -5   1   20.36    1.22
   0  -5   1   21.29    1.22
   0   5  -1   19.74    1.19
   0   5  -1   20.92    1.19
  -1  -5   1   31.35    1.81
  -1  -5   1   31.15    1.81
   1   5  -1   31.47    1.81
   1   5  -1   29.87    1.80
   1   5  -1   31.86    1.80
  -2  -5   1    3.51    0.31
  -2  -5   1    3.34    0.31
   2   5  -1    3.20    0.31
   2   5  -1    3.03    0.30
  -3  -5   1    9.98    0.63
  -3  -5   1    8.80    0.63
   3   5  -1    9.35    0.61
   3   5  -1    8.61    0.61
  -4  -5   1   15.40    1.01
  -4  -5   1   16.78    1.01
   4   5  -1   15.62    1.00
  -5  -5   1   34.21    2.05
   5   5  -1   33.83    1.97
   5   5  -1   31.86    1.99
  -6  -5   1    2.15    0.48
  -6  -5   1    2.21    0.46
   6   5  -1    2.43    0.45
   6   5  -1    2.68    0.54
  -7  -5   1    3.11    0.59
  -7  -5   1    2.87    0.67
   7   5  -1    1.95    0.57
  -8  -5   1    0.71    0.88
  -8  -5   1   -0.10    0.69
   8   5  -1   -0.41    0.66
  -9  -5   1    6.39    1.28
  -9  -5   1    5.65    0.93
   9   5  -1    8.86    1.11
 -10  -5   1    3.52    1.00
 -10  -5   1    2.80    1.76
  10   5  -1    5.39    1.22
 -11  -5   1    0.03    1.27
 -11  -5   1    0.38    0.55
  10  -4   1    1.28    1.00
 -10   4  -1    1.09    0.98
 -10   4  -1    1.06    0.50
   9  -4   1    0.52    0.77
  -9   4  -1    0.24    0.75
   8  -4   1    1.46    0.65
  -8   4  -1    1.77    0.32
  -8   4  -1    2.74    1.09
   7  -4   1   -0.63    0.48
  -7   4  -1    0.13    0.22
  -7   4  -1    0.87    0.50
  -7   4  -1    0.20    0.46
  -7   4  -1    1.68    0.71
   6  -4   1   19.15    1.50
   6  -4   1   22.28    1.36
  -6   4  -1   21.39    1.51
  -6   4  -1   23.35    1.46
   5  -4   1    0.58    0.39
   5  -4   1    0.16    0.18
   5  -4   1    0.33    0.28
  -5   4  -1    0.05    0.31
  -5   4  -1    0.03    0.34
  -5   4  -1    0.26    0.20
   4  -4   1  123.37    7.03
   4  -4   1  120.89    7.01
  -4   4  -1  117.43    6.72
  -4   4  -1  116.57    6.74
  -4   4  -1  117.60    6.74
   3  -4   1   21.26    1.24
   3  -4   1   19.86    1.26
   3  -4   1   21.03    1.21
  -3   4  -1   20.12    1.21
  -3   4  -1   19.75    1.20
   2  -4   1    8.69    0.57
   2  -4   1    8.18    0.55
   2  -4   1    8.83    0.51
  -2   4  -1    9.33    0.53
  -2   4  -1    8.78    0.57
  -2   4  -1    8.18    0.52
  -2   4  -1    8.59    0.56
   1  -4   1   31.50    1.78
   1  -4   1   30.23    1.76
   1  -4   1   30.41    1.78
  -1   4  -1   30.45    1.77
  -1   4  -1   29.81    1.79
  -1   4  -1   30.83    1.77
  -1   4  -1   32.36    1.79
   0  -4   1    1.14    0.13
   0  -4   1    0.91    0.12
   0  -4   1    1.38    0.14
   0   4  -1    1.29    0.13
   0   4  -1    1.18    0.13
  -1  -4   1   27.44    1.61
  -1  -4   1   28.13    1.61
   1   4  -1   29.29    1.62
   1   4  -1   28.11    1.63
   1   4  -1   26.81    1.62
  -2  -4   1    1.52    0.18
  -2  -4   1    2.10    0.25
  -2  -4   1    1.81    0.23
   2   4  -1    1.75    0.25
   2   4  -1    1.76    0.23
   2   4  -1    1.76    0.24
  -3  -4   1   12.01    0.77
  -3  -4   1   12.78    0.78
   3   4  -1   12.44    0.76
   3   4  -1   11.66    0.77
  -4  -4   1    0.09    0.23
  -4  -4   1   -0.14    0.21
   4   4  -1   -0.37    0.23
   4   4  -1    0.28    0.24
  -5  -4   1    1.06    0.34
   5   4  -1    1.50    0.35
   5   4  -1    1.30    0.35
  -6  -4   1   37.97    2.40
  -6  -4   1   41.55    2.39
   6   4  -1   38.23    2.48
   6   4  -1   43.95    2.49
  -7  -4   1    4.69    0.69
  -7  -4   1    4.14    0.61
  -7  -4   1    4.72    0.49
   7   4  -1    5.13    0.62
   7   4  -1    5.88    0.82
  -8  -4   1    4.78    0.90
   8   4  -1    5.00    0.72
  -9  -4   1    3.36    1.19
  -9  -4   1    1.63    0.75
   9   4  -1    3.31    0.88
 -10  -4   1   -0.72    0.94
  10   4  -1    0.33    1.12
 -11  -4   1    0.24    1.24
  11  -3   1    4.11    1.29
 -11   3  -1    1.76    1.25
 -11   3  -1    4.23    0.80
  10  -3   1    1.82    0.97
 -10   3  -1    0.96    0.46
 -10   3  -1    1.05    0.94
   9  -3   1    6.25    0.92
  -9   3  -1    6.11    1.26
  -9   3  -1    4.78    0.82
   8  -3   1    3.53    0.67
  -8   3  -1    3.63    0.91
  -8   3  -1    1.83    0.55
   7  -3   1    3.42    0.55
   7  -3   1    1.37    1.22
  -7   3  -1    2.41    0.68
  -7   3  -1    2.08    0.51
  -7   3  -1    2.44    0.28
   6  -3   1    1.45    0.52
   6  -3   1    1.48    0.41
  -6   3  -1    1.89    0.49
  -6   3  -1    1.17    0.20
  -6   3  -1    1.36    0.40
   5  -3   1   26.11    1.64
  -5   3  -1   26.18    1.63
  -5   3  -1   27.04    1.65
  -5   3  -1   26.95    1.58
   4  -3   1    0.76    0.25
   4  -3   1    0.17    0.26
  -4   3  -1    0.34    0.27
  -4   3  -1    0.10    0.11
   3  -3   1   26.76    1.54
   3  -3   1   27.57    1.56
   3  -3   1   25.40    1.58
  -3   3  -1   25.58    1.49
  -3   3  -1   24.77    1.47
  -3   3  -1   25.69    1.50
   2  -3   1    5.51    0.38
   2  -3   1    5.21    0.32
   2  -3   1    4.84    0.37
   2  -3   1    5.03    0.32
  -2   3  -1    5.31    0.34
  -2   3  -1    5.81    0.39
  -2   3  -1    5.59    0.39
   1  -3   1    4.06    0.30
   1  -3   1    4.39    0.29
   1  -3   1    4.07    0.26
  -1   3  -1    4.41    0.30
  -1   3  -1    4.04    0.30
   0  -3   1    7.43    0.44
   0  -3   1    7.71    0.44
   0  -3   1    6.66    0.42
   0  -3   1    7.17    0.42
   0   3  -1    7.30    0.44
   0   3  -1    7.50    0.46
   0   3  -1    7.79    0.45
  -1  -3   1  202.53   11.99
  -1  -3   1  214.05   11.99
  -1  -3   1  212.54   11.99
   1   3  -1  207.51   12.13
   1   3  -1  216.82   12.13
  -2  -3   1    7.73    0.49
  -2  -3   1    7.46    0.48
   2   3  -1    7.40    0.46
   2   3  -1    6.87    0.47
  -3  -3   1    3.37    0.34
  -3  -3   1    3.95    0.34
   3   3  -1    3.67    0.35
   3   3  -1    3.94    0.36
  -4  -3   1   11.91    0.79
   4   3  -1   11.88    0.77
   4   3  -1   11.55    0.79
  -5  -3   1    0.43    0.32
  -5  -3   1    0.56    0.34
  -5  -3   1    0.32    0.15
   5   3  -1    0.36    0.30
   5   3  -1    0.69    0.32
  -6  -3   1   20.01    1.29
  -6  -3   1   19.22    1.31
  -6  -3   1   17.93    1.17
  -6  -3   1   18.76    1.14
   6   3  -1   18.19    1.28
  -7  -3   1    5.18    0.61
  -7  -3   1    5.15    0.71
   7   3  -1    6.16    0.73
   7   3  -1    4.98    0.63
  -8  -3   1    0.70    0.27
  -8  -3   1    0.18    0.81
  -8  -3   1    0.67    0.65
   8   3  -1    1.84    1.53
   8   3  -1    1.93    0.69
  -9  -3   1    0.09    0.75
  -9  -3   1   -1.89    1.14
  -9  -3   1    0.74    0.43
   9   3  -1    0.53    0.82
 -10  -3   1    0.81    0.92
  10   3  -1   -0.68    1.05
 -11  -3   1    0.35    1.25
  11   3  -1    0.64    1.34
  11  -2   1    0.08    1.27
 -11   2  -1   -0.54    1.18
 -10   2  -1    0.15    0.92
   9  -2   1    6.59    0.91
  -9   2  -1    7.16    1.23
  -9   2  -1    5.75    0.85
   8  -2   1    4.40    0.71
  -8   2  -1    3.66    0.59
  -8   2  -1    3.71    0.49
  -8   2  -1    5.77    0.92
  -8   2  -1    5.38    0.76
   7  -2   1    6.67    0.83
  -7   2  -1    4.41    0.57
  -7   2  -1    4.24    0.68
   6  -2   1    1.69    0.50
   6  -2   1    2.25    0.41
  -6   2  -1    1.50    0.49
  -6   2  -1    1.49    0.40
   5  -2   1    9.83    0.80
   5  -2   1    9.78    0.74
  -5   2  -1    9.38    0.64
  -5   2  -1    9.87    0.77
  -5   2  -1   10.33    0.76
   4  -2   1    0.84    0.24
   4  -2   1    0.79    0.27
  -4   2  -1    1.20    0.27
  -4   2  -1    0.72    0.25
  -4   2  -1    0.64    0.14
  -4   2  -1    0.99    0.12
   3  -2   1    0.43    0.17
   3  -2   1    0.31    0.20
  -3   2  -1    0.07    0.09
  -3   2  -1    0.40    0.18
  -3   2  -1    0.14    0.08
  -3   2  -1    0.20    0.18
   2  -2   1    1.98    0.24
   2  -2   1    1.94    0.16
   2  -2   1    2.01    0.21
   2  -2   1    1.96    0.15
  -2   2  -1    1.77    0.23
  -2   2  -1    2.03    0.15
  -2   2  -1    2.17    0.23
  -2   2  -1    1.72    0.15
   1  -2   1   45.09    2.55
   1  -2   1   43.80    2.55
   1  -2   1   44.52    2.55
  -1   2  -1   48.86    2.65
  -1   2  -1   44.31    2.65
  -1   2  -1   44.79    2.65
  -1   2  -1   46.97    2.65
   0  -2   1    7.74    0.42
   0  -2   1    6.76    0.43
   0  -2   1    7.11    0.42
   0  -2   1    7.39    0.43
   0   2  -1    7.47    0.44
   0   2  -1    7.59    0.43
   0   2  -1    7.40    0.44
  -1  -2   1   16.93    0.98
  -1  -2   1   16.90    0.98
   1   2  -1   18.26    1.02
   1   2  -1   17.04    1.02
  -2  -2   1  386.17   22.02
  -2  -2   1  384.31   22.02
   2   2  -1  410.13   22.74
   2   2  -1  385.77   22.74
  -3  -2   1    9.18    0.60
  -3  -2   1    8.42    0.60
  -3  -2   1    9.77    0.56
   3   2  -1    8.91    0.58
   3   2  -1    8.74    0.58
  -4  -2   1    6.74    0.56
  -4  -2   1    6.89    0.54
   4   2  -1    7.19    0.54
   4   2  -1    6.08    0.52
  -5  -2   1   21.35    1.36
  -5  -2   1   21.45    1.35
   5   2  -1   20.74    1.34
   5   2  -1   22.21    1.36
  -6  -2   1    1.12    0.49
  -6  -2   1    1.02    0.42
  -6  -2   1    0.94    0.27
   6   2  -1    0.47    0.43
   6   2  -1    0.56    0.43
  -7  -2   1    2.32    0.55
  -7  -2   1    2.68    0.64
   7   2  -1    2.17    0.50
   7   2  -1    1.97    0.64
  -8  -2   1    3.18    0.86
  -8  -2   1    3.30    0.65
   8   2  -1    3.10    0.68
   8   2  -1    2.06    1.03
  -9  -2   1   -0.29    0.74
   9   2  -1   -0.40    0.85
 -10  -2   1    1.48    0.60
 -10  -2   1    0.43    0.97
  10   2  -1    2.73    1.09
 -11  -2   1   -0.23    1.17
  11   2  -1    2.28    1.35
  11  -1   1    2.68    1.27
 -11   1  -1   -0.15    1.14
  10  -1   1    1.40    0.96
 -10   1  -1    0.95    0.93
   9  -1   1    3.14    0.83
  -9   1  -1    1.12    1.25
  -9   1  -1    2.33    0.76
   8  -1   1    7.80    0.83
  -8   1  -1   10.17    1.12
   7  -1   1    1.32    0.58
   7  -1   1    2.53    0.52
  -7   1  -1    1.15    0.49
  -7   1  -1    1.27    0.61
   6  -1   1   24.69    1.56
  -6   1  -1   20.53    1.35
   5  -1   1    8.27    0.71
   5  -1   1    7.22    0.64
  -5   1  -1    7.34    0.65
  -5   1  -1    6.24    0.49
  -5   1  -1    8.13    0.67
  -5   1  -1    7.87    0.52
   4  -1   1   13.07    0.82
   4  -1   1   11.87    0.83
  -4   1  -1   11.96    0.82
  -4   1  -1   13.38    0.83
   3  -1   1    1.09    0.17
   3  -1   1    1.22    0.21
  -3   1  -1    1.02    0.19
  -3   1  -1    0.94    0.11
  -3   1  -1    0.85    0.18
   2  -1   1   11.21    0.68
   2  -1   1   11.15    0.67
  -2   1  -1   12.21    0.67
  -2   1  -1   11.12    0.69
  -2   1  -1   10.99    0.69
   1  -1   1   59.61    3.39
   1  -1   1   58.62    3.39
  -1   1  -1   58.10    3.43
  -1   1  -1   61.76    3.43
  -1  -1   1   21.15    1.28
  -1  -1   1   24.87    1.27
  -1  -1   1   20.45    1.28
   1   1  -1   21.70    1.28
   1   1  -1   23.80    1.27
   1   1  -1   20.98    1.28
   1   1  -1   22.23    1.27
  -2  -1   1   18.47    1.15
  -2  -1   1   21.79    1.14
  -2  -1   1   19.01    1.16
   2   1  -1   17.83    1.05
   2   1  -1   18.10    1.06
  -3  -1   1   22.60    1.23
  -3  -1   1   20.72    1.26
  -3  -1   1   20.23    1.26
   3   1  -1   18.94    1.16
   3   1  -1   20.16    1.17
  -4  -1   1   16.40    1.06
  -4  -1   1   17.20    1.05
   4   1  -1   17.82    1.05
   4   1  -1   15.83    1.05
  -5  -1   1    8.62    0.71
  -5  -1   1    7.92    0.69
   5   1  -1    8.86    0.71
   5   1  -1    8.16    0.67
  -6  -1   1    1.80    0.22
  -6  -1   1    1.99    0.29
  -6  -1   1    2.02    0.41
   6   1  -1    1.93    0.40
   6   1  -1    1.72    0.45
  -7  -1   1    0.33    0.55
  -7  -1   1   -0.24    0.60
  -7  -1   1    0.30    0.48
   7   1  -1    0.82    0.62
   7   1  -1    0.04    0.50
  -8  -1   1    6.16    0.73
  -8  -1   1    5.24    1.23
  -8  -1   1    5.23    0.61
   8   1  -1    5.45    0.98
   8   1  -1    6.11    0.78
  -9  -1   1    0.84    0.76
   9   1  -1    1.58    0.82
 -10  -1   1   -0.04    0.97
  10   1  -1    1.47    1.05
 -11  -1   1   -0.52    1.20
  11   1  -1   -0.05    1.33
  11   0   1    0.73    1.31
 -11   0  -1   -1.17    1.14
  10   0   1    0.73    1.05
 -10   0  -1   -0.41    0.92
   9   0   1    2.35    0.83
  -9   0  -1    1.07    0.75
   8   0   1    0.73    0.63
  -8   0  -1   -0.40    0.79
  -8   0  -1    0.07    0.63
   7   0   1   14.64    1.31
   7   0   1   17.97    1.23
  -7   0  -1   16.82    1.19
  -7   0  -1   14.46    0.98
  -7   0  -1   16.49    1.32
   6   0   1   -0.15    0.41
  -6   0  -1   -0.31    0.42
  -6   0  -1   -0.01    0.37
   5   0   1    4.24    0.56
  -5   0  -1    3.62    0.40
  -5   0  -1    4.40    0.53
   4   0   1    0.00    0.21
  -4   0  -1   -0.20    0.21
  -4   0  -1   -0.17    0.10
  -4   0  -1    0.15    0.23
   3   0   1    0.03    0.17
   3   0   1    0.11    0.15
  -3   0  -1    0.11    0.16
  -3   0  -1    0.24    0.18
   2   0   1    0.09    0.13
   2   0   1    0.00    0.10
  -2   0  -1   -0.19    0.11
  -2   0  -1    0.00    0.12
   1   0   1   72.25    4.13
  -1   0  -1   68.46    3.92
  -1   0   1    0.13    0.03
  -1   0   1    0.25    0.06
  -1   0   1    0.09    0.03
   1   0  -1    0.18    0.06
   1   0  -1    0.36    0.06
  -2   0   1    0.00    0.06
  -2   0   1    0.02    0.06
  -2   0   1    0.08    0.11
   2   0  -1    0.18    0.12
   2   0  -1    0.12    0.06
  -3   0   1   46.40    2.81
  -3   0   1   47.46    2.81
  -3   0   1   51.91    2.79
   3   0  -1   47.88    2.74
   3   0  -1   46.81    2.74
  -4   0   1    0.29    0.13
  -4   0   1    0.38    0.24
  -4   0   1    0.32    0.22
   4   0  -1    0.55    0.22
   4   0  -1    0.21    0.20
  -5   0   1   26.41    1.65
  -5   0   1   25.85    1.58
  -5   0   1   28.70    1.65
   5   0  -1   25.80    1.61
   5   0  -1   26.43    1.58
  -6   0   1    0.26    0.39
  -6   0   1    0.05    0.25
  -6   0   1   -0.19    0.44
   6   0  -1   -0.23    0.43
   6   0  -1   -0.06    0.38
  -7   0   1    7.01    0.98
  -7   0   1    5.99    0.65
   7   0  -1    6.26    0.83
   7   0  -1    5.83    0.72
  -8   0   1   -0.29    0.61
  -8   0   1   -0.17    0.48
   8   0  -1   -0.38    0.87
   8   0  -1   -0.84    0.62
  -9   0   1   12.95    1.80
  -9   0   1   13.36    1.37
   9   0  -1   13.95    1.45
 -10   0   1    1.12    0.95
  10   0  -1   -1.12    1.07
 -11   0   1    1.67    1.26
  11   0  -1   -0.22    1.34
  11   1   1    0.90    1.27
 -11  -1  -1    0.48    1.17
  10   1   1   -0.83    1.05
 -10  -1  -1    1.16    0.93
   9   1   1    3.26    0.84
  -9  -1  -1    2.60    1.14
  -9  -1  -1    1.73    0.75
   8   1   1    9.63    1.12
  -8  -1  -1    7.41    0.64
  -8  -1  -1    7.94    1.06
  -8  -1  -1    8.70    0.97
   7   1   1    0.64    0.56
   7   1   1    0.79    0.51
  -7  -1  -1    0.64    0.48
  -7  -1  -1    1.19    0.61
  -7  -1  -1    0.83    0.37
   6   1   1   23.40    1.44
   6   1   1   21.24    1.47
  -6  -1  -1   21.25    1.32
  -6  -1  -1   21.38    1.41
  -6  -1  -1   23.01    1.45
   5   1   1    8.32    0.64
   5   1   1    6.50    0.65
  -5  -1  -1    7.43    0.65
  -5  -1  -1    7.44    0.67
   4   1   1   10.96    0.77
   4   1   1   12.03    0.76
  -4  -1  -1   11.67    0.79
  -4  -1  -1   12.21    0.78
   3   1   1    0.66    0.19
   3   1   1    1.12    0.20
  -3  -1  -1    0.66    0.18
  -3  -1  -1    0.93    0.17
   2   1   1   10.64    0.67
   2   1   1   10.25    0.67
   2   1   1   12.35    0.68
  -2  -1  -1   10.54    0.63
  -2  -1  -1   10.16    0.62
   1   1   1   68.24    3.91
  -1  -1  -1   66.19    3.79
  -1   1   1   22.04    1.24
  -1   1   1   20.89    1.24
   1  -1  -1   22.06    1.26
   1  -1  -1   21.67    1.26
  -2   1   1   19.85    1.12
  -2   1   1   20.55    1.12
  -2   1   1   18.54    1.13
  -2   1   1   18.16    1.14
   2  -1  -1   21.48    1.14
   2  -1  -1   18.58    1.15
   2  -1  -1   18.87    1.16
   2  -1  -1   19.69    1.14
  -3   1   1   20.76    1.30
  -3   1   1   21.05    1.31
  -3   1   1   23.91    1.28
   3  -1  -1   21.70    1.24
   3  -1  -1   21.15    1.27
   3  -1  -1   21.50    1.28
  -4   1   1   17.55    1.11
  -4   1   1   18.82    1.04
  -4   1   1   17.07    1.05
  -4   1   1   17.24    1.10
   4  -1  -1   16.89    1.06
   4  -1  -1   16.80    1.05
  -5   1   1    8.08    0.55
  -5   1   1    8.78    0.69
  -5   1   1    8.71    0.71
   5  -1  -1    9.29    0.72
  -6   1   1    1.85    0.22
  -6   1   1    2.13    0.43
  -6   1   1    1.55    0.45
   6  -1  -1    1.85    0.44
   6  -1  -1    1.85    0.40
  -7   1   1    0.88    0.50
  -7   1   1    0.57    0.21
  -7   1   1    0.56    0.37
  -7   1   1    0.49    0.63
   7  -1  -1    1.03    0.51
   7  -1  -1    1.31    0.58
  -8   1   1    4.41    0.52
  -8   1   1    6.31    0.90
  -8   1   1    7.06    0.97
   8  -1  -1    7.72    0.79
   8  -1  -1    5.51    0.96
  -9   1   1    1.44    0.79
  -9   1   1    1.46    1.10
   9  -1  -1    2.59    0.83
 -10   1   1    0.89    0.94
 -11   1   1   -0.10    1.28
 -11   1   1    0.21    0.54
  11  -1  -1   -0.84    1.28
 -11  -2  -1   -0.41    1.18
 -11  -2  -1   -0.19    0.51
  10   2   1    0.30    1.06
 -10  -2  -1   -0.84    0.92
 -10  -2  -1   -1.58    1.59
   9   2   1    6.28    0.94
  -9  -2  -1    5.31    1.18
  -9  -2  -1    3.87    0.80
   8   2   1    4.66    0.74
  -8  -2  -1    2.80    0.79
  -8  -2  -1    5.04    0.89
   7   2   1    5.08    0.62
   7   2   1    5.09    0.75
  -7  -2  -1    4.46    0.68
  -7  -2  -1    3.95    0.56
   6   2   1    1.81    0.42
   6   2   1    1.83    0.48
  -6  -2  -1    2.60    0.43
  -6  -2  -1    1.09    0.44
   5   2   1    8.57    0.69
   5   2   1    9.30    0.76
  -5  -2  -1    9.05    0.76
  -5  -2  -1    9.82    0.74
   4   2   1    0.85    0.21
   4   2   1    0.61    0.24
  -4  -2  -1    0.72    0.23
  -4  -2  -1    0.78    0.28
   3   2   1    0.44    0.17
   3   2   1    0.57    0.17
  -3  -2  -1    0.18    0.29
  -3  -2  -1    0.48    0.18
  -3  -2  -1    0.49    0.17
   2   2   1    2.26    0.28
  -2  -2  -1    1.30    0.14
   1   2   1   44.44    2.56
  -1  -2  -1   43.83    2.52
  -1   2   1   16.77    0.98
  -1   2   1   17.15    0.98
   1  -2  -1   17.06    0.99
   1  -2  -1   17.24    1.00
  -2   2   1  402.28   24.07
  -2   2   1  435.45   24.06
  -2   2   1  425.68   24.07
   2  -2  -1  439.27   24.30
   2  -2  -1  415.67   24.31
   2  -2  -1  421.12   24.31
  -3   2   1    9.73    0.57
  -3   2   1    8.73    0.63
  -3   2   1    9.67    0.62
   3  -2  -1   10.07    0.64
   3  -2  -1    9.64    0.66
  -4   2   1    7.09    0.44
  -4   2   1    7.02    0.57
  -4   2   1    6.63    0.57
   4  -2  -1    6.42    0.43
   4  -2  -1    6.37    0.53
   4  -2  -1    6.56    0.55
  -5   2   1   21.71    1.41
  -5   2   1   22.75    1.32
  -5   2   1   22.12    1.41
  -5   2   1   22.85    1.33
   5  -2  -1   21.30    1.34
   5  -2  -1   20.52    1.24
  -6   2   1    1.06    0.27
  -6   2   1    1.27    0.44
  -6   2   1    1.75    0.44
   6  -2  -1    1.10    0.40
  -7   2   1    2.70    0.61
  -7   2   1    2.09    0.54
  -7   2   1    1.88    0.40
   7  -2  -1    2.51    0.51
   7  -2  -1    1.12    0.58
  -8   2   1    4.00    0.67
  -8   2   1    2.74    0.55
  -8   2   1    3.65    0.87
   8  -2  -1    2.70    0.90
   8  -2  -1    3.83    0.69
  -9   2   1   -0.22    0.78
  -9   2   1    1.16    1.11
   9  -2  -1    0.32    0.80
 -10   2   1    1.26    0.97
  10  -2  -1    2.24    1.03
 -11   2   1    1.62    0.56
 -11   2   1    1.69    1.23
  11  -2  -1    1.76    1.29
 -11  -3  -1    0.81    1.24
  10   3   1    0.41    1.06
 -10  -3  -1    0.17    1.60
 -10  -3  -1    0.66    0.97
   9   3   1    6.89    0.96
  -9  -3  -1    3.71    1.17
  -9  -3  -1    4.81    0.85
   8   3   1    2.44    0.72
  -8  -3  -1    2.36    0.88
   7   3   1    3.09    0.56
   7   3   1    3.18    0.76
  -7  -3  -1    2.95    0.66
  -7  -3  -1    2.27    0.51
   6   3   1    0.88    0.46
   6   3   1    1.65    0.40
  -6  -3  -1    1.45    0.46
  -6  -3  -1    0.48    0.39
   5   3   1   24.01    1.55
   5   3   1   25.72    1.52
  -5  -3  -1   24.82    1.51
  -5  -3  -1   23.99    1.51
   4   3   1    0.11    0.22
   4   3   1   -0.16    0.23
  -4  -3  -1    0.15    0.24
   3   3   1   22.67    1.33
   3   3   1   22.44    1.33
  -3  -3  -1   25.29    1.48
   2   3   1    5.22    0.40
  -2  -3  -1    4.88    0.35
  -2  -3  -1    6.24    0.48
   1   3   1    4.14    0.31
  -1  -3  -1    4.07    0.32
  -1   3   1  202.27   11.61
  -1   3   1  203.97   11.61
   1  -3  -1  206.52   11.84
   1  -3  -1  207.71   11.84
  -2   3   1    7.92    0.50
  -2   3   1    7.58    0.50
   2  -3  -1    9.00    0.51
   2  -3  -1    7.89    0.54
   2  -3  -1    8.76    0.51
   2  -3  -1    8.80    0.56
  -3   3   1    3.90    0.37
  -3   3   1    3.66    0.34
  -3   3   1    3.71    0.26
   3  -3  -1    3.52    0.37
   3  -3  -1    3.69    0.27
   3  -3  -1    3.97    0.28
   3  -3  -1    3.54    0.35
  -4   3   1   13.22    0.79
  -4   3   1   12.27    0.86
  -4   3   1   13.74    0.78
  -4   3   1   12.39    0.86
   4  -3  -1   12.77    0.86
   4  -3  -1   12.90    0.79
   4  -3  -1   13.33    0.89
   4  -3  -1   13.62    0.79
  -5   3   1    0.16    0.33
  -5   3   1    0.38    0.14
   5  -3  -1    0.20    0.36
   5  -3  -1    0.26    0.30
   5  -3  -1    0.47    0.15
  -6   3   1   22.43    1.34
  -6   3   1   22.20    1.44
  -6   3   1   20.91    1.47
   6  -3  -1   22.98    1.46
   6  -3  -1   21.86    1.53
  -7   3   1    5.40    0.49
  -7   3   1    4.73    0.71
  -7   3   1    6.15    0.83
  -7   3   1    5.79    0.65
   7  -3  -1    6.57    0.87
  -8   3   1   -0.02    0.87
  -8   3   1    1.23    0.63
  -8   3   1    0.66    0.27
   8  -3  -1    0.70    1.02
   8  -3  -1    1.27    0.64
  -9   3   1    0.00    0.33
  -9   3   1   -0.69    1.64
  -9   3   1    0.39    0.76
   9  -3  -1   -0.41    0.80
 -10   3   1   -0.79    0.96
  10  -3  -1    0.13    0.99
 -11   3   1   -1.59    1.19
 -11   3   1   -0.44    0.59
  11  -3  -1   -0.30    1.28
  10   4   1    3.37    1.16
 -10  -4  -1    3.10    1.00
 -10  -4  -1    0.23    1.65
   9   4   1    0.13    0.87
  -9  -4  -1    0.09    0.76
  -9  -4  -1   -2.33    1.43
   8   4   1    2.94    0.69
  -8  -4  -1    1.93    0.87
  -7  -4  -1   -1.12    0.71
  -7  -4  -1    0.28    0.50
   6   4   1   16.71    1.24
   6   4   1   17.87    1.20
  -6  -4  -1   17.22    1.19
  -6  -4  -1   17.15    1.23
   5   4   1   -0.01    0.32
   5   4   1    0.42    0.32
  -5  -4  -1    0.07    0.31
  -5  -4  -1    0.35    0.34
   4   4   1   96.37    5.82
   4   4   1  106.04    5.82
  -4  -4  -1  104.54    6.01
   3   4   1   14.93    0.92
  -3  -4  -1   16.16    1.03
  -3  -4  -1   18.08    1.03
   2   4   1    7.89    0.54
  -1  -4  -1   30.46    1.78
  -1   4   1   27.05    1.54
  -1   4   1   26.06    1.54
   1  -4  -1   27.01    1.53
   1  -4  -1   26.00    1.54
  -2   4   1    1.72    0.19
  -2   4   1    1.75    0.24
   2  -4  -1    1.96    0.21
   2  -4  -1    1.85    0.23
  -3   4   1   12.49    0.80
  -3   4   1   12.67    0.80
   3  -4  -1   13.39    0.83
   3  -4  -1   13.11    0.85
  -4   4   1    0.12    0.11
  -4   4   1   -0.10    0.25
  -4   4   1    0.22    0.21
  -4   4   1    0.15    0.24
   4  -4  -1   -0.05    0.27
   4  -4  -1   -0.21    0.23
  -5   4   1    1.59    0.37
  -5   4   1    1.25    0.17
  -5   4   1    1.22    0.34
  -5   4   1    1.01    0.22
   5  -4  -1    0.82    0.41
   5  -4  -1    1.23    0.32
   5  -4  -1    1.09    0.20
   5  -4  -1    1.16    0.30
  -6   4   1   47.40    2.90
  -6   4   1   49.26    2.80
  -6   4   1   47.72    2.87
  -6   4   1   48.80    2.82
   6  -4  -1   46.85    2.92
   6  -4  -1   49.87    2.87
  -7   4   1    5.38    0.62
  -7   4   1    4.17    0.78
   7  -4  -1    4.46    0.81
   7  -4  -1    6.57    0.64
  -8   4   1    4.50    0.73
  -8   4   1    5.97    0.54
  -8   4   1    3.17    1.22
   8  -4  -1    6.50    0.79
  -9   4   1    2.41    0.81
   9  -4  -1    2.89    0.82
 -10   4   1   -0.08    0.95
  10  -4  -1   -1.58    1.01
 -11   4   1    1.15    1.19
  11  -4  -1    0.46    1.24
  10   5   1    0.07    1.12
 -10  -5  -1    0.78    1.68
 -10  -5  -1    0.86    1.01
   9   5   1    0.70    0.93
  -9  -5  -1    0.83    0.78
   8   5   1   15.45    1.40
  -8  -5  -1   14.85    1.23
  -8  -5  -1   11.22    1.57
  -7  -5  -1    2.89    0.55
   6   5   1    3.44    0.56
   6   5   1    3.65    0.49
  -6  -5  -1    3.81    0.51
  -6  -5  -1    3.30    0.53
   5   5   1    5.90    0.66
   5   5   1    7.14    0.64
  -5  -5  -1    6.15    0.63
  -5  -5  -1    6.68    0.62
   4   5   1    6.02    0.50
   4   5   1    5.12    0.56
   4   5   1    6.14    0.57
  -4  -5  -1    5.83    0.48
  -4  -5  -1    4.89    0.46
   3   5   1   91.00    5.25
   3   5   1   91.22    5.23
  -3  -5  -1   84.36    5.13
  -3  -5  -1   95.81    5.17
  -3  -5  -1   88.18    5.13
   2   5   1  148.36    8.50
   1   5   1    0.63    0.17
  -1  -5  -1    0.19    0.22
   0   5   1   19.59    1.11
   0   5   1   18.48    1.11
   0  -5  -1   19.66    1.11
   0  -5  -1   18.31    1.11
  -1   5   1   32.56    1.88
  -1   5   1   32.37    1.88
   1  -5  -1   32.32    1.82
   1  -5  -1   30.69    1.83
  -2   5   1    3.60    0.33
  -2   5   1    3.54    0.32
   2  -5  -1    3.21    0.34
   2  -5  -1    4.19    0.26
   2  -5  -1    3.28    0.35
  -3   5   1    9.00    0.64
  -3   5   1    9.72    0.64
   3  -5  -1   11.67    0.65
   3  -5  -1   10.58    0.65
   3  -5  -1    9.91    0.69
   3  -5  -1   10.74    0.74
  -4   5   1   17.30    1.13
  -4   5   1   17.81    1.14
   4  -5  -1   18.36    1.10
   4  -5  -1   16.80    1.16
   4  -5  -1   17.63    1.05
  -5   5   1   40.55    2.42
  -5   5   1   41.16    2.37
  -5   5   1   40.60    2.44
   5  -5  -1   43.22    2.54
   5  -5  -1   41.70    2.45
   5  -5  -1   41.63    2.49
  -6   5   1    2.83    0.47
  -6   5   1    3.20    0.54
   6  -5  -1    3.46    0.46
   6  -5  -1    3.44    0.61
   6  -5  -1    1.93    0.31
  -7   5   1    2.49    0.58
  -7   5   1    3.31    0.73
   7  -5  -1    3.25    0.85
   7  -5  -1    3.46    0.57
  -8   5   1    0.80    0.91
  -8   5   1   -0.82    0.63
   8  -5  -1    0.59    0.63
  -9   5   1    9.82    1.31
 -10   5   1    4.87    1.06
  10  -5  -1    3.52    1.04
 -11   5   1    0.05    1.23
  11  -5  -1    0.53    1.25
  10   6   1    0.46    1.11
 -10  -6  -1    0.34    1.00
 -10  -6  -1   -0.87    1.71
  -9  -6  -1    4.13    0.82
   8   6   1    0.87    0.75
  -8  -6  -1    0.61    0.64
  -8  -6  -1   -0.29    0.91
   7   6   1    6.77    0.93
  -7  -6  -1    7.47    0.93
   6   6   1    8.40    0.85
  -6  -6  -1    9.65    0.91
  -6  -6  -1    8.53    0.84
  -5  -6  -1    5.12    0.59
   4   6   1   16.36    1.05
   4   6   1   17.28    1.05
  -4  -6  -1   17.75    1.06
  -4  -6  -1   16.11    1.06
   3   6   1  128.06    7.34
   2   6   1    6.54    0.54
  -2  -6  -1    5.71    0.62
   1   6   1    6.28    0.46
  -1  -6  -1    5.04    0.54
  -1  -6  -1    5.31    0.37
   0   6   1    6.29    0.42
   0  -6  -1    6.02    0.40
  -1   6   1   17.96    1.10
  -1   6   1   18.93    1.09
   1  -6  -1   19.16    1.12
   1  -6  -1   18.59    1.12
  -2   6   1    5.10    0.41
  -2   6   1    5.29    0.40
   2  -6  -1    5.14    0.41
   2  -6  -1    5.65    0.45
   2  -6  -1    5.57    0.38
  -3   6   1   13.14    0.84
  -3   6   1   12.80    0.86
   3  -6  -1   13.84    0.82
   3  -6  -1   13.45    0.87
   3  -6  -1   13.76    0.91
  -4   6   1    0.58    0.30
   4  -6  -1    0.23    0.26
   4  -6  -1    0.94    0.35
   4  -6  -1    0.32    0.14
  -5   6   1   43.38    2.62
  -5   6   1   44.39    2.64
  -5   6   1   45.17    2.58
   5  -6  -1   46.16    2.67
   5  -6  -1   44.77    2.72
   5  -6  -1   45.17    2.64
  -6   6   1   12.87    0.99
  -6   6   1   11.82    1.07
   6  -6  -1   11.02    0.85
   6  -6  -1   14.22    0.96
   6  -6  -1   12.54    1.17
  -7   6   1    2.58    0.73
  -7   6   1    2.16    0.57
   7  -6  -1    2.26    0.54
  -8   6   1    1.44    1.01
   8  -6  -1    0.72    0.64
  -9   6   1    5.88    0.90
   9  -6  -1    5.32    0.88
 -10   6   1    0.02    0.99
  10  -6  -1   -0.93    0.98
 -10  -7  -1   -0.26    1.75
 -10  -7  -1   -1.26    0.99
   9   7   1   -0.48    0.90
  -9  -7  -1    1.06    0.79
  -9  -7  -1   -0.35    1.46
   8   7   1   17.56    1.44
  -8  -7  -1   18.07    1.71
  -8  -7  -1   18.10    1.45
   7   7   1   16.31    1.49
  -7  -7  -1   12.16    1.15
  -7  -7  -1   13.52    1.34
  -6  -7  -1    5.33    0.59
  -6  -7  -1    5.89    0.62
   5   7   1    0.79    0.39
  -5  -7  -1    0.68    0.36
  -5  -7  -1    0.51    0.32
   4   7   1    2.31    0.36
   4   7   1    2.34    0.33
  -4  -7  -1    2.27    0.32
  -4  -7  -1    2.39    0.30
  -3  -7  -1   42.07    2.47
   2   7   1  111.47    6.41
  -2  -7  -1  113.12    6.37
  -2  -7  -1  107.78    6.33
   1   7   1   76.44    4.39
  -1  -7  -1   75.26    4.37
   0   7   1   11.27    0.70
   0  -7  -1   11.58    0.70
   0  -7  -1   11.20    0.70
  -1   7   1   20.61    1.23
  -1   7   1   20.74    1.23
   1  -7  -1   21.69    1.24
   1  -7  -1   20.28    1.25
  -2   7   1    0.84    0.22
  -2   7   1    1.28    0.22
   2  -7  -1    0.66    0.15
   2  -7  -1    1.19    0.20
   2  -7  -1    1.00    0.23
  -3   7   1    0.25    0.23
  -3   7   1    0.79    0.28
   3  -7  -1    0.20    0.12
   3  -7  -1    0.26    0.24
   3  -7  -1    0.43    0.29
  -4   7   1   66.79    3.87
  -4   7   1   66.39    3.86
   4  -7  -1   70.05    4.07
   4  -7  -1   73.82    4.07
   4  -7  -1   68.79    4.10
   4  -7  -1   70.52    4.17
  -5   7   1   10.14    0.72
  -5   7   1   11.31    0.94
  -5   7   1   10.43    0.83
   5  -7  -1    9.65    0.97
   5  -7  -1   10.43    0.80
   5  -7  -1    9.58    0.68
  -6   7   1   -0.03    0.33
  -6   7   1   -0.66    0.42
  -6   7   1   -0.48    0.69
   6  -7  -1    0.11    0.29
   6  -7  -1   -0.53    0.41
  -7   7   1   -0.25    0.54
  -7   7   1    0.07    0.38
   7  -7  -1    0.19    0.94
   7  -7  -1    0.43    0.52
   8  -7  -1    1.43    0.65
  -9   7   1    1.82    0.81
   9  -7  -1    2.84    0.84
 -10   7   1    8.11    1.12
 -10   7   1   12.04    1.48
  10  -7  -1   15.39    1.73
 -10  -8  -1   -1.98    2.50
  -9  -8  -1    0.62    1.36
   8   8   1    6.50    0.87
  -8  -8  -1    7.29    0.85
  -8  -8  -1    6.16    1.02
   7   8   1    6.86    0.97
  -7  -8  -1    8.39    0.99
  -7  -8  -1    9.99    1.24
  -6  -8  -1    0.82    0.53
   5   8   1    0.25    0.39
   5   8   1    0.44    0.38
  -5  -8  -1    0.12    0.33
   4   8   1   80.79    4.69
  -4  -8  -1   78.63    4.54
   3   8   1   44.86    2.64
   1   8   1   27.91    1.66
  -1  -8  -1   26.64    1.58
  -1  -8  -1   27.05    1.58
   0   8   1    5.76    0.45
   0  -8  -1    6.05    0.43
   0  -8  -1    5.37    0.44
  -1   8   1   10.47    0.66
  -1   8   1    9.83    0.68
   1  -8  -1    9.88    0.64
   1  -8  -1    9.90    0.67
  -2   8   1    2.57    0.27
  -2   8   1    2.52    0.29
   2  -8  -1    2.65    0.28
   2  -8  -1    2.83    0.33
  -3   8   1    9.18    0.65
  -3   8   1    8.22    0.67
   3  -8  -1    9.39    0.59
   3  -8  -1    8.58    0.65
   3  -8  -1    9.58    0.72
  -4   8   1    7.53    0.67
  -4   8   1    6.84    0.65
   4  -8  -1    6.34    0.86
   4  -8  -1    8.35    0.57
   4  -8  -1    8.59    0.55
   4  -8  -1    8.78    0.70
  -5   8   1   32.39    2.11
  -5   8   1   35.46    2.06
   5  -8  -1   36.35    2.00
   5  -8  -1   33.66    2.01
   5  -8  -1   32.48    2.16
   5  -8  -1   34.07    2.08
  -6   8   1    6.78    0.73
  -6   8   1    5.29    0.76
   6  -8  -1    6.14    0.78
   6  -8  -1    6.10    0.88
  -7   8   1    2.80    0.58
  -7   8   1    3.79    0.84
   7  -8  -1    3.98    0.98
   7  -8  -1    3.14    0.35
   7  -8  -1    3.28    0.60
  -8   8   1    5.81    0.76
  -9   8   1    1.98    0.78
   9  -8  -1    1.65    0.88
 -10   8   1    0.81    0.95
 -10   8   1    0.06    0.66
  10  -8  -1    0.88    1.04
  -9  -9  -1   -0.78    1.38
  -8  -9  -1    0.66    0.97
  -7  -9  -1    5.69    0.90
  -7  -9  -1    6.06    0.86
  -6  -9  -1    3.12    0.56
  -5  -9  -1    6.72    0.67
  -5  -9  -1    5.36    0.71
  -3  -9  -1    9.68    0.70
   2   9   1   -0.02    0.22
  -2  -9  -1    0.31    0.21
  -2  -9  -1    0.24    0.23
   1   9   1    0.04    0.22
   0   9   1   19.76    1.19
   0  -9  -1   19.89    1.20
  -1   9   1  102.74    5.83
  -1   9   1  100.21    5.83
   1  -9  -1  104.00    5.94
   1  -9  -1  102.63    5.93
  -2   9   1   19.92    1.21
  -2   9   1   19.80    1.23
   2  -9  -1   18.72    1.17
   2  -9  -1   18.59    1.20
   2  -9  -1   19.61    1.13
  -3   9   1    3.34    0.37
  -3   9   1    3.75    0.40
   3  -9  -1    3.33    0.45
   3  -9  -1    3.45    0.43
  -4   9   1    0.78    0.31
  -4   9   1   -0.04    0.35
   4  -9  -1    0.02    0.29
   4  -9  -1   -0.12    0.45
  -5   9   1    6.91    0.73
   5  -9  -1    6.24    0.56
   5  -9  -1    6.99    0.70
   5  -9  -1    7.94    0.98
  -6   9   1   43.31    2.57
  -6   9   1   40.93    2.96
   6  -9  -1   46.16    2.76
   6  -9  -1   44.81    2.95
   6  -9  -1   44.41    2.80
   6  -9  -1   50.85    2.73
  -7   9   1    9.73    1.06
  -7   9   1    7.50    1.00
   7  -9  -1    7.65    1.20
   7  -9  -1   10.66    0.74
   7  -9  -1    8.56    1.03
  -8   9   1    3.77    0.71
   8  -9  -1    4.80    0.77
  -9   9   1    4.55    0.76
  -9   9   1    3.53    0.84
   9  -9  -1    4.83    0.92
 -10   9   1    0.25    0.64
 -10   9   1   -0.28    0.97
  10  -9  -1    0.40    1.08
  -9 -10  -1    0.50    1.45
  -8 -10  -1   -0.50    1.00
  -7 -10  -1    3.68    0.69
  -6 -10  -1    7.62    1.02
   5  10   1    8.84    0.87
   4  10   1   19.04    1.27
  -4 -10  -1   18.80    1.22
   3  10   1    2.43    0.37
  -3 -10  -1    2.14    0.34
   2  10   1    1.87    0.29
  -2 -10  -1    2.12    0.27
  -1 -10  -1    3.13    0.43
   0  10   1   59.61    3.37
   0  10   1   56.89    3.37
   0 -10  -1   57.52    3.33
   0 -10  -1   57.85    3.34
  -1  10   1    3.05    0.40
  -1  10   1    2.83    0.35
   1 -10  -1    2.92    0.38
   1 -10  -1    3.12    0.35
  -2  10   1   25.28    1.60
  -2  10   1   27.59    1.59
   2 -10  -1   26.72    1.60
   2 -10  -1   26.06    1.63
   2 -10  -1   27.22    1.56
  -3  10   1   -0.02    0.33
  -3  10   1    0.50    0.31
   3 -10  -1    0.32    0.16
   3 -10  -1    0.39    0.30
   3 -10  -1    0.50    0.38
  -4  10   1    0.25    0.46
  -4  10   1   -0.08    0.36
   4 -10  -1    0.16    0.35
   4 -10  -1   -0.27    0.49
   4 -10  -1   -0.18    0.18
  -5  10   1    0.31    0.54
  -5  10   1   -0.70    0.40
   5 -10  -1    0.20    0.38
   5 -10  -1    0.24    0.65
   5 -10  -1    0.34    0.29
   5 -10  -1    0.55    0.22
  -6  10   1    1.25    0.52
  -6  10   1    1.18    0.75
   6 -10  -1    1.50    0.28
   6 -10  -1    1.70    0.49
   6 -10  -1    1.57    0.85
  -7  10   1    2.45    0.64
   7 -10  -1    3.95    1.14
  -8  10   1    2.54    0.75
   8 -10  -1    3.86    0.74
  -9  10   1   -0.02    0.87
   9 -10  -1    0.50    0.84
 -10  10   1   -0.41    0.66
  10 -10  -1    1.00    1.09
  -9 -11  -1   -1.65    1.81
  -8 -11  -1    0.83    0.78
   5  11   1    3.97    0.54
  -5 -11  -1    2.73    0.51
  -4 -11  -1    5.91    0.66
   3  11   1   14.54    1.02
  -2 -11  -1    0.42    0.30
   1  11   1   14.97    0.99
   1  11   1   14.88    1.00
   1  11   1   15.33    0.96
  -1 -11  -1   14.42    0.95
   0  11   1   53.74    2.91
   0  11   1   46.29    2.91
   0 -11  -1   55.05    3.21
   0 -11  -1   55.88    3.23
  -1  11   1  101.32    5.72
  -1  11   1   97.54    5.73
   1 -11  -1  101.84    5.81
   1 -11  -1  100.18    5.82
  -2  11   1   13.28    0.90
  -2  11   1   13.69    0.93
   2 -11  -1   14.74    1.03
   2 -11  -1   12.59    0.89
  -3  11   1   40.32    2.35
  -3  11   1   39.27    2.38
   3 -11  -1   40.59    2.40
  -4  11   1    0.42    0.37
  -4  11   1    0.51    0.51
   4 -11  -1    0.32    0.36
   4 -11  -1    0.51    0.20
   4 -11  -1    1.00    0.56
  -5  11   1    1.90    0.48
   5 -11  -1    3.21    0.50
   5 -11  -1    3.76    0.42
   5 -11  -1    4.86    0.77
  -6  11   1    0.22    0.81
  -6  11   1    0.19    0.51
   6 -11  -1   -0.64    1.55
   6 -11  -1    0.51    0.49
   6 -11  -1    0.54    0.28
  -7  11   1   12.53    1.20
   7 -11  -1   12.17    1.17
  -8  11   1    0.27    0.76
   8 -11  -1    1.19    0.75
  -9  11   1    0.62    0.93
   9 -11  -1    1.07    0.93
   4  12   1    0.89    0.43
   2  12   1    0.31    0.30
   1  12   1   39.28    2.25
   1  12   1   36.06    2.25
  -1 -12  -1   38.79    2.32
  -1 -12  -1   39.28    2.30
   0  12   1   34.54    1.93
   0  12   1   30.29    1.94
   0 -12  -1   32.63    2.02
   0 -12  -1   34.20    1.98
  -1  12   1    0.79    0.30
  -1  12   1    0.89    0.38
   1 -12  -1    0.78    0.40
   1 -12  -1    0.88    0.27
  -2  12   1   36.17    2.06
  -2  12   1   32.75    2.08
   2 -12  -1   38.84    2.28
   2 -12  -1   36.24    2.21
  -3  12   1    4.36    0.46
   3 -12  -1    3.28    0.44
   3 -12  -1    2.58    0.54
   3 -12  -1    4.41    0.55
  -4  12   1    0.51    0.39
  -4  12   1    0.44    0.54
   4 -12  -1    0.08    0.63
   4 -12  -1    0.46    0.39
  -5  12   1    9.52    0.89
  -5  12   1    9.47    1.17
   5 -12  -1   11.27    0.74
   5 -12  -1    9.62    0.94
   5 -12  -1   10.38    0.86
  -6  12   1    0.65    0.58
   6 -12  -1    0.36    1.03
   7 -12  -1    1.02    0.68
  -8  12   1    0.74    0.81
   8 -12  -1    0.58    0.80
  -9  12   1    1.66    1.02
   9 -12  -1    2.99    1.05
   6  13   1    0.57    0.61
   2  13   1   20.02    1.31
  -1 -13  -1   14.10    1.05
   0  13   1   17.69    1.20
   0 -13  -1   19.25    1.27
   0 -13  -1   18.25    1.18
  -1  13   1    1.73    0.34
  -1  13   1    1.62    0.46
   1 -13  -1    2.01    0.49
   1 -13  -1    3.65    0.50
  -2  13   1    6.52    0.75
   2 -13  -1    7.17    0.97
   2 -13  -1    7.12    0.65
  -3  13   1    4.88    0.50
  -3  13   1    5.31    0.62
   3 -13  -1    5.69    0.68
   3 -13  -1    5.34    0.63
   3 -13  -1    5.40    0.55
  -4  13   1    7.38    1.04
  -4  13   1    8.50    0.80
   4 -13  -1   11.29    1.21
   4 -13  -1    9.67    0.66
   4 -13  -1    8.38    0.77
   4 -13  -1    9.06    0.85
  -5  13   1   10.60    1.46
  -5  13   1   10.32    0.96
   5 -13  -1    9.16    0.90
   5 -13  -1   10.78    1.48
   5 -13  -1    9.99    0.96
   5 -13  -1   11.45    0.75
  -6  13   1    7.68    0.98
   6 -13  -1    9.69    1.23
   6 -13  -1    6.88    0.99
  -7  13   1   -0.06    0.73
   7 -13  -1    0.15    0.69
  -8  13   1    2.65    0.92
   8 -13  -1    3.48    0.88
  -9  13   1    0.73    1.09
   9 -13  -1   -0.06    1.35
   4  14   1    1.30    0.51
   3  14   1    4.32    0.55
  -3 -14  -1    4.42    0.63
  -2 -14  -1    0.50    0.47
   1  14   1   23.03    1.46
  -1 -14  -1   21.23    1.35
   0  14   1    1.22    0.47
   0  14   1    1.69    0.40
   0 -14  -1    1.73    0.51
   0 -14  -1    0.88    0.35
  -1  14   1   -0.54    0.37
  -1  14   1   -0.23    0.48
   1 -14  -1   -0.87    0.52
   1 -14  -1    0.58    0.33
  -2  14   1    0.91    0.39
  -2  14   1    0.50    0.50
   2 -14  -1    1.14    0.65
   2 -14  -1    1.27    0.36
  -3  14   1   18.13    1.18
  -3  14   1   15.12    1.33
   3 -14  -1   18.69    1.51
   3 -14  -1   18.53    1.23
  -4  14   1    2.16    0.71
  -4  14   1    2.90    0.52
   4 -14  -1    2.58    0.48
   4 -14  -1    2.05    0.84
  -5  14   1    6.30    0.87
   5 -14  -1    7.27    0.60
   5 -14  -1    5.99    0.86
   5 -14  -1    6.56    1.12
  -6  14   1    0.89    0.62
   6 -14  -1   -0.01    0.60
   6 -14  -1   -0.15    1.28
  -7  14   1    1.16    0.76
   7 -14  -1    0.18    0.75
  -8  14   1    0.46    0.89
   8 -14  -1    0.77    0.93
   3  15   1    2.35    0.50
  -2 -15  -1   17.89    1.34
   1  15   1    0.49    0.42
   1  15   1   -0.20    0.52
  -1 -15  -1    0.72    0.37
   0  15   1   -0.05    0.43
   0  15   1    0.45    0.51
   0 -15  -1    0.27    0.37
   0 -15  -1   -0.22    0.56
  -1  15   1   12.43    1.08
   1 -15  -1   12.36    0.93
  -2  15   1    0.75    0.61
  -2  15   1    2.31    0.44
   2 -15  -1    1.13    0.67
   2 -15  -1   -0.46    0.68
   2 -15  -1    1.24    0.38
  -3  15   1    4.42    0.73
  -3  15   1    3.75    0.53
   3 -15  -1    4.16    0.84
   3 -15  -1    3.70    0.51
   3 -15  -1    2.63    0.61
  -4  15   1   15.61    1.18
   4 -15  -1   17.00    1.20
   4 -15  -1   15.97    1.07
   4 -15  -1   14.59    1.85
  -5  15   1    0.71    0.60
   5 -15  -1    0.16    1.20
   5 -15  -1    0.33    0.31
   5 -15  -1    0.01    0.54
  -6  15   1    0.12    0.66
   6 -15  -1    1.06    0.66
  -7  15   1   -1.12    0.78
   7 -15  -1   -0.01    0.79
  -8  15   1    0.95    0.94
   8 -15  -1    0.00    1.12
   6  16   1    3.55    0.79
   5  16   1   -1.23    0.61
   2  16   1    1.61    0.50
  -2 -16  -1    1.94    0.64
  -2 -16  -1    1.67    0.44
  -1 -16  -1    0.33    0.40
  -1 -16  -1    0.12    0.67
   0  16   1    3.07    0.51
   0 -16  -1    2.43    0.68
  -1  16   1    0.54    0.67
  -1  16   1    0.76    0.48
   1 -16  -1    1.08    0.75
   1 -16  -1    0.65    0.42
  -2  16   1    0.02    0.70
  -2  16   1    0.67    0.48
   2 -16  -1    1.57    0.81
   2 -16  -1    0.61    0.44
  -3  16   1    4.07    0.58
   3 -16  -1    4.84    0.96
   3 -16  -1    4.90    0.56
  -4  16   1    0.73    0.56
   4 -16  -1    0.92    0.54
   4 -16  -1   -0.21    1.04
  -5  16   1    0.34    0.62
   5 -16  -1    0.60    1.24
   5 -16  -1    0.50    0.57
   5 -16  -1    0.85    0.34
   6 -16  -1    7.18    0.85
   6 -16  -1    7.23    0.76
  -7  16   1   -0.82    0.85
   7 -16  -1    0.43    0.82
  -8  16   1   -0.75    1.02
   8 -16  -1   -0.49    1.01
   7  17   1    0.96    0.90
   3  17   1   13.85    1.22
  -2 -17  -1    0.47    0.51
   0 -17  -1    0.14    0.82
   1 -17  -1    0.74    0.85
   1 -17  -1    0.15    0.53
  -2  17   1    0.81    0.54
   2 -17  -1    1.88    0.96
   2 -17  -1    1.83    0.50
  -3  17   1    0.46    0.53
   3 -17  -1    0.34    0.48
  -4  17   1    0.76    0.60
   4 -17  -1    0.64    0.56
  -5  17   1    9.35    1.15
   5 -17  -1    8.56    1.05
  -6  17   1    0.53    0.78
   6 -17  -1    0.59    0.75
  -7  17   1    3.84    1.01
   6  18   1    1.61    0.85
   4  18   1    2.72    0.73
  -1  18   1    0.32    0.61
   1 -18  -1    0.49    0.52
   1 -18  -1   -0.17    0.96
  -2  18   1    0.39    0.62
   2 -18  -1    0.24    1.14
   2 -18  -1    0.29    0.54
  -3  18   1    0.20    0.62
   3 -18  -1    0.28    1.22
   3 -18  -1    0.39    0.56
  -4  18   1   -0.38    0.68
   4 -18  -1   -0.02    0.59
   4 -18  -1   -1.36    1.38
  -5  18   1    2.23    0.77
   5 -18  -1    2.15    0.46
   5 -18  -1    3.16    0.76
  -6  18   1    4.83    0.93
   6 -18  -1    4.72    0.88
  -7  18   1    0.14    1.01
   6  19   1    1.55    0.91
   5  19   1    3.21    0.85
   3  19   1    1.32    0.68
  -1 -19  -1   -0.88    1.01
   0 -19  -1    0.54    1.08
  -1  19   1    4.82    0.76
   1 -19  -1    4.98    1.32
   1 -19  -1    5.82    0.70
  -2  19   1    3.67    0.73
   2 -19  -1    2.26    0.62
   2 -19  -1    2.92    1.30
  -3  19   1   -0.38    0.69
   3 -19  -1    0.07    0.62
  -4  19   1    5.86    0.83
   4 -19  -1    6.19    0.79
  -5  19   1    0.86    0.87
   5 -19  -1    0.57    0.74
  -6  19   1    0.25    0.95
   6 -19  -1    0.75    0.93
   5  20   1    0.23    0.85
   3  20   1    3.14    0.80
   0  20   1    3.17    0.78
   0 -20  -1    1.75    1.31
   1 -20  -1    0.57    0.68
  -2  20   1    2.07    0.81
   2 -20  -1    0.19    1.58
   2 -20  -1    0.99    0.65
  -3  20   1    6.40    0.91
   3 -20  -1    6.61    1.76
   3 -20  -1    8.55    1.15
  -4  20   1    1.46    0.84
   4 -20  -1    0.96    0.76
  -5  20   1    5.46    1.01
   5 -20  -1    2.41    0.83
   4  21   1    0.39    0.91
   2  21   1    0.27    0.80
  -1 -21  -1   -0.31    0.72
   1 -21  -1    2.03    0.75
  -2  21   1   -0.50    0.90
   2 -21  -1    0.93    0.75
   2 -21  -1   -0.54    1.75
  -3  21   1   -0.21    0.90
   4 -21  -1   -0.38    0.85
   2  22   1    0.85    0.90
  -2  22   1    1.15    1.00
   3 -22  -1   -0.52    0.88
   2 -22   2    0.19    0.89
  -2  22  -2    0.17    1.28
   1 -22   2    2.72    0.93
  -1  22  -2    1.62    0.97
  -1 -22   2   -0.11    1.97
  -2 -22   2    3.19    0.99
   2  22  -2    4.50    0.87
   3  22  -2    0.46    0.85
   4 -21   2    0.16    0.95
  -4  21  -2    0.45    1.05
  -3  21  -2   -1.14    0.99
   2 -21   2    0.04    0.81
  -2  21  -2   -0.44    0.96
   1 -21   2    1.13    0.76
  -1  21  -2    0.86    0.88
   0 -21   2   -0.14    1.70
   0 -21   2    0.70    0.76
   0  21  -2    0.97    0.93
  -1 -21   2    3.62    0.80
  -1 -21   2    3.76    2.15
   1  21  -2    4.51    1.00
   2  21  -2   -0.44    0.93
  -3 -21   2    0.17    0.82
  -4 -21   2   -0.67    0.94
   4  21  -2    0.00    0.82
   5 -20   2    0.99    0.98
   5 -20   2   -0.03    0.60
  -5  20  -2   -0.20    0.98
   4 -20   2   11.43    1.26
   4 -20   2   11.59    1.08
  -4  20  -2    8.67    1.07
   3 -20   2    0.43    0.76
   3 -20   2    0.15    0.49
   2 -20   2    3.55    0.77
  -2  20  -2    1.42    0.86
   1 -20   2    0.22    0.70
   1 -20   2    1.28    1.53
  -1  20  -2   -0.17    0.79
   0 -20   2   -0.02    0.66
   0  20  -2   -0.20    0.78
  -1 -20   2    2.10    1.33
  -1 -20   2    1.48    0.67
   1  20  -2    1.20    0.82
  -2 -20   2    0.74    0.69
  -2 -20   2    1.23    1.34
   3  20  -2   -0.27    0.90
   3  20  -2    0.24    0.70
   4  20  -2   -0.16    0.73
   5  20  -2    1.25    0.87
   6 -19   2    4.50    1.05
  -6  19  -2    4.82    1.11
   5 -19   2    0.97    0.90
  -5  19  -2    1.69    0.92
   4 -19   2    1.68    0.78
  -4  19  -2    3.10    0.85
   3 -19   2   17.49    1.48
  -3  19  -2   19.59    1.62
   2 -19   2    1.32    1.38
   2 -19   2    2.36    0.64
  -2  19  -2    2.46    0.76
   1 -19   2    0.83    0.65
  -1  19  -2    0.79    0.75
   0 -19   2    4.48    0.70
   0 -19   2    1.95    1.18
   0  19  -2    3.78    0.73
  -1 -19   2    0.25    0.60
   1  19  -2   -0.17    0.72
  -3 -19   2    1.78    1.38
  -4 -19   2    1.07    0.73
   4  19  -2    0.10    0.69
   6 -18   2    0.49    1.03
  -6  18  -2   -0.44    0.92
   5 -18   2    4.49    0.82
  -5  18  -2    4.37    0.88
   4 -18   2    2.56    0.44
   4 -18   2    1.93    0.73
  -4  18  -2    2.72    0.93
   3 -18   2    0.58    0.62
   3 -18   2   -0.51    1.33
  -3  18  -2    0.30    0.66
   2 -18   2    1.67    0.61
  -2  18  -2    1.59    0.68
   1 -18   2    5.95    1.18
   1 -18   2    8.07    0.94
  -1  18  -2    7.79    1.09
   0 -18   2   -0.56    0.55
   0  18  -2   -0.56    0.58
  -1 -18   2    3.16    1.01
  -1 -18   2    4.08    0.69
  -1 -18   2    4.08    0.61
   1  18  -2    5.17    0.75
  -2 -18   2    0.01    0.57
  -2 -18   2   -0.06    0.89
  -3 -18   2    0.61    0.57
   3  18  -2    0.71    0.58
  -4 -18   2   -0.13    0.68
  -4 -18   2    0.67    0.97
  -5 -18   2    1.80    0.80
  -6 -18   2    3.57    0.90
  -6 -18   2    3.01    1.30
   6  18  -2    3.68    0.85
  -7  17  -2    2.88    1.00
   6 -17   2    1.97    0.86
  -6  17  -2    1.62    0.88
   5 -17   2    1.78    0.72
  -5  17  -2   -0.05    0.71
   4 -17   2    5.10    0.71
  -4  17  -2    6.04    0.79
   3 -17   2    0.14    1.20
   3 -17   2    0.51    0.57
  -3  17  -2    0.58    0.62
   2 -17   2   16.77    1.83
   2 -17   2   17.25    1.29
  -2  17  -2   17.16    1.35
   1 -17   2    4.45    0.60
   1 -17   2    3.31    0.66
   1 -17   2    3.64    1.13
   1 -17   2    5.68    0.59
  -1  17  -2    4.31    0.66
   0 -17   2    1.86    0.88
   0 -17   2    1.58    0.52
   0  17  -2    0.99    0.56
  -1 -17   2    0.16    0.82
  -1 -17   2    0.52    0.50
   1  17  -2    0.77    0.57
  -2 -17   2    0.84    0.50
  -2 -17   2    0.42    0.78
   2  17  -2    1.98    0.54
   2  17  -2    0.90    0.59
  -3 -17   2    0.02    0.52
  -3 -17   2    0.11    0.82
   3  17  -2   -0.56    0.49
   3  17  -2   -0.06    0.64
  -4 -17   2    8.86    1.05
  -5 -17   2    2.86    0.75
   6  17  -2    0.02    0.74
  -7 -17   2    0.17    1.44
   7 -16   2    2.46    0.94
  -7  16  -2    2.21    0.98
   6 -16   2    4.38    0.80
  -6  16  -2    3.76    0.82
   5 -16   2    3.14    0.71
   5 -16   2    3.38    0.45
   4 -16   2    7.00    0.93
   4 -16   2    8.24    1.32
  -4  16  -2    7.19    0.77
   3 -16   2    0.18    0.51
   3 -16   2   -1.39    1.00
  -3  16  -2    0.94    0.55
  -2  16  -2   16.29    1.25
   1 -16   2    9.23    1.27
   1 -16   2    8.49    0.82
  -1  16  -2   10.12    0.94
  -1  16  -2    8.84    1.00
   0 -16   2    8.21    0.90
   0 -16   2    8.31    0.87
   0  16  -2    9.55    0.95
   0  16  -2    9.05    1.24
  -1 -16   2    4.98    0.77
  -1 -16   2    4.74    0.56
   1  16  -2    4.95    0.62
   1  16  -2    2.95    0.76
  -2 -16   2    0.37    0.66
  -2 -16   2    0.11    0.46
   2  16  -2    0.33    0.51
   2  16  -2    0.64    0.73
  -3 -16   2    0.40    0.69
  -3 -16   2   -0.17    0.55
   3  16  -2   -0.16    0.45
   3  16  -2    0.03    0.56
  -4 -16   2    2.34    0.59
  -4 -16   2    2.84    0.78
  -5 -16   2    8.35    1.13
  -5 -16   2    6.70    0.97
   5  16  -2    7.13    0.92
  -6 -16   2    0.79    1.03
   6  16  -2    2.08    0.97
  -7 -16   2   -0.49    0.89
  -7 -16   2    0.12    1.23
   8 -15   2    1.09    1.17
  -8  15  -2   -0.58    0.96
   7 -15   2    3.85    0.89
  -7  15  -2    3.59    0.89
   6 -15   2    4.64    0.78
  -6  15  -2    4.04    0.79
   5 -15   2    1.67    0.59
  -5  15  -2    1.31    0.61
   4 -15   2    1.02    0.30
   4 -15   2   -0.61    1.16
   4 -15   2    0.36    0.54
  -4  15  -2    1.53    0.58
   3 -15   2   31.88    1.87
   3 -15   2   32.98    1.97
   3 -15   2   28.32    2.27
  -3  15  -2   31.74    1.94
  -3  15  -2   28.64    2.26
   2 -15   2    2.54    0.48
   2 -15   2    2.87    0.80
  -2  15  -2    2.09    0.74
  -2  15  -2    3.30    0.52
   1 -15   2    7.78    0.77
   1 -15   2    8.03    1.13
  -1  15  -2    9.09    0.87
  -1  15  -2    8.76    1.10
   0 -15   2    4.39    0.53
   0 -15   2    5.34    0.73
   0  15  -2    5.81    0.59
   0  15  -2    4.45    0.55
   0  15  -2    4.31    0.75
  -1 -15   2    0.42    0.57
  -1 -15   2   -0.13    0.39
   1  15  -2    0.22    0.69
   1  15  -2    0.68    0.47
  -2 -15   2    0.41    0.61
  -2 -15   2    0.37    0.41
   2  15  -2    0.74    0.48
   2  15  -2    0.32    0.42
   2  15  -2    0.61    0.63
  -3 -15   2   18.15    1.38
  -3 -15   2   16.69    1.25
   3  15  -2   17.11    1.47
   3  15  -2   17.85    1.33
  -4 -15   2    0.99    0.67
   4  15  -2   -0.10    0.58
  -5 -15   2    0.96    0.62
  -5 -15   2    0.58    0.75
   5  15  -2    1.13    0.70
  -6 -15   2    1.63    0.92
  -7 -15   2    2.50    0.84
   8 -14   2    5.64    1.05
  -8  14  -2    3.37    0.95
   7 -14   2    2.64    0.82
  -7  14  -2    1.89    0.77
   6 -14   2    0.31    0.65
  -6  14  -2   -0.17    0.65
   5 -14   2    3.87    1.14
   5 -14   2    2.13    0.36
   5 -14   2    2.95    0.59
  -5  14  -2    2.28    0.62
   4 -14   2   14.42    1.05
   4 -14   2   12.04    1.02
   4 -14   2   12.68    1.55
  -4  14  -2   12.48    1.02
  -4  14  -2   10.93    1.45
   3 -14   2    7.93    1.01
   3 -14   2    8.13    0.59
   3 -14   2    6.21    0.78
  -3  14  -2    6.33    0.80
  -3  14  -2    8.51    0.82
   2 -14   2   13.54    1.01
   2 -14   2   14.65    0.88
   2 -14   2   11.95    0.99
   2 -14   2   15.17    1.30
  -2  14  -2   14.43    1.06
   1 -14   2    3.76    0.45
   1 -14   2    3.23    0.63
   1 -14   2    3.23    0.42
  -1  14  -2    3.37    0.57
  -1  14  -2    3.30    0.48
   0 -14   2    0.11    0.20
   0 -14   2    0.30    0.57
   0 -14   2    0.60    0.33
   0 -14   2    0.60    0.36
   0  14  -2    0.16    0.42
   0  14  -2    0.89    0.51
  -1 -14   2    7.48    0.71
   1  14  -2    8.41    0.88
   1  14  -2    8.26    0.97
   1  14  -2    8.69    0.80
  -2 -14   2   26.47    1.67
   2  14  -2   26.72    1.76
  -3 -14   2   12.97    1.02
   3  14  -2   11.32    0.95
  -4 -14   2   12.26    1.17
  -4 -14   2   12.88    1.06
   4  14  -2   13.02    1.25
  -5 -14   2    2.38    0.71
  -5 -14   2    2.22    0.61
   5  14  -2    2.49    0.63
   6  14  -2   -0.10    0.76
  -7 -14   2    0.87    0.78
  -7 -14   2    0.10    1.04
   9 -13   2    6.01    1.36
  -9  13  -2    5.11    0.70
   8 -13   2    2.47    0.94
  -8  13  -2    2.86    0.91
   7 -13   2    8.51    0.95
  -7  13  -2    8.25    0.93
   6 -13   2    2.82    0.65
  -6  13  -2    3.18    0.78
   5 -13   2    1.68    1.01
   5 -13   2    1.47    0.55
  -5  13  -2    1.42    0.53
   4 -13   2    3.18    0.79
   4 -13   2    1.65    0.48
  -4  13  -2    2.13    0.70
  -4  13  -2    2.17    0.50
   3 -13   2    3.89    0.73
   3 -13   2    3.12    0.46
  -3  13  -2    3.67    0.50
  -3  13  -2    3.55    0.63
   2 -13   2    0.67    0.34
   2 -13   2    0.11    0.34
   2 -13   2    0.75    0.58
  -2  13  -2    0.58    0.54
  -2  13  -2    0.72    0.39
   1 -13   2   -0.06    0.47
   1 -13   2    0.31    0.30
  -1  13  -2    0.27    0.57
  -1  13  -2    0.25    0.38
   0 -13   2    4.21    0.36
   0 -13   2    3.08    0.41
   0 -13   2    3.06    0.37
  -1 -13   2   30.61    1.92
  -1 -13   2   30.80    1.86
   1  13  -2   30.49    1.89
   1  13  -2   31.11    1.87
  -2 -13   2    0.37    0.36
  -2 -13   2    0.66    0.47
   2  13  -2    0.10    0.44
   2  13  -2    0.14    0.39
  -3 -13   2   21.41    1.47
  -3 -13   2   21.72    1.39
   3  13  -2   23.55    1.55
   3  13  -2   22.75    1.50
  -4 -13   2    1.37    0.44
   4  13  -2    1.19    0.52
   4  13  -2    1.24    0.44
  -5 -13   2   14.71    1.40
  -5 -13   2   18.97    1.30
  -6 -13   2    0.96    0.78
   6  13  -2    0.83    0.71
  -7 -13   2    0.68    1.09
  -7 -13   2    1.69    0.74
   7  13  -2    0.63    0.83
  -8 -13   2    0.78    1.20
  -9 -13   2   -0.56    1.27
  -9 -13   2    0.52    1.98
   9  13  -2    0.05    1.16
   9 -12   2    2.10    1.11
  -9  12  -2    0.99    0.60
  -9  12  -2    0.01    1.01
   8 -12   2    8.78    1.07
  -8  12  -2    4.89    0.90
   7 -12   2    0.90    0.72
  -7  12  -2    0.02    0.66
   6 -12   2    2.37    1.34
  -6  12  -2    0.37    0.58
   5 -12   2    9.31    0.92
  -5  12  -2    8.30    0.93
  -5  12  -2    8.43    0.88
   4 -12   2    1.71    0.45
  -4  12  -2    2.07    0.64
  -4  12  -2    1.94    0.46
   3 -12   2    0.75    0.35
   3 -12   2    1.18    0.21
   3 -12   2   -0.33    0.59
  -3  12  -2    1.55    0.38
  -3  12  -2    0.63    0.48
   2 -12   2    0.94    0.33
   2 -12   2    1.45    0.30
   2 -12   2    0.90    0.51
  -2  12  -2    1.09    0.49
  -2  12  -2    1.05    0.36
   1 -12   2    8.75    0.70
   1 -12   2    8.82    0.66
  -1  12  -2    8.21    0.71
  -1  12  -2    8.48    0.79
   0 -12   2    2.13    0.33
   0 -12   2    1.36    0.42
   0 -12   2    2.07    0.28
   0  12  -2    2.51    0.38
   0  12  -2    1.59    0.41
  -1 -12   2   20.18    1.35
  -1 -12   2   23.02    1.39
   1  12  -2   24.09    1.45
   1  12  -2   22.78    1.49
  -2 -12   2   67.01    3.86
  -2 -12   2   65.80    3.88
   2  12  -2   70.67    3.91
   2  12  -2   64.43    3.91
   2  12  -2   66.60    3.92
  -3 -12   2    0.97    0.44
  -3 -12   2    1.05    0.33
   3  12  -2    1.22    0.39
   3  12  -2    0.43    0.34
  -4 -12   2    5.01    0.59
  -4 -12   2    3.54    0.48
   4  12  -2    4.07    0.54
   4  12  -2    4.35    0.53
  -5 -12   2    1.10    0.85
   5  12  -2    2.36    0.59
  -6 -12   2    0.88    0.69
   6  12  -2    0.30    0.65
  -7 -12   2    0.95    0.60
  -7 -12   2    0.92    0.87
  -8 -12   2    1.44    1.19
   8  12  -2    1.70    0.91
  -9 -12   2    0.05    1.11
  -9 -12   2    1.34    1.57
   9 -11   2    1.70    1.02
  -9  11  -2    0.26    0.58
  -9  11  -2    1.74    1.00
   8 -11   2    1.48    0.81
  -8  11  -2    2.00    0.83
   7 -11   2    0.10    0.66
  -7  11  -2    0.56    0.68
   6 -11   2   14.89    1.80
   6 -11   2   15.84    1.24
  -6  11  -2   16.60    1.30
  -6  11  -2   17.66    1.61
   5 -11   2    3.06    0.81
   5 -11   2    1.70    0.48
   5 -11   2    1.16    0.35
  -5  11  -2    1.43    0.47
   4 -11   2    5.19    0.70
   4 -11   2    7.18    0.75
  -4  11  -2    5.87    0.55
  -4  11  -2    5.91    0.67
   3 -11   2    3.48    0.40
   3 -11   2    3.77    0.58
   3 -11   2    3.00    0.28
  -3  11  -2    2.64    0.46
  -3  11  -2    3.02    0.41
   2 -11   2    0.11    0.16
   2 -11   2   -0.05    0.29
   2 -11   2   -0.12    0.44
  -2  11  -2   -0.14    0.42
  -2  11  -2    0.01    0.31
   1 -11   2    2.87    0.28
   1 -11   2    2.77    0.41
   1 -11   2    2.05    0.32
   1 -11   2    2.03    0.27
  -1  11  -2    1.32    0.35
  -1  11  -2    2.18    0.36
   0 -11   2   40.89    2.41
   0 -11   2   41.38    2.38
   0 -11   2   40.97    2.43
   0  11  -2   42.76    2.50
   0  11  -2   42.57    2.53
  -1 -11   2    2.28    0.36
  -1 -11   2    1.71    0.25
   1  11  -2    1.62    0.33
   1  11  -2    1.79    0.33
   1  11  -2    1.65    0.31
  -2 -11   2    1.18    0.37
  -2 -11   2    0.45    0.29
   2  11  -2    0.57    0.33
   2  11  -2    0.59    0.31
  -3 -11   2    9.45    0.80
   3  11  -2   10.47    0.83
   3  11  -2   12.27    0.85
   3  11  -2   10.47    0.88
  -4 -11   2    6.22    0.70
  -4 -11   2    5.97    0.60
   4  11  -2    5.96    0.72
   4  11  -2    6.63    0.72
   4  11  -2    6.61    0.66
  -5 -11   2    0.18    0.54
  -5 -11   2    0.62    0.42
   5  11  -2    1.00    0.51
   5  11  -2    0.52    0.52
  -6 -11   2   10.51    0.99
  -6 -11   2   10.03    1.17
   6  11  -2   10.95    1.19
   6  11  -2   11.53    1.18
  -7 -11   2    0.14    0.56
  -7 -11   2    2.32    0.85
   7  11  -2    1.48    0.74
   8  11  -2    0.70    0.82
  -9 -11   2    1.03    1.96
  -9 -11   2    0.14    0.96
   9  11  -2   -0.34    1.06
   9 -10   2    2.48    0.99
  -9  10  -2   -0.33    0.56
  -9  10  -2    0.09    0.89
   8 -10   2    0.57    0.77
  -8  10  -2    0.56    0.73
   7 -10   2   12.72    1.18
  -7  10  -2   12.63    1.36
   6 -10   2    6.82    1.03
   6 -10   2    5.31    0.65
  -6  10  -2    4.92    0.64
  -6  10  -2    5.42    0.88
   5 -10   2    3.72    0.44
   5 -10   2    4.49    0.79
   5 -10   2    4.38    0.53
  -5  10  -2    4.41    0.73
  -5  10  -2    5.21    0.57
   4 -10   2    0.09    0.53
   4 -10   2    1.29    0.38
  -4  10  -2    0.38    0.47
  -4  10  -2    1.07    0.36
   3 -10   2    5.21    0.59
   3 -10   2    5.88    0.77
   3 -10   2    6.17    0.44
   3 -10   2    6.24    0.46
  -3  10  -2    6.14    0.62
  -3  10  -2    6.70    0.70
   2 -10   2   32.36    1.94
   2 -10   2   33.83    1.90
   2 -10   2   31.43    2.02
  -2  10  -2   31.61    1.91
  -2  10  -2   30.87    1.88
   1 -10   2   37.90    2.23
   1 -10   2   37.13    2.20
  -1  10  -2   38.77    2.28
  -1  10  -2   38.85    2.29
   0 -10   2   -0.01    0.12
   0 -10   2    0.04    0.22
   0 -10   2   -0.09    0.17
   0 -10   2    0.41    0.31
   0  10  -2    0.72    0.27
   0  10  -2   -0.20    0.29
  -1 -10   2   16.32    0.99
  -1 -10   2   15.60    0.94
  -1 -10   2   14.57    1.01
   1  10  -2   13.69    0.92
   1  10  -2   13.55    0.95
   1  10  -2   16.07    0.96
  -2 -10   2   18.54    1.16
  -2 -10   2   18.70    1.19
   2  10  -2   20.74    1.20
   2  10  -2   17.85    1.22
  -3 -10   2    2.82    0.36
  -3 -10   2    3.63    0.42
   3  10  -2    3.92    0.40
   3  10  -2    2.37    0.35
   3  10  -2    3.35    0.39
  -4 -10   2    0.08    0.34
  -4 -10   2   -0.05    0.38
   4  10  -2    0.08    0.37
   4  10  -2   -0.07    0.36
  -5 -10   2    5.89    0.70
  -5 -10   2    4.92    0.58
   5  10  -2    4.79    0.56
   5  10  -2    5.45    0.58
  -6 -10   2    1.82    0.49
  -6 -10   2    1.58    0.65
   6  10  -2    0.86    0.60
   6  10  -2    2.31    0.59
  -7 -10   2    1.45    0.55
  -7 -10   2    1.78    0.83
   7  10  -2    2.10    0.69
  -8 -10   2    0.63    0.78
   8  10  -2    0.31    0.76
  -9 -10   2    0.61    1.00
   9  10  -2    0.32    1.03
 -10 -10   2    1.09    1.21
  10  10  -2    0.40    1.29
  10  -9   2   -0.95    1.20
 -10   9  -2    0.46    1.09
 -10   9  -2    0.51    0.68
   9  -9   2    2.23    0.94
  -9   9  -2    2.31    0.88
  -9   9  -2    1.92    0.58
   8  -9   2    0.86    0.72
  -8   9  -2    1.10    0.76
  -8   9  -2    1.55    0.72
   7  -9   2    9.06    1.04
  -7   9  -2   12.00    1.49
  -7   9  -2    9.06    1.14
   6  -9   2   11.14    0.99
  -6   9  -2   10.94    0.98
  -6   9  -2   10.63    0.79
  -6   9  -2   10.64    1.24
   5  -9   2    3.05    0.46
   5  -9   2    2.46    0.31
  -5   9  -2    2.93    0.46
   4  -9   2    5.07    0.46
   4  -9   2    6.11    0.62
   4  -9   2    5.78    0.62
   4  -9   2    5.34    0.43
  -4   9  -2    5.87    0.58
  -4   9  -2    5.46    0.52
   3  -9   2    0.17    0.38
   3  -9   2    0.39    0.29
   3  -9   2    0.40    0.15
  -3   9  -2   -0.05    0.34
  -3   9  -2    0.51    0.28
  -3   9  -2    0.37    0.18
   2  -9   2    0.73    0.25
   2  -9   2    0.90    0.20
   2  -9   2    0.61    0.14
   2  -9   2    0.80    0.34
  -2   9  -2    0.05    0.33
  -2   9  -2    0.45    0.25
   1  -9   2   11.58    0.76
   1  -9   2   11.81    0.70
   1  -9   2   11.42    0.82
  -1   9  -2   12.61    0.83
   0  -9   2    5.30    0.51
   0  -9   2    4.89    0.39
   0  -9   2    5.87    0.46
   0   9  -2    5.10    0.52
   0   9  -2    5.37    0.47
  -1  -9   2   46.07    2.83
  -1  -9   2   51.20    2.83
   1   9  -2   46.48    2.70
   1   9  -2   45.99    2.69
  -2  -9   2   -0.28    0.26
  -2  -9   2    0.33    0.22
   2   9  -2   -0.06    0.24
   2   9  -2    0.14    0.24
   2   9  -2    0.31    0.22
  -3  -9   2    3.11    0.39
  -3  -9   2    3.74    0.46
   3   9  -2    4.35    0.41
   3   9  -2    3.18    0.38
  -4  -9   2   17.18    1.21
  -4  -9   2   20.02    1.21
   4   9  -2   20.48    1.26
   4   9  -2   18.55    1.26
  -5  -9   2   30.44    1.83
  -5  -9   2   29.12    1.87
   5   9  -2   31.10    1.93
  -6  -9   2   24.35    1.45
  -6  -9   2   17.13    1.55
   6   9  -2   18.94    1.43
  -7  -9   2    1.59    0.75
   7   9  -2    2.10    0.65
  -8  -9   2    0.68    1.03
  -8  -9   2    0.05    0.75
   8   9  -2    1.21    0.73
  -9  -9   2    0.21    0.96
  10   9  -2   -0.98    1.21
  10  -8   2    2.01    1.13
 -10   8  -2    0.34    0.70
   9  -8   2   -0.08    0.84
  -9   8  -2   -0.59    0.59
  -9   8  -2    0.56    0.81
   8  -8   2    4.25    0.83
  -8   8  -2    4.05    0.71
  -8   8  -2    2.07    0.72
   7  -8   2   10.00    1.33
   7  -8   2    8.25    1.00
  -7   8  -2    9.16    1.02
  -7   8  -2    7.42    0.96
   6  -8   2   -0.60    0.76
   6  -8   2    0.36    0.44
  -6   8  -2    0.74    0.64
  -6   8  -2   -0.80    0.44
  -6   8  -2   -0.07    0.39
   5  -8   2    6.15    0.67
   5  -8   2    5.55    0.70
  -5   8  -2    6.55    0.67
  -5   8  -2    3.97    0.46
  -5   8  -2    6.57    0.79
   4  -8   2   18.62    1.18
   4  -8   2   18.05    1.28
  -4   8  -2   17.44    1.19
  -4   8  -2   19.65    1.12
  -4   8  -2   18.19    1.25
   3  -8   2    2.44    0.28
   3  -8   2    2.30    0.32
   3  -8   2    2.69    0.26
  -3   8  -2    2.54    0.28
  -3   8  -2    2.83    0.38
  -3   8  -2    3.20    0.35
   2  -8   2   34.56    2.00
   2  -8   2   32.22    1.97
   2  -8   2   34.05    1.95
  -2   8  -2   33.23    1.96
  -2   8  -2   32.66    1.90
  -2   8  -2   32.77    1.94
   1  -8   2   17.39    1.02
   1  -8   2   15.61    0.97
   1  -8   2   15.99    1.03
  -1   8  -2   15.33    0.96
  -1   8  -2   15.33    0.97
   0  -8   2    5.68    0.47
   0  -8   2    5.71    0.36
   0  -8   2    5.04    0.44
   0   8  -2    6.34    0.49
   0   8  -2    6.37    0.49
  -1  -8   2    2.76    0.28
  -1  -8   2    2.80    0.36
  -1  -8   2    2.56    0.23
   1   8  -2    3.12    0.38
   1   8  -2    2.86    0.34
   1   8  -2    3.18    0.38
  -2  -8   2   17.22    1.08
  -2  -8   2   17.67    1.07
   2   8  -2   17.03    1.07
   2   8  -2   17.69    1.07
   2   8  -2   17.11    1.08
  -3  -8   2    1.15    0.27
  -3  -8   2    1.43    0.27
   3   8  -2    0.98    0.27
   3   8  -2    0.93    0.24
   3   8  -2    1.19    0.27
  -4  -8   2    7.46    0.63
  -4  -8   2    6.38    0.65
   4   8  -2    8.03    0.66
   4   8  -2    6.79    0.68
  -5  -8   2   10.99    0.87
  -5  -8   2   12.40    0.92
   5   8  -2   12.84    1.02
   5   8  -2   13.89    1.03
  -6  -8   2    3.60    0.47
  -6  -8   2    2.20    0.71
   6   8  -2    4.65    0.59
   6   8  -2    4.62    0.68
  -7  -8   2   -0.04    0.72
   7   8  -2   -0.25    0.66
   7   8  -2   -0.69    0.57
  -8  -8   2    9.86    0.96
  -8  -8   2    8.61    1.18
   8   8  -2    9.61    1.23
  -9  -8   2    0.00    0.90
   9   8  -2    0.25    0.92
 -10  -8   2    0.32    1.16
  10   8  -2    1.24    1.18
  10  -7   2    0.04    1.07
 -10   7  -2   -0.79    0.92
 -10   7  -2    0.21    0.74
   9  -7   2    1.72    0.82
  -9   7  -2    1.02    0.64
  -9   7  -2    0.49    0.72
   8  -7   2    2.52    0.68
  -8   7  -2    2.67    1.16
  -8   7  -2    2.53    0.64
   7  -7   2    1.25    0.54
   7  -7   2    0.42    0.96
  -7   7  -2    0.35    0.46
  -7   7  -2    0.79    0.49
  -7   7  -2    0.55    0.86
   6  -7   2    2.88    0.77
   6  -7   2    2.25    0.46
  -6   7  -2    1.96    0.43
  -6   7  -2    1.39    0.38
  -6   7  -2    2.14    0.74
  -6   7  -2    2.51    0.37
   5  -7   2   21.17    1.40
   5  -7   2   23.01    1.54
  -5   7  -2   18.90    1.27
  -5   7  -2   19.00    1.19
  -5   7  -2   20.39    1.34
   4  -7   2    6.08    0.58
   4  -7   2    5.95    0.45
   4  -7   2    6.99    0.72
  -4   7  -2    7.62    0.61
  -4   7  -2    6.12    0.47
  -4   7  -2    5.99    0.65
   3  -7   2   85.29    4.96
   3  -7   2   85.08    4.98
   3  -7   2   90.89    4.96
   3  -7   2   84.71    5.00
  -3   7  -2   86.24    4.98
   2  -7   2    3.19    0.41
   2  -7   2    2.74    0.37
   2  -7   2    2.77    0.31
   2  -7   2    2.73    0.24
  -2   7  -2    3.80    0.35
  -2   7  -2    2.84    0.37
   1  -7   2   35.18    2.17
   1  -7   2   37.55    2.14
   1  -7   2   38.03    2.14
   1  -7   2   37.85    2.16
  -1   7  -2   37.86    2.17
  -1   7  -2   36.52    2.17
   0  -7   2    0.15    0.11
   0  -7   2    0.48    0.18
   0  -7   2    0.17    0.09
   0  -7   2    0.23    0.16
   0   7  -2    0.23    0.18
   0   7  -2    0.17    0.18
  -1  -7   2    5.67    0.47
  -1  -7   2    6.61    0.41
  -1  -7   2    6.89    0.47
   1   7  -2    5.13    0.44
   1   7  -2    6.01    0.43
  -2  -7   2    4.07    0.41
  -2  -7   2    4.38    0.41
   2   7  -2    4.76    0.41
   2   7  -2    4.19    0.44
  -3  -7   2   20.57    1.31
  -3  -7   2   22.47    1.31
   3   7  -2   23.73    1.43
   3   7  -2   22.69    1.40
  -4  -7   2   11.71    0.87
  -4  -7   2   14.32    0.89
   4   7  -2   13.15    0.92
   4   7  -2   13.98    0.93
  -5  -7   2    0.70    0.32
  -5  -7   2    0.85    0.40
   5   7  -2    0.78    0.37
   5   7  -2    0.73    0.37
  -6  -7   2    1.66    0.43
   6   7  -2    0.01    0.60
   6   7  -2    1.85    0.48
  -7  -7   2    4.77    0.77
  -7  -7   2    6.60    0.90
   7   7  -2    6.46    0.91
   7   7  -2    6.45    0.76
  -8  -7   2    3.30    0.74
  -8  -7   2    3.14    0.60
  -8  -7   2    1.00    0.94
   8   7  -2    3.00    0.75
  -9  -7   2    7.46    1.01
  -9  -7   2    7.06    1.60
   9   7  -2    7.36    1.07
 -10  -7   2    1.13    1.02
  10   7  -2    1.28    1.25
  10  -6   2    1.43    1.02
 -10   6  -2    1.59    0.91
  -9   6  -2    0.99    0.72
   8  -6   2    9.34    1.11
  -8   6  -2    8.64    1.17
  -8   6  -2    8.78    1.04
   7  -6   2    1.28    0.89
   7  -6   2    0.45    0.55
  -7   6  -2    0.13    0.44
  -7   6  -2    1.36    0.77
  -7   6  -2    1.01    0.50
   6  -6   2    5.58    0.73
   6  -6   2    5.16    0.73
  -6   6  -2    5.44    0.53
  -6   6  -2    4.51    0.62
   5  -6   2    0.36    0.35
   5  -6   2   -0.32    0.47
  -5   6  -2    0.20    0.32
  -5   6  -2    0.11    0.41
   4  -6   2   30.05    1.80
   4  -6   2   30.19    1.85
  -4   6  -2   29.03    1.72
  -4   6  -2   29.76    1.76
   3  -6   2   11.30    0.85
   3  -6   2   13.47    0.76
   3  -6   2   13.00    0.82
  -3   6  -2   12.74    0.71
  -3   6  -2   11.34    0.77
  -3   6  -2   10.64    0.78
   2  -6   2   91.64    5.47
   2  -6   2   95.51    5.46
   2  -6   2   98.25    5.45
  -2   6  -2   94.49    5.47
  -2   6  -2   92.93    5.49
  -2   6  -2   95.18    5.47
  -2   6  -2   99.49    5.49
   1  -6   2   23.80    1.38
   1  -6   2   22.87    1.37
  -1   6  -2   22.22    1.32
  -1   6  -2   23.47    1.34
  -1   6  -2   21.89    1.35
  -1   6  -2   23.49    1.32
   0  -6   2   20.55    1.27
   0  -6   2   21.56    1.27
   0  -6   2   22.30    1.25
   0   6  -2   21.65    1.27
   0   6  -2   21.39    1.27
  -1  -6   2    7.79    0.53
  -1  -6   2    8.11    0.53
   1   6  -2    7.90    0.56
   1   6  -2    8.46    0.55
   1   6  -2    8.23    0.54
  -2  -6   2    5.65    0.41
  -2  -6   2    4.79    0.41
   2   6  -2    5.83    0.44
   2   6  -2    5.48    0.43
  -3  -6   2   15.30    0.98
  -3  -6   2   14.54    1.10
  -3  -6   2   14.90    0.93
   3   6  -2   14.65    0.97
   3   6  -2   16.12    0.96
  -4  -6   2   10.93    0.77
  -4  -6   2   11.60    0.80
   4   6  -2   11.79    0.81
   4   6  -2   11.14    0.80
  -5  -6   2    0.43    0.35
  -5  -6   2    0.33    0.31
   5   6  -2    0.88    0.34
   5   6  -2    1.18    0.38
  -6  -6   2   28.47    1.69
   6   6  -2   27.51    1.80
  -7  -6   2    3.13    0.68
  -7  -6   2    2.47    0.59
   7   6  -2    3.52    0.67
   7   6  -2    1.92    0.57
  -8  -6   2    8.16    0.89
  -8  -6   2    7.55    1.04
   8   6  -2    9.07    0.92
  -9  -6   2    3.20    0.85
  -9  -6   2    5.88    1.50
   9   6  -2    5.31    0.96
 -10  -6   2    6.55    1.08
  10   6  -2    8.23    1.33
  10  -5   2    0.02    1.02
 -10   5  -2   -0.69    0.87
   9  -5   2   -0.91    0.80
  -9   5  -2    0.84    0.74
   8  -5   2    6.06    0.76
  -8   5  -2    4.30    0.57
  -8   5  -2    5.33    0.69
  -8   5  -2    2.85    1.16
   7  -5   2    1.81    0.86
   7  -5   2    1.74    0.52
  -7   5  -2    2.02    0.52
   6  -5   2    2.96    0.66
   6  -5   2    3.79    0.48
  -6   5  -2    3.05    0.37
  -6   5  -2    2.87    0.53
  -6   5  -2    3.50    0.59
  -6   5  -2    2.78    0.45
   5  -5   2    5.05    0.60
   5  -5   2    5.51    0.59
  -5   5  -2    5.27    0.54
  -5   5  -2    5.58    0.41
  -5   5  -2    4.61    0.60
   4  -5   2   59.95    3.66
   4  -5   2   65.82    3.67
  -4   5  -2   58.87    3.54
  -4   5  -2   62.94    3.53
   3  -5   2   28.43    1.71
   3  -5   2   30.11    1.70
   3  -5   2   27.71    1.67
  -3   5  -2   27.69    1.63
  -3   5  -2   27.18    1.63
  -3   5  -2   27.60    1.59
   2  -5   2   48.97    2.75
   2  -5   2   46.70    2.78
   2  -5   2   47.90    2.77
   2  -5   2   47.79    2.75
  -2   5  -2   46.00    2.72
  -2   5  -2   47.53    2.74
  -2   5  -2   47.51    2.74
  -2   5  -2   48.40    2.72
   1  -5   2   19.64    1.12
   1  -5   2   18.41    1.14
   1  -5   2   19.39    1.15
   1  -5   2   19.63    1.12
  -1   5  -2   19.84    1.15
  -1   5  -2   19.03    1.15
   0  -5   2    6.40    0.41
   0  -5   2    6.18    0.38
   0  -5   2    5.39    0.42
   0  -5   2    6.48    0.38
   0   5  -2    6.01    0.41
   0   5  -2    6.18    0.42
  -1  -5   2   35.76    2.10
  -1  -5   2   36.05    2.09
  -1  -5   2   37.27    2.11
   1   5  -2   35.70    2.10
   1   5  -2   36.50    2.10
   1   5  -2   36.42    2.09
  -2  -5   2   23.62    1.27
  -2  -5   2   21.65    1.29
  -2  -5   2   21.04    1.26
  -2  -5   2   20.87    1.29
   2   5  -2   21.66    1.25
   2   5  -2   20.60    1.25
  -3  -5   2   16.06    0.99
  -3  -5   2   16.06    0.99
   3   5  -2   16.70    0.99
   3   5  -2   15.54    0.99
  -4  -5   2   23.90    1.48
  -4  -5   2   25.66    1.44
  -4  -5   2   24.37    1.48
   4   5  -2   23.82    1.44
  -5  -5   2    1.18    0.35
  -5  -5   2    0.76    0.29
   5   5  -2    0.79    0.34
   5   5  -2    0.73    0.35
   6   5  -2    9.12    1.03
   6   5  -2   11.51    1.42
  -7  -5   2    5.96    0.75
  -7  -5   2    5.69    0.66
   7   5  -2    6.41    0.87
  -8  -5   2    0.63    0.90
   8   5  -2    0.35    0.65
  -9  -5   2    6.90    0.93
   9   5  -2    8.43    1.00
 -10  -5   2    0.97    0.92
  10   5  -2    0.22    1.14
 -11  -5   2    0.92    0.56
 -11  -5   2   -1.33    1.25
  11   5  -2   -0.63    1.42
  10  -4   2    4.19    1.03
 -10   4  -2    4.02    0.94
   9  -4   2   -0.81    0.77
  -9   4  -2   -0.08    0.76
  -9   4  -2   -1.67    1.43
   8  -4   2   12.99    1.22
  -8   4  -2   14.84    1.19
  -8   4  -2   13.28    1.61
  -8   4  -2   11.90    0.90
   7  -4   2   13.49    1.07
   7  -4   2   11.83    1.35
  -7   4  -2    7.94    0.95
  -7   4  -2   10.83    0.73
  -7   4  -2   13.48    0.99
  -7   4  -2   10.56    1.21
   6  -4   2    4.76    0.68
  -6   4  -2    4.21    0.49
  -6   4  -2    3.52    0.58
  -6   4  -2    4.54    0.51
   5  -4   2    7.47    0.78
   5  -4   2    7.74    0.68
  -5   4  -2    7.28    0.50
  -5   4  -2    8.25    0.67
  -5   4  -2    6.97    0.53
   4  -4   2    0.56    0.25
  -4   4  -2    0.12    0.12
  -4   4  -2    0.14    0.26
  -4   4  -2    0.29    0.27
  -4   4  -2    0.25    0.14
   3  -4   2   11.03    0.71
   3  -4   2   10.63    0.74
  -3   4  -2   10.18    0.73
  -3   4  -2   11.30    0.72
  -3   4  -2   11.36    0.66
   2  -4   2   20.22    1.18
   2  -4   2   19.75    1.19
  -2   4  -2   19.17    1.14
  -2   4  -2   19.52    1.16
  -2   4  -2   19.03    1.16
  -2   4  -2   20.64    1.14
   1  -4   2  115.61    6.62
   1  -4   2  114.45    6.62
   1  -4   2  113.54    6.61
   1  -4   2  118.83    6.61
  -1   4  -2  113.89    6.59
  -1   4  -2  116.13    6.60
  -1   4  -2  114.82    6.60
  -1   4  -2  115.84    6.59
   0  -4   2   36.85    2.20
   0  -4   2   38.59    2.20
   0  -4   2   38.91    2.19
   0   4  -2   37.66    2.19
   0   4  -2   38.40    2.19
   0   4  -2   37.98    2.18
  -1  -4   2    0.73    0.08
  -1  -4   2    0.72    0.09
  -1  -4   2    0.97    0.14
  -1  -4   2    0.67    0.13
   1   4  -2    1.07    0.14
   1   4  -2    0.56    0.16
   1   4  -2    0.62    0.13
  -2  -4   2   14.81    0.87
  -2  -4   2   15.05    0.91
  -2  -4   2   14.96    0.89
   2   4  -2   14.98    0.90
   2   4  -2   15.05    0.90
  -3  -4   2    0.42    0.18
  -3  -4   2    0.17    0.17
   3   4  -2   -0.09    0.18
   3   4  -2    0.17    0.19
  -4  -4   2   48.96    2.71
  -4  -4   2   43.80    2.70
   4   4  -2   43.29    2.51
   4   4  -2   42.39    2.51
  -5  -4   2   41.07    2.40
  -5  -4   2   40.05    2.35
   5   4  -2   40.16    2.42
   5   4  -2   41.01    2.40
  -6  -4   2    1.64    0.44
   6   4  -2    2.09    0.43
   6   4  -2    2.04    0.48
  -7  -4   2    0.30    0.22
  -7  -4   2    0.73    0.63
  -7  -4   2   -0.03    0.53
  -7  -4   2    0.75    0.29
   7   4  -2    0.48    0.69
   7   4  -2    1.06    0.54
  -8  -4   2    0.41    0.87
  -8  -4   2    1.57    0.30
   8   4  -2    1.47    0.67
  -9  -4   2    0.36    0.41
  -9  -4   2   -0.17    0.80
   9   4  -2    0.32    0.88
 -10  -4   2    0.28    0.95
  10   4  -2    1.22    1.08
 -11  -4   2    1.59    1.26
  11   4  -2    5.77    1.48
  10  -3   2    0.24    1.10
 -10   3  -2   -0.32    0.45
 -10   3  -2   -0.01    0.94
   9  -3   2    1.99    0.79
  -9   3  -2    1.04    0.76
  -9   3  -2    0.85    1.22
   8  -3   2    5.82    0.74
  -8   3  -2    4.03    0.61
  -8   3  -2    4.77    0.95
  -8   3  -2    4.98    1.05
   7  -3   2   10.71    0.98
  -7   3  -2   10.53    0.95
  -7   3  -2    8.08    0.68
  -7   3  -2   10.87    0.83
  -7   3  -2   11.86    1.19
   6  -3   2   21.31    1.33
   6  -3   2   19.28    1.50
  -6   3  -2   17.78    1.19
  -6   3  -2   22.23    1.32
  -6   3  -2   20.45    1.39
   5  -3   2    0.01    0.29
   5  -3   2   -0.18    0.37
  -5   3  -2    0.58    0.31
  -5   3  -2   -0.01    0.18
  -5   3  -2   -0.04    0.34
  -5   3  -2    0.05    0.14
   4  -3   2   17.33    1.11
   4  -3   2   17.28    1.07
  -4   3  -2   15.32    0.99
  -4   3  -2   15.20    0.97
   3  -3   2   76.90    4.42
   3  -3   2   76.66    4.42
  -3   3  -2   77.84    4.37
  -3   3  -2   74.47    4.35
  -3   3  -2   75.60    4.37
   2  -3   2  102.05    5.97
   2  -3   2  106.08    5.96
  -2   3  -2  103.56    5.99
  -2   3  -2  102.66    5.98
  -2   3  -2  105.71    5.98
  -2   3  -2  106.25    5.99
   1  -3   2   27.49    1.64
   1  -3   2   28.71    1.63
   1  -3   2   29.12    1.65
  -1   3  -2   27.92    1.66
  -1   3  -2   30.09    1.65
  -1   3  -2   28.26    1.66
  -1   3  -2   28.63    1.65
   0  -3   2   16.20    0.94
   0  -3   2   16.30    0.95
   0  -3   2   16.44    0.94
   0  -3   2   16.30    0.95
   0   3  -2   17.55    0.98
   0   3  -2   16.60    0.99
   0   3  -2   16.87    0.98
   0   3  -2   16.92    0.99
  -1  -3   2  162.95    9.85
  -1  -3   2  182.04    9.85
  -1  -3   2  172.43    9.84
  -1  -3   2  171.58    9.84
   1   3  -2  173.95    9.61
   1   3  -2  170.06    9.61
   1   3  -2  168.08    9.62
   1   3  -2  160.34    9.61
  -2  -3   2   51.16    2.83
  -2  -3   2   46.86    2.84
  -2  -3   2   49.87    2.84
   2   3  -2   51.10    2.92
   2   3  -2   50.29    2.92
  -3  -3   2   31.16    1.89
  -3  -3   2   31.92    1.89
  -3  -3   2   34.24    1.87
   3   3  -2   32.25    1.90
   3   3  -2   32.88    1.90
  -4  -3   2   12.65    0.77
  -4  -3   2   12.11    0.83
  -4  -3   2   13.32    0.77
   4   3  -2   12.85    0.83
   4   3  -2   12.18    0.83
  -5  -3   2   20.03    1.34
  -5  -3   2   21.85    1.32
  -5  -3   2   24.88    1.41
  -5  -3   2   22.18    1.32
  -5  -3   2   23.38    1.40
   5   3  -2   23.16    1.47
   5   3  -2   23.45    1.44
  -6  -3   2   21.33    1.34
  -6  -3   2   22.18    1.45
  -6  -3   2   22.12    1.31
   6   3  -2   23.53    1.47
   6   3  -2   21.94    1.51
  -7  -3   2    0.08    0.60
  -7  -3   2    0.35    0.53
  -7  -3   2    0.23    0.27
   7   3  -2    0.05    0.48
   7   3  -2   -0.56    0.61
  -8  -3   2    2.08    0.94
  -8  -3   2    1.65    0.63
  -8  -3   2    0.85    0.34
   8   3  -2    0.20    0.62
   8   3  -2    0.97    1.53
  -9  -3   2    0.79    0.74
  -9  -3   2    1.72    0.45
  -9  -3   2    1.52    0.37
   9   3  -2    1.12    0.84
 -10  -3   2    3.61    1.01
 -10  -3   2    5.12    0.65
  10   3  -2    7.12    1.23
 -11  -3   2    0.53    1.24
  11   3  -2    2.33    1.39
 -11   2  -2   -0.67    1.16
 -11   2  -2    0.73    0.59
  10  -2   2   -0.41    1.06
 -10   2  -2    1.47    0.95
   9  -2   2    1.23    0.79
  -9   2  -2    0.35    1.20
  -9   2  -2    1.19    0.74
   8  -2   2    0.67    0.61
  -8   2  -2   -0.10    0.25
  -8   2  -2   -0.86    1.21
   7  -2   2    9.91    0.96
  -7   2  -2    9.76    0.93
  -7   2  -2    8.64    0.81
  -7   2  -2   11.02    1.14
   6  -2   2   -0.30    0.49
   6  -2   2   -0.09    0.38
  -6   2  -2    0.47    0.27
  -6   2  -2    1.29    0.48
  -6   2  -2    0.33    0.38
   5  -2   2    1.48    0.40
   5  -2   2    1.12    0.32
  -5   2  -2    1.54    0.32
  -5   2  -2    1.01    0.37
   4  -2   2    8.70    0.65
   4  -2   2    9.61    0.69
  -4   2  -2    9.40    0.68
  -4   2  -2    9.05    0.58
  -4   2  -2    9.85    0.70
   3  -2   2   26.85    1.55
   3  -2   2   25.94    1.56
  -3   2  -2   25.37    1.48
  -3   2  -2   25.59    1.51
  -3   2  -2   25.91    1.51
   2  -2   2  106.47    6.14
   2  -2   2  107.83    6.14
  -2   2  -2  109.97    6.13
  -2   2  -2  103.85    6.12
   1  -2   2    0.54    0.10
   1  -2   2    0.58    0.10
  -1   2  -2    0.47    0.10
  -1   2  -2    0.60    0.11
   0  -2   2   49.35    2.76
   0  -2   2   46.65    2.76
   0  -2   2   48.38    2.75
   0   2  -2   51.02    2.83
   0   2  -2   49.95    2.83
   0   2  -2   48.74    2.83
   0   2  -2   47.92    2.83
  -1  -2   2  118.06    6.53
  -1  -2   2  117.67    6.53
  -1  -2   2  111.92    6.53
  -1  -2   2  109.05    6.53
   1   2  -2  118.58    6.61
   1   2  -2  112.78    6.61
   1   2  -2  110.58    6.61
   1   2  -2  120.32    6.61
  -2  -2   2   11.64    0.66
  -2  -2   2   11.67    0.66
  -2  -2   2    9.99    0.68
  -2  -2   2   11.50    0.68
  -2  -2   2   11.26    0.66
   2   2  -2   10.25    0.67
   2   2  -2   11.16    0.67
   2   2  -2   11.29    0.64
  -3  -2   2   10.48    0.67
  -3  -2   2   11.16    0.63
  -3  -2   2    9.60    0.67
   3   2  -2   10.36    0.67
   3   2  -2   10.59    0.68
  -4  -2   2   10.18    0.68
  -4  -2   2    8.87    0.59
   4   2  -2   10.11    0.68
   4   2  -2    9.31    0.69
  -5  -2   2    9.15    0.73
  -5  -2   2    9.11    0.67
  -5  -2   2    8.40    0.73
   5   2  -2    8.60    0.69
   5   2  -2    8.35    0.73
  -6  -2   2    3.23    0.55
  -6  -2   2    4.45    0.51
   6   2  -2    4.77    0.66
   6   2  -2    4.57    0.56
  -7  -2   2    5.49    0.61
  -7  -2   2    4.60    0.72
  -7  -2   2    3.60    0.68
   7   2  -2    3.84    0.70
   7   2  -2    4.60    0.59
  -8  -2   2    7.17    0.64
  -8  -2   2    7.54    0.98
   8   2  -2    7.74    1.08
   8   2  -2    9.03    0.88
  -9  -2   2    0.65    0.43
  -9  -2   2    0.93    0.77
  -9  -2   2    0.32    0.33
  -9  -2   2    0.04    1.32
   9   2  -2    0.53    0.81
 -10  -2   2    2.59    0.62
 -10  -2   2    1.65    0.99
  10   2  -2    3.71    1.10
 -11  -2   2    1.25    1.27
  11   2  -2    1.44    1.43
  11  -1   2    1.81    1.29
 -11   1  -2    0.92    1.17
  10  -1   2   -0.01    1.00
 -10   1  -2    0.42    0.91
   9  -1   2    4.17    0.83
  -9   1  -2    2.36    0.75
   8  -1   2    0.00    0.62
  -8   1  -2   -0.09    0.87
   7  -1   2    5.65    0.80
  -7   1  -2    4.60    0.59
  -7   1  -2    7.69    0.98
   6  -1   2    5.16    0.60
  -6   1  -2    5.71    0.68
   5  -1   2    1.15    0.31
   5  -1   2    0.79    0.36
  -5   1  -2    0.84    0.30
  -5   1  -2    0.57    0.35
   4  -1   2    7.31    0.53
   4  -1   2    6.04    0.58
  -4   1  -2    6.78    0.55
   3  -1   2   46.71    2.61
   3  -1   2   43.45    2.61
  -3   1  -2   47.01    2.67
  -3   1  -2   45.39    2.67
   2  -1   2    0.46    0.13
   2  -1   2    0.34    0.10
  -2   1  -2    0.51    0.13
  -2   1  -2    0.35    0.12
  -2   1  -2    0.79    0.23
   1  -1   2   43.75    2.51
  -1   1  -2   44.79    2.59
  -1   1  -2   45.50    2.59
   0  -1   2   37.22    2.07
   0  -1   2   35.16    2.07
   0   1  -2   39.57    2.23
   0   1  -2   38.23    2.23
  -1  -1   2   97.33    5.42
  -1  -1   2   91.73    5.42
  -1  -1   2   95.25    5.42
   1   1  -2   85.32    5.57
   1   1  -2   96.39    5.56
   1   1  -2  107.73    5.56
   1   1  -2  105.54    5.56
   1   1  -2   91.41    5.56
  -2  -1   2  107.95    5.53
  -2  -1   2   89.76    5.54
  -2  -1   2   99.74    5.53
  -2  -1   2   89.30    5.54
   2   1  -2   92.86    5.43
   2   1  -2  103.62    5.42
   2   1  -2   92.38    5.42
   2   1  -2   90.10    5.43
  -3  -1   2  115.26    6.61
   3   1  -2  109.60    6.36
   3   1  -2  112.13    6.36
  -4  -1   2    1.00    0.14
  -4  -1   2    1.66    0.26
  -4  -1   2    1.91    0.27
  -4  -1   2    1.02    0.16
   4   1  -2    1.25    0.24
   4   1  -2    1.14    0.25
  -5  -1   2    5.57    0.58
  -5  -1   2    5.24    0.40
  -5  -1   2    5.77    0.61
   5   1  -2    5.16    0.57
   5   1  -2    5.44    0.60
  -6  -1   2    7.91    0.58
  -6  -1   2    8.12    0.85
  -6  -1   2    9.88    0.81
  -6  -1   2    9.15    0.64
   6   1  -2    9.33    0.77
   6   1  -2    7.73    0.87
  -7  -1   2    9.86    1.12
  -7  -1   2    9.87    1.00
  -7  -1   2   10.34    0.73
  -7  -1   2   11.17    0.88
   7   1  -2   11.11    1.21
   7   1  -2   11.75    0.98
  -8  -1   2    0.46    0.61
  -8  -1   2   -0.07    0.25
  -8  -1   2    0.60    0.94
  -8  -1   2    0.74    0.50
   8   1  -2   -0.28    0.64
   8   1  -2   -0.35    0.90
  -9  -1   2    3.74    1.19
  -9  -1   2    2.67    0.80
   9   1  -2    4.50    0.92
 -10  -1   2    1.45    0.99
 -11  -1   2    2.29    1.41
  11   1  -2   -0.80    1.32
  11   0   2   -1.32    1.28
 -11   0  -2   -0.14    1.16
  10   0   2    7.03    1.11
 -10   0  -2    4.70    0.97
   9   0   2   -0.18    0.80
  -9   0  -2    0.21    1.15
  -9   0  -2   -0.02    0.73
   8   0   2   13.05    1.22
  -8   0  -2   10.05    1.34
   7   0   2   -0.73    0.48
   7   0   2    0.09    0.64
  -7   0  -2   -0.12    0.20
  -7   0  -2   -0.33    0.46
  -7   0  -2    0.04    0.61
   6   0   2    2.39    0.50
   6   0   2    3.08    0.44
  -6   0  -2    2.00    0.47
  -6   0  -2    3.39    0.44
  -6   0  -2    2.78    0.35
   5   0   2   -0.10    0.28
  -5   0  -2   -0.06    0.32
  -5   0  -2    0.17    0.29
   4   0   2    4.75    0.50
   4   0   2    5.68    0.47
  -4   0  -2    5.73    0.51
   3   0   2    0.06    0.15
   3   0   2   -0.06    0.18
  -3   0  -2   -0.15    0.17
  -3   0  -2   -0.21    0.17
   2   0   2    3.41    0.32
   2   0   2    3.07    0.26
   2   0   2    2.74    0.24
  -2   0  -2    2.77    0.24
  -2   0  -2    2.64    0.25
  -2   0  -2    3.35    0.36
   1   0   2   -0.01    0.11
  -1   0  -2    0.04    0.12
   0   0   2   23.05    1.32
   0   0  -2   20.74    1.20
  -1   0   2   -0.03    0.04
  -1   0   2    0.06    0.03
  -1   0   2   -0.05    0.06
  -1   0   2    0.13    0.07
   1   0  -2   -0.04    0.06
   1   0  -2    0.00    0.07
   1   0  -2    0.02    0.04
  -2   0   2  367.42   19.71
  -2   0   2  332.72   19.72
  -2   0   2  334.82   19.72
   2   0  -2  331.40   20.26
   2   0  -2  397.11   20.26
   2   0  -2  335.81   20.26
   2   0  -2  353.83   20.26
  -3   0   2   -0.15    0.08
  -3   0   2   -0.06    0.10
  -3   0   2   -0.13    0.17
  -3   0   2    0.04    0.19
   3   0  -2   -0.17    0.17
   3   0  -2   -0.06    0.09
   3   0  -2   -0.07    0.17
  -4   0   2   56.85    3.15
  -4   0   2   54.52    3.18
  -4   0   2   52.86    3.18
   4   0  -2   52.05    3.10
   4   0  -2   54.67    3.10
  -5   0   2   -0.17    0.29
  -5   0   2    0.02    0.32
   5   0  -2    0.09    0.27
   5   0  -2   -0.18    0.32
  -6   0   2   15.97    1.17
  -6   0   2   16.08    1.18
  -6   0   2   17.22    1.04
   6   0  -2   16.92    1.09
   6   0  -2   14.53    1.15
  -7   0   2    0.60    0.50
  -7   0   2    0.11    0.58
  -7   0   2   -0.19    0.21
   7   0  -2    0.73    0.56
   7   0  -2    0.26    0.50
  -8   0   2    9.12    0.98
  -8   0   2    6.94    0.89
  -8   0   2    7.30    0.63
  -8   0   2   10.01    1.03
   8   0  -2    9.14    1.12
   8   0  -2   10.24    1.17
  -9   0   2    0.39    0.30
  -9   0   2    0.31    0.76
  -9   0   2   -0.76    1.13
   9   0  -2    0.08    0.80
 -10   0   2   -0.36    0.97
 -11   0   2   -0.26    1.42
  11   0  -2   -1.54    1.31
  11   1   2    1.00    1.32
 -11  -1  -2    0.63    1.16
  10   1   2    1.48    1.03
 -10  -1  -2   -0.57    0.93
 -10  -1  -2   -2.30    1.66
   9   1   2    2.77    0.82
  -9  -1  -2    1.96    0.77
  -9  -1  -2    1.23    1.16
   8   1   2   -0.63    0.62
  -8  -1  -2    1.97    0.85
   7   1   2    5.81    0.61
   7   1   2    4.38    0.73
  -7  -1  -2    5.22    0.59
  -7  -1  -2    3.79    0.47
  -7  -1  -2    5.29    0.67
   6   1   2    5.16    0.74
   6   1   2    6.21    0.70
  -6  -1  -2    5.55    0.67
  -6  -1  -2    5.33    0.76
   5   1   2    0.29    0.30
   5   1   2    0.99    0.32
  -5  -1  -2    0.65    0.32
  -5  -1  -2    0.55    0.31
   4   1   2    6.30    0.50
  -4  -1  -2    6.22    0.51
   3   1   2   42.98    2.48
  -3  -1  -2   44.76    2.59
  -3  -1  -2   44.71    2.59
   2   1   2    0.49    0.16
  -2  -1  -2    0.27    0.13
  -2  -1  -2    0.26    0.22
  -2  -1  -2    0.48    0.12
   1   1   2   57.45    3.09
   1   1   2   50.42    3.10
  -1  -1  -2   51.33    2.97
  -1  -1  -2   51.81    2.96
   0   1   2   43.99    2.52
   0  -1  -2   45.24    2.59
   0  -1  -2   45.21    2.59
  -1   1   2  111.14    5.56
  -1   1   2   89.44    5.56
  -1   1   2   91.28    5.56
   1  -1  -2   88.11    5.08
   1  -1  -2   89.31    5.08
  -2   1   2   90.75    5.39
  -2   1   2   98.85    5.38
  -2   1   2   92.39    5.39
   2  -1  -2   91.93    5.38
   2  -1  -2   94.50    5.37
   2  -1  -2   99.47    5.37
   2  -1  -2   89.55    5.38
  -3   1   2  131.16    6.90
  -3   1   2  115.84    6.91
  -3   1   2  114.69    6.91
   3  -1  -2  115.57    6.83
   3  -1  -2  127.42    6.83
   3  -1  -2  115.14    6.84
  -4   1   2    0.89    0.14
  -4   1   2    1.45    0.26
  -4   1   2    1.00    0.24
   4  -1  -2    0.96    0.15
   4  -1  -2    1.52    0.15
   4  -1  -2    1.41    0.25
  -5   1   2    5.89    0.41
  -5   1   2    5.26    0.60
  -5   1   2    5.66    0.61
   5  -1  -2    6.68    0.69
  -6   1   2    9.24    0.61
  -6   1   2    9.05    0.84
  -6   1   2    8.63    0.88
  -6   1   2    9.64    0.68
   6  -1  -2    9.75    0.84
   6  -1  -2   10.12    0.93
  -7   1   2   10.86    1.06
  -7   1   2   10.64    0.99
   7  -1  -2   10.35    1.13
   7  -1  -2   11.48    1.01
  -8   1   2    0.47    0.82
  -8   1   2    0.54    0.62
  -8   1   2    0.40    0.49
   8  -1  -2   -0.80    0.81
   8  -1  -2    0.31    0.64
  -9   1   2    3.46    0.83
  -9   1   2    3.38    1.18
   9  -1  -2    3.49    0.83
 -10   1   2    0.10    0.98
  10  -1  -2    1.11    1.01
 -11   1   2    0.06    0.54
  11  -1  -2    1.58    1.31
 -11  -2  -2   -0.73    1.20
  10   2   2   -0.28    1.05
 -10  -2  -2    1.52    0.98
 -10  -2  -2    0.04    1.62
   9   2   2    1.68    0.83
  -9  -2  -2    2.02    0.75
  -9  -2  -2    0.18    1.15
   8   2   2    0.78    0.64
  -8  -2  -2   -0.39    0.85
   7   2   2    8.31    0.93
   7   2   2    8.89    0.92
  -7  -2  -2    7.35    0.80
  -7  -2  -2    8.41    0.86
   6   2   2    0.38    0.47
   6   2   2    0.28    0.38
  -6  -2  -2    0.48    0.45
  -6  -2  -2    0.08    0.38
   5   2   2    1.46    0.31
   5   2   2    1.46    0.33
  -5  -2  -2    1.23    0.33
  -5  -2  -2    1.13    0.35
   4   2   2    7.64    0.62
   4   2   2    9.67    0.62
  -4  -2  -2    9.39    0.67
   3   2   2   22.59    1.33
  -3  -2  -2   25.86    1.48
  -3  -2  -2   24.48    1.48
   2   2   2  120.17    6.89
   1   2   2    0.35    0.06
   1   2   2    0.56    0.13
  -1  -2  -2    0.44    0.07
   0   2   2   56.97    3.26
   0  -2  -2   55.38    3.25
   0  -2  -2   58.23    3.25
  -1   2   2  106.39    6.12
  -1   2   2  107.40    6.11
   1  -2  -2  102.01    5.84
   1  -2  -2  102.06    5.84
  -2   2   2   11.03    0.67
  -2   2   2   10.89    0.68
   2  -2  -2   10.89    0.68
   2  -2  -2   11.62    0.65
   2  -2  -2   10.59    0.67
  -3   2   2   10.35    0.69
  -3   2   2   11.12    0.63
  -3   2   2   10.25    0.64
  -3   2   2   10.51    0.68
   3  -2  -2   10.33    0.70
   3  -2  -2   10.91    0.65
   3  -2  -2   11.50    0.65
   3  -2  -2   10.60    0.71
  -4   2   2   10.24    0.73
  -4   2   2    9.84    0.71
  -4   2   2   10.41    0.62
   4  -2  -2   10.08    0.63
   4  -2  -2   10.30    0.63
   4  -2  -2    9.77    0.73
   4  -2  -2   10.76    0.71
  -5   2   2    8.63    0.77
  -5   2   2    8.68    0.59
  -5   2   2    8.81    0.73
   5  -2  -2    9.15    0.71
  -6   2   2    5.20    0.71
  -6   2   2    4.86    0.55
   6  -2  -2    6.12    0.71
  -7   2   2    4.75    0.61
  -7   2   2    4.83    0.69
  -7   2   2    3.79    0.43
   7  -2  -2    4.55    0.71
   7  -2  -2    6.86    0.66
  -8   2   2    6.88    0.84
  -8   2   2    6.57    0.59
  -8   2   2    6.51    0.91
  -8   2   2    7.62    1.06
   8  -2  -2    9.44    1.07
   8  -2  -2    6.53    1.03
  -9   2   2    0.51    1.15
  -9   2   2    0.38    0.80
  -9   2   2    0.60    0.34
   9  -2  -2   -0.76    0.79
 -10   2   2    1.15    0.96
  10  -2  -2   -0.36    1.01
 -11   2   2    2.10    0.57
  11  -2  -2    3.27    1.33
  10   3   2    0.93    1.07
 -10  -3  -2   -1.01    1.56
 -10  -3  -2   -0.12    0.95
   9   3   2    1.79    0.83
  -9  -3  -2    0.74    0.75
   8   3   2    4.44    0.72
  -8  -3  -2    3.09    0.90
  -7  -3  -2    8.25    0.88
   6   3   2   15.14    1.25
   6   3   2   18.92    1.17
  -6  -3  -2   17.91    1.28
  -6  -3  -2   18.36    1.23
   5   3   2    0.20    0.29
   5   3   2    0.16    0.32
  -5  -3  -2    0.22    0.33
  -5  -3  -2    0.05    0.30
   4   3   2   14.25    0.90
  -4  -3  -2   15.61    1.15
  -3  -3  -2   77.64    4.50
   2   3   2  110.17    6.32
  -2  -3  -2  110.04    6.32
   1   3   2   28.21    1.64
  -1  -3  -2   30.09    1.69
  -1  -3  -2   28.62    1.71
  -1   3   2  151.02    8.59
  -1   3   2  149.32    8.59
   1  -3  -2  154.41    8.76
   1  -3  -2  152.05    8.76
  -2   3   2   47.97    2.80
  -2   3   2   49.09    2.80
   2  -3  -2   49.95    2.86
   2  -3  -2   49.68    2.85
   2  -3  -2   49.31    2.86
  -3   3   2   32.53    1.90
  -3   3   2   32.20    1.90
   3  -3  -2   33.66    2.01
   3  -3  -2   34.10    2.01
   3  -3  -2   34.83    1.98
   3  -3  -2   35.03    1.99
  -4   3   2   13.99    0.81
  -4   3   2   14.02    0.90
  -4   3   2   13.92    0.90
  -4   3   2   12.57    0.82
   4  -3  -2   12.57    0.89
   4  -3  -2   12.81    0.87
   4  -3  -2   13.69    0.79
  -5   3   2   25.48    1.61
  -5   3   2   26.77    1.55
  -5   3   2   26.24    1.62
   5  -3  -2   26.30    1.55
   5  -3  -2   23.27    1.48
   5  -3  -2   25.92    1.57
  -6   3   2   25.60    1.66
  -6   3   2   26.74    1.68
   6  -3  -2   24.58    1.57
  -7   3   2    0.21    0.68
  -7   3   2    0.59    0.53
   7  -3  -2    0.04    0.49
  -8   3   2    0.55    0.72
  -8   3   2    1.64    0.65
   8  -3  -2    1.46    0.93
   8  -3  -2    1.07    0.65
  -9   3   2    1.81    0.79
   9  -3  -2    1.86    0.83
 -10   3   2    7.34    1.11
  10  -3  -2    6.54    1.12
 -11   3   2    3.22    1.44
  11  -3  -2    1.42    1.29
 -10  -4  -2    1.81    1.01
 -10  -4  -2    2.25    1.69
   9   4   2   -0.87    0.82
  -9  -4  -2    0.38    0.78
   8   4   2   10.73    1.21
  -8  -4  -2    8.04    1.04
  -8  -4  -2   10.14    1.06
   7   4   2    9.16    0.97
  -7  -4  -2   10.48    0.92
  -7  -4  -2    8.75    1.11
  -6  -4  -2    5.53    0.76
  -6  -4  -2    3.08    0.47
  -5  -4  -2    7.30    0.65
  -5  -4  -2    6.71    0.68
   4   4   2   -0.09    0.23
  -4  -4  -2   -0.04    0.24
  -4  -4  -2    0.19    0.25
  -3  -4  -2    9.10    0.80
   2   4   2   18.98    1.14
  -2  -4  -2   19.85    1.23
   1   4   2  110.71    6.35
  -1  -4  -2  119.16    6.82
  -1   4   2    0.54    0.12
  -1   4   2    0.82    0.11
   1  -4  -2    0.55    0.12
   1  -4  -2    0.47    0.12
  -2   4   2   14.75    0.88
  -2   4   2   14.24    0.87
   2  -4  -2   14.66    0.88
   2  -4  -2   14.27    0.87
  -3   4   2    0.30    0.18
  -3   4   2    0.37    0.19
   3  -4  -2    0.29    0.18
   3  -4  -2   -0.24    0.23
   3  -4  -2    0.02    0.09
   3  -4  -2   -0.08    0.09
  -4   4   2   46.51    2.74
  -4   4   2   47.14    2.73
   4  -4  -2   48.79    2.86
  -5   4   2   45.01    2.62
  -5   4   2   43.62    2.63
   5  -4  -2   46.85    2.77
   5  -4  -2   48.09    2.74
   5  -4  -2   47.86    2.69
   5  -4  -2   43.52    2.70
  -6   4   2    1.76    0.49
  -6   4   2    1.42    0.31
  -6   4   2    1.29    0.43
   6  -4  -2    1.59    0.53
   6  -4  -2    1.35    0.22
   6  -4  -2    1.21    0.41
  -7   4   2    0.34    0.68
  -7   4   2    0.58    0.23
  -7   4   2    0.80    0.52
   7  -4  -2    0.69    0.51
  -8   4   2    0.81    0.66
  -8   4   2    2.18    0.88
   8  -4  -2    1.24    0.64
   8  -4  -2    1.73    0.98
  -9   4   2    1.12    0.81
   9  -4  -2    1.00    1.07
 -10   4   2    1.81    1.01
  10  -4  -2    1.59    1.00
 -11   4   2    2.60    1.30
  11  -4  -2    5.72    1.36
 -10  -5  -2   -0.41    0.96
 -10  -5  -2   -0.60    2.22
   9   5   2    1.07    0.87
  -9  -5  -2    0.84    1.55
  -9  -5  -2    0.68    0.78
  -8  -5  -2    2.54    0.95
  -8  -5  -2    4.04    0.68
   7   5   2    1.03    0.57
  -7  -5  -2    0.48    0.51
  -7  -5  -2    1.24    0.65
   6   5   2    2.53    0.57
   6   5   2    3.69    0.49
  -6  -5  -2    2.05    0.46
  -6  -5  -2    3.52    0.51
   5   5   2    5.12    0.58
   5   5   2    4.62    0.47
  -5  -5  -2    4.52    0.55
  -5  -5  -2    3.86    0.56
   3   5   2   24.72    1.50
  -3  -5  -2   23.04    1.49
  -1  -5  -2   18.77    1.15
  -1   5   2   33.99    2.00
  -1   5   2   35.16    2.00
   1  -5  -2   35.08    2.06
   1  -5  -2   36.28    2.06
  -2   5   2   21.52    1.29
  -2   5   2   22.15    1.29
   2  -5  -2   22.13    1.31
   2  -5  -2   22.66    1.33
  -3   5   2   16.78    1.04
  -3   5   2   16.81    1.03
   3  -5  -2   18.25    1.11
   3  -5  -2   17.72    1.04
   3  -5  -2   17.29    1.08
  -4   5   2   22.02    1.59
  -4   5   2   25.02    1.44
   4  -5  -2   23.62    1.51
   4  -5  -2   26.56    1.54
  -5   5   2    0.87    0.34
  -5   5   2    1.05    0.37
   5  -5  -2    0.98    0.42
   5  -5  -2    0.71    0.21
   5  -5  -2    0.71    0.33
  -6   5   2   12.89    1.14
  -6   5   2   13.29    1.06
  -6   5   2   15.18    0.88
   6  -5  -2   12.64    1.13
   6  -5  -2   13.47    1.00
  -7   5   2    8.35    1.13
  -7   5   2    9.34    0.97
   7  -5  -2    8.51    0.94
   7  -5  -2    8.07    0.93
  -8   5   2    0.94    0.66
  -8   5   2    1.49    0.91
   8  -5  -2    0.73    0.63
  -9   5   2   10.45    1.35
   9  -5  -2   10.10    1.26
 -10   5   2    1.83    1.03
  10  -5  -2    2.12    1.02
 -11   5   2    2.01    1.30
  11  -5  -2    0.45    1.24
 -10  -6  -2    1.58    1.04
   8   6   2    8.23    0.88
  -8  -6  -2    6.68    1.01
  -7  -6  -2    0.07    0.52
  -7  -6  -2    0.84    0.66
   6   6   2    3.02    0.46
  -6  -6  -2    3.48    0.51
  -6  -6  -2    2.56    0.52
   5   6   2    0.25    0.32
   5   6   2    0.31    0.38
  -5  -6  -2    0.25    0.34
   4   6   2   24.04    1.50
  -4  -6  -2   24.32    1.35
  -4  -6  -2   20.21    1.34
   3   6   2   10.90    0.76
   2   6   2   86.33    4.97
  -1   6   2    7.75    0.49
  -1   6   2    7.20    0.48
   1  -6  -2    8.95    0.57
   1  -6  -2    8.71    0.56
  -2   6   2    4.99    0.40
  -2   6   2    5.12    0.40
   2  -6  -2    4.46    0.40
   2  -6  -2    5.43    0.43
   2  -6  -2    5.24    0.34
  -3   6   2   16.99    1.02
  -3   6   2   15.81    1.02
   3  -6  -2   18.70    1.10
   3  -6  -2   16.44    1.11
  -4   6   2   14.23    0.93
  -4   6   2   13.42    0.96
   4  -6  -2   12.33    0.99
   4  -6  -2   14.18    0.85
   4  -6  -2   14.39    0.91
   4  -6  -2   14.50    0.85
  -5   6   2   -0.08    0.39
  -5   6   2    0.32    0.34
   5  -6  -2    0.29    0.33
   5  -6  -2    0.09    0.16
   5  -6  -2    0.33    0.45
   5  -6  -2   -0.09    0.21
  -6   6   2   35.92    2.13
  -6   6   2   34.13    2.06
  -6   6   2   34.01    2.17
   6  -6  -2   35.84    2.39
   6  -6  -2   38.27    2.30
   6  -6  -2   39.19    2.22
  -7   6   2    3.10    0.77
  -7   6   2    3.30    0.61
   7  -6  -2    4.15    0.90
   7  -6  -2    3.04    0.57
  -8   6   2   11.10    1.51
  -8   6   2    9.40    1.13
   8  -6  -2   10.56    1.12
  -9   6   2    3.94    0.86
   9  -6  -2    5.01    0.89
 -10   6   2   12.58    1.64
  10  -6  -2   13.49    1.62
 -10  -7  -2   -0.45    1.01
  -9  -7  -2    0.21    1.23
  -9  -7  -2    1.28    0.80
  -8  -7  -2    1.58    0.90
  -8  -7  -2    1.88    0.69
  -7  -7  -2    0.73    0.56
   4   7   2    4.46    0.58
   2   7   2    2.37    0.28
  -2  -7  -2    1.68    0.63
   1   7   2   35.59    2.09
  -1  -7  -2   34.64    2.08
   0  -7  -2    0.00    0.15
  -1   7   2    5.49    0.41
  -1   7   2    5.95    0.42
   1  -7  -2    6.08    0.46
   1  -7  -2    5.73    0.44
  -2   7   2    4.08    0.40
  -2   7   2    5.07    0.41
   2  -7  -2    4.26    0.40
   2  -7  -2    3.68    0.37
  -3   7   2   23.86    1.43
   3  -7  -2   23.49    1.48
   3  -7  -2   24.79    1.45
  -4   7   2   14.60    0.99
   4  -7  -2   15.81    1.16
   4  -7  -2   17.89    1.03
   4  -7  -2   17.68    1.03
   4  -7  -2   16.48    1.10
  -5   7   2    0.73    0.41
  -5   7   2    1.20    0.37
   5  -7  -2    0.88    0.23
   5  -7  -2    1.25    0.33
   5  -7  -2    1.22    0.47
   5  -7  -2    0.80    0.19
  -6   7   2    1.18    0.55
  -6   7   2    1.21    0.46
   6  -7  -2    1.58    0.44
   6  -7  -2    1.64    0.24
   6  -7  -2    0.72    0.61
  -7   7   2    6.61    0.95
  -7   7   2    7.63    0.95
   7  -7  -2    7.60    0.90
  -8   7   2    5.08    0.98
   8  -7  -2    5.39    0.77
  -9   7   2   12.33    1.44
   9  -7  -2   10.41    1.31
 -10   7   2    1.66    0.98
 -10   7   2   -0.14    0.68
  10  -7  -2    0.33    1.00
  -9  -8  -2    0.55    1.30
  -9  -8  -2   -0.46    0.79
  -8  -8  -2    2.17    0.72
  -7  -8  -2    5.50    0.77
  -7  -8  -2    4.57    0.69
   4   8   2   14.06    1.00
   3   8   2    1.04    0.30
   2   8   2   29.04    1.74
   1   8   2   14.16    0.90
  -1  -8  -2   14.35    1.08
   0  -8  -2    4.93    0.39
  -1   8   2    2.77    0.30
  -1   8   2    2.29    0.25
   1  -8  -2    2.85    0.37
   1  -8  -2    2.47    0.31
  -2   8   2   17.90    1.08
  -2   8   2   17.34    1.08
   2  -8  -2   17.83    1.09
   2  -8  -2   18.19    1.13
  -3   8   2    1.13    0.32
  -3   8   2    1.46    0.27
   3  -8  -2    1.13    0.15
   3  -8  -2    1.77    0.34
   3  -8  -2    1.32    0.25
  -4   8   2    7.96    0.71
  -4   8   2    7.93    0.68
   4  -8  -2    9.31    0.69
   4  -8  -2    8.24    0.84
   4  -8  -2    7.88    0.57
  -5   8   2   11.93    1.01
  -5   8   2   13.97    0.95
   5  -8  -2   14.93    0.94
   5  -8  -2   15.61    1.23
   5  -8  -2   15.58    1.07
  -6   8   2    6.26    0.73
  -6   8   2    5.71    0.78
   6  -8  -2    5.27    0.73
   6  -8  -2    4.53    0.49
   6  -8  -2    5.35    0.46
  -7   8   2   -0.18    0.78
  -7   8   2    0.38    0.56
   7  -8  -2    0.81    0.54
   7  -8  -2    0.13    0.94
   8  -8  -2   17.91    1.41
  -9   8   2   -0.16    0.80
   9  -8  -2   -0.18    0.79
 -10   8   2   -0.12    0.97
  10  -8  -2   -0.66    1.05
  -9  -9  -2    3.10    1.42
   4   9   2    3.72    0.44
   1   9   2   11.87    0.82
   0   9   2    5.35    0.43
   0  -9  -2    5.55    0.48
  -1   9   2   45.98    2.69
  -1   9   2   46.63    2.68
   1  -9  -2   46.58    2.71
   1  -9  -2   46.94    2.72
  -2   9   2   -0.07    0.23
  -2   9   2    0.30    0.22
   2  -9  -2    0.33    0.22
   2  -9  -2    0.26    0.29
  -3   9   2    3.97    0.42
  -3   9   2    4.19    0.49
   3  -9  -2    4.49    0.59
   3  -9  -2    4.63    0.49
  -4   9   2   25.92    1.52
  -4   9   2   23.13    1.55
   4  -9  -2   24.88    1.71
   4  -9  -2   26.15    1.53
   4  -9  -2   26.66    1.52
   4  -9  -2   25.04    1.58
  -5   9   2   42.72    2.53
  -5   9   2   38.44    2.42
   5  -9  -2   38.56    2.59
   5  -9  -2   44.89    2.51
  -6   9   2   27.68    1.78
   6  -9  -2   26.87    2.03
   6  -9  -2   27.73    1.77
   6  -9  -2   27.85    1.70
  -7   9   2    2.05    0.89
  -7   9   2    1.32    0.57
   7  -9  -2    2.36    0.60
   7  -9  -2    2.21    0.99
   7  -9  -2    1.78    0.32
  -8   9   2   -0.12    0.66
   8  -9  -2   -1.02    0.70
  -9   9   2    0.08    0.80
   9  -9  -2    0.79    0.85
 -10   9   2    0.92    0.98
  10  -9  -2   -0.53    1.08
  -9 -10  -2    0.88    1.38
   6  10   2    3.83    0.62
   5  10   2    2.18    0.50
   0  10   2    0.43    0.23
   0 -10  -2    0.03    0.20
  -1  10   2   13.36    0.87
  -1  10   2   13.72    0.89
   1 -10  -2   14.88    0.97
   1 -10  -2   14.71    0.93
  -2  10   2   20.44    1.23
  -2  10   2   19.50    1.23
   2 -10  -2   21.06    1.31
   2 -10  -2   20.07    1.25
  -3  10   2    4.02    0.45
  -3  10   2    4.10    0.51
   3 -10  -2    4.49    0.48
   3 -10  -2    4.31    0.50
  -4  10   2   -0.22    0.39
  -4  10   2    0.57    0.34
   4 -10  -2   -0.16    0.48
   4 -10  -2   -0.15    0.31
  -5  10   2    8.12    0.82
  -5  10   2    8.34    0.97
   5 -10  -2    7.68    1.06
   5 -10  -2    6.24    0.73
   5 -10  -2    7.44    0.54
   5 -10  -2    7.28    0.63
  -6  10   2    3.25    0.55
  -6  10   2    2.61    0.72
   6 -10  -2    2.90    0.42
   6 -10  -2    2.35    0.52
   6 -10  -2    3.40    0.83
  -7  10   2    2.92    0.64
   7 -10  -2    2.69    1.11
  -8  10   2   -0.91    0.68
   8 -10  -2   -0.38    0.72
  -9  10   2    0.55    0.85
   9 -10  -2   -0.30    0.87
 -10  10   2   -0.05    1.06
  10 -10  -2   -0.51    1.06
  -9 -11  -2   -0.49    1.48
   5  11   2    0.23    0.48
   1  11   2    1.65    0.33
   0  11   2   40.39    2.36
   0 -11  -2   38.94    2.30
  -2  11   2    1.05    0.35
  -2  11   2    0.46    0.27
   2 -11  -2    1.02    0.40
   2 -11  -2    0.65    0.27
  -3  11   2   10.01    0.72
  -3  11   2    8.81    0.81
   3 -11  -2   10.21    0.94
   3 -11  -2   11.25    0.82
   3 -11  -2   11.45    0.81
  -4  11   2    7.83    0.74
  -4  11   2    7.63    0.83
   4 -11  -2    7.48    0.99
   4 -11  -2    8.50    0.58
   4 -11  -2    8.51    0.63
   4 -11  -2    7.85    0.73
  -5  11   2    1.37    0.45
   5 -11  -2   -0.39    0.68
   5 -11  -2    0.55    0.40
  -6  11   2   13.66    1.39
  -6  11   2   15.49    1.19
   6 -11  -2   16.22    1.21
   6 -11  -2   16.73    1.14
   6 -11  -2   14.84    1.66
  -7  11   2    0.67    0.64
   7 -11  -2    0.34    1.18
   7 -11  -2    0.70    0.59
  -8  11   2    1.98    0.79
   8 -11  -2    1.20    0.73
  -9  11   2    0.50    0.96
   9 -11  -2    1.54    0.89
   6  12   2   -0.06    0.58
   4  12   2    1.42    0.45
   3  12   2    0.57    0.39
   1  12   2    9.00    0.77
   1 -12  -2   24.58    1.53
   1 -12  -2   23.81    1.46
  -2  12   2   81.41    4.49
  -2  12   2   73.62    4.50
   2 -12  -2   77.47    4.54
   2 -12  -2   79.58    4.57
  -3  12   2    1.26    0.48
  -3  12   2    1.60    0.41
   3 -12  -2    2.20    0.36
   3 -12  -2    0.97    0.38
  -4  12   2    4.80    0.61
  -4  12   2    6.14    0.68
   4 -12  -2    6.09    0.70
   4 -12  -2    6.00    0.74
  -5  12   2    1.50    0.66
  -5  12   2    1.27    0.49
   5 -12  -2    1.35    0.81
   5 -12  -2    2.24    0.47
   5 -12  -2    1.55    0.40
   5 -12  -2    2.16    0.28
  -6  12   2   -0.24    0.56
  -7  12   2    2.12    0.68
   7 -12  -2    2.91    0.68
   7 -12  -2    3.12    0.41
  -8  12   2    3.30    0.87
   8 -12  -2    3.53    0.83
  -9  12   2    0.70    1.01
   9 -12  -2    2.31    0.98
   6  13   2    1.34    0.64
   4  13   2    0.96    0.47
   2  13   2    0.12    0.36
   1  13   2    0.50    0.38
   0  13   2    2.95    0.41
   0 -13  -2    3.07    0.47
   0 -13  -2    3.65    0.48
  -1  13   2   30.95    2.02
  -1  13   2   35.04    1.98
   1 -13  -2   33.37    1.99
   1 -13  -2   33.40    2.06
  -2  13   2   -0.01    0.34
  -2  13   2   -0.06    0.47
   2 -13  -2    0.54    0.53
   2 -13  -2    0.47    0.32
  -3  13   2   27.98    1.72
  -3  13   2   27.55    1.79
   3 -13  -2   28.72    1.80
   3 -13  -2   30.31    1.92
  -4  13   2    1.91    0.58
  -4  13   2    1.44    0.42
   4 -13  -2    1.42    0.43
   4 -13  -2    1.63    0.72
   4 -13  -2    1.61    0.25
  -5  13   2   21.87    1.49
   5 -13  -2   24.45    1.55
   5 -13  -2   20.94    1.50
   5 -13  -2   25.45    2.03
  -6  13   2   -0.27    0.59
   6 -13  -2   -0.56    1.08
   6 -13  -2    0.70    0.50
   6 -13  -2    0.75    0.56
   7 -13  -2    1.64    0.68
  -8  13   2    0.60    0.88
   8 -13  -2    0.10    0.82
  -9  13   2    0.06    1.08
   7  14   2    1.63    0.80
   6  14   2   -0.45    0.65
   5  14   2    1.40    0.57
   4  14   2   10.27    1.01
   3  14   2    7.13    0.84
   2  14   2    9.40    0.86
   1  14   2    2.58    0.46
  -1 -14  -2    2.57    0.38
   0 -14  -2    0.26    0.32
   0 -14  -2    0.07    0.45
  -1  14   2    9.23    0.90
  -1  14   2    8.30    0.75
   1 -14  -2   10.81    0.99
   1 -14  -2    8.75    0.76
  -2  14   2   30.60    1.93
  -2  14   2   31.42    1.98
   2 -14  -2   28.27    2.05
   2 -14  -2   32.34    1.86
  -3  14   2   13.24    1.19
  -3  14   2   14.18    1.02
   3 -14  -2   13.69    1.27
   3 -14  -2   13.70    0.99
  -4  14   2   15.81    1.49
  -4  14   2   18.18    1.24
   4 -14  -2   17.72    1.25
   4 -14  -2   18.47    1.60
  -5  14   2    3.17    0.55
   5 -14  -2    2.17    0.99
   5 -14  -2    3.05    0.56
  -6  14   2    0.54    0.63
   6 -14  -2   -0.14    0.61
   6 -14  -2   -0.09    0.32
   6 -14  -2    1.97    1.20
  -7  14   2    0.46    0.73
   7 -14  -2    0.93    0.74
  -8  14   2    2.10    0.95
   8 -14  -2    2.89    0.91
   7  15   2    2.32    0.85
  -1 -15  -2    6.35    0.69
  -1 -15  -2    8.05    0.95
   0 -15  -2    3.34    0.60
   0 -15  -2    4.33    0.61
  -1  15   2    0.57    0.42
   1 -15  -2    0.54    0.37
   1 -15  -2    0.03    0.61
  -2  15   2    0.43    0.60
  -2  15   2    0.70    0.40
   2 -15  -2    0.85    0.37
   2 -15  -2    0.27    0.72
  -3  15   2   21.71    1.43
  -3  15   2   21.36    1.63
   3 -15  -2   21.62    1.40
   3 -15  -2   23.36    1.70
   3 -15  -2   19.17    1.47
  -4  15   2    0.41    0.48
   4 -15  -2    0.87    0.94
   4 -15  -2    0.36    0.45
  -5  15   2    0.97    0.59
   5 -15  -2    1.61    0.55
  -6  15   2    4.28    0.72
   6 -15  -2    4.54    0.73
  -7  15   2    6.31    0.90
   7 -15  -2    5.14    0.86
  -8  15   2    1.52    0.99
   8 -15  -2    0.59    1.16
   6  16   2    2.67    0.79
   5  16   2    1.70    0.67
   4  16   2    3.32    0.65
  -1 -16  -2    6.05    0.75
   0 -16  -2    8.47    0.82
  -1  16   2    4.65    0.54
  -1  16   2    3.87    0.69
  -2  16   2    1.04    0.47
  -2  16   2    0.67    0.68
   2 -16  -2    0.18    0.42
   2 -16  -2    0.52    0.79
  -3  16   2    0.91    0.49
   3 -16  -2    0.46    0.44
   3 -16  -2    0.61    0.87
  -4  16   2    4.35    0.63
   4 -16  -2    4.91    0.60
  -5  16   2   11.49    1.15
   5 -16  -2    9.49    1.04
   5 -16  -2   10.95    1.43
  -6  16   2    1.00    0.74
   6 -16  -2    1.87    0.69
  -7  16   2   -0.52    0.84
   7 -16  -2    0.30    0.80
  -8  16   2    0.23    1.01
   8 -16  -2    1.54    1.01
   7  17   2    1.06    0.95
   6  17   2   -0.71    0.79
   4  17   2    3.90    0.72
   3  17   2    0.70    0.58
   0  17   2    1.17    0.75
   1 -17  -2   -0.48    0.84
  -2  17   2    1.66    0.54
   2 -17  -2    1.64    0.94
   2 -17  -2    1.97    0.51
  -3  17   2   -0.69    0.53
   3 -17  -2   -0.78    1.02
   3 -17  -2    0.45    0.49
   3 -17  -2    0.17    0.76
  -4  17   2   10.02    1.05
   4 -17  -2   10.96    1.10
   4 -17  -2   13.34    1.41
  -5  17   2    2.31    0.71
   5 -17  -2    2.73    0.42
   5 -17  -2    3.99    0.65
   5 -17  -2    1.57    1.43
  -6  17   2    2.24    0.97
   6 -17  -2    1.92    0.72
   6 -17  -2    0.96    0.44
  -7  17   2    2.40    0.99
   6  18   2    0.56    0.88
   4  18   2    0.76    0.70
   0 -18  -2   -0.54    0.94
  -1  18   2    4.66    0.68
   1 -18  -2    4.21    0.59
   1 -18  -2    4.84    1.03
  -2  18   2   -0.49    0.60
   2 -18  -2   -0.07    1.07
   2 -18  -2   -0.02    0.53
  -3  18   2   -0.17    0.60
   3 -18  -2   -2.29    1.34
   3 -18  -2    0.14    0.32
   3 -18  -2   -0.58    0.54
  -4  18   2    0.42    0.65
   4 -18  -2    0.32    1.56
   4 -18  -2    0.42    0.59
  -5  18   2    3.57    0.80
   5 -18  -2    4.36    0.78
  -6  18   2    5.18    0.93
   6 -18  -2    7.41    0.95
  -7  18   2    3.48    1.14
   7 -18  -2    3.45    0.79
   7 -18  -2    2.86    0.98
   6  19   2    1.35    0.94
   4  19   2    1.18    0.77
   3  19   2   13.81    1.40
   1 -19  -2    0.73    0.59
   1 -19  -2    0.11    1.12
   2 -19  -2    0.17    1.37
   2 -19  -2    0.70    0.58
  -3  19   2    1.68    0.70
   3 -19  -2    0.84    1.42
   3 -19  -2    0.92    0.61
   4 -19  -2   -0.02    0.64
   4 -19  -2   -0.97    1.54
  -5  19   2   -0.38    0.92
   5 -19  -2    0.34    0.46
   5 -19  -2   -0.40    0.73
  -6  19   2    0.88    0.97
   6 -19  -2    0.00    0.89
   5  20   2   -1.15    0.86
   4  20   2    5.64    0.95
  -1 -20  -2   -0.35    0.62
   0 -20  -2    0.86    1.24
   0 -20  -2    0.73    0.63
   1 -20  -2    1.40    1.38
   2 -20  -2    3.27    1.50
   3 -20  -2    0.47    1.68
   3 -20  -2    0.42    0.70
  -4  20   2    0.79    0.82
   4 -20  -2    0.16    0.73
  -5  20   2    0.73    0.94
   5 -20  -2    1.80    0.84
   2 -21  -2    1.40    0.74
  -3  21   2    1.49    0.89
   3 -21  -2    1.80    1.91
  -4  21   2    0.18    0.99
   4 -21  -2    0.39    0.83
   2  22   2   -0.14    0.88
   2 -22  -2    3.90    0.97
   2 -22   3    0.88    0.97
  -2  22  -3    0.86    1.12
   1 -22   3   -0.33    0.93
   0 -22   3    0.72    0.97
   0  22  -3   -0.64    1.01
  -1 -22   3    4.52    0.96
   1  22  -3    6.17    1.14
  -2 -22   3    1.98    1.00
   2  22  -3    1.54    0.83
   4 -21   3    6.50    1.07
  -4  21  -3    7.98    1.35
   3 -21   3    0.08    0.99
  -3  21  -3    0.89    0.99
   2 -21   3   -0.27    0.83
  -2  21  -3    0.56    1.17
   1 -21   3    3.36    0.86
  -1  21  -3    2.66    0.92
   0 -21   3    2.81    0.81
   0  21  -3    2.36    0.94
  -1 -21   3    1.91    0.79
  -1 -21   3    1.92    1.63
  -2 -21   3    3.33    1.67
  -2 -21   3    3.75    0.86
   4  21  -3    0.64    0.85
   5 -20   3   -0.28    1.02
  -5  20  -3    2.01    1.08
  -4  20  -3    1.38    0.96
   3 -20   3    0.35    0.82
   3 -20   3    0.15    0.49
  -3  20  -3    0.50    0.94
   2 -20   3    2.97    0.76
  -2  20  -3    2.26    0.87
   1 -20   3    0.62    0.43
   1 -20   3   -0.04    0.73
   1 -20   3    2.99    1.71
  -1  20  -3   -0.75    0.85
   0 -20   3    1.50    1.44
   0 -20   3    0.86    0.70
   0  20  -3    1.73    0.68
   0  20  -3    0.78    0.81
  -1 -20   3    4.32    2.00
  -1 -20   3    3.10    0.73
  -2 -20   3    4.12    0.75
   2  20  -3    6.89    1.01
  -3 -20   3   -0.12    0.76
   3  20  -3    0.44    0.67
  -4 -20   3    0.38    0.86
   4  20  -3   -0.10    0.76
  -5 -20   3    0.10    1.00
   5 -19   3    0.14    1.05
  -5  19  -3   -0.07    0.92
   4 -19   3    4.71    0.86
   4 -19   3    3.90    0.58
  -4  19  -3    2.69    0.89
   3 -19   3    8.14    1.16
   2 -19   3    2.22    0.69
   2 -19   3    1.40    1.52
  -2  19  -3    1.07    0.77
   1 -19   3   -0.06    1.34
   1 -19   3    1.21    0.68
  -1  19  -3    0.32    0.76
   0 -19   3    8.52    1.14
   0  19  -3    9.41    1.20
  -1 -19   3    1.33    0.62
  -1 -19   3   -0.31    1.12
   1  19  -3    0.24    0.74
  -2 -19   3    4.32    1.16
  -2 -19   3    3.81    0.70
   2  19  -3    4.37    0.71
   2  19  -3    5.54    0.85
  -3 -19   3    2.83    1.18
  -3 -19   3    1.07    0.67
   3  19  -3    0.79    0.61
   3  19  -3    1.91    0.86
  -4 -19   3   -0.07    0.80
  -4 -19   3    0.54    1.24
  -5 -19   3   -0.39    0.86
   5  19  -3   -0.29    0.78
  -6 -19   3    2.77    1.03
   6  19  -3    2.14    0.88
  -6  18  -3    0.11    0.94
   5 -18   3    0.66    0.80
  -5  18  -3    0.93    0.82
   4 -18   3    4.96    0.53
   4 -18   3    3.33    0.78
  -4  18  -3    3.79    0.79
   3 -18   3    7.86    1.10
  -3  18  -3    7.79    0.88
   2 -18   3   18.24    1.65
   2 -18   3   16.35    1.35
  -2  18  -3   18.10    1.48
   1 -18   3    3.08    1.20
   1 -18   3    2.56    0.60
  -1  18  -3    3.00    0.71
   0 -18   3   -0.64    1.05
   0 -18   3    0.14    0.58
   0  18  -3    0.32    0.60
   0  18  -3    0.13    0.56
  -1 -18   3   -0.63    0.57
   1  18  -3   -0.50    0.67
  -2 -18   3   -0.12    0.57
   2  18  -3    0.89    0.67
  -3 -18   3    3.11    0.64
   3  18  -3    3.23    0.78
  -4 -18   3    3.03    0.78
   4  18  -3    3.86    0.70
  -5 -18   3    0.57    0.77
   5  18  -3    0.37    0.95
  -6 -18   3    0.24    0.91
  -7  17  -3    0.22    1.01
   6 -17   3   -0.22    0.88
  -6  17  -3   -1.16    0.88
   5 -17   3    2.48    0.76
  -5  17  -3    1.41    0.76
   4 -17   3    0.47    0.62
  -4  17  -3    0.50    0.74
   3 -17   3   24.62    2.21
   3 -17   3   19.41    1.52
  -3  17  -3   22.30    1.62
   2 -17   3    1.11    1.57
   2 -17   3    1.16    0.54
  -2  17  -3    1.08    0.62
   1 -17   3   12.59    1.12
   1 -17   3   15.79    1.64
  -1  17  -3   12.96    1.15
   0 -17   3   -1.10    1.00
   0 -17   3   -0.30    0.51
   0 -17   3   -0.51    0.55
   0  17  -3   -0.12    0.57
  -1 -17   3    0.38    0.52
  -1 -17   3   -0.61    0.87
   1  17  -3    1.31    0.59
  -2 -17   3    0.79    0.51
  -2 -17   3    0.92    0.81
   2  17  -3    0.53    0.51
   2  17  -3    0.48    0.59
  -3 -17   3    0.19    0.87
  -3 -17   3    0.83    0.56
   3  17  -3    0.29    0.53
   3  17  -3    1.57    0.64
  -4 -17   3   -0.12    0.87
  -4 -17   3    1.17    0.67
   4  17  -3    0.47    0.57
  -5 -17   3    1.41    0.72
   5  17  -3    0.54    0.66
  -6 -17   3   -0.23    1.18
  -6 -17   3    0.52    0.84
   7 -16   3    6.28    1.01
  -7  16  -3    5.32    1.02
   6 -16   3    2.52    0.84
  -6  16  -3    2.11    0.81
   5 -16   3    0.22    0.68
  -5  16  -3    0.17    0.72
   4 -16   3    0.32    0.57
   4 -16   3    0.15    1.38
   4 -16   3    0.41    0.34
  -4  16  -3   -0.43    0.62
   3 -16   3    4.10    0.62
   3 -16   3    4.25    1.40
  -3  16  -3    3.74    0.63
   2 -16   3   26.58    2.15
  -2  16  -3   30.28    1.96
   1 -16   3    0.54    0.52
   1 -16   3    0.21    0.88
   1 -16   3    0.03    0.47
  -1  16  -3    0.27    0.53
  -1  16  -3   -0.64    1.31
   0 -16   3    1.35    0.47
   0 -16   3    0.54    0.77
   0 -16   3    0.30    0.77
   0  16  -3    1.75    0.56
   0  16  -3    1.79    0.79
  -1 -16   3    1.00    0.29
  -1 -16   3    0.48    0.73
  -1 -16   3    1.65    0.47
   1  16  -3    1.46    0.53
   1  16  -3    1.89    0.78
   1  16  -3    1.34    0.48
  -2 -16   3    0.22    0.69
  -2 -16   3   -0.44    0.98
   2  16  -3   -0.06    0.53
  -3 -16   3   -0.14    0.50
  -3 -16   3    0.19    0.74
  -3 -16   3   -1.08    0.57
   3  16  -3   -0.18    0.56
   3  16  -3   -0.61    0.50
  -4 -16   3   12.28    1.35
  -4 -16   3   11.15    1.20
   4  16  -3   13.43    1.35
  -5 -16   3    1.29    0.87
   5  16  -3    0.82    0.77
   5  16  -3    1.39    0.61
  -6 -16   3    0.46    0.76
  -6 -16   3   -0.27    1.74
  -7 -16   3    0.32    1.55
  -8  15  -3    0.33    1.03
   7 -15   3    0.98    0.86
  -7  15  -3    0.35    0.90
   6 -15   3    1.76    0.72
  -6  15  -3    2.25    0.76
   5 -15   3    3.45    0.68
   4 -15   3   10.04    0.77
   4 -15   3    9.14    0.99
   4 -15   3   11.71    1.26
  -4  15  -3    8.58    0.97
   3 -15   3    5.97    0.83
   3 -15   3    9.44    1.07
   3 -15   3    7.07    0.61
  -3  15  -3    6.01    0.86
   2 -15   3   -0.05    0.44
   2 -15   3   -0.35    0.25
  -2  15  -3   -1.46    0.76
  -2  15  -3   -0.10    0.46
   1 -15   3    5.37    0.79
   1 -15   3    4.29    0.53
  -1  15  -3    4.57    0.57
  -1  15  -3    3.28    0.73
   0 -15   3    6.76    0.82
   0 -15   3    6.54    0.52
   0 -15   3    6.26    0.73
   0 -15   3    5.60    0.78
   0  15  -3    5.44    0.74
   0  15  -3    5.75    0.80
  -1 -15   3    5.20    0.73
  -1 -15   3    4.28    0.52
   1  15  -3    4.50    0.58
   1  15  -3    4.63    0.73
   1  15  -3    5.73    0.73
  -2 -15   3    4.71    0.72
  -2 -15   3    5.14    0.57
   2  15  -3    4.30    0.71
   2  15  -3    5.58    0.62
  -3 -15   3   26.91    1.71
  -3 -15   3   24.94    1.80
   3  15  -3   26.31    1.72
   3  15  -3   26.83    1.73
   3  15  -3   24.74    1.83
  -4 -15   3    0.15    0.62
  -4 -15   3    0.56    0.71
   4  15  -3    0.92    0.61
  -5 -15   3    0.67    0.61
  -5 -15   3    1.74    0.80
  -6 -15   3    3.30    0.72
  -6 -15   3    4.16    1.01
  -7 -15   3    2.03    1.14
  -8 -15   3    1.29    1.50
   8 -14   3    0.70    1.00
  -8  14  -3    1.28    0.91
   7 -14   3    9.19    1.30
  -7  14  -3    8.49    1.21
   6 -14   3    2.15    0.69
  -6  14  -3    1.87    0.71
   5 -14   3    7.22    1.44
   5 -14   3    5.76    0.70
  -5  14  -3    5.29    0.71
   4 -14   3    0.20    0.29
   4 -14   3    0.43    0.52
  -4  14  -3    0.42    0.51
  -4  14  -3   -0.11    1.42
   3 -14   3   13.06    1.48
   3 -14   3   13.98    1.09
   3 -14   3   15.63    0.95
  -3  14  -3   12.66    1.36
  -3  14  -3   15.35    1.11
   2 -14   3    8.97    1.26
   2 -14   3   12.85    0.94
  -2  14  -3   11.19    0.95
   1 -14   3    3.94    0.65
   1 -14   3    4.11    0.47
   1 -14   3    3.82    0.42
  -1  14  -3    4.13    0.52
  -1  14  -3    3.72    0.64
   0 -14   3    2.15    0.58
   0 -14   3    1.63    0.37
   0 -14   3    2.48    0.45
   0  14  -3    2.94    0.45
   0  14  -3    3.25    0.50
   0  14  -3    1.51    0.59
  -1 -14   3    1.34    0.56
  -1 -14   3    1.02    0.39
   1  14  -3    0.58    0.53
   1  14  -3    0.87    0.41
   1  14  -3    1.10    0.41
  -2 -14   3   35.38    2.18
  -2 -14   3   36.23    2.24
   2  14  -3   34.29    2.12
   2  14  -3   34.55    2.21
  -3 -14   3   14.15    1.07
  -3 -14   3   13.22    1.17
   3  14  -3   18.65    1.32
  -4 -14   3    0.81    0.61
   4  14  -3    1.02    0.57
   4  14  -3    0.35    0.60
  -5 -14   3    4.66    0.78
  -5 -14   3    4.49    0.64
   5  14  -3    5.69    0.77
  -6 -14   3    5.43    0.73
  -6 -14   3    6.57    0.98
   6  14  -3    7.21    0.93
  -7 -14   3    2.05    1.09
  -7 -14   3    1.81    0.78
  -8 -14   3    0.50    0.86
  -8 -14   3   -0.57    2.38
   8  14  -3   -0.52    1.08
  -9  13  -3    0.68    0.64
   8 -13   3    1.40    0.94
  -8  13  -3    4.48    0.94
   7 -13   3    0.60    0.77
  -7  13  -3    0.42    0.72
   6 -13   3   -0.08    0.63
  -6  13  -3   -0.12    0.65
   5 -13   3    3.51    0.59
   5 -13   3    4.07    1.06
  -5  13  -3    3.66    0.62
   4 -13   3    3.82    0.49
   4 -13   3    4.71    0.55
   4 -13   3    6.05    0.89
  -4  13  -3    4.56    0.57
  -4  13  -3    3.71    0.78
   3 -13   3    2.09    0.74
   3 -13   3    1.44    0.41
  -3  13  -3    1.94    0.71
  -3  13  -3    2.21    0.45
   2 -13   3   15.48    1.25
   2 -13   3   14.16    1.00
   2 -13   3   14.00    1.03
  -2  13  -3   15.97    1.27
  -2  13  -3   14.45    1.07
   1 -13   3   13.95    1.09
   1 -13   3   12.70    0.86
   1 -13   3   11.12    0.91
  -1  13  -3   11.39    1.01
  -1  13  -3   12.29    0.92
   0 -13   3   18.77    1.09
   0 -13   3   18.94    1.19
   0 -13   3   15.89    1.28
   0  13  -3   18.32    1.21
   0  13  -3   17.77    1.25
  -1 -13   3    2.44    0.60
   1  13  -3    1.61    0.58
   1  13  -3    3.28    0.43
   1  13  -3    2.15    0.41
  -2 -13   3   16.61    1.15
   2  13  -3   18.09    1.23
   2  13  -3   17.23    1.16
   2  13  -3   14.91    1.26
  -3 -13   3    1.24    0.66
   3  13  -3    2.04    0.45
   3  13  -3    1.49    0.50
  -4 -13   3    0.62    0.45
  -4 -13   3   -0.17    0.56
   4  13  -3    0.59    0.55
   4  13  -3    0.65    0.50
  -5 -13   3    1.49    0.68
   5  13  -3    2.81    0.62
   5  13  -3    2.37    0.66
  -6 -13   3    4.96    0.84
  -6 -13   3    3.43    0.64
   6  13  -3    5.97    0.85
  -7 -13   3    1.44    0.72
  -8 -13   3    1.92    1.50
   8  13  -3    1.79    1.02
  -9 -13   3    0.30    1.28
   9 -12   3    0.16    1.14
  -9  12  -3    0.98    0.62
   8 -12   3    1.91    0.90
  -8  12  -3    3.13    0.86
   7 -12   3    1.31    0.74
  -7  12  -3    0.90    0.71
  -6  12  -3    7.67    0.81
   5 -12   3   32.53    2.40
   5 -12   3   33.65    2.08
  -5  12  -3   32.32    2.02
  -5  12  -3   31.86    2.21
   4 -12   3    0.74    0.32
   4 -12   3    1.45    0.43
   4 -12   3    0.66    0.71
  -4  12  -3    1.43    0.73
  -4  12  -3    0.84    0.45
   3 -12   3    0.73    0.59
   3 -12   3    0.71    0.22
   3 -12   3    0.92    0.38
  -3  12  -3    1.16    0.40
  -3  12  -3    0.62    0.52
   2 -12   3    7.30    0.65
   2 -12   3    5.55    0.62
   2 -12   3    7.71    0.70
  -2  12  -3    5.76    0.66
  -2  12  -3    5.69    0.68
   1 -12   3    1.42    0.21
   1 -12   3    1.32    0.47
   1 -12   3    1.91    0.29
   1 -12   3    1.79    0.35
  -1  12  -3    2.01    0.38
  -1  12  -3    1.64    0.43
   0 -12   3    0.13    0.17
   0 -12   3    0.02    0.29
   0  12  -3    0.39    0.42
   0  12  -3    0.00    0.34
  -1 -12   3   68.44    3.91
  -1 -12   3   65.32    3.89
  -1 -12   3   67.18    3.87
   1  12  -3   69.30    3.79
   1  12  -3   59.66    3.80
   1  12  -3   65.93    3.80
  -2 -12   3    0.02    0.43
   2  12  -3    0.39    0.36
   2  12  -3   -0.02    0.33
   2  12  -3    0.23    0.37
  -3 -12   3    0.67    0.35
  -3 -12   3    0.55    0.46
   3  12  -3    0.77    0.45
   3  12  -3    0.23    0.40
  -4 -12   3   13.94    1.44
  -4 -12   3   17.20    1.16
   4  12  -3   16.01    1.12
   4  12  -3   11.03    1.22
  -5 -12   3    0.15    0.46
  -5 -12   3   -0.40    0.59
   5  12  -3    0.35    0.54
   5  12  -3    0.42    0.58
  -6 -12   3    1.12    0.56
  -6 -12   3    0.64    0.71
   6  12  -3    1.43    0.68
  -7 -12   3   12.24    1.27
  -7 -12   3   11.40    1.19
   7  12  -3   12.85    1.44
  -8 -12   3    0.42    1.16
  -9 -12   3    0.59    1.11
  -9 -12   3   -1.17    1.67
   9 -11   3    0.56    1.08
  -9  11  -3    1.11    1.04
  -9  11  -3    0.26    0.60
   8 -11   3   -0.10    0.86
  -8  11  -3   -0.10    0.83
   7 -11   3   21.42    1.61
  -7  11  -3   20.65    1.57
   6 -11   3    0.57    1.09
   6 -11   3    0.06    0.56
  -6  11  -3   -0.80    0.88
  -6  11  -3   -0.30    0.54
   5 -11   3    0.56    0.48
   5 -11   3   -1.18    0.93
   5 -11   3    0.10    0.25
  -5  11  -3    0.55    0.45
   4 -11   3    4.23    0.49
   4 -11   3    3.57    0.41
  -4  11  -3    4.21    0.50
  -4  11  -3    3.66    0.63
   3 -11   3    1.10    0.34
   3 -11   3    0.55    0.51
  -3  11  -3    1.23    0.35
  -3  11  -3    0.93    0.47
   2 -11   3    6.63    0.61
   2 -11   3    7.72    0.66
   2 -11   3    8.05    0.53
   2 -11   3    8.07    0.82
  -2  11  -3    7.97    0.68
  -2  11  -3    7.85    0.85
   1 -11   3   14.13    0.90
   1 -11   3   14.29    0.95
  -1  11  -3   14.34    0.98
  -1  11  -3   14.72    1.05
   0 -11   3    1.64    0.29
   0 -11   3    1.04    0.33
   0 -11   3    1.69    0.24
   0  11  -3    0.85    0.37
   0  11  -3    1.58    0.34
  -1 -11   3   52.51    2.96
  -1 -11   3   53.41    2.97
  -1 -11   3   50.74    3.01
  -1 -11   3   48.75    3.00
   1  11  -3   49.25    3.02
   1  11  -3   54.37    3.04
  -2 -11   3   15.75    1.06
  -2 -11   3   16.78    1.11
   2  11  -3   18.05    1.23
   2  11  -3   18.49    1.22
   2  11  -3   19.98    1.22
  -3 -11   3   29.12    1.83
  -3 -11   3   31.49    1.86
   3  11  -3   30.42    2.00
   3  11  -3   33.51    2.00
   3  11  -3   34.78    1.99
  -4 -11   3    1.72    0.51
  -4 -11   3    2.40    0.43
   4  11  -3    1.21    0.45
   4  11  -3    2.87    0.47
  -5 -11   3    3.44    0.58
  -5 -11   3    3.54    0.52
   5  11  -3    4.24    0.60
  -6 -11   3    1.67    0.67
  -6 -11   3    0.95    0.48
   6  11  -3    1.29    0.62
   6  11  -3    1.33    0.64
  -7 -11   3    0.43    0.62
  -7 -11   3   -0.47    0.84
   7  11  -3   -0.56    0.71
  -8 -11   3    1.17    1.17
   8  11  -3    0.89    0.85
  -9 -11   3    1.96    1.01
  -9 -11   3    2.15    1.67
   9  11  -3    1.45    1.05
   9 -10   3   -0.76    0.98
  -9  10  -3   -0.86    0.98
  -9  10  -3    0.16    0.58
   8 -10   3    2.61    0.82
  -8  10  -3    2.65    0.51
  -8  10  -3    3.18    0.81
   7 -10   3    3.30    0.69
  -7  10  -3    2.88    0.67
   6 -10   3   19.53    1.37
   6 -10   3   17.17    1.85
  -6  10  -3   16.12    1.24
  -6  10  -3   15.21    1.53
   5 -10   3    8.73    1.21
   5 -10   3    8.63    0.84
  -5  10  -3    9.96    0.88
  -5  10  -3    9.14    0.68
  -5  10  -3    8.90    1.13
   4 -10   3   22.66    1.48
   4 -10   3   23.25    1.39
   4 -10   3   23.45    1.40
   4 -10   3   23.50    1.62
  -4  10  -3   23.10    1.54
  -4  10  -3   22.58    1.45
   3 -10   3    6.92    0.64
   3 -10   3    7.67    0.85
  -3  10  -3    7.28    0.67
  -3  10  -3    7.05    0.50
  -3  10  -3    6.85    0.74
   2 -10   3    7.45    0.61
   2 -10   3    7.42    0.55
   2 -10   3    6.15    0.73
  -2  10  -3    6.75    0.61
  -2  10  -3    7.04    0.75
   1 -10   3    1.80    0.29
   1 -10   3    1.43    0.37
  -1  10  -3    1.03    0.33
   0 -10   3   32.47    1.82
   0 -10   3   31.76    1.86
   0 -10   3   29.52    1.87
   0  10  -3   30.45    1.84
   0  10  -3   31.29    1.85
  -1 -10   3    4.35    0.49
  -1 -10   3    4.63    0.55
  -1 -10   3    4.56    0.34
   1  10  -3    4.14    0.46
   1  10  -3    3.70    0.51
  -2 -10   3   32.66    1.95
  -2 -10   3   32.74    1.96
   2  10  -3   33.80    2.03
   2  10  -3   36.04    2.02
   2  10  -3   31.94    2.03
  -3 -10   3    1.20    0.31
  -3 -10   3    1.61    0.39
   3  10  -3    1.80    0.34
   3  10  -3    0.99    0.32
   3  10  -3    0.98    0.35
  -4 -10   3    8.01    0.73
  -4 -10   3    7.57    0.79
   4  10  -3   11.21    0.85
   4  10  -3    9.05    0.87
  -5 -10   3    2.22    0.67
  -5 -10   3    2.73    0.46
   5  10  -3    3.33    0.54
   5  10  -3    3.80    0.53
  -6 -10   3   18.07    1.25
  -6 -10   3   14.61    1.42
   6  10  -3   17.52    1.42
   6  10  -3   19.09    1.46
  -7 -10   3    2.86    0.87
  -7 -10   3    1.58    0.56
   7  10  -3    1.66    0.71
  -8 -10   3   -0.36    1.18
   8  10  -3    0.41    0.79
  -9 -10   3   -1.09    1.61
  -9 -10   3    0.54    0.94
 -10 -10   3    0.42    1.24
  10  -9   3   -0.31    1.23
 -10   9  -3   -0.58    0.70
 -10   9  -3   -0.80    1.11
   9  -9   3    0.11    0.94
  -9   9  -3    0.70    0.88
  -9   9  -3    0.07    0.56
   8  -9   3    4.46    0.83
  -8   9  -3    2.75    0.53
  -8   9  -3    5.61    0.78
   7  -9   3    1.30    0.61
  -7   9  -3    2.84    0.74
  -7   9  -3    1.35    1.00
   6  -9   3    9.52    0.94
   6  -9   3   10.37    1.45
  -6   9  -3    7.73    0.85
  -6   9  -3    6.74    0.89
   5  -9   3    6.36    0.79
   5  -9   3    5.51    0.72
  -5   9  -3    5.30    0.73
   4  -9   3    9.06    0.77
   4  -9   3    9.31    0.95
  -4   9  -3    8.49    0.88
  -4   9  -3    9.03    0.76
   3  -9   3   24.65    1.63
   3  -9   3   26.17    1.56
   3  -9   3   25.57    1.50
  -3   9  -3   25.01    1.51
  -3   9  -3   24.39    1.54
   2  -9   3    0.51    0.19
   2  -9   3    0.55    0.26
   2  -9   3    0.10    0.35
  -2   9  -3    0.56    0.35
  -2   9  -3    0.33    0.27
   1  -9   3   12.77    0.92
   1  -9   3   14.33    0.87
   1  -9   3   13.14    0.81
  -1   9  -3   12.94    0.91
  -1   9  -3   13.69    0.84
  -1   9  -3   16.09    0.97
   0  -9   3   38.00    2.41
   0  -9   3   42.33    2.38
   0  -9   3   41.97    2.40
   0  -9   3   42.10    2.37
   0   9  -3   42.43    2.48
  -1  -9   3    1.41    0.30
  -1  -9   3    1.44    0.26
  -1  -9   3    1.74    0.20
   1   9  -3    1.69    0.26
   1   9  -3    1.49    0.28
  -2  -9   3    1.06    0.24
  -2  -9   3    0.81    0.20
  -2  -9   3    1.05    0.30
   2   9  -3    0.81    0.27
   2   9  -3    1.13    0.26
   2   9  -3    1.48    0.28
  -3  -9   3    3.96    0.54
  -3  -9   3    3.30    0.46
   3   9  -3    4.67    0.51
   3   9  -3    4.56    0.57
   3   9  -3    3.15    0.39
  -4  -9   3    0.19    0.36
  -4  -9   3    0.51    0.33
   4   9  -3   -0.11    0.34
   4   9  -3    0.37    0.33
  -5  -9   3    9.42    0.78
  -5  -9   3    7.89    0.67
   5   9  -3   10.48    0.95
  -6  -9   3    2.52    0.62
   6   9  -3    2.00    0.58
   6   9  -3    1.97    0.69
  -7  -9   3   15.19    1.53
   7   9  -3   12.56    1.26
  -8  -9   3    4.32    1.10
  -8  -9   3    4.24    0.81
   8   9  -3    3.04    0.78
  -9  -9   3    2.55    1.38
  -9  -9   3    1.57    0.95
   9   9  -3    0.77    1.00
  10  -8   3   -0.43    1.15
 -10   8  -3    0.18    0.73
 -10   8  -3    1.23    1.10
   9  -8   3   -0.31    0.91
  -9   8  -3    0.01    0.61
  -9   8  -3    2.12    0.87
   8  -8   3   -0.07    0.73
  -8   8  -3   -0.13    0.68
   7  -8   3    0.91    0.58
  -7   8  -3    0.60    0.88
  -7   8  -3    0.08    0.72
   6  -8   3    2.47    0.51
  -6   8  -3    0.08    0.69
  -6   8  -3    1.52    0.41
  -6   8  -3    1.84    0.47
   5  -8   3   44.29    2.68
   5  -8   3   47.78    2.73
  -5   8  -3   44.84    2.73
  -5   8  -3   42.23    2.60
  -5   8  -3   46.56    2.65
   4  -8   3    8.11    0.54
   4  -8   3    6.11    0.83
   4  -8   3    7.25    0.67
  -4   8  -3    6.68    0.76
  -4   8  -3    7.48    0.68
  -4   8  -3    7.14    0.52
   3  -8   3    7.63    0.63
   3  -8   3    6.41    0.71
   3  -8   3    8.24    0.50
   3  -8   3    7.22    0.51
  -3   8  -3    7.40    0.61
  -3   8  -3    7.60    0.66
  -3   8  -3    7.35    0.51
   2  -8   3   85.61    4.96
   2  -8   3   84.71    4.94
   2  -8   3   86.38    4.95
   2  -8   3   87.18    4.94
  -2   8  -3   88.34    5.05
  -2   8  -3   87.98    5.06
  -2   8  -3   86.26    5.01
  -2   8  -3   86.94    5.01
   1  -8   3    3.34    0.28
   1  -8   3    4.09    0.47
   1  -8   3    3.80    0.31
  -1   8  -3    3.44    0.40
  -1   8  -3    3.78    0.44
   0  -8   3    0.08    0.20
   0  -8   3    0.18    0.22
   0  -8   3   -0.04    0.14
   0   8  -3    0.21    0.22
   0   8  -3   -0.06    0.21
  -1  -8   3   96.97    5.74
  -1  -8   3  102.90    5.73
   1   8  -3   97.88    5.77
   1   8  -3  103.07    5.77
  -2  -8   3   12.02    0.70
  -2  -8   3   10.65    0.78
  -2  -8   3   11.95    0.70
  -2  -8   3   10.91    0.76
   2   8  -3   11.64    0.82
   2   8  -3   11.46    0.77
   2   8  -3   11.41    0.76
  -3  -8   3    9.21    0.73
  -3  -8   3   10.19    0.64
  -3  -8   3   10.99    0.72
   3   8  -3   10.12    0.70
   3   8  -3    8.58    0.71
  -4  -8   3    4.26    0.59
  -4  -8   3    5.28    0.57
   4   8  -3    6.01    0.59
   4   8  -3    4.25    0.62
  -5  -8   3    0.18    0.21
  -5  -8   3   -0.02    0.27
  -5  -8   3    0.06    0.33
  -5  -8   3    0.12    0.43
   5   8  -3    0.18    0.41
   5   8  -3    0.69    0.43
  -6  -8   3    1.64    0.57
  -6  -8   3    1.09    0.45
   6   8  -3    0.48    0.52
   6   8  -3    1.02    0.50
  -7  -8   3    2.20    0.74
  -7  -8   3    1.66    0.31
   7   8  -3    1.39    0.69
   7   8  -3    2.24    0.64
  -8  -8   3    1.46    1.34
  -8  -8   3    1.10    0.74
   8   8  -3    1.06    0.72
  -9  -8   3    0.98    1.36
  -9  -8   3    1.00    0.92
   9   8  -3    1.06    0.95
 -10  -8   3    2.03    1.18
  10   8  -3    4.47    1.24
  10  -7   3    2.87    1.16
 -10   7  -3    1.39    0.78
   9  -7   3   -0.45    0.84
  -9   7  -3    0.02    0.77
  -9   7  -3   -0.32    0.65
   8  -7   3   -1.20    0.67
  -8   7  -3   -0.32    1.16
  -8   7  -3    0.02    0.63
   7  -7   3    0.95    1.13
   7  -7   3    1.56    0.56
  -7   7  -3    0.54    0.90
  -7   7  -3    0.77    0.44
   6  -7   3   12.01    1.35
   6  -7   3   12.57    0.99
  -6   7  -3   12.66    0.97
  -6   7  -3   10.47    1.27
  -6   7  -3   11.63    0.86
   5  -7   3    0.81    0.53
   5  -7   3    1.29    0.37
  -5   7  -3    0.43    0.44
  -5   7  -3    1.36    0.38
  -5   7  -3    1.06    0.27
  -5   7  -3    0.89    0.29
   4  -7   3   19.73    1.22
   4  -7   3   18.43    1.30
  -4   7  -3   18.83    1.24
  -4   7  -3   19.35    1.28
  -4   7  -3   20.17    1.17
   3  -7   3    2.90    0.33
  -3   7  -3    3.10    0.44
  -3   7  -3    3.09    0.37
  -3   7  -3    3.14    0.31
   2  -7   3    0.68    0.28
   2  -7   3    0.92    0.22
   2  -7   3    0.78    0.13
  -2   7  -3    0.74    0.27
  -2   7  -3    0.86    0.23
  -2   7  -3    1.06    0.14
  -2   7  -3    0.81    0.13
   1  -7   3    9.35    0.60
   1  -7   3    9.24    0.64
   1  -7   3    8.33    0.55
  -1   7  -3    8.66    0.62
  -1   7  -3    9.63    0.64
  -1   7  -3    9.20    0.56
   0  -7   3   70.31    3.88
   0  -7   3   67.10    3.89
   0  -7   3   65.24    3.89
   0   7  -3   69.90    3.97
   0   7  -3   68.13    3.97
  -1  -7   3    8.96    0.61
  -1  -7   3    9.14    0.57
  -1  -7   3    9.59    0.62
   1   7  -3    8.20    0.62
   1   7  -3    9.85    0.60
  -2  -7   3    1.50    0.23
  -2  -7   3    1.43    0.25
  -2  -7   3    0.83    0.16
  -2  -7   3    1.03    0.14
   2   7  -3    1.36    0.23
   2   7  -3    0.94    0.23
  -3  -7   3   56.24    3.26
  -3  -7   3   52.68    3.24
  -3  -7   3   59.14    3.23
   3   7  -3   61.65    3.57
  -4  -7   3   14.27    0.94
  -4  -7   3   13.68    0.94
   4   7  -3   15.38    0.99
   4   7  -3   14.17    1.00
  -5  -7   3    4.08    0.44
  -5  -7   3    3.54    0.47
   5   7  -3    4.18    0.48
   5   7  -3    3.41    0.46
  -6  -7   3   22.11    1.38
  -6  -7   3   24.73    1.35
  -6  -7   3   22.06    1.45
  -6  -7   3   18.47    1.53
   6   7  -3   21.28    1.53
   6   7  -3   23.69    1.52
  -7  -7   3    9.68    0.82
  -7  -7   3    6.41    0.85
   7   7  -3    6.42    0.74
   7   7  -3    9.11    1.16
  -8  -7   3    5.72    0.82
   8   7  -3    7.00    0.84
  -9  -7   3    0.49    0.88
  -9  -7   3    1.76    1.45
   9   7  -3    1.33    0.89
 -10  -7   3    0.09    1.04
  10   7  -3    0.81    1.12
  10  -6   3    0.79    1.07
 -10   6  -3   -0.48    1.04
  -9   6  -3    0.35    0.70
   8  -6   3    1.42    0.67
  -8   6  -3    1.62    0.59
  -8   6  -3    0.13    1.07
   7  -6   3    3.98    1.00
   7  -6   3    7.22    0.86
  -7   6  -3    5.40    0.87
  -7   6  -3    5.31    0.60
   6  -6   3    4.35    0.51
   6  -6   3    3.05    0.70
  -6   6  -3    4.62    0.67
  -6   6  -3    4.01    0.49
  -6   6  -3    4.31    0.56
   5  -6   3   23.06    1.49
   5  -6   3   20.23    1.37
  -5   6  -3   20.18    1.24
  -5   6  -3   18.00    1.31
   4  -6   3    2.63    0.33
   4  -6   3    2.92    0.43
  -4   6  -3    2.52    0.33
  -4   6  -3    1.94    0.22
  -4   6  -3    2.16    0.25
   3  -6   3   74.38    4.31
   3  -6   3   74.64    4.33
   3  -6   3   75.30    4.29
  -3   6  -3   71.36    4.26
  -3   6  -3   76.28    4.22
  -3   6  -3   75.27    4.25
  -3   6  -3   71.21    4.26
   2  -6   3   11.43    0.79
   2  -6   3   12.07    0.76
  -2   6  -3   11.67    0.72
  -2   6  -3   12.02    0.78
  -2   6  -3   12.63    0.73
  -2   6  -3   12.17    0.80
   1  -6   3   96.64    5.43
   1  -6   3   91.65    5.43
   1  -6   3   95.38    5.42
  -1   6  -3   95.86    5.48
  -1   6  -3   92.02    5.48
  -1   6  -3   98.63    5.47
   0  -6   3   32.32    1.73
   0  -6   3   28.58    1.75
   0  -6   3   28.73    1.75
   0  -6   3   30.07    1.73
   0   6  -3   27.70    1.64
   0   6  -3   27.61    1.62
   0   6  -3   28.95    1.64
  -1  -6   3   21.49    1.25
  -1  -6   3   21.34    1.23
  -1  -6   3   20.63    1.25
   1   6  -3   21.27    1.27
   1   6  -3   21.38    1.26
  -2  -6   3    9.65    0.63
  -2  -6   3    9.60    0.63
  -2  -6   3    9.65    0.58
  -2  -6   3    9.07    0.58
   2   6  -3    8.93    0.62
   2   6  -3    9.09    0.61
  -3  -6   3   28.65    1.69
   3   6  -3   27.02    1.68
   3   6  -3   29.40    1.67
  -4  -6   3   12.51    0.88
  -4  -6   3   13.07    0.80
  -4  -6   3   13.35    0.87
   4   6  -3   13.19    0.87
   4   6  -3   12.34    0.88
  -5  -6   3    4.35    0.57
  -5  -6   3    4.27    0.47
   5   6  -3    3.59    0.45
   5   6  -3    4.73    0.60
  -6  -6   3    0.92    0.48
  -6  -6   3    1.02    0.39
   6   6  -3    1.43    0.47
   6   6  -3    1.19    0.50
  -7  -6   3    1.32    0.58
  -7  -6   3    1.87    0.67
   7   6  -3    1.77    0.64
   7   6  -3    1.57    0.56
  -8  -6   3    0.82    0.72
   8   6  -3    0.79    0.70
  -9  -6   3    7.81    0.97
  -9  -6   3    5.42    1.45
   9   6  -3   10.28    1.12
 -10  -6   3    2.98    1.02
  10   6  -3    3.67    1.19
  10  -5   3    0.41    1.01
 -10   5  -3    0.93    0.54
 -10   5  -3    0.15    0.87
   9  -5   3    1.65    0.80
  -9   5  -3    0.53    0.69
  -9   5  -3    1.49    0.43
   8  -5   3    3.24    0.69
  -8   5  -3    1.98    0.61
   7  -5   3    1.67    0.92
   7  -5   3    1.36    0.53
  -7   5  -3    1.59    0.48
  -7   5  -3    1.31    0.47
   6  -5   3   17.74    1.43
   6  -5   3   18.10    1.24
  -6   5  -3   15.69    1.15
  -6   5  -3   18.47    1.14
  -6   5  -3   15.72    1.02
  -6   5  -3   16.22    1.27
   5  -5   3    1.40    0.49
   5  -5   3    2.03    0.36
  -5   5  -3    1.82    0.34
  -5   5  -3    1.81    0.43
   4  -5   3   17.28    1.00
   4  -5   3   13.75    1.06
  -4   5  -3   15.01    1.04
  -4   5  -3   15.97    0.94
  -4   5  -3   15.40    1.00
   3  -5   3  109.44    6.41
   3  -5   3  113.65    6.41
  -3   5  -3  110.27    6.50
  -3   5  -3  110.57    6.47
  -3   5  -3  110.68    6.49
  -3   5  -3  120.43    6.48
   2  -5   3   18.74    1.09
   2  -5   3   16.82    1.10
   2  -5   3   18.02    1.05
   2  -5   3   18.64    1.05
  -2   5  -3   18.19    1.16
  -2   5  -3   18.99    1.11
  -2   5  -3   19.88    1.15
  -2   5  -3   19.18    1.11
   1  -5   3   35.89    2.13
   1  -5   3   37.55    2.12
   1  -5   3   38.42    2.12
   1  -5   3   35.39    2.14
  -1   5  -3   37.61    2.10
  -1   5  -3   35.75    2.12
  -1   5  -3   35.93    2.11
   0  -5   3   38.24    2.14
   0  -5   3   37.09    2.14
   0  -5   3   37.87    2.15
   0  -5   3   35.73    2.16
   0   5  -3   37.69    2.17
   0   5  -3   38.43    2.19
   0   5  -3   37.60    2.19
   0   5  -3   37.62    2.17
  -1  -5   3    0.89    0.11
  -1  -5   3    0.96    0.17
  -1  -5   3    0.90    0.17
  -1  -5   3    0.77    0.10
   1   5  -3    0.81    0.17
   1   5  -3    0.94    0.16
  -2  -5   3    5.12    0.40
  -2  -5   3    4.78    0.33
  -2  -5   3    5.11    0.38
   2   5  -3    4.62    0.41
   2   5  -3    6.09    0.43
  -3  -5   3    3.68    0.39
  -3  -5   3    3.71    0.36
   3   5  -3    3.96    0.40
   3   5  -3    3.37    0.38
  -4  -5   3   16.19    1.03
  -4  -5   3   16.32    1.03
   4   5  -3   17.16    1.08
   4   5  -3   16.73    1.10
  -5  -5   3   19.62    1.26
  -5  -5   3   19.43    1.25
   5   5  -3   21.69    1.31
   5   5  -3   18.81    1.31
  -6  -5   3    5.55    0.77
   6   5  -3    5.12    0.73
  -7  -5   3   13.58    1.11
  -7  -5   3   13.28    0.97
  -7  -5   3   11.08    1.25
   7   5  -3   10.92    1.05
   7   5  -3   11.72    1.19
  -8  -5   3    2.36    0.34
   8   5  -3    3.74    0.75
  -9  -5   3    1.40    0.81
  -9  -5   3   -0.55    1.32
   9   5  -3    3.08    0.86
 -10  -5   3   -0.01    0.92
  10   5  -3    1.09    1.17
 -11  -5   3    1.69    1.24
  11   5  -3    4.11    1.55
  10  -4   3   -0.86    0.97
 -10   4  -3   -0.91    0.87
   9  -4   3    1.09    0.81
  -9   4  -3    0.52    0.71
  -9   4  -3   -0.02    1.34
   8  -4   3    7.55    1.02
  -8   4  -3    6.79    1.10
  -8   4  -3    6.27    0.74
   7  -4   3    5.93    0.89
   7  -4   3    7.57    0.85
  -7   4  -3    6.57    0.80
  -7   4  -3    4.73    0.62
  -7   4  -3    5.37    0.63
   6  -4   3    8.75    0.79
   6  -4   3    7.24    0.98
  -6   4  -3    7.56    0.79
  -6   4  -3    8.94    0.93
   5  -4   3   10.71    0.80
   5  -4   3   10.29    0.94
  -5   4  -3    9.11    0.62
  -5   4  -3   10.28    0.76
   4  -4   3    4.26    0.48
   4  -4   3    4.18    0.43
  -4   4  -3    4.16    0.45
  -4   4  -3    4.29    0.49
   3  -4   3   10.34    0.71
   3  -4   3   10.51    0.69
  -3   4  -3   12.08    0.74
  -3   4  -3   11.19    0.75
  -3   4  -3   10.91    0.68
   2  -4   3  110.17    6.43
   2  -4   3  113.87    6.42
  -2   4  -3  114.16    6.55
  -2   4  -3  112.43    6.53
  -2   4  -3  116.29    6.54
  -2   4  -3  113.91    6.55
   1  -4   3    2.39    0.25
   1  -4   3    2.79    0.19
   1  -4   3    2.39    0.28
  -1   4  -3    2.42    0.27
  -1   4  -3    2.36    0.18
  -1   4  -3    2.82    0.26
  -1   4  -3    2.06    0.18
   0  -4   3    1.59    0.23
   0  -4   3    2.02    0.22
   0  -4   3    2.01    0.16
   0   4  -3    2.01    0.16
   0   4  -3    1.55    0.22
   0   4  -3    2.23    0.16
   0   4  -3    1.50    0.22
  -1  -4   3   11.34    0.71
  -1  -4   3   11.93    0.69
  -1  -4   3   11.26    0.71
  -1  -4   3   12.14    0.69
   1   4  -3   10.82    0.69
   1   4  -3   11.68    0.69
  -2  -4   3   13.67    0.86
  -2  -4   3   13.31    0.83
  -2  -4   3   15.46    0.84
  -2  -4   3   14.60    0.87
   2   4  -3   13.47    0.83
   2   4  -3   13.55    0.82
  -3  -4   3    0.19    0.19
  -3  -4   3    0.20    0.11
  -3  -4   3    0.32    0.19
   3   4  -3    0.32    0.20
   3   4  -3    0.22    0.19
  -4  -4   3   49.13    2.92
  -4  -4   3   51.24    2.92
   4   4  -3   50.54    2.98
   4   4  -3   51.94    2.98
  -5  -4   3    4.21    0.51
  -5  -4   3    3.17    0.41
   5   4  -3    4.56    0.56
   5   4  -3    3.26    0.43
  -6  -4   3   -0.80    0.41
  -6  -4   3   -0.05    0.44
   6   4  -3    0.06    0.41
   6   4  -3   -0.29    0.45
  -7  -4   3    2.99    0.46
  -7  -4   3    3.66    0.38
  -7  -4   3    3.11    0.60
  -7  -4   3    3.89    0.68
  -7  -4   3    2.97    0.32
   7   4  -3    3.28    0.75
   7   4  -3    4.13    0.58
  -8  -4   3    4.35    0.83
   8   4  -3    2.05    0.67
  -9  -4   3   -0.74    1.16
  -9  -4   3    0.71    0.79
   9   4  -3    0.98    0.80
 -10  -4   3    4.21    1.02
  10   4  -3    5.57    1.17
 -11  -4   3    0.16    1.24
  11   4  -3    2.64    1.46
 -10   3  -3   -0.34    0.88
   9  -3   3    8.74    1.21
  -9   3  -3    6.10    0.87
  -9   3  -3    7.29    1.35
  -9   3  -3    6.38    0.67
   8  -3   3   13.52    1.21
  -8   3  -3   11.90    1.56
  -8   3  -3   12.45    1.15
   7  -3   3    5.79    0.61
   7  -3   3    3.63    0.85
  -7   3  -3    6.13    0.80
  -7   3  -3    5.90    0.82
   6  -3   3    0.76    0.39
  -6   3  -3    1.42    0.41
  -6   3  -3    0.93    0.52
  -6   3  -3    0.71    0.28
   5  -3   3    2.62    0.44
   5  -3   3    3.43    0.38
  -5   3  -3    3.64    0.47
  -5   3  -3    4.50    0.54
   4  -3   3    0.97    0.26
  -4   3  -3    0.67    0.14
  -4   3  -3    0.57    0.26
  -4   3  -3    1.15    0.25
   3  -3   3   76.34    4.37
   3  -3   3   75.65    4.38
  -3   3  -3   75.79    4.26
  -3   3  -3   72.03    4.25
   2  -3   3    2.47    0.29
   2  -3   3    2.63    0.27
  -2   3  -3    2.17    0.26
  -2   3  -3    2.83    0.25
  -2   3  -3    2.32    0.18
  -2   3  -3    2.04    0.17
   1  -3   3   20.02    1.16
   1  -3   3   19.70    1.16
  -1   3  -3   19.59    1.16
  -1   3  -3   19.91    1.16
   0  -3   3    7.46    0.48
   0  -3   3    8.34    0.46
   0  -3   3    7.46    0.49
   0   3  -3    7.56    0.48
   0   3  -3    7.85    0.48
   0   3  -3    7.45    0.46
   0   3  -3    8.09    0.46
  -1  -3   3   76.24    4.21
  -1  -3   3   75.10    4.20
  -1  -3   3   73.87    4.21
  -1  -3   3   68.49    4.20
   1   3  -3   71.02    4.18
   1   3  -3   72.60    4.18
   1   3  -3   75.18    4.18
  -2  -3   3   87.67    4.93
  -2  -3   3   83.90    4.92
   2   3  -3   85.98    4.75
   2   3  -3   78.05    4.73
   2   3  -3   84.14    4.75
  -3  -3   3  118.96    6.97
  -3  -3   3  125.73    6.96
  -3  -3   3  115.71    6.97
  -3  -3   3  120.99    6.96
  -3  -3   3  126.45    6.96
   3   3  -3  116.02    6.68
   3   3  -3  116.97    6.68
   3   3  -3  116.52    6.67
  -4  -3   3    2.08    0.25
  -4  -3   3    1.93    0.18
  -4  -3   3    1.99    0.27
   4   3  -3    2.54    0.31
   4   3  -3    1.82    0.30
  -5  -3   3   35.85    1.88
  -5  -3   3   31.74    1.87
  -5  -3   3   30.91    1.92
  -5  -3   3   29.74    1.87
   5   3  -3   31.19    1.85
   5   3  -3   30.12    1.86
  -6  -3   3    4.87    0.55
  -6  -3   3    5.30    0.56
  -6  -3   3    4.89    0.51
  -6  -3   3    6.01    0.49
   6   3  -3    5.21    0.58
   6   3  -3    5.71    0.68
  -7  -3   3    0.08    0.27
  -7  -3   3    0.20    0.39
  -7  -3   3    0.02    0.53
  -7  -3   3   -0.17    0.59
   7   3  -3   -0.02    0.52
   7   3  -3    0.42    0.57
  -8  -3   3   -0.37    0.97
  -8  -3   3    0.30    0.34
  -8  -3   3   -0.43    0.26
  -8  -3   3   -0.51    0.50
  -8  -3   3    0.17    0.64
   8   3  -3    0.00    0.88
   8   3  -3   -0.47    0.63
  -9  -3   3    4.36    0.85
  -9  -3   3    5.26    1.22
  -9  -3   3    4.32    0.52
   9   3  -3    4.78    0.92
 -10  -3   3    1.87    0.44
 -10  -3   3    0.93    0.58
 -10  -3   3    1.43    0.97
  10   3  -3    0.79    1.31
 -11  -3   3    1.24    0.54
 -11  -3   3    1.32    1.27
  11   3  -3    0.32    1.38
  10  -2   3    1.96    1.03
 -10   2  -3    1.84    0.94
   9  -2   3    0.79    0.77
  -9   2  -3    0.85    0.35
  -9   2  -3    1.55    0.75
  -9   2  -3   -1.21    1.29
   8  -2   3    4.16    0.67
  -8   2  -3    3.99    0.67
   7  -2   3   13.92    1.11
  -7   2  -3   14.14    1.27
  -7   2  -3   12.89    1.09
   6  -2   3   16.76    1.14
  -6   2  -3   14.85    1.16
  -6   2  -3   16.26    1.04
  -6   2  -3   13.06    0.89
   5  -2   3    0.57    0.40
   5  -2   3    0.92    0.29
  -5   2  -3    0.35    0.34
  -5   2  -3    0.57    0.14
  -5   2  -3    0.69    0.35
  -5   2  -3    0.58    0.30
   4  -2   3    4.21    0.54
   4  -2   3    5.48    0.44
  -4   2  -3    3.96    0.32
  -4   2  -3    5.54    0.49
  -4   2  -3    4.52    0.45
   3  -2   3   37.32    2.13
   3  -2   3   35.90    2.14
  -3   2  -3   38.97    2.26
  -3   2  -3   36.94    2.26
  -3   2  -3   40.82    2.33
   2  -2   3   12.52    0.76
   2  -2   3   12.77    0.77
  -2   2  -3   13.09    0.80
  -2   2  -3   13.36    0.80
   1  -2   3    8.45    0.52
   1  -2   3    8.60    0.52
  -1   2  -3    8.81    0.52
  -1   2  -3    8.34    0.53
   0  -2   3    0.33    0.09
   0  -2   3    0.27    0.09
   0   2  -3    0.34    0.09
   0   2  -3    0.26    0.09
  -1  -2   3   15.63    0.94
  -1  -2   3   16.10    0.94
  -1  -2   3   16.20    0.92
   1   2  -3   17.19    0.97
   1   2  -3   16.09    0.98
   1   2  -3   16.97    0.98
  -2  -2   3  838.94   51.47
  -2  -2   3  827.74   51.47
  -2  -2   3  937.37   51.46
  -2  -2   3 1000.00   51.47
   2   2  -3  889.76   48.05
   2   2  -3  833.95   48.05
   2   2  -3  821.10   48.05
   2   2  -3  820.01   48.05
  -3  -2   3    0.06    0.16
  -3  -2   3   -0.21    0.09
  -3  -2   3    0.06    0.09
  -3  -2   3   -0.19    0.18
   3   2  -3   -0.25    0.16
   3   2  -3   -0.02    0.09
   3   2  -3    0.08    0.17
  -4  -2   3   41.82    2.49
  -4  -2   3   44.23    2.46
  -4  -2   3   41.77    2.46
   4   2  -3   40.51    2.37
   4   2  -3   40.44    2.37
  -5  -2   3   14.73    1.02
  -5  -2   3   14.51    0.91
  -5  -2   3   15.40    1.01
   5   2  -3   14.21    0.97
   5   2  -3   14.47    0.99
  -6  -2   3   20.70    1.35
  -6  -2   3   19.99    1.21
  -6  -2   3   18.32    1.35
   6   2  -3   20.61    1.35
   6   2  -3   20.43    1.40
  -7  -2   3   18.86    1.18
  -7  -2   3   19.45    1.40
  -7  -2   3   20.02    1.46
  -7  -2   3   19.34    1.21
  -7  -2   3   18.47    1.26
   7   2  -3   17.99    1.35
   7   2  -3   20.18    1.50
  -8  -2   3    1.95    0.54
  -8  -2   3    1.31    0.63
  -8  -2   3    2.23    0.38
  -8  -2   3    2.79    0.86
  -8  -2   3    1.44    0.31
   8   2  -3    1.94    0.88
   8   2  -3    2.96    0.63
  -9  -2   3    0.98    1.11
  -9  -2   3    0.51    0.77
  -9  -2   3   -0.49    0.42
   9   2  -3    0.34    0.84
 -10  -2   3    0.80    0.96
 -10  -2   3   -0.02    0.58
 -10  -2   3    0.06    0.39
 -11  -2   3    0.35    1.38
  11   2  -3   -0.94    1.34
  10  -1   3    4.89    1.07
 -10   1  -3    4.16    0.99
   9  -1   3    1.49    0.79
  -9   1  -3    3.30    1.35
  -9   1  -3    2.20    0.75
   8  -1   3   -0.14    0.61
  -8   1  -3   -0.69    0.87
  -8   1  -3    0.62    0.61
   7  -1   3    8.69    0.91
  -7   1  -3    8.87    0.83
  -7   1  -3    6.33    0.77
  -7   1  -3    6.00    0.52
   6  -1   3   11.25    0.93
   6  -1   3   10.01    0.99
  -6   1  -3   12.57    1.06
  -6   1  -3   12.89    0.96
   5  -1   3    0.51    0.35
   5  -1   3    1.13    0.31
  -5   1  -3    0.56    0.35
  -5   1  -3    0.48    0.15
  -5   1  -3    0.46    0.30
   4  -1   3   12.68    0.84
   4  -1   3   13.41    0.87
  -4   1  -3   13.17    0.86
  -4   1  -3   13.39    0.86
   3  -1   3    4.60    0.41
   3  -1   3    4.08    0.35
  -3   1  -3    4.83    0.39
  -3   1  -3    4.32    0.37
  -3   1  -3    5.07    0.65
   2  -1   3   36.26    2.20
   2  -1   3   39.83    2.19
  -2   1  -3   38.81    2.25
  -2   1  -3   39.13    2.25
   1  -1   3   19.34    1.05
   1  -1   3   16.78    1.05
  -1   1  -3   19.28    1.12
   0  -1   3   64.39    3.86
   0  -1   3   70.43    3.86
   0   1  -3   65.43    3.77
   0   1  -3   66.22    3.77
  -1  -1   3   20.38    1.25
  -1  -1   3   21.41    1.26
  -1  -1   3   20.64    1.25
  -1  -1   3   24.34    1.25
   1   1  -3   20.11    1.24
   1   1  -3   23.89    1.24
   1   1  -3   20.28    1.24
   1   1  -3   21.56    1.24
  -2  -1   3  716.36   43.78
  -2  -1   3  722.07   43.78
  -2  -1   3  766.13   43.78
  -2  -1   3  861.24   43.78
   2   1  -3  818.12   43.36
   2   1  -3  718.11   43.36
   2   1  -3  728.94   43.36
   2   1  -3  818.78   43.36
   2   1  -3  711.52   43.36
  -3  -1   3   38.65    2.30
  -3  -1   3   37.89    2.30
  -3  -1   3   40.67    2.28
  -3  -1   3   41.05    2.28
   3   1  -3   37.76    2.23
   3   1  -3   36.50    2.23
   3   1  -3   40.68    2.21
  -4  -1   3   12.34    0.87
  -4  -1   3   12.36    0.85
  -4  -1   3   14.09    0.79
   4   1  -3   12.69    0.87
   4   1  -3   13.91    0.79
   4   1  -3   12.98    0.86
  -5  -1   3    9.86    0.78
  -5  -1   3   10.28    0.82
   5   1  -3    8.96    0.79
   5   1  -3    9.34    0.76
  -6  -1   3    3.14    0.49
  -6  -1   3    2.49    0.32
  -6  -1   3    2.79    0.34
  -6  -1   3    2.94    0.47
   6   1  -3    3.43    0.45
   6   1  -3    2.59    0.51
  -7  -1   3   10.83    1.13
  -7  -1   3   10.76    0.85
  -7  -1   3   10.65    1.01
   7   1  -3   11.05    1.17
   7   1  -3    9.40    0.94
  -8  -1   3    8.72    1.07
  -8  -1   3    9.63    1.05
  -8  -1   3    8.90    0.70
   8   1  -3    8.64    1.12
   8   1  -3    9.63    1.10
  -9  -1   3    1.98    0.79
  -9  -1   3    0.10    1.11
  -9  -1   3    0.96    0.33
   9   1  -3    0.91    0.82
 -10  -1   3   -0.81    0.99
  10   1  -3    1.17    1.39
 -11  -1   3   -0.12    0.53
  11   1  -3    0.15    1.31
  10   0   3   -0.30    1.00
 -10   0  -3   -0.26    1.82
 -10   0  -3    0.72    0.92
   9   0   3    0.07    0.80
  -9   0  -3    0.30    0.73
  -9   0  -3    0.25    1.16
   8   0   3   -0.48    0.62
  -8   0  -3   -0.03    0.68
  -8   0  -3    0.92    0.87
   7   0   3    0.36    0.50
  -7   0  -3    0.54    0.62
  -7   0  -3    0.87    0.49
   6   0   3    0.51    0.37
  -6   0  -3    0.10    0.38
  -6   0  -3    0.55    0.44
   5   0   3   32.92    1.96
  -5   0  -3   31.63    1.86
  -5   0  -3   30.39    1.88
   4   0   3   -0.07    0.25
   4   0   3   -0.09    0.21
  -4   0  -3    0.09    0.24
  -4   0  -3   -0.35    0.23
   3   0   3   13.15    0.86
   3   0   3   14.61    0.85
  -3   0  -3   14.15    0.87
  -3   0  -3   14.03    0.86
  -2   0  -3    0.13    0.11
  -2   0  -3   -0.15    0.12
  -2   0  -3   -0.34    0.23
   0   0   3    0.14    0.06
   0   0  -3   -0.04    0.06
  -1   0   3   92.23    5.89
  -1   0   3  113.02    5.89
  -1   0   3  112.10    5.89
  -1   0   3   94.25    5.89
   1   0  -3  119.26    6.02
   1   0  -3  116.91    6.02
   1   0  -3   90.62    6.02
   1   0  -3   94.16    6.02
  -2   0   3    0.17    0.07
  -2   0   3   -0.01    0.06
  -2   0   3   -0.05    0.12
  -2   0   3    0.15    0.13
   2   0  -3    0.04    0.12
   2   0  -3    0.21    0.12
   2   0  -3    0.01    0.06
  -3   0   3   44.29    2.70
  -3   0   3   50.03    2.68
  -3   0   3   45.66    2.71
   3   0  -3   44.41    2.68
   3   0  -3   48.20    2.66
   3   0  -3   43.47    2.68
   3   0  -3   49.24    2.67
  -4   0   3   -0.03    0.13
  -4   0   3    0.08    0.11
  -4   0   3    0.10    0.22
  -4   0   3    0.52    0.27
   4   0  -3    0.49    0.23
   4   0  -3    0.01    0.12
   4   0  -3    0.27    0.24
  -5   0   3   10.97    0.67
  -5   0   3    9.83    0.82
  -5   0   3   10.78    0.80
   5   0  -3    9.95    0.64
   5   0  -3    9.81    0.79
  -6   0   3    0.20    0.26
  -6   0   3    0.07    0.43
  -6   0   3   -0.14    0.40
   6   0  -3    0.47    0.44
   6   0  -3    0.61    0.38
  -7   0   3   68.85    3.98
  -7   0   3   66.14    4.01
  -7   0   3   67.60    3.93
   7   0  -3   65.47    3.97
   7   0  -3   67.35    3.92
  -8   0   3   -0.08    0.62
  -8   0   3   -0.06    0.25
  -8   0   3    1.14    0.83
   8   0  -3    1.02    0.64
   8   0  -3   -1.48    0.90
  -9   0   3   -1.07    1.10
  -9   0   3    0.52    0.76
   9   0  -3    0.07    0.85
 -10   0   3    0.88    0.96
  10   0  -3    0.14    1.02
  11   0  -3    1.95    1.32
  10   1   3    5.55    1.11
 -10  -1  -3    4.21    1.67
 -10  -1  -3    5.32    1.00
   9   1   3    2.51    0.83
  -9  -1  -3    2.39    0.77
  -9  -1  -3    0.30    1.16
   8   1   3    0.70    0.63
  -8  -1  -3    0.01    0.70
  -8  -1  -3   -1.54    0.83
   7   1   3    7.43    0.87
  -7  -1  -3    8.01    0.85
  -7  -1  -3    5.79    0.78
   6   1   3   11.44    0.86
   6   1   3    9.64    0.90
  -6  -1  -3   12.67    0.91
  -6  -1  -3   10.48    0.96
   5   1   3    0.50    0.34
   5   1   3   -0.29    0.29
  -5  -1  -3    0.50    0.31
  -5  -1  -3    0.20    0.31
   4   1   3   13.12    0.84
  -4  -1  -3   13.80    0.87
  -4  -1  -3   12.63    0.90
   3   1   3    4.68    0.39
   3   1   3    4.07    0.44
   3   1   3    4.43    0.36
  -3  -1  -3    5.02    0.40
  -3  -1  -3    5.25    0.66
   2   1   3   45.63    2.62
  -2  -1  -3   45.44    2.65
   1   1   3   22.00    1.34
   1   1   3   23.67    1.32
  -1  -1  -3   22.60    1.33
  -1  -1  -3   22.61    1.31
   0   1   3   83.81    4.80
   0  -1  -3   83.54    4.78
  -1   1   3   24.48    1.27
  -1   1   3   19.39    1.26
   1  -1  -3   23.83    1.23
   1  -1  -3   18.95    1.23
   1  -1  -3   18.56    1.23
   1  -1  -3   24.20    1.24
  -2   1   3  727.38   43.21
  -2   1   3  828.97   43.21
  -2   1   3  712.59   43.20
   2  -1  -3  744.16   42.21
   2  -1  -3  729.54   42.21
   2  -1  -3  715.16   42.21
   2  -1  -3  766.44   42.20
  -3   1   3   37.96    2.25
  -3   1   3   39.33    2.25
   3  -1  -3   41.64    2.25
   3  -1  -3   36.93    2.28
   3  -1  -3   38.80    2.27
  -4   1   3   13.90    0.92
  -4   1   3   14.44    0.84
  -4   1   3   14.12    0.91
  -4   1   3   13.51    0.84
   4  -1  -3   13.45    0.90
   4  -1  -3   14.01    0.83
   4  -1  -3   13.51    0.82
   4  -1  -3   13.95    0.89
  -5   1   3   11.15    0.80
  -5   1   3    9.53    0.85
   5  -1  -3    9.15    0.76
   5  -1  -3   10.57    0.63
   5  -1  -3    9.66    0.65
   5  -1  -3   10.90    0.80
  -6   1   3    2.34    0.45
   6  -1  -3    1.97    0.48
   6  -1  -3    3.14    0.44
  -7   1   3    9.08    0.68
  -7   1   3    9.74    0.97
  -7   1   3    9.30    1.06
  -7   1   3   11.52    0.82
   7  -1  -3    8.45    1.10
   7  -1  -3   11.15    0.98
  -8   1   3    8.23    1.05
  -8   1   3    9.35    1.01
   8  -1  -3    8.84    1.10
   8  -1  -3    9.02    1.05
  -9   1   3    0.95    0.81
  -9   1   3    0.68    1.14
   9  -1  -3    0.53    0.80
 -10   1   3   -1.64    0.96
  10  -1  -3    0.57    1.01
  11  -1  -3    0.69    1.33
 -10  -2  -3    0.56    1.65
 -10  -2  -3    2.57    0.99
   9   2   3    0.62    0.82
  -9  -2  -3   -0.04    0.75
   8   2   3    5.02    0.74
  -8  -2  -3    4.27    0.92
  -8  -2  -3    3.52    0.73
   7   2   3   13.38    1.14
  -7  -2  -3   12.48    1.07
   6   2   3   16.45    1.13
  -6  -2  -3   15.62    1.08
  -6  -2  -3   14.93    1.12
   5   2   3    0.64    0.30
   5   2   3    0.51    0.36
   5   2   3    0.54    0.33
  -5  -2  -3    0.49    0.31
  -5  -2  -3    1.16    0.35
   4   2   3    4.00    0.50
   4   2   3    4.69    0.45
  -4  -2  -3    4.63    0.45
  -4  -2  -3    4.52    0.50
  -3  -2  -3   39.68    2.37
   2   2   3   15.16    0.89
  -2  -2  -3   15.16    0.98
   1   2   3   10.88    0.64
   1   2   3   10.56    0.67
  -1  -2  -3    9.34    0.61
   0   2   3    0.26    0.08
   0  -2  -3    0.31    0.07
   0  -2  -3    0.07    0.06
  -1   2   3   19.43    1.13
  -2   2   3  830.43   47.05
  -2   2   3  816.77   47.05
   2  -2  -3  833.53   46.52
   2  -2  -3  795.14   46.52
  -3   2   3   -0.08    0.10
  -3   2   3   -0.03    0.16
  -3   2   3   -0.02    0.21
   3  -2  -3   -0.19    0.09
   3  -2  -3   -0.23    0.18
   3  -2  -3    0.10    0.20
  -4   2   3   41.39    2.54
  -4   2   3   43.37    2.51
  -4   2   3   44.73    2.55
  -4   2   3   44.63    2.51
   4  -2  -3   45.01    2.56
   4  -2  -3   42.86    2.59
   4  -2  -3   45.39    2.56
  -5   2   3   16.30    1.10
  -5   2   3   16.18    1.09
   5  -2  -3   15.89    1.01
   5  -2  -3   14.83    0.93
   5  -2  -3   14.73    0.92
  -6   2   3   21.51    1.29
  -6   2   3   22.23    1.43
  -6   2   3   22.32    1.45
  -6   2   3   21.04    1.32
   6  -2  -3   20.24    1.38
   6  -2  -3   19.95    1.32
  -7   2   3   19.31    1.27
  -7   2   3   18.81    1.19
  -7   2   3   20.64    1.40
  -7   2   3   19.24    1.44
   7  -2  -3   21.60    1.48
   7  -2  -3   20.96    1.58
  -8   2   3    1.68    0.30
  -8   2   3    2.94    0.69
  -8   2   3    2.06    1.26
   8  -2  -3    2.13    0.68
   8  -2  -3    2.07    0.89
  -9   2   3    0.67    0.83
   9  -2  -3    0.97    0.79
 -10   2   3    1.68    1.03
  10  -2  -3    0.36    1.01
  11  -2  -3   -1.69    1.29
  10   3   3    0.47    1.06
 -10  -3  -3   -0.30    1.85
 -10  -3  -3   -0.11    0.96
   9   3   3    6.50    0.95
  -9  -3  -3    6.21    1.34
  -9  -3  -3    5.20    0.83
   8   3   3   11.81    1.18
  -8  -3  -3   10.24    1.11
  -8  -3  -3   10.23    1.38
   7   3   3    4.36    0.59
  -7  -3  -3    5.33    0.71
  -7  -3  -3    3.63    0.57
   6   3   3    0.86    0.47
   6   3   3    1.55    0.44
  -6  -3  -3    1.29    0.48
  -6  -3  -3    1.67    0.41
   5   3   3    3.73    0.48
   5   3   3    2.49    0.40
  -5  -3  -3    2.64    0.40
  -5  -3  -3    4.29    0.54
   4   3   3    1.40    0.30
  -3  -3  -3   71.12    4.13
   2   3   3    3.00    0.36
  -2  -3  -3    2.84    0.33
   1   3   3   22.92    1.33
  -1  -3  -3   20.68    1.30
  -1  -3  -3   22.80    1.27
   0  -3  -3    8.81    0.54
  -1   3   3   63.94    4.01
  -1   3   3   76.12    4.01
  -2   3   3   83.80    4.72
  -2   3   3   80.61    4.72
   2  -3  -3   79.18    4.61
   2  -3  -3   81.57    4.61
  -3   3   3  118.77    6.84
  -3   3   3  119.74    6.84
   3  -3  -3  127.06    6.99
   3  -3  -3  117.53    7.00
   3  -3  -3  121.78    7.01
  -4   3   3    2.36    0.30
  -4   3   3    2.06    0.31
  -4   3   3    2.24    0.26
   4  -3  -3    1.88    0.23
   4  -3  -3    1.85    0.30
   4  -3  -3    2.30    0.29
  -5   3   3   34.46    1.94
  -5   3   3   32.76    2.00
  -5   3   3   32.44    2.01
   5  -3  -3   32.07    1.96
   5  -3  -3   31.47    2.04
   5  -3  -3   33.93    2.01
   5  -3  -3   36.93    1.96
  -6   3   3    4.68    0.57
  -6   3   3    5.52    0.73
  -6   3   3    5.66    0.43
   6  -3  -3    6.40    0.49
   6  -3  -3    6.20    0.76
  -7   3   3    0.13    0.22
  -7   3   3   -0.61    0.52
   7  -3  -3    0.04    0.51
   7  -3  -3    0.34    0.61
  -8   3   3   -0.51    0.65
  -8   3   3    0.14    0.90
   8  -3  -3    0.26    0.90
   8  -3  -3   -0.54    0.62
  -9   3   3    3.72    0.44
  -9   3   3    4.79    0.88
   9  -3  -3    4.61    0.90
 -10   3   3    1.03    1.01
  10  -3  -3    2.11    1.03
  11  -3  -3    0.72    1.29
  10   4   3   -0.55    1.16
 -10  -4  -3   -0.92    0.99
   9   4   3    1.00    0.87
  -9  -4  -3    0.36    0.78
  -8  -4  -3    3.58    0.87
  -7  -4  -3    4.40    0.72
  -7  -4  -3    4.36    0.58
   6   4   3    6.65    0.75
   6   4   3    5.29    0.61
  -6  -4  -3    7.17    0.76
  -4  -4  -3    4.58    0.48
   3   4   3   11.50    0.80
   2   4   3  109.19    6.27
  -2  -4  -3   87.14    5.09
  -1  -4  -3    2.40    0.23
  -1  -4  -3    2.45    0.35
   0   4   3    2.00    0.17
   1  -4  -3   10.13    0.62
  -2   4   3   13.00    0.77
  -2   4   3   12.32    0.77
   2  -4  -3   13.23    0.83
   2  -4  -3   13.73    0.82
  -3   4   3    0.31    0.21
  -3   4   3    0.04    0.20
   3  -4  -3    0.30    0.22
   3  -4  -3    0.56    0.20
   3  -4  -3   -0.06    0.10
  -4   4   3   53.45    3.17
  -4   4   3   55.61    3.18
   4  -4  -3   58.43    3.30
   4  -4  -3   54.18    3.33
   4  -4  -3   59.10    3.34
  -5   4   3    3.75    0.43
  -5   4   3    3.22    0.33
  -5   4   3    3.66    0.38
  -5   4   3    4.08    0.44
   5  -4  -3    3.76    0.33
   5  -4  -3    2.79    0.37
   5  -4  -3    3.64    0.45
   5  -4  -3    3.82    0.42
  -6   4   3   -0.19    0.44
  -6   4   3   -0.18    0.43
   6  -4  -3   -0.37    0.39
   6  -4  -3    0.06    0.51
  -7   4   3    4.34    0.62
  -7   4   3    4.28    0.58
  -7   4   3    3.62    0.69
   7  -4  -3    4.29    0.61
  -8   4   3    5.50    0.77
  -8   4   3    4.07    0.96
   8  -4  -3    2.95    0.97
   8  -4  -3    4.55    0.72
  -9   4   3    0.71    0.82
 -10   4   3    6.79    1.12
  10  -4  -3    7.41    1.14
 -11   4   3    0.59    1.46
  11  -4  -3    0.25    1.23
 -10  -5  -3    0.89    0.98
  -9  -5  -3    1.31    1.27
  -9  -5  -3    1.10    0.81
  -8  -5  -3    2.22    0.64
  -8  -5  -3    1.58    0.91
  -6  -5  -3   12.57    1.04
   5   5   3    1.32    0.38
  -5  -5  -3    1.13    0.35
  -5  -5  -3    1.59    0.37
   3   5   3  103.16    5.94
   1   5   3   37.71    2.19
  -1  -5  -3   38.36    2.22
   0   5   3   37.29    2.14
   1  -5  -3    0.84    0.14
   1  -5  -3    0.38    0.13
  -2   5   3    4.91    0.39
  -2   5   3    5.49    0.40
   2  -5  -3    5.57    0.45
   2  -5  -3    6.25    0.42
  -3   5   3    3.72    0.38
  -3   5   3    4.14    0.41
   3  -5  -3    4.07    0.47
   3  -5  -3    4.15    0.39
   3  -5  -3    4.12    0.30
   3  -5  -3    4.19    0.30
  -4   5   3   18.49    1.16
   4  -5  -3   19.25    1.17
   4  -5  -3   17.96    1.20
  -5   5   3   19.74    1.36
  -5   5   3   22.21    1.35
   5  -5  -3   21.37    1.32
   5  -5  -3   22.58    1.39
   5  -5  -3   22.24    1.45
  -6   5   3    5.83    0.64
  -6   5   3    6.71    0.77
   6  -5  -3    7.24    0.79
   6  -5  -3    7.78    0.95
   6  -5  -3    7.04    0.63
  -7   5   3   15.77    1.26
  -7   5   3   16.13    1.37
   7  -5  -3   13.42    1.04
   7  -5  -3   16.97    1.19
  -8   5   3    3.17    0.95
  -8   5   3    3.11    0.72
   8  -5  -3    2.14    0.67
  -9   5   3    1.69    0.83
   9  -5  -3    3.20    0.84
 -10   5   3    1.51    1.02
  10  -5  -3   -0.16    0.98
 -11   5   3    5.16    1.42
  11  -5  -3    6.26    1.41
 -10  -6  -3   -0.80    1.04
 -10  -6  -3   -1.65    1.80
  -8  -6  -3    0.97    0.64
  -8  -6  -3   -0.76    0.90
  -7  -6  -3    3.63    0.57
  -7  -6  -3    2.62    0.70
  -6  -6  -3    2.68    0.47
   4   6   3    2.02    0.37
   3   6   3   62.34    3.63
   2   6   3   10.52    0.72
  -2  -6  -3    9.67    0.62
  -2  -6  -3   10.17    0.83
   1   6   3   88.57    5.09
   0   6   3   29.10    1.68
  -2   6   3    9.61    0.58
  -2   6   3    7.88    0.57
   2  -6  -3   10.60    0.65
   2  -6  -3    9.45    0.67
  -3   6   3   28.98    1.69
  -3   6   3   28.05    1.69
   3  -6  -3   28.80    1.64
   3  -6  -3   27.79    1.70
  -4   6   3   15.21    0.96
  -4   6   3   13.71    0.96
   4  -6  -3   14.52    1.00
   4  -6  -3   15.91    0.92
   4  -6  -3   15.72    1.04
  -5   6   3    5.13    0.64
  -5   6   3    5.76    0.69
   5  -6  -3    5.00    0.63
   5  -6  -3    5.89    0.43
   5  -6  -3    5.58    0.74
   5  -6  -3    5.37    0.49
  -6   6   3    0.57    0.45
   6  -6  -3    0.55    0.43
   6  -6  -3   -0.21    0.59
   6  -6  -3    0.72    0.23
  -7   6   3    2.49    0.59
   7  -6  -3    1.55    0.79
   7  -6  -3    2.18    0.55
  -8   6   3    1.14    0.67
  -8   6   3    0.26    1.04
   8  -6  -3    1.01    0.65
  -9   6   3   12.05    1.40
   9  -6  -3   11.63    1.32
 -10   6   3    1.12    1.03
  10  -6  -3    1.80    1.04
  -9  -7  -3   -0.53    0.81
  -7  -7  -3    1.06    0.67
   5   7   3    1.07    0.43
   2   7   3    0.42    0.24
  -1   7   3    6.71    0.46
   1  -7  -3    8.52    0.56
   1  -7  -3    8.25    0.55
  -2   7   3    0.93    0.22
  -2   7   3    1.39    0.20
   2  -7  -3    1.46    0.22
   2  -7  -3    1.44    0.24
  -3   7   3   62.62    3.62
   3  -7  -3   63.16    3.66
   3  -7  -3   63.14    3.65
  -4   7   3   14.87    1.02
  -4   7   3   16.23    1.03
   4  -7  -3   15.51    1.10
   4  -7  -3   15.78    1.01
  -5   7   3    5.47    0.52
  -5   7   3    4.56    0.54
   5  -7  -3    5.58    0.59
   5  -7  -3    4.99    0.42
   5  -7  -3    5.10    0.59
  -6   7   3   25.06    1.79
  -6   7   3   29.18    1.75
   6  -7  -3   29.07    1.82
   6  -7  -3   31.51    2.02
   6  -7  -3   30.20    1.87
  -7   7   3    8.59    1.21
  -7   7   3    9.01    1.01
   7  -7  -3   10.45    0.73
   7  -7  -3   10.27    0.98
   7  -7  -3    8.26    1.12
  -8   7   3    7.89    1.11
  -9   7   3    0.29    0.86
   9  -7  -3    1.17    0.81
 -10   7   3    1.38    1.06
  10  -7  -3    0.94    1.03
  -9  -8  -3    0.04    0.84
   5   8   3   34.55    2.15
   4   8   3    5.40    0.67
  -2  -8  -3   69.94    4.03
  -1   8   3   90.99    5.26
  -1   8   3   92.35    5.26
   1  -8  -3   93.96    5.50
   1  -8  -3   97.52    5.49
  -2   8   3   10.74    0.73
  -2   8   3   11.36    0.73
   2  -8  -3   11.09    0.76
   2  -8  -3   11.49    0.73
  -3   8   3   10.00    0.74
  -3   8   3   11.09    0.73
   3  -8  -3   10.83    0.79
   3  -8  -3   10.72    0.75
  -4   8   3    5.98    0.64
  -4   8   3    6.18    0.68
   4  -8  -3    7.37    0.65
   4  -8  -3    8.27    0.78
  -5   8   3    0.21    0.37
  -5   8   3   -0.26    0.44
   5  -8  -3    0.05    0.22
   5  -8  -3    0.14    0.20
   5  -8  -3    0.69    0.50
   5  -8  -3    0.56    0.35
  -6   8   3    1.09    0.47
  -6   8   3    0.88    0.58
   6  -8  -3    1.58    0.26
   6  -8  -3    1.25    0.36
   6  -8  -3    1.05    0.45
   6  -8  -3    0.39    0.66
  -7   8   3    2.98    0.84
  -7   8   3    2.15    0.62
   7  -8  -3    2.25    0.56
  -8   8   3    0.95    0.88
   8  -8  -3   -0.09    0.65
  -9   8   3    1.46    0.84
   9  -8  -3    1.51    0.81
 -10   8   3    5.11    1.08
  10  -8  -3    5.46    1.07
  -9  -9  -3   -1.11    1.36
   5   9   3    5.63    0.78
   4   9   3    6.90    0.74
   1   9   3   11.60    0.79
  -1   9   3    1.17    0.21
   1  -9  -3    1.50    0.26
   1  -9  -3    1.26    0.21
  -2   9   3    1.07    0.24
  -2   9   3    1.22    0.26
   2  -9  -3    0.92    0.23
   2  -9  -3    1.18    0.27
  -3   9   3    3.80    0.49
  -3   9   3    4.48    0.48
   3  -9  -3    4.92    0.48
   3  -9  -3    4.45    0.61
  -4   9   3    0.49    0.38
  -4   9   3   -0.28    0.34
   4  -9  -3   -0.02    0.31
   4  -9  -3   -0.61    0.47
   4  -9  -3    0.27    0.17
   4  -9  -3    0.10    0.20
  -5   9   3    6.56    0.83
  -5   9   3    8.10    0.74
   5  -9  -3    6.48    0.60
   5  -9  -3    8.49    1.00
   5  -9  -3    7.60    0.56
   5  -9  -3    8.07    0.74
  -6   9   3    1.44    0.47
   6  -9  -3    1.32    0.26
   6  -9  -3    1.63    0.46
   6  -9  -3    0.96    0.42
  -7   9   3   19.50    2.40
  -7   9   3   20.31    1.47
   7  -9  -3   22.26    1.54
   7  -9  -3   20.91    1.93
   8  -9  -3    5.70    0.78
  -9   9   3    1.39    0.83
   9  -9  -3    2.80    0.86
 -10   9   3   -0.47    0.99
  10  -9  -3    0.30    1.12
  -9 -10  -3    1.05    1.39
   4  10   3   17.61    1.22
   3  10   3    5.32    0.63
   1 -10  -3    4.57    0.41
   1 -10  -3    4.11    0.50
  -2  10   3   32.99    2.03
  -2  10   3   35.54    2.02
   2 -10  -3   35.90    2.19
   2 -10  -3   37.72    2.16
  -3  10   3    1.50    0.39
  -3  10   3    1.52    0.32
   3 -10  -3    1.77    0.42
   3 -10  -3    1.49    0.30
  -4  10   3    9.09    0.76
  -4  10   3    9.50    0.85
   4 -10  -3   12.16    1.07
   4 -10  -3   10.32    0.82
  -5  10   3    3.14    0.61
  -5  10   3    3.30    0.48
   5 -10  -3    3.57    0.48
   5 -10  -3    4.82    0.69
   5 -10  -3    3.43    0.39
   5 -10  -3    2.38    0.36
  -6  10   3   23.18    1.79
  -6  10   3   25.62    1.63
   6 -10  -3   22.99    1.53
   6 -10  -3   23.13    1.60
   6 -10  -3   24.42    1.86
   6 -10  -3   26.17    1.47
  -7  10   3    2.22    0.61
   7 -10  -3    2.26    1.11
   7 -10  -3    2.77    0.71
  -8  10   3    0.61    0.71
   8 -10  -3    0.93    0.72
  -9  10   3   -0.62    0.83
   9 -10  -3    0.09    0.87
 -10  10   3    1.76    1.07
  10 -10  -3    1.77    1.26
  -9 -11  -3    0.06    1.51
   5  11   3   -0.22    0.48
   4  11   3    1.82    0.44
   2  11   3    5.48    0.61
   1 -11  -3   53.19    2.95
   1 -11  -3   48.46    2.97
  -2  11   3   17.33    1.14
  -2  11   3   17.93    1.11
   2 -11  -3   20.02    1.34
   2 -11  -3   21.16    1.27
  -3  11   3   38.92    2.23
  -3  11   3   36.31    2.27
   3 -11  -3   36.45    2.29
   3 -11  -3   39.04    2.24
  -4  11   3    2.51    0.49
  -4  11   3    2.43    0.43
   4 -11  -3    1.79    0.29
   4 -11  -3    1.96    0.57
   4 -11  -3    2.08    0.38
  -5  11   3    5.58    0.75
   5 -11  -3    5.35    0.68
   5 -11  -3    5.81    0.77
   5 -11  -3    4.21    0.45
  -6  11   3    1.04    0.54
  -6  11   3    1.51    0.77
   6 -11  -3    0.92    0.87
   6 -11  -3    0.92    0.27
   6 -11  -3    1.05    0.42
   6 -11  -3    0.16    0.46
  -7  11   3    0.60    0.64
   7 -11  -3    0.06    0.59
   7 -11  -3    1.28    1.15
  -8  11   3    0.46    0.76
   8 -11  -3    0.97    0.72
  -9  11   3    2.97    0.97
   9 -11  -3    2.82    0.91
   3  12   3    0.32    0.40
   2  12   3    5.51    0.66
   1 -12  -3   68.56    3.99
  -2  12   3    0.18    0.30
  -2  12   3   -0.09    0.35
   2 -12  -3    0.65    0.28
   2 -12  -3    0.68    0.44
  -3  12   3    0.75    0.35
  -3  12   3    1.01    0.48
   3 -12  -3    1.13    0.48
   3 -12  -3    0.49    0.34
  -4  12   3   20.61    1.32
  -4  12   3   19.02    1.40
   4 -12  -3   21.29    1.40
   4 -12  -3   22.26    1.57
  -5  12   3    0.13    0.48
  -5  12   3    0.16    0.67
   5 -12  -3    0.17    0.76
   5 -12  -3    0.29    0.45
  -6  12   3    1.77    0.58
   6 -12  -3    1.42    0.61
   6 -12  -3    1.54    0.97
  -7  12   3   12.95    1.26
   7 -12  -3   16.25    1.32
  -8  12   3    0.26    0.79
   8 -12  -3    0.43    0.72
  -9  12   3   -0.31    0.99
   9 -12  -3    0.36    0.91
   7  13   3    1.09    0.77
   6  13   3    0.35    0.64
   5  13   3    2.19    0.61
   4  13   3    1.52    0.49
   3  13   3    1.60    0.47
   2  13   3   11.49    0.94
   1 -13  -3    2.91    0.48
  -2  13   3   18.19    1.28
   2 -13  -3   21.29    1.36
   2 -13  -3   22.74    1.50
  -3  13   3    0.97    0.50
   3 -13  -3    1.13    0.35
  -4  13   3    0.38    0.41
  -4  13   3    0.28    0.57
   4 -13  -3    2.21    0.72
   4 -13  -3    0.71    0.41
  -5  13   3    0.25    0.49
   5 -13  -3    1.18    0.98
   5 -13  -3    1.02    0.52
  -6  13   3    8.19    1.04
   6 -13  -3    6.61    0.71
  -7  13   3    1.46    0.73
   7 -13  -3    1.62    0.68
  -8  13   3    0.47    0.86
   8 -13  -3    1.29    0.84
  -9  13   3    1.28    1.07
   1 -14  -3    0.98    0.35
  -2  14   3   37.08    2.28
   2 -14  -3   40.86    2.40
   2 -14  -3   39.80    2.51
  -3  14   3   17.95    1.37
  -3  14   3   19.00    1.25
   3 -14  -3   17.79    1.45
   3 -14  -3   19.21    1.24
  -4  14   3   -0.50    0.45
  -4  14   3    1.30    0.65
   4 -14  -3    0.83    0.78
   4 -14  -3    0.45    0.43
   4 -14  -3    0.35    0.38
  -5  14   3    7.80    0.90
   5 -14  -3    8.20    1.05
   5 -14  -3    4.69    0.60
   5 -14  -3    7.38    0.84
  -6  14   3    8.13    1.04
   6 -14  -3   10.84    1.36
   6 -14  -3    8.57    1.04
   7 -14  -3    4.83    0.78
  -8  14   3    1.80    0.97
   8 -14  -3   -0.57    0.85
   8  15   3    0.40    0.97
   7  15   3    2.25    0.89
   6  15   3    0.34    0.72
   4  15   3    6.99    0.99
   3  15   3    4.37    0.68
   0 -15  -3    5.31    0.66
   1 -15  -3    3.96    0.66
  -2  15   3    4.79    0.65
  -2  15   3    4.62    0.66
   2 -15  -3    4.73    0.81
   2 -15  -3    5.72    0.65
  -3  15   3   30.58    1.84
  -3  15   3   27.94    1.99
   3 -15  -3   33.95    2.27
   3 -15  -3   33.62    2.05
  -4  15   3    0.29    0.48
   4 -15  -3   -0.59    0.46
   4 -15  -3    0.01    0.88
  -5  15   3    2.12    0.59
   5 -15  -3   -0.80    1.06
   5 -15  -3    1.14    0.54
  -6  15   3    4.91    0.74
   6 -15  -3    3.95    0.70
   6 -15  -3    2.49    1.33
  -7  15   3    0.79    0.81
   7 -15  -3    1.25    0.80
  -8  15   3    0.75    0.97
   5  16   3    0.39    0.68
   3  16   3    2.79    0.61
  -1  16   3    1.39    0.45
  -2  16   3    0.05    0.66
   2 -16  -3   -0.46    0.40
   2 -16  -3    0.49    0.79
  -3  16   3   -0.07    0.48
   3 -16  -3    0.31    0.45
   3 -16  -3    0.56    0.85
  -4  16   3   15.43    1.21
   4 -16  -3   14.03    2.03
   4 -16  -3   17.26    1.22
  -5  16   3    0.87    0.62
   5 -16  -3    1.01    0.58
  -6  16   3    0.74    0.72
   6 -16  -3    0.34    0.67
  -7  16   3    2.00    0.84
   7 -16  -3    1.34    0.84
  -8  16   3    1.26    1.03
   8 -16  -3   -0.90    0.95
   7  17   3   -0.28    0.97
   4  17   3    0.70    0.67
   2  17   3    1.12    0.58
   1 -17  -3    0.65    0.87
  -2  17   3    0.76    0.52
   2 -17  -3    0.76    0.90
   2 -17  -3    1.22    0.48
   3 -17  -3    0.87    1.00
   3 -17  -3    0.46    0.47
  -4  17   3    0.43    0.58
   4 -17  -3   -0.24    1.17
   4 -17  -3    0.57    0.55
  -5  17   3    1.46    0.68
   5 -17  -3    0.71    0.61
   5 -17  -3    0.64    1.35
  -6  17   3   -0.64    0.86
   6 -17  -3    1.18    0.73
  -7  17   3   -0.57    0.94
   6  18   3    0.21    0.86
   5  18   3   -0.08    0.78
   0 -18  -3   -0.32    0.89
   1 -18  -3   -0.17    0.94
   2 -18  -3    0.43    1.07
  -3  18   3    3.62    0.64
   3 -18  -3    5.41    1.23
   3 -18  -3    4.47    0.63
  -4  18   3    3.90    0.69
   4 -18  -3    4.24    1.45
   4 -18  -3    3.63    0.64
  -5  18   3   -0.57    0.74
   5 -18  -3   -0.66    0.63
   5 -18  -3   -0.19    1.69
   5 -18  -3   -0.12    0.40
  -6  18   3   -0.11    0.87
   6 -18  -3   -0.28    0.84
  -7  18   3    1.62    1.05
   7 -18  -3    0.89    0.93
   5  19   3    0.71    0.84
   4  19   3    2.91    0.84
   2  19   3    2.51    0.70
   1 -19  -3    0.94    0.58
   1 -19  -3    1.09    1.13
   2 -19  -3    4.39    1.28
   2 -19  -3    3.97    0.63
   3 -19  -3    2.69    1.34
   3 -19  -3    1.02    0.62
  -4  19   3    0.42    0.71
   4 -19  -3   -0.11    1.55
   4 -19  -3   -0.15    0.65
  -5  19   3    0.02    0.82
   5 -19  -3   -0.58    0.75
  -6  19   3    5.31    1.03
   6 -19  -3    3.01    0.90
   4  20   3    0.84    0.88
   2 -20  -3    5.57    0.74
   3 -20  -3    0.35    0.70
  -4  20   3   -0.23    0.79
   4 -20  -3   -0.23    0.72
   4 -20  -3   -0.37    1.89
   5 -20  -3   -0.10    0.79
   1 -21  -3   -0.01    1.58
  -4  21   3    0.48    0.96
   4 -21  -3    0.78    0.84
  -2  22  -4    0.43    1.13
   1 -22   4    0.77    0.95
  -1  22  -4    1.26    1.05
   0 -22   4   -0.71    0.87
   0  22  -4    0.08    0.80
  -1 -22   4    1.53    0.95
   1  22  -4    1.07    0.79
   1  22  -4    0.04    1.10
  -2 -22   4    0.86    1.00
   2  22  -4    0.17    0.83
   3 -21   4    4.92    0.99
  -3  21  -4    4.72    1.10
  -2  21  -4    0.30    1.05
   1 -21   4    0.68    0.84
   1 -21   4    1.46    0.56
   0 -21   4   -0.17    0.79
   0  21  -4    0.11    0.72
   0  21  -4   -0.22    0.94
  -1 -21   4    4.97    0.90
   1  21  -4    4.79    1.03
  -2 -21   4    0.03    0.84
   2  21  -4    1.71    0.99
   2  21  -4    1.32    0.77
   3  21  -4    2.68    1.11
   3  21  -4    3.20    0.78
  -4 -21   4    0.62    0.99
   4 -20   4    0.47    0.58
  -4  20  -4    1.00    1.00
   3 -20   4   -0.63    0.84
  -3  20  -4    0.94    0.97
   2 -20   4    2.00    0.50
   2 -20   4    2.62    0.84
   1 -20   4    0.30    0.77
  -1  20  -4    0.58    0.85
   0 -20   4    7.26    0.91
   0 -20   4    6.94    1.69
   0  20  -4    7.47    1.00
   0  20  -4    8.88    1.17
  -1 -20   4    0.45    0.45
  -1 -20   4   -0.17    0.69
  -1 -20   4    0.68    1.43
   1  20  -4    0.67    0.85
  -2 -20   4   -1.19    1.39
  -2 -20   4    1.76    0.71
  -3 -20   4    1.09    0.76
  -3 -20   4   -0.34    1.38
   3  20  -4    0.77    0.68
   3  20  -4    1.85    0.99
  -4 -20   4    0.44    1.45
  -4 -20   4   -0.56    0.94
   4  20  -4   -0.12    0.74
   4  20  -4    0.46    1.09
   5  20  -4    1.42    1.20
   5  20  -4    0.44    0.83
  -5  19  -4    0.73    0.99
   4 -19   4    8.50    1.04
  -4  19  -4    8.00    1.02
   3 -19   4    2.15    0.77
  -3  19  -4    2.90    0.90
   2 -19   4    0.16    0.70
  -2  19  -4   -0.53    0.77
   1 -19   4   22.18    2.37
   1 -19   4   19.50    1.61
  -1  19  -4   20.34    1.68
   0 -19   4   -0.43    1.23
   0 -19   4    0.40    0.66
   0  19  -4    0.03    0.72
   0  19  -4    0.20    0.62
  -1 -19   4    0.90    0.66
  -1 -19   4    0.86    0.40
   1  19  -4    2.25    0.80
   1  19  -4    0.82    0.61
  -2 -19   4    8.96    1.15
   2  19  -4    8.36    0.96
  -3 -19   4    1.50    0.69
   3  19  -4    1.44    0.66
   3  19  -4    2.12    0.85
  -4 -19   4   -0.18    0.85
  -4 -19   4    1.43    2.11
   4  19  -4    0.02    0.68
   4  19  -4    0.95    0.97
  -5 -19   4   -0.10    0.86
  -5 -19   4    0.46    1.38
  -6 -19   4    0.92    1.05
  -6  18  -4    0.80    1.02
   5 -18   4    4.84    0.93
  -5  18  -4    3.09    0.89
   4 -18   4   -1.66    0.73
  -4  18  -4   -0.67    0.78
   3 -18   4    9.08    1.15
  -3  18  -4   10.10    1.14
   2 -18   4    7.66    1.01
   2 -18   4    6.17    1.41
  -2  18  -4    7.20    0.88
   1 -18   4   -0.83    1.22
   1 -18   4    0.07    0.63
  -1  18  -4    0.68    0.69
   0 -18   4    1.41    1.15
   0 -18   4    1.69    0.65
   0  18  -4    1.28    0.66
   0  18  -4    2.06    0.61
  -1 -18   4    2.92    0.63
  -1 -18   4    0.70    1.05
   1  18  -4    2.90    0.73
  -2 -18   4    0.35    0.59
  -2 -18   4   -1.14    0.96
   2  18  -4   -0.60    0.67
  -3 -18   4    0.15    0.99
  -3 -18   4    1.62    0.63
   3  18  -4    0.49    0.61
   3  18  -4    1.25    0.72
  -4 -18   4    1.95    1.09
  -4 -18   4    2.82    0.83
   4  18  -4    2.35    0.67
   4  18  -4    4.36    0.90
  -5 -18   4    0.53    0.81
   5  18  -4    0.89    0.95
  -6 -18   4   -0.53    1.39
  -6 -18   4   -0.68    1.00
   6  18  -4    0.84    1.12
   7 -17   4    1.14    1.21
  -7  17  -4    0.35    1.11
   6 -17   4    7.23    1.00
  -6  17  -4    7.30    1.01
   5 -17   4    0.81    0.78
  -5  17  -4    1.29    0.82
   4 -17   4    9.45    1.15
  -4  17  -4    8.40    0.93
   3 -17   4    3.68    1.54
   3 -17   4    1.36    0.63
  -3  17  -4    2.07    0.69
   2 -17   4   11.22    0.81
   2 -17   4   10.29    1.08
   2 -17   4    9.96    1.34
  -2  17  -4    9.53    1.12
   1 -17   4   -0.72    1.00
   1 -17   4    0.16    0.54
  -1  17  -4    1.22    0.61
  -1  17  -4    0.60    0.61
   0 -17   4    2.53    0.59
   0 -17   4    3.73    0.96
   0  17  -4    2.08    0.62
  -1 -17   4    0.65    0.54
   1  17  -4    1.18    0.62
  -2 -17   4    1.39    0.54
   2  17  -4    2.47    0.65
  -3 -17   4   -0.43    0.56
   3  17  -4   -0.19    0.67
  -4 -17   4    6.86    0.83
  -4 -17   4    6.42    1.11
   4  17  -4   10.15    1.04
  -5 -17   4   -0.03    1.00
  -5 -17   4    0.85    0.73
   6  17  -4    3.38    1.04
   7 -16   4   -0.01    1.00
  -7  16  -4    2.36    0.95
   6 -16   4    7.24    0.99
  -6  16  -4    6.40    0.95
   5 -16   4    6.11    0.81
  -5  16  -4    4.58    0.76
   4 -16   4   -0.04    0.59
   4 -16   4    0.20    0.37
  -4  16  -4    0.76    0.63
   3 -16   4   14.04    1.22
   3 -16   4   14.58    1.45
   3 -16   4   14.72    1.03
  -3  16  -4   12.32    1.15
   2 -16   4    4.34    1.15
   2 -16   4    4.32    0.68
  -2  16  -4    5.62    0.70
   1 -16   4   -0.24    0.56
   1 -16   4    0.50    0.86
   1 -16   4    0.01    0.28
  -1  16  -4   -0.25    0.54
   0 -16   4   10.03    1.02
   0 -16   4   11.18    1.10
   0  16  -4   10.64    1.03
   0  16  -4    9.70    1.55
  -1 -16   4   11.73    1.37
  -1 -16   4   12.65    1.08
  -1 -16   4   12.18    1.07
   1  16  -4   13.44    1.17
   1  16  -4   15.19    1.17
  -2 -16   4    0.62    0.74
   2  16  -4    1.11    0.58
  -3 -16   4    0.89    0.54
  -3 -16   4    0.54    0.77
   3  16  -4    0.88    0.61
   3  16  -4    1.05    0.51
  -4 -16   4   -0.26    0.79
   4  16  -4    0.58    0.67
  -5 -16   4   -1.81    1.45
  -5 -16   4    0.35    0.67
  -6 -16   4    0.14    1.09
  -6 -16   4    1.71    0.81
   6  16  -4    0.19    0.93
  -7 -16   4    0.79    1.30
  -7 -16   4    1.20    0.88
   7  16  -4    1.59    1.15
  -8 -16   4   -0.44    1.00
   7 -15   4    5.97    0.98
  -7  15  -4    2.81    0.94
   6 -15   4    0.82    0.72
  -6  15  -4    0.40    0.73
   5 -15   4    0.34    0.67
  -5  15  -4   -0.47    0.67
   4 -15   4    9.56    0.79
   4 -15   4   10.75    1.04
   4 -15   4   11.77    1.38
  -4  15  -4    8.65    1.00
   3 -15   4    0.22    0.56
  -3  15  -4   -0.21    0.53
   2 -15   4    2.35    0.57
   2 -15   4    2.25    0.33
   2 -15   4    3.37    0.90
   2 -15   4    3.41    0.52
  -2  15  -4    4.29    0.58
  -2  15  -4    1.60    0.85
   1 -15   4   14.23    1.45
   1 -15   4   16.23    1.19
   1 -15   4   17.94    1.05
  -1  15  -4   13.21    1.45
  -1  15  -4   17.82    1.22
   0 -15   4    0.85    0.74
   0 -15   4    0.38    0.45
   0 -15   4    0.13    0.24
   0 -15   4   -0.18    0.41
   0  15  -4    0.59    0.44
   0  15  -4    0.02    0.50
   0  15  -4    0.02    0.68
  -1 -15   4    1.68    0.66
  -1 -15   4    2.16    0.46
  -1 -15   4    1.70    0.29
   1  15  -4    1.54    0.48
   1  15  -4    1.77    0.52
   1  15  -4    2.41    0.67
  -2 -15   4    8.21    0.84
  -2 -15   4    7.14    0.78
  -2 -15   4    6.32    0.82
   2  15  -4    6.59    0.80
   2  15  -4    7.85    0.90
   2  15  -4    6.27    0.80
  -3 -15   4    2.42    0.49
  -3 -15   4    3.24    0.70
   3  15  -4    1.80    0.49
   3  15  -4    3.02    0.57
   3  15  -4    1.76    0.69
  -4 -15   4    0.98    0.60
  -4 -15   4    1.22    0.74
   4  15  -4    1.10    0.62
  -5 -15   4    9.31    1.08
  -5 -15   4   13.01    1.18
   5  15  -4   12.09    1.29
  -6 -15   4    1.93    0.74
  -6 -15   4    2.46    0.97
   6  15  -4    2.07    0.87
  -7 -15   4    0.07    0.76
   7  15  -4    2.05    1.05
  -8 -15   4    2.87    1.81
   8 -14   4    4.80    1.10
  -8  14  -4    3.44    0.99
   7 -14   4    0.65    0.83
  -7  14  -4    0.02    0.84
   6 -14   4    0.97    0.70
  -6  14  -4    1.77    0.73
  -6  14  -4    1.58    0.40
   5 -14   4   -0.31    0.58
  -5  14  -4   -0.64    0.65
   4 -14   4    1.68    1.03
   4 -14   4    0.74    0.53
  -4  14  -4    1.28    0.56
   3 -14   4    0.68    0.27
   3 -14   4    0.20    0.43
   3 -14   4    0.86    0.87
  -3  14  -4    0.94    0.73
  -3  14  -4    0.31    0.49
   2 -14   4    5.94    0.73
   2 -14   4    7.47    0.78
  -2  14  -4    5.38    0.79
  -2  14  -4    7.45    0.84
   1 -14   4    0.43    0.64
   1 -14   4    1.55    0.24
   1 -14   4    1.15    0.39
   1 -14   4    0.92    0.42
  -1  14  -4    1.18    0.46
  -1  14  -4   -0.85    1.06
   0 -14   4   41.66    2.51
   0 -14   4   39.02    2.41
   0 -14   4   39.66    2.34
   0  14  -4   44.97    2.65
   0  14  -4   43.06    2.70
  -1 -14   4    0.34    0.23
  -1 -14   4    0.26    0.39
  -1 -14   4    0.20    0.57
   1  14  -4    0.21    0.42
   1  14  -4    0.01    0.57
  -2 -14   4    2.60    0.60
   2  14  -4    2.82    0.50
   2  14  -4    2.46    0.44
  -3 -14   4    9.98    0.90
  -3 -14   4    8.16    1.04
   3  14  -4    8.80    1.06
   3  14  -4    7.44    0.91
   3  14  -4    9.00    0.84
  -4 -14   4    2.62    0.59
  -4 -14   4    2.86    0.68
   4  14  -4    2.61    0.66
   4  14  -4    2.87    0.61
  -5 -14   4    1.50    0.76
  -5 -14   4    0.69    0.58
   5  14  -4    0.53    0.64
  -6 -14   4   12.23    1.28
   6  14  -4   11.75    1.43
  -7 -14   4    0.00    0.74
  -7 -14   4    0.96    1.08
   7  14  -4    1.26    0.93
  -8 -14   4    1.31    0.89
  -8 -14   4   -0.61    1.40
   8  14  -4    0.54    1.12
   8 -13   4    1.31    0.97
  -8  13  -4    0.09    0.52
  -8  13  -4   -0.51    0.87
   7 -13   4    8.92    1.01
  -7  13  -4    7.72    0.89
   6 -13   4    0.95    0.64
  -6  13  -4    0.43    0.64
   5 -13   4   25.46    2.37
   5 -13   4   28.72    1.81
  -5  13  -4   27.25    1.62
  -5  13  -4   26.06    1.79
   4 -13   4    1.87    0.51
  -4  13  -4    1.53    0.50
  -4  13  -4    1.21    0.80
   3 -13   4    6.04    0.52
   3 -13   4    6.05    0.87
   3 -13   4    5.92    0.73
  -3  13  -4    5.05    0.72
   2 -13   4    4.83    0.64
   2 -13   4    5.07    0.67
   2 -13   4    4.51    0.46
   2 -13   4    6.15    0.73
  -2  13  -4    5.05    0.54
  -2  13  -4    5.45    0.72
   1 -13   4    4.28    0.61
   1 -13   4    4.55    0.64
   1 -13   4    4.56    0.42
  -1  13  -4    5.29    0.54
  -1  13  -4    4.77    0.62
   0 -13   4    7.50    0.85
   0 -13   4    5.74    0.71
   0  13  -4    6.95    0.88
   0  13  -4    5.74    0.72
  -1 -13   4   10.98    0.96
  -1 -13   4   10.07    0.83
   1  13  -4   10.18    0.84
   1  13  -4    9.79    0.84
   1  13  -4   10.78    0.96
  -2 -13   4   -0.09    0.50
  -2 -13   4    0.20    0.37
   2  13  -4    1.00    0.36
   2  13  -4    0.05    0.45
   2  13  -4    0.63    0.40
  -3 -13   4   24.30    1.43
  -3 -13   4   23.82    1.62
  -3 -13   4   22.14    1.55
  -3 -13   4   25.27    1.48
   3  13  -4   23.48    1.67
   3  13  -4   26.47    1.62
  -4 -13   4    2.66    0.54
  -4 -13   4    2.68    0.62
   4  13  -4    2.46    0.59
   4  13  -4    3.11    0.56
  -5 -13   4   11.67    1.28
  -5 -13   4   11.38    1.01
  -5 -13   4   14.60    1.31
   5  13  -4    9.57    1.37
   5  13  -4   11.14    1.00
   5  13  -4   10.57    1.11
  -6 -13   4    3.40    0.87
  -6 -13   4    4.39    0.66
   6  13  -4    4.74    0.82
  -7 -13   4    6.68    1.13
  -7 -13   4    9.97    1.26
   7  13  -4    9.50    1.11
  -8 -13   4    0.02    0.82
  -8 -13   4    0.72    1.30
   8  13  -4    0.61    1.06
  -9 -13   4    0.60    1.17
   9 -12   4    0.09    1.18
  -9  12  -4    0.43    0.63
  -9  12  -4    0.89    1.22
   8 -12   4    0.59    0.94
  -8  12  -4   -0.01    0.88
  -8  12  -4   -0.01    0.51
   7 -12   4    0.17    0.75
  -7  12  -4    0.56    0.68
  -6  12  -4   13.90    1.26
   5 -12   4   10.33    1.14
   5 -12   4    6.86    0.91
  -5  12  -4    7.96    0.92
  -5  12  -4    9.59    1.02
   4 -12   4    1.53    0.73
   4 -12   4    1.50    0.44
  -4  12  -4    1.29    0.47
   3 -12   4    0.64    0.22
   3 -12   4    1.59    0.41
   3 -12   4    0.63    0.66
  -3  12  -4    1.64    0.45
  -3  12  -4    1.76    0.59
   2 -12   4   14.41    1.23
   2 -12   4   16.71    0.96
   2 -12   4   12.94    1.19
   2 -12   4   16.50    1.07
  -2  12  -4   15.20    1.07
   1 -12   4    4.64    0.57
   1 -12   4    4.61    0.40
   1 -12   4    4.57    0.58
  -1  12  -4    4.26    0.60
  -1  12  -4    4.35    0.55
   0 -12   4    5.25    0.60
   0 -12   4    6.32    0.53
   0 -12   4    6.00    0.72
   0  12  -4    6.42    0.66
   0  12  -4    6.93    0.79
  -1 -12   4   34.79    2.11
  -1 -12   4   33.81    2.06
  -1 -12   4   34.60    2.03
   1  12  -4   31.86    2.01
   1  12  -4   34.65    2.03
  -2 -12   4   13.35    1.17
  -2 -12   4   12.26    0.98
  -2 -12   4   15.17    0.91
   2  12  -4   13.23    1.01
   2  12  -4   14.79    1.08
  -3 -12   4    6.26    0.60
  -3 -12   4    5.55    0.56
  -3 -12   4    4.80    0.53
   3  12  -4    5.89    0.68
   3  12  -4    4.37    0.54
   3  12  -4    4.30    0.63
  -4 -12   4   31.02    1.86
  -4 -12   4   27.76    1.92
   4  12  -4   31.33    1.99
   4  12  -4   32.14    2.06
  -5 -12   4    0.17    0.63
  -5 -12   4    0.56    0.26
  -5 -12   4    1.08    0.51
   5  12  -4    0.42    0.45
   5  12  -4    0.23    0.57
   5  12  -4    0.26    0.55
  -6 -12   4    3.41    0.78
  -6 -12   4    3.23    0.62
   6  12  -4    3.95    0.75
  -7 -12   4    4.37    1.10
  -7 -12   4    5.06    0.79
   7  12  -4    6.97    0.96
   8  12  -4    0.20    0.95
  -9 -12   4    0.01    1.19
   9  12  -4    1.26    1.11
   9 -11   4    2.25    1.12
  -9  11  -4    1.03    0.62
   8 -11   4    0.44    0.88
  -8  11  -4    0.30    0.79
  -8  11  -4    0.16    0.51
   7 -11   4    0.23    0.72
  -7  11  -4    0.35    0.66
  -7  11  -4    0.82    0.42
   6 -11   4    0.76    0.59
  -6  11  -4    0.60    0.34
  -6  11  -4    3.10    0.92
  -6  11  -4    0.72    0.61
   5 -11   4    1.09    0.88
   5 -11   4    1.47    0.50
  -5  11  -4    0.47    0.45
   4 -11   4    6.48    0.54
   4 -11   4    7.23    0.80
   4 -11   4    6.85    0.74
  -4  11  -4    9.03    1.08
  -4  11  -4    6.24    0.78
   3 -11   4    2.47    0.26
   3 -11   4    2.91    0.63
  -3  11  -4    4.14    0.47
  -3  11  -4    3.52    0.59
   2 -11   4    2.21    0.24
   2 -11   4    2.26    0.51
   2 -11   4    2.53    0.35
  -2  11  -4    1.82    0.49
  -2  11  -4    2.22    0.37
   1 -11   4    0.35    0.29
   1 -11   4   -0.17    0.42
  -1  11  -4   -0.35    0.31
  -1  11  -4    0.25    0.39
   0 -11   4    4.58    0.53
   0 -11   4    5.14    0.38
   0 -11   4    4.40    0.45
   0  11  -4    4.40    0.55
   0  11  -4    4.14    0.47
  -1 -11   4   11.95    0.81
  -1 -11   4   11.08    0.92
  -1 -11   4   13.98    0.87
   1  11  -4   10.89    0.85
   1  11  -4   11.22    0.86
  -2 -11   4   54.42    3.13
  -2 -11   4   50.79    3.14
  -2 -11   4   54.88    3.08
   2  11  -4   54.85    3.22
  -3 -11   4    4.59    0.49
   3  11  -4    2.49    0.49
  -4 -11   4    0.10    0.49
  -4 -11   4    0.37    0.38
   4  11  -4    0.26    0.42
   4  11  -4    0.11    0.45
  -5 -11   4    0.93    0.46
  -5 -11   4    0.52    0.56
   5  11  -4    0.64    0.51
   5  11  -4    0.05    0.59
  -6 -11   4    1.00    0.52
  -6 -11   4    0.38    0.69
   6  11  -4    0.40    0.64
   6  11  -4    0.00    0.63
  -7 -11   4    1.94    0.66
   7  11  -4    2.37    0.79
   8  11  -4    6.66    1.01
  -9 -11   4    1.01    1.02
   9  11  -4    0.93    1.07
   9 -10   4   -0.55    1.04
  -9  10  -4    0.44    1.00
  -9  10  -4    0.23    0.59
   8 -10   4    0.77    0.86
  -8  10  -4   -0.18    0.80
  -8  10  -4    1.03    0.48
   7 -10   4   -0.27    0.68
  -7  10  -4    0.78    0.64
   6 -10   4    5.77    1.12
   6 -10   4    7.67    0.91
  -6  10  -4    8.53    0.98
  -6  10  -4    6.94    0.66
  -6  10  -4    6.40    0.90
   5 -10   4   18.60    1.24
   5 -10   4   15.14    1.61
  -5  10  -4   19.42    1.14
  -5  10  -4   17.66    1.28
  -5  10  -4   16.55    1.45
   4 -10   4   -1.91    1.02
   4 -10   4    0.19    0.37
   4 -10   4    0.05    0.21
  -4  10  -4    0.58    0.53
  -4  10  -4    0.15    0.35
   3 -10   4   10.29    0.97
   3 -10   4   11.37    0.70
   3 -10   4   10.27    0.80
  -3  10  -4   10.76    0.85
  -3  10  -4   11.39    0.72
  -3  10  -4   11.59    0.98
   2 -10   4   23.16    1.39
   2 -10   4   22.76    1.47
   2 -10   4   21.88    1.36
  -2  10  -4   22.19    1.48
  -2  10  -4   24.53    1.44
   1 -10   4    7.29    0.57
   1 -10   4    5.69    0.44
  -1  10  -4    5.22    0.56
  -1  10  -4    5.88    0.63
   0 -10   4    7.47    0.52
   0 -10   4    6.90    0.59
   0 -10   4    7.06    0.66
   0  10  -4    6.49    0.62
  -1 -10   4   54.03    3.04
  -1 -10   4   50.26    3.05
   1  10  -4   50.48    3.00
   1  10  -4   52.02    2.99
  -2 -10   4   16.82    1.02
  -2 -10   4   17.97    1.09
  -2 -10   4   17.41    1.04
  -2 -10   4   15.98    1.11
   2  10  -4   16.99    1.12
   2  10  -4   17.09    1.10
  -3 -10   4   61.54    3.58
  -3 -10   4   61.34    3.59
   3  10  -4   66.97    3.92
   3  10  -4   67.62    3.93
  -4 -10   4   15.29    1.07
   4  10  -4   17.02    1.19
   4  10  -4   13.44    1.07
  -5 -10   4    0.01    0.41
  -5 -10   4    0.21    0.23
  -5 -10   4   -0.45    0.50
   5  10  -4    0.18    0.43
   5  10  -4    0.28    0.48
  -6 -10   4    1.42    0.67
   6  10  -4    4.67    0.66
   6  10  -4    3.95    0.68
  -7 -10   4   10.00    1.11
  -7 -10   4    8.69    1.08
  -7 -10   4    8.92    0.75
   7  10  -4    9.43    0.96
  -8 -10   4    3.29    1.22
   8  10  -4    1.69    0.87
  -9 -10   4    5.28    1.71
  -9 -10   4    6.00    1.07
   9  10  -4    7.52    1.15
 -10 -10   4   -2.05    1.26
   9  -9   4    1.97    0.99
  -9   9  -4    0.98    0.59
  -9   9  -4    0.64    0.87
   8  -9   4    1.14    0.80
  -8   9  -4    1.05    0.72
   7  -9   4    0.29    0.62
  -7   9  -4    0.75    1.04
  -7   9  -4    0.37    0.61
  -7   9  -4    0.10    0.38
   6  -9   4    8.95    1.12
   6  -9   4    9.75    0.98
  -6   9  -4    8.97    0.90
  -6   9  -4    8.10    0.96
  -6   9  -4    6.64    0.67
   5  -9   4   37.00    2.20
   5  -9   4   34.84    2.35
  -5   9  -4   31.79    2.06
  -5   9  -4   35.45    2.07
   4  -9   4    8.28    0.94
   4  -9   4    8.07    0.75
  -4   9  -4    9.01    0.89
  -4   9  -4    7.68    0.73
   3  -9   4    4.45    0.43
   3  -9   4    4.74    0.54
  -3   9  -4    3.72    0.53
  -3   9  -4    4.95    0.50
  -3   9  -4    2.86    0.34
  -3   9  -4    3.50    0.36
   2  -9   4   10.86    0.71
   2  -9   4   11.84    0.79
   2  -9   4   10.96    0.76
   2  -9   4   12.68    0.88
  -2   9  -4   10.45    0.65
  -2   9  -4    9.85    0.74
  -2   9  -4   10.28    0.79
   1  -9   4   13.25    0.88
   1  -9   4   13.72    0.93
   1  -9   4   13.35    0.83
   1  -9   4   13.44    0.81
  -1   9  -4   14.17    0.96
   0  -9   4   20.60    1.28
   0  -9   4   21.68    1.23
   0  -9   4   20.44    1.30
   0   9  -4   25.11    1.42
   0   9  -4   20.80    1.39
  -1  -9   4    4.78    0.33
  -1  -9   4    4.09    0.51
  -1  -9   4    3.82    0.46
  -1  -9   4    4.21    0.37
   1   9  -4    4.26    0.51
   1   9  -4    4.90    0.46
  -2  -9   4   27.40    1.64
  -2  -9   4   26.51    1.65
  -2  -9   4   28.10    1.60
   2   9  -4   27.75    1.66
   2   9  -4   26.64    1.67
   2   9  -4   28.49    1.67
  -3  -9   4   19.37    1.31
  -3  -9   4   22.02    1.23
  -3  -9   4   19.87    1.28
   3   9  -4   21.88    1.34
   3   9  -4   20.96    1.36
  -4  -9   4   -0.38    0.34
  -4  -9   4   -0.09    0.38
   4   9  -4    0.09    0.33
  -5  -9   4   14.51    1.06
  -5  -9   4   13.82    1.12
   5   9  -4   16.30    1.14
   5   9  -4   14.92    1.18
  -6  -9   4    4.60    0.57
  -6  -9   4    5.17    0.51
  -6  -9   4    4.67    0.71
  -6  -9   4    4.25    0.50
   6   9  -4    6.58    0.69
   6   9  -4    5.45    0.70
  -7  -9   4    8.21    0.98
  -7  -9   4    8.07    0.88
   7   9  -4    8.61    1.19
  -8  -9   4   -0.63    1.04
   8   9  -4    0.21    0.77
  -9  -9   4    1.38    1.44
  -9  -9   4   -0.63    0.93
   9   9  -4   -0.68    0.91
  10  -8   4    0.51    1.21
 -10   8  -4   -0.73    1.10
 -10   8  -4    0.09    0.76
   9  -8   4    0.37    0.94
  -9   8  -4   -0.18    0.59
  -9   8  -4   -0.46    0.81
   8  -8   4    0.78    0.75
  -8   8  -4    0.17    0.51
  -8   8  -4   -0.49    0.65
   7  -8   4    1.27    0.61
  -7   8  -4    1.64    0.42
  -7   8  -4    1.50    0.62
  -7   8  -4    2.68    0.98
   6  -8   4   12.70    1.50
   6  -8   4   14.39    1.10
  -6   8  -4   13.84    0.99
  -6   8  -4   14.59    1.11
  -6   8  -4   15.40    1.38
   5  -8   4    8.35    1.12
   5  -8   4   10.89    0.86
  -5   8  -4    9.82    0.89
  -5   8  -4   12.01    1.07
   4  -8   4    0.67    0.35
   4  -8   4   -0.08    0.46
  -4   8  -4    0.73    0.21
  -4   8  -4    0.69    0.34
  -4   8  -4    0.77    0.42
   3  -8   4    9.12    0.58
   3  -8   4    9.25    0.68
   3  -8   4    7.26    0.80
  -3   8  -4    8.46    0.73
  -3   8  -4    7.99    0.59
  -3   8  -4    9.26    0.57
  -3   8  -4    9.49    0.68
   2  -8   4   33.92    2.03
   2  -8   4   35.19    2.00
  -2   8  -4   34.04    1.96
  -2   8  -4   33.54    1.99
   1  -8   4    1.65    0.23
   1  -8   4    2.23    0.32
   1  -8   4    2.03    0.22
  -1   8  -4    1.72    0.19
  -1   8  -4    1.87    0.27
  -1   8  -4    1.60    0.29
   0  -8   4   68.17    3.81
   0  -8   4   62.79    3.82
   0  -8   4   67.73    3.80
   0   8  -4   68.06    3.90
   0   8  -4   66.95    3.90
  -1  -8   4   23.62    1.37
  -1  -8   4   24.95    1.38
  -1  -8   4   22.08    1.42
   1   8  -4   22.44    1.36
   1   8  -4   22.86    1.37
  -2  -8   4    3.53    0.28
  -2  -8   4    3.18    0.45
  -2  -8   4    3.19    0.41
   2   8  -4    4.03    0.43
  -3  -8   4   10.41    0.76
  -3  -8   4   10.38    0.69
  -3  -8   4   11.16    0.78
   3   8  -4   10.17    0.75
   3   8  -4   10.47    0.77
  -4  -8   4   21.07    1.18
  -4  -8   4   18.85    1.18
  -4  -8   4   18.96    1.27
  -4  -8   4   19.69    1.27
   4   8  -4   17.21    1.24
   4   8  -4   20.39    1.22
  -5  -8   4    0.40    0.45
  -5  -8   4    0.17    0.26
  -5  -8   4   -0.33    0.35
  -5  -8   4   -0.08    0.20
   5   8  -4    0.12    0.42
   5   8  -4    0.14    0.40
  -6  -8   4    5.04    0.64
  -6  -8   4    5.11    0.52
  -6  -8   4    5.81    0.60
   6   8  -4    6.93    0.69
   6   8  -4    5.76    0.68
  -7  -8   4    7.87    0.88
  -7  -8   4    6.64    0.90
   7   8  -4    8.61    0.89
   7   8  -4    7.93    1.12
  -8  -8   4    0.34    1.01
  -8  -8   4    2.34    0.77
   8   8  -4    1.72    0.74
  -9  -8   4    0.15    1.35
  -9  -8   4    0.27    0.91
   9   8  -4    0.92    0.97
 -10  -8   4    1.04    1.17
  10  -7   4    0.22    1.18
 -10   7  -4    0.88    1.05
 -10   7  -4   -0.27    0.79
   9  -7   4    1.01    0.88
  -9   7  -4    0.38    0.65
  -9   7  -4    0.04    0.81
   8  -7   4    0.91    0.72
  -8   7  -4    1.14    1.18
  -8   7  -4   -0.77    0.64
   7  -7   4    4.64    0.65
  -7   7  -4    6.36    0.93
  -7   7  -4    4.80    0.55
   6  -7   4   19.44    1.34
  -6   7  -4   21.22    1.42
  -6   7  -4   20.82    1.65
   5  -7   4    5.07    0.66
  -5   7  -4    3.27    0.58
  -5   7  -4    3.41    0.44
  -5   7  -4    2.57    0.42
   4  -7   4    7.92    0.69
   4  -7   4    8.23    0.82
  -4   7  -4    8.03    0.57
  -4   7  -4    8.51    0.77
  -4   7  -4    8.24    0.70
  -4   7  -4    8.07    0.58
   3  -7   4    0.00    0.33
   3  -7   4    0.20    0.14
   3  -7   4    0.37    0.26
  -3   7  -4    0.20    0.26
  -3   7  -4    0.04    0.31
  -3   7  -4    0.03    0.15
   2  -7   4   10.76    0.63
   2  -7   4    8.42    0.75
   2  -7   4   11.24    0.69
  -2   7  -4   10.69    0.72
  -2   7  -4   10.67    0.63
  -2   7  -4    9.00    0.71
   1  -7   4  204.48   11.79
   1  -7   4  211.82   11.79
   1  -7   4  208.53   11.81
   1  -7   4  199.99   11.81
  -1   7  -4  195.90   11.75
  -1   7  -4  206.66   11.74
  -1   7  -4  213.14   11.75
   0  -7   4   26.16    1.63
   0  -7   4   28.27    1.62
   0  -7   4   27.72    1.60
   0  -7   4   27.79    1.59
   0   7  -4   27.46    1.61
   0   7  -4   27.07    1.61
  -1  -7   4    3.44    0.35
  -1  -7   4    3.03    0.29
  -1  -7   4    3.31    0.37
   1   7  -4    3.05    0.35
   1   7  -4    3.07    0.38
  -2  -7   4    3.23    0.30
  -2  -7   4    3.27    0.33
   2   7  -4    3.11    0.39
   2   7  -4    3.20    0.44
  -3  -7   4    4.02    0.32
  -3  -7   4    3.34    0.45
  -3  -7   4    3.44    0.32
  -3  -7   4    4.75    0.49
   3   7  -4    3.48    0.36
   3   7  -4    3.97    0.45
  -4  -7   4    8.88    0.60
  -4  -7   4    8.84    0.73
  -4  -7   4    9.43    0.61
  -4  -7   4    9.36    0.73
   4   7  -4   10.13    0.75
   4   7  -4    9.32    0.77
  -5  -7   4   10.26    0.82
   5   7  -4   10.93    0.94
   5   7  -4   12.43    0.92
  -6  -7   4    8.89    0.85
  -6  -7   4    7.75    0.61
  -6  -7   4    6.95    0.97
  -6  -7   4    8.31    0.69
   6   7  -4    8.60    0.93
   6   7  -4    9.20    0.98
  -7  -7   4    3.96    0.78
   7   7  -4    2.13    0.66
   7   7  -4    3.15    0.63
  -8  -7   4    3.10    0.76
  -8  -7   4    2.69    0.97
   8   7  -4    2.61    0.74
  -9  -7   4    1.95    1.30
  -9  -7   4    1.17    0.94
  -9  -7   4    2.71    0.43
   9   7  -4    1.00    0.93
 -10  -7   4   -1.64    1.07
  10  -6   4   -0.93    1.10
  -9   6  -4    0.86    0.77
   8  -6   4    1.12    0.68
  -8   6  -4    0.43    0.59
  -8   6  -4    2.02    1.11
   7  -6   4    1.50    0.55
   7  -6   4    1.29    1.14
  -7   6  -4    1.50    0.50
  -7   6  -4    0.93    0.84
  -7   6  -4    0.78    0.49
   6  -6   4    1.21    0.43
   6  -6   4    0.74    0.75
  -6   6  -4    1.03    0.61
  -6   6  -4    0.46    0.34
  -6   6  -4    0.28    0.41
   5  -6   4    8.97    0.74
   5  -6   4    6.80    0.95
  -5   6  -4    8.85    0.76
  -5   6  -4    8.54    0.86
   4  -6   4    1.64    0.32
   4  -6   4    1.16    0.41
  -4   6  -4    0.87    0.20
  -4   6  -4    1.52    0.30
   3  -6   4    8.46    0.64
  -3   6  -4    8.68    0.66
  -3   6  -4    8.68    0.66
  -3   6  -4    9.17    0.57
  -3   6  -4    8.75    0.65
   2  -6   4  147.33    8.44
   2  -6   4  147.87    8.46
   2  -6   4  144.78    8.47
   2  -6   4  150.38    8.45
  -2   6  -4  148.29    8.34
  -2   6  -4  148.66    8.34
  -2   6  -4  141.56    8.35
  -2   6  -4  144.10    8.35
   1  -6   4    1.46    0.18
   1  -6   4    1.74    0.25
   1  -6   4    1.93    0.22
   1  -6   4    1.51    0.20
  -1   6  -4    1.70    0.24
  -1   6  -4    1.50    0.22
  -1   6  -4    1.33    0.14
  -1   6  -4    1.56    0.18
   0  -6   4   85.47    4.90
   0  -6   4   90.38    4.88
   0  -6   4   81.86    4.90
   0  -6   4   83.23    4.88
   0   6  -4   85.01    4.92
   0   6  -4   87.02    4.91
   0   6  -4   84.44    4.91
   0   6  -4   86.23    4.92
  -1  -6   4    0.27    0.17
  -1  -6   4    0.17    0.19
  -1  -6   4   -0.11    0.12
   1   6  -4    0.37    0.17
   1   6  -4   -0.10    0.10
   1   6  -4    0.20    0.17
   1   6  -4    0.27    0.10
  -2  -6   4   11.86    0.73
  -2  -6   4   10.89    0.68
  -2  -6   4   10.85    0.73
   2   6  -4   11.03    0.75
   2   6  -4   11.86    0.74
   2   6  -4   11.14    0.81
  -3  -6   4    6.08    0.39
  -3  -6   4    5.22    0.53
  -3  -6   4    4.59    0.49
   3   6  -4    5.74    0.48
   3   6  -4    4.71    0.50
  -4  -6   4    3.98    0.47
  -4  -6   4    3.63    0.39
   4   6  -4    3.42    0.37
   4   6  -4    3.48    0.50
  -5  -6   4   -0.02    0.18
  -5  -6   4    0.60    0.31
  -5  -6   4    0.54    0.25
   5   6  -4    0.06    0.37
   5   6  -4    0.40    0.34
  -6  -6   4    5.05    0.61
  -6  -6   4    5.01    0.69
  -6  -6   4    5.24    0.55
   6   6  -4    5.76    0.60
   6   6  -4    5.58    0.62
  -7  -6   4    1.86    0.68
   7   6  -4    1.03    0.55
   7   6  -4    0.89    0.66
  -8  -6   4    1.47    0.56
  -8  -6   4    2.37    0.94
  -8  -6   4    2.07    0.70
   8   6  -4    2.09    0.71
  -9  -6   4   -0.36    1.25
  -9  -6   4    0.65    0.87
   9   6  -4    0.95    0.86
 -10  -6   4    0.63    1.05
  10  -5   4   -0.50    1.05
   9  -5   4    0.07    0.80
  -9   5  -4   -0.27    0.69
   8  -5   4    9.55    1.09
  -8   5  -4   10.11    1.08
   7  -5   4    7.29    0.88
   7  -5   4    7.50    1.06
  -7   5  -4    8.98    0.90
  -7   5  -4    7.38    0.84
   6  -5   4   35.12    2.36
   6  -5   4   38.05    2.23
  -6   5  -4   36.28    2.27
  -6   5  -4   35.83    2.37
  -6   5  -4   40.20    2.25
   5  -5   4    2.66    0.54
   5  -5   4    3.90    0.42
  -5   5  -4    3.18    0.40
  -5   5  -4    3.51    0.35
  -5   5  -4    3.86    0.49
   4  -5   4   25.20    1.60
   4  -5   4   25.92    1.55
  -4   5  -4   24.27    1.46
  -4   5  -4   26.35    1.52
  -4   5  -4   24.28    1.53
   3  -5   4    6.07    0.50
   3  -5   4    5.62    0.52
  -3   5  -4    5.89    0.49
  -3   5  -4    6.80    0.55
  -3   5  -4    4.78    0.52
   2  -5   4   47.56    2.77
   2  -5   4   47.68    2.76
  -2   5  -4   48.47    2.76
  -2   5  -4   45.61    2.74
  -2   5  -4   48.16    2.74
  -2   5  -4   48.24    2.77
   1  -5   4  206.32   12.17
   1  -5   4  213.08   12.18
   1  -5   4  213.82   12.18
   1  -5   4  218.09   12.17
  -1   5  -4  229.81   12.52
  -1   5  -4  212.28   12.53
  -1   5  -4  216.37   12.53
  -1   5  -4  217.35   12.52
   0  -5   4   20.09    1.21
   0  -5   4   21.29    1.18
   0  -5   4   20.25    1.18
   0  -5   4   19.73    1.20
   0   5  -4   20.99    1.16
   0   5  -4   20.09    1.18
   0   5  -4   19.48    1.15
   0   5  -4   18.96    1.18
  -1  -5   4    7.65    0.52
  -1  -5   4    7.64    0.47
  -1  -5   4    7.53    0.52
   1   5  -4    8.40    0.52
   1   5  -4    7.24    0.50
   1   5  -4    7.22    0.46
   1   5  -4    7.52    0.46
  -2  -5   4    4.77    0.37
  -2  -5   4    3.70    0.36
  -2  -5   4    3.83    0.29
   2   5  -4    3.97    0.39
   2   5  -4    4.39    0.38
  -3  -5   4    0.20    0.22
  -3  -5   4    0.33    0.21
  -3  -5   4   -0.11    0.12
   3   5  -4   -0.06    0.20
   3   5  -4   -0.21    0.20
  -4  -5   4   14.67    0.99
  -4  -5   4   16.27    0.93
  -4  -5   4   14.73    0.99
   4   5  -4   14.58    0.98
   4   5  -4   15.26    0.97
  -5  -5   4   11.60    0.75
  -5  -5   4   11.80    0.92
  -5  -5   4   11.88    0.87
   5   5  -4   10.24    0.81
   5   5  -4    9.66    0.91
  -6  -5   4    6.20    0.84
  -6  -5   4    6.44    0.52
   6   5  -4    7.71    0.84
  -7  -5   4    1.00    0.65
  -7  -5   4    1.56    0.57
   7   5  -4    1.41    0.68
   7   5  -4    1.68    0.54
  -8  -5   4    1.05    0.31
  -8  -5   4    1.08    0.88
   8   5  -4    1.50    0.71
  -9  -5   4    0.13    0.85
  -9  -5   4   -0.06    1.19
   9   5  -4    0.52    0.85
 -10  -5   4   -0.28    1.06
 -11  -5   4    1.70    1.28
  11   5  -4    4.18    1.48
  10  -4   4    2.76    1.04
 -10   4  -4    0.67    0.89
   9  -4   4    7.08    0.95
  -9   4  -4    6.13    1.43
  -9   4  -4    5.98    0.81
   8  -4   4    0.96    0.63
  -8   4  -4    0.06    0.57
  -8   4  -4   -0.14    0.31
  -8   4  -4    0.29    1.00
   7  -4   4    1.20    0.52
   7  -4   4    0.88    0.86
  -7   4  -4    1.58    0.73
  -7   4  -4    0.07    0.25
  -7   4  -4    0.52    0.60
  -7   4  -4    0.73    0.47
   6  -4   4    1.80    0.62
   6  -4   4    2.50    0.45
  -6   4  -4    2.19    0.54
  -6   4  -4    2.76    0.42
   5  -4   4   24.33    1.54
   5  -4   4   23.18    1.57
  -5   4  -4   20.32    1.20
  -5   4  -4   21.56    1.28
  -5   4  -4   18.09    1.37
   4  -4   4   10.92    0.78
   4  -4   4   11.89    0.85
  -4   4  -4   11.21    0.75
  -4   4  -4   10.93    0.81
  -4   4  -4   10.68    0.68
   3  -4   4   87.52    5.22
   3  -4   4   93.93    5.22
  -3   4  -4   91.65    5.28
   2  -4   4   18.89    1.14
   2  -4   4   18.68    1.12
  -2   4  -4   18.95    1.17
  -2   4  -4   19.77    1.16
   1  -4   4    2.09    0.28
   1  -4   4    2.21    0.25
  -1   4  -4    2.19    0.19
  -1   4  -4    2.06    0.26
  -1   4  -4    2.73    0.29
  -1   4  -4    2.11    0.18
   0  -4   4    2.18    0.26
   0  -4   4    2.41    0.25
   0   4  -4    2.69    0.20
   0   4  -4    2.41    0.26
   0   4  -4    2.66    0.26
  -1  -4   4   14.06    0.79
  -1  -4   4   13.16    0.82
  -1  -4   4   12.85    0.79
  -1  -4   4   13.91    0.82
   1   4  -4   12.20    0.76
   1   4  -4   12.15    0.73
   1   4  -4   13.46    0.73
   1   4  -4   11.74    0.75
  -2  -4   4   16.49    1.05
  -2  -4   4   17.31    1.06
  -2  -4   4   17.04    1.03
  -2  -4   4   19.53    1.03
   2   4  -4   17.22    1.00
   2   4  -4   15.99    0.99
   2   4  -4   15.29    0.96
   2   4  -4   17.62    0.97
  -3  -4   4   17.91    1.04
  -3  -4   4   18.32    1.04
  -3  -4   4   16.93    1.09
  -3  -4   4   17.61    1.08
   3   4  -4   15.53    1.02
   3   4  -4   16.93    0.99
   3   4  -4   18.02    1.04
  -4  -4   4   40.11    2.36
  -4  -4   4   42.99    2.36
  -4  -4   4   41.30    2.33
  -4  -4   4   36.65    2.34
   4   4  -4   42.96    2.50
   4   4  -4   42.50    2.52
  -5  -4   4    0.18    0.30
  -5  -4   4    0.32    0.16
  -5  -4   4    0.30    0.33
   5   4  -4    1.00    0.44
   5   4  -4    0.13    0.36
  -6  -4   4    2.21    0.51
  -6  -4   4    3.56    0.30
  -6  -4   4    3.43    0.35
  -6  -4   4    3.07    0.30
   6   4  -4    2.60    0.51
   6   4  -4    3.75    0.48
  -7  -4   4    8.98    1.11
  -7  -4   4    7.87    0.99
  -7  -4   4   10.50    0.81
   7   4  -4    9.17    0.98
  -8  -4   4    3.72    0.55
  -8  -4   4    2.82    0.36
  -8  -4   4    3.31    0.93
  -8  -4   4    3.56    0.90
   8   4  -4    1.95    0.71
  -9  -4   4   -0.12    0.78
  -9  -4   4    0.63    1.20
  -9  -4   4   -1.22    0.79
   9   4  -4    0.33    0.83
 -10  -4   4    1.39    0.96
 -10  -4   4    0.92    0.65
 -11  -4   4    1.01    1.25
 -11  -4   4    0.19    0.55
  11   4  -4   -0.71    1.46
 -10   3  -4    1.16    0.88
   9  -3   4   -0.58    0.79
  -9   3  -4   -0.01    1.30
  -9   3  -4   -0.07    0.70
   8  -3   4    0.45    0.63
  -8   3  -4   -0.23    0.99
  -8   3  -4    0.24    0.28
  -8   3  -4    0.25    0.59
   7  -3   4    3.32    0.85
   7  -3   4    4.90    0.59
  -7   3  -4    4.71    0.56
  -7   3  -4    2.56    0.74
   6  -3   4    4.84    0.69
   6  -3   4    6.17    0.70
  -6   3  -4    7.08    0.71
  -6   3  -4    5.03    0.65
   5  -3   4   10.73    0.94
   5  -3   4   12.45    0.86
  -5   3  -4   13.33    0.84
  -5   3  -4   11.08    0.74
  -5   3  -4   10.32    0.92
   4  -3   4  118.62    6.98
   4  -3   4  124.15    6.97
  -4   3  -4  114.51    6.39
  -4   3  -4  106.37    6.37
  -4   3  -4  112.52    6.39
   3  -3   4   10.35    0.74
   3  -3   4   11.48    0.71
  -3   3  -4   11.79    0.75
  -3   3  -4   11.11    0.73
   2  -3   4   21.99    1.28
   2  -3   4   21.32    1.28
  -2   3  -4   22.38    1.32
  -2   3  -4   23.98    1.31
  -2   3  -4   23.02    1.29
  -2   3  -4   19.64    1.28
   1  -3   4   22.27    1.34
   1  -3   4   23.33    1.33
  -1   3  -4   21.98    1.30
  -1   3  -4   22.65    1.31
   0  -3   4   58.04    3.28
   0  -3   4   56.29    3.28
   0   3  -4   59.30    3.44
   0   3  -4   60.44    3.44
  -1  -3   4    5.99    0.36
  -1  -3   4    6.05    0.40
  -1  -3   4    6.14    0.37
  -1  -3   4    5.51    0.40
   1   3  -4    5.85    0.38
   1   3  -4    6.08    0.41
   1   3  -4    6.91    0.38
   1   3  -4    5.88    0.41
  -2  -3   4  119.05    6.89
  -2  -3   4  118.01    6.90
  -2  -3   4  124.21    6.90
   2   3  -4  118.22    6.93
   2   3  -4  123.72    6.94
   2   3  -4  120.69    6.92
   2   3  -4  121.39    6.92
  -3  -3   4   96.44    5.13
  -3  -3   4   86.84    5.15
  -3  -3   4   83.33    5.14
  -3  -3   4   91.57    5.13
   3   3  -4   87.62    4.97
   3   3  -4   88.40    4.95
   3   3  -4   84.89    4.95
   3   3  -4   84.90    4.97
  -4  -3   4   26.56    1.52
  -4  -3   4   25.49    1.56
  -4  -3   4   25.74    1.52
   4   3  -4   26.37    1.56
   4   3  -4   25.33    1.55
  -5  -3   4    0.95    0.19
  -5  -3   4    0.67    0.33
  -5  -3   4    0.52    0.21
  -5  -3   4    1.02    0.17
   5   3  -4    1.14    0.40
   5   3  -4    0.57    0.34
  -6  -3   4    3.02    0.49
  -6  -3   4    1.93    0.49
  -6  -3   4    1.67    0.31
  -6  -3   4    2.39    0.27
   6   3  -4    2.22    0.44
   6   3  -4    2.39    0.50
  -7  -3   4    3.88    0.45
  -7  -3   4    4.16    0.64
  -7  -3   4    5.25    0.70
  -7  -3   4    3.10    0.37
   7   3  -4    3.36    0.65
   7   3  -4    3.58    0.57
  -8  -3   4    4.68    0.45
  -8  -3   4    4.44    0.94
  -8  -3   4    4.44    0.76
   8   3  -4    5.40    0.74
   8   3  -4    5.18    1.01
  -9  -3   4    0.68    0.36
  -9  -3   4    0.11    0.78
  -9  -3   4    2.78    1.20
  -9  -3   4    0.03    0.44
   9   3  -4    1.02    0.79
 -10  -3   4    1.45    0.97
 -10  -3   4    1.26    0.44
  10   3  -4    2.10    1.51
 -11  -3   4   -0.76    1.30
  11   3  -4   -0.62    1.43
  10  -2   4    1.19    1.00
 -10   2  -4    1.30    0.90
   9  -2   4    4.57    0.83
  -9   2  -4    4.14    0.44
  -9   2  -4    3.39    0.81
   8  -2   4    2.61    0.64
  -8   2  -4    1.70    0.60
  -8   2  -4    1.77    1.03
   7  -2   4    2.68    0.52
   7  -2   4    1.45    0.76
  -7   2  -4    2.47    0.52
  -7   2  -4    3.21    0.74
   6  -2   4    0.26    0.59
   6  -2   4    0.65    0.43
  -6   2  -4    1.71    0.41
   5  -2   4    5.98    0.72
   5  -2   4    6.40    0.61
  -5   2  -4    6.27    0.63
  -5   2  -4    5.53    0.60
   4  -2   4    3.65    0.43
   4  -2   4    2.96    0.41
  -4   2  -4    3.03    0.34
  -4   2  -4    3.72    0.42
   3  -2   4   39.25    2.25
   3  -2   4   37.98    2.24
  -3   2  -4   36.02    2.14
  -3   2  -4   37.61    2.15
   2  -2   4   71.80    3.98
   2  -2   4   66.67    3.98
  -2   2  -4   73.65    4.24
  -2   2  -4   73.99    4.24
   1  -2   4    0.10    0.12
   1  -2   4   -0.01    0.10
  -1   2  -4   -0.05    0.12
  -1   2  -4    0.15    0.11
   0  -2   4   47.15    2.64
   0  -2   4   44.69    2.64
   0   2  -4   45.96    2.61
   0   2  -4   45.00    2.61
  -1  -2   4   23.27    1.49
  -1  -2   4   25.97    1.49
  -1  -2   4   25.44    1.48
  -1  -2   4   28.18    1.49
   1   2  -4   24.50    1.42
   1   2  -4   24.16    1.41
  -2  -2   4   97.46    5.45
  -2  -2   4   92.44    5.44
   2   2  -4   95.82    5.65
   2   2  -4  101.44    5.64
   2   2  -4   92.53    5.65
   2   2  -4  104.06    5.64
  -3  -2   4   20.40    1.18
  -3  -2   4   18.90    1.18
  -3  -2   4   19.75    1.20
  -3  -2   4   19.95    1.21
  -3  -2   4   21.66    1.18
   3   2  -4   18.82    1.24
   3   2  -4   22.06    1.21
   3   2  -4   21.09    1.24
  -4  -2   4   24.57    1.48
  -4  -2   4   25.57    1.45
  -4  -2   4   23.84    1.48
   4   2  -4   25.18    1.42
   4   2  -4   24.48    1.47
   4   2  -4   23.65    1.47
   4   2  -4   23.86    1.42
  -5  -2   4    1.84    0.36
  -5  -2   4    0.61    0.18
  -5  -2   4    0.89    0.36
  -5  -2   4    0.72    0.17
   5   2  -4    0.46    0.36
   5   2  -4    1.23    0.35
  -6  -2   4    5.84    0.47
  -6  -2   4    5.77    0.54
  -6  -2   4    7.00    0.76
  -6  -2   4    6.04    0.77
  -6  -2   4    4.99    0.60
   6   2  -4    5.73    0.72
   6   2  -4    6.05    0.80
  -7  -2   4    1.76    0.27
  -7  -2   4    2.23    0.63
  -7  -2   4    1.91    0.31
  -7  -2   4    2.31    0.57
   7   2  -4    2.27    0.64
   7   2  -4    3.26    0.57
  -8  -2   4    3.87    0.71
  -8  -2   4    4.81    0.91
  -8  -2   4    4.56    0.46
   8   2  -4    5.08    0.98
   8   2  -4    5.10    0.73
  -9  -2   4    4.29    0.54
  -9  -2   4    3.95    0.84
  -9  -2   4    4.76    1.17
  -9  -2   4    4.96    0.62
   9   2  -4    5.54    0.93
 -10  -2   4    1.10    0.61
 -10  -2   4    0.08    0.96
 -10  -2   4    0.60    0.41
  10   2  -4    0.48    1.05
 -11  -2   4   -0.12    1.45
  11   2  -4    2.56    1.38
  10  -1   4    1.03    1.04
 -10   1  -4    1.27    0.93
   9  -1   4    6.02    0.90
  -9   1  -4    5.25    0.83
  -9   1  -4    4.44    1.32
   8  -1   4    1.14    0.62
  -8   1  -4    0.24    0.59
  -8   1  -4   -0.32    0.88
   7  -1   4   31.69    1.99
  -7   1  -4   26.81    1.81
  -7   1  -4   29.85    1.94
   6  -1   4    1.27    0.39
  -6   1  -4    1.13    0.39
  -6   1  -4    1.42    0.51
   5  -1   4   31.54    1.99
   5  -1   4   33.81    1.95
  -5   1  -4   32.63    1.97
  -5   1  -4   33.25    1.99
   4  -1   4   26.17    1.56
  -4   1  -4   27.60    1.57
  -4   1  -4   24.39    1.55
   3  -1   4    4.37    0.37
   3  -1   4    3.48    0.40
  -3   1  -4    3.08    0.35
  -3   1  -4    3.34    0.33
   2  -1   4    0.66    0.13
   2  -1   4    0.76    0.14
  -2   1  -4    0.78    0.14
  -2   1  -4    0.91    0.32
  -2   1  -4    1.26    0.15
   1  -1   4    0.39    0.10
   1  -1   4    0.52    0.10
  -1   1  -4    0.16    0.10
  -1   1  -4    0.34    0.10
   0  -1   4    1.77    0.21
   0  -1   4    1.82    0.17
   0  -1   4    1.53    0.17
   0   1  -4    1.86    0.17
   0   1  -4    1.31    0.16
  -1  -1   4  233.81   14.53
  -1  -1   4  252.04   14.54
  -1  -1   4  277.04   14.54
   1   1  -4  235.85   13.94
   1   1  -4  268.22   13.94
   1   1  -4  227.58   13.94
  -2  -1   4  162.44    8.21
  -2  -1   4  136.12    8.22
  -2  -1   4  132.00    8.21
   2   1  -4  132.70    7.96
   2   1  -4  151.36    7.96
   2   1  -4  132.99    7.96
   2   1  -4  139.26    7.96
  -3  -1   4   56.82    3.32
  -3  -1   4   58.83    3.34
  -3  -1   4   57.74    3.32
  -3  -1   4   54.27    3.34
  -3  -1   4   61.66    3.33
   3   1  -4   61.05    3.26
   3   1  -4   55.02    3.27
   3   1  -4   54.03    3.28
  -4  -1   4    2.30    0.27
  -4  -1   4    2.39    0.24
  -4  -1   4    2.59    0.28
  -4  -1   4    1.88    0.30
   4   1  -4    2.01    0.26
   4   1  -4    2.49    0.23
   4   1  -4    2.24    0.28
   4   1  -4    2.14    0.31
  -5  -1   4   21.85    1.28
  -5  -1   4   21.22    1.30
  -5  -1   4   21.38    1.37
  -5  -1   4   22.02    1.40
   5   1  -4   20.75    1.27
   5   1  -4   19.44    1.30
  -6  -1   4    1.43    0.45
  -6  -1   4    1.54    0.48
  -6  -1   4    1.18    0.22
  -6  -1   4    1.76    0.26
   6   1  -4    2.03    0.50
   6   1  -4    1.59    0.42
  -7  -1   4   21.50    1.66
  -7  -1   4   23.86    1.57
  -7  -1   4   23.48    1.43
   7   1  -4   26.29    1.61
   7   1  -4   22.12    1.75
  -8  -1   4    8.11    1.14
  -8  -1   4   10.38    1.03
  -8  -1   4    8.51    0.70
   8   1  -4    9.23    1.05
   8   1  -4    9.99    1.13
  -9  -1   4    0.25    0.51
  -9  -1   4    1.14    0.79
  -9  -1   4   -0.20    1.09
   9   1  -4   -1.23    0.81
 -10  -1   4    0.79    0.95
 -10  -1   4    0.20    0.39
  10   1  -4   -1.34    1.08
  11   1  -4    1.14    1.33
  10   0   4    1.47    1.01
 -10   0  -4    0.65    0.93
 -10   0  -4    1.57    1.71
   9   0   4    0.63    0.79
  -9   0  -4   -1.35    1.17
  -9   0  -4    0.60    0.73
   8   0   4    2.20    0.66
  -8   0  -4    2.23    0.62
  -8   0  -4    1.35    0.90
   7   0   4   -0.07    0.59
   7   0   4    0.40    0.47
  -7   0  -4   -0.74    0.63
  -7   0  -4    0.71    0.47
   6   0   4   56.69    3.33
  -6   0  -4   55.61    3.30
  -6   0  -4   55.78    3.27
   5   0   4    0.60    0.29
   5   0   4    0.20    0.37
  -5   0  -4    0.24    0.34
  -5   0  -4    0.20    0.29
   4   0   4   21.72    1.28
   4   0   4   20.86    1.31
  -4   0  -4   22.76    1.36
  -4   0  -4   22.25    1.36
   3   0   4   -0.08    0.19
  -3   0  -4   -0.11    0.17
  -2   0  -4   15.21    0.99
   1   0   4   -0.13    0.10
  -1   0  -4    0.06    0.20
   0   0   4    5.55    0.36
   0   0  -4    5.10    0.33
  -1   0   4   -0.02    0.07
  -1   0   4    0.13    0.09
  -1   0   4    0.11    0.09
   1   0  -4   -0.09    0.09
   1   0  -4   -0.07    0.07
   1   0  -4    0.15    0.07
   1   0  -4   -0.01    0.09
  -2   0   4  653.04   32.99
  -2   0   4  535.59   32.99
  -2   0   4  543.58   32.99
   2   0  -4  537.86   32.97
   2   0  -4  572.18   32.97
   2   0  -4  537.89   32.97
   2   0  -4  626.71   32.97
   2   0  -4  590.12   32.96
   2   0  -4  597.66   32.97
  -3   0   4   -0.10    0.10
  -3   0   4   -0.20    0.18
  -3   0   4   -0.24    0.11
  -3   0   4   -0.06    0.09
   3   0  -4   -0.03    0.10
   3   0  -4   -0.06    0.18
   3   0  -4   -0.14    0.09
   3   0  -4    0.00    0.17
  -4   0   4   43.48    2.58
  -4   0   4   46.08    2.58
  -4   0   4   45.30    2.54
  -4   0   4   41.40    2.55
   4   0  -4   45.03    2.54
   4   0  -4   43.42    2.57
   4   0  -4   43.35    2.55
   4   0  -4   44.69    2.58
  -5   0   4   -0.20    0.14
  -5   0   4    0.00    0.35
  -5   0   4   -0.23    0.18
   5   0  -4   -0.10    0.15
   5   0  -4   -0.06    0.29
   5   0  -4   -0.44    0.33
   5   0  -4   -0.05    0.17
  -6   0   4   30.32    1.86
  -6   0   4   31.56    1.96
  -6   0   4   32.69    1.95
  -6   0   4   31.46    1.85
   6   0  -4   31.64    1.83
   6   0  -4   27.46    1.88
  -7   0   4    0.75    0.61
  -7   0   4    0.64    0.55
  -7   0   4    0.02    0.21
   7   0  -4    0.43    0.47
   7   0  -4   -0.23    0.63
  -8   0   4   -0.51    0.84
  -8   0   4    0.23    0.63
  -8   0   4   -0.04    0.36
   8   0  -4    0.21    0.90
   8   0  -4   -0.08    0.63
  -9   0   4   -0.27    0.78
  -9   0   4    0.16    0.45
  -9   0   4   -0.01    1.18
   9   0  -4   -0.20    0.80
 -10   0   4    1.22    0.99
  10   0  -4    3.77    1.08
  11   0  -4    0.50    1.33
 -10  -1  -4   -0.05    1.70
 -10  -1  -4    1.52    0.93
   9   1   4    6.04    0.91
  -9  -1  -4    3.75    1.37
  -9  -1  -4    3.32    0.79
   8   1   4    0.31    0.62
  -8  -1  -4    0.55    0.60
  -8  -1  -4   -0.34    0.83
   7   1   4   17.73    1.42
  -7  -1  -4   26.14    1.69
   6   1   4    0.48    0.50
   6   1   4    1.53    0.41
  -6  -1  -4    0.39    0.45
  -6  -1  -4    1.01    0.39
   5   1   4   35.40    2.10
  -5  -1  -4   31.93    1.97
  -5  -1  -4   33.43    1.95
   4   1   4   27.23    1.61
   4   1   4   27.19    1.66
  -4  -1  -4   26.12    1.56
   3   1   4    4.02    0.35
  -3  -1  -4    4.01    0.49
   2   1   4    1.28    0.15
   1   1   4    0.28    0.09
  -1  -1  -4    0.45    0.11
   0   1   4    2.05    0.19
   0  -1  -4    1.77    0.18
  -1   1   4  218.12   14.15
  -1   1   4  261.20   14.15
  -1   1   4  263.61   14.16
   1  -1  -4  219.08   13.96
   1  -1  -4  214.32   13.96
   1  -1  -4  278.86   13.97
   1  -1  -4  265.23   13.97
  -2   1   4  163.32    8.16
  -2   1   4  130.41    8.16
  -2   1   4  134.11    8.16
   2  -1  -4  132.15    8.08
   2  -1  -4  134.43    8.08
   2  -1  -4  156.91    8.08
  -3   1   4   56.43    3.20
  -3   1   4   51.05    3.18
  -3   1   4   57.89    3.19
  -3   1   4   56.69    3.21
   3  -1  -4   55.18    3.26
   3  -1  -4   57.63    3.26
  -4   1   4    2.73    0.31
  -4   1   4    2.33    0.24
  -4   1   4    2.50    0.27
  -4   1   4    2.61    0.32
   4  -1  -4    2.67    0.32
   4  -1  -4    2.75    0.29
   4  -1  -4    1.67    0.24
  -5   1   4   20.16    1.33
  -5   1   4   20.72    1.31
   5  -1  -4   21.75    1.32
   5  -1  -4   21.64    1.36
   5  -1  -4   19.65    1.25
  -6   1   4    2.50    0.49
  -6   1   4    0.96    0.44
   6  -1  -4    1.34    0.46
   6  -1  -4    1.18    0.40
  -7   1   4   23.48    1.50
  -7   1   4   24.72    1.61
  -7   1   4   23.59    1.72
   7  -1  -4   23.46    1.63
   7  -1  -4   26.12    1.72
  -8   1   4   10.41    1.17
  -8   1   4   13.56    1.55
   8  -1  -4    9.53    1.14
   8  -1  -4   11.59    1.15
  -9   1   4    0.23    0.83
  -9   1   4    0.21    0.48
   9  -1  -4    0.61    0.86
 -10   1   4    0.36    1.04
  10  -1  -4    0.42    1.00
  11  -1  -4    0.33    1.33
 -10  -2  -4    0.84    1.64
 -10  -2  -4    0.12    0.94
  -9  -2  -4    2.72    0.79
  -9  -2  -4    4.44    1.34
   8   2   4    3.18    0.70
  -8  -2  -4    2.18    0.88
  -8  -2  -4    2.25    0.63
   7   2   4    2.06    0.91
  -7  -2  -4    2.30    0.52
  -7  -2  -4    3.19    0.66
   6   2   4    0.48    0.48
   6   2   4    0.49    0.44
  -6  -2  -4    1.22    0.40
  -6  -2  -4    1.61    0.50
   5   2   4    4.52    0.58
   5   2   4    5.51    0.54
  -5  -2  -4    5.40    0.60
   4   2   4    3.70    0.53
  -4  -2  -4    3.43    0.41
   3   2   4   40.38    2.37
  -3  -2  -4   40.56    2.44
   2   2   4   79.69    4.62
   2   2   4   80.73    4.60
  -2  -2  -4   78.51    4.54
   1   2   4   -0.02    0.09
  -1  -2  -4    0.02    0.10
  -1  -2  -4   -0.06    0.21
   0   2   4   53.52    3.08
   0  -2  -4   52.68    2.93
   0  -2  -4   49.24    2.92
  -1   2   4   29.01    1.67
   1  -2  -4   28.49    1.65
   1  -2  -4   28.63    1.65
  -2   2   4   89.68    5.55
  -2   2   4  109.29    5.55
  -2   2   4   91.38    5.55
   2  -2  -4   93.45    5.36
  -3   2   4   20.65    1.21
  -3   2   4   19.31    1.20
   3  -2  -4   20.36    1.22
  -4   2   4   24.28    1.47
  -4   2   4   24.46    1.41
  -4   2   4   23.89    1.46
   4  -2  -4   27.04    1.51
   4  -2  -4   25.40    1.51
   4  -2  -4   25.29    1.55
  -5   2   4    0.70    0.36
  -5   2   4    1.05    0.20
  -5   2   4    1.07    0.36
   5  -2  -4    1.34    0.21
   5  -2  -4    0.69    0.35
   5  -2  -4    0.81    0.32
  -6   2   4    7.44    0.78
  -6   2   4    6.33    0.78
   6  -2  -4    5.30    0.54
   6  -2  -4    8.06    0.73
   6  -2  -4    8.25    0.87
  -7   2   4    1.53    0.26
  -7   2   4    2.79    0.40
  -7   2   4    2.56    0.56
   7  -2  -4    1.56    0.65
   7  -2  -4    2.52    0.53
  -8   2   4    2.29    1.11
  -8   2   4    2.90    0.81
  -8   2   4    4.27    0.73
   8  -2  -4    3.90    0.94
   8  -2  -4    4.74    0.76
  -9   2   4    3.94    0.90
   9  -2  -4    4.63    0.88
 -10   2   4   -0.03    1.03
  10  -2  -4    1.71    1.02
  11  -2  -4    2.04    1.34
 -10  -3  -4    1.08    0.97
  -9  -3  -4   -0.08    1.32
  -9  -3  -4    0.74    0.79
  -8  -3  -4    0.16    0.87
  -8  -3  -4    0.79    0.61
   7   3   4    2.84    0.55
   7   3   4    2.93    0.95
  -7  -3  -4    2.94    0.69
  -7  -3  -4    2.45    0.54
   6   3   4    5.95    0.71
  -6  -3  -4    4.52    0.56
   5   3   4    9.86    0.82
   4   3   4  101.70    5.87
   3   3   4    9.57    0.69
  -3  -3  -4   10.79    0.92
   2   3   4   24.23    1.40
   2   3   4   23.85    1.44
  -2  -3  -4   25.19    1.47
   1   3   4   24.62    1.43
  -1  -3  -4   26.17    1.52
   0  -3  -4   64.03    3.70
   0  -3  -4   64.96    3.70
  -1   3   4    5.95    0.38
  -2   3   4  113.50    6.72
  -2   3   4  123.62    6.72
  -2   3   4  114.93    6.72
   2  -3  -4  114.00    6.55
   2  -3  -4  114.42    6.54
  -3   3   4   83.16    4.74
  -3   3   4   81.54    4.73
   3  -3  -4   88.41    4.90
   3  -3  -4   82.22    4.91
  -4   3   4   24.72    1.54
  -4   3   4   26.76    1.56
   4  -3  -4   27.77    1.54
   4  -3  -4   24.89    1.59
  -5   3   4    0.74    0.34
  -5   3   4    0.13    0.35
  -5   3   4    0.63    0.15
   5  -3  -4    1.28    0.33
   5  -3  -4    0.50    0.19
  -6   3   4    2.07    0.49
  -6   3   4    1.48    0.44
   6  -3  -4    1.81    0.23
   6  -3  -4    2.56    0.43
   6  -3  -4    1.23    0.53
   6  -3  -4    2.12    0.29
  -7   3   4    4.28    0.62
  -7   3   4    4.12    0.43
  -7   3   4    3.56    0.69
   7  -3  -4    3.44    0.45
   7  -3  -4    4.45    0.72
   7  -3  -4    4.43    0.62
  -8   3   4    5.46    0.77
  -8   3   4    2.85    0.89
   8  -3  -4    4.88    1.03
   8  -3  -4    6.00    0.76
  -9   3   4    0.37    0.85
 -10   3   4    1.07    1.02
  10  -3  -4    1.42    1.05
  11  -3  -4    0.53    1.30
 -10  -4  -4    0.28    1.78
  -9  -4  -4    6.14    1.27
  -9  -4  -4    3.81    0.86
  -7  -4  -4    0.99    0.50
  -7  -4  -4    0.96    0.68
  -6  -4  -4    2.79    0.52
  -5  -4  -4   16.98    1.11
   2   4   4   18.67    1.18
  -2  -4  -4   18.03    1.14
  -2  -4  -4   16.59    1.02
   1   4   4    2.03    0.24
  -1  -4  -4    2.28    0.24
   0  -4  -4    3.00    0.27
  -2   4   4   14.88    0.90
  -2   4   4   15.12    0.91
   2  -4  -4   15.64    0.96
   2  -4  -4   16.03    0.96
  -3   4   4   16.39    1.03
  -3   4   4   17.15    1.03
   3  -4  -4   16.98    1.07
   3  -4  -4   17.22    1.04
  -4   4   4   43.51    2.59
  -4   4   4   44.51    2.58
   4  -4  -4   42.48    2.52
   4  -4  -4   43.16    2.51
  -5   4   4    0.37    0.33
  -5   4   4    0.29    0.37
   5  -4  -4    0.29    0.35
   5  -4  -4    0.17    0.19
   5  -4  -4    0.28    0.16
   5  -4  -4    0.29    0.43
  -6   4   4    2.97    0.52
  -6   4   4    3.37    0.53
   6  -4  -4    3.43    0.48
   6  -4  -4    2.54    0.36
  -7   4   4   13.35    1.24
  -7   4   4   11.85    1.15
   7  -4  -4   13.11    0.83
   7  -4  -4    9.59    0.90
   7  -4  -4   14.87    1.06
   7  -4  -4   12.25    1.32
  -8   4   4    2.56    0.73
  -8   4   4    3.66    0.93
   8  -4  -4    3.27    1.00
   8  -4  -4    4.12    0.73
  -9   4   4    0.88    0.83
   9  -4  -4    0.69    0.83
 -10   4   4    0.19    1.02
  10  -4  -4    0.53    1.04
  11  -4  -4   -0.58    1.27
 -10  -5  -4   -1.74    1.79
  -8  -5  -4    4.95    0.73
  -7  -5  -4    4.35    0.59
   6   5   4   28.60    1.84
  -6  -5  -4   24.77    1.68
  -6  -5  -4   29.47    1.74
   5   5   4    2.09    0.41
   4   5   4   21.71    1.39
  -2  -5  -4   49.32    2.72
  -2  -5  -4   44.76    2.78
  -1  -5  -4  221.17   12.65
   0   5   4   21.45    1.25
  -1   5   4    8.59    0.54
  -2   5   4    4.12    0.37
  -2   5   4    4.07    0.35
   2  -5  -4    4.08    0.35
   2  -5  -4    4.68    0.40
  -3   5   4    0.21    0.21
  -3   5   4    0.18    0.21
   3  -5  -4   -0.06    0.20
   3  -5  -4   -0.09    0.23
  -4   5   4   15.39    1.06
  -4   5   4   17.27    1.05
   4  -5  -4   16.88    1.11
   4  -5  -4   16.64    1.06
  -5   5   4   12.30    0.93
  -5   5   4   12.50    0.92
   5  -5  -4   12.58    1.00
   5  -5  -4   13.09    0.82
   5  -5  -4   14.14    0.94
  -6   5   4    7.56    0.82
  -6   5   4    7.05    0.83
   6  -5  -4    7.59    0.76
   6  -5  -4    5.70    0.70
   6  -5  -4    7.30    0.74
  -7   5   4   -0.20    0.66
  -7   5   4    0.80    0.56
   7  -5  -4    1.25    0.54
  -8   5   4    1.54    0.69
  -8   5   4    1.26    0.93
   8  -5  -4    1.43    0.67
   8  -5  -4   -0.38    0.96
  -9   5   4    1.70    0.87
   9  -5  -4    0.34    0.81
 -10   5   4   -0.16    1.05
  10  -5  -4    0.30    1.01
  11  -5  -4    2.73    1.28
 -10  -6  -4   -0.01    2.09
 -10  -6  -4    1.47    1.33
  -9  -6  -4    0.57    0.82
   4   6   4    1.10    0.36
   2   6   4  133.51    7.67
  -2  -6  -4  127.71    7.23
  -2  -6  -4  124.60    7.26
  -1  -6  -4    0.92    0.16
   0   6   4   85.71    4.91
  -1   6   4    0.00    0.11
  -2   6   4   11.48    0.71
  -2   6   4   11.19    0.73
   2  -6  -4   11.57    0.71
   2  -6  -4   11.19    0.74
  -3   6   4    4.56    0.45
  -3   6   4    5.13    0.45
   3  -6  -4    5.51    0.54
   3  -6  -4    5.13    0.48
  -4   6   4    3.75    0.40
  -4   6   4    3.65    0.39
   4  -6  -4    4.08    0.58
   4  -6  -4    3.68    0.48
   4  -6  -4    4.02    0.32
  -5   6   4    1.09    0.37
  -5   6   4    0.13    0.39
   5  -6  -4   -0.03    0.33
   5  -6  -4    0.05    0.22
   5  -6  -4   -0.06    0.16
   5  -6  -4   -0.12    0.46
  -6   6   4    6.31    0.77
  -6   6   4    6.20    0.80
   6  -6  -4    7.03    0.73
   6  -6  -4    5.35    0.76
   6  -6  -4    6.45    0.51
  -7   6   4    0.75    0.57
   7  -6  -4    1.18    0.28
   7  -6  -4    0.76    0.39
   7  -6  -4    0.40    0.78
   7  -6  -4    0.54    0.53
  -8   6   4    1.71    0.70
   8  -6  -4    2.15    0.70
  -9   6   4    0.10    0.84
   9  -6  -4    0.28    0.81
 -10   6   4   -0.13    1.03
  10  -6  -4    3.29    1.04
   4   7   4    6.62    0.71
   3   7   4   -0.33    0.30
   2   7   4    8.75    0.66
  -1  -7  -4  186.04   10.84
  -1  -7  -4  192.01   10.82
   0   7   4   27.02    1.57
  -2   7   4    4.14    0.36
  -2   7   4    3.19    0.37
   2  -7  -4    3.46    0.40
   2  -7  -4    3.21    0.36
  -3   7   4    4.23    0.53
  -3   7   4    4.34    0.44
   3  -7  -4    4.40    0.42
   3  -7  -4    4.02    0.41
  -4   7   4    9.25    0.75
  -4   7   4   10.42    0.77
   4  -7  -4   10.48    0.75
   4  -7  -4    9.61    0.82
  -5   7   4   12.50    0.93
  -5   7   4   11.99    0.97
   5  -7  -4   13.09    1.05
   5  -7  -4   12.43    0.94
   5  -7  -4   13.12    0.84
  -6   7   4    8.46    1.04
  -6   7   4    9.63    0.90
   6  -7  -4    9.71    0.65
   6  -7  -4    7.64    1.11
   6  -7  -4    9.11    0.86
  -7   7   4    3.02    0.62
  -7   7   4    2.31    0.77
   7  -7  -4    2.62    0.34
   7  -7  -4    1.69    0.84
   7  -7  -4    2.98    0.58
  -8   7   4    3.55    0.75
   8  -7  -4    3.60    1.08
  -9   7   4    0.84    0.87
   9  -7  -4    1.02    0.80
 -10   7   4   -0.56    1.06
  10  -7  -4   -0.27    1.00
   6   8   4   11.61    1.07
   4   8   4    0.78    0.38
   2   8   4   28.63    1.73
  -2  -8  -4   28.70    1.69
  -2   8   4    2.89    0.36
  -2   8   4    3.58    0.37
   2  -8  -4    4.25    0.39
   2  -8  -4    3.77    0.45
  -3   8   4   11.63    0.80
  -3   8   4   11.12    0.77
   3  -8  -4   11.31    0.87
   3  -8  -4   12.79    0.81
  -4   8   4   22.25    1.34
  -4   8   4   20.61    1.36
   4  -8  -4   24.31    1.44
   4  -8  -4   22.69    1.51
   4  -8  -4   23.17    1.39
  -5   8   4    0.04    0.47
  -5   8   4    0.21    0.38
   5  -8  -4   -0.59    0.52
   5  -8  -4    0.02    0.35
   5  -8  -4    0.13    0.19
  -6   8   4    6.45    0.84
  -6   8   4    7.77    0.78
   6  -8  -4    6.41    0.77
   6  -8  -4    6.80    0.82
  -7   8   4   10.87    1.36
  -7   8   4   11.04    1.10
   7  -8  -4   10.54    1.03
   7  -8  -4   11.76    0.79
   7  -8  -4    9.51    1.20
   7  -8  -4    9.71    1.00
  -8   8   4    2.37    0.76
   8  -8  -4    2.80    0.71
  -9   8   4    0.35    0.89
   9  -8  -4    1.23    0.81
 -10   8   4    1.40    1.05
  10  -8  -4    2.63    1.03
  -9  -9  -4    0.95    1.37
   6   9   4    5.38    0.67
   2   9   4    9.28    0.73
  -2  -9  -4    8.92    0.65
   0   9   4   22.33    1.32
  -2   9   4   26.61    1.65
  -2   9   4   28.55    1.64
   2  -9  -4   26.49    1.61
   2  -9  -4   27.08    1.59
  -3   9   4   20.88    1.36
  -3   9   4   23.04    1.34
   3  -9  -4   23.75    1.41
   3  -9  -4   22.81    1.47
  -4   9   4    0.15    0.40
  -4   9   4   -0.15    0.30
   4  -9  -4   -0.25    0.32
   4  -9  -4   -0.40    0.44
   4  -9  -4    0.06    0.19
  -5   9   4   17.20    1.27
  -5   9   4   17.27    1.19
   5  -9  -4   18.83    1.24
   5  -9  -4   18.33    1.38
  -6   9   4    6.08    0.79
  -6   9   4    5.71    0.81
   6  -9  -4    7.78    0.60
   6  -9  -4    6.80    0.90
   6  -9  -4    7.57    0.83
  -7   9   4    8.70    1.02
   7  -9  -4    9.78    1.02
   8  -9  -4    1.06    0.67
  -9   9   4    0.25    0.85
   9  -9  -4   -0.16    0.81
 -10   9   4    1.39    1.04
  10  -9  -4    1.04    1.05
  -9 -10  -4   -1.49    1.39
   5  10   4   12.96    1.11
   4  10   4    0.11    0.43
  -2 -10  -4   17.64    1.12
   1  10   4    4.89    0.54
  -2  10   4   17.63    1.09
   2 -10  -4   18.32    1.18
   2 -10  -4   18.62    1.14
  -3  10   4   70.09    4.29
  -3  10   4   78.10    4.29
   3 -10  -4   77.67    4.61
   3 -10  -4   82.07    4.64
  -4  10   4   16.85    1.24
   4 -10  -4   20.11    1.21
   4 -10  -4   16.50    1.38
   4 -10  -4   19.06    1.14
  -5  10   4    0.31    0.40
  -5  10   4   -0.16    0.51
   5 -10  -4   -0.08    0.39
   5 -10  -4    0.52    0.60
  -6  10   4    2.39    0.71
  -6  10   4    3.20    0.54
   6 -10  -4    3.47    0.56
  -7  10   4   11.98    1.16
   7 -10  -4   12.19    1.11
   7 -10  -4   12.56    1.69
   8 -10  -4    3.75    0.75
  -9  10   4   13.54    1.54
   9 -10  -4   14.65    1.53
 -10  10   4    0.58    1.05
   4  11   4    4.69    0.57
  -2 -11  -4    1.39    0.31
   0  11   4    4.91    0.44
  -2  11   4   58.18    3.48
  -2  11   4   61.40    3.47
   2 -11  -4   59.21    3.53
   2 -11  -4   61.76    3.51
  -3  11   4    4.80    0.53
  -3  11   4    3.02    0.43
   3 -11  -4    4.41    0.52
   3 -11  -4    3.60    0.52
  -4  11   4    0.26    0.45
  -4  11   4    0.12    0.37
   4 -11  -4    0.12    0.61
   4 -11  -4    0.46    0.33
  -5  11   4   -0.12    0.42
  -5  11   4    0.07    0.59
   5 -11  -4    0.08    0.38
   5 -11  -4    0.15    0.70
   5 -11  -4    0.37    0.23
  -6  11   4    0.21    0.52
  -6  11   4    0.36    1.28
   6 -11  -4    0.23    0.27
   6 -11  -4    0.58    0.41
   6 -11  -4    0.71    0.51
   6 -11  -4    0.27    0.88
  -7  11   4    1.31    0.63
   7 -11  -4    1.42    1.16
   7 -11  -4    2.15    0.63
   7 -11  -4    1.59    0.41
  -8  11   4    9.60    1.26
   8 -11  -4   11.54    1.27
  -9  11   4    0.21    0.94
   9 -11  -4    0.14    0.93
   2  12   4   13.69    1.02
  -2 -12  -4   13.15    0.96
   0  12   4    5.86    0.51
  -2  12   4   18.03    1.06
  -2  12   4   14.36    1.10
   2 -12  -4   17.80    1.06
   2 -12  -4   15.27    1.15
  -3  12   4    5.50    0.57
  -3  12   4    4.19    0.54
   3 -12  -4    4.81    0.62
   3 -12  -4    6.59    0.61
  -4  12   4   32.10    2.18
  -4  12   4   36.75    2.10
   4 -12  -4   36.76    2.21
   4 -12  -4   36.71    2.34
  -5  12   4    0.32    0.61
  -5  12   4    0.48    0.47
   5 -12  -4    1.01    0.76
   5 -12  -4    0.52    0.43
   5 -12  -4    0.26    0.36
  -6  12   4    3.95    0.63
   6 -12  -4    3.76    0.99
   6 -12  -4    4.37    0.57
   6 -12  -4    3.60    0.48
   6 -12  -4    2.32    0.77
  -7  12   4    8.75    1.14
   7 -12  -4    6.50    0.79
   7 -12  -4    8.29    0.71
   7 -12  -4    7.45    1.34
  -8  12   4    1.33    0.84
   8 -12  -4    1.23    0.43
   8 -12  -4    0.00    0.71
  -9  12   4    1.69    1.05
   9 -12  -4    0.78    0.91
   7  13   4    5.10    0.86
   6  13   4    1.55    0.69
   5  13   4   17.61    1.41
   4  13   4    0.83    0.51
  -2 -13  -4    3.63    0.45
   1 -13  -4   12.70    1.00
  -2  13   4    0.53    0.51
   2 -13  -4   -0.01    0.46
   2 -13  -4    0.37    0.30
  -3  13   4   26.85    1.79
  -3  13   4   29.44    1.74
   3 -13  -4   33.02    2.05
   3 -13  -4   30.89    1.93
  -4  13   4    3.01    0.46
  -4  13   4    2.61    0.61
   4 -13  -4    2.62    0.44
   4 -13  -4    1.27    0.72
  -5  13   4   16.17    1.20
   5 -13  -4   15.08    1.54
   5 -13  -4   15.08    1.29
  -6  13   4    4.47    0.69
   6 -13  -4    6.48    0.91
   6 -13  -4    5.24    1.22
  -7  13   4   11.96    1.28
   7 -13  -4   13.19    0.96
   7 -13  -4   12.06    1.25
  -8  13   4    0.57    0.86
   8 -13  -4   -0.34    0.78
  -9  13   4    0.52    1.07
   5  14   4   -0.15    0.60
   4  14   4    0.35    0.63
  -2 -14  -4    5.75    0.58
  -2  14   4    2.93    0.42
   2 -14  -4    1.92    0.37
   2 -14  -4    2.26    0.56
  -3  14   4    7.49    0.91
   3 -14  -4    9.80    0.81
  -4  14   4    3.31    0.51
  -4  14   4    3.10    0.72
   4 -14  -4    3.94    0.83
   4 -14  -4    2.95    0.49
  -5  14   4   -0.06    0.51
   5 -14  -4    0.91    0.50
  -6  14   4   14.38    1.25
   6 -14  -4   12.87    1.55
   6 -14  -4   15.30    1.23
  -7  14   4   -0.09    0.79
   7 -14  -4   -0.02    0.69
  -8  14   4   -1.06    0.93
   8 -14  -4   -0.20    0.82
   4  15   4    5.58    0.71
   2  15   4    1.42    0.51
  -2  15   4    7.83    0.75
   2 -15  -4    8.53    1.05
  -3  15   4    3.18    0.50
   3 -15  -4    2.98    0.78
   3 -15  -4    2.50    0.43
  -4  15   4    0.62    0.49
   4 -15  -4    0.45    0.46
   4 -15  -4    0.00    0.89
  -5  15   4   14.01    1.16
   5 -15  -4   14.59    1.78
   5 -15  -4   16.91    1.26
  -6  15   4    2.26    0.69
   6 -15  -4    2.32    1.28
   6 -15  -4    1.63    0.65
  -7  15   4    2.07    1.40
   7 -15  -4    1.81    0.78
  -8  15   4    2.59    0.96
   6  16   4    3.60    0.85
  -2 -16  -4    2.24    0.61
  -1  16   4   13.02    1.02
   1 -16  -4   12.79    1.30
   2 -16  -4    0.46    0.81
   2 -16  -4    0.80    0.40
   3 -16  -4    0.90    0.46
   3 -16  -4    0.78    0.86
  -4  16   4    0.74    0.54
   4 -16  -4    0.60    0.48
   4 -16  -4   -0.48    1.00
  -5  16   4    0.64    0.63
   5 -16  -4    2.18    1.16
   5 -16  -4    0.34    0.55
  -6  16   4    0.93    0.70
   6 -16  -4    0.94    0.68
   6 -16  -4    1.46    1.69
  -7  16   4    2.26    0.86
   7 -16  -4    2.15    0.81
  -8  16   4    0.33    1.01
   8 -16  -4    0.87    0.98
   8 -16  -4   -0.08    0.54
   6  17   4    2.76    0.87
   4  17   4    3.41    0.74
  -2 -17  -4    7.67    0.85
   2 -17  -4    2.01    0.48
   2 -17  -4    0.86    0.91
  -3  17   4   -0.50    0.52
   3 -17  -4   -0.33    0.46
   3 -17  -4   -0.95    0.96
  -4  17   4   11.03    1.08
   4 -17  -4   12.16    1.07
  -5  17   4    0.17    0.64
   5 -17  -4   -0.61    0.58
   5 -17  -4   -0.90    1.48
  -6  17   4    1.64    0.83
   6 -17  -4    4.04    0.77
  -7  17   4    0.77    0.93
   7 -17  -4   -0.51    1.01
   6  18   4    0.10    0.92
   5  18   4    1.89    0.84
   4  18   4   -0.73    0.72
  -2 -18  -4    4.67    0.86
  -1  18   4    2.86    0.59
   3 -18  -4    0.88    0.52
  -4  18   4    3.13    0.67
   4 -18  -4    2.96    1.37
   4 -18  -4    4.15    0.67
  -5  18   4    1.38    0.75
   5 -18  -4    0.02    1.51
   5 -18  -4    0.94    0.65
   6 -18  -4    0.57    0.90
  -7  18   4    0.68    1.06
   7 -18  -4    0.59    0.57
   5  19   4    0.18    0.89
  -2  19   4    8.50    0.89
   2 -19  -4    9.79    1.02
  -3  19   4    2.24    0.69
   3 -19  -4    0.75    1.63
   3 -19  -4    2.13    0.62
   4 -19  -4    0.69    0.65
  -5  19   4    1.52    0.83
   5 -19  -4    1.50    0.78
   6 -19  -4    0.58    0.82
   4  20   4   -0.42    0.87
   3  20   4    0.03    0.84
  -2  20   4    0.36    0.83
   2 -20  -4    0.94    1.46
   3 -20  -4    1.30    1.57
   3 -20  -4    0.75    0.69
   4 -20  -4    0.42    0.72
   4 -20  -4   -0.75    1.82
   5 -20  -4    0.14    0.79
   2  21   4    0.97    0.92
  -4  21   4    0.88    0.96
   4 -21  -4    1.21    0.82
   1 -22   5   -0.79    0.92
  -1  22  -5    0.57    1.07
   0 -22   5    0.04    0.93
   0  22  -5    0.85    1.12
  -1 -22   5   -0.77    0.95
   1  22  -5   -0.61    1.22
  -2 -22   5    0.55    1.03
  -2 -22   5    2.26    0.63
   3 -21   5    0.33    0.96
  -3  21  -5   -0.87    1.09
  -2  21  -5   -0.54    1.04
   1 -21   5    4.98    1.04
  -1  21  -5    2.97    0.98
   0 -21   5   -0.19    0.82
  -1 -21   5    0.83    0.86
   1  21  -5    0.74    0.73
   1  21  -5    0.69    1.06
   2  21  -5    3.50    1.05
  -3 -21   5    0.91    0.95
   3  21  -5    0.53    1.10
   3  21  -5    1.79    0.78
   4 -20   5    0.50    0.61
  -4  20  -5   -0.23    1.07
   3 -20   5    5.49    0.98
   3 -20   5    5.92    0.68
  -3  20  -5    6.98    1.11
   2 -20   5    0.88    0.84
  -2  20  -5   -0.05    0.94
  -2  20  -5    1.14    0.78
   1 -20   5    1.76    0.80
   0 -20   5    0.02    0.73
   0 -20   5    0.53    0.47
   0  20  -5    0.55    0.88
  -1 -20   5    1.27    0.72
   1  20  -5   -0.30    0.89
  -2 -20   5   -0.68    0.74
   2  20  -5    0.79    0.90
  -3 -20   5    2.07    0.78
   3  20  -5    2.98    1.01
   4  20  -5    0.09    1.12
   4  20  -5    0.30    0.75
   5  20  -5    0.56    0.81
   5 -19   5   -0.35    0.61
  -5  19  -5    1.01    1.03
   4 -19   5    0.27    0.88
  -4  19  -5    0.72    0.95
   3 -19   5   -0.01    0.78
   3 -19   5    0.50    0.48
  -3  19  -5    1.32    0.91
   2 -19   5    7.20    0.91
   1 -19   5    0.93    0.73
  -1  19  -5    2.01    0.83
   0 -19   5    1.51    1.31
   0 -19   5    0.05    0.67
   0  19  -5    0.43    0.77
  -1 -19   5    1.39    1.30
  -1 -19   5    1.50    0.68
   1  19  -5    0.91    0.79
  -2 -19   5   -0.75    1.21
  -2 -19   5    0.61    0.66
   2  19  -5    0.50    0.80
   2  19  -5    0.08    0.61
  -3 -19   5    1.27    0.71
  -3 -19   5    1.80    1.23
   3  19  -5    1.43    0.68
   3  19  -5    1.59    0.84
  -4 -19   5    0.00    1.35
  -4 -19   5    1.86    0.89
  -5 -19   5    1.18    0.99
   5  19  -5    1.55    1.15
   6 -18   5    1.80    0.66
  -6  18  -5    2.07    1.02
   5 -18   5   -0.22    0.55
   5 -18   5   -0.82    0.92
  -5  18  -5   -0.15    0.91
   4 -18   5   -0.14    0.78
  -4  18  -5   -0.34    0.83
   3 -18   5    1.07    0.70
  -3  18  -5    0.59    0.77
   2 -18   5    7.40    0.86
  -2  18  -5    6.02    0.87
   1 -18   5    8.08    1.39
   1 -18   5    8.52    0.87
  -1  18  -5   10.48    1.13
  -1  18  -5    8.96    1.24
   0 -18   5   19.29    1.49
   0 -18   5   18.62    2.02
   0  18  -5   23.37    1.68
   0  18  -5   23.76    1.70
  -1 -18   5    1.93    0.39
  -1 -18   5    2.19    0.63
   1  18  -5    2.46    0.75
  -2 -18   5    3.64    0.71
   2  18  -5    3.32    0.75
  -3 -18   5    0.06    0.66
   3  18  -5    0.40    0.75
  -4 -18   5    1.27    0.79
  -4 -18   5    0.70    1.85
   4  18  -5    0.12    0.87
  -5 -18   5   -0.25    1.23
  -5 -18   5   -0.05    0.84
   5  18  -5    1.77    1.02
   6  18  -5    1.29    1.18
   6 -17   5   -1.09    0.94
  -6  17  -5    0.54    0.93
   5 -17   5    0.41    0.79
  -5  17  -5    0.15    0.79
   4 -17   5    0.90    0.43
   4 -17   5    1.29    0.74
  -4  17  -5    1.51    0.75
   3 -17   5   -0.23    0.64
  -3  17  -5    0.49    0.73
   2 -17   5    0.45    0.60
   2 -17   5    0.30    1.23
   2 -17   5    0.29    0.34
  -2  17  -5    0.31    0.67
   1 -17   5   18.13    2.05
   1 -17   5   21.16    1.54
   1 -17   5   23.01    1.36
  -1  17  -5   24.25    1.72
   0 -17   5   -0.23    0.96
   0 -17   5    0.06    0.57
   0  17  -5    0.26    0.60
  -1 -17   5   15.20    1.28
  -1 -17   5   16.48    1.04
  -1 -17   5   14.13    1.68
   1  17  -5   17.04    1.30
   1  17  -5   15.72    1.37
  -2 -17   5    0.45    0.57
  -2 -17   5    0.27    0.93
   2  17  -5    0.86    0.66
  -3 -17   5    0.80    0.94
  -3 -17   5    2.13    0.65
   3  17  -5    2.60    0.72
  -4 -17   5    3.13    0.73
  -4 -17   5    1.15    0.96
   4  17  -5    1.27    0.78
  -5 -17   5    1.20    0.77
   5  17  -5    0.83    0.89
  -6 -17   5    0.83    0.88
  -6 -17   5    0.27    1.30
   6  17  -5    1.15    1.06
  -7 -17   5   -0.33    0.95
   7  17  -5    1.28    1.30
   7 -16   5   -0.82    1.07
  -7  16  -5   -0.77    0.98
   6 -16   5    8.50    1.03
  -6  16  -5    8.75    1.05
   5 -16   5    3.68    0.77
  -5  16  -5    2.78    0.78
   4 -16   5    0.39    0.66
  -4  16  -5   -0.07    0.78
   3 -16   5    5.31    0.61
   3 -16   5    6.22    1.28
   3 -16   5    5.99    0.73
  -3  16  -5    6.65    0.77
   2 -16   5    0.38    0.31
   2 -16   5    0.31    0.54
   2 -16   5   -0.89    1.07
  -2  16  -5    0.25    0.60
   1 -16   5   11.26    1.45
  -1  16  -5   11.98    1.12
   0 -16   5   27.14    2.05
   0  16  -5   28.64    1.89
  -1 -16   5    3.98    0.58
   1  16  -5    5.20    0.68
  -2 -16   5    0.53    0.53
   2  16  -5    0.14    0.59
  -3 -16   5    0.90    0.57
  -3 -16   5    1.06    0.58
  -3 -16   5    1.51    0.34
   3  16  -5    0.77    0.64
  -4 -16   5    1.99    0.66
  -4 -16   5    1.29    0.87
   4  16  -5    2.90    0.73
  -5 -16   5    2.82    0.76
  -5 -16   5    1.20    0.95
   5  16  -5    1.94    0.85
  -6 -16   5    2.31    0.83
  -6 -16   5    2.89    1.77
   6  16  -5    3.51    1.01
  -7 -16   5    2.82    1.44
  -7 -16   5    0.68    0.83
   7 -15   5    1.46    0.94
  -7  15  -5    1.36    0.91
   6 -15   5    0.39    0.82
  -6  15  -5    0.35    0.77
   5 -15   5   11.40    1.20
  -5  15  -5   10.65    1.20
   4 -15   5    7.11    0.96
  -4  15  -5    7.02    0.77
   3 -15   5    0.32    0.31
  -3  15  -5    1.15    0.57
   2 -15   5   12.96    1.64
   2 -15   5   14.21    0.95
   2 -15   5   15.16    1.14
   2 -15   5   14.47    1.17
  -2  15  -5   17.06    1.24
  -2  15  -5   13.15    1.58
   1 -15   5    4.02    0.58
   1 -15   5    5.46    0.76
   1 -15   5    5.70    0.50
   1 -15   5    4.24    0.83
  -1  15  -5    6.54    0.68
  -1  15  -5    5.95    0.89
   0 -15   5   -0.16    0.45
   0 -15   5   -0.51    0.78
   0 -15   5    0.81    0.48
   0  15  -5    0.22    0.54
   0  15  -5   -0.47    0.72
  -1 -15   5    1.53    0.46
  -1 -15   5    2.12    0.70
  -1 -15   5    1.48    0.28
   1  15  -5    0.91    0.46
   1  15  -5    2.51    0.71
   1  15  -5    2.30    0.54
  -2 -15   5    1.90    0.69
  -2 -15   5    0.88    0.47
  -2 -15   5    1.16    0.29
   2  15  -5    1.53    0.72
   2  15  -5    0.96    0.55
  -3 -15   5   -0.56    0.70
  -3 -15   5    0.39    0.92
  -3 -15   5   -0.05    0.52
   3  15  -5    0.00    0.56
  -4 -15   5   11.45    1.08
  -4 -15   5    9.96    1.14
   4  15  -5   11.58    1.23
  -5 -15   5    7.44    1.02
   5  15  -5   10.61    1.29
  -6 -15   5    1.07    0.76
  -6 -15   5    0.55    1.03
   6  15  -5    0.69    0.88
  -7 -15   5    3.95    0.81
  -7 -15   5    2.56    1.28
   7  15  -5    5.95    1.15
   8  15  -5   -0.59    1.22
   8 -14   5    1.33    1.11
  -8  14  -5    0.63    0.60
   7 -14   5    6.70    0.99
  -7  14  -5    4.44    0.94
   6 -14   5    0.25    0.69
  -6  14  -5    0.43    0.40
  -6  14  -5    0.39    0.72
   5 -14   5    3.46    0.71
  -5  14  -5    2.67    0.67
   4 -14   5   14.27    1.76
   4 -14   5    9.86    1.13
  -4  14  -5    9.79    1.00
   3 -14   5    6.36    0.80
   3 -14   5    3.75    0.54
  -3  14  -5    6.27    0.68
  -3  14  -5    6.69    0.96
   2 -14   5    1.41    0.48
   2 -14   5    1.41    0.76
  -2  14  -5    1.07    0.79
  -2  14  -5    1.60    0.49
   1 -14   5   10.73    1.17
   1 -14   5    8.47    1.11
   1 -14   5    8.88    0.65
   1 -14   5    8.92    0.83
  -1  14  -5    7.77    0.83
   0 -14   5    6.02    0.77
   0 -14   5    7.16    0.76
   0 -14   5    5.76    0.68
   0  14  -5    5.97    0.77
   0  14  -5    3.60    1.13
  -1 -14   5    1.58    0.44
  -1 -14   5    2.82    0.42
  -1 -14   5    4.07    0.65
   1  14  -5    3.14    0.51
  -2 -14   5    0.29    0.58
  -2 -14   5    0.56    0.42
   2  14  -5    0.46    0.41
   2  14  -5    0.04    0.58
   2  14  -5   -0.29    0.46
  -3 -14   5   14.98    1.10
  -3 -14   5   15.21    1.31
  -3 -14   5   16.38    1.19
  -3 -14   5   15.87    1.01
   3  14  -5   15.69    1.36
   3  14  -5   16.78    1.25
   3  14  -5   15.79    1.18
  -4 -14   5    8.66    0.90
  -4 -14   5    9.09    1.08
   4  14  -5    5.13    1.30
   4  14  -5    9.04    1.04
  -5 -14   5    7.75    1.11
  -5 -14   5    6.12    0.72
   5  14  -5    7.99    0.85
  -6 -14   5    1.28    0.68
  -6 -14   5    1.71    0.93
   6  14  -5    1.04    0.79
  -7 -14   5    1.77    1.28
  -7 -14   5    1.19    0.75
   7  14  -5    0.88    0.98
  -8 -14   5    0.65    0.84
   8  14  -5    1.50    1.18
   8 -13   5    6.18    1.10
  -8  13  -5    5.53    0.65
  -8  13  -5    5.71    0.99
   7 -13   5    3.07    0.84
  -7  13  -5    3.07    0.82
   6 -13   5    0.36    0.68
  -6  13  -5    2.08    0.71
   5 -13   5    1.06    0.62
  -5  13  -5    0.57    0.59
   4 -13   5   10.83    0.74
   4 -13   5    9.26    1.16
   4 -13   5    8.35    0.96
  -4  13  -5    9.16    0.97
  -4  13  -5   10.67    1.07
   3 -13   5    5.41    0.87
   3 -13   5    5.69    0.52
   3 -13   5    5.25    0.57
  -3  13  -5    5.97    0.62
   2 -13   5    8.99    0.80
   2 -13   5    7.60    0.76
  -2  13  -5    7.00    0.79
  -2  13  -5    7.35    0.81
   1 -13   5    4.32    0.50
   1 -13   5    4.50    0.58
   1 -13   5    4.35    0.68
  -1  13  -5    4.83    0.66
  -1  13  -5    4.89    0.55
   0 -13   5    5.45    0.70
   0 -13   5    6.10    0.64
   0 -13   5    6.10    0.66
   0  13  -5    7.40    0.94
   0  13  -5    6.17    0.75
  -1 -13   5    2.79    0.44
  -1 -13   5    3.68    0.44
  -1 -13   5    4.02    0.56
  -1 -13   5    3.55    0.38
   1  13  -5    4.33    0.50
   1  13  -5    3.90    0.58
  -2 -13   5    4.92    0.69
  -2 -13   5    5.43    0.65
  -2 -13   5    5.20    0.62
   2  13  -5    5.15    0.60
   2  13  -5    5.52    0.56
  -3 -13   5    9.81    0.72
  -3 -13   5    9.92    1.06
  -3 -13   5   12.37    0.93
   3  13  -5   10.56    0.96
  -4 -13   5   13.60    1.00
  -4 -13   5   14.00    1.14
  -4 -13   5   11.42    1.23
   4  13  -5   14.52    1.19
   4  13  -5   13.81    1.26
  -5 -13   5    0.51    0.71
   5  13  -5    0.87    0.60
  -6 -13   5    0.74    0.63
   6  13  -5    0.77    0.72
  -7 -13   5    1.11    0.71
   7  13  -5    0.81    0.90
  -8 -13   5    1.03    0.85
  -8 -13   5   -0.32    1.33
   8  13  -5    2.36    1.12
   9  13  -5   -0.70    1.25
  -9  12  -5    2.96    0.69
   8 -12   5    2.19    0.96
  -8  12  -5    0.59    0.54
  -8  12  -5    1.19    0.82
   7 -12   5    2.81    0.81
  -7  12  -5    1.78    0.70
  -6  12  -5    9.07    1.02
   5 -12   5    1.36    1.02
   5 -12   5   -0.89    0.52
  -5  12  -5    0.26    0.55
  -5  12  -5   -0.92    0.91
   4 -12   5   20.01    1.37
  -4  12  -5   18.76    1.18
  -4  12  -5   19.41    1.32
   3 -12   5    2.00    0.44
   3 -12   5    2.81    0.30
   3 -12   5    3.34    0.74
  -3  12  -5    2.51    0.45
  -3  12  -5    3.06    0.67
   2 -12   5   10.79    0.86
   2 -12   5   10.70    0.82
   2 -12   5    9.27    1.08
   2 -12   5   11.02    0.71
  -2  12  -5   10.35    0.87
  -2  12  -5   11.79    1.21
   1 -12   5    4.92    0.60
   1 -12   5    4.23    0.43
   1 -12   5    4.74    0.60
  -1  12  -5    4.68    0.59
  -1  12  -5    4.75    0.51
   0 -12   5    2.34    0.47
   0 -12   5    1.78    0.31
   0 -12   5    2.68    0.40
   0  12  -5    2.49    0.42
   0  12  -5    1.24    0.49
  -1 -12   5    4.74    0.50
  -1 -12   5    3.57    0.53
  -1 -12   5    4.17    0.47
   1  12  -5    4.36    0.54
   1  12  -5    4.51    0.48
  -2 -12   5   15.34    1.02
  -2 -12   5   16.08    1.08
  -2 -12   5   15.03    1.17
   2  12  -5   16.31    1.12
  -3 -12   5   19.95    1.34
  -3 -12   5   19.58    1.41
  -3 -12   5   20.91    1.23
   3  12  -5   21.62    1.39
   3  12  -5   19.65    1.42
  -4 -12   5    5.86    0.66
  -4 -12   5    4.29    0.46
  -4 -12   5    4.41    0.54
   4  12  -5    4.65    0.59
  -5 -12   5    1.67    0.45
  -5 -12   5    1.54    0.67
  -5 -12   5    1.62    0.51
   5  12  -5    1.96    0.57
   5  12  -5    1.33    0.60
  -6 -12   5    7.50    1.00
  -6 -12   5    7.22    0.98
   6  12  -5    8.84    0.89
  -7 -12   5    0.31    0.69
  -7 -12   5    1.12    0.95
   7  12  -5   -0.77    0.82
  -8 -12   5    2.01    0.82
  -8 -12   5    2.67    1.34
   8  12  -5    2.49    1.02
   9 -11   5    1.22    1.18
  -9  11  -5    1.46    1.16
  -9  11  -5    0.88    0.65
   8 -11   5    0.49    0.92
  -8  11  -5    0.50    0.53
  -8  11  -5    1.03    0.85
   7 -11   5   17.06    1.46
  -7  11  -5   17.41    1.45
   6 -11   5    1.39    0.61
  -6  11  -5    1.21    0.61
  -6  11  -5   -0.54    1.03
  -6  11  -5    0.64    0.36
   5 -11   5   32.47    2.02
   5 -11   5   31.33    2.34
  -5  11  -5   28.26    2.44
  -5  11  -5   32.96    1.90
  -5  11  -5   32.82    2.00
   4 -11   5    7.33    0.84
   4 -11   5    5.12    0.56
  -4  11  -5    5.42    0.74
  -4  11  -5    4.95    0.61
  -4  11  -5    4.57    0.48
  -4  11  -5    5.78    0.77
   3 -11   5    7.13    0.76
   3 -11   5    6.99    0.71
  -3  11  -5    6.78    0.82
  -3  11  -5    6.48    0.71
   2 -11   5    0.91    0.21
   2 -11   5    1.39    0.49
   2 -11   5    1.07    0.35
  -2  11  -5    1.52    0.38
  -2  11  -5    1.31    0.46
   1 -11   5    0.24    0.17
   1 -11   5    0.81    0.44
   1 -11   5    0.75    0.31
  -1  11  -5    0.46    0.34
  -1  11  -5    0.04    0.40
   0 -11   5    3.90    0.41
   0 -11   5    3.44    0.43
   0 -11   5    3.93    0.34
   0 -11   5    2.72    0.47
   0  11  -5    3.38    0.46
   0  11  -5    3.97    0.43
  -1 -11   5   18.10    1.23
  -1 -11   5   18.19    1.12
  -1 -11   5   18.13    1.17
   1  11  -5   18.45    1.16
   1  11  -5   17.07    1.20
  -2 -11   5    0.50    0.43
  -2 -11   5    0.83    0.33
  -2 -11   5    0.49    0.27
   2  11  -5    0.12    0.32
   2  11  -5    1.03    0.38
  -3 -11   5    4.53    0.58
  -3 -11   5    3.44    0.39
  -3 -11   5    4.10    0.40
  -3 -11   5    4.89    0.54
   3  11  -5    3.71    0.46
   3  11  -5    2.50    0.80
  -4 -11   5    1.55    0.42
  -4 -11   5    1.33    0.24
  -4 -11   5    1.18    0.33
  -4 -11   5    0.94    0.54
   4  11  -5    1.55    0.46
   4  11  -5    1.11    0.48
  -5 -11   5    4.35    0.58
  -5 -11   5    3.45    0.66
   5  11  -5    3.00    0.57
   5  11  -5    3.16    0.57
  -6 -11   5    0.01    0.71
  -6 -11   5   -0.30    0.59
   6  11  -5    1.36    0.66
  -7 -11   5   17.41    1.42
  -7 -11   5   12.36    1.77
   7  11  -5   16.95    1.62
  -8 -11   5    3.36    1.26
   8  11  -5    5.21    1.00
  -9 -11   5    0.03    1.04
   9  11  -5    0.77    1.04
   9 -10   5   -0.08    1.09
  -9  10  -5    0.37    0.61
  -9  10  -5   -0.74    1.23
   8 -10   5    2.50    0.87
  -8  10  -5    3.26    0.77
  -8  10  -5    1.24    0.52
   7 -10   5    0.23    0.70
  -7  10  -5    0.64    0.65
   6 -10   5   13.90    1.18
  -6  10  -5   13.75    1.19
  -6  10  -5   12.58    1.55
   5 -10   5    8.77    0.89
   5 -10   5    9.71    1.09
  -5  10  -5    8.53    0.92
  -5  10  -5    8.67    0.67
  -5  10  -5    8.10    0.85
   4 -10   5   31.73    2.10
   4 -10   5   32.78    1.98
  -4  10  -5   33.62    1.98
  -4  10  -5   33.77    2.32
  -4  10  -5   31.54    2.01
  -4  10  -5   36.32    2.06
   3 -10   5    5.46    0.63
   3 -10   5    5.12    0.62
  -3  10  -5    5.20    0.61
  -3  10  -5    5.41    0.62
   2 -10   5    3.26    0.51
   2 -10   5    3.86    0.39
  -2  10  -5    3.86    0.43
  -2  10  -5    4.57    0.51
  -2  10  -5    3.25    0.34
   1 -10   5    0.83    0.22
   1 -10   5    1.57    0.31
   1 -10   5    0.92    0.39
  -1  10  -5    1.17    0.38
  -1  10  -5    0.67    0.31
   0 -10   5    1.08    0.30
   0 -10   5    0.74    0.21
   0 -10   5    0.91    0.42
   0  10  -5    0.44    0.32
   0  10  -5    0.88    0.34
  -1 -10   5    1.38    0.23
  -1 -10   5    1.47    0.43
  -1 -10   5    1.64    0.30
   1  10  -5    1.37    0.31
   1  10  -5    1.17    0.32
  -2 -10   5   33.62    1.94
  -2 -10   5   30.34    2.03
  -2 -10   5   36.10    1.95
  -2 -10   5   32.50    1.98
   2  10  -5   35.63    2.07
   2  10  -5   35.41    2.09
   2  10  -5   33.05    2.08
  -3 -10   5   11.99    0.83
  -3 -10   5    8.43    1.02
  -3 -10   5   11.56    0.75
   3  10  -5   11.94    0.86
   3  10  -5    8.74    0.81
  -4 -10   5    9.75    0.78
  -4 -10   5    6.80    0.86
  -4 -10   5    7.22    0.64
   4  10  -5    7.66    0.76
  -5 -10   5    4.86    0.62
  -5 -10   5    4.44    0.55
   5  10  -5    5.46    0.59
   5  10  -5    3.74    0.55
  -6 -10   5   14.85    1.39
  -6 -10   5   13.25    1.16
  -6 -10   5   15.42    0.97
   6  10  -5   13.30    1.32
   6  10  -5   14.69    1.28
  -7 -10   5    8.37    1.10
  -7 -10   5    8.79    1.13
   7  10  -5    8.47    0.95
  -8 -10   5    0.74    1.80
   8  10  -5    5.63    0.96
  -9 -10   5    3.00    1.02
   9  10  -5    0.19    1.00
 -10 -10   5    0.22    1.26
  10  10  -5    0.51    1.38
   9  -9   5    1.13    1.06
  -9   9  -5    0.22    0.60
  -9   9  -5    0.58    0.96
   8  -9   5    2.65    0.85
  -8   9  -5    2.27    0.79
  -8   9  -5    0.63    0.49
   7  -9   5    8.60    1.11
  -7   9  -5    8.79    1.20
  -7   9  -5    8.47    1.09
   6  -9   5    5.45    1.06
   6  -9   5    5.71    0.66
  -6   9  -5    4.56    0.60
  -6   9  -5    3.73    0.93
   5  -9   5   21.13    1.36
   5  -9   5   17.81    1.67
  -5   9  -5   19.03    1.31
   4  -9   5    6.73    0.69
   4  -9   5    6.29    1.10
  -4   9  -5    7.75    0.73
  -4   9  -5    7.91    0.56
  -4   9  -5    6.15    0.70
   3  -9   5    0.14    0.48
   3  -9   5    0.22    0.30
   3  -9   5    0.64    0.18
  -3   9  -5    1.01    0.44
  -3   9  -5    0.78    0.34
   2  -9   5    1.90    0.40
   2  -9   5    1.35    0.19
   2  -9   5    1.90    0.30
  -2   9  -5    1.47    0.19
  -2   9  -5    1.43    0.31
  -2   9  -5    2.64    0.41
   1  -9   5   17.43    1.18
   1  -9   5   19.51    1.14
   1  -9   5   19.27    1.12
   1  -9   5   19.97    1.28
  -1   9  -5   18.32    1.16
  -1   9  -5   18.79    1.09
  -1   9  -5   17.96    1.19
   0  -9   5    3.61    0.44
   0  -9   5    3.27    0.30
   0  -9   5    3.80    0.52
   0  -9   5    3.42    0.34
   0   9  -5    3.75    0.33
   0   9  -5    4.10    0.51
   0   9  -5    4.20    0.33
  -1  -9   5   45.77    2.73
  -1  -9   5   45.13    2.69
  -1  -9   5   47.00    2.72
  -1  -9   5   48.46    2.69
   1   9  -5   45.20    2.55
   1   9  -5   41.86    2.57
  -2  -9   5   19.26    1.26
  -2  -9   5   20.33    1.29
  -2  -9   5   21.26    1.22
   2   9  -5   18.01    1.19
   2   9  -5   19.31    1.22
   2   9  -5   18.96    1.18
  -3  -9   5   16.96    1.13
  -3  -9   5   16.94    1.01
  -3  -9   5   16.46    1.09
   3   9  -5   16.01    1.10
  -4  -9   5    2.23    0.24
  -4  -9   5    1.43    0.43
  -4  -9   5    1.51    0.37
   4   9  -5    1.52    0.39
   4   9  -5    1.41    0.39
  -5  -9   5    2.12    0.55
  -5  -9   5    2.53    0.45
  -5  -9   5    3.16    0.40
   5   9  -5    1.74    0.49
   5   9  -5    1.84    0.47
  -6  -9   5    0.53    0.27
  -6  -9   5    0.05    0.66
  -6  -9   5    0.54    0.46
   6   9  -5    1.37    0.58
   6   9  -5    0.44    0.56
   7   9  -5    3.19    0.73
   8   9  -5   -0.16    0.81
  -9  -9   5   -0.57    0.95
   9   9  -5   -0.30    0.94
 -10   8  -5   -0.39    0.94
   9  -8   5    1.85    0.99
  -9   8  -5    2.46    0.87
  -9   8  -5    1.29    0.64
   8  -8   5   -0.80    0.77
  -8   8  -5   -0.12    0.69
   7  -8   5    1.72    0.64
  -7   8  -5    1.25    0.57
  -7   8  -5    1.07    0.44
  -7   8  -5   -0.14    1.01
   6  -8   5    8.49    1.10
   6  -8   5   10.81    0.97
  -6   8  -5    9.42    1.26
  -6   8  -5    8.85    0.86
  -6   8  -5    8.86    0.74
  -6   8  -5    9.32    0.92
   5  -8   5    4.44    0.71
   5  -8   5    2.67    0.48
  -5   8  -5    3.94    0.49
  -5   8  -5    3.46    0.45
  -5   8  -5    2.97    0.64
   4  -8   5    0.11    0.35
   4  -8   5   -0.27    0.46
  -4   8  -5   -0.11    0.21
  -4   8  -5    0.12    0.34
  -4   8  -5    0.17    0.21
  -4   8  -5   -0.83    0.42
   3  -8   5   30.66    1.80
   3  -8   5   29.34    1.85
  -3   8  -5   31.41    1.81
  -3   8  -5   29.91    1.86
  -3   8  -5   31.78    1.91
   2  -8   5    0.12    0.14
   2  -8   5   -0.07    0.24
  -2   8  -5   -0.12    0.14
  -2   8  -5    0.10    0.15
  -2   8  -5   -0.20    0.26
   1  -8   5   10.23    0.80
   1  -8   5   11.58    0.69
   1  -8   5   11.10    0.77
  -1   8  -5   11.39    0.68
  -1   8  -5   10.88    0.79
  -1   8  -5   10.52    0.79
   0  -8   5   68.40    3.95
   0   8  -5   71.20    4.10
   0   8  -5   69.32    4.12
   0   8  -5   71.20    4.12
   0   8  -5   73.84    4.10
  -1  -8   5    0.59    0.26
  -1  -8   5    0.33    0.21
  -1  -8   5    0.31    0.16
  -1  -8   5    0.29    0.16
   1   8  -5   -0.03    0.23
   1   8  -5   -0.22    0.24
  -2  -8   5   13.13    0.91
  -2  -8   5   13.96    0.94
  -2  -8   5   13.66    0.90
  -2  -8   5   13.94    0.83
   2   8  -5   13.54    0.81
   2   8  -5    9.66    0.79
  -3  -8   5   11.66    0.71
  -3  -8   5   11.52    0.79
  -3  -8   5   10.04    0.81
  -3  -8   5   10.66    0.69
   3   8  -5   10.33    0.79
   3   8  -5   10.34    0.77
  -4  -8   5    4.65    0.60
  -4  -8   5    4.29    0.39
   4   8  -5    4.90    0.61
   4   8  -5    4.87    0.65
  -5  -8   5    3.61    0.37
  -5  -8   5    3.68    0.47
  -5  -8   5    4.09    0.41
  -5  -8   5    4.35    0.54
   5   8  -5    3.77    0.50
  -6  -8   5    6.22    0.83
  -6  -8   5    6.46    0.73
   6   8  -5    6.39    0.89
  -7  -8   5    3.07    0.58
   7   8  -5    2.98    0.76
   7   8  -5    2.62    0.70
  -8  -8   5    2.95    1.19
   8   8  -5    1.31    0.76
  -9  -8   5   -0.66    0.90
  -9  -8   5   -0.47    1.46
   9   8  -5   -0.13    0.90
 -10  -8   5   -0.21    1.51
 -10  -8   5    0.49    0.53
  10   8  -5    1.42    1.21
  10  -7   5    0.42    1.23
 -10   7  -5   -0.13    1.06
 -10   7  -5    0.48    0.80
   9  -7   5    3.88    0.99
  -9   7  -5    2.55    0.81
  -9   7  -5    1.50    0.69
   8  -7   5    8.98    1.22
  -8   7  -5    9.73    1.10
  -8   7  -5    8.33    1.40
   7  -7   5   -0.12    0.58
  -7   7  -5    0.05    0.52
  -7   7  -5    0.34    0.96
  -7   7  -5    0.01    0.44
   6  -7   5    1.68    0.83
   6  -7   5    2.09    0.50
  -6   7  -5    1.58    0.37
  -6   7  -5    1.43    0.46
  -6   7  -5    1.97    0.79
   5  -7   5    0.55    0.40
   5  -7   5    0.53    0.57
  -5   7  -5    0.32    0.26
  -5   7  -5    0.25    0.53
  -5   7  -5    0.08    0.33
  -5   7  -5    0.11    0.39
   4  -7   5   14.70    0.98
   4  -7   5   13.02    1.07
  -4   7  -5   15.59    1.00
  -4   7  -5   13.58    0.92
  -4   7  -5   15.02    1.09
   3  -7   5    4.80    0.65
   3  -7   5    5.13    0.51
  -3   7  -5    4.50    0.50
  -3   7  -5    4.88    0.38
   2  -7   5  127.69    7.33
  -2   7  -5  129.18    7.10
  -2   7  -5  124.49    7.11
  -2   7  -5  117.49    7.10
   1  -7   5    1.35    0.24
   1  -7   5    0.92    0.28
  -1   7  -5    1.31    0.25
  -1   7  -5    0.63    0.14
  -1   7  -5    0.87    0.28
   0  -7   5   11.92    0.71
   0  -7   5   11.78    0.77
   0  -7   5   11.96    0.72
   0  -7   5   11.48    0.79
   0   7  -5   12.14    0.71
   0   7  -5   11.44    0.78
   0   7  -5   12.21    0.71
   0   7  -5   11.14    0.77
  -1  -7   5   32.20    1.86
  -1  -7   5   31.10    1.89
  -1  -7   5   33.23    1.89
  -1  -7   5   31.82    1.86
   1   7  -5   31.81    1.90
   1   7  -5   32.92    1.91
  -2  -7   5    5.34    0.37
  -2  -7   5    4.92    0.39
  -2  -7   5    5.23    0.51
   2   7  -5    5.18    0.45
   2   7  -5    4.70    0.51
  -3  -7   5    8.56    0.65
  -3  -7   5    7.10    0.66
  -3  -7   5    7.90    0.62
   3   7  -5    7.68    0.59
   3   7  -5    6.46    0.60
  -4  -7   5    9.27    0.70
  -4  -7   5    7.54    0.56
  -4  -7   5    7.31    0.70
   4   7  -5    6.94    0.70
   4   7  -5    8.06    0.78
  -5  -7   5    3.59    0.45
  -5  -7   5    3.54    0.43
  -5  -7   5    3.34    0.47
   5   7  -5    2.59    0.43
   5   7  -5    3.62    0.47
  -6  -7   5    0.12    0.49
  -6  -7   5    0.40    0.44
  -6  -7   5    0.32    0.55
   6   7  -5    0.08    0.51
   6   7  -5    0.66    0.49
  -7  -7   5    3.07    0.53
  -7  -7   5    1.74    0.79
  -7  -7   5    2.87    0.34
   7   7  -5    2.46    0.66
   7   7  -5    3.62    0.72
  -8  -7   5    9.79    1.26
  -8  -7   5   10.20    0.81
  -8  -7   5    9.37    1.22
   8   7  -5   10.21    1.27
  -9  -7   5    2.33    1.36
  -9  -7   5    2.30    0.97
   9   7  -5    3.29    0.97
 -10  -7   5    1.35    1.14
  10   7  -5    1.99    1.20
  10  -6   5   -0.04    1.16
 -10   6  -5   -0.49    1.01
   9  -6   5    1.91    1.05
  -9   6  -5    0.61    0.80
   8  -6   5    0.09    0.69
  -8   6  -5    0.35    1.16
  -8   6  -5    0.94    0.65
   7  -6   5    2.58    0.60
  -7   6  -5    1.46    0.52
  -7   6  -5    1.75    0.85
   6  -6   5    5.40    0.74
  -6   6  -5    5.70    0.74
  -6   6  -5    5.17    0.74
   5  -6   5    1.84    0.40
  -5   6  -5    0.56    0.53
  -5   6  -5    0.96    0.36
   4  -6   5    3.85    0.40
  -4   6  -5    3.23    0.39
   3  -6   5   57.23    3.22
   3  -6   5   53.64    3.24
  -3   6  -5   55.37    3.34
  -3   6  -5   58.67    3.34
  -3   6  -5   58.28    3.31
   2  -6   5    0.31    0.21
   2  -6   5   -0.41    0.25
  -2   6  -5    0.07    0.13
  -2   6  -5    0.35    0.25
  -2   6  -5    0.03    0.12
   1  -6   5  104.62    5.79
   1  -6   5   99.89    5.79
   1  -6   5   99.32    5.81
   1  -6   5  100.61    5.81
  -1   6  -5   97.39    5.78
  -1   6  -5  101.79    5.76
  -1   6  -5  100.90    5.77
  -1   6  -5  101.97    5.76
   0  -6   5   29.12    1.70
   0  -6   5   29.31    1.73
   0  -6   5   29.91    1.73
   0   6  -5   28.79    1.69
   0   6  -5   28.62    1.71
   0   6  -5   31.06    1.69
   0   6  -5   28.05    1.71
  -1  -6   5    2.83    0.24
  -1  -6   5    2.44    0.25
  -1  -6   5    2.74    0.35
  -1  -6   5    3.20    0.29
   1   6  -5    2.50    0.35
   1   6  -5    2.67    0.23
   1   6  -5    2.31    0.33
  -2  -6   5   15.59    0.95
  -2  -6   5   14.26    0.95
  -2  -6   5   15.37    0.90
   2   6  -5   13.76    0.92
   2   6  -5   15.04    0.91
  -3  -6   5   16.40    1.02
  -3  -6   5   15.55    1.02
   3   6  -5   15.82    0.96
   3   6  -5   16.20    1.02
   3   6  -5   16.50    1.03
  -4  -6   5    0.18    0.17
  -4  -6   5    0.32    0.30
  -4  -6   5    0.17    0.27
   4   6  -5   -0.37    0.27
  -5  -6   5    5.58    0.70
  -5  -6   5    5.05    0.61
  -5  -6   5    4.96    0.49
   5   6  -5    6.00    0.68
   5   6  -5    5.32    0.52
  -6  -6   5    0.57    0.24
  -6  -6   5    1.12    0.53
  -6  -6   5    0.42    0.42
   6   6  -5    0.78    0.48
   6   6  -5    0.59    0.47
  -7  -6   5    1.30    0.70
   7   6  -5    1.65    0.59
   7   6  -5    1.28    0.69
  -8  -6   5    0.46    0.73
  -8  -6   5    0.16    0.91
   8   6  -5    0.78    0.69
  -9  -6   5   -1.41    1.23
  -9  -6   5    0.55    0.92
   9   6  -5   -0.24    0.91
 -10  -6   5    0.15    1.08
  10   6  -5    0.08    1.11
  10  -5   5   -0.43    1.11
 -10   5  -5   -0.94    1.10
   9  -5   5    3.30    0.89
  -9   5  -5    2.16    0.78
   8  -5   5    2.89    0.70
  -8   5  -5    2.01    0.59
   7  -5   5    5.25    1.63
   7  -5   5    4.20    0.61
  -7   5  -5    4.74    0.57
  -7   5  -5    6.04    0.78
  -7   5  -5    4.19    1.01
   6  -5   5   10.00    0.89
   6  -5   5    9.66    1.28
  -6   5  -5    9.19    0.84
  -6   5  -5    9.97    1.09
   5  -5   5   -0.73    0.50
   5  -5   5    0.22    0.34
  -5   5  -5    0.32    0.34
  -5   5  -5    0.56    0.43
  -5   5  -5    0.26    0.23
  -5   5  -5    0.30    0.18
   4  -5   5    3.07    0.44
   4  -5   5    3.84    0.49
  -4   5  -5    2.73    0.33
  -4   5  -5    3.21    0.41
  -4   5  -5    3.71    0.47
   3  -5   5   14.28    0.99
   3  -5   5   14.16    0.92
  -3   5  -5   12.86    0.85
  -3   5  -5   13.00    0.80
  -3   5  -5   13.04    0.87
   2  -5   5   73.36    4.16
   2  -5   5   71.17    4.17
  -2   5  -5   71.22    4.14
  -2   5  -5   73.44    4.12
  -2   5  -5   71.49    4.14
  -2   5  -5   71.19    4.12
   1  -5   5  124.03    7.02
   1  -5   5  120.78    7.02
  -1   5  -5  124.76    7.20
  -1   5  -5  124.33    7.21
  -1   5  -5  128.24    7.21
   0  -5   5   29.87    1.69
   0  -5   5   28.94    1.67
   0  -5   5   27.90    1.69
   0   5  -5   27.82    1.66
   0   5  -5   28.37    1.64
   0   5  -5   30.09    1.65
   0   5  -5   27.40    1.66
  -1  -5   5  114.13    6.22
  -1  -5   5  102.86    6.23
  -1  -5   5  108.78    6.23
   1   5  -5  107.30    6.14
   1   5  -5  104.73    6.14
   1   5  -5  104.08    6.13
   1   5  -5  111.97    6.13
  -2  -5   5    1.04    0.20
   2   5  -5    1.42    0.19
   2   5  -5    1.47    0.16
   2   5  -5    1.78    0.24
   2   5  -5    1.70    0.22
  -3  -5   5    0.30    0.14
  -3  -5   5    0.31    0.24
  -3  -5   5    0.16    0.13
  -3  -5   5    0.38    0.23
   3   5  -5    0.03    0.21
   3   5  -5    0.27    0.14
   3   5  -5    0.10    0.22
   3   5  -5    0.21    0.12
  -4  -5   5    1.33    0.19
  -4  -5   5    1.07    0.29
  -4  -5   5    1.21    0.20
  -4  -5   5    1.31    0.32
   4   5  -5    1.26    0.30
   4   5  -5    1.77    0.32
  -5  -5   5    4.59    0.49
  -5  -5   5    4.86    0.41
  -5  -5   5    4.92    0.61
   5   5  -5    4.54    0.63
   5   5  -5    5.19    0.65
  -6  -5   5    6.28    0.69
  -6  -5   5    4.81    0.61
  -6  -5   5    4.60    0.53
  -6  -5   5    4.64    0.47
   6   5  -5    4.35    0.55
  -7  -5   5    2.10    0.30
  -7  -5   5    1.59    0.42
  -7  -5   5    1.29    0.69
  -7  -5   5    3.15    0.61
   7   5  -5    1.92    0.69
   7   5  -5    2.32    0.58
  -8  -5   5    5.94    0.98
   8   5  -5    6.32    0.82
  -9  -5   5   -0.93    1.20
  -9  -5   5    0.03    0.86
   9   5  -5   -1.49    0.85
 -10  -5   5   -0.35    1.07
  10   5  -5    0.64    1.09
 -11  -5   5    1.73    1.27
 -11  -5   5    2.20    0.72
  11   5  -5    2.66    1.51
  10  -4   5    3.07    1.20
   9  -4   5    2.00    0.88
  -9   4  -5    0.41    1.45
  -9   4  -5    0.80    0.69
   8  -4   5    0.46    0.62
  -8   4  -5   -2.08    1.02
  -8   4  -5    0.05    0.55
   7  -4   5    1.99    0.54
   7  -4   5    2.46    0.95
  -7   4  -5    3.25    0.81
  -7   4  -5    1.86    0.49
   6  -4   5   20.02    1.56
   6  -4   5   20.87    1.35
  -6   4  -5   18.84    1.46
  -6   4  -5   19.61    1.28
   5  -4   5    2.18    0.51
  -5   4  -5    1.53    0.44
  -5   4  -5    1.96    0.33
   4  -4   5    0.07    0.33
   4  -4   5    0.69    0.28
  -4   4  -5    0.50    0.31
  -4   4  -5   -0.12    0.25
   3  -4   5    4.04    0.47
   3  -4   5    5.24    0.44
  -3   4  -5    5.08    0.36
  -3   4  -5    5.29    0.46
  -3   4  -5    4.90    0.51
   2  -4   5    6.34    0.45
   2  -4   5    5.73    0.47
  -2   4  -5    7.43    0.50
  -2   4  -5    6.84    0.45
  -2   4  -5    6.83    0.54
   1  -4   5    1.91    0.27
   1  -4   5    1.79    0.22
  -1   4  -5    2.22    0.28
  -1   4  -5    1.92    0.20
  -1   4  -5    2.02    0.19
  -1   4  -5    2.38    0.24
   0  -4   5  327.77   17.89
   0  -4   5  294.34   17.89
   0  -4   5  316.78   17.89
   0   4  -5  309.74   17.52
   0   4  -5  306.37   17.52
   0   4  -5  303.37   17.52
  -1  -4   5    8.02    0.58
  -1  -4   5    9.17    0.53
  -1  -4   5    9.23    0.58
   1   4  -5    8.98    0.55
   1   4  -5    9.84    0.60
   1   4  -5    8.35    0.58
  -2  -4   5    5.40    0.41
  -2  -4   5    4.67    0.41
   2   4  -5    5.10    0.42
   2   4  -5    5.85    0.45
   2   4  -5    5.78    0.36
   2   4  -5    5.22    0.37
  -3  -4   5   31.81    1.88
  -3  -4   5   30.42    1.87
  -3  -4   5   31.52    1.84
  -3  -4   5   33.30    1.84
   3   4  -5   30.52    1.79
   3   4  -5   31.08    1.83
   3   4  -5   31.30    1.82
  -4  -4   5    0.94    0.28
  -4  -4   5    1.37    0.19
  -4  -4   5    1.47    0.29
  -4  -4   5    1.14    0.28
   4   4  -5    1.54    0.19
   4   4  -5    1.15    0.28
  -5  -4   5    0.75    0.24
  -5  -4   5    1.12    0.34
  -5  -4   5    0.35    0.17
  -5  -4   5    0.60    0.39
   5   4  -5    0.72    0.36
   5   4  -5    1.62    0.37
  -6  -4   5   16.08    0.99
  -6  -4   5   15.08    1.16
   6   4  -5   14.39    1.17
   6   4  -5   16.10    1.14
  -7  -4   5    1.95    0.67
  -7  -4   5    1.91    0.31
  -7  -4   5    2.98    0.62
   7   4  -5    0.88    0.52
  -8  -4   5    0.56    0.34
  -8  -4   5    0.39    0.90
  -8  -4   5   -0.13    0.84
  -8  -4   5    0.47    0.54
   8   4  -5    0.86    0.69
  -9  -4   5    1.22    1.21
  -9  -4   5    0.47    0.44
  -9  -4   5    0.18    0.82
   9   4  -5    1.09    0.85
 -10  -4   5    0.67    1.07
 -10  -4   5    0.35    0.46
 -10  -4   5    0.54    0.59
  10   4  -5    1.42    1.02
 -11  -4   5    1.62    1.30
  11   4  -5    0.62    1.41
  10  -3   5    0.79    1.10
   9  -3   5    0.39    0.80
  -9   3  -5   -0.70    1.35
  -9   3  -5   -0.20    0.67
   8  -3   5    0.66    0.64
  -8   3  -5    0.38    0.57
   7  -3   5    0.20    0.82
   7  -3   5    0.84    0.50
  -7   3  -5   -0.26    0.45
  -7   3  -5    0.30    0.42
  -7   3  -5   -0.97    0.72
   6  -3   5    5.47    0.69
   6  -3   5    4.84    0.70
  -6   3  -5    5.10    0.67
  -6   3  -5    6.63    0.68
   5  -3   5   39.99    2.29
   5  -3   5   37.24    2.33
  -5   3  -5   38.37    2.30
  -5   3  -5   39.29    2.34
   4  -3   5    2.78    0.38
   4  -3   5    2.47    0.30
  -4   3  -5    2.74    0.38
  -4   3  -5    3.94    0.43
   3  -3   5    0.05    0.23
   3  -3   5    0.05    0.20
  -3   3  -5    0.36    0.24
   2  -3   5   13.52    0.85
   2  -3   5   13.59    0.83
  -2   3  -5   13.84    0.88
  -2   3  -5   14.45    0.87
   1  -3   5   44.29    2.58
   1  -3   5   45.12    2.58
  -1   3  -5   46.62    2.71
  -1   3  -5   47.22    2.71
   0  -3   5    5.12    0.37
   0  -3   5    4.91    0.37
   0   3  -5    4.54    0.35
   0   3  -5    5.03    0.36
  -1  -3   5   37.08    2.28
  -1  -3   5   41.72    2.28
   1   3  -5   39.15    2.34
   1   3  -5   41.59    2.34
   1   3  -5   40.36    2.36
   1   3  -5   42.02    2.36
  -2  -3   5   35.14    2.01
  -2  -3   5   33.57    2.02
  -2  -3   5   33.12    1.99
  -2  -3   5   36.33    1.99
   2   3  -5   33.59    1.93
   2   3  -5   30.88    1.91
   2   3  -5   33.97    1.93
   2   3  -5   34.30    1.91
  -3  -3   5    5.66    0.50
  -3  -3   5    6.23    0.49
  -3  -3   5    7.15    0.43
   3   3  -5    6.64    0.41
   3   3  -5    6.07    0.49
   3   3  -5    5.73    0.49
   3   3  -5    6.24    0.40
  -4  -3   5    8.23    0.58
  -4  -3   5    8.82    0.56
  -4  -3   5    8.53    0.64
  -4  -3   5    8.71    0.55
   4   3  -5    8.37    0.65
   4   3  -5    9.25    0.68
   4   3  -5    9.30    0.56
   4   3  -5    8.05    0.57
  -5  -3   5   35.58    2.22
  -5  -3   5   41.80    2.28
  -5  -3   5   38.60    2.22
  -5  -3   5   38.65    2.23
  -5  -3   5   36.57    2.30
   5   3  -5   39.37    2.26
   5   3  -5   35.59    2.23
  -6  -3   5    3.32    0.39
  -6  -3   5    3.99    0.48
  -6  -3   5    3.44    0.52
  -6  -3   5    4.08    0.45
  -6  -3   5    4.07    0.53
   6   3  -5    4.40    0.51
   6   3  -5    4.03    0.58
  -7  -3   5   16.36    1.14
  -7  -3   5   14.59    1.38
  -7  -3   5   17.93    1.08
  -7  -3   5   17.00    1.11
  -7  -3   5   18.25    1.34
   7   3  -5   17.58    1.46
   7   3  -5   17.14    1.30
  -8  -3   5    3.09    0.93
  -8  -3   5    3.76    0.55
  -8  -3   5    3.11    0.43
  -8  -3   5    4.06    0.76
   8   3  -5    3.37    0.73
   8   3  -5    4.15    1.54
  -9  -3   5   -0.22    1.19
  -9  -3   5   -0.12    0.82
  -9  -3   5   -0.41    0.43
   9   3  -5    1.38    0.83
 -10  -3   5    0.79    0.45
 -10  -3   5    1.32    0.59
 -10  -3   5    0.85    0.97
  10   3  -5    1.97    1.13
 -11  -3   5    2.02    1.36
  11   3  -5    2.14    1.49
  10  -2   5    0.69    1.01
 -10   2  -5   -0.31    0.89
   9  -2   5    0.12    0.78
  -9   2  -5   -0.46    0.70
   8  -2   5   16.38    1.34
  -8   2  -5   15.90    1.26
  -8   2  -5   13.58    1.65
   7  -2   5   10.75    1.41
   7  -2   5   12.40    1.02
  -7   2  -5   12.45    1.03
  -7   2  -5   10.45    1.28
   6  -2   5   40.09    2.49
  -6   2  -5   41.56    2.55
  -6   2  -5   40.60    2.46
   5  -2   5   10.32    0.76
   5  -2   5    8.88    0.87
  -5   2  -5   10.31    0.83
  -5   2  -5    8.49    0.73
   4  -2   5   25.53    1.49
   4  -2   5   24.15    1.53
  -4   2  -5   23.94    1.43
  -4   2  -5   23.56    1.44
   3  -2   5    1.67    0.21
   3  -2   5    1.46    0.25
  -3   2  -5    1.08    0.21
  -3   2  -5    1.80    0.24
  -3   2  -5    1.64    0.53
   2  -2   5    2.05    0.29
  -2   2  -5    1.10    0.18
   1  -2   5   22.26    1.30
   1  -2   5   22.22    1.30
  -1   2  -5   22.32    1.32
  -1   2  -5   22.91    1.32
   0  -2   5    7.52    0.49
   0  -2   5    7.99    0.49
   0   2  -5    8.96    0.52
   0   2  -5    7.57    0.52
  -1  -2   5   50.95    3.17
  -1  -2   5   61.05    3.17
  -1  -2   5   53.55    3.17
   1   2  -5   51.76    2.91
   1   2  -5   49.30    2.91
  -2  -2   5    2.11    0.22
  -2  -2   5    2.33    0.27
  -2  -2   5    2.44    0.20
   2   2  -5    2.66    0.28
   2   2  -5    2.87    0.21
   2   2  -5    1.80    0.27
   2   2  -5    2.11    0.21
  -3  -2   5    0.36    0.11
  -3  -2   5   -0.04    0.10
  -3  -2   5    0.21    0.19
  -3  -2   5    0.07    0.18
   3   2  -5    0.25    0.12
   3   2  -5    0.36    0.11
   3   2  -5    0.26    0.11
   3   2  -5   -0.03    0.19
   3   2  -5    0.10    0.20
  -4  -2   5   33.72    1.98
  -4  -2   5   32.94    1.95
  -4  -2   5   33.23    1.98
  -4  -2   5   34.91    1.94
  -4  -2   5   32.79    1.95
   4   2  -5   34.04    1.99
   4   2  -5   32.43    1.96
   4   2  -5   34.12    1.99
  -5  -2   5   17.03    1.07
  -5  -2   5   18.87    1.20
  -5  -2   5   17.34    1.06
   5   2  -5   16.56    1.15
   5   2  -5   17.89    1.13
  -6  -2   5   21.58    1.44
  -6  -2   5   20.47    1.32
  -6  -2   5   22.95    1.45
   6   2  -5   19.60    1.44
   6   2  -5   21.84    1.37
  -7  -2   5    7.38    0.95
  -7  -2   5    6.18    0.75
  -7  -2   5    5.28    0.62
  -7  -2   5    5.68    0.64
   7   2  -5    7.44    0.93
   7   2  -5    9.38    0.89
  -8  -2   5   16.84    1.70
  -8  -2   5   19.28    1.53
  -8  -2   5   20.35    1.28
   8   2  -5   17.43    1.87
   8   2  -5   20.56    1.49
  -9  -2   5    2.13    1.24
  -9  -2   5    1.90    0.50
  -9  -2   5    2.30    0.88
   9   2  -5    1.98    0.79
 -10  -2   5   -0.81    0.97
 -10  -2   5    0.71    0.78
  10   2  -5   -2.04    1.06
  11   2  -5    2.18    1.43
  10  -1   5    2.68    1.02
 -10   1  -5    0.54    0.87
   9  -1   5    1.74    0.82
  -9   1  -5    1.66    1.25
  -9   1  -5    2.62    0.79
   8  -1   5    0.18    0.61
  -8   1  -5    0.88    0.61
  -8   1  -5    0.22    0.93
   7  -1   5   -0.01    0.49
  -7   1  -5   -0.08    0.48
  -7   1  -5    0.34    0.71
   6  -1   5    2.08    0.41
   6  -1   5    0.60    0.55
  -6   1  -5    1.21    0.40
  -6   1  -5    1.79    0.52
   5  -1   5   15.41    0.99
   5  -1   5   13.75    1.08
  -5   1  -5   16.47    1.04
  -5   1  -5   14.88    1.09
   4  -1   5    0.79    0.25
   4  -1   5    0.67    0.29
  -4   1  -5    0.90    0.28
  -4   1  -5    0.81    0.25
   3  -1   5   28.66    1.73
   3  -1   5   30.07    1.72
  -3   1  -5   32.60    1.93
  -3   1  -5   30.84    1.81
  -3   1  -5   29.40    1.80
   2  -1   5   23.61    1.38
   1  -1   5    0.32    0.10
   1  -1   5    0.20    0.11
  -1   1  -5    0.05    0.10
  -1   1  -5    0.09    0.12
   0  -1   5    6.28    0.39
   0  -1   5    5.55    0.38
   0  -1   5    5.73    0.38
   0   1  -5    5.10    0.34
  -1  -1   5    0.54    0.12
  -1  -1   5    0.70    0.13
  -1  -1   5    0.31    0.09
   1   1  -5    0.67    0.12
   1   1  -5    0.23    0.12
   1   1  -5    0.43    0.11
  -2  -1   5   47.58    2.79
  -2  -1   5   47.50    2.81
  -2  -1   5   52.28    2.80
  -2  -1   5   47.10    2.80
   2   1  -5   47.22    2.74
   2   1  -5   49.66    2.73
   2   1  -5   46.47    2.74
   2   1  -5   46.45    2.72
  -3  -1   5    2.24    0.31
  -3  -1   5    2.74    0.33
  -3  -1   5    1.94    0.19
   3   1  -5    1.80    0.24
   3   1  -5    1.86    0.24
  -4  -1   5   19.04    1.11
  -4  -1   5   17.55    1.15
  -4  -1   5   19.13    1.10
   4   1  -5   17.30    1.12
   4   1  -5   17.96    1.05
   4   1  -5   17.79    1.11
  -5  -1   5   16.95    1.01
  -5  -1   5   16.82    1.03
  -5  -1   5   16.77    1.13
  -5  -1   5   17.16    1.11
  -5  -1   5   16.08    1.02
   5   1  -5   16.51    1.08
   5   1  -5   16.25    1.12
  -6  -1   5   -0.30    0.19
  -6  -1   5    0.12    0.46
  -6  -1   5   -0.35    0.46
  -6  -1   5   -0.21    0.26
  -6  -1   5    0.13    0.23
   6   1  -5   -0.66    0.38
   6   1  -5    0.10    0.47
  -7  -1   5    7.38    0.80
  -7  -1   5    7.21    0.70
  -7  -1   5    5.79    0.66
  -7  -1   5    7.17    0.58
  -7  -1   5    7.66    0.95
   7   1  -5    8.30    0.85
   7   1  -5    7.67    0.91
  -8  -1   5    3.98    0.73
  -8  -1   5    3.29    0.95
  -8  -1   5    3.32    0.37
  -8  -1   5    3.61    0.44
   8   1  -5    3.49    0.96
   8   1  -5    3.98    0.68
  -9  -1   5    0.78    0.47
  -9  -1   5    0.40    1.41
  -9  -1   5    0.83    0.81
   9   1  -5    1.17    0.84
 -10  -1   5    4.06    1.05
  10   1  -5    5.91    1.13
  11   1  -5   -0.70    1.34
 -10   0  -5   -2.11    1.71
 -10   0  -5    1.23    0.96
  -9   0  -5    5.74    0.85
  -9   0  -5    6.44    1.29
  -8   0  -5   -0.79    0.92
  -8   0  -5   -0.08    0.59
  -7   0  -5   15.36    1.12
  -7   0  -5   12.18    1.32
  -6   0  -5    0.23    0.38
  -6   0  -5    0.63    0.51
   5   0   5    0.67    0.30
   5   0   5    0.14    0.38
  -5   0  -5    0.05    0.30
  -5   0  -5    0.65    0.36
  -4   0  -5    0.03    0.23
  -4   0  -5    0.11    0.23
  -3   0  -5    1.11    0.19
   2   0   5   -0.36    0.18
  -2   0  -5   -0.29    0.36
   1   0   5    5.50    0.38
   0   0   5    0.07    0.10
   0   0  -5   -0.04    0.10
  -1   0   5    2.74    0.20
  -1   0   5    2.64    0.22
  -1   0   5    1.90    0.22
   1   0  -5    1.71    0.20
   1   0  -5    2.06    0.20
   1   0  -5    1.99    0.18
  -2   0   5    0.14    0.09
  -2   0   5   -0.07    0.14
  -2   0   5    0.13    0.10
  -2   0   5    0.35    0.13
   2   0  -5   -0.06    0.09
   2   0  -5    0.01    0.14
   2   0  -5   -0.04    0.14
   2   0  -5   -0.09    0.10
  -3   0   5  214.64   11.28
  -3   0   5  188.03   11.28
  -3   0   5  188.47   11.26
   3   0  -5  185.19   10.72
   3   0  -5  187.89   10.70
   3   0  -5  188.34   10.72
  -4   0   5   -0.01    0.27
  -4   0   5    0.20    0.28
  -4   0   5    0.00    0.15
  -4   0   5    0.19    0.12
   4   0  -5    0.05    0.25
   4   0  -5    0.15    0.13
   4   0  -5   -0.24    0.23
  -5   0   5    4.15    0.47
  -5   0   5    3.88    0.44
  -5   0   5    3.81    0.38
  -5   0   5    3.64    0.32
   5   0  -5    4.02    0.55
   5   0  -5    4.20    0.47
   5   0  -5    4.34    0.35
  -6   0   5    0.38    0.44
  -6   0   5    0.55    0.24
  -6   0   5    0.04    0.18
  -6   0   5   -0.15    0.47
   6   0  -5    0.36    0.48
   6   0  -5   -0.25    0.39
  -7   0   5    0.49    0.54
  -7   0   5    0.58    0.30
   7   0  -5    0.08    0.47
   7   0  -5    0.69    0.64
  -8   0   5    0.05    0.37
  -8   0   5    0.44    0.65
   8   0  -5    0.72    0.90
   8   0  -5   -0.19    0.59
  -9   0   5    7.69    0.94
  -9   0   5    8.11    0.98
   9   0  -5    9.39    1.04
 -10   0   5    0.28    0.99
  10   0  -5   -0.13    1.07
  11   0  -5    3.13    1.35
 -10  -1  -5    1.46    0.93
 -10  -1  -5   -0.17    1.72
  -9  -1  -5    2.46    0.78
   8   1   5    0.43    0.63
  -8  -1  -5    0.27    0.60
  -8  -1  -5   -0.59    0.88
   7   1   5    0.33    0.49
   7   1   5    0.25    0.62
  -7  -1  -5   -0.03    0.70
  -7  -1  -5   -0.05    0.47
   6   1   5    0.94    0.39
  -6  -1  -5    1.32    0.48
  -6  -1  -5    0.84    0.39
  -5  -1  -5   14.73    1.03
   4   1   5    0.84    0.19
  -4  -1  -5    0.77    0.25
   3   1   5   34.15    1.93
   3   1   5   31.82    1.97
   2   1   5   28.52    1.66
   1   1   5    0.57    0.19
   1   1   5    0.25    0.11
  -1  -1  -5    0.55    0.14
   0   1   5    6.45    0.42
   0  -1  -5    6.91    0.45
  -1   1   5    0.72    0.11
   1  -1  -5    0.50    0.10
   1  -1  -5    0.33    0.09
  -2   1   5   50.02    2.71
  -2   1   5   44.29    2.72
   2  -1  -5   43.64    2.76
   2  -1  -5   48.97    2.75
   2  -1  -5   53.22    2.75
   2  -1  -5   45.50    2.76
  -3   1   5    1.53    0.24
  -3   1   5    1.87    0.19
  -3   1   5    3.01    0.36
   3  -1  -5    2.51    0.32
   3  -1  -5    1.75    0.19
   3  -1  -5    3.00    0.34
   3  -1  -5    1.98    0.21
  -4   1   5   17.98    1.13
  -4   1   5   19.41    1.20
  -4   1   5   19.09    1.17
   4  -1  -5   17.11    1.14
   4  -1  -5   19.72    1.08
   4  -1  -5   16.59    1.14
   4  -1  -5   18.92    1.07
  -5   1   5   17.04    1.03
  -5   1   5   15.30    1.00
  -5   1   5   16.26    1.11
  -5   1   5   17.25    1.13
  -5   1   5   16.97    0.99
   5  -1  -5   16.59    1.10
   5  -1  -5   17.64    1.01
   5  -1  -5   15.97    1.17
  -6   1   5    0.36    0.43
  -6   1   5    0.00    0.24
  -6   1   5    0.52    0.47
   6  -1  -5    0.06    0.24
   6  -1  -5    0.29    0.37
   6  -1  -5    0.22    0.18
   6  -1  -5    0.60    0.48
  -7   1   5    6.98    0.54
  -7   1   5    6.26    0.67
  -7   1   5    8.78    0.92
   7  -1  -5    7.28    0.81
   7  -1  -5    7.09    0.82
  -8   1   5    4.65    0.73
  -8   1   5    2.61    1.02
  -8   1   5    3.32    0.46
   8  -1  -5    3.57    0.71
   8  -1  -5    4.90    1.00
  -9   1   5    0.22    0.49
  -9   1   5    0.10    0.79
   9  -1  -5    0.58    0.85
 -10   1   5    6.24    1.16
  10  -1  -5    7.41    1.15
  11  -1  -5    0.50    1.37
  -9  -2  -5   -0.58    1.24
  -9  -2  -5    1.15    0.77
   8   2   5   14.73    1.26
  -8  -2  -5   13.19    1.21
   7   2   5    9.24    1.06
  -7  -2  -5    8.79    0.90
   6   2   5   41.61    2.48
  -6  -2  -5   31.91    2.19
  -6  -2  -5   38.96    2.15
   5   2   5    8.80    0.83
  -5  -2  -5    8.77    0.73
   4   2   5   24.36    1.53
   3   2   5    1.78    0.29
   3   2   5    1.63    0.19
   2   2   5    1.00    0.23
  -2  -2  -5    1.84    0.41
   1   2   5   26.36    1.54
  -1  -2  -5   27.12    1.58
   0   2   5    8.82    0.55
   0  -2  -5    8.91    0.54
   0  -2  -5    8.49    0.52
  -1   2   5   57.57    3.07
  -1   2   5   49.21    3.06
   1  -2  -5   58.67    3.24
   1  -2  -5   53.87    3.23
  -2   2   5    3.05    0.24
  -2   2   5    2.31    0.28
  -2   2   5    2.43    0.31
   2  -2  -5    2.07    0.26
   2  -2  -5    2.19    0.24
   2  -2  -5    2.06    0.26
  -3   2   5    0.26    0.22
  -3   2   5    0.13    0.13
  -3   2   5    0.07    0.20
   3  -2  -5    0.25    0.10
   3  -2  -5    0.12    0.19
   3  -2  -5    0.42    0.20
  -4   2   5   34.09    2.00
  -4   2   5   34.07    1.97
  -4   2   5   32.80    1.99
   4  -2  -5   33.15    2.03
   4  -2  -5   33.82    1.98
   4  -2  -5   35.64    1.99
  -5   2   5   17.97    1.15
  -5   2   5   15.83    1.14
  -5   2   5   17.24    1.06
   5  -2  -5   18.49    1.09
   5  -2  -5   18.00    1.17
  -6   2   5   22.72    1.52
  -6   2   5   23.67    1.54
   6  -2  -5   21.74    1.53
   6  -2  -5   23.43    1.45
  -7   2   5    7.01    0.79
  -7   2   5    6.91    0.95
   7  -2  -5    8.13    1.11
   7  -2  -5    6.87    0.76
   7  -2  -5    7.63    0.88
  -8   2   5   23.71    1.57
  -8   2   5   22.05    1.62
  -8   2   5   18.26    1.80
   8  -2  -5   22.89    1.65
   8  -2  -5   23.55    2.07
  -9   2   5    1.86    0.90
 -10   2   5    0.48    1.09
  10  -2  -5   -0.79    1.01
  11  -2  -5   -1.27    1.34
  -9  -3  -5   -0.18    1.24
  -7  -3  -5   -0.84    0.65
   6   3   5    6.26    0.65
   5   3   5   35.35    2.16
   4   3   5    4.08    0.43
   3   3   5   -0.05    0.26
   3   3   5    0.14    0.15
   2   3   5   14.99    0.90
  -2  -3  -5   12.08    0.91
   1   3   5   44.83    2.59
  -1  -3  -5   48.05    2.77
   0   3   5    5.13    0.37
  -1   3   5   39.23    2.26
   1  -3  -5   39.55    2.28
   1  -3  -5   39.55    2.29
  -2   3   5   30.89    1.85
  -2   3   5   31.48    1.86
  -2   3   5   33.22    1.85
   2  -3  -5   32.69    1.90
  -3   3   5    5.86    0.49
  -3   3   5    6.05    0.42
  -3   3   5    5.23    0.47
   3  -3  -5    6.51    0.42
   3  -3  -5    6.41    0.48
  -4   3   5    9.53    0.71
  -4   3   5    8.88    0.72
   4  -3  -5    8.75    0.65
  -5   3   5   41.06    2.42
  -5   3   5   39.92    2.42
   5  -3  -5   37.59    2.28
   5  -3  -5   40.77    2.32
  -6   3   5    3.64    0.51
   6  -3  -5    4.97    0.41
   6  -3  -5    4.25    0.58
   6  -3  -5    4.04    0.49
   6  -3  -5    5.06    0.53
  -7   3   5   19.97    1.45
  -7   3   5   19.68    1.51
   7  -3  -5   20.19    1.42
   7  -3  -5   20.44    1.59
  -8   3   5    2.87    0.88
  -8   3   5    3.12    0.77
   8  -3  -5    3.91    1.00
   8  -3  -5    4.48    0.75
  -9   3   5    0.01    0.88
   9  -3  -5    0.33    0.80
 -10   3   5    0.25    1.08
  10  -3  -5    0.71    1.05
  11  -3  -5    0.67    1.32
  -9  -4  -5    0.41    1.22
  -8  -4  -5   -0.44    1.07
  -8  -4  -5   -0.32    0.62
   6   4   5   17.61    1.30
   5   4   5    2.38    0.42
   4   4   5   -0.21    0.31
   3   4   5    5.34    0.42
   2   4   5    6.29    0.45
  -2  -4  -5    6.49    0.70
  -1  -4  -5    2.03    0.19
  -1  -4  -5    2.08    0.26
   0  -4  -5  322.42   18.60
   0  -4  -5  328.51   18.61
  -1   4   5    8.37    0.52
   1  -4  -5    9.85    0.63
  -2   4   5    5.52    0.40
  -2   4   5    4.87    0.38
   2  -4  -5    5.12    0.39
  -3   4   5   30.52    1.94
  -3   4   5   36.08    1.94
  -3   4   5   33.06    1.95
   3  -4  -5   30.73    1.81
   3  -4  -5   30.69    1.81
  -4   4   5    1.51    0.31
  -4   4   5    1.87    0.31
   4  -4  -5    1.35    0.28
   4  -4  -5    1.85    0.32
   4  -4  -5    1.10    0.19
  -5   4   5    0.73    0.36
  -5   4   5    0.62    0.37
   5  -4  -5    0.43    0.20
   5  -4  -5    0.73    0.33
  -6   4   5   19.56    1.31
  -6   4   5   17.45    1.33
   6  -4  -5   18.01    1.24
  -7   4   5    1.69    0.60
  -7   4   5    1.17    0.68
   7  -4  -5    1.90    0.71
   7  -4  -5    1.96    0.38
   7  -4  -5    2.39    0.56
  -8   4   5   -0.33    0.70
  -8   4   5    0.68    0.89
   8  -4  -5   -0.32    0.63
   8  -4  -5    0.60    0.99
  -9   4   5    1.58    0.88
   9  -4  -5    0.94    0.84
 -10   4   5    0.09    1.05
  10  -4  -5    1.11    1.03
  11  -4  -5    1.11    1.34
 -10  -5  -5    0.27    1.35
  -9  -5  -5    1.96    1.31
   6   5   5    7.93    0.88
   5   5   5   -0.30    0.39
   3   5   5   11.25    0.82
   2   5   5   66.14    3.83
   2   5   5   65.94    3.80
  -2  -5  -5   66.81    3.85
  -1  -5  -5  122.51    6.88
  -1  -5  -5  117.36    6.86
   0   5   5   25.78    1.49
   0  -5  -5   26.19    1.54
   0  -5  -5   26.90    1.56
  -1   5   5  104.72    6.00
  -2   5   5    0.74    0.17
   2  -5  -5    1.10    0.21
   2  -5  -5    1.28    0.19
  -3   5   5    0.09    0.24
  -3   5   5    0.17    0.21
   3  -5  -5   -0.05    0.25
  -4   5   5    0.75    0.31
  -4   5   5    0.88    0.30
   4  -5  -5    1.03    0.33
   4  -5  -5    1.10    0.30
  -5   5   5    4.56    0.48
  -5   5   5    5.24    0.67
   5  -5  -5    6.05    0.63
   5  -5  -5    5.68    0.43
   5  -5  -5    4.98    0.64
   5  -5  -5    5.95    0.49
  -6   5   5    5.56    0.61
   6  -5  -5    5.26    0.45
   6  -5  -5    3.47    0.63
   6  -5  -5    6.52    0.73
  -7   5   5    2.28    0.61
   7  -5  -5    2.83    0.56
  -8   5   5    9.19    1.56
  -8   5   5    5.60    0.85
   8  -5  -5    8.09    1.06
   8  -5  -5    4.20    1.11
  -9   5   5   -0.07    0.86
   9  -5  -5   -0.20    0.82
 -10   5   5   -0.05    1.06
  10  -5  -5    1.28    1.06
  11  -5  -5    1.51    1.33
   5   6   5    1.28    0.42
   3   6   5   50.20    2.96
  -3  -6  -5   51.44    2.98
   2   6   5    0.05    0.26
  -2  -6  -5   -0.13    0.16
  -1  -6  -5   85.39    4.91
   0   6   5   26.36    1.53
   0  -6  -5   29.99    1.76
  -1   6   5    2.18    0.26
  -2   6   5   15.12    0.92
  -2   6   5   14.88    0.91
   2  -6  -5   13.88    0.88
  -3   6   5   16.28    1.02
  -3   6   5   16.49    1.03
   3  -6  -5   16.74    1.07
   3  -6  -5   18.05    1.10
  -4   6   5    0.46    0.28
  -4   6   5   -0.01    0.31
   4  -6  -5    0.29    0.27
   4  -6  -5    0.32    0.35
  -5   6   5    5.88    0.70
  -5   6   5    6.29    0.73
   5  -6  -5    6.68    0.75
   5  -6  -5    6.30    0.52
   5  -6  -5    5.31    0.66
  -6   6   5    0.06    0.50
  -6   6   5    0.62    0.47
   6  -6  -5    0.24    0.58
   6  -6  -5    1.16    0.45
  -7   6   5    1.92    0.73
  -7   6   5    1.64    0.61
   7  -6  -5    1.59    0.43
   7  -6  -5    3.20    0.58
   7  -6  -5    2.65    0.32
  -8   6   5    0.82    0.72
   8  -6  -5    0.96    1.11
  -9   6   5    0.16    0.86
   9  -6  -5    0.36    0.83
 -10   6   5    0.91    1.06
  10  -6  -5   -0.28    1.02
   6   7   5    1.64    0.52
   5   7   5   -0.08    0.42
   4   7   5   12.54    0.98
   3   7   5    4.08    0.44
   2   7   5  110.60    6.37
  -2  -7  -5  104.16    5.98
  -1  -7  -5    0.72    0.19
   0   7   5   12.42    0.76
  -1   7   5   31.52    1.84
  -2   7   5    5.21    0.43
  -3   7   5    8.51    0.62
  -3   7   5    8.09    0.64
   3  -7  -5   10.02    0.72
   3  -7  -5    8.44    0.65
  -4   7   5    8.69    0.69
  -4   7   5    7.77    0.69
   4  -7  -5    9.27    0.70
   4  -7  -5    7.72    0.77
  -5   7   5    3.72    0.52
  -5   7   5    4.22    0.48
   5  -7  -5    3.12    0.42
   5  -7  -5    3.55    0.58
  -6   7   5    0.72    0.55
  -6   7   5    0.50    0.48
   6  -7  -5   -0.20    0.42
   6  -7  -5    0.19    0.59
  -7   7   5    2.27    0.64
  -7   7   5    3.73    0.77
   7  -7  -5    2.81    0.61
   7  -7  -5    3.22    0.48
   7  -7  -5    3.90    0.87
  -8   7   5   14.08    1.38
   8  -7  -5   14.60    1.27
  -9   7   5    3.00    0.89
   9  -7  -5    2.98    0.85
 -10   7   5    2.18    1.10
  10  -7  -5    3.00    1.05
   3   8   5   24.93    1.57
   2   8   5   -0.28    0.29
  -2  -8  -5    0.06    0.19
  -1  -8  -5    8.88    0.64
   0   8   5   66.50    3.82
  -1   8   5    0.29    0.17
   2  -8  -5   13.99    0.87
   2  -8  -5   13.72    0.90
  -3   8   5   11.79    0.78
  -3   8   5   11.27    0.80
   3  -8  -5   12.49    0.83
   3  -8  -5   12.34    0.89
  -4   8   5    4.96    0.57
  -4   8   5    4.70    0.64
   4  -8  -5    4.64    0.40
   4  -8  -5    5.06    0.67
   4  -8  -5    4.35    0.52
  -5   8   5    5.28    0.69
   5  -8  -5    6.70    0.65
   5  -8  -5    5.61    0.51
   5  -8  -5    4.92    0.65
  -6   8   5    6.35    0.83
  -6   8   5    6.12    1.15
   6  -8  -5    8.35    0.87
   6  -8  -5    7.04    0.81
  -7   8   5    3.64    0.65
  -7   8   5    2.93    0.81
   7  -8  -5    3.16    0.60
   7  -8  -5    2.55    0.90
   7  -8  -5    3.29    0.37
  -8   8   5    2.34    0.75
   8  -8  -5    2.46    0.69
  -9   8   5    0.48    0.90
   9  -8  -5    0.86    0.84
 -10   8   5   -0.73    1.11
  10  -8  -5   -0.61    1.02
   4   9   5    5.88    0.75
  -3  -9  -5    0.27    0.24
  -2  -9  -5    0.93    0.24
  -1  -9  -5   15.36    0.99
   0   9   5    3.27    0.33
  -1   9   5   45.27    2.63
  -2   9   5   19.48    1.20
   2  -9  -5   20.03    1.25
  -3   9   5   18.41    1.14
  -3   9   5   17.74    1.18
   3  -9  -5   18.07    1.12
   3  -9  -5   17.18    1.18
  -4   9   5    2.02    0.35
  -4   9   5    1.65    0.40
   4  -9  -5    2.19    0.50
   4  -9  -5    2.44    0.36
  -5   9   5    1.34    0.40
  -5   9   5    2.12    0.50
   5  -9  -5    1.60    0.30
   5  -9  -5    2.41    0.40
   5  -9  -5    2.07    0.59
  -6   9   5    0.53    0.65
  -6   9   5    0.73    0.49
   6  -9  -5    0.62    0.25
   6  -9  -5    0.14    0.43
   6  -9  -5   -1.14    0.73
   6  -9  -5    0.86    0.44
  -7   9   5    1.67    0.63
   7  -9  -5    1.87    0.35
   7  -9  -5    2.30    1.70
  -8   9   5   -0.37    0.73
   8  -9  -5    0.21    0.67
  -9   9   5   -1.24    0.90
   9  -9  -5    0.52    0.83
 -10   9   5    2.88    1.10
  10  -9  -5    2.51    1.05
   6  10   5    8.46    1.13
   5  10   5    7.47    0.96
   3  10   5    3.55    0.47
  -1 -10  -5    0.84    0.27
   0  10   5    0.86    0.19
  -1  10   5    1.59    0.24
  -2  10   5   30.27    1.80
  -3  10   5   10.86    0.87
  -3  10   5   11.96    0.81
   3 -10  -5   10.61    0.79
   3 -10  -5   12.68    0.91
  -4  10   5    7.75    0.71
   4 -10  -5    8.25    0.92
   4 -10  -5    8.95    0.73
  -5  10   5    4.26    0.63
  -5  10   5    4.81    0.68
   5 -10  -5    5.27    0.47
   5 -10  -5    5.31    0.69
   5 -10  -5    4.90    0.70
  -6  10   5   16.82    1.48
  -6  10   5   17.51    1.29
   6 -10  -5   20.05    1.35
   6 -10  -5   18.61    1.64
  -7  10   5    8.12    1.04
   7 -10  -5    8.70    1.00
   7 -10  -5    6.71    1.37
   7 -10  -5   10.45    0.75
   8 -10  -5    5.29    0.79
  -9  10   5    0.79    0.87
   9 -10  -5   -1.04    0.79
 -10  10   5   -0.54    1.07
   4  11   5    4.22    0.58
  -2 -11  -5    0.26    0.30
  -1 -11  -5    0.10    0.30
   0  11   5    2.03    0.24
  -1  11   5   18.40    1.15
   2 -11  -5    0.72    0.35
  -3  11   5    4.03    0.51
  -3  11   5    2.21    0.43
   3 -11  -5    5.24    0.55
   3 -11  -5    4.11    0.54
  -4  11   5    1.28    0.45
   4 -11  -5    0.94    0.35
   4 -11  -5    1.12    0.61
  -5  11   5    4.77    0.54
  -5  11   5    3.78    0.67
   5 -11  -5    4.16    0.52
   5 -11  -5    4.09    0.74
  -6  11   5   -0.91    0.52
   6 -11  -5    0.22    0.41
   6 -11  -5    0.05    0.54
  -7  11   5   22.32    1.63
   7 -11  -5   21.99    1.39
   7 -11  -5   18.02    2.10
   7 -11  -5   23.80    1.58
  -8  11   5    4.14    0.98
   8 -11  -5    4.43    0.80
  -9  11   5    1.22    0.91
   9 -11  -5    2.47    0.94
   5  12   5    1.13    0.70
  -2 -12  -5    8.41    0.78
   0  12   5    1.33    0.24
  -1  12   5    3.95    0.41
   2 -12  -5   15.73    1.04
   2 -12  -5   16.50    1.13
  -3  12   5   24.12    1.46
  -3  12   5   23.05    1.54
   3 -12  -5   25.22    1.57
   3 -12  -5   25.48    1.65
  -4  12   5    4.09    0.71
  -4  12   5    5.64    0.72
   4 -12  -5    4.52    0.75
   4 -12  -5    6.23    0.66
  -5  12   5    2.70    0.68
  -5  12   5    2.49    0.51
   5 -12  -5    1.16    0.79
   5 -12  -5    1.65    0.42
  -6  12   5    8.89    1.00
   6 -12  -5    8.67    1.13
   6 -12  -5    9.93    0.94
  -7  12   5   -0.39    0.69
   7 -12  -5    0.18    0.62
   7 -12  -5    1.12    1.25
  -8  12   5    3.08    0.86
   8 -12  -5    3.71    0.81
  -9  12   5    1.47    1.02
   9 -12  -5    1.30    0.92
   7  13   5    1.80    0.81
  -2 -13  -5    5.21    0.53
   1  13   5    2.24    0.43
  -1  13   5    2.59    0.35
   2 -13  -5    3.89    0.55
  -3  13   5   12.16    0.90
   3 -13  -5   11.63    1.14
   3 -13  -5   12.46    0.91
  -4  13   5   17.27    1.40
  -4  13   5   17.19    1.19
   4 -13  -5   17.60    1.50
   4 -13  -5   18.50    1.24
  -5  13   5   -0.02    0.51
   5 -13  -5    1.01    0.85
  -6  13   5   -0.24    0.60
   6 -13  -5    0.96    1.05
   6 -13  -5    0.22    0.53
  -7  13   5   -0.07    0.70
   7 -13  -5   -0.24    0.61
   7 -13  -5   -0.49    1.46
  -8  13   5    1.29    0.89
   8 -13  -5    1.52    0.75
  -9  13   5   -0.75    1.08
   9 -13  -5    0.56    1.07
   7  14   5    3.54    0.90
   6  14   5    0.29    0.72
   5  14   5    2.31    0.67
   4  14   5    5.31    0.70
  -2 -14  -5    0.54    0.46
  -1  14   5    2.33    0.37
   2 -14  -5    0.55    0.56
  -3  14   5   16.98    1.29
  -3  14   5   16.96    1.15
   3 -14  -5   18.10    1.43
   3 -14  -5   18.08    1.21
  -4  14   5    9.96    1.20
  -4  14   5    9.58    0.87
   4 -14  -5   11.95    0.94
   4 -14  -5   10.04    1.34
  -5  14   5   10.40    1.01
   5 -14  -5    8.74    1.15
   5 -14  -5   10.90    0.98
  -6  14   5    0.65    0.65
   6 -14  -5    0.34    0.58
  -7  14   5    0.53    0.79
   7 -14  -5   -0.11    0.72
  -8  14   5    1.35    0.93
   8 -14  -5    1.31    0.50
   8 -14  -5    1.35    0.86
   7  15   5   -0.06    0.88
   5  15   5    8.24    1.19
  -2 -15  -5   10.43    1.12
  -1  15   5    1.19    0.39
  -2  15   5    1.09    0.43
  -3  15   5    0.74    0.63
  -4  15   5   13.84    1.11
   4 -15  -5   13.88    1.06
   4 -15  -5   12.52    1.56
  -5  15   5    9.54    1.00
   5 -15  -5   10.62    1.02
  -6  15   5    0.71    0.67
   6 -15  -5    0.55    1.30
   6 -15  -5    0.08    0.64
  -7  15   5    6.53    1.01
   7 -15  -5    7.01    0.89
  -8  15   5   -0.53    1.01
   8 -15  -5   -0.50    0.51
   7  16   5   -0.10    0.93
   6  16   5    4.27    0.91
   5  16   5    0.95    0.73
   4  16   5    0.11    0.65
  -2 -16  -5   -0.52    0.62
  -2  16   5   -0.27    0.47
   2 -16  -5    1.06    0.77
   3 -16  -5    1.11    0.45
   3 -16  -5    0.52    0.86
  -4  16   5    2.72    0.57
   4 -16  -5    4.09    1.04
   4 -16  -5    2.38    0.51
  -5  16   5    2.09    0.65
   5 -16  -5    3.56    0.62
   5 -16  -5    0.24    1.19
  -6  16   5    3.85    0.77
   6 -16  -5    4.50    0.75
   6 -16  -5    6.16    1.54
  -7  16   5    2.40    0.97
   7 -16  -5    2.72    0.51
   7 -16  -5    3.20    0.83
  -8  16   5    0.98    1.05
   8 -16  -5   -0.51    0.97
   8 -16  -5    0.11    0.83
   5  17   5    0.66    0.79
  -2 -17  -5    1.00    0.73
  -1  17   5   16.50    1.25
  -2  17   5    0.40    0.55
   3 -17  -5    3.68    1.04
   4 -17  -5    1.21    0.53
   4 -17  -5    1.08    1.15
   5 -17  -5    2.71    1.60
   5 -17  -5    1.66    0.62
  -6  17   5    0.59    0.81
   6 -17  -5    0.12    0.68
  -7  17   5    1.58    0.93
   7 -17  -5    1.12    1.05
   6  18   5   -0.60    0.94
   5  18   5   -0.30    0.86
  -2 -18  -5    4.01    0.96
  -1  18   5    1.45    0.58
  -2  18   5    2.36    0.79
   2 -18  -5    3.56    1.10
  -3  18   5    0.01    0.77
   3 -18  -5    2.16    1.16
   3 -18  -5    0.88    0.51
   4 -18  -5    0.03    0.61
   4 -18  -5   -0.65    1.63
   5 -18  -5   -0.32    0.63
   5 -18  -5    0.18    1.54
  -6  18   5    1.70    0.85
   5  19   5   -1.01    0.93
  -2  19   5    0.26    0.74
   3 -19  -5    1.22    0.60
   4 -19  -5   -0.18    1.54
   5 -19  -5    0.16    1.76
   5 -19  -5    2.47    0.79
   6 -19  -5   -0.30    0.81
   4  20   5    0.30    0.92
  -2  20   5    0.31    0.86
  -4  20   5    0.39    0.80
  -5  20   5    1.26    0.91
   5 -20  -5    0.64    0.78
   0 -22   6   -0.70    0.97
   0  22  -6    0.67    1.11
  -1 -22   6    4.20    1.04
   1  22  -6    5.73    1.29
   3 -21   6    2.09    1.05
  -3  21  -6    4.63    1.08
  -3  21  -6    3.32    1.24
   2 -21   6   -0.82    1.06
  -2  21  -6    0.88    1.15
   1 -21   6    0.48    0.55
  -1  21  -6    0.29    0.99
   0 -21   6    0.68    0.95
   0  21  -6   -0.48    1.05
  -1 -21   6    2.74    1.01
   1  21  -6    3.77    0.80
   1  21  -6    2.79    1.11
  -3 -21   6    1.20    0.87
   3  21  -6    3.89    0.85
   4 -20   6    3.20    0.72
   4 -20   6    3.29    1.08
  -4  20  -6    1.79    1.12
   3 -20   6   -0.53    0.60
   3 -20   6   -0.43    0.91
  -3  20  -6   -0.73    1.02
   2 -20   6    0.77    0.87
   2 -20   6    0.51    0.54
  -2  20  -6   -0.96    1.00
  -2  20  -6   -0.40    0.83
   1 -20   6    0.59    0.85
  -1  20  -6    0.16    0.72
  -1  20  -6   -0.61    0.93
   0 -20   6    1.17    0.76
   0  20  -6    1.45    0.72
  -1 -20   6    0.05    0.75
   1  20  -6    0.47    0.95
  -2 -20   6    8.21    0.85
  -2 -20   6    6.68    0.91
   2  20  -6    7.58    1.05
  -3 -20   6   -0.06    0.76
   3  20  -6   -0.11    0.94
   4  20  -6   -1.12    1.11
   5 -19   6    0.06    1.17
   5 -19   6    0.46    0.64
  -5  19  -6    0.98    1.08
   4 -19   6   -0.89    0.90
  -4  19  -6   -0.04    1.00
   3 -19   6    1.13    0.83
[truncated: 611,584 more chars]
