# Supplementary material for: Copper(II) Complexes with Isomeric Morpholine-Substituted 2-Formylpyridine Thiosemicarbazone Hybrids as Potential Anticancer Drugs Inhibiting Both Ribonucleotide Reductase and Tubulin Polymerization: The Morpholine Position Matters
Source: J Med Chem. 2024 May 21;67(11):9069–90. doi: 10.1021/acs.jmedchem.4c00259 (PMC11181322; doi:10.1021/acs.jmedchem.4c00259)
Supplement: Supplementary file 7 — jm4c00259_si_007.csv [file jm4c00259_si_007.csv]

Compound_ID	SMILE	MES-SA IC50	MES-SA/Dx5 IC50	MES-SA + 0.4 æM TQ IC50	MES-SA/Dx5 + 0.4 æM TQ IC50
HL3	S=C(NC1=CC(C)=C(O)C(C)=C1)N/N=C/C2=C(CN3CCOCC3)C=CC=N2	2.7 ñ 0.4	13.1 ñ 3.2	3.5 ñ 0.8	3.9 ñ 2
HL4	S=C(NC1=CC(C)=C(O)C(C)=C1)N/N=C/C2=CC(CN3CCOCC3)=CC=N2	4.8 ñ 0.8	9.9 ñ 0.4	5.3 ñ 0.8	4.2 ñ 1
HL5	S=C(NC1=CC(C)=C(O)C(C)=C1)N/N=C/C2=CC=C(CN3CCOCC3)C=N2	4.0 ñ 0.7	8.6 ñ 0.9	4.9 ñ 0.3	5.2 ñ 1
HL6	S=C(NC1=CC(C)=C(O)C(C)=C1)N/N=C/C2=CC=CC(CN3CCOCC3)=N2	0.25 ñ 0.05	4.2 ñ 0.8	0.27 ñ 0.04	0.39 ñ 0.05
3	Cl[Cu]12SC(NC3=CC(C)=C(O)C(C)=C3)=N[N]1=CC4=C(CN5CCOCC5)C=CC=[N]42	15ñ 3	5.5 ñ 0.6	11.6 ñ 3.1	3.2 ñ 1
4	Cl[Cu]12SC(NC3=CC(C)=C(O)C(C)=C3)=N[N]1=CC4=CC(CN5CCOCC5)=CC=[N]42	19.2 ñ 1.7	5.8 ñ 0.1	17.4 ñ 3.7	4.9 ñ 1
5	Cl[Cu]12SC(NC3=CC(C)=C(O)C(C)=C3)=N[N]1=CC4=CC=C(CN5CCOCC5)C=[N]42	31.0 ñ 6.2	8.1 ñ 2	29.0 ñ 2.7	7.7 ñ 3
6	Cl[Cu]123SC(NC4=CC(C)=C(O)C(C)=C4)=N[N]1=CC5=CC=CC(C[N]63CCOCC6)=[N]52	0.29 ñ 0.04	1.4 ñ 0.2	0.29 ñ 0.04	0.39 ñ 0.1
